# Supplementary material for: eQTL discovery and their association with severe equine asthma in European Warmblood horses
Source: BMC Genomics. 2018 Aug 2;19:581. doi: 10.1186/s12864-018-4938-9 (PMC6090848; doi:10.1186/s12864-018-4938-9)
Supplement: Supplementary file 1 — Figure S1. Minimum D-statistics determine mean read count cutoffs. Figure S2. PCA plots of normalized variance stabilized RNAseq counts after KS test filter. Figure S3. PCA plots of 1,056,195 SNP genotypes and colored by cohort. Figure S4. Matrix eQTL histograms and QQ-plots for all p-values for all cis and trans eQTL analyses using tag SNPs for the MCK1 treatment. Figure S5. Low confidence cis eQTLs. Figure S6. Joint modeling with eQTLBMA with possible overestimation of shared eQTLs across all PBMC treatments. Figure S7. Distance between eSNPs with the lowest FDR values per gene is small. Figure S8.. Enrichment of SNPs in trans regulatory hotspots genome wide. Figure S9. GWAS for RAO. Figure S10. Loss of DEXI gene expression regulation in HDE. Figure S11. Cis trans eQTL plot for all eQTLs for treatment HDE9. Table S1. High confidence additive linear cis eQTLs from the MCK treatment. Table S2. Low confidence additive linear cis eQTLs from the MCK treatment. Table S3. High confidence additive linear trans eQTLs from the MCK treatment. Table S4. Low confidence additive linear trans eQTLs from the MCK treatment. Table S5. High confidence additive linear cis eQTLs from the LPS treatment. Table S6. Low confidence additive linear cis eQTLs from the LPS treatment. Table S7. High confidence additive linear trans eQTLs from the LPS treatment. Table S8. Low confidence additive linear trans eQTLs from the LPS treatment. Table S9. High confidence additive linear cis eQTLs from the RCA treatment. Table S10. Low confidence additive linear cis eQTLs from the RCA treatment. Table S11. High confidence additive linear trans eQTLs from the RCA treatment. The eQTLs reported are limited to one eQTL per gene, representing the eSNP with the lowest FDR value for each gene. Table S12. Low confidence additive linear trans eQTLs from the RCA treatment. Table S13. High confidence additive linear cis eQTLs from the HDE treatment. Table S14. Low confidence additive linear cis eQTLs from the HDE [file 12864_2018_4938_MOESM1_ESM.zip › S10_Table.tsv.csv]

SNP	gene	beta	t-stat	p-value	FDR	Ref	Alt
MNEc.2.15.17619703.PC	THNSL2	2.01292376706342	28.0932159546296	1.50975732911892e-42	5.81816540704156e-36	A	G
MNEc.2.1.33753420.PC	CYP2C92	-1.7508879508901	-24.2307800273948	4.77733116793197e-38	9.20522205891997e-32	A	G
MNEc.2.4.27774964.PC	PCLO	1.38862966259403	18.1494658074778	1.00026040086538e-29	7.70942501831707e-24	C	T
MNEc.2.20.31151862.PC	DDX39B	-0.503542847022614	-16.103432330605	1.61438351104406e-26	5.40691638225066e-21	A	G
MNEc.2.14.35103675.BIEC2-255151	PCDH12	-0.456075707273479	-15.6185038864846	1.0037319660291e-25	2.41755681942128e-20	C	T
MNEc.2.23.6149579.PC	LOC106782482	-0.834078899987019	-15.0511727909961	8.84266968292537e-25	1.89317087450648e-19	G	A
MNEc.2.5.35688379.PC	LOC102148180	-0.79355915007044	-14.8555695957433	1.89025783965529e-24	3.83394928894746e-19	C	T
MNEc.2.20.30521461.PC	LOC100146287	0.584031249979468	14.2163842536463	2.34121981053243e-23	3.60895194193084e-18	A	T
MNEc.2.20.29187692.PC	LOC100056231	2.07078549086597	14.1752240624041	2.75799124819584e-23	4.08788295965137e-18	A	G
MNEc.2.1.120521.PC	ZNF717	0.437347651986682	14.1326843023376	3.26757936561532e-23	4.66381481832817e-18	A	G
MNEc.2.20.4634802.PC	LOC102150724	-1.32661503345387	-14.0098940216698	5.3373301844861e-23	6.63500560255669e-18	G	A
MNEc.2.4.40283637.PC	SDHAF3	-0.39044050468896	-13.7977884987767	1.25131682077422e-22	1.30330024164027e-17	C	T
MNEc.2.23.4053945.PC	LOC106782456	0.40497001409532	13.6977515515237	1.87388836272316e-22	1.90037380221618e-17	C	T
MNEc.2.25.38764236.PC	LOC100147680	0.587220430880365	13.6150964657454	2.61852687456283e-22	2.52276014581117e-17	C	T
MNEc.2.25.16676389.PC	KIAA0368	0.431338138747653	13.3541678416203	7.57187941163773e-22	6.63177723535069e-17	A	G
MNEc.2.11.21811806.PC	KRT23	-0.708870067328708	-13.2388704208454	1.21376152394929e-21	1.00113383259763e-16	T	G
MNEc.2.24.20841319.PC	LOC100057829	0.931733819355519	13.2226788943206	1.29708615185111e-21	1.04137345357583e-16	A	C
MNEc.2.11.41860702.PC	LOC100072001	1.53461551098597	13.064332243818	2.48713490234883e-21	1.808432859886e-16	G	A
MNEc.2.1.49473352.PC	RHOBTB1	-0.915243410531426	-12.803532473491	7.31524172492658e-21	4.62144473320083e-16	C	A
MNEc.2.22.46157050.PC	FAM217B	-0.536096044372635	-12.7325795081395	9.82442313257568e-21	6.10652707190566e-16	T	C
MNEc.2.20.30980636.PC	MHCB3	0.733903644340383	12.4378070982145	3.36633912903956e-20	1.80179047203221e-15	G	C
MNEc.2.8.55673724.PC	ZNF397	0.645447969436536	12.4080466284689	3.81417511417634e-20	2.01352341987362e-15	C	A
MNEc.2.28.30612995.PC	BPIFC	1.45436461786627	12.2135341967907	8.64989202238014e-20	4.37766582678249e-15	T	C
MNEc.2.10.64976193.PC	LOC100072672	1.08826102457774	12.2072019255981	8.8842085497162e-20	4.38937877511773e-15	A	G
MNEc.2.8.700776.PC	LOC106783479	1.55753857602413	12.1779708592689	1.00514639374544e-19	4.90321734670169e-15	T	C
MNEc.2.29.12288168.PC	KIAA1217	0.953377616021207	12.1666751930015	1.05428260112161e-19	5.07862293560721e-15	T	C
MNEc.2.26.39992981.PC	LOC100056049	0.897555884849361	11.6333672695648	1.01976329400939e-18	3.89096137029071e-14	T	G
MNEc.2.12.1203984.PC	TCP11L1	2.16126653138131	11.5605743284851	1.39328492027568e-18	5.0653911668214e-14	G	A
MNEc.2.18.50563189.PC	SLC25A12	0.349742569421514	11.5078092847211	1.74757820321268e-18	5.87013669514117e-14	A	G
MNEc.2.10.22303432.PC	LOC100064037	-0.621210311770302	-11.3389489381624	3.61535456796157e-18	1.11460195493957e-13	C	T
MNEc.2.5.81605861.BIEC2-923292	ADGRL2	0.885778718216526	11.286833147242	4.52729997464969e-18	1.36303880140682e-13	A	G
MNEc.2.22.20697427.BIEC2-585775	LOC100067561	1.20093138539797	11.1874946257698	6.9560428472312e-18	1.97107095035004e-13	G	T
MNEc.2.3.99143419.PC	LOC102149961	-0.595149244924833	-11.131775694646	8.8544757391116e-18	2.4200406273827e-13	T	C
MNEc.2.4.89232203.PC	LOC106783107	-0.784807359850208	-11.0348147272267	1.34845777360706e-17	3.3743921157594e-13	C	A
MNEc.2.16.6896904.UKUL2928	FANCD2	-0.627024488574043	-10.9356810244978	2.07488848206962e-17	4.96646982443978e-13	T	C
MNEc.2.13.39865666.PC	LOC106781568	-0.908849101396685	-10.8160966364823	3.49358901621487e-17	7.52138292407172e-13	G	A
MNEc.2.3.37228387.PC	MANBA	-0.476270124921109	-10.6193555209754	8.25491581984136e-17	1.60666885803864e-12	T	C
MNEc.2.18.3400237.PC	IWS1	0.45937732495063	10.5674680290935	1.03618026169305e-16	1.9574201961318e-12	C	G
MNEc.2.29.10126610.PC	LOC100065515	0.890033855196416	10.5415949019448	1.16064016818423e-16	2.09125000765124e-12	A	G
MNEc.2.11.21811806.PC	LOC106783262	-0.527263981166223	-10.5317832656616	1.2116717375206e-16	2.16177327774479e-12	T	G
MNEc.2.25.31953107.PC	TBC1D13	0.308564377874381	10.5286870307093	1.22823877041358e-16	2.18123262842937e-12	G	A
MNEc.2.18.50813966.PC	LOC100063657	-0.442850034848769	-10.4751325296269	1.55362958795009e-16	2.625980844627e-12	A	G
MNEc.2.16.275859.PC	LOC106781775	0.586198531361244	10.3978694693235	2.18155823988623e-16	3.56232653520074e-12	A	G
MNEc.2.11.21839721.PC	KRT10	-0.473676602045954	-10.2234850243317	4.70118949116522e-16	7.04942266646259e-12	C	A
MNEc.2.12.27170699.PC	CARNS1	0.377248355130184	10.1396133840703	6.80635045377527e-16	9.60794652046441e-12	T	C
MNEc.2.1.6789314.BIEC2-2490	ADAM12	0.608067000613537	10.0775835174732	8.95165251591591e-16	1.21897752174763e-11	G	A
MNEc.2.7.72286999.PC	LOC102150987	-0.359256480327132	-9.95471436763625	1.54140685079717e-15	1.96693160714526e-11	A	G
MNEc.2.13.41695213.PC	LOC100067178	0.58052667785374	9.93697210898809	1.66736821022754e-15	2.09347320952734e-11	T	C
MNEc.2.24.21429498.PC	TGFB3	1.87082432565123	9.8612173309183	2.33229031002198e-15	2.75704544734494e-11	A	G
MNEc.2.21.2258847.PC	USE1	-0.282627592681417	-9.79915882193428	3.07107354926236e-15	3.50148632439476e-11	A	G
MNEc.2.15.51634407.BIEC2-324522	EPCAM	-1.47050123446465	-9.7381988485149	4.02506587609726e-15	4.43183788351682e-11	C	A
MNEc.2.20.24230088.PC	LOC100068433	2.17573218390368	9.72959482252104	4.18178587042303e-15	4.56526511187594e-11	A	G
MNEc.2.24.21505596.BIEC2-639056	LOC102150687	-0.42146065077937	-9.71802273152317	4.40226097785869e-15	4.7654586378435e-11	C	T
MNEc.2.13.40369491.PC	HCFC1R1	0.959745091265824	9.64105780426367	6.1967023970898e-15	6.35114037180493e-11	A	G
MNEc.2.23.36785323.PC	CNTLN	-0.52631199088975	-9.60799191233166	7.17782242318396e-15	7.16612406026576e-11	A	C
MNEc.2.12.19226759.PC	DTX4	0.464862398155417	9.58503036406037	7.94936330324484e-15	7.8752012611785e-11	T	C
MNEc.2.16.74084656.PC	MRPS22	0.835202794114973	9.56919188221431	8.52949629975885e-15	8.34268950656025e-11	G	A
MNEc.2.8.2494372.PC	LOC100055979	0.535106305278149	9.31200827292383	2.68112271775282e-14	2.27082785659527e-10	C	A
MNEc.2.15.67475446.PC	CLIP4	-0.594231935108559	-9.24442997763053	3.6240636757759e-14	2.97784366821123e-10	C	T
MNEc.2.16.39348179.PC	KLHL18	-0.372215821192774	-9.23671729705144	3.75091484791733e-14	3.06898817572243e-10	T	C
MNEc.2.9.83285194.PC	LOC102148229	0.332297037831338	9.20292094981903	4.36132864433237e-14	3.52354118419737e-10	A	G
MNEc.2.24.40536666.PC	LOC102149957	-0.8079519252239	-9.14568354135075	5.63057086692729e-14	4.42351545004192e-10	T	C
MNEc.2.11.37853350.PC	RAD51D	0.289844217754686	9.14496284236688	5.64871285742972e-14	4.42449097095379e-10	T	C
MNEc.2.15.28861177.PC	POLE4	0.351515196618579	9.14170275688431	5.73151230348891e-14	4.47117015132914e-10	T	C
MNEc.2.11.15628597.PC	FTSJ3	0.303862834126691	9.05071311777359	8.60405133330206e-14	6.47607618351722e-10	G	A
MNEc.2.10.4065772.PC	TDRD12	0.390536102833676	8.97810982609637	1.18999528776371e-13	8.62010441806881e-10	G	A
MNEc.2.21.11007771.BIEC2-551659	LOC106782358	0.702166231327307	8.96400512928828	1.26739569881677e-13	9.11671815066948e-10	A	G
MNEc.2.11.10532810.PC	LOC102150289	-1.05162329931318	-8.89016555476454	1.76281372922554e-13	1.21745002394982e-09	G	A
MNEc.2.20.29554587.PC	LOC102150905	-0.872068408143508	-8.86058834453948	2.0119394128817e-13	1.36744779944919e-09	G	T
MNEc.2.14.90165028.PC	ENC1	-0.696752396496723	-8.80546112649493	2.5741175345654e-13	1.69570938632692e-09	A	G
MNEc.2.10.1436613.BIEC2-97306	PLEKHF1	-0.426232610383798	-8.79566197781912	2.68937980934887e-13	1.76259985981395e-09	C	A
MNEc.2.7.75985644.PC	LOC102148185	-0.888542620287759	-8.78260800551425	2.85098785033044e-13	1.83870643525749e-09	G	A
MNEc.2.28.45541190.PC	HDAC10	-0.382404799159047	-8.7813138252071	2.86752987210438e-13	1.83870643525749e-09	T	C
MNEc.2.5.41441195.PC	PEAR1	0.350761335255268	8.7764225626077	2.93092121756418e-13	1.87439172568502e-09	T	C
MNEc.2.3.76403899.PC	PAICS	-0.379301112994865	-8.73801489285025	3.47995912758427e-13	2.17354129815294e-09	A	G
MNEc.2.20.32178358.PC	LOC102150517	-1.00122909085127	-8.73292871881428	3.55999598867243e-13	2.21634710525215e-09	G	A
MNEc.2.5.45881539.PC	LOC106783188	-0.321874526612059	-8.7132237928282	3.8878496005279e-13	2.37067104370265e-09	G	A
MNEc.2.27.2941689.PC	SLC20A2	0.411898037264272	8.70156386140393	4.09589993094867e-13	2.48573329558996e-09	C	T
MNEc.2.24.32317571.PC	SPATA7	-0.42543524725345	-8.68584416502824	4.39412531213454e-13	2.63764490070104e-09	T	C
MNEc.2.2.55893352.PC	PNMA2	0.80396894707461	8.60332502421401	6.35485269646288e-13	3.62291271601361e-09	C	A
MNEc.2.11.25946221.PC	SAMD14	-0.326241960026526	-8.56016414302689	7.70750726324854e-13	4.29226735663964e-09	G	C
MNEc.2.3.19585194.PC	COG8	-0.193543821783952	-8.54038153581887	8.42027822211108e-13	4.63561456672192e-09	G	A
MNEc.2.11.5609379.PC	CYGB	-0.330091224088252	-8.43188049462693	1.36769002315401e-12	7.1033414439876e-09	C	A
MNEc.2.24.40536666.PC	LOC102149909	-0.515895427867153	-8.40069455533385	1.57227391026603e-12	8.05729537028908e-09	T	C
MNEc.2.22.20697427.BIEC2-585775	LOC100067361	1.23198661479315	8.39499679987113	1.61282989943128e-12	8.2541528537947e-09	G	T
MNEc.2.20.47501296.PC	CENPQ	0.322937465701815	8.3929504535369	1.6276493296169e-12	8.29694030474687e-09	T	C
MNEc.2.2.39950226.PC	LOC100056417	0.25891043666166	8.33925560481834	2.06910058081822e-12	1.0093305734436e-08	C	T
MNEc.2.12.25469098.PC	LOC102148471	0.886631371014435	8.29447766139813	2.52742958058897e-12	1.20098373878939e-08	G	T
MNEc.2.1.91516461.PC	LOC100068061	-0.481090780023243	-8.29060487887565	2.57154391355402e-12	1.22044112359093e-08	G	A
MNEc.2.14.69132513.PC	FAM174A	0.260216741186964	8.23702711016388	3.26696303076711e-12	1.52052232298726e-08	T	C
MNEc.2.5.95191907.PC	LEPROT	0.25001820963344	8.21841726228478	3.55012837655955e-12	1.64042705946078e-08	T	C
MNEc.2.29.28036050.PC	ANKRD16	-0.275419589385206	-8.20756622919454	3.72641721834721e-12	1.7078075907308e-08	A	C
MNEc.2.8.43538715.PC	LOC100062440	0.262910727227094	8.18278098670933	4.16257234850797e-12	1.87398861245284e-08	T	G
MNEc.2.15.4377957.PC	LOC102150278	0.516469650212375	8.14038756900891	5.02997639016543e-12	2.19276756612761e-08	A	G
MNEc.2.1.70544098.PC	LOC102150917	0.462599686213822	8.12134527053023	5.47624772822606e-12	2.37656139149711e-08	G	A
MNEc.2.2.12292971.PC	IPP	-0.259395985042408	-8.09778455893806	6.08349702625541e-12	2.59801774780836e-08	T	C
MNEc.2.20.24230088.PC	LOC100068447	0.335565819240236	8.03386990733365	8.09105934842392e-12	3.34197087144217e-08	A	G
MNEc.2.19.21008853.PC	MCF2L2	0.656048775640469	8.03277926264868	8.1305189218973e-12	3.351085983314e-08	G	A
MNEc.2.12.23566320.BIEC2-194514	LOC100053834	1.50886031459355	8.03138300906061	8.18131592649561e-12	3.36482506059546e-08	G	T
MNEc.2.20.29218040.PC	LOC100051657	0.637342118456813	8.03061532820124	8.20937970698077e-12	3.37276763978776e-08	A	G
MNEc.2.1.32717223.PC	TLL2	-0.366403738952486	-7.94915523375292	1.18048739824462e-11	4.52525529784314e-08	G	T
MNEc.2.6.38561175.PC	STYK1	-0.543675099990509	-7.92239890852791	1.32999530459233e-11	5.01999498067111e-08	T	C
MNEc.2.11.61018772.PC	DHRS7B	0.160464199562878	7.91879963034539	1.35149897061939e-11	5.07683505576172e-08	G	T
MNEc.2.10.33609429.BIEC2-114076	LCA5	-0.324559546805595	-7.8991144548563	1.47539241168785e-11	5.44089283775425e-08	A	G
MNEc.2.12.25167769.PC	NAALADL1	-0.285717670572448	-7.89244438388161	1.51989197287711e-11	5.59428975635557e-08	A	G
MNEc.2.5.95876416.PC	RAVER2	0.418617460809639	7.84728295875987	1.8585159324733e-11	6.62134399498789e-08	A	G
MNEc.2.20.28816006.PC	LOC102150938	-0.512317026362925	-7.77201198471072	2.59812094821563e-11	8.77511137706144e-08	C	G
MNEc.2.27.20827537.PC	MTUS1	0.427374686486198	7.73702959660495	3.0355118685534e-11	1.000682584042e-07	T	C
MNEc.2.18.59293277.PC	CERKL	0.512080014010112	7.73512595709041	3.06131600673015e-11	1.00699337466646e-07	G	T
MNEc.2.2.59153268.PC	XKR6	0.307590756601475	7.693096492473	3.69019955190476e-11	1.18016225933372e-07	G	A
MNEc.2.2.25208635.PC	LOC102147497	-0.180521619232749	-7.69216728966488	3.70546945286189e-11	1.18210273010918e-07	G	A
MNEc.2.20.28980737.PC	MHCX1	-0.706426055214742	-7.63214138783855	4.83776326352088e-11	1.48670907723284e-07	C	T
MNEc.2.16.73093552.PC	ESYT3	-0.341138045733695	-7.60827740224672	5.37841576492395e-11	1.61629032378957e-07	T	C
MNEc.2.7.72528120.PC	LOC100053519	-0.358494372267922	-7.57127609050238	6.33810454974914e-11	1.84582144710987e-07	G	A
MNEc.2.5.14320682.PC	IQCJ	-0.564212499980677	-7.56783686475182	6.43553998003642e-11	1.87033924139715e-07	C	A
MNEc.2.16.36399354.PC	C16H3orf18	0.676654487042602	7.55335157884558	6.86256614846315e-11	1.97360693503192e-07	C	T
MNEc.2.15.83872630.PC	IAH1	0.318986755774723	7.54235540588874	7.20548074787118e-11	2.05079955741491e-07	G	A
MNEc.2.10.76583933.PC	SAMD3	0.378772756541564	7.53823960925809	7.33817679239634e-11	2.08241516557061e-07	G	A
MNEc.2.25.18360567.PC	POLE3	0.369761690497404	7.51922763892638	7.98343444395704e-11	2.22779385717504e-07	C	T
MNEc.2.29.12975026.PC	MSRB2	0.224725303068479	7.51499442660323	8.13463158710121e-11	2.26506524269481e-07	G	T
MNEc.2.13.10809740.PC	TBL2	-0.337358351411738	-7.50378017371016	8.54909877082606e-11	2.35158735724635e-07	A	G
MNEc.2.20.30368225.PC	LOC100054448	-0.681815390619259	-7.49168017433838	9.01992160050498e-11	2.44617544343142e-07	T	G
MNEc.2.1.138600252.PC	LOC100069641	0.803576316292463	7.48405558714354	9.32977611159452e-11	2.52665089031882e-07	T	C
MNEc.2.14.5649929.PC	FAF2	-0.167221926975906	-7.46061130229885	1.03505106871828e-10	2.74899077806977e-07	C	T
MNEc.2.9.81686913.PC	LOC100066253	-1.31518443993085	-7.44443735753114	1.11188056154677e-10	2.91289199657229e-07	G	A
MNEc.2.4.96844906.PC	TRPV6	0.505090618636235	7.40588384364948	1.31869508008281e-10	3.35436772169692e-07	G	A
MNEc.2.16.33969883.PC	CACNA1D	0.376593699345738	7.38422233045404	1.45126382965541e-10	3.63637742634429e-07	T	C
MNEc.2.10.9898478.UKUL2065	MRPS12	0.329986959506106	7.37048878229447	1.54210246094326e-10	3.82420471857091e-07	C	T
MNEc.2.10.21691909.PC	LOC100065404	-0.373071960277036	-7.34110040083539	1.75594704100389e-10	4.27211997613712e-07	C	A
MNEc.2.10.21028030.PC	LOC106780882	-0.455852869218993	-7.29413665850765	2.1605654816837e-10	5.09247134058338e-07	T	C
MNEc.2.3.106346557.PC	FAM184B	-0.431836638681695	-7.22290686168588	2.95789126810956e-10	6.68554381286522e-07	T	C
MNEc.2.2.50957022.PC	REEP4	-0.200436297470998	-7.19048381766939	3.4119647525583e-10	7.51873834245796e-07	T	C
MNEc.2.20.10946709.PC	SMIM13	0.637935177107199	7.18335096651559	3.5208114671118e-10	7.71773621977425e-07	C	T
MNEc.2.20.5382866.PC	RPP40	0.207183289968014	7.14131838120927	4.23607315659187e-10	8.95479607691526e-07	C	T
MNEc.2.24.862172.PC	GPR137C	0.392389185931785	7.13253091011015	4.40296517178507e-10	9.22478050504419e-07	T	C
MNEc.2.19.44416060.PC	SPICE1	-0.207496127943118	-7.12642060032304	4.52285044830498e-10	9.41131181332988e-07	G	A
MNEc.2.5.40799086.PC	LOC102151104	0.660145420162416	7.0900536615912	5.30657411915393e-10	1.08029542747758e-06	G	A
MNEc.2.5.84605374.PC	FAM73A	0.311051409585308	7.0661880779965	5.89283214323551e-10	1.18031498263389e-06	A	G
MNEc.2.19.37646255.PC	HCLS1	0.167761135945295	7.03225305924571	6.83890910934116e-10	1.34122980075573e-06	C	T
MNEc.2.4.102924553.PC	NUB1	-0.284444296420765	-7.00379482551032	7.74762396957971e-10	1.49136304796129e-06	T	C
MNEc.2.1.138600252.PC	LEO1	0.190823885099528	6.9891377941612	8.26147726974705e-10	1.56988803292503e-06	T	C
MNEc.2.16.30065176.PC	PDHB	-0.164196905349833	-6.98574007168704	8.38535084211086e-10	1.58638694199314e-06	A	C
MNEc.2.20.32453167.PC	LOC100060257	0.696028292178877	6.96276966918625	9.27261094946789e-10	1.73536582962864e-06	C	T
MNEc.2.1.127391515.PC	SPG21	0.165990887336396	6.96117602970558	9.33751855559421e-10	1.74425978164617e-06	A	C
MNEc.2.6.62267519.PC	IRAK4	-0.174468786191837	-6.95799796291822	9.4683093090787e-10	1.75804092699442e-06	C	T
MNEc.2.10.12494334.PC	LOC102147478	0.570147611720976	6.86335811559905	1.43189565350962e-09	2.47780728594342e-06	T	C
MNEc.2.6.21244176.PC	SH3BP4	-0.504016605602873	-6.84229190168627	1.56974335727011e-09	2.66725489576809e-06	C	T
MNEc.2.13.7837547.PC	EPHB4	0.5527703863334	6.83976571527604	1.58713421526213e-09	2.69087259549653e-06	C	A
MNEc.2.6.8649251.PC	ANKZF1	-0.216831965753188	-6.83490651696331	1.62112572141085e-09	2.73048373371175e-06	C	T
MNEc.2.5.96770972.PC	ITGB3BP	-0.182811672189666	-6.83301927574617	1.63452153870074e-09	2.74944145106281e-06	C	T
MNEc.2.24.21171042.PC	LOC100057971	-0.349523116907279	-6.83267884164416	1.63694964619943e-09	2.75112410994573e-06	C	A
MNEc.2.22.20895053.PC	LOC100067519	-0.557002632737741	-6.80909514706292	1.81417213552528e-09	2.99541194782475e-06	G	A
MNEc.2.11.41579873.PC	LOC100071927	0.329042434692397	6.80261830371002	1.86609231775848e-09	3.05966412823038e-06	G	A
MNEc.2.14.19589065.PC	LOC102148137	-0.324063141115317	-6.76961789675386	2.15443117809546e-09	3.44504183440127e-06	C	T
MNEc.2.23.6223611.PC	LOC102150654	0.26091331112224	6.76248410371408	2.22235237438858e-09	3.53021407516597e-06	A	C
MNEc.2.3.1518841.PC	LONP2	0.19963664743518	6.75598989289514	2.28602983070741e-09	3.61156072830919e-06	C	T
MNEc.2.11.60090263.PC	SHMT1	0.193972693425077	6.75562173708568	2.2896934447639e-09	3.61335472372139e-06	C	T
MNEc.2.3.34625738.PC	BANP	0.250971055442262	6.73180299839187	2.53952777491846e-09	3.92563218690463e-06	C	T
MNEc.2.14.92487703.PC	GTF2H2	-0.166685343854612	-6.7261909536666	2.60222398565584e-09	4.00968172472522e-06	A	G
MNEc.2.9.3500078.PC	LRRCC1	0.308820032811424	6.69139013978613	3.02677292417568e-09	4.52583325311846e-06	G	A
MNEc.2.22.33520209.PC	SERINC3	0.18149135095612	6.62352753971138	4.06201845229665e-09	5.7466362216526e-06	T	C
MNEc.2.10.6158917.PC	ZNF792	0.157669213019791	6.60845416577652	4.3358857946546e-09	6.0584634190836e-06	A	G
MNEc.2.6.71453400.PC	PDE1B	-0.274463675164144	-6.57007854226733	5.11856318858252e-09	6.95047675366777e-06	A	C
MNEc.2.15.29524086.PC	LOC100058226	-0.413156134393086	-6.54198997879261	5.7787429302804e-09	7.68977680908424e-06	G	T
MNEc.2.8.11651509.PC	MMAB	0.220764377451601	6.52741522550045	6.15387678099772e-09	8.08136383535482e-06	T	C
MNEc.2.1.93284650.PC	LOC106782191	0.305972628571003	6.51358952639434	6.53199984123893e-09	8.431078045522e-06	T	G
MNEc.2.8.37884115.PC	MPPE1	-0.174771320055287	-6.49377504826774	7.11437835179797e-09	9.04769256306483e-06	A	G
MNEc.2.24.15487227.BIEC2-635397	PLEKHD1	0.239169333744956	6.49100468493314	7.19980124195152e-09	9.12995684248758e-06	A	C
MNEc.2.17.24076856.PC	LRCH1	0.231901196333029	6.46601180517872	8.01785491314718e-09	9.95212882788484e-06	G	A
MNEc.2.6.27163052.PC	CECR5	0.184758659025951	6.41814340723586	9.85013863331900e-09	1.17267741434875e-05	A	C
MNEc.2.20.30217613.PC	LOC100050706	-0.545002876592269	-6.39606021978969	1.08297541977176e-08	1.26583928479018e-05	G	C
MNEc.2.19.44241007.PC	ZDHHC23	0.236441331663429	6.39094393969605	1.10701362734971e-08	1.2876303417932e-05	C	A
MNEc.2.14.24451293.PC	MFAP3	-0.161855695424328	-6.37829318517999	1.16874359280385e-08	1.34528007833947e-05	G	A
MNEc.2.2.17991235.PC	MFSD2A	0.601374201072205	6.37281176003541	1.19653747757804e-08	1.36868722059359e-05	T	C
MNEc.2.15.15482128.PC	LOC102147361	-0.75344690617118	-6.34922589808278	1.32378860031941e-08	1.48992290979799e-05	G	A
MNEc.2.3.9666804.PC	CIAPIN1	0.178914208063711	6.31472861352152	1.53439008803838e-08	1.67699741684183e-05	A	G
MNEc.2.12.13364335.PC	LOC100146284	1.00197749309719	6.27119591131991	1.84801897093054e-08	1.94848901243386e-05	G	T
MNEc.2.15.29289550.PC	LOC100069269	-0.413476351619769	-6.24816024400766	2.03883682430154e-08	2.10815235292253e-05	T	C
MNEc.2.20.29093224.PC	LOC100051586	-0.651678831522683	-6.22955241874113	2.20710201260674e-08	2.24301922202022e-05	C	T
MNEc.2.4.49257799.PC	TSPAN13	0.343109048646187	6.20711512767752	2.42834440156176e-08	2.41500198074791e-05	G	T
MNEc.2.5.31970707.PC	ALDH9A1	-0.180855862312919	-6.17114725129899	2.82959976573255e-08	2.72679521970528e-05	A	G
MNEc.2.27.5742179.PC	LOC102149449	0.273786469864476	6.17006987317526	2.84257952751019e-08	2.73724995211938e-05	C	T
MNEc.2.19.18354290.PC	LOC106781998	-0.191877510996758	-6.16828328053432	2.86423344159733e-08	2.75259905037023e-05	C	T
MNEc.2.29.6877642.BIEC2-789060	LOC102149358	-0.188883891364155	-6.15982467532711	2.96898778482422e-08	2.8292816387901e-05	G	A
MNEc.2.1.161966225.PC	DHRS4	0.25033216685627	6.15303218269223	3.05584270993112e-08	2.8898965776309e-05	T	G
MNEc.2.5.60419900.BIEC2-912360	PRMT6	-0.167463236591963	-6.13215423353824	3.33883805368288e-08	3.10420030326181e-05	G	A
MNEc.2.20.33676468.PC	VPS52	-0.138956080312298	-6.1286438033201	3.38890105627579e-08	3.14391875317273e-05	A	G
MNEc.2.7.68189634.PC	SERPINH1	1.2028160932885	6.12064914619073	3.50570002092946e-08	3.2212560138188e-05	G	A
MNEc.2.28.3500042.PC	KRR1	-0.159027284597048	-6.11382899673643	3.60847795438584e-08	3.29448565958737e-05	T	C
MNEc.2.15.19153868.PC	USP39	0.107254116688644	6.09207528245448	3.95660755465325e-08	3.53611875172169e-05	G	A
MNEc.2.28.9429238.PC	CCDC59	0.157706823104453	6.08520657588249	4.07327248147798e-08	3.61770150295553e-05	C	T
MNEc.2.1.7786675.PC	UROS	-0.127723054452387	-6.08476119897125	4.08095346007934e-08	3.62368826674859e-05	C	T
MNEc.2.15.29242249.PC	LOC102148926	-0.297592807082649	-6.08237046886208	4.12242925827882e-08	3.65210177804423e-05	A	G
MNEc.2.16.82014504.PC	CP	0.340160444495424	6.06234140794337	4.48666714790912e-08	3.91958694310295e-05	T	G
MNEc.2.5.36506498.PC	CFAP126	0.531586978171314	6.05727532579127	4.5837244358447e-08	3.98923670097892e-05	A	G
MNEc.2.15.6955030.PC	MFSD9	0.19747641852099	6.02956411125956	5.15248295006406e-08	4.37553325628215e-05	C	A
MNEc.2.5.56863013.PC	LAMTOR5	0.177728219465782	5.98975620667152	6.09340261843964e-08	5.01327935766533e-05	C	T
MNEc.2.22.41273990.PC	BCAS1	-0.273811867872297	-5.98525574896773	6.20991139535417e-08	5.091742858187e-05	G	A
MNEc.2.20.29783845.BIEC2-527732	LOC100053764	0.258315408671382	5.98179099321288	6.30110349566737e-08	5.14011252248591e-05	T	C
MNEc.2.20.15532787.BIEC2-521510	MYLIP	0.322460492150848	5.96361559675906	6.80157366361872e-08	5.45954710303071e-05	T	C
MNEc.2.22.4431494.PC	RALGAPA2	0.358287244460774	5.9345392392604	7.68495983432886e-08	6.00965886326941e-05	A	C
MNEc.2.12.20694956.PC	LOC100061216	0.531797113245905	5.919894006423	8.1718561069229e-08	6.30469578097172e-05	A	G
MNEc.2.10.28531435.PC	CD109	0.218182818278635	5.91565732205337	8.31830011494091e-08	6.39463555109691e-05	C	G
MNEc.2.15.32984206.PC	NFU1	0.230941092532171	5.90957758657087	8.53298470886822e-08	6.52971405270608e-05	C	T
MNEc.2.24.43645572.PC	CINP	-0.131536065891207	-5.9085688018194	8.56913135350051e-08	6.55347065274203e-05	C	T
MNEc.2.18.80950315.PC	INO80D	-0.497531479447933	-5.87062586412628	1.00441001033393e-07	7.41940559040441e-05	G	T
MNEc.2.24.3288094.PC	WDHD1	-0.170569082636118	-5.85702548690151	1.06315836928522e-07	7.76237655092195e-05	G	A
MNEc.2.10.14574843.PC	ETHE1	-0.155719708631345	-5.84060413583021	1.13862191992247e-07	8.22323377136898e-05	G	A
MNEc.2.1.49304116.BIEC2-21304	SLC16A9	0.533253183577524	5.83874657742594	1.14748388510977e-07	8.28102804382491e-05	T	C
MNEc.2.10.21326039.PC	LOC100065833	-0.432281081386135	-5.79902317408178	1.35413564869443e-07	9.45370423296118e-05	T	C
MNEc.2.16.67031515.PC	ASTE1	0.119627261648403	5.79013959578848	1.40514736929571e-07	9.73051044632741e-05	G	A
MNEc.2.6.83031827.PC	LOC102149776	-0.133185255795702	-5.78711719892189	1.42293087867298e-07	9.82844597362703e-05	A	G
MNEc.2.3.23422264.PC	PDPR	0.124178049982517	5.78254058831826	1.45028229083419e-07	9.98536172888431e-05	G	A
MNEc.2.23.18082270.PC	LOC100146487	0.250503364991513	5.77758065653262	1.48050974470966e-07	0.000101502468026602	T	C
MNEc.2.13.22719888.PC	LOC100630557	-0.15241207795985	-5.76052823203593	1.5892461723012e-07	0.000107259059149084	G	A
MNEc.2.15.19456464.PC	GGCX	0.273229963639304	5.74469849529567	1.69720958996632e-07	0.00011287924408016	G	T
MNEc.2.17.19102302.PC	VPS36	-0.153720420949682	-5.74005057074064	1.73026006305863e-07	0.000114707014920861	G	T
MNEc.2.17.21782263.PC	LOC102150380	0.390501449883806	5.71760540509411	1.89900175530802e-07	0.00012330581559303	G	A
MNEc.2.6.39500283.PC	YBX3	0.957237649319218	5.69604601291001	2.07630519065774e-07	0.000132694461027934	A	G
MNEc.2.8.1896242.PC	LOC100630898	0.469077653360191	5.6903853232819	2.12549909800129e-07	0.000135232871115395	A	C
MNEc.2.2.19953429.PC	CDCA8	-0.25945531078447	-5.68309762901915	2.19052539982999e-07	0.000138646628691469	T	C
MNEc.2.4.3773464.PC	FBXL13	-0.318870743803722	-5.67175037802574	2.29569298697615e-07	0.000143922770866226	G	T
MNEc.2.19.8427440.PC	WDR49	0.312094750885059	5.66396144261272	2.37074299354711e-07	0.000147381087448289	T	G
MNEc.2.22.22918959.PC	FOXS1	-0.449974314332636	-5.65330144253876	2.47738505948263e-07	0.000152802834510143	C	T
MNEc.2.5.56056469.PC	FAM19A3	0.349027715730871	5.6515017014548	2.49584965516321e-07	0.000153671165980977	C	T
MNEc.2.5.55304835.PC	LRIG2	-0.143064006889238	-5.64176542928355	2.59811317652839e-07	0.000158501362254762	G	A
MNEc.2.18.9766148.PC	LOC102149442	0.191148029791272	5.63812155834853	2.63743730911714e-07	0.000160314130837232	G	A
MNEc.2.13.30594046.BIEC2-240011	PDXDC1	-0.102832255156172	-5.63512063606716	2.67026222127469e-07	0.000161849851438916	T	C
MNEc.2.28.36695161.PC	FAM83F	-0.437103608901427	-5.63234367948137	2.70099533283165e-07	0.000163338738047239	G	A
MNEc.2.17.9714216.PC	KATNAL1	0.188106842094112	5.63112554085733	2.714586303133e-07	0.000163973471737183	G	T
MNEc.2.2.31607226.PC	ASAP3	0.411958675296701	5.61619704692189	2.88671285046453e-07	0.000172527160239622	G	A
MNEc.2.13.26584897.PC	LYRM1	-0.230440938261162	-5.60687365473383	2.99961398936229e-07	0.000177977512353061	T	G
MNEc.2.11.42536068.PC	ALDOC	-0.596061209937507	-5.60564508467322	3.01481158695717e-07	0.000178617846247767	C	T
MNEc.2.9.35524041.PC	MCM4	0.236238973907872	5.60097130155734	3.07332241120552e-07	0.000181590019188626	A	T
MNEc.2.21.49360703.PC	ROPN1L	0.232746503818796	5.59958153279515	3.09093534068457e-07	0.000182301275494554	A	G
MNEc.2.7.7352888.PC	CCDC82	0.170882345591368	5.57494830121436	3.4201161593522e-07	0.000197573563548808	C	A
MNEc.2.20.30625432.PC	C20H6orf25	0.248114973533907	5.57141626440099	3.47005863124872e-07	0.000199799733718376	A	G
MNEc.2.28.20814791.PC	LOC106782688	-0.352814585822043	-5.56997065469259	3.4907055863286e-07	0.000200718644201504	C	T
MNEc.2.6.84205229.PC	YEATS4	0.249818276728856	5.56269003086129	3.59654202119085e-07	0.00020569941163463	G	A
MNEc.2.5.3324757.PC	PIGR	0.427171037195635	5.54557614204234	3.85790738106629e-07	0.000216723795853959	A	C
MNEc.2.11.49398211.PC	MINK1	0.276404147308915	5.52751030114218	4.15407655106033e-07	0.000230107836589193	A	G
MNEc.2.18.80628943.BIEC2-421769	ADAM23	0.37290694509759	5.52039624179316	4.27674121640515e-07	0.00023571676367751	C	T
MNEc.2.1.39974944.PC	RNLS	-0.278916940051482	-5.51043279633429	4.4545419607738e-07	0.000243289518779927	T	C
MNEc.2.3.36163262.PC	PIEZO1	0.298794976125976	5.50964271017442	4.46894826287703e-07	0.000243950443239597	G	A
MNEc.2.2.12556157.PC	MAST2	0.226038160156108	5.47561033218199	5.13491882605237e-07	0.000272231158264238	A	G
MNEc.2.12.22789195.PC	BSCL2	-0.276058310554247	-5.47273684262696	5.19542063429659e-07	0.000274682936715248	G	A
MNEc.2.11.7253544.PC	LOC100060522	0.279380574422368	5.46382822216039	5.38747969830247e-07	0.000283089432787913	A	C
MNEc.2.19.56719912.PC	CLDND1	-0.222030615606172	-5.46179824499407	5.43220998081421e-07	0.000284895978401654	A	G
MNEc.2.25.31458188.PC	LCN2	-0.271028469256656	-5.45874168894843	5.50024992612394e-07	0.000287681360512394	C	T
MNEc.2.1.26238719.PC	CFAP43	0.29619826540239	5.45478177105569	5.5896452048496e-07	0.000291565593296369	T	C
MNEc.2.11.7561438.PC	TTYH2	-0.520515635842869	-5.44789097541711	5.74862027814693e-07	0.000298002551835853	G	T
MNEc.2.30.600166.PC	C30H1orf101	0.185376188662273	5.44554597339009	5.80372738609799e-07	0.0002998958732568	A	G
MNEc.2.6.30804945.PC	RHNO1	0.268403245926616	5.44061524926757	5.92129658797427e-07	0.000304333875069962	T	C
MNEc.2.10.48072792.PC	UFL1	-0.151541514662358	-5.43937461345591	5.95124502347911e-07	0.000305465723337596	C	T
MNEc.2.14.11763076.PC	SLIT3	0.447091757304946	5.42620587797054	6.27844755238334e-07	0.000318030461999277	T	C
MNEc.2.1.50807035.PC	C1H10orf107	0.465761949544114	5.40853689522872	6.74536167487491e-07	0.000336625756569769	G	A
MNEc.2.28.25311312.PC	UTP20	-0.147584521154878	-5.40830998758516	6.75157427908019e-07	0.000336810389171001	A	G
MNEc.2.1.161982124.PC	LRRC16B	0.171337689773595	5.40551398580623	6.82858993964396e-07	0.000339728873066297	A	G
MNEc.2.16.67127930.PC	NEK11	0.181004048387616	5.40308576397799	6.89617452607132e-07	0.000341646863422205	G	T
MNEc.2.4.18603628.PC	UPP1	-0.802676346905272	-5.39355863901488	7.16774401859342e-07	0.000352376006801969	G	T
MNEc.2.1.30472505.PC	PYROXD2	0.185599783428381	5.39334891990044	7.17383862715566e-07	0.000352581131003921	T	G
MNEc.2.4.102971732.PC	SMARCD3	0.148081548106436	5.38156174451344	7.52468650183816e-07	0.000365766297859639	C	T
MNEc.2.2.52071912.PC	PEBP4	-0.548217121640104	-5.38105475592968	7.54014908838186e-07	0.000366425477972749	C	T
MNEc.2.13.19649938.PC	TMEM219	-0.125468766147469	-5.37722551179222	7.65794853319454e-07	0.000370933951532285	T	C
MNEc.2.1.126085351.PC	ZWILCH	-0.236343219805428	-5.36805268860157	7.94752904015471e-07	0.000381318030251564	C	T
MNEc.2.10.20664908.PC	LOC106780914	0.573659414789706	5.34823288548473	8.61041775246755e-07	0.000405301629246903	T	G
MNEc.2.15.68286557.PC	ATRAID	-0.201055434126337	-5.34753575949821	8.63469548963201e-07	0.000405913395721691	A	G
MNEc.2.16.11609911.PC	SUMF1	0.224898521811743	5.34174501703076	8.8389742012811e-07	0.000413033035409783	A	G
MNEc.2.5.77636272.PC	ODF2L	-0.170343754088587	-5.34134501805323	8.85325866932254e-07	0.0004134498620128	T	C
MNEc.2.19.10235395.PC	LRRC34	-0.332242459758378	-5.33526029473122	9.07336534855172e-07	0.000421583189100578	T	G
MNEc.2.7.2523346.PC	EEF2	-0.224642699687258	-5.32918718994148	9.29840279620179e-07	0.000428884961596026	C	T
MNEc.2.28.42183226.PC	TTC38	-0.233732652792805	-5.31260184447543	9.94123601256723e-07	0.000451616535338376	C	A
MNEc.2.15.61020591.PC	FEZ2	0.212124879882364	5.31044397368499	1.00280141780656e-06	0.000455077652721165	A	G
MNEc.2.3.34416204.PC	KLHDC4	-0.135577250749609	-5.30744832215454	1.01497162872392e-06	0.00045937674002293	T	C
MNEc.2.10.36105924.PC	IBTK	0.163816173025953	5.2998392549135	1.04653948405754e-06	0.000470382391948669	G	T
MNEc.2.5.4585615.PC	MPC2	-0.173107116183556	-5.29423785366344	1.07039148304678e-06	0.000478591169711189	G	A
MNEc.2.22.20895053.PC	LOC100067431	0.75590546096793	5.28125766694108	1.12773184530239e-06	0.000499286442653222	G	A
MNEc.2.2.11169096.PC	MKNK1	0.163937825411702	5.27615351442805	1.15109541325009e-06	0.000507491906406655	G	T
MNEc.2.1.134938686.PC	NEDD4	0.359089524138183	5.27122691955531	1.17409605838583e-06	0.000515979535530391	A	G
MNEc.2.21.18886494.PC	MOCS2	0.168178409104831	5.26851313790779	1.18695765153876e-06	0.000519853322463208	C	A
MNEc.2.6.24478738.PC	TRAF3IP1	0.125514396114026	5.26615375908654	1.19825177608457e-06	0.000523906699995812	T	G
MNEc.2.22.22918959.PC	LOC106782396	-0.357459714166715	-5.26099156134259	1.2233314226543e-06	0.000532395631108489	C	T
MNEc.2.5.75151285.PC	LOC100061885	0.615037530076087	5.25986715945342	1.22886200321463e-06	0.000534259539885634	T	C
MNEc.2.18.16643247.PC	LYPD1	-0.243526274666648	-5.25771071242443	1.239537556974e-06	0.00053762712877307	T	C
MNEc.2.4.8342535.PC	NRCAM	-0.278543365695468	-5.24958129189229	1.28060601934675e-06	0.000550974985174808	T	C
MNEc.2.5.58230322.PC	LOC100058290	-0.252523013368735	-5.24919747787764	1.28257760586237e-06	0.000551761650246736	T	G
MNEc.2.15.55058498.PC	THADA	-0.171326971493843	-5.24207552558952	1.31970633089469e-06	0.00056395699320535	G	A
MNEc.2.10.60424859.PC	GTF3C6	-0.15640800158524	-5.24174933565963	1.32143184528873e-06	0.000564444003001086	A	G
MNEc.2.5.410495.PC	LOC106783128	0.160857425286189	5.23859450003132	1.33823515783322e-06	0.000569634102913266	G	A
MNEc.2.13.42096018.BIEC2-246487	CLCN7	-0.342333977586018	-5.23704657262946	1.3465561456481e-06	0.000572384241946768	A	G
MNEc.2.20.26696817.PC	ZSCAN26	0.166012721305707	5.22331137952887	1.42264649960583e-06	0.000596438818467087	C	T
MNEc.2.2.50993314.PC	NUDT18	-0.118392628000297	-5.22018389315372	1.4405524177445e-06	0.000601915842701261	G	A
MNEc.2.11.25940495.PC	EME1	-0.123033257720552	-5.21536134975231	1.46859673290639e-06	0.00061104992949384	C	G
MNEc.2.5.23018005.PC	TPR	-0.140049495013663	-5.20231849173962	1.54715139741479e-06	0.00063733525008872	T	G
MNEc.2.13.18163835.PC	CHCHD2	-0.243766840114024	-5.19969851357667	1.56342037630254e-06	0.000642046800398602	G	T
MNEc.2.20.32036872.PC	LOC100060287	0.522382903494366	5.19561978457134	1.58908167098505e-06	0.000650574560417522	A	G
MNEc.2.2.59778315.BIEC2-506329	BLK	0.599251378880982	5.18950120614327	1.62835211833587e-06	0.000663129579794992	T	C
MNEc.2.26.39075878.PC	LOC100050760	-0.204182724630351	-5.1854281111081	1.65501955790466e-06	0.000672284575258059	G	A
MNEc.2.21.4851994.PC	CENPH	0.156986721183963	5.18017173071834	1.69006717243777e-06	0.000683230576690365	C	A
MNEc.2.10.39135117.PC	LOC102150734	0.258124884179206	5.17798808421562	1.70483970443534e-06	0.000687809475768405	C	T
MNEc.2.10.41231880.PC	LOC102147405	-0.296049000372432	-5.17756630676031	1.70770759706593e-06	0.000688534017177376	C	T
MNEc.2.5.27124592.PC	LOC102148358	0.166617921551172	5.17257780983543	1.74198755965007e-06	0.000699463184048867	T	C
MNEc.2.19.2916881.PC	LOC100052520	0.213156943901455	5.17083922601755	1.75409239893356e-06	0.00070297590969227	G	A
MNEc.2.8.1756682.PC	LOC100054251	-0.709166653849643	-5.16000652496933	1.83139165985597e-06	0.00072744284911481	C	T
MNEc.2.22.37429351.PC	ARFGEF2	-0.166603966086132	-5.15820574429189	1.84456086552799e-06	0.000731618032990222	G	T
MNEc.2.8.57904527.PC	FHOD3	0.211926044610517	5.14758232639407	1.92415842890222e-06	0.000755568234653185	A	G
MNEc.2.10.20839216.PC	LOC100066165	0.551029916774676	5.14232144293992	1.9648117479587e-06	0.000768946147701247	T	A
MNEc.2.15.17987427.PC	KDM3A	0.234179208007622	5.11721985914991	2.17065244404265e-06	0.000830444044423625	A	G
MNEc.2.16.36640028.PC	VPRBP	-0.0858817922657645	-5.1131883539327	2.20562224043937e-06	0.000839737826376345	G	A
MNEc.2.7.26093741.PC	TMEM25	0.260255731341037	5.10917651716873	2.24096850437717e-06	0.000849585882344797	T	C
MNEc.2.13.26698460.PC	LOC100034059	0.143571986708503	5.1080964281819	2.25057894046164e-06	0.000852373136325902	C	T
MNEc.2.8.12356532.PC	UNG	0.393603822163193	5.10496356495556	2.2786832980896e-06	0.000860245134600076	C	T
MNEc.2.1.163044549.PC	LOC100052689	0.826619114194679	5.09975065409285	2.32621028400523e-06	0.000872630926444419	A	G
MNEc.2.18.77541463.PC	CARF	0.266481282899633	5.0969724975257	2.35193398825927e-06	0.00087959270572069	G	A
MNEc.2.7.69557100.PC	POLD3	0.119114785500407	5.09560830334902	2.36466710969483e-06	0.00088293178205939	A	G
MNEc.2.18.76081527.PC	AOX4	-0.538339516589025	-5.09370376167981	2.38255659850167e-06	0.00088763339198137	G	A
MNEc.2.14.61347940.PC	MAN2A1	-0.136163447297034	-5.08008648302238	2.51437929764643e-06	0.00092617913675719	A	G
MNEc.2.6.30658890.PC	ITFG2	-0.0892612949494357	-5.07620976588679	2.55319512885447e-06	0.000936917652020009	T	C
MNEc.2.14.47859155.PC	GRAMD3	0.174054995110891	5.06486133053786	2.67022184900568e-06	0.000969589934185417	A	G
MNEc.2.31.9397690.PC	WDR27	0.250414141009953	5.06307470470689	2.68911753068333e-06	0.000974706210501518	T	C
MNEc.2.14.28493479.BIEC2-251778	PCYOX1L	0.250993777544034	5.0617995208925	2.70268401881226e-06	0.000978335311614969	C	T
MNEc.2.1.18062300.PC	PLEKHS1	0.331715416472935	5.05612334849226	2.76388843055843e-06	0.000994710875993522	T	C
MNEc.2.8.11250102.PC	LOC100059652	0.165593105203991	5.04249697153619	2.91640271212617e-06	0.00103529337841754	C	T
MNEc.2.2.11315002.PC	ATPAF1	0.148419401650258	5.04123548868041	2.93093114540379e-06	0.00103890321315516	T	C
MNEc.2.7.81027507.PC	LOC100055978	0.396528143129418	5.0386798389573	2.96058164688944e-06	0.00104710170134477	A	G
MNEc.2.19.17399163.PC	KCNMB3	0.166780857639566	5.03039490761675	3.05873331290953e-06	0.00107432264824638	T	C
MNEc.2.20.29897398.BIEC2-527753	MDC1	-0.125550920586874	-5.02025988690549	3.18313561563873e-06	0.00110839791466955	A	G
MNEc.2.2.51301998.PC	PIWIL2	-0.252710083368214	-5.00573944964666	3.37002456957447e-06	0.00115774397643987	C	G
MNEc.2.7.4526213.PC	LOC100066639	-0.751034722608375	-5.00220744922479	3.41708104722809e-06	0.00117032939538299	A	G
MNEc.2.9.21704816.PC	GGH	-0.477951662153701	-4.98086979532325	3.71532055997587e-06	0.00124871483340869	G	A
MNEc.2.1.185147945.PC	FRMD6	0.425860338178052	4.97521660405149	3.79850537537316e-06	0.00127024768757584	T	C
MNEc.2.2.18493881.PC	RRAGC	0.193293354225858	4.97422477541061	3.81328621698115e-06	0.00127430588050262	C	T
MNEc.2.3.111312464.PC	CLNK	0.344865342220746	4.96608492958884	3.93673255144063e-06	0.00130514639229867	A	C
MNEc.2.6.67759845.PC	SMARCD1	0.0803115403024557	4.96526958346576	3.9493107894728e-06	0.00130841596743367	C	T
MNEc.2.20.14156748.PC	JARID2	-0.165038503289444	-4.95694392702299	4.08001729136761e-06	0.00134168438910308	A	G
MNEc.2.24.23335308.PC	TMED8	-0.14439154800001	-4.95332083760547	4.13820756568347e-06	0.00135630615238497	C	T
MNEc.2.20.31890448.PC	C2	0.520844015123977	4.94939401963068	4.20219126740154e-06	0.00137225847868034	A	G
MNEc.2.19.22021070.PC	KLHL6	0.177223652318309	4.94787698385485	4.22716772632503e-06	0.0013783124047253	C	T
MNEc.2.28.38594820.PC	TCF20	-0.249561559053259	-4.9460872365996	4.25682052987856e-06	0.00138470056447858	T	G
MNEc.2.6.26582849.BIEC2-945718	THAP4	0.140948138995434	4.93598837955512	4.42798518522107e-06	0.00142676976255461	A	C
MNEc.2.7.43398029.PC	LOC100064538	-0.364175522594489	-4.92456082653173	4.62977919230035e-06	0.00147514028452919	G	A
MNEc.2.18.71721834.PC	ANKRD44	-0.250689409511998	-4.92353761288167	4.64827945415574e-06	0.00147993360599761	C	T
MNEc.2.16.70815384.PC	PPP2R3A	-0.197288604540315	-4.91110881499534	4.87884212451274e-06	0.00153721182281202	T	C
MNEc.2.1.145893196.PC	WDR76	-0.11794668117159	-4.90145507457017	5.06559156869489e-06	0.00158285217048598	T	C
MNEc.2.14.43508014.PC	LOC102148406	0.310306955399555	4.89553989591798	5.18344686780198e-06	0.00161001820306845	G	A
MNEc.2.11.45877362.PC	RILP	-0.216967774988728	-4.87600895883272	5.59189963092763e-06	0.00170608454871368	G	A
MNEc.2.24.11429303.PC	HSPA2	-0.275961743450809	-4.87402929717196	5.63501199534559e-06	0.00171543537732611	G	A
MNEc.2.24.22731064.PC	IRF2BPL	0.280389034684377	4.86938781427681	5.73736773415977e-06	0.00173835566266539	C	T
MNEc.2.8.27501857.PC	TMEM132C	0.827795025843743	4.86627754275054	5.80696903271073e-06	0.00175408371933641	G	A
MNEc.2.4.94547623.PC	SSBP1	-0.10163983373867	-4.86576003000005	5.81862951005887e-06	0.00175662396479275	T	C
MNEc.2.9.62351937.PC	MRPL13	-0.120967514880098	-4.86135322130294	5.91885229271465e-06	0.00177929203833608	C	T
MNEc.2.7.58031082.PC	RAB38	0.234192434479342	4.85831454189409	5.98893876577152e-06	0.00179496245311111	C	T
MNEc.2.7.4530679.PC	GPR108	-0.120512006870968	-4.85676807280016	6.02491784872376e-06	0.00180378186279423	C	T
MNEc.2.5.21104665.PC	SMG7	-0.121165195438411	-4.85604216362212	6.04187896238727e-06	0.00180745562290502	C	T
MNEc.2.16.38602443.PC	MAP4	-0.189882977978205	-4.84871529124649	6.2157017255033e-06	0.00184456381340579	G	T
MNEc.2.20.3483226.PC	NQO2	0.27445689770753	4.84409992492175	6.32768995034805e-06	0.00186973437439548	C	T
MNEc.2.16.66569060.PC	SH3BP5	0.382051365005022	4.84163869041147	6.38821168359399e-06	0.00188371787121978	C	T
MNEc.2.23.50835924.PC	SPTLC1	0.10672638120023	4.84141191984812	6.39381628221861e-06	0.00188464948379474	T	C
MNEc.2.6.74291995.PC	PRIM1	0.194697035739193	4.8330527911013	6.60378970053876e-06	0.00193147266264978	T	C
MNEc.2.8.55672002.PC	ZNF396	0.180730291397931	4.82606402448764	6.78448769751573e-06	0.00197294305012871	G	T
MNEc.2.2.36806298.PC	CROCC	0.359300309636185	4.82194546363897	6.89322274896222e-06	0.00199597825130967	G	T
MNEc.2.5.6198411.PC	SELP	1.10216955893603	4.81739374805918	7.01536990306591e-06	0.00202465319656813	G	A
MNEc.2.1.89319573.PC	LOC102150610	-0.176177064338137	-4.81019020719302	7.21300314783751e-06	0.00206793953405934	A	G
MNEc.2.26.37797862.PC	SIK1	0.288727054699426	4.80996494272274	7.2192700955311e-06	0.00206875724625196	G	A
MNEc.2.20.29495406.PC	GNL1	-0.160661240979361	-4.80026188828633	7.49430836967316e-06	0.00212907361688056	G	A
MNEc.2.21.8108379.PC	TRAPPC13	0.168192365375403	4.79723280431388	7.58224164116968e-06	0.00214724815202457	T	C
MNEc.2.30.7028207.PC	SDE2	0.1426385885067	4.79156080361685	7.74960948948963e-06	0.00218397551644152	A	G
MNEc.2.6.24572631.PC	SCLY	0.221855275771129	4.78430297859207	7.96902829408249e-06	0.00223055752891926	G	A
MNEc.2.28.41951246.PC	ATXN10	-0.120891820587892	-4.78277718987815	8.01591998764676e-06	0.00223864214795813	A	C
MNEc.2.18.12057624.PC	MARCO	0.997974152861005	4.78238002356722	8.02817002681291e-06	0.00224059113666647	A	G
MNEc.2.20.31554889.PC	MSH5	-0.188399229476481	-4.77980075420903	8.1081689236215e-06	0.00225639251548819	C	A
MNEc.2.24.37627205.PC	CLMN	0.206748807933884	4.77957119531324	8.11532646294972e-06	0.00225800198694503	G	A
MNEc.2.1.159461820.PC	LOC106782106	-0.434131183515616	-4.77418256662286	8.28512041221454e-06	0.00229206339545118	G	A
MNEc.2.15.29081178.PC	SLC4A5	0.188712022101503	4.77037618068806	8.40713870704739e-06	0.00231799857620354	C	A
MNEc.2.4.73533481.PC	ST7	0.198493435126894	4.76924011063603	8.44389473350397e-06	0.00232613575877881	T	G
MNEc.2.2.89256051.PC	USP38	0.12048318982118	4.75424462675558	8.94396809471201e-06	0.00242865349086137	G	T
MNEc.2.26.37537838.PC	C2CD2	-0.236081010118868	-4.75079367027259	9.06307030946113e-06	0.00245287248577231	G	A
MNEc.2.9.53664145.PC	ENY2	0.121127062545706	4.74967396530988	9.102045252963e-06	0.00246134542907521	A	G
MNEc.2.18.53247455.PC	SCRN3	0.112385856861894	4.74714315933607	9.19074037347072e-06	0.00248001857809095	A	G
MNEc.2.3.27942199.PC	CDYL2	-0.250140600252872	-4.74310604405706	9.3339704892027e-06	0.00250858701688382	G	T
MNEc.2.16.72885734.PC	DBR1	0.097074056857249	4.74101112055778	9.40914895665212e-06	0.0025233209475707	C	T
MNEc.2.17.28727536.PC	NAA16	-0.128030146212498	-4.73936089636991	9.46878370013466e-06	0.00253543197361466	T	C
MNEc.2.24.45813428.PC	LOC100061064	0.334252739304566	4.73683265945512	9.56086184186766e-06	0.00255455577370311	A	G
MNEc.2.4.95174123.PC	LOC102148177	-0.291721444170092	-4.7365340549068	9.57179437635083e-06	0.00255644259022057	G	A
MNEc.2.20.32254593.PC	ABHD16A	-0.106358782557073	-4.72419627306066	1.00343009862431e-05	0.00264598399078588	A	T
MNEc.2.10.4174207.BIEC2-100045	LOC106782002	-0.174244231503963	-4.72393674737903	1.00442597302785e-05	0.00264740128041255	T	C
MNEc.2.13.33978719.PC	ATF7IP2	-0.29774760731446	-4.70953657389059	1.06121699425853e-05	0.00275523191508255	T	C
MNEc.2.16.47199578.UKUL2983	TRANK1	-0.530781975040384	-4.70915852434213	1.06274925760513e-05	0.00275755883300311	C	T
MNEc.2.21.53680100.PC	ICE1	0.0925551665520614	4.70039830899861	1.09886407236223e-05	0.00282633809346525	A	G
MNEc.2.17.29243357.PC	OLFM4	0.690531948040427	4.69769610143317	1.11024317784032e-05	0.00284876817057721	T	C
MNEc.2.19.37505166.PC	IQCB1	-0.182099300258704	-4.69469357995177	1.12302138883794e-05	0.00287198728074674	G	T
MNEc.2.30.10900763.PC	MARC2	-0.219378607432983	-4.69339572712167	1.12858901079551e-05	0.0028835467932134	G	A
MNEc.2.7.78891480.PC	SWAP70	0.235482922517172	4.69098993690077	1.13898064934431e-05	0.00290163282819067	T	C
MNEc.2.16.25523503.PC	ATXN7	-0.091629142046352	-4.6908416224972	1.139624319824e-05	0.00290231330817119	T	G
MNEc.2.5.56996727.PC	C5H1orf162	0.343076090198182	4.6833542386034	1.17258276039155e-05	0.00296294848663417	G	A
MNEc.2.7.2523346.PC	MAP2K2	-0.121868723001916	-4.68234606890963	1.17709080541336e-05	0.00297102792156059	C	T
MNEc.2.12.21942629.BIEC2-193301	LOC102150277	-0.398706266566408	-4.67779805792595	1.19763772278133e-05	0.00300871209574612	G	A
MNEc.2.29.25749718.PC	ATP5C1	0.10407782654734	4.66750179707251	1.2454510621284e-05	0.00309392507392754	G	A
MNEc.2.6.75912036.PC	MARS	-0.264626938956202	-4.66679424858729	1.24880405514012e-05	0.00309976076147683	C	T
MNEc.2.5.57294554.PC	LOC102147677	-0.152264757390431	-4.65646996066298	1.29873969679253e-05	0.00319031416253611	T	C
MNEc.2.8.26257360.PC	TMEM132D	-0.223467059660031	-4.65131800285156	1.3243790716166e-05	0.00323494425283675	G	A
MNEc.2.24.42178970.PC	BCL11B	-0.327357112981817	-4.64146719039116	1.37477982766499e-05	0.00333061004267997	C	T
MNEc.2.11.57467138.PC	LOC100073139	-0.106591372329279	-4.64125615315636	1.37587972380276e-05	0.00333243672587279	A	G
MNEc.2.23.55700224.PC	CARD19	-0.258518453504075	-4.63905101359927	1.38742388273892e-05	0.00335407308432716	G	A
MNEc.2.1.50798101.PC	TMEM26	-0.592975373386818	-4.63689786543676	1.39878667751595e-05	0.00337371185894563	T	C
MNEc.2.27.3234000.PC	PLAT	-0.180357833153575	-4.63658447341769	1.40044806161346e-05	0.0033766622655774	G	A
MNEc.2.8.69941906.PC	DCC	0.310386256167839	4.63418269496305	1.41324443137908e-05	0.00340134448189199	G	A
MNEc.2.5.21379508.BIEC2-944346	SWT1	0.138515119967214	4.63413751626674	1.41348622332703e-05	0.00340150154877692	G	A
MNEc.2.19.1593351.PC	VEPH1	0.611304806991362	4.63007933778535	1.43536998770862e-05	0.00344127052380403	G	A
MNEc.2.15.70830775.PC	KIF3C	0.20192802898687	4.62790173727634	1.44724810276994e-05	0.0034619944375403	A	G
MNEc.2.24.12006756.PC	CHURC1	-0.108728158740491	-4.6278466683938	1.44754972092454e-05	0.00346250101637041	T	C
MNEc.2.25.38647866.PC	CCDC183	-0.229574889671525	-4.62135158973651	1.4835557440149e-05	0.00352537050713431	T	C
MNEc.2.19.36753690.PC	SEMA5B	0.211465260268855	4.60853573550535	1.55717177046506e-05	0.00365084070474365	T	C
MNEc.2.10.6432479.PC	HAUS5	0.220562172335245	4.60812491921455	1.55958931666065e-05	0.00365417194698183	T	C
MNEc.2.3.119303634.PC	PIGG	0.130274218126646	4.60665104428967	1.5682927283275e-05	0.00366776538523501	A	G
MNEc.2.24.33337373.PC	EFCAB11	-0.196176982374616	-4.60593058410587	1.57256428551212e-05	0.00367465998058474	G	A
MNEc.2.4.40812488.PC	ICA1	0.394687378282465	4.60510868218965	1.57745108568508e-05	0.00368340451785764	G	A
MNEc.2.16.38575928.PC	ECATH-2	0.504967313613368	4.60407656112669	1.58360868855959e-05	0.00369260425702201	A	G
MNEc.2.17.64700495.PC	GPR180	0.284762083315382	4.60180171210126	1.59726292734673e-05	0.003715001821765	G	A
MNEc.2.7.78793169.PC	WEE1	0.204946335507974	4.59821641078821	1.61901530464066e-05	0.00375178223128771	G	A
MNEc.2.26.8089909.PC	GBE1	-0.234634231225235	-4.59773599267852	1.621951821901e-05	0.00375617796104974	C	T
MNEc.2.8.92603953.PC	ATP9B	-0.162055194883653	-4.59723158816598	1.62504052137738e-05	0.00376122119074878	T	C
MNEc.2.2.92638100.PC	SLC7A11	0.725283258101506	4.59559255080229	1.63511659223085e-05	0.00378068250286755	C	T
MNEc.2.23.21965219.PC	LOC100050598	-0.207074863216112	-4.59462021165628	1.64112275018852e-05	0.00379093059552015	T	C
MNEc.2.21.4444434.BIEC2-575928	SH3BP5L	0.202654095583249	4.59289940344123	1.65180477628288e-05	0.00380944041448494	T	C
MNEc.2.15.90729655.BIEC2-341698	SNTG2	-0.226144039525363	-4.58856105527954	1.67903595727463e-05	0.00385333252731827	A	G
MNEc.2.4.5402274.BIEC2-845010	SRPK2	-0.149190888503929	-4.58185173595624	1.72200989546231e-05	0.00392883836001436	T	C
MNEc.2.22.33987145.PC	UBE2C	0.485652909559448	4.58069007523937	1.72955814714799e-05	0.00393948448353186	T	G
MNEc.2.21.10614598.PC	LOC102149956	0.220855156580575	4.57998086389498	1.73418225343365e-05	0.00394721738686288	C	T
MNEc.2.13.29730598.PC	MYH11	-0.119048193246967	-4.57853625602265	1.74363835558762e-05	0.00396288913875514	T	C
MNEc.2.6.74838705.PC	TIMELESS	0.269714613218498	4.57680641491729	1.75502741915118e-05	0.00398061779127413	T	C
MNEc.2.1.159258589.PC	CHD8	-0.101941561458079	-4.56425900193187	1.83982763120437e-05	0.0041200303915515	T	C
MNEc.2.10.1649131.PC	ZNF536	0.191283145009264	4.5632018667036	1.84715113240313e-05	0.00413143539678551	T	G
MNEc.2.22.10379727.PC	NDUFAF5	0.105471421734897	4.56246568276396	1.85226789142814e-05	0.00414091045574177	T	G
MNEc.2.29.15916851.PC	MALRD1	0.204814680057172	4.56063670345944	1.86503962171657e-05	0.00416270124844535	C	T
MNEc.2.17.8517985.PC	FLT1	-0.834130869354803	-4.55814003723795	1.88261187152691e-05	0.00418833755502257	T	C
MNEc.2.19.23558868.BIEC2-431746	SENP2	0.0622392815977276	4.55529322440067	1.90284468000574e-05	0.00422189514015789	C	A
MNEc.2.1.161482409.PC	CEBPE	0.18643594416387	4.55501721848217	1.90481748959051e-05	0.00422432658283499	A	C
MNEc.2.22.28677638.PC	LOC100070140	-0.219575380484772	-4.5486920441731	1.95057591238869e-05	0.00429933193134037	G	A
MNEc.2.17.35198284.PC	DIAPH3	-0.18523651252005	-4.54837353838605	1.9529080842838e-05	0.00430321836086854	T	C
MNEc.2.25.32122605.PC	WDR34	-0.24625111819413	-4.54558239056461	1.97346160593305e-05	0.00433510229986908	T	C
MNEc.2.2.36718103.PC	SPATA21	0.188309484598653	4.54507999081295	1.97718341702276e-05	0.00434084744991247	C	T
MNEc.2.25.14981069.PC	EPB41L4B	-0.129357827884429	-4.54049030425141	2.01150098439022e-05	0.00439790051461106	T	C
MNEc.2.24.42771593.PC	DYNC1H1	-0.148328858313813	-4.54035723661514	2.01250451766127e-05	0.00439909629736354	A	G
MNEc.2.19.43796530.PC	QTRTD1	0.14277183514886	4.53654802644768	2.04143868199693e-05	0.00444544873241776	G	T
MNEc.2.5.17372383.PC	TOR1AIP1	0.185135077187573	4.53532542439603	2.05081064893514e-05	0.00445930567911595	G	A
MNEc.2.3.21286687.PC	IST1	-0.0891766230733006	-4.53440134237948	2.05792197215074e-05	0.00447123663831261	A	G
MNEc.2.1.36446393.PC	PCGF5	-0.152147149265233	-4.52622709421861	2.12187804751748e-05	0.00456963164491645	T	G
MNEc.2.27.7478879.PC	EIF4EBP1	0.280367890084205	4.52563631121583	2.12657437750867e-05	0.00457719148089234	G	A
MNEc.2.19.10412150.PC	GPR160	0.14003801745405	4.52157372531293	2.15914340975756e-05	0.00463136501751832	C	T
MNEc.2.7.49798378.PC	ANGPTL6	-0.160855913803219	-4.51897958903337	2.18019272689828e-05	0.00466069926115899	C	T
MNEc.2.10.7000166.PC	IGFLR1	-0.266230353354803	-4.51874970674578	2.18206760790272e-05	0.00466288875412177	G	A
MNEc.2.1.108919055.PC	OTUD7A	0.334560934389032	4.51743397272933	2.19282864212267e-05	0.00467836099961575	G	A
MNEc.2.25.18759441.PC	LOC100050034	-0.351242579728099	-4.51508346671649	2.21218105785612e-05	0.0047126274191789	C	T
MNEc.2.1.119042633.PC	RPP25	0.128816948850009	4.51368604331476	2.22376487432844e-05	0.00473100513971699	A	T
MNEc.2.20.34306142.PC	PSMB8	-0.131576887766545	-4.50619714780072	2.28685290161413e-05	0.00483346986706876	T	C
MNEc.2.11.22199963.PC	IGFBP4	-0.232976500024172	-4.50615137666642	2.28724377336257e-05	0.004833536081737	T	G
MNEc.2.23.38519038.PC	PLIN2	0.195434269723107	4.50499399921496	2.29714898997882e-05	0.00484694894728449	A	C
MNEc.2.30.3277373.PC	CHML	0.194864451171052	4.50417507940034	2.30418269270667e-05	0.00485828309817515	G	A
MNEc.2.24.41368155.PC	CCNK	-0.147019260373528	-4.50269059474194	2.31698621450061e-05	0.00487683140952368	G	A
MNEc.2.18.73258488.PC	SF3B1	-0.118378356559979	-4.50099755881196	2.33167268786214e-05	0.00489864690741347	C	T
MNEc.2.24.14746053.PC	ACTN1	0.164223919102588	4.50014058148474	2.33914102774307e-05	0.00490974616000179	C	T
MNEc.2.6.70322348.PC	NCKAP1L	0.193579174922099	4.49491219224665	2.38521009855984e-05	0.00498233271381156	C	T
MNEc.2.8.68396952.PC	CFAP53	-0.219134046079285	-4.49041502727756	2.42553889669626e-05	0.00504851259845987	T	C
MNEc.2.3.28471797.PC	DYNLRB2	-0.119919011351108	-4.48515830649294	2.47351742890601e-05	0.00512027938870658	T	C
MNEc.2.1.80404198.PC	LOC100062210	-0.120912920411845	-4.47958206727105	2.52541764148082e-05	0.0051988379774217	C	T
MNEc.2.6.74863093.PC	NAB2	-0.154738730458963	-4.47893197500407	2.53153657241394e-05	0.0052075399129608	C	T
MNEc.2.22.27240048.PC	SLA2	0.220231358210326	4.47823896047543	2.53807533061805e-05	0.00521720254922965	G	T
MNEc.2.12.25958626.PC	POLA2	0.249854859254247	4.4739304465259	2.5790959871661e-05	0.00527676578659276	A	G
MNEc.2.16.11003756.PC	LOC102150975	0.212394995412192	4.47354323001123	2.58281392506269e-05	0.00528256727966214	C	T
MNEc.2.6.34841635.PC	NECAP1	-0.258161148101	-4.47268487174571	2.59107415681465e-05	0.00529468465866908	T	C
MNEc.2.1.93924946.PC	AEN	0.324304466592306	4.46794533290626	2.63714717156815e-05	0.0053604081382967	C	T
MNEc.2.9.40798420.PC	CCNE2	-0.16697021231861	-4.4660433235851	2.65585897980174e-05	0.00538877884125351	A	G
MNEc.2.10.9428313.PC	CATSPERG	0.370649771829684	4.4652431976884	2.66376894307072e-05	0.00539971087782448	C	G
MNEc.2.22.20824512.PC	LOC100067609	-0.592343256070737	-4.46408270675059	2.67528202175492e-05	0.00541734980020762	C	T
MNEc.2.28.35966450.PC	APOBEC3H	-0.306164280763691	-4.46305017685727	2.68556614420014e-05	0.00543246570783653	C	T
MNEc.2.18.11836700.BIEC2-401247	STEAP3	0.262591560635072	4.45094983778204	2.80897878406895e-05	0.00561432852081094	T	C
MNEc.2.5.4244466.PC	CREG1	-0.432736642487993	-4.44822543890675	2.83751377468152e-05	0.00565230661176167	A	G
MNEc.2.5.47542509.PC	OTUD7B	-0.13198858415886	-4.44545305707496	2.86683955244636e-05	0.00569613858565367	A	G
MNEc.2.22.48327386.PC	OSBPL2	0.143719796246629	4.43859302357358	2.94067151094852e-05	0.00579874751460161	T	C
MNEc.2.7.2046647.PC	FZR1	0.124483288601837	4.43515838024562	2.97832592161289e-05	0.00585084437429417	A	C
MNEc.2.8.52638959.PC	LOC102150113	0.159185765723596	4.43253153905533	3.00743904727753e-05	0.00589121889058347	T	C
MNEc.2.8.12979865.PC	LOC102149053	-0.45045890505356	-4.43217237173708	3.01144103460471e-05	0.00589691404272873	G	C
MNEc.2.1.180165927.PC	MIS18BP1	0.18276167469072	4.43026026410178	3.03283348318615e-05	0.00592884773878138	T	C
MNEc.2.10.3936966.PC	NUDT19	-0.118281403313442	-4.43024933709166	3.03295615528666e-05	0.00592884773878138	T	C
MNEc.2.19.39493191.PC	IGSF11	-0.196097890303056	-4.42427076665771	3.10080015980983e-05	0.00602327813048066	A	G
MNEc.2.9.25564950.PC	SDCBP	0.191416133661484	4.41811237773545	3.17222055020534e-05	0.00612308617740332	T	G
MNEc.2.3.59044320.PC	CXCL13	0.555781181347809	4.41212075701305	3.2432342012198e-05	0.00622682384931673	G	A
MNEc.2.20.37067378.PC	CPNE5	-0.164244381253824	-4.41091228513126	3.25774256975773e-05	0.00624472336886117	T	C
MNEc.2.6.54357566.PC	ERGIC2	-0.125448531574651	-4.40066514299522	3.38331650488859e-05	0.00642661537102609	G	T
MNEc.2.6.54283111.PC	CCDC91	-0.230511826387059	-4.3992107501577	3.40151481336629e-05	0.00645164300123192	C	T
MNEc.2.10.13058504.PC	LOC100629292	0.503841427897264	4.39624668920298	3.4388968411426e-05	0.00650461750602866	T	C
MNEc.2.11.41212528.PC	UTP6	-0.0886342004154849	-4.3938133924402	3.46988191296686e-05	0.00654619628772586	C	T
MNEc.2.24.20076181.PC	ISCA2	-0.0882905225388737	-4.39294442981619	3.48101243399114e-05	0.00656173397866541	C	T
MNEc.2.30.5789194.PC	KIF26B	0.23962076802119	4.39175001201485	3.49636810955231e-05	0.00658102239479083	T	C
MNEc.2.2.207333.PC	LOC100066893	0.279878954818124	4.38697435565838	3.55842258060683e-05	0.00666106043847466	G	A
MNEc.2.30.9832203.PC	BPNT1	-0.181301179386263	-4.38673127286308	3.56160951950998e-05	0.00666606284581548	C	T
MNEc.2.15.39645875.PC	XPO1	-0.1063894713485	-4.38574357598266	3.57458716262244e-05	0.00668320333780446	T	C
MNEc.2.21.28128719.PC	NUP155	0.0765943144048388	4.38362640593789	3.60255964253804e-05	0.00672245618704515	G	T
MNEc.2.7.94694135.PC	METTL15	0.224171075325265	4.38198306385569	3.62441770809704e-05	0.00675245402052354	T	C
MNEc.2.6.7859848.PC	TMBIM1	0.189924395227945	4.3775950766033	3.68341290569001e-05	0.00682869171375077	C	T
MNEc.2.2.1519894.PC	OMA1	0.155950076996273	4.36867271604587	3.80625015705497e-05	0.00699396598846309	C	T
MNEc.2.11.19670881.PC	TMUB2	0.121402956190622	4.3680507469467	3.81495921873486e-05	0.00700559060958241	A	G
MNEc.2.21.5687186.PC	MAST4	-0.129318182101324	-4.36515852399182	3.85571116335296e-05	0.00705947777062608	C	T
MNEc.2.5.9154994.PC	DARS2	0.107670219107131	4.3616233194403	3.90609497335317e-05	0.00712866106709013	A	G
MNEc.2.21.31873082.PC	ZFR	0.0778563577167114	4.35965239761903	3.93446046852319e-05	0.00716587065442225	T	C
MNEc.2.14.28488695.PC	SLC26A2	0.215431885981846	4.35954248661324	3.93604815830143e-05	0.00716808478431059	T	C
MNEc.2.3.6125859.PC	RBL2	-0.170422117131556	-4.35936645921984	3.93859220554568e-05	0.00717136226309532	T	C
MNEc.2.24.19855692.PC	ENTPD5	0.105175390578106	4.35612429447008	3.98573520308794e-05	0.0072291917088327	G	A
MNEc.2.2.31463424.UKUL516	TCEA3	0.185926420561444	4.35166572715136	4.05145758167151e-05	0.00731294545461626	G	A
MNEc.2.14.71489614.PC	ERAP2	0.156127226658436	4.35134049591792	4.05629251403989e-05	0.00731893012828362	T	C
MNEc.2.18.2841733.PC	AMMECR1L	-0.201510568717935	-4.33771137556157	4.26399764885203e-05	0.00758837555626451	T	C
MNEc.2.2.17968356.PC	RLF	0.180639291093907	4.33660526866217	4.28129846668583e-05	0.00761123699439653	C	T
MNEc.2.22.49887.PC	ENTPD6	0.16438081438602	4.33570840854295	4.29537622127149e-05	0.00762796794916187	T	C
MNEc.2.24.20076181.PC	COQ6	0.0955796370895069	4.33414761715654	4.31998229078017e-05	0.00765669623962661	C	T
MNEc.2.4.20362901.PC	GRB10	-0.454121833941803	-4.33120903351906	4.36667973041827e-05	0.0077139183943298	G	A
MNEc.2.6.83506653.PC	MDM1	0.229105541219237	4.32728037863649	4.42987338148387e-05	0.00779660345226746	C	T
MNEc.2.1.143823533.PC	SQRDL	-0.210566752813787	-4.3263676117274	4.44468158186562e-05	0.00781588383033073	C	T
MNEc.2.18.70388624.PC	LOC100054877	0.359538914001973	4.32617945809861	4.44774001962457e-05	0.00781988153211409	T	C
MNEc.2.13.18502975.PC	NUPR2	-0.166533537641156	-4.32533659367516	4.46146576827025e-05	0.0078361062458377	C	T
MNEc.2.10.15885766.BIEC2-104539	QPCTL	0.100400280531936	4.32258184264522	4.50661207671029e-05	0.00789704052361182	T	C
MNEc.2.1.184735883.PC	KLHDC2	0.184940672850648	4.31815899438831	4.58002103326669e-05	0.00799007165056095	A	G
MNEc.2.6.66741749.PC	KMT2D	-0.386220425642218	-4.31453640022805	4.64100729939018e-05	0.0080679770835103	T	C
MNEc.2.16.65922679.PC	ANKRD28	0.189337478335166	4.31424719867273	4.64590968243871e-05	0.00807425500714708	C	T
MNEc.2.15.13182515.PC	BUB1	0.236909808651372	4.31310094262898	4.66538964455703e-05	0.00809492734064396	T	C
MNEc.2.10.66400917.PC	GOPC	-0.15481646801641	-4.31301706588869	4.66681817646467e-05	0.00809604718105945	A	G
MNEc.2.5.66098615.PC	AGL	-0.175308294964058	-4.31134508534781	4.69538256744635e-05	0.00813351825352232	T	G
MNEc.2.2.100167801.PC	SCLT1	-0.150878906249987	-4.31096911524914	4.70182892991169e-05	0.00814285478323793	T	G
MNEc.2.6.73161703.PC	ANKRD52	-0.139657537658451	-4.31025760855312	4.71405179837209e-05	0.00815775699886652	T	C
MNEc.2.4.63477536.PC	FKBP9	-0.282926634133638	-4.30963251752238	4.72481547640274e-05	0.0081725481975549	G	A
MNEc.2.28.32055712.PC	LARGE	-0.158669603255269	-4.2978267875533	4.93261888481712e-05	0.00843190107788755	T	C
MNEc.2.6.66741749.PC	CCNT1	-0.279909214954635	-4.29692040875063	4.94893281766464e-05	0.00844934588271905	T	C
MNEc.2.12.24939247.BIEC2-195234	SSSCA1	-0.101593202946588	-4.29182148028214	5.04168443454812e-05	0.00856703764741744	T	C
MNEc.2.5.55304835.PC	HIPK1	-0.110940615621059	-4.28964424169609	5.08179886018291e-05	0.00861620572998224	G	A
MNEc.2.7.3913491.PC	PLIN3	0.191617691481112	4.28548693987621	5.15925286774288e-05	0.00870997468335592	A	G
MNEc.2.7.75985644.PC	LOC100070235	0.267776498810477	4.28341128900891	5.19834949199485e-05	0.00875568498690611	G	A
MNEc.2.18.49518449.PC	DHRS9	-0.515549809433541	-4.28273087771907	5.21122776666778e-05	0.00877005779530002	G	A
MNEc.2.9.68671509.PC	LOC102149248	0.292982061576002	4.28032625459016	5.25698784725633e-05	0.00882586973070591	A	G
MNEc.2.11.1928177.PC	SLC38A10	0.0940518494563256	4.28010208504043	5.26127352280469e-05	0.00883037199002401	A	G
MNEc.2.3.10217361.PC	FAM192A	0.153445280835385	4.27953217128763	5.27218433757062e-05	0.00884247828864268	G	A
MNEc.2.16.65062453.PC	RFTN1	-0.133126856131632	-4.27494519663528	5.36079969188397e-05	0.00894404797809789	T	G
MNEc.2.25.36389681.PC	RXRA	-0.196936900066443	-4.27198930999707	5.41866439130138e-05	0.00900673378259243	G	A
MNEc.2.7.47512036.PC	LOC100065350	0.113310907901476	4.27125995467488	5.4330348123462e-05	0.00902396850361712	T	C
MNEc.2.16.47423754.PC	LOC102148104	-0.283025509021352	-4.26886187563867	5.48054379869126e-05	0.00908053698005533	A	G
MNEc.2.20.29174735.PC	FLOT1	0.0836012447829455	4.26656876786944	5.52634816488882e-05	0.00913130330102146	G	A
MNEc.2.10.51303746.PC	GRIK2	-0.20207006775806	-4.25167161695189	5.83304121271484e-05	0.00946995973324772	A	G
MNEc.2.2.29287413.PC	UBXN11	-0.183986880719008	-4.25107070750944	5.84575087695366e-05	0.00948574052043219	T	C
MNEc.2.1.119504612.PC	LMAN1L	0.27782954577145	4.24509690282018	5.97356335703743e-05	0.00963074713261322	T	A
MNEc.2.5.7751404.PC	METTL13	-0.0982945116739635	-4.24483074767409	5.97932018177213e-05	0.00963779893319681	T	C
MNEc.2.10.19622447.PC	PPP1R15A	0.210176643572379	4.2402448196387	6.07935678524969e-05	0.00975108528788382	G	A
MNEc.2.17.64416504.PC	ABCC4	0.21544212181668	4.23677697596329	6.15607407449446e-05	0.00984345797499936	T	C
MNEc.2.5.28731565.PC	HHAT	0.179774001153272	4.23633592089579	6.1658980053636e-05	0.00985084321196098	G	A
MNEc.2.18.52635455.PC	PDK1	-0.583136398451811	-4.23082908587498	6.28983619866051e-05	0.00998854344059991	C	T
MNEc.2.18.72427038.PC	PLCL1	-0.195175523441495	-4.224053603943	6.44562689965429e-05	0.0101664021584905	T	C
MNEc.2.20.34012869.PC	LOC100146183	-0.0867684588402804	-4.22355172607794	6.45731363295915e-05	0.0101798354113959	T	C
MNEc.2.14.38345495.PC	SPOCK1	0.298013012839356	4.2220244184165	6.49300441442073e-05	0.0102218838796082	A	C
MNEc.2.11.47368453.PC	ZZEF1	-0.204832803276375	-4.22039079375131	6.53139024837608e-05	0.0102659586355654	G	A
MNEc.2.1.26899912.PC	PDCD11	0.0890748001537198	4.21866121045783	6.57226937572351e-05	0.0103073715183949	C	T
MNEc.2.25.38647866.PC	RABL6	-0.195425014185738	-4.21827370791222	6.58146187328971e-05	0.0103147907008229	T	C
MNEc.2.21.48718016.PC	ANKRD33B	-0.567932619367181	-4.2163746195039	6.62669244434409e-05	0.0103646021671506	G	T
MNEc.2.7.33272559.PC	ROBO4	0.247953252942793	4.21302054394426	6.70730974384448e-05	0.0104520905481768	T	C
MNEc.2.15.54492204.PC	LOC106781689	-0.179090576112037	-4.21299698892224	6.70787923417368e-05	0.0104522426820671	A	C
MNEc.2.24.14094651.PC	RAD51B	0.574346283503919	4.21106268416386	6.7548044442268e-05	0.0105027438692583	A	C
MNEc.2.14.5780884.PC	NOP16	0.155012188571478	4.21021022165702	6.77558508494953e-05	0.0105231665748341	T	C
MNEc.2.12.20527544.PC	TCN1	0.563660906506839	4.20886589783756	6.80848124443306e-05	0.0105580922593252	T	C
MNEc.2.12.23953706.PC	LOC100053687	0.3494337678582	4.20880158670741	6.81005881833613e-05	0.0105591620015059	C	T
MNEc.2.11.23670061.PC	STAC2	-0.234542352141759	-4.20388119219789	6.93180854825252e-05	0.010689117277691	A	G
MNEc.2.3.113660063.PC	STX18	-0.137354895023104	-4.20187298721838	6.98210010877386e-05	0.0107417390027877	A	G
MNEc.2.22.12250848.PC	BTBD3	0.198023172431124	4.20085469858531	7.00773538778044e-05	0.0107669934349366	A	G
MNEc.2.28.26501764.BIEC2-736441	PARPBP	0.186371163451287	4.20027897587338	7.02226926125201e-05	0.0107828612388789	G	A
MNEc.2.6.75974611.PC	DDIT3	0.662280189412935	4.1994651907899	7.04286249803503e-05	0.0107998657412917	T	G
MNEc.2.7.52844981.PC	ZNF558	-0.11346515942052	-4.19652510609187	7.1177490577163e-05	0.0108772308611225	C	A
MNEc.2.13.10569934.PC	POR	-0.184127578802178	-4.19498467005259	7.15729119800257e-05	0.0109175575939532	C	T
MNEc.2.7.5478296.PC	ANGPTL4	0.793458908773628	4.1920367016492	7.23355513223944e-05	0.0109989913320374	G	T
MNEc.2.1.145533717.PC	TTBK2	-0.1689836445523	-4.18943664656689	7.3014681647287e-05	0.0110713096909811	C	T
MNEc.2.7.87837267.PC	PRMT3	0.0987739872175079	4.18842235584134	7.32812757288623e-05	0.0110973237077706	A	G
MNEc.2.2.17124666.BIEC2-482356	NFYC	0.0707768817524757	4.18735275545109	7.356342359197e-05	0.011128681305142	C	T
MNEc.2.3.44459247.PC	PDLIM5	-0.180040152700324	-4.18727441483165	7.35841300183871e-05	0.0111305029677367	T	C
MNEc.2.18.75553925.PC	LOC100067956	0.183610415845426	4.18580027850749	7.39748120974962e-05	0.0111742473797989	C	T
MNEc.2.19.23526859.PC	IGF2BP2	0.222718228672395	4.18366852988979	7.45433152866171e-05	0.0112315066274338	C	T
MNEc.2.23.53705423.PC	CKS2	-0.219064147071663	-4.18267574478091	7.48095100933511e-05	0.0112618759995264	C	T
MNEc.2.6.8789863.PC	GLB1L	-0.271740205147771	-4.18001465680823	7.55275524588662e-05	0.0113399506202731	G	A
MNEc.2.18.57475782.PC	TTN	0.175888839648066	4.17779553711522	7.61314128711834e-05	0.0114064350223597	C	A
MNEc.2.2.27519578.PC	RPA2	-0.11176366845852	-4.17332817469385	7.73612002331536e-05	0.0115236192489392	C	T
MNEc.2.16.3297212.PC	LOC102150554	-0.248867058754215	-4.17290398337983	7.74789627990625e-05	0.0115358102325624	A	G
MNEc.2.7.1680803.PC	LOC100059925	-0.0801891716610039	-4.16883479320165	7.86174485297774e-05	0.0116478274385859	G	A
MNEc.2.8.62187978.PC	PIK3C3	0.162099920000349	4.16558062441087	7.95394882561449e-05	0.0117414403488891	A	G
MNEc.2.16.41252402.BIEC2-359542	SACM1L	-0.101030237241679	-4.16499155232501	7.9707506482116e-05	0.0117563355441553	C	T
MNEc.2.8.32034798.PC	PTPRM	-0.191498156461638	-4.16490601473058	7.97319323748718e-05	0.0117590380933959	C	T
MNEc.2.8.83330012.PC	TMX3	-0.124677446153398	-4.16041089456732	8.10257432385867e-05	0.0118884308376254	G	A
MNEc.2.21.8701781.PC	SREK1IP1	0.101842369009171	4.15911712693398	8.14018554059204e-05	0.0119222811946828	T	C
MNEc.2.19.51153237.PC	ALCAM	-0.210625716353066	-4.15895728523828	8.14484396635978e-05	0.0119254781522631	T	C
MNEc.2.21.12213749.PC	DEPDC1B	-0.128302997616235	-4.15617106856311	8.22645915035995e-05	0.0120157228368094	C	T
MNEc.2.1.125280439.PC	MAP2K1	-0.125145672320041	-4.15392439245584	8.29284299484216e-05	0.0120815831259679	C	A
MNEc.2.16.65628727.PC	CAPN7	0.133229627943913	4.15190359956577	8.35299304635426e-05	0.0121444218213509	T	A
MNEc.2.7.4891496.PC	LOC100066686	0.90659913768995	4.15182177966669	8.35543729209381e-05	0.0121461425467663	A	G
MNEc.2.14.92762468.PC	LOC100060980	-0.204982532491971	-4.14938067889566	8.4286791643789e-05	0.0122249442054495	A	G
MNEc.2.15.36350655.PC	RAB1A	0.10270083258543	4.14923505049017	8.43306803242955e-05	0.0122285483798111	C	T
MNEc.2.25.32113245.PC	SH2D3C	0.109773921002008	4.14896856659711	8.44110487528125e-05	0.012235969486162	C	T
MNEc.2.2.119148505.PC	NPNT	0.264417241167491	4.14879298557992	8.44640422421851e-05	0.0122409777656007	G	A
MNEc.2.4.13711952.PC	GLI3	-0.178446182182886	-4.14662640596793	8.51205973526807e-05	0.0123070535515537	C	A
MNEc.2.1.124940713.PC	CORO2B	-0.185967278609676	-4.14241828084877	8.64098883380526e-05	0.0124380801709864	T	C
MNEc.2.2.24211132.BIEC2-463193	SERINC2	0.411187569077891	4.14199412187277	8.65408810400398e-05	0.0124529842848262	C	T
MNEc.2.10.59079917.PC	SMPD2	-0.16616896373132	-4.14036375901723	8.70461670634439e-05	0.0125004880725879	G	A
MNEc.2.7.86984116.PC	NAV2	0.30465475396001	4.14018121215143	8.71029189518727e-05	0.012506307849892	G	A
MNEc.2.1.64765232.PC	KCNMA1	-0.176083061391448	-4.13670312081249	8.81910512917845e-05	0.0126192873935323	G	A
MNEc.2.10.3571850.PC	RHPN2	-0.172797584932237	-4.13380316637943	8.91083059846198e-05	0.0127108928319397	C	T
MNEc.2.1.29355097.BIEC2-12991	CHUK	-0.0657278373481071	-4.13302114997526	8.93572256246957e-05	0.0127346157540372	A	G
MNEc.2.24.26439478.PC	GTF2A1	-0.125692918772186	-4.13101483190526	8.99989120945089e-05	0.0127953079587109	G	T
MNEc.2.18.51620284.PC	ITGA6	0.24953053792317	4.13068327390314	9.0105381465341e-05	0.0128071375171105	G	A
MNEc.2.21.2050595.PC	FAM32A	0.147997320351327	4.12845323130199	9.08246459541766e-05	0.0128803913864512	G	T
MNEc.2.21.1298641.PC	LOC100070123	0.162882448052944	4.12746634612628	9.11447111706243e-05	0.0129124767936415	A	G
MNEc.2.1.184560788.PC	NID2	0.266533485165626	4.1270020169367	9.12956770890674e-05	0.0129281609634465	T	C
MNEc.2.9.25922265.PC	NSMAF	0.39315168430785	4.12607188727419	9.1598811599465e-05	0.0129558527728901	C	T
MNEc.2.8.52716748.PC	TRAPPC8	-0.0802785697946267	-4.12587389508802	9.16634633223051e-05	0.0129630940761959	A	C
MNEc.2.1.185473144.BIEC2-91508	GNG2	-0.145917800941784	-4.12460825580335	9.20777800401526e-05	0.0130035535634988	A	G
MNEc.2.27.3921784.PC	GOLGA7	0.0714344852481004	4.12157455867504	9.30782355694779e-05	0.0130992379986932	T	C
MNEc.2.5.7232694.PC	FMO4	0.144225061727527	4.1213881792587	9.31400398837067e-05	0.0131039070037282	T	C
MNEc.2.8.23882923.PC	ATP6V0A2	-0.154374731394515	-4.1211159523546	9.32303826221044e-05	0.0131115526087237	A	G
MNEc.2.2.13560799.PC	BTBD19	0.380293516885301	4.11990544351637	9.36331311967045e-05	0.0131533131772289	T	C
MNEc.2.10.22815887.PC	PRKCG	0.170479232005085	4.11864525654552	9.40541869867874e-05	0.0131929765914449	T	C
MNEc.2.2.11249096.PC	STIL	0.168642355735884	4.11691694118846	9.46346190216851e-05	0.0132459917572531	A	C
MNEc.2.13.28090280.PC	SMG1	-0.0945724812351731	-4.11582156263567	9.50042706338922e-05	0.0132844271690953	G	A
MNEc.2.10.26336050.PC	LOC100060116	-0.147364795041534	-4.10831369679493	9.75755693439571e-05	0.0135368138256679	G	A
MNEc.2.5.39840138.PC	CD1D	0.412752504939591	4.10712363180683	9.79892432323194e-05	0.0135757128468356	G	A
MNEc.2.11.38213475.PC	CCT6B	0.301791950778884	4.10507387270307	9.87057113398197e-05	0.0136455405417443	G	A
MNEc.2.27.11316377.BIEC2-704577	DUSP26	0.146433889885791	4.10373336705904	9.9176991672984e-05	0.0136888444921806	C	T
MNEc.2.5.14889293.PC	LOC100053446	-0.254433236803283	-4.10352126275605	9.9251759079028e-05	0.0136940101402987	G	A
MNEc.2.20.5025565.PC	ECI2	-0.146944389088895	-4.10222750296897	9.97089888443742e-05	0.0137364396986546	T	C
MNEc.2.11.19987187.PC	LOC102147514	0.165272408670923	4.10131477369351	0.000100032776376107	0.0137667276088345	C	T
MNEc.2.1.129112118.PC	TLN2	-0.15064147040222	-4.10108089437355	0.000100115906917054	0.0137728044668337	T	C
MNEc.2.20.38409549.PC	BTBD9	0.171572138351611	4.0986087190364	0.00010099869589511	0.0138591220395687	G	A
MNEc.2.6.79882429.PC	C6H12orf56	-0.142695788679423	-4.09744771958507	0.000101415856679919	0.0138945961188181	C	T
MNEc.2.19.39929359.PC	B4GALT4	0.15692559089374	4.09450475761018	0.00010248073659225	0.0139963167765318	C	T
MNEc.2.13.40059169.PC	MEFV	0.552895633130722	4.09373066483271	0.000102762615572148	0.0140237691311281	G	A
MNEc.2.16.35317092.PC	ALAS1	-0.129699928624077	-4.09231596623708	0.000103279693466012	0.0140718264630386	T	C
MNEc.2.16.44011116.TBIEC2-361369	ULK4	-0.143930406303918	-4.0919734361272	0.000103405265371834	0.0140840390828736	G	A
MNEc.2.1.158961134.PC	HNRNPC	0.0849383154741819	4.09182197108084	0.000103460839433698	0.0140886207799717	A	G
MNEc.2.1.90127758.PC	CEMIP	0.470229262291132	4.09162194334293	0.000103534275661511	0.0140961303630188	C	A
MNEc.2.7.69550935.PC	PGM2L1	0.173234845650138	4.09120509792707	0.000103687473348192	0.0141090127195081	A	C
MNEc.2.9.82951503.PC	LOC102148144	0.0990011797011728	4.09096106062366	0.000103777262313299	0.0141197348457888	T	C
MNEc.2.2.42587327.PC	TNFRSF9	0.268698678831475	4.08954877897035	0.000104298355473975	0.0141679980631048	G	T
MNEc.2.16.82685512.PC	ANKUB1	-0.326647760420619	-4.08560307404124	0.000105767583527478	0.0143112070695584	C	T
MNEc.2.20.12043761.PC	ADTRP	0.25289596076555	4.08440053652895	0.000106219305615303	0.0143526751060113	T	C
MNEc.2.4.7842623.PC	SLC26A4	0.211448224385379	4.08364801844099	0.000106502925227054	0.0143752552963581	C	A
MNEc.2.19.21280132.PC	PARL	0.201731360235914	4.08250724849823	0.000106934263907586	0.0144134005536371	C	T
MNEc.2.11.55210514.PC	ELAC2	-0.115009106420445	-4.08135300599939	0.000107372406260822	0.0144567817887983	C	T
MNEc.2.17.7503383.PC	LNX2	-0.183670642764108	-4.07966655984737	0.00010801567441222	0.0145132652850512	A	G
MNEc.2.21.48993422.PC	LOC100070792	0.357639929382201	4.07826930464032	0.000108551440755499	0.0145621075713592	A	G
MNEc.2.3.53964071.PC	COPS4	-0.301319531031922	-4.07716742841639	0.000108975747537487	0.0145976856709285	T	C
MNEc.2.10.13885381.PC	LOC100069598	-0.16889934455062	-4.07474821331978	0.000109912932056371	0.0146874876203067	G	T
MNEc.2.1.125921223.PC	TIPIN	0.335027919875257	4.07447304632134	0.000110020019071301	0.0146977203062795	G	A
MNEc.2.7.70215886.PC	FCHSD2	0.317247711151581	4.07368225674742	0.000110328330110674	0.01472100148483	C	T
MNEc.2.21.2059933.PC	CHERP	-0.130870535696067	-4.07031297785599	0.000111651270271455	0.0148441104912511	C	T
MNEc.2.20.31915216.PC	GPSM3	0.146829031805949	4.06873738091154	0.000112275145804521	0.014900311697773	A	T
MNEc.2.10.78769212.PC	SLC18B1	0.203043815970126	4.06834677043101	0.000112430330083122	0.0149142464945888	T	C
MNEc.2.16.45660130.PC	RPL14	0.137167735272159	4.06809747381824	0.000112529480038964	0.0149248303273498	G	A
MNEc.2.5.46622905.PC	CTSK	0.265891119730355	4.06783100212211	0.000112635553788964	0.0149317044154288	T	C
MNEc.2.3.60115511.PC	SEPT11	-0.168724413908077	-4.06691270058954	0.000113001836751203	0.0149663606318398	T	C
MNEc.2.5.2507593.PC	DYRK3	0.226354160974148	4.0660133898346	0.000113361654441615	0.0149995820764478	A	G
MNEc.2.30.3222280.PC	OPN3	0.276455700655571	4.06317346032839	0.000114505165897736	0.0151005950436862	G	T
MNEc.2.18.53710386.PC	CHN1	-0.200021467671551	-4.05733091378235	0.000116892663914905	0.0153117032958139	G	A
MNEc.2.20.31045216.PC	AGER	0.209643269659509	4.05562709305396	0.000117597876109334	0.0153805529795834	C	T
MNEc.2.1.60780209.PC	ASCC1	-0.12483941061648	-4.05355981529688	0.000118459014323573	0.0154548909753498	A	G
MNEc.2.11.7684601.PC	NAT9	0.115600585937552	4.0527492546709	0.000118798309827957	0.0154829083083225	G	T
MNEc.2.2.18437008.PC	RHBDL2	0.311598843931455	4.04769319673349	0.000120935919139452	0.0156766739550936	A	G
MNEc.2.8.16490713.PC	FBXW8	-0.20922582551146	-4.04734028043876	0.000121086497656673	0.0156902351824295	T	C
MNEc.2.6.60168430.PC	YAF2	-0.14645043005666	-4.0465760271598	0.000121413198706845	0.0157232050734376	G	A
MNEc.2.21.14392746.PC	RAB3C	-0.21149152230208	-4.04488700265656	0.00012213822551233	0.0157863287798798	A	G
MNEc.2.31.16513295.PC	CCDC170	0.216874515345116	4.04382024534365	0.000122598280688286	0.0158266815514195	C	T
MNEc.2.4.16175477.PC	ADCY1	0.421800043848105	4.04330248180386	0.000122822173726408	0.0158417871440197	C	A
MNEc.2.2.48916277.PC	KLHL17	-0.240103761393598	-4.04122418483525	0.000123724837338834	0.015921976864229	T	A
MNEc.2.16.68224324.PC	TOPBP1	-0.0967416703325913	-4.04098148059093	0.00012383066537303	0.0159312918447543	A	G
MNEc.2.20.62053451.PC	COL19A1	0.164874973469349	4.03603406483231	0.000126006971608609	0.0161192415647255	T	C
MNEc.2.14.37681088.PC	DNAJC18	-0.0733679542164104	-4.0351121846506	0.000126416535759567	0.0161545426138365	C	T
MNEc.2.18.74992216.PC	KCTD18	-0.139872941755788	-4.03495079945838	0.00012648836583531	0.0161628535612407	A	G
MNEc.2.1.185598037.PC	ABHD12B	0.156746807218145	4.03409222376389	0.000126871164287655	0.016195895539124	C	T
MNEc.2.5.6898659.PC	KIFAP3	0.176110639562347	4.03038832056904	0.000128535352891043	0.0163363638836211	T	C
MNEc.2.17.64416504.PC	GPC6	0.326514987693431	4.02833622003235	0.000129466380829497	0.0164168917442684	T	C
MNEc.2.7.75738951.PC	DCHS1	0.411969981096744	4.02804141554986	0.00012960066309189	0.0164295944525538	A	G
MNEc.2.30.14483003.PC	ESRRG	0.145645253819208	4.02583230553392	0.000130611169203143	0.0165126119762048	G	T
MNEc.2.5.14432422.PC	LOC102148580	-0.300507620158491	-4.02478130296297	0.000131094578143652	0.0165509224100182	A	C
MNEc.2.1.66435155.PC	PPIF	-0.142877230773105	-4.0242161405363	0.000131355234685194	0.0165718795632023	G	A
MNEc.2.6.30558848.PC	LOC100056745	0.121160955919608	4.02385769717728	0.000131520808919127	0.0165873453665048	T	C
MNEc.2.30.5166585.PC	FMN2	0.200458231426405	4.02374243244265	0.000131574095248693	0.0165915590600835	C	T
MNEc.2.11.33258642.PC	VEZF1	0.134133702418785	4.02370549046345	0.000131591177733816	0.0165925750407811	G	A
MNEc.2.6.63602647.PC	ANO6	-0.299963269914919	-4.02368993812324	0.000131598369989342	0.0165927831047394	C	T
MNEc.2.15.61750249.PC	STRN	-0.115168229098584	-4.02321241273292	0.000131819387766612	0.0166114110398837	A	G
MNEc.2.2.66260478.PC	LOC102150092	-0.231547311986123	-4.02271833704013	0.000132048440874356	0.0166319041069217	A	G
MNEc.2.14.9563389.PC	RANBP17	0.188054946803844	4.02046561379137	0.000133097654567372	0.0167287312639891	A	G
MNEc.2.2.20955473.PC	KIAA0319L	-0.164989974047682	-4.01763105973802	0.00013442923519602	0.0168490674379468	A	G
MNEc.2.22.25739231.PC	LOC100069487	-0.0864093408587682	-4.01511476660083	0.000135622017082588	0.0169410323110863	A	G
MNEc.2.7.44397055.PC	LOC100064454	-0.151725317821008	-4.01187389265699	0.000137173245395142	0.0170656563254928	A	G
MNEc.2.6.22805815.PC	ACKR3	-0.41375029172806	-4.00990061484112	0.000138126073176179	0.0171382752610741	T	G
MNEc.2.8.2401103.PC	SMARCB1	0.165579429892687	4.00979358985824	0.00013817793308719	0.0171425021517401	T	C
MNEc.2.12.26140274.PC	RELA	-0.175514208052289	-4.00971347143704	0.000138216767416934	0.0171456541878089	T	G
MNEc.2.5.55558066.PC	ST7L	-0.122765223553958	-4.00815206323276	0.00013897569527532	0.017213499122519	T	C
MNEc.2.18.66267106.PC	ANKAR	-0.0976609333850319	-4.00630074641142	0.000139880718092498	0.0172770901539322	G	T
MNEc.2.21.11922530.PC	LOC102150802	-0.211206087506943	-4.00606460381399	0.000139996563268997	0.0172841037944129	G	A
MNEc.2.1.168490051.PC	HECTD1	-0.157151099613747	-4.00579454061119	0.000140129161865672	0.0172944180123827	A	G
MNEc.2.24.12387816.PC	GPHN	0.30533084869432	4.00508380060565	0.000140478705180973	0.0173242039893841	G	A
MNEc.2.4.83585020.CUHSNP00150334	SND1	-0.158650492661715	-4.00383090324124	0.000141096921601109	0.0173765331920775	A	C
MNEc.2.11.51686782.PC	NTN1	0.14416915087112	3.99985260758364	0.000143077287965132	0.0175436136156677	A	G
MNEc.2.3.1354031.PC	GPT2	0.639952170165999	3.99796421204893	0.000144026628273837	0.017623684268312	G	A
MNEc.2.5.10152608.PC	KLHL20	-0.0728190028155358	-3.99732104451679	0.000144351341465146	0.0176499222144979	G	T
MNEc.2.18.2093674.PC	SAP130	-0.0748603795793732	-3.99687666065987	0.000144576105905123	0.0176678053119241	T	C
MNEc.2.9.80088643.PC	DENND3	-0.19099403122093	-3.99602300416542	0.000145008818588671	0.0177032816725125	C	T
MNEc.2.8.13486340.PC	SPPL3	0.161224177222461	3.99597854900799	0.000145031386620575	0.0177034904074848	A	G
MNEc.2.21.2976214.PC	PDE4C	-0.29223771224385	-3.995538313311	0.000145255057993198	0.017724803004889	T	C
MNEc.2.5.35151070.PC	PFDN2	0.0980198363699756	3.99377059978617	0.000146156521385545	0.0177925158784267	C	T
MNEc.2.20.55377082.PC	KHDRBS2	-0.212639929712229	-3.99344321165995	0.00014632406445162	0.0178057521264892	A	G
MNEc.2.5.46112156.PC	THEM4	0.176236188203638	3.99242226278392	0.000146847726237894	0.0178491195225281	G	A
MNEc.2.11.6259127.PC	NT5C	-0.152047542425337	-3.99213466333574	0.000146995565165485	0.0178632105334988	T	A
MNEc.2.1.158465222.BIEC2-69583	LOC106782177	-0.166743211257146	-3.9915060264225	0.000147319209981437	0.0178907221738589	A	G
MNEc.2.21.52906932.PC	MED10	0.117652687533132	3.98841159495439	0.000148922326602482	0.0180260813478958	G	A
MNEc.2.16.38959194.PC	SETD2	-0.0815775693960706	-3.98309255821242	0.000151717123386079	0.018253938303061	A	G
MNEc.2.20.29490179.PC	NRM	0.126366000577663	3.98190029309658	0.000152350446821381	0.0183067622529959	T	C
MNEc.2.27.4634435.PC	GPAT4	0.106918988208015	3.98158021337013	0.000152520902454476	0.0183150558686146	A	G
MNEc.2.19.2260450.PC	LOC100146173	0.256388287795276	3.97978154004812	0.000153482178101801	0.0183912977855211	A	G
MNEc.2.4.83585020.CUHSNP00150334	GRM8	0.21276199017588	3.97852475405909	0.000154157296100525	0.0184462732733242	A	C
MNEc.2.1.147595077.PC	VPS39	-0.145984677810935	-3.97818831078063	0.000154338508902024	0.0184615482758267	C	T
MNEc.2.11.49978267.PC	KCTD11	0.19479971773481	3.97800307601429	0.000154438366002146	0.0184694799220384	A	G
MNEc.2.6.22177955.PC	AGAP1	-0.19796675133083	-3.97362265251736	0.000156817924524347	0.018653907679748	A	G
MNEc.2.1.159241201.PC	LOC100072838	-0.182030837736311	-3.97219522244649	0.000157600909583083	0.0187193109467873	T	C
MNEc.2.16.50869337.PC	CNOT10	-0.0748236380427358	-3.96883056196671	0.000159461382833085	0.0188600732337816	T	G
MNEc.2.25.33465818.PC	EXOSC2	-0.11399198036932	-3.96798827174814	0.000159930409322811	0.0188952497940094	T	C
MNEc.2.7.49763633.PC	LOC102150422	0.119877929575948	3.96725476765623	0.00016033993612628	0.0189233287878379	A	G
MNEc.2.21.345650.PC	ILVBL	0.186621741615028	3.96497477810073	0.000161619321168025	0.0190300294099761	A	C
MNEc.2.3.99047778.PC	RBPJ	0.208446569456623	3.96349800009331	0.000162453212768178	0.0190977200631236	G	T
MNEc.2.4.14093171.PC	POLM	-0.226330097331581	-3.95910241776541	0.00016495975112353	0.0192907348893156	A	C
MNEc.2.6.35310345.PC	LOC100061656	0.240032469597511	3.95817308984947	0.000165494419710427	0.0193300868968135	G	T
MNEc.2.18.35440489.PC	GALNT13	-0.342781700406749	-3.95658623808909	0.000166411223361999	0.0194039464197018	T	C
MNEc.2.30.4647682.PC	RGS7	0.24927011557978	3.95456535830033	0.000167585837761347	0.0194925465185754	G	A
MNEc.2.11.12501252.PC	FAM20A	0.256014202706217	3.95318109236267	0.000168395010005442	0.0195489024464713	T	C
MNEc.2.5.22600950.PC	PLA2G4A	-0.281887016798225	-3.95301448332541	0.000168492653431524	0.0195541587379077	A	G
MNEc.2.20.30964633.PC	BAG6	0.120268882267117	3.95265455579808	0.000168703779032277	0.0195676530200361	A	G
MNEc.2.7.4111364.PC	RANBP3	-0.152586577896023	-3.95231491202249	0.00016890323918821	0.0195830308995102	G	A
MNEc.2.7.26066685.PC	DDX6	-0.130940911534088	-3.95129665246161	0.000169502580945796	0.0196262008783897	A	G
MNEc.2.25.28848200.PC	ARPC5L	0.101819801961939	3.95055175140852	0.000169942316133431	0.0196610097017186	C	T
MNEc.2.13.30931689.PC	ERCC4	-0.146299031243356	-3.94399966101647	0.000173857590806393	0.0199519284234661	T	C
MNEc.2.1.88370129.PC	LOC102150637	0.129588747413394	3.94100602981344	0.000175675108095824	0.0200979885748805	T	C
MNEc.2.20.33525660.PC	KIFC1	0.297265024412369	3.94051464821058	0.000175975174097872	0.0201207980959611	A	G
MNEc.2.17.61624435.PC	GPC5	0.218687859157118	3.94029633396184	0.000176108646934434	0.0201296597262065	C	T
MNEc.2.8.10824994.PC	LOC106783480	0.429719043889546	3.93780159601339	0.000177640783723673	0.0202471351632005	T	C
MNEc.2.27.23187541.BIEC2-746350	TLR3	0.345416018742743	3.93776968082042	0.000177660466865151	0.0202475820696289	T	G
MNEc.2.13.8423359.PC	MCM7	0.144523539583029	3.93544060940887	0.000179102536530387	0.0203667456184911	G	A
MNEc.2.7.92937295.PC	LOC100072189	0.172969236108347	3.93243172103145	0.000180982133925711	0.0205064387120473	G	A
MNEc.2.11.23231774.PC	NPEPPS	0.097703429751353	3.93000779362764	0.000182510048582333	0.0206252196947941	C	T
MNEc.2.9.82797178.PC	NRBP2	0.233635050347526	3.92995279211007	0.000182544861602626	0.0206277534588334	G	A
MNEc.2.2.39964251.PC	MAD2L2	-0.21117751961213	-3.92862411498833	0.000183387779048148	0.0206880107317661	A	G
MNEc.2.11.17289760.PC	ITGB3	-0.320625602153055	-3.92772567619289	0.000183959863771841	0.0207361583788556	C	A
MNEc.2.8.27129203.PC	SLC15A4	-0.176956886614337	-3.92612299478807	0.000184984626014696	0.020803598743236	G	A
MNEc.2.11.57153682.PC	PIGL	-0.0954943622451143	-3.92512953046038	0.000185622595267323	0.0208463305892507	C	T
MNEc.2.29.21992698.PC	MCM10	-0.303049268281768	-3.92508918961941	0.000185648545275696	0.0208484517358043	T	C
MNEc.2.16.22754808.PC	SLC25A26	0.127919886796973	3.9242785313557	0.000186170753766905	0.0208864020182913	G	A
MNEc.2.14.84926581.PC	SERINC5	-0.18336998233356	-3.92307852404416	0.000186946356536617	0.0209478034630836	T	C
MNEc.2.16.39050350.PC	CDC25A	0.149118992518365	3.92262430924975	0.000187240736741236	0.020969932478386	C	T
MNEc.2.8.77114415.PC	SEC11C	-0.101161447442185	-3.9214192805427	0.000188023878723916	0.0210281883351693	G	A
MNEc.2.1.174800627.PC	GEMIN2	0.126160017172866	3.92082481340159	0.00018841137468134	0.0210544165838849	A	G
MNEc.2.15.7294331.PC	IL18R1	0.208859577609523	3.91988899531343	0.000189022926366052	0.0211019870841631	A	G
MNEc.2.5.65437524.PC	VCAM1	-0.652779467170765	-3.91737219247659	0.00019067708994521	0.0212275831296414	T	C
MNEc.2.3.117779897.BIEC2-811897	WHSC1	0.154301250557524	3.91270719346085	0.000193779888177775	0.0214560404703331	G	A
MNEc.2.8.6624943.PC	MTFP1	0.103412063543564	3.9112525364418	0.00019475726401921	0.0215316598104375	A	C
MNEc.2.27.2218850.PC	VDAC3	-0.215153500868233	-3.90983310972674	0.000195715518541247	0.0216037602208027	T	C
MNEc.2.28.27826384.PC	HCFC2	-0.0828407772861337	-3.90954040520964	0.000195913684028505	0.0216163520303435	A	G
MNEc.2.6.34357964.PC	GPR162	0.140291952317752	3.90952469634997	0.000195924324600507	0.0216169071527684	G	A
MNEc.2.7.28587133.PC	OAF	-0.275682704701311	-3.90943059070352	0.000195988079703129	0.0216227033107548	G	A
MNEc.2.17.1396439.PC	IFT88	-0.147007508046238	-3.90877253820553	0.00019643445548917	0.0216570701215515	G	T
MNEc.2.24.36713323.PC	BTBD7	0.0741095254601418	3.9038495215493	0.000199804899332187	0.0218933732954377	G	A
MNEc.2.13.179061.PC	TRRAP	-0.131247688742311	-3.90288366291424	0.000200472620817501	0.021940960015279	T	C
MNEc.2.18.18505645.PC	NCKAP5	0.206627763849443	3.90253446717236	0.000200714553738362	0.0219598429225426	C	T
MNEc.2.1.162152364.PC	KHNYN	0.0968015286769982	3.90023443132036	0.00020231508369534	0.0220855322325219	G	A
MNEc.2.25.1390868.PC	CLTA	0.106365469861609	3.89834226382889	0.000203640943661257	0.0221818961999555	C	T
MNEc.2.20.30048953.PC	CCHCR1	-0.121245344093024	-3.89796759273073	0.000203904464116498	0.0222030592101361	T	G
MNEc.2.1.117414628.PC	SCAPER	0.355504949887582	3.89686239803857	0.000204683692788245	0.0222564653664201	T	C
MNEc.2.25.4067993.PC	TSTD2	0.08873424626361	3.8963231880968	0.000205064902133422	0.0222828269825374	T	C
MNEc.2.7.30303424.PC	CRTAM	-0.432257535846529	-3.89277404387971	0.00020759107947192	0.022473680683222	A	G
MNEc.2.13.9215933.PC	DTX2	-0.256506524767136	-3.89213867899589	0.000208046446146913	0.022507803316425	C	T
MNEc.2.31.2908261.PC	MRPL18	-0.0678128531846803	-3.89102511887312	0.000208846843145045	0.0225630262913401	C	T
MNEc.2.2.20846511.PC	MTF1	0.0911196185424633	3.88928434931822	0.000210103969425474	0.0226572520122754	T	C
MNEc.2.24.35198172.PC	C24H14orf142	-0.0893987826290441	-3.88869570919965	0.000210530702138969	0.0226918403985363	C	A
MNEc.2.22.19965502.PC	ATRN	-0.079832881199276	-3.88834977035283	0.00021078187625093	0.0227087507281268	G	A
MNEc.2.4.14874827.PC	LOC100064650	0.148916505650306	3.88701667878285	0.000211752472268737	0.0227657847423309	A	C
MNEc.2.28.32558058.BIEC2-775833	APOL6	0.229187374403457	3.88382890485887	0.000214090797820676	0.0229191520189654	G	A
MNEc.2.11.51990243.PC	VAMP2	-0.0972895989051017	-3.88019929802116	0.000216783306433254	0.0231066181455286	T	C
MNEc.2.7.27526221.PC	HYOU1	-0.177656062153807	-3.87854983679328	0.000218017587742209	0.0231964754290569	C	T
MNEc.2.11.33896343.PC	TUBD1	0.0973396455088713	3.87840406055303	0.000218126993994476	0.0232054723228597	A	G
MNEc.2.23.50690996.PC	AUH	0.123800862532022	3.87624362721565	0.000219754588112816	0.0233226910303118	T	G
MNEc.2.16.69837209.PC	RAB6B	-0.389238680252156	-3.87411811622669	0.000221367208755661	0.023437660091144	C	T
MNEc.2.1.162776124.PC	LOC100052107	0.500625991821524	3.8739788224311	0.000221473285027043	0.0234456938100784	C	A
MNEc.2.8.76671635.PC	CCBE1	0.204572689716373	3.87378048130727	0.000221624411482268	0.0234508855575362	A	G
MNEc.2.2.87524344.PC	SLC10A7	-0.0938382362746437	-3.87371031569694	0.000221677897944986	0.0234512493250157	C	T
MNEc.2.9.60417279.PC	UTP23	0.086201194420605	3.87221258725608	0.000222822549347286	0.0235316451679203	G	A
MNEc.2.4.97390539.PC	TPK1	0.129404827483809	3.8708623096129	0.000223859355422948	0.023614078157957	G	A
MNEc.2.3.55853084.PC	C3H4orf22	-0.191993331199189	-3.87011333680811	0.00022443644000014	0.023654028197902	C	T
MNEc.2.2.20477117.PC	MAP7D1	0.2252987024371	3.86878103612695	0.000225466498712809	0.0237224527066929	C	A
MNEc.2.28.40074905.PC	EFCAB6	0.155982594839576	3.86584099704838	0.000227755593741524	0.0238753000762215	T	C
MNEc.2.14.12284593.PC	PANK3	0.163333045566569	3.86283598529319	0.000230118240586668	0.0240372683057738	G	A
MNEc.2.15.86105249.PC	CMPK2	0.214819816924279	3.86237807327332	0.000230480319185065	0.0240633979129896	G	A
MNEc.2.10.12552096.PC	B9D2	-0.16953298269977	-3.86178109030548	0.000230953181818495	0.0240931852238047	A	T
MNEc.2.18.10490856.PC	LOC102150023	-0.161881210687275	-3.86126024522486	0.000231366494397753	0.0241258527953858	A	G
MNEc.2.25.6849831.PC	TEX10	0.0741730623467539	3.86053744418265	0.000231941239801141	0.0241589827367105	T	C
MNEc.2.6.12139656.PC	MOGAT1	-0.455511791703773	-3.86022369619555	0.000232191145707187	0.0241728353265285	G	A
MNEc.2.14.71489614.PC	LNPEP	0.209998693221453	3.8602213460306	0.000232193018627145	0.0241728353265285	T	C
MNEc.2.5.91575224.PC	LOC106783230	-0.194869835922378	-3.85989187392419	0.000232455728302593	0.024194261661029	G	A
MNEc.2.20.50614040.PC	GSTA4	0.123860834313797	3.85881788587043	0.000233314064373607	0.0242613197437439	T	C
MNEc.2.25.2963942.PC	DCAF10	-0.139871855039849	-3.85866013534512	0.00023344039432506	0.0242665987422861	C	T
MNEc.2.2.39142118.PC	KIAA2013	-0.096458418320126	-3.85808116061295	0.000233904610396083	0.0242978139582964	A	C
MNEc.2.10.13694376.PC	PRR19	-0.0938756821003292	-3.85639125923086	0.000235264610584657	0.0243921028572213	T	C
MNEc.2.10.18323717.PC	DBP	0.211820671278492	3.8563870418878	0.000235268014062015	0.0243921028572213	T	G
MNEc.2.4.92995021.PC	HIPK2	-0.308041435098267	-3.85627248890276	0.000235360478546227	0.0243977510872041	T	C
MNEc.2.10.21328029.PC	LOC100062735	0.379915737401693	3.85198806706451	0.000238843827675258	0.0246530814945804	G	A
MNEc.2.18.33927917.PC	ARL6IP6	-0.098376331707878	-3.84981186474431	0.000240631963343685	0.0247762520793318	C	T
MNEc.2.11.45561176.PC	SMG6	0.206357382974185	3.84852835589051	0.000241692586676362	0.0248456278411218	C	T
MNEc.2.17.1056242.PC	RNF17	0.178805951898016	3.84757140945786	0.000242486263219021	0.024901414016434	C	A
MNEc.2.20.59745931.PC	ADGRB3	0.19974227379771	3.8457302571208	0.000244020301060869	0.0250083232724157	A	G
MNEc.2.3.8529089.PC	NUP93	-0.117108779639931	-3.8455099293988	0.000244204497261521	0.0250157647245401	C	T
MNEc.2.16.64497709.PC	PLCL2	0.116539234240359	3.84503771720871	0.000244599719260936	0.0250409409322674	C	T
MNEc.2.11.18636205.PC	HEXIM1	-0.139831727220704	-3.8445770734415	0.000244985848136277	0.0250744907987623	G	A
MNEc.2.7.18603962.PC	DDX10	0.243825834850847	3.84388861593267	0.0002455640255059	0.0251109774231363	A	G
MNEc.2.19.44385650.PC	USF3	-0.166081900437886	-3.83957152792805	0.000249219428927926	0.025358271010044	A	G
MNEc.2.12.20021169.PC	LOC100061154	-0.415809119448594	-3.83711218277785	0.000251325023095377	0.0254986417219049	A	G
MNEc.2.23.15475466.PC	OSTF1	0.156919818175558	3.83649820284133	0.000251853334829275	0.025531895173136	T	C
MNEc.2.1.174974364.PC	SEC23A	-0.138886309593895	-3.83558787456374	0.000252638599691962	0.0255939365939697	C	A
MNEc.2.8.68239857.BIEC2-1060828	MYO5B	-0.142369832737885	-3.83536186906098	0.000252833918241553	0.02560661418819	A	G
MNEc.2.4.102136725.PC	ZNF398	-0.133382879454478	-3.83306281632462	0.000254829025179932	0.0257475395977329	A	G
MNEc.2.7.89948010.PC	NELL1	0.331976121641566	3.83300441043457	0.00025487990498575	0.0257494362874065	C	T
MNEc.2.1.53317278.PC	LOC102151007	0.45936906185292	3.83215959121252	0.000255616948997841	0.0258007683841152	A	C
MNEc.2.16.4971642.PC	ATG7	0.250348114731267	3.82929368324732	0.000258132452490264	0.0259799115808391	C	T
MNEc.2.19.35586820.PC	CCDC14	0.114994661602114	3.82791918905949	0.000259347269053661	0.0260571724079027	G	A
MNEc.2.14.36141682.PC	IK	0.102465345611408	3.82785910850074	0.000259400494365118	0.0260604817575877	A	C
MNEc.2.1.92926628.PC	LOC100629729	-0.137768774343501	-3.82699230955784	0.000260169553332397	0.0261207208525177	C	G
MNEc.2.11.50501913.PC	MPDU1	-0.0735000320185198	-3.82448642338056	0.000262405149666611	0.0262750604610243	C	T
MNEc.2.8.56393519.PC	TPGS2	0.0958211530338937	3.82298034708246	0.000263757596180827	0.0263648581623899	A	G
MNEc.2.15.88824703.PC	TSSC1	0.144188856112449	3.82249340037794	0.000264196294057393	0.0263881926282461	G	A
MNEc.2.3.1273497.PC	MIR9072	0.165114019758869	3.82226091939881	0.000264405985588129	0.0264036621573642	G	A
MNEc.2.20.62174449.PC	B3GAT2	0.139085101700326	3.82190823221045	0.000264724403484613	0.0264251882149998	G	T
MNEc.2.20.29464553.PC	C20H6orf136	0.14911621644101	3.81613557634498	0.000269988514243285	0.0267731245750598	C	G
MNEc.2.3.100434419.PC	CCDC149	0.205290794372568	3.81607077390118	0.00027004817163206	0.0267776623469539	G	A
MNEc.2.6.73508113.PC	CDK2	0.141131694748511	3.81418249594054	0.000271792067698767	0.0268931506257054	A	C
MNEc.2.11.11448455.PC	ARSG	0.20314143582682	3.81350376425574	0.00027242152633178	0.0269374512564728	C	T
MNEc.2.7.80842748.PC	GALNT18	0.199241187635365	3.81321630396511	0.000272688537780648	0.026951047455542	A	G
MNEc.2.7.8364411.PC	MAML2	0.212095401100259	3.81321055538723	0.000272693879975092	0.026951047455542	G	A
MNEc.2.15.82463732.PC	ODC1	-0.102027161176855	-3.81309780772035	0.000272798677396989	0.0269546874076425	C	T
MNEc.2.1.61040798.PC	FUT11	0.238914609613889	3.81282163767052	0.00027305553624585	0.0269709682482571	C	T
MNEc.2.5.46370032.PC	LOC100054253	-0.238447022725198	-3.81047182215233	0.000275250405406519	0.0271239155283901	A	C
MNEc.2.22.48327386.PC	TCFL5	0.15571038046275	3.81041474623555	0.000275303926806405	0.0271271086798564	T	C
MNEc.2.20.3913403.PC	PXDC1	-0.363426423989811	-3.81025145687638	0.000275457101897635	0.0271331828514386	G	A
MNEc.2.1.147379153.PC	NUSAP1	0.297035790979788	3.81009067087159	0.000275608008230065	0.0271456318786639	C	A
MNEc.2.6.33383427.PC	TNFRSF1A	0.227412181026807	3.80830509396326	0.000277289184716928	0.0272514667082271	T	C
MNEc.2.1.92361319.PC	PDE8A	-0.183201018545739	-3.80566515191496	0.000279792728612517	0.0274221410129462	C	T
MNEc.2.20.33506654.PC	CUTA	0.0996026711195245	3.8052576823066	0.000280181063336707	0.0274483637646551	G	A
MNEc.2.7.4360920.PC	GTF2F1	-0.115846044649	-3.80482720502516	0.000280591884412504	0.02747390713069	T	C
MNEc.2.24.14320302.PC	ZFP36L1	0.264760405649754	3.80377941460785	0.000281594236741801	0.0275399006314082	T	C
MNEc.2.15.82463732.PC	RRM2	-0.326612084410931	-3.8035284923058	0.000281834784633043	0.0275552269911678	C	T
MNEc.2.1.49299593.PC	CCDC6	0.0855876953166665	3.80102792266391	0.000284242713882924	0.027715221634872	T	C
MNEc.2.11.53788968.PC	LOC100073084	0.0520366824373752	3.80044276732829	0.000284809020298062	0.0277435561609343	G	A
MNEc.2.12.25096036.PC	KAT5	-0.109501289705609	-3.79969003557052	0.000285539089658466	0.0277919089388349	A	G
MNEc.2.16.39531771.PC	CCR3	-0.157113826911842	-3.79918808123948	0.000286026924463727	0.0278265306737399	A	G
MNEc.2.11.15251050.PC	PITPNC1	-0.143542867718223	-3.79411756560469	0.000290999639068856	0.0281327562108374	G	A
MNEc.2.28.20766275.TBIEC2-770865	HAL	0.370274580116742	3.79392672652433	0.000291188399611218	0.0281418271166733	T	C
MNEc.2.14.6270297.PC	SFXN1	-0.200350022927462	-3.79313905419427	0.000291968730598202	0.0281990205170038	T	C
MNEc.2.12.586953.PC	EHF	-0.220347769748576	-3.79065460308693	0.000294443126190924	0.0283554020888647	T	C
MNEc.2.25.1190563.PC	TLN1	-0.260775690493399	-3.78865232480123	0.000296451855553645	0.028478392257797	C	T
MNEc.2.1.36686196.PC	MARCH5	-0.131921386718584	-3.7882065737764	0.000296900819586021	0.0285033050338975	C	A
MNEc.2.4.85620451.PC	LOC106783112	0.535905745078638	3.78612191797628	0.000299009131037772	0.0286298494176715	G	A
MNEc.2.8.13652866.PC	RAB35	-0.0813280736952224	-3.78605404581144	0.000299078013012615	0.028634310463065	T	C
MNEc.2.8.26986036.PC	GLT1D1	0.202565793669777	3.78480890788113	0.000300344367101473	0.0287134654080439	T	C
MNEc.2.14.67538875.PC	NUDT12	-0.104077271695373	-3.78341735032054	0.000301765691366742	0.028797195867351	C	T
MNEc.2.23.49051029.PC	LOC102149554	0.165442788611377	3.78271320480759	0.000302487343035069	0.0288467754575682	G	A
MNEc.2.18.12438477.PC	LOC100050022	-0.116373253856086	-3.78227417501803	0.000302938121099864	0.0288761869876979	C	T
MNEc.2.30.25750789.PC	LOC102150107	-0.451752729069039	-3.77979934277025	0.000305491196473076	0.0290344853709164	C	T
MNEc.2.14.22248337.PC	MED7	0.118519632922558	3.77941812001915	0.000305886292331524	0.0290616034153795	T	C
MNEc.2.1.89823797.PC	RN28S	0.676542961498248	3.77315772900342	0.000312444677772231	0.0294680759251186	C	T
MNEc.2.2.52744962.PC	LOC106782835	-0.199643936621838	-3.7730550572851	0.000312553346817945	0.0294735432648764	T	C
MNEc.2.10.11317724.PC	B3GNT8	0.179776842166186	3.77280858077156	0.000312814367898106	0.0294871959517207	C	A
MNEc.2.2.6151080.PC	LRRC42	0.193623653928227	3.77190729719106	0.000313770608101027	0.0295455362452817	C	T
MNEc.2.22.25549499.PC	MAP1LC3A	0.177033710650612	3.76956079409493	0.000316273291820957	0.0296883429422236	C	T
MNEc.2.11.35197207.PC	DHRS11	0.0989416299132897	3.76837151456742	0.000317548989550587	0.0297632576200799	C	T
MNEc.2.6.70451932.PC	CBX5	-0.147994109562376	-3.76797253658569	0.000317978057591837	0.0297923479543389	T	G
MNEc.2.3.82013978.PC	NFXL1	0.107799022504573	3.76488550876147	0.000321316647883922	0.0299690415266978	C	T
MNEc.2.13.19937468.PC	ASPHD1	0.508881082722107	3.75584203837302	0.000331290613030813	0.0305642100273482	C	T
MNEc.2.24.20076181.PC	ELMSAN1	-0.135636811021496	-3.75553471863284	0.000331634687447936	0.0305835067418947	C	T
MNEc.2.27.8001522.PC	LETM2	-0.180111101802218	-3.75471243160536	0.000332556994616861	0.0306436297443438	A	G
MNEc.2.4.32386887.PC	ADAM22	-0.148916473225256	-3.75269187365039	0.000334833727902876	0.0307879017614198	G	A
MNEc.2.25.31142726.PC	SWI5	-0.0879597904224178	-3.75041624618683	0.000337415665138897	0.0309382042277178	A	G
MNEc.2.1.95930151.PC	AGBL1	-0.189992289541558	-3.74928677325262	0.000338704209339859	0.031012080588061	T	C
MNEc.2.8.38640950.PC	SPIRE1	0.144787913195073	3.74881417948928	0.000339244752833001	0.0310482949912203	A	G
MNEc.2.20.34528156.PC	C20H6orf106	-0.142317744446947	-3.74710909667172	0.000341201838642742	0.0311661098248508	A	G
MNEc.2.6.67714199.BIEC2-1181019	ARF3	-0.146279931400578	-3.74666806439835	0.000341709802944931	0.0311946307622378	C	A
MNEc.2.5.29318073.PC	DIEXF	-0.0966062689366602	-3.74526990854563	0.000343324916356355	0.0312879684084171	A	G
MNEc.2.10.27923497.PC	LOC100062892	-0.104944933158834	-3.74344778410826	0.00034544071291984	0.0314153621112773	C	T
MNEc.2.25.17652791.PC	ALAD	-0.104636610543044	-3.74295640068436	0.000346013417378721	0.0314405304798206	T	A
MNEc.2.15.81638696.PC	PQLC3	-0.173164283528003	-3.74259222304879	0.000346438448149237	0.0314660483532194	C	A
MNEc.2.28.25133689.PC	DEPDC4	0.210774755945371	3.74021922831792	0.000349220176211484	0.0316091914704947	A	G
MNEc.2.2.21187720.PC	LSM10	0.129222276092372	3.7387110597827	0.000350999169811493	0.0317212280419637	C	T
MNEc.2.14.24025188.PC	LARP1	0.112158705474458	3.73862995826843	0.000351095079249326	0.0317274772366945	T	C
MNEc.2.26.29797304.PC	IL10RB	0.13067538485362	3.73811983646245	0.000351698914636531	0.031761934585326	T	C
MNEc.2.10.40282129.PC	SLC35A1	0.0767474481277108	3.73703985743307	0.000352980562682143	0.0318385209845256	C	T
MNEc.2.6.46054569.PC	AEBP2	-0.0875443594796539	-3.73658608038618	0.000353520402605007	0.0318711635522047	G	A
MNEc.2.13.16276633.PC	AUTS2	-0.240859415472916	-3.73642780948759	0.000353708876032533	0.0318806969535611	G	T
MNEc.2.4.83152011.PC	RBM28	-0.11890918508893	-3.73628252392957	0.000353881970459587	0.0318903314586532	G	A
MNEc.2.9.29623800.PC	LYPLA1	-0.182345349448132	-3.73474711797716	0.000355716208135407	0.0319822644948784	C	T
MNEc.2.6.68661000.PC	SLC4A8	0.126817065286855	3.73403962058407	0.000356564450168397	0.0320279614640935	A	G
MNEc.2.8.3022040.TBIEC2-1078755	SNAP29	0.109077994887772	3.73244528529499	0.000358483024220106	0.0321463468710702	G	A
MNEc.2.7.73923124.PC	LOC100054490	0.195930153091368	3.73089038359878	0.000360363618995408	0.0322511965117319	C	T
MNEc.2.8.9390805.PC	TPST2	-0.109337052688992	-3.72804214862788	0.000363832862188311	0.032459985830125	C	T
MNEc.2.22.39147438.BIEC2-596511	ATP9A	0.430079648731243	3.72774356881914	0.000364198379651057	0.0324763731974093	C	T
MNEc.2.8.20504674.PC	CUX2	0.150109847658526	3.72623663357391	0.000366048495854273	0.0325859178311406	T	G
MNEc.2.11.49601272.PC	RNF167	0.0912189399361741	3.7250964975402	0.000367454227615498	0.032664532892259	G	A
MNEc.2.19.9640554.PC	MECOM	0.203740097890684	3.72375526525544	0.000369114486140608	0.0327567027580987	T	C
MNEc.2.30.28015039.PC	IPO9	0.181716797687796	3.72255150559848	0.000370610656770605	0.0328433432252401	T	G
MNEc.2.18.3514629.PC	ERCC3	-0.272412604179839	-3.72238054996776	0.000370823608046844	0.032853149012428	A	G
MNEc.2.22.23883057.PC	CHMP4B	-0.145641054029499	-3.72209075165983	0.000371184862322012	0.0328707963461198	C	T
MNEc.2.2.21715664.PC	CLSPN	-0.201851726822108	-3.72187618916734	0.000371452545789909	0.0328876997377081	T	C
MNEc.2.2.81734299.PC	TMEM154	0.332847490642898	3.72139001500919	0.000372059766717342	0.0329278447440869	C	A
MNEc.2.6.34164309.PC	C1RL	-0.409507022963722	-3.72007881258212	0.000373702148327766	0.0330183340341037	G	A
MNEc.2.12.26109217.PC	LOC106781495	0.207193186985954	3.71929629016749	0.000374685606366973	0.0330706173200234	C	A
MNEc.2.20.51330903.PC	ICK	-0.143907385713852	-3.71641416058046	0.00037832911448378	0.0332809147518301	G	A
MNEc.2.18.22137233.PC	THSD7B	0.185866880894554	3.71618767373204	0.000378616858743462	0.0332978661332164	C	A
MNEc.2.6.37458651.PC	LOC102147739	0.2502317540143	3.71559304639924	0.000379373306161999	0.0333430867406265	A	G
MNEc.2.19.34709035.PC	KALRN	-0.299892538393443	-3.71345234923527	0.000382108504436531	0.0334941084187881	G	A
MNEc.2.10.5797279.PC	GRAMD1A	0.24678077247644	3.71337818820924	0.000382203596833496	0.0335001578672553	C	T
MNEc.2.28.40194760.PC	SAMM50	0.0936419139398665	3.71316918858873	0.000382471706258483	0.0335167968131179	A	C
MNEc.2.6.67545921.PC	MCRS1	0.154767728319405	3.7129886972575	0.000382703388755954	0.0335316217464432	G	A
MNEc.2.20.5860977.PC	FARS2	0.35776757986416	3.71097096793217	0.000385302505612965	0.0336700150215164	T	C
MNEc.2.16.39315506.PC	CCDC51	0.0828407611189051	3.71090298075968	0.000385390374704261	0.0336760771736244	T	C
MNEc.2.2.78798280.PC	CTSO	-0.185483166829139	-3.71011469735722	0.000386410575361434	0.0337315705152344	G	A
MNEc.2.25.18169932.PC	SLC31A2	0.169161709455327	3.70856692071273	0.000388421204548377	0.0338457534427469	T	G
MNEc.2.7.21439248.PC	DLAT	-0.192152696698344	-3.70828918600921	0.000388783046794658	0.0338717422529838	C	T
MNEc.2.21.15217108.PC	MAP3K1	0.137800106294147	3.70788357103366	0.000389312072657658	0.0338950237943535	T	G
MNEc.2.10.17617931.PC	AP2S1	-0.174578215213564	-3.70596390479007	0.000391825123175722	0.0340407593581404	A	C
MNEc.2.1.17947190.PC	DCLRE1A	0.158964601403665	3.70500912525168	0.000393080778025067	0.0341175435135631	C	A
MNEc.2.17.7474103.PC	SLC46A3	0.142919608524866	3.70472614473762	0.000393453668455568	0.0341368382198311	T	G
MNEc.2.6.8740174.PC	CNPPD1	0.0906055897441092	3.70447992632563	0.000393778390591234	0.0341563368512819	C	T
MNEc.2.9.72816804.PC	PHF20L1	0.120160514597764	3.70338253445166	0.000395228778494954	0.0342291997380724	A	G
MNEc.2.20.29897398.BIEC2-527753	ABCF1	-0.0982985546714421	-3.70227928800249	0.000396692031184407	0.0343119731293179	A	G
MNEc.2.27.3774905.PC	IKBKB	0.188618680615491	3.70013800124218	0.000399546787783772	0.0344753269446825	C	T
MNEc.2.15.68767090.PC	SUPT7L	0.0874010473490243	3.69857287210257	0.000401645775775878	0.034592463582692	T	C
MNEc.2.18.52244389.PC	GPR155	0.296716102038975	3.69800673211036	0.000402407606141017	0.0346360280918442	C	T
MNEc.2.19.2959737.PC	RSRC1	0.152580175328979	3.69756355060675	0.000403004936364122	0.0346689231491137	C	A
MNEc.2.1.180426436.BIEC2-87915	FANCM	-0.0891479586445699	-3.69696077193832	0.000403818730374751	0.0347094875792071	G	A
MNEc.2.6.36039784.PC	C3AR1	0.493041964887548	3.69563892099551	0.000405608803796904	0.0348136639519049	G	A
MNEc.2.6.9052666.PC	RQCD1	-0.0970211029052076	-3.69551197408892	0.000405781114532445	0.034819913896765	A	C
MNEc.2.10.17822246.PC	LIG1	-0.142074246175176	-3.69546106747406	0.000405850231940644	0.0348211927037525	C	T
MNEc.2.7.97665905.PC	QSER1	-0.108499569009701	-3.69506855118192	0.000406383539363481	0.0348560850900712	T	G
MNEc.2.7.87092820.BIEC2-1067352	ZDHHC13	-0.114134604516268	-3.69504737836801	0.000406412325581288	0.0348566700987537	T	C
MNEc.2.11.59716131.PC	TOP3A	0.0936932130293416	3.69363127133152	0.000408342054945503	0.0349635593695619	C	T
MNEc.2.13.11629007.PC	RHBDD2	0.139800233905852	3.69362302728724	0.000408353314602792	0.0349635593695619	A	G
MNEc.2.2.36324899.PC	SPEN	0.149182483085273	3.69285132775396	0.000409408606095944	0.0350258992116638	A	G
MNEc.2.1.159013865.PC	TOX4	-0.0971781588669264	-3.69281914451387	0.000409452672702958	0.0350288915746003	T	G
MNEc.2.8.56156457.PC	SLC39A6	0.102529227471052	3.69203116920845	0.000410533010373471	0.0350950955603134	T	C
MNEc.2.2.36515118.PC	DDI2	0.210139490192835	3.69142453132248	0.000411366577087111	0.035139600658276	G	A
MNEc.2.3.98252773.PC	STIM2	-0.0971858521308784	-3.69123726921095	0.000411624214769951	0.0351506811974138	C	A
MNEc.2.20.5979222.PC	LYRM4	0.178998811088554	3.69093737607871	0.00041203713167858	0.0351734716171347	T	C
MNEc.2.5.2729469.PC	TMCC2	0.336767779037097	3.68479994060615	0.000420574752712124	0.0356550742393798	A	G
MNEc.2.2.36718103.PC	SZRD1	0.175340122979471	3.6831277790927	0.000422929877187094	0.0357736759017735	C	T
MNEc.2.2.15580110.PC	ERMAP	-0.328907531405419	-3.679352105559	0.000428293902569837	0.0360509373998756	C	T
MNEc.2.6.69661289.PC	PRR13	-0.150621468214227	-3.67849210468352	0.000429524709248888	0.0361107729697468	C	T
MNEc.2.7.67498584.BIEC2-1005492	RSF1	-0.116243535963004	-3.67717269830574	0.000431419547692964	0.0362185486030873	T	C
MNEc.2.14.37681088.PC	BRD8	-0.0409487217632231	-3.67564913692616	0.000433617474049953	0.0363308090510615	C	T
MNEc.2.1.161381871.BIEC2-77263	DCAF11	-0.139508813013246	-3.67563823599129	0.000433633238321701	0.0363313399691165	C	T
MNEc.2.16.56862887.PC	NGLY1	-0.105196354435896	-3.67495986841171	0.000434615325970098	0.0363794806447971	T	C
MNEc.2.1.155101171.PC	LPCAT4	0.183266883672853	3.67479679144681	0.000434851731394953	0.0363946580723708	A	C
MNEc.2.19.35822150.PC	MYLK	-0.210182250082978	-3.67359695107787	0.000436594851995066	0.0364969525051422	T	C
MNEc.2.1.147051714.PC	MAPKBP1	0.182072553527328	3.67308327537293	0.000437343147345793	0.0365431343929879	T	C
MNEc.2.7.3509356.PC	LOC100060505	0.267782090972353	3.67195171617461	0.000438995849210404	0.0366234517690524	C	T
MNEc.2.24.18606416.PC	DCAF4	0.0958813761367915	3.67056623302193	0.000441027512297223	0.0367161739768291	A	G
MNEc.2.6.43451614.PC	MGST1	0.215260587749516	3.66950627443284	0.000442587864346289	0.0367930844775628	C	T
MNEc.2.2.76417810.PC	PDGFC	-0.169297186767395	-3.6657227325787	0.000448200508258541	0.0370706829884428	T	G
MNEc.2.13.42030685.PC	RHOT2	-0.13031035846056	-3.66535838092952	0.000448744560192422	0.0371013484009049	A	C
MNEc.2.16.49017816.PC	EPM2AIP1	-0.111495125293788	-3.6651393692855	0.000449071891827103	0.0371180591794169	C	T
MNEc.2.6.41106519.PC	DUSP16	0.477967880504607	3.66325848329114	0.000451892402329626	0.037268975237467	A	G
MNEc.2.1.18625399.PC	CASP7	0.239827500880722	3.66182000303389	0.000454060858702536	0.0373820935659743	A	G
MNEc.2.17.80505669.PC	CUL4A	0.0618729842335948	3.66145346350308	0.000454614983730513	0.0374077348579479	C	T
MNEc.2.25.11134477.PC	ABCA1	0.282288551330845	3.66102483101814	0.000455263795093519	0.0374427339463911	G	A
MNEc.2.31.22977389.PC	LOC102147978	-0.164843464018515	-3.66049892749785	0.000456061046552065	0.0374807483060713	C	T
MNEc.2.1.116913747.PC	RCN2	0.203595779068352	3.65967336973935	0.00045731524212875	0.0375404257565505	A	G
MNEc.2.1.145755918.PC	PLA2G4F	0.19483984119679	3.65938642035525	0.000457751946185466	0.0375624915198366	A	G
MNEc.2.11.17834701.PC	EFTUD2	0.0787364685067163	3.65871871351609	0.000458769655021757	0.0376097009375051	G	T
MNEc.2.2.15469135.PC	CFAP57	0.226641481236902	3.65844617437229	0.000459185673208879	0.0376320249512736	G	A
MNEc.2.1.29905655.PC	SLC25A28	0.279927827054757	3.65697873628978	0.000461431821636679	0.0377415501717713	T	G
MNEc.2.5.96140653.PC	AK4	0.578209025259366	3.65372356474373	0.000466451733495898	0.0380244794906025	T	C
MNEc.2.16.48737329.PC	MLH1	-0.106672724289793	-3.65352141476662	0.000466765182329784	0.0380387663684429	T	G
MNEc.2.16.70563386.PC	STAG1	0.135871085726531	3.65247626224461	0.000468388967472542	0.0381307782215059	C	T
MNEc.2.3.17970791.PC	PSMB10	-0.184413468248984	-3.65170801408584	0.000469585967852632	0.0381967551889609	C	T
MNEc.2.22.22122752.BIEC2-587505	BCL2L1	-0.256424045318711	-3.65070742929167	0.000471149331107781	0.0382786687264642	C	T
MNEc.2.28.30491343.PC	PWP1	-0.0413464698969454	-3.65064008635404	0.000471254728590427	0.0382823961057671	G	A
MNEc.2.15.36143992.PC	SERTAD2	0.193532134211397	3.65048406980411	0.000471498994025839	0.0382957809085574	C	T
MNEc.2.18.18802544.PC	TMEM163	0.246905616351546	3.65026867887186	0.000471836416061988	0.0383134967678591	T	C
MNEc.2.24.20076181.PC	YLPM1	-0.0724715505130983	-3.65001622148335	0.000472232197029793	0.0383319038626567	C	T
MNEc.2.8.13652866.PC	GCN1	-0.0966311621897458	-3.64946068398607	0.000473104232655563	0.038374398335603	T	C
MNEc.2.1.59749247.PC	LOC106782036	0.258194328059851	3.64880549582528	0.00047413465897504	0.0384301108594876	T	C
MNEc.2.4.62227475.PC	PDE1C	-0.274939215028625	-3.64825200206818	0.000475006810894949	0.0384744634538477	G	A
MNEc.2.20.30006643.PC	TCF19	-0.179125459755144	-3.64807614904578	0.00047528422536733	0.0384905910084732	A	G
MNEc.2.5.22671129.PC	TRMT1L	0.140192001335432	3.64566509792711	0.000479103311951967	0.0386794474630055	T	C
MNEc.2.9.82103445.PC	GLI4	0.145719885689182	3.64481512504761	0.000480456603819656	0.038742439753285	A	G
MNEc.2.29.18958426.PC	TRDMT1	0.0837995103887483	3.6446607319968	0.000480702811727771	0.0387537119269437	G	A
MNEc.2.9.63322979.PC	TAF2	-0.133521562642272	-3.64368168636435	0.000482266872544607	0.0388250472566171	T	C
MNEc.2.2.52436980.PC	LOC100057812	-0.160461690534682	-3.64365454713989	0.000482310297265874	0.0388269209618804	T	C
MNEc.2.13.24577389.PC	DCTN5	-0.0686819081379114	-3.64020021769387	0.000487867920114082	0.0391247553701028	A	G
MNEc.2.3.111206051.PC	HS3ST1	0.254300955642418	3.6401171030042	0.000488002389148598	0.039130812219888	G	A
MNEc.2.7.13354044.PC	DYNC2H1	0.18488188087943	3.63970987633123	0.00048866173957131	0.0391688536075047	A	G
MNEc.2.16.47428159.PC	SLC22A13	-0.147832116108798	-3.63702239638732	0.000493034381067	0.0393956132540033	T	G
MNEc.2.21.9004554.PC	CWC27	0.193504337404512	3.63701592367549	0.000493044957186769	0.0393956414869431	G	A
MNEc.2.2.77357482.PC	GUCY1B3	-0.210157285922342	-3.63637683230289	0.000494090265984619	0.0394513530755288	A	G
MNEc.2.18.60713585.PC	DUSP19	0.107559088352154	3.63496519499572	0.000496406632781199	0.0395631475107504	T	G
MNEc.2.1.128102763.PC	CLPX	-0.0627956289195649	-3.63361906374576	0.000498625119820002	0.0396679695273925	G	C
MNEc.2.16.56391228.PC	SLC4A7	0.123905418914454	3.63311758115698	0.000499453992645569	0.0397140751823094	T	C
MNEc.2.8.90630423.PC	LOC102147610	-0.274466954171712	-3.63226513960292	0.000500865951287687	0.0397841509186214	G	A
MNEc.2.15.10673098.PC	REV1	0.218727317774123	3.63096063488366	0.000503034039447866	0.0398945680162914	C	T
MNEc.2.6.34652325.UKUL1433	LOC106783291	0.215431860123469	3.63036595255528	0.000504025358542307	0.0399409546148621	T	C
MNEc.2.1.120419185.PC	NEO1	0.204930943115487	3.62954351690385	0.000505399395239275	0.0399988129305681	C	G
MNEc.2.21.31769317.PC	ADAMTS12	0.196344826122739	3.62893672373479	0.000506415440564413	0.0400471505590175	T	C
MNEc.2.20.30631358.PC	LY6G5B	-0.112748430965787	-3.62829702467165	0.000507488686522679	0.0401056869545285	G	A
MNEc.2.24.25748692.PC	LOC102149522	-0.159492382052434	-3.62803444419799	0.000507929852441978	0.0401227415487697	C	T
MNEc.2.7.77764155.PC	PPFIBP2	-0.168816802362435	-3.62748182339347	0.000508859510709687	0.0401711836661052	C	T
MNEc.2.28.18536544.PC	BTG1	0.197170124540075	3.62656117020869	0.000510411890380907	0.0402475629331297	G	A
MNEc.2.20.12724235.PC	SIRT5	-0.174768547138607	-3.62636987052709	0.000510735018644573	0.0402664512677119	A	G
MNEc.2.1.179760824.PC	FKBP3	0.164759612550989	3.62514250075837	0.00051281282247137	0.040363380874601	A	G
MNEc.2.23.50940554.PC	KIF24	0.129172008884969	3.62425329004218	0.000514323173521008	0.0404261119481628	A	G
MNEc.2.10.46295110.PC	LOC100065897	-0.100647451724525	-3.62400933365939	0.000514738278890756	0.0404471069983422	A	G
MNEc.2.31.22278301.PC	FUCA2	-0.0924025987967453	-3.6234233104526	0.000515736730925359	0.0404893206265943	C	T
MNEc.2.5.36197705.PC	USF1	0.200665924284227	3.62238419120559	0.000517511681956698	0.0405683246838039	T	C
MNEc.2.13.19219205.PC	SEPHS2	0.0967773781597184	3.62091308852826	0.000520034442153711	0.0406998661664853	A	C
MNEc.2.5.819305.PC	PLEKHA6	0.147228417760119	3.62006820806577	0.000521488584734915	0.0407673087550756	A	G
MNEc.2.10.26231068.PC	ZNF667	0.187912918670838	3.61851818131393	0.000524166418501149	0.0409027074815426	G	A
MNEc.2.30.6344856.PC	CDC42BPA	-0.136333258125878	-3.61791245525322	0.000525216418771367	0.0409457687321368	T	C
MNEc.2.3.36788767.PC	SPG7	0.139327727112032	3.61471879788552	0.000530785601971595	0.0412065522036332	C	T
MNEc.2.29.28674109.PC	IL2RA	-0.259930936148188	-3.61468174795544	0.000530850538502488	0.0412092291604911	T	C
MNEc.2.21.3017927.PC	RFXANK	-0.0643799733712296	-3.61463196283187	0.000530937807584619	0.0412108966450304	G	A
MNEc.2.11.50078705.PC	LOC100072933	0.962138686501223	3.61327156440456	0.000533327749783097	0.04133811921577	C	T
MNEc.2.3.81389066.PC	CORIN	0.140928191872329	3.61029256148335	0.00053859697908584	0.0415951107349882	G	T
MNEc.2.3.53844871.PC	FAM175A	0.120708044851316	3.61004480537405	0.000539037427072255	0.0416166159279814	C	T
MNEc.2.9.66226980.PC	KIAA0196	-0.118649301034118	-3.61001550970881	0.00053908952999548	0.0416189709627852	A	G
MNEc.2.18.80948089.PC	GPR1	-0.246080524781189	-3.60997102942638	0.000539168648205136	0.0416216050481594	G	T
MNEc.2.6.20225042.PC	USP40	-0.130252324347067	-3.60906785007009	0.000540777543216755	0.0416991673228145	G	A
MNEc.2.1.30653428.PC	LOC100070602	0.238651095588554	3.60905718561394	0.000540796567743923	0.0416997999176411	G	A
MNEc.2.13.31612905.PC	SHISA9	0.1560712209723	3.60789875367481	0.000542866904706277	0.0417933770795038	A	G
MNEc.2.3.85422735.PC	BEND4	-0.284607243999678	-3.60752695193932	0.000543532978482932	0.0418258383292398	C	A
MNEc.2.14.16297803.PC	NUDCD2	0.174108379027362	3.60745632724405	0.000543659588574662	0.0418291907083419	G	A
MNEc.2.8.7025366.PC	LOC100064185	-0.127503765953883	-3.60640639633452	0.000545545123245637	0.0419216779931769	C	T
MNEc.2.6.34334281.PC	LOC100060672	0.273816661357469	3.60410327186832	0.000549702996004811	0.0421328065997873	C	T
MNEc.2.7.75170342.PC	SMPD1	-0.188600055009183	-3.60276759063809	0.000552128090677074	0.0422346809622076	A	C
MNEc.2.5.2874761.PC	ELK4	-0.119253234321823	-3.60257058744127	0.000552486632725049	0.0422512047331365	C	T
MNEc.2.4.14707895.PC	ZMIZ2	0.111124422423254	3.60209708414607	0.000553349303964917	0.0422999327167486	G	A
MNEc.2.1.136184250.PC	UNC13C	0.249333392742141	3.60195056308793	0.000553616508281731	0.0423099042243705	T	G
MNEc.2.6.6500799.PC	RPL37A	-0.173973880275578	-3.59904273261472	0.000558944801975474	0.0425761111218395	A	G
MNEc.2.2.107758697.PC	MAD2L1	0.1329373152578	3.59710787049631	0.000562517166425402	0.0427274715484576	T	G
MNEc.2.5.95127183.PC	PDE4B	-0.179643910506699	-3.59658947190144	0.000563477968124174	0.0427734575031387	T	C
MNEc.2.3.36935356.PC	SPATA2L	-0.160719023194372	-3.59647079958233	0.000563698134799521	0.0427842709922426	G	A
MNEc.2.3.28019611.BIEC2-814745	CENPN	0.14185071532753	3.59646249754942	0.000563713540191434	0.0427845976023159	A	G
MNEc.2.1.106393519.PC	FAM189A1	0.14463095184722	3.59545324090903	0.000565589313835557	0.0428712383515649	G	A
MNEc.2.7.20478180.PC	SIK2	-0.117861487257286	-3.59041242665523	0.000575047038263069	0.0433222674481992	T	C
MNEc.2.9.78342840.PC	TRAPPC9	0.141559925275995	3.58888710184445	0.000577938349194142	0.043465315230667	T	C
MNEc.2.22.5951543.PC	CFAP61	-0.249242143668855	-3.5863492865142	0.000582779466003996	0.043666636979989	G	A
MNEc.2.31.17489711.PC	PPIL4	-0.0979241744831995	-3.58570945155966	0.000584006069791992	0.0437321852051382	A	G
MNEc.2.1.2448598.PC	LOC102149265	0.243270002305427	3.58242563879602	0.00059033998783181	0.0440387642843907	C	T
MNEc.2.1.160425495.PC	LOC100058831	0.436040942634784	3.58177055683354	0.000591611303122186	0.044102015694516	T	G
MNEc.2.27.20493504.BIEC2-708875	VPS37A	-0.0970109390977666	-3.58070879083905	0.000593677386973993	0.04419498171012	G	A
MNEc.2.16.51165550.PC	SUSD5	-0.17918068698855	-3.58064188300477	0.000593807811515633	0.0442007746949721	T	C
MNEc.2.22.22267523.BIEC2-587605	ASXL1	-0.0766981192997819	-3.58053084914984	0.000594024311621128	0.0442100276642019	C	A
MNEc.2.5.91376322.PC	LRRC40	0.106075135115478	3.58032285769361	0.000594430066690148	0.0442282374691066	C	T
MNEc.2.16.40067468.PC	LTF	-0.655885980763685	-3.57975798019102	0.000595533371345644	0.0442770496200307	C	T
MNEc.2.3.22583229.PC	CMTR2	0.0795243200903866	3.57690164451344	0.000601142105847668	0.0445239711630395	C	T
MNEc.2.14.2032934.PC	SQSTM1	-0.195302834684162	-3.57613023717366	0.000602665422243848	0.0445879504240884	T	C
MNEc.2.2.6692768.PC	CC2D1B	0.127927203924389	3.57263308604265	0.000609617371382691	0.044915411422161	A	G
MNEc.2.3.80686947.PC	FRYL	-0.071299907411567	-3.57260656964239	0.000609670372433687	0.0449166997146621	A	G
MNEc.2.27.24323680.PC	ANKRD37	-0.546755284220455	-3.56877674863648	0.000617371498423764	0.0452474467496706	C	T
MNEc.2.7.66860623.PC	ACER3	0.122084076641556	3.56782696077207	0.000619295588760662	0.0453120369103335	T	G
MNEc.2.28.45892827.PC	LOC100146652	0.119299890903276	3.56765817266158	0.00061963811603308	0.0453229817845067	A	G
MNEc.2.21.29716742.PC	IL7R	0.393091012361378	3.56645788498129	0.000622079085592383	0.0454391918652707	C	T
MNEc.2.10.41326099.PC	RNGTT	0.0738699997907089	3.56564456348488	0.000623738279492334	0.0455092169586906	A	G
MNEc.2.12.27245448.PC	PITPNM1	0.132866655077327	3.56473160301347	0.00062560573773884	0.0456066144936119	A	G
MNEc.2.10.78743621.BIEC2-132456	RPS12	-0.161927569033373	-3.56427771622637	0.000626536133805328	0.0456563031856667	G	A
MNEc.2.10.57786597.PC	FOXO3	-0.162527912806234	-3.563836484823	0.000627441845843176	0.0456981079585436	C	T
MNEc.2.23.18426337.PC	ABHD17B	0.202536997847189	3.56263730183403	0.000629909674791751	0.045805992696142	T	G
MNEc.2.9.29739047.PC	LOC100050395	0.440049170863186	3.56158234373184	0.000632088306320533	0.0459150342091193	A	G
MNEc.2.13.15863953.BIEC2-212920	LOC100060989	0.117957975027189	3.56128930886117	0.000632694729698048	0.0459401678731409	T	G
MNEc.2.14.43699748.PC	CSF2	-0.213184741101991	-3.56088021744885	0.00063354224983157	0.0459752089637631	G	A
MNEc.2.7.5055053.PC	RETN	0.314189022397192	3.56064619586185	0.000634027559332369	0.045996407060591	T	C
MNEc.2.20.40104069.PC	NFYA	-0.121108997063544	-3.56011951055307	0.000635121078814373	0.0460450714409786	C	T
MNEc.2.5.34433404.PC	LOC100058633	-0.519756398477453	-3.55942152040891	0.000636573021593009	0.0461078316412024	G	A
MNEc.2.8.9738714.BIEC2-1028010	MN1	-0.116639479868898	-3.55934567691874	0.000636730978852583	0.0461175391167141	G	A
MNEc.2.1.8287620.BIEC2-2994	BCCIP	0.152546805004775	3.55913079746592	0.000637178704483105	0.0461398048008551	G	A
MNEc.2.15.7645327.PC	IL1R2	0.49031931148688	3.55890841619848	0.000637642375255524	0.0461644622349394	C	T
MNEc.2.10.36329245.PC	DOPEY1	-0.112067721156182	-3.55856289528312	0.000638363430067372	0.046191499788229	C	A
MNEc.2.8.2893588.PC	AIFM3	-0.131978609648875	-3.55716707806503	0.00064128418560698	0.0463106708198652	T	G
MNEc.2.10.26206862.PC	LOC100059529	-0.0833702319736103	-3.55681761256548	0.000642017424577689	0.046344515926495	T	C
MNEc.2.12.24586170.PC	STIP1	0.107860434406435	3.55659225753231	0.000642490679771347	0.0463621779805441	A	G
MNEc.2.15.41727812.PC	LOC106781699	0.12700693530424	3.55647774255918	0.00064273129280488	0.0463751987954278	A	G
MNEc.2.10.23259827.PC	MBOAT7	-0.268040698260408	-3.55639622226041	0.000642902631152556	0.0463849560181283	G	T
MNEc.2.3.49602338.PC	GPRIN3	-0.252429735862635	-3.55391368991834	0.000648141170343094	0.0466198829439648	T	C
MNEc.2.19.38948560.PC	NDUFB4	-0.157522828238467	-3.55358834752949	0.000648830685766762	0.0466510812570533	T	G
MNEc.2.10.33058994.PC	PHIP	-0.139906630715032	-3.55316373712149	0.000649731631081808	0.0466956713933207	G	A
MNEc.2.9.46836029.PC	UBR5	0.0644198320116714	3.55218727501258	0.000651808005330361	0.0468000534881016	A	G
MNEc.2.11.4989818.BIEC2-135511	SPHK1	0.461575174714815	3.55178005891189	0.000652675777142582	0.0468375359203062	G	A
MNEc.2.17.52245931.PC	RBM26	-0.0895943706485427	-3.55137837205898	0.000653532838905784	0.0468667494712637	A	G
MNEc.2.19.13259484.PC	NLGN1	0.321303602125441	3.55089129519544	0.000654573524558928	0.0469135867117046	G	A
MNEc.2.1.27488726.PC	SFXN2	0.141384605593432	3.54992654840208	0.000656639435171925	0.0469968297503336	A	G
MNEc.2.20.55138826.PC	PRIM2	0.118534550374832	3.5476391015641	0.000661562501512589	0.0472123763254488	A	G
MNEc.2.12.22759024.PC	TMEM223	-0.168860133265162	-3.54731070718191	0.000662272139981578	0.0472464152667814	C	T
MNEc.2.6.50600850.PC	BCAT1	0.51685743129032	3.54645387963937	0.00066412708544991	0.0473340581901625	A	G
MNEc.2.25.33441080.PC	MED27	0.138063581163394	3.54639976277444	0.000664244408168752	0.047339408007792	C	A
MNEc.2.22.33755760.PC	RBPJL	-0.128375535029253	-3.54511013682159	0.000667046071898727	0.0474622228299103	A	G
MNEc.2.17.28199238.PC	DGKH	-0.15725385414233	-3.54482213723847	0.000667673267863217	0.047488436776492	T	C
MNEc.2.10.21636159.PC	LOC100065203	0.0768559354625447	3.54407139629923	0.000669310834630244	0.0475540041890133	C	T
MNEc.2.4.85620451.PC	LOC102149605	0.337392329062848	3.5438471391011	0.000669800737296023	0.0475756779126738	G	A
MNEc.2.20.36014789.PC	SRSF3	0.120747059323454	3.54353221468388	0.000670489281317	0.0475999959069111	C	T
MNEc.2.16.76403391.PC	GK5	-0.192340781609198	-3.54298233071815	0.00067169314407455	0.0476468406972296	A	C
MNEc.2.2.86565822.PC	ANAPC10	0.187856248084565	3.54214415287907	0.000673532110536364	0.0477342348860339	T	C
MNEc.2.13.11429849.PC	LOC100060039	-0.211059450445412	-3.54209400036513	0.000673642296530419	0.0477389724152737	T	C
MNEc.2.1.125419770.PC	MAP2K5	0.0872113888079755	3.54188960215792	0.000674091539817524	0.0477544650864387	G	A
MNEc.2.25.31377498.PC	ODF2	0.066812896012348	3.54141351357476	0.000675139027542179	0.0477967248152275	A	G
MNEc.2.9.65823224.PC	ATAD2	-0.1761433172097	-3.54112240971588	0.000675780272393037	0.0478222669612167	G	T
MNEc.2.22.35154698.PC	SLC12A5	-0.0975738727868705	-3.54100859492281	0.000676031140994429	0.0478321758956138	T	G
MNEc.2.26.12705355.PC	ROBO2	0.187281548374871	3.54037070807551	0.000677438794053227	0.0478939620538272	A	G
MNEc.2.10.28531518.PC	CHMP2A	0.0997301396869903	3.54013209358801	0.000677966068512298	0.0479162957106785	C	T
MNEc.2.2.17978636.PC	EXO5	0.165621091284299	3.53964391310685	0.000679046029079199	0.0479563180475915	A	G
MNEc.2.13.24562796.PC	THUMPD1	0.0800369849986644	3.53919042133882	0.00068005071081258	0.0479947628366119	C	A
MNEc.2.12.25436920.PC	ATG2A	-0.123062740273157	-3.53774476301728	0.000683262882218266	0.0481424775000848	C	T
MNEc.2.10.41786829.PC	MDN1	-0.167545346007985	-3.53766171484412	0.000683447846484555	0.0481491004890472	C	T
MNEc.2.16.18071513.PC	PROK2	0.129859580713106	3.53683528208418	0.000685291057838074	0.0482191078385603	A	G
MNEc.2.6.41899088.PC	LOC102150291	-0.206024868529129	-3.53644623696404	0.000686160383132807	0.0482582480549394	C	T
MNEc.2.3.53891126.PC	TMEM150C	-0.340740199948895	-3.53546567277104	0.000688356100947621	0.0483597203745717	G	A
MNEc.2.13.18615149.PC	ITGAL	0.269233885038178	3.53499991481649	0.000689401374486525	0.0484022715201788	G	A
MNEc.2.7.5330355.PC	CD320	0.117779744264179	3.53442605064143	0.000690691332145345	0.048457525221841	G	A
MNEc.2.5.47396332.PC	ANP32E	-0.0925042926620081	-3.53441613654148	0.000690713637582408	0.0484582079296207	A	C
MNEc.2.2.30003935.PC	PAQR7	0.129988409543768	3.53430007869924	0.000690974803404692	0.0484677069285382	C	T
MNEc.2.15.53152292.PC	PRKCE	0.35155700061853	3.53393567256283	0.000691795437317337	0.0485058459107885	A	G
MNEc.2.3.36750497.PC	RPL13	0.182358139439573	3.5334296644251	0.000692936486683081	0.0485528559240291	C	T
MNEc.2.16.37777169.PC	P4HTM	0.156143805559919	3.53305998159163	0.000693771248959105	0.0485893511064674	A	G
MNEc.2.26.14684619.PC	LOC100068667	0.24047885686438	3.53240718195051	0.000695247629689914	0.0486550713149858	G	A
MNEc.2.20.33509744.PC	SLC39A7	0.0620040378982354	3.53217971010713	0.000695762781960893	0.0486715550238293	G	C
MNEc.2.6.51440770.PC	RASSF8	-0.201651082652858	-3.5321588591334	0.000695810020951753	0.0486738484306079	G	A
MNEc.2.13.30700736.BIEC2-229962	LOC102147770	-0.219548971422398	-3.53206654649019	0.000696019196658403	0.048680803162364	A	G
MNEc.2.11.4083139.PC	TMC6	-0.147305621515382	-3.53028163357402	0.000700075446218021	0.0488614877799403	A	C
MNEc.2.8.27045856.PC	RIMBP2	-0.158216534141685	-3.52987690240107	0.000700998314613314	0.0489002156616132	G	A
MNEc.2.29.4814835.PC	PARD3	0.159596176118586	3.52983774363872	0.000701087665567188	0.0489034584192514	G	A
MNEc.2.1.119070324.PC	SIN3A	-0.124181062318593	-3.52954925569826	0.000701746258754423	0.0489242454229491	T	C
MNEc.2.1.29416064.PC	C1H10orf2	0.0748216378380597	3.52731027407574	0.000706877618814705	0.0491475389525826	C	A
MNEc.2.14.90740319.PC	GFM2	0.152964716800745	3.5249479619564	0.000712330145272266	0.0493796426069765	A	G
MNEc.2.16.38879937.PC	ECATH-3	-0.461851970213634	-3.52406570757037	0.000714376700326177	0.0494690756124094	G	A
MNEc.2.11.18936946.PC	DCAKD	0.0616202411881109	3.52376703813095	0.000715070780869316	0.0495034760360369	T	C
MNEc.2.14.56865367.PC	FEM1C	0.225026759695464	3.52345867178353	0.000715788066117449	0.049535590857476	G	A
MNEc.2.20.11093725.PC	EDN1	0.275928871801594	3.52324437690484	0.000716286934655668	0.049557614655023	T	C
MNEc.2.13.40143924.PC	CCNF	0.322057022367216	3.52313216863345	0.000716548281616256	0.0495641692567103	C	T
MNEc.2.25.19958197.PC	DFNB31	0.196448260875983	3.52229482548586	0.000718501410423782	0.0496395724607892	C	T
MNEc.2.1.31411924.PC	PI4K2A	0.0964423020680761	3.52214936151049	0.000718841223154987	0.0496532575369393	T	G
MNEc.2.15.46298102.PC	ASB3	-0.0630182697131105	-3.52205633354836	0.000719058621929692	0.0496642847932347	T	C
MNEc.2.10.48704891.BIEC2-121449	KLHL32	0.126330543898607	3.52013080018795	0.000723572440979186	0.0498513922937956	C	A
MNEc.2.15.28662474.PC	WDR54	-0.357398720812388	-3.51971930556394	0.000724540536225019	0.0498907114527133	A	G
MNEc.2.28.44763131.PC	TRABD	-0.190466086069632	-3.51960460832145	0.000724810595050955	0.0498989227930507	A	G
