# Supplementary material for: eQTL discovery and their association with severe equine asthma in European Warmblood horses
Source: BMC Genomics. 2018 Aug 2;19:581. doi: 10.1186/s12864-018-4938-9 (PMC6090848; doi:10.1186/s12864-018-4938-9)
Supplement: Supplementary file 1 — Figure S1. Minimum D-statistics determine mean read count cutoffs. Figure S2. PCA plots of normalized variance stabilized RNAseq counts after KS test filter. Figure S3. PCA plots of 1,056,195 SNP genotypes and colored by cohort. Figure S4. Matrix eQTL histograms and QQ-plots for all p-values for all cis and trans eQTL analyses using tag SNPs for the MCK1 treatment. Figure S5. Low confidence cis eQTLs. Figure S6. Joint modeling with eQTLBMA with possible overestimation of shared eQTLs across all PBMC treatments. Figure S7. Distance between eSNPs with the lowest FDR values per gene is small. Figure S8.. Enrichment of SNPs in trans regulatory hotspots genome wide. Figure S9. GWAS for RAO. Figure S10. Loss of DEXI gene expression regulation in HDE. Figure S11. Cis trans eQTL plot for all eQTLs for treatment HDE9. Table S1. High confidence additive linear cis eQTLs from the MCK treatment. Table S2. Low confidence additive linear cis eQTLs from the MCK treatment. Table S3. High confidence additive linear trans eQTLs from the MCK treatment. Table S4. Low confidence additive linear trans eQTLs from the MCK treatment. Table S5. High confidence additive linear cis eQTLs from the LPS treatment. Table S6. Low confidence additive linear cis eQTLs from the LPS treatment. Table S7. High confidence additive linear trans eQTLs from the LPS treatment. Table S8. Low confidence additive linear trans eQTLs from the LPS treatment. Table S9. High confidence additive linear cis eQTLs from the RCA treatment. Table S10. Low confidence additive linear cis eQTLs from the RCA treatment. Table S11. High confidence additive linear trans eQTLs from the RCA treatment. The eQTLs reported are limited to one eQTL per gene, representing the eSNP with the lowest FDR value for each gene. Table S12. Low confidence additive linear trans eQTLs from the RCA treatment. Table S13. High confidence additive linear cis eQTLs from the HDE treatment. Table S14. Low confidence additive linear cis eQTLs from the HDE [file 12864_2018_4938_MOESM1_ESM.zip › S11_Table.tsv.csv]

SNP	gene	beta	t-stat	p-value	FDR	Ref	Alt
MNEc.2.13.40301306.PC	PUDP	-0.480273999989603	-14.2969836883104	1.69975197964289e-23	1.01955394273951e-15	C	T
MNEc.2.13.40301306.PC	GABRA3	-0.960304309444139	-13.3729911134328	7.01155790397008e-22	3.42002676744905e-14	C	T
MNEc.2.13.40300979.PC	SYAP1	-0.322348177432978	-13.2532530895689	1.14427649603553e-21	5.52076832414568e-14	T	C
MNEc.2.25.2984498.PC	TDRD7	-0.649987410028873	-11.2088297653499	6.34260208408087e-18	1.87686302834378e-10	T	C
MNEc.2.6.29095768.PC	CECR1	0.502962183632235	10.2367000024038	4.43512551114602e-16	1.09367877037233e-08	G	A
MNEc.2.3.35713558.UKUL758	MANBA	-0.448808909512922	-9.75650995576252	3.71085851662753e-15	8.3611216597705e-08	T	C
MNEc.2.10.20996728.PC	LOC102150861	-0.455747459245814	-9.49540061215626	1.18443824179048e-14	2.52758319081454e-07	G	A
MNEc.2.20.31592722.PC	LOC102150517	-0.958383232625485	-9.27264560047614	3.19552587774052e-14	6.33214269385517e-07	C	T
MNEc.2.20.29368467.PC	LOC100053764	0.335668984872336	9.16618493967646	5.13822685570589e-14	9.7884454797695e-07	G	C
MNEc.2.5.54438134.PC	TTF2	-0.355456682904975	-8.868292930447	1.94383775013306e-13	3.39689926416493e-06	G	A
MNEc.2.7.46852578.PC	LOC102149103	-0.174069250762107	-8.77184315685066	2.99154104307243e-13	5.08757507310349e-06	G	A
MNEc.2.13.40300979.PC	STS	-0.368103067080174	-8.62377781190382	5.7995002692763e-13	9.22662228819993e-06	T	C
MNEc.2.23.8566060.PC	LOC106782482	-0.634312729736763	-8.51908463678071	9.26143851024391e-13	1.42244989454661e-05	T	C
MNEc.2.11.35341085.PC	MKS1	0.228940770346732	8.50409272922628	9.90347142949551e-13	1.5054314134437e-05	T	C
MNEc.2.3.24262191.PC	TK2	0.197002836029673	8.28452858258627	2.64231348374315e-12	3.68819261177008e-05	A	G
MNEc.2.3.22938785.BIEC2-774220	LDHD	-0.448154152329315	-8.21947608567692	3.5333789952594e-12	4.66756507420504e-05	T	G
MNEc.2.25.2068797.PC	LOC106782581	0.306855689759144	8.20347343567377	3.79515759196004e-12	4.96920013998853e-05	T	C
MNEc.2.7.27638334.PC	NXPE4	1.00656691593999	8.09072277982203	6.27827578145255e-12	7.68075620489366e-05	C	T
MNEc.2.9.5163988.PC	LOC106780969	0.231871245924197	7.95022218085391	1.1748865307079e-11	0.00013102954272252	G	A
MNEc.2.19.54574266.PC	DCBLD2	0.359677367929584	7.90720830441582	1.42313617956006e-11	0.000152520368155313	A	G
MNEc.2.23.9182306.PC	LOC102147868	0.294684859468415	7.89598345710583	1.49611671645034e-11	0.000158114812567028	G	A
MNEc.2.13.40301306.PC	ZRSR2	-0.321190125092188	-7.86324406718708	1.73100530545371e-11	0.000177446270175515	C	T
MNEc.2.16.44139211.PC	PHC3	-0.451119785413534	-7.70401597144302	3.51538787620343e-11	0.000333413952579397	T	C
MNEc.2.6.82592724.PC	ADAM32	0.780936865578499	7.67340626744385	4.02761099171154e-11	0.000374787856528191	A	G
MNEc.2.15.38832942.BIEC2-318111	KIAA1841	0.271409547690224	7.64577430058088	4.55358002159823e-11	0.000411775934998834	G	A
MNEc.2.1.72115915.PC	LOC100147591	0.597382743307904	7.62885839668729	4.90879845551658e-11	0.000438404683490887	T	C
MNEc.2.1.5356600.PC	ADAM12	0.598071181091984	7.59215143073977	5.77744376162119e-11	0.000500866676424853	G	T
MNEc.2.30.10238486.PC	LOC100050174	0.187111342853261	7.57604809531018	6.20534069251612e-11	0.000528669529245557	C	T
MNEc.2.8.4841784.PC	TOP3B	0.218887828376569	7.57307750018274	6.28765749191084e-11	0.000532810467681047	A	G
MNEc.2.11.30140111.PC	KRT10	-0.355180932716194	-7.57299508152723	6.28995680349035e-11	0.000532810467681047	G	T
MNEc.2.23.52709292.PC	LOC106781693	0.40700305128366	7.56471084263623	6.52539624417926e-11	0.000547529583098481	A	C
MNEc.2.2.73793912.PC	LOC106781389	0.345211107834498	7.53976938034182	7.28857403570219e-11	0.00059800067888943	G	A
MNEc.2.20.31508060.PC	LOC100054397	0.695761224348741	7.53747523418773	7.36308747755439e-11	0.000598775428002004	G	A
MNEc.2.16.2191655.PC	RNF212B	0.957616257667818	7.53101136740358	7.57713913141374e-11	0.000607088309148863	C	T
MNEc.2.20.25903096.PC	HFE	-0.277883648301947	-7.51619751874997	8.09137307224595e-11	0.000639763619577871	T	G
MNEc.2.11.14352553.PC	FTSJ3	0.275609652201344	7.51431587878566	8.15913105754619e-11	0.000642127364101867	T	G
MNEc.2.13.38448500.PC	PKMYT1	0.302875940362224	7.50179084227883	8.62478896960832e-11	0.000671629857311859	T	C
MNEc.2.3.54516207.PC	SCAND1	0.304315005421937	7.48695013919983	9.21091571571609e-11	0.000703692704392099	G	A
MNEc.2.10.26500640.PC	STARD9	0.385795532965509	7.43937252521194	1.13708779159063e-10	0.000848268624072294	A	G
MNEc.2.4.32578232.PC	DHRSX	0.515950844892198	7.41032991133299	1.29301438309685e-10	0.000937795849377476	G	A
MNEc.2.18.51959640.PC	LOC100063657	-0.397047881599801	-7.40542103666644	1.32139728580773e-10	0.000949254836330122	C	T
MNEc.2.2.8438713.PC	ATPAF1	0.30414259199991	7.39247538287867	1.39925877132071e-10	0.000984294483878357	T	G
MNEc.2.20.28835111.PC	LOC100054114	0.439015231720425	7.37508023487967	1.51111999806978e-10	0.00104803395043341	T	A
MNEc.2.17.29090048.PC	HDAC8	0.390403492349946	7.36922040539715	1.55077221254454e-10	0.00106885431707201	A	G
MNEc.2.20.30173388.BIEC2-554921	LOC100051657	0.699795188643724	7.36005415182102	1.61488558078022e-10	0.00110446875025372	C	T
MNEc.2.8.43863694.PC	LOC102148682	0.378551410768026	7.3566807590288	1.63913925634769e-10	0.00111418945214303	A	C
MNEc.2.7.32249475.PC	SCN3B	-1.4495074582367	-7.29712220069771	2.13228425408757e-10	0.0013716786585324	G	A
MNEc.2.3.4317767.PC	MOCS2	0.227302250899672	7.28603034240441	2.23925123629741e-10	0.00141991110302284	G	A
MNEc.2.20.28796646.PC	LOC100060096	0.481905910404603	7.25554573661277	2.56153834284738e-10	0.00159465854267394	C	T
MNEc.2.7.30057646.PC	SGMS1	0.263869450504695	7.25108531341094	2.61241539567899e-10	0.00162178233355411	A	C
MNEc.2.30.28645616.PC	RABIF	-0.165829350345003	-7.23227951805517	2.83821046084768e-10	0.0017472928679069	G	A
MNEc.2.25.37227903.PC	LOC100147680	0.3851643525638	7.22867621665447	2.88364058124732e-10	0.00177035027967059	G	A
MNEc.2.22.26247175.PC	TLDC2	0.642318958381112	7.22618655898471	2.91545187271097e-10	0.00178526926200191	A	G
MNEc.2.20.32131259.PC	LOC100146181	0.760731224490765	7.20818267722139	3.15612336869925e-10	0.0019138119513732	G	T
MNEc.2.19.1593351.PC	MTMR14	1.01485812048439	7.20471346666789	3.20472097357509e-10	0.00192487333701767	G	A
MNEc.2.4.101719033.PC	TRPV6	0.427583470940694	7.19871101793297	3.29056935484561e-10	0.00196579672662374	C	A
MNEc.2.18.18060527.PC	VPS13C	-0.144562215112458	-7.19289785280953	3.3758901754118e-10	0.00199528411587831	G	A
MNEc.2.5.29485334.PC	LOC100057335	0.54005968848237	7.17925035152894	3.58494286836053e-10	0.00209216461027167	A	G
MNEc.2.7.42717641.PC	CCDC130	0.172357697572039	7.17882548290984	3.5916536517649e-10	0.00209216461027167	C	A
MNEc.2.3.57528326.PC	TAF3	0.399021897997214	7.17616251787469	3.63400058702755e-10	0.00210853070883094	A	G
MNEc.2.8.76621433.PC	REEP4	0.286523501078324	7.17144842390928	3.71018616063591e-10	0.00214153774762378	A	G
MNEc.2.21.4584098.PC	CERS1	0.283228164549666	7.16691246600795	3.78499194557498e-10	0.00217341088742057	C	T
MNEc.2.26.10763549.PC	CEBPE	-0.310117392998063	-7.1597151356102	3.90677847160699e-10	0.00223755364309126	G	A
MNEc.2.20.28233861.PC	LOC100056062	0.516638118835835	7.14833016761559	4.10742999145971e-10	0.00231366419075954	T	C
MNEc.2.28.38594820.PC	ARFGEF2	-0.460496362199594	-7.12230080266527	4.60550802563173e-10	0.00252451060997109	T	G
MNEc.2.22.16626834.PC	REXO4	0.133062164047522	7.11276395678771	4.80265881541521e-10	0.00260925215673517	G	A
MNEc.2.3.108751955.PC	LOC102149961	0.401944302826411	7.10672030137808	4.93191729925202e-10	0.00265671486869809	G	A
MNEc.2.11.23016468.PC	LOC106783262	-0.442249679810292	-7.10481497380527	4.9733801507196e-10	0.00266610772009456	A	T
MNEc.2.22.24267536.PC	PXYLP1	0.670907539325766	7.09816095368739	5.12091922637372e-10	0.00273528934910563	A	G
MNEc.2.2.34991128.PC	PTCHD2	0.610722602253751	7.07965228391514	5.55459370618416e-10	0.00293514380623678	T	C
MNEc.2.14.44167535.PC	ISOC1	-0.206702630750634	-7.0662420809779	5.89143543483501e-10	0.00307289651560415	A	G
MNEc.2.4.105277050.PC	GRAMD1A	-0.647774044150593	-7.0649599620458	5.92468458453613e-10	0.00307634658510134	A	G
MNEc.2.11.30140111.PC	LOC100053935	-0.280837146080931	-7.06263096016784	5.98556040553962e-10	0.003100133303684	G	T
MNEc.2.16.44139211.PC	GPATCH8	-0.225473840328316	-7.04955062921814	6.33918971317573e-10	0.00324542086669151	T	C
MNEc.2.8.70088868.PC	GALNT9	0.350562380809347	7.04317403839609	6.51903571230705e-10	0.003273312490433	C	T
MNEc.2.1.13273322.PC	RNF25	0.45711721536353	7.02920970420898	6.93079522166652e-10	0.00342962784700666	C	T
MNEc.2.10.49387907.PC	LOC106782237	0.394966062877305	7.02389437750766	7.09422997053864e-10	0.00348717614342918	T	G
MNEc.2.3.54238846.PC	ALDH1A1	0.565037495942261	7.0147552416469	7.38424178924744e-10	0.00359785705291199	A	G
MNEc.2.7.53470013.PC	SLFN5	-0.567468996528257	-7.00822669714367	7.5985973024916e-10	0.00368208939277992	C	T
MNEc.2.12.11613116.PC	DCTPP1	-0.197081060240965	-6.99547361023208	8.03532406565909e-10	0.00386000438391719	C	T
MNEc.2.7.73713418.BIEC2-1006614	LOC102150987	-0.322960042313544	-6.99013665839396	8.22540793888765e-10	0.00393005026060076	G	A
MNEc.2.14.47244410.PC	LYRM7	-0.286830673987778	-6.98237688204108	8.50978273302612e-10	0.00401407258273184	C	T
MNEc.2.25.29812919.PC	LOC100065083	-0.458986817813364	-6.98115904582568	8.55529148839328e-10	0.00402329692338409	C	T
MNEc.2.13.25172153.PC	NFATC3	-0.369408310436756	-6.97950266725447	8.61757628819145e-10	0.00403916440285793	T	G
MNEc.2.18.9933703.PC	TMEM185B	-0.216933667983779	-6.97696802233878	8.71375985807949e-10	0.0040670680837255	C	T
MNEc.2.10.35352125.PC	LCA5	-0.363461763250976	-6.97484486311767	8.79514899718294e-10	0.00409644070617766	A	G
MNEc.2.1.113086036.PC	TUBGCP5	0.359090966158515	6.97346907643565	8.84829122362903e-10	0.00411256153351356	G	T
MNEc.2.6.61429539.PC	AGO3	-0.284089332308666	-6.96625444074103	9.13223680422934e-10	0.00420078420980797	G	T
MNEc.2.22.16588601.PC	LOC100065392	0.61668619119902	6.96528359180476	9.17113114465228e-10	0.00421407392484841	G	T
MNEc.2.9.82334266.PC	LOC100064109	0.233918204110068	6.96121269620659	9.33602009814804e-10	0.00425024078853587	A	C
MNEc.2.28.19576685.PC	LTA4H	-0.234921096473607	-6.95848399156761	9.44818993400273e-10	0.00428373203297145	G	A
MNEc.2.15.75112987.PC	SNX19	-0.103123114840899	-6.95113844665688	9.75684358211055e-10	0.00438337645528188	T	C
MNEc.2.27.17828756.PC	MAPK9	-0.170512032063399	-6.94477151927178	1.00324678044447e-09	0.00447999740903729	C	T
MNEc.2.20.35582798.PC	LOC100056309	-0.826122524012168	-6.94190326182111	1.01591486709505e-09	0.00452291608405889	C	T
MNEc.2.11.14045847.PC	HERPUD1	0.201147362992582	6.94051072176797	1.02212240574433e-09	0.00454091583017858	A	G
MNEc.2.20.31485757.PC	NWD1	0.291741266846742	6.93998258004449	1.02448655086143e-09	0.00454091583017858	G	A
MNEc.2.17.29317047.PC	DTNBP1	0.410134800536341	6.93985175340604	1.02507301515796e-09	0.00454091583017858	A	G
MNEc.2.10.6856878.PC	MID2	-0.657269326123205	-6.93771615560832	1.03469367907881e-09	0.00457440334636294	T	C
MNEc.2.25.17517513.PC	LOC100630493	0.279933239415615	6.91042799267518	1.16581333417797e-09	0.00505342045819971	A	G
MNEc.2.21.9393122.PC	LOC106782358	-0.655720820972084	-6.90750307104576	1.18081176384238e-09	0.00508861763859576	T	C
MNEc.2.17.61857689.PC	DCT	0.564120783124833	6.90602942713251	1.1884407710209e-09	0.00511156888283749	C	T
MNEc.2.7.60283126.BIEC2-1004279	OTOA	1.21895343790368	6.90545405685495	1.19143271566688e-09	0.00511856699458554	A	G
MNEc.2.15.83734575.PC	LOC102149885	0.316421072823625	6.9040718686473	1.19865074873791e-09	0.00513557738960817	A	G
MNEc.2.7.8613087.PC	LOC100054060	0.2316141609074	6.90330314804064	1.20268392258202e-09	0.00514329032497958	T	G
MNEc.2.16.65582235.PC	ITGAM	0.766166490535828	6.89879626500853	1.22660238082351e-09	0.00521420595938713	T	C
MNEc.2.2.103565901.PC	BCAS1	-0.442205288370959	-6.89795867671087	1.23109932099458e-09	0.00521420595938713	T	C
MNEc.2.3.72632755.PC	MICU1	-0.20011302630103	-6.89667899265602	1.2380014745516e-09	0.00522506418937365	A	G
MNEc.2.3.65033570.PC	G3BP2	-0.214991933665206	-6.8922794729625	1.26202540516428e-09	0.00527969805688511	A	G
MNEc.2.3.20417459.PC	COG8	-0.149926738770854	-6.88888267064492	1.28089016425331e-09	0.00533741537543575	A	G
MNEc.2.14.66859033.PC	SOWAHD	0.199989048675731	6.88849933229707	1.28303661178502e-09	0.00533741537543575	G	T
MNEc.2.8.76802977.PC	LOC100630858	0.586636303360339	6.88626933206125	1.2955941976857e-09	0.00536952533751706	T	G
MNEc.2.5.30787062.PC	FUBP1	-0.250486916704075	-6.88528213951091	1.30119218635123e-09	0.00537265996457316	T	C
MNEc.2.25.33277837.PC	TBC1D13	-0.272261208061124	-6.884112626601	1.30785513681671e-09	0.00538514317216937	C	T
MNEc.2.20.27979402.PC	LOC102150537	0.561158861486279	6.87897999031087	1.33749974396757e-09	0.005461608125929	C	T
MNEc.2.20.38559803.PC	RMI1	0.200176984167609	6.87671178148146	1.35081195461815e-09	0.00550078625790931	C	T
MNEc.2.9.82334266.PC	LOC102148229	0.256603883568381	6.87642930878586	1.35247898523369e-09	0.00550252656258925	A	C
MNEc.2.3.27340766.PC	LOC100053273	0.377852872014122	6.87538519042704	1.35865866855978e-09	0.0055226064805442	A	C
MNEc.2.9.11598801.PC	AOX1	-0.194002249806184	-6.87267369753392	1.37483809011273e-09	0.0055577150995103	G	A
MNEc.2.7.2553349.PC	FANCL	0.150853543193769	6.86976711895851	1.39239410521213e-09	0.00559408217670702	G	A
MNEc.2.24.23041956.PC	ICE1	-0.150446180313298	-6.86972883947579	1.39262679602541e-09	0.00559408217670702	G	A
MNEc.2.24.22793914.PC	CELF2	-0.342420756816927	-6.86677032322842	1.41072814647536e-09	0.00562647805110042	A	G
MNEc.2.4.45103729.PC	KCNJ16	0.717706788221795	6.86001406861849	1.45294627241457e-09	0.00574691273225885	A	G
MNEc.2.7.95927114.PC	LRRIQ3	0.3760516665807	6.85472244823255	1.48688635133123e-09	0.00584574955846593	G	A
MNEc.2.12.32276672.PC	ARL15	0.29378271805603	6.85035389334592	1.51549830416286e-09	0.00593255149739436	T	C
MNEc.2.8.50903367.BIEC2-1051319	RPLP1	0.361615495478875	6.84931604003171	1.52237572199998e-09	0.00593794211882949	G	A
MNEc.2.30.14555682.PC	ACAP2	-0.391204219561852	-6.84180735577295	1.57306435508103e-09	0.00608599476986843	C	T
MNEc.2.2.108274346.UKUL657	RBMX	-0.0946512669508636	-6.84166449867297	1.57404480498562e-09	0.00608599476986843	G	A
MNEc.2.6.77382917.PC	ZZEF1	-0.31706492703099	-6.84120377868029	1.57721093166373e-09	0.00609292906966207	A	G
MNEc.2.7.41659245.PC	SERINC3	-0.292316829859191	-6.83931145365305	1.59028168940951e-09	0.00611680481008656	G	A
MNEc.2.6.63029536.PC	HMGN1	0.286337378444286	6.83278638756168	1.63618220046499e-09	0.00626399050087279	A	G
MNEc.2.27.116822.PC	HABP4	-0.194888382684122	-6.83085640334103	1.65000900851763e-09	0.00630284402393336	G	A
MNEc.2.19.31192215.PC	AACS	0.182374785169095	6.82856260512759	1.66659319756517e-09	0.00635525523533579	C	A
MNEc.2.16.48664456.BIEC2-347746	APPL2	0.336382397381279	6.82177894904361	1.71661372541919e-09	0.00649024148814993	T	G
MNEc.2.13.28112334.PC	SDCCAG8	0.468112466480931	6.82001286208053	1.72987900921002e-09	0.00651818692766903	A	G
MNEc.2.2.21142627.PC	MYC	0.218946578428034	6.81639857521019	1.75734440450243e-09	0.00657529633891659	G	A
MNEc.2.13.38451510.PC	LOC106781568	-0.826841703701821	-6.81226130930618	1.78931572307478e-09	0.0066685527242237	T	C
MNEc.2.17.68548751.PC	HPS3	-0.453430716047616	-6.80803417616155	1.82257787916134e-09	0.00675846885857732	A	G
MNEc.2.12.4966333.PC	LOC100629283	-0.378193813657037	-6.80565406634791	1.84157566645257e-09	0.00681752528327984	T	C
MNEc.2.29.30505382.BIEC2-762520	ASB13	0.487571226606057	6.80239130603319	1.86793850409092e-09	0.00690935808181022	T	C
MNEc.2.16.44139211.PC	SLC30A7	-0.259007323581086	-6.80145634235971	1.87556175497017e-09	0.006916656389763	T	C
MNEc.2.23.5493339.PC	C23H9orf64	-0.197476361852712	-6.7967818401912	1.91414109745039e-09	0.00702174332469627	T	C
MNEc.2.16.44167051.PC	ARHGAP31	-0.256903325183649	-6.79375622731385	1.9395307986849e-09	0.00709143891275496	T	C
MNEc.2.13.40301306.PC	TMSB4X	-0.297057001764352	-6.7897135374732	1.9739778468753e-09	0.00715013961018447	C	T
MNEc.2.16.39110988.PC	TMEM42	-0.240679601269343	-6.7894377095221	1.97635013659947e-09	0.00715013961018447	A	C
MNEc.2.6.75974611.PC	VPS26B	-0.353398086506122	-6.78883714031428	1.98152519372318e-09	0.00716238404722292	T	G
MNEc.2.15.768635.PC	LOC102150278	0.378508894362309	6.78721925429239	1.99553340946028e-09	0.00720128939847532	T	C
MNEc.2.17.38435297.PC	LRIG1	-0.168394397827123	-6.78211271488013	2.04039553962236e-09	0.00731560239329867	A	G
MNEc.2.4.97243223.PC	TRIP12	0.116057704137265	6.77944386976793	2.06423881550222e-09	0.00736539312920236	C	T
MNEc.2.19.56989430.PC	ARPC4	-0.116834349280206	-6.77542525705906	2.10066349632334e-09	0.00747732758553247	C	T
MNEc.2.8.9317172.PC	ARHGEF11	0.171414852142339	6.77503593112375	2.10422605950871e-09	0.00747853683508283	T	C
MNEc.2.15.85771574.PC	TAF11	0.0920510213883619	6.77501989669199	2.10437291257045e-09	0.00747853683508283	C	T
MNEc.2.24.41372410.PC	HDLBP	-0.231765285134292	-6.77376382766358	2.11590842061109e-09	0.00751351618788817	A	G
MNEc.2.16.70752582.PC	PBX3	-0.187137176158019	-6.7722240396162	2.13013520986397e-09	0.00753916910056897	G	A
MNEc.2.1.141255169.PC	EPB42	0.490953160407698	6.76965510021505	2.15408241833138e-09	0.00758836379727738	T	C
MNEc.2.17.60644371.PC	PLCG2	-0.441471362775157	-6.76750641492036	2.17431715575969e-09	0.00762334473412512	C	A
MNEc.2.3.57528326.PC	ETV6	0.519384179796431	6.76337957057788	2.21371131533857e-09	0.00772244616310446	A	G
MNEc.2.5.73880690.PC	ANKRD40	0.0969328044800398	6.76148164200825	2.23206562896169e-09	0.00775941398246272	G	A
MNEc.2.8.56356652.PC	LOC100072916	0.586080701263134	6.75892572428124	2.25702202017598e-09	0.00780238084484617	A	G
MNEc.2.20.37112521.PC	ARMC12	0.303611829386029	6.74631049094438	2.3843142853485e-09	0.00813986077379842	T	C
MNEc.2.3.57528326.PC	ELP4	0.519834068843303	6.7461115730202	2.38637745865675e-09	0.00813986077379842	A	G
MNEc.2.28.36587882.PC	SIK2	-0.302910324079146	-6.7447762130942	2.40027373023071e-09	0.00814250873151975	G	A
MNEc.2.20.33189596.PC	DHX16	0.166303219153813	6.74234233541798	2.42580847853117e-09	0.00817574066580736	T	A
MNEc.2.11.39706521.BIEC2-152642	PSMD9	0.155996097909	6.74154408111863	2.43424183384018e-09	0.00819172376119206	G	T
MNEc.2.26.30759959.PC	CD58	0.196684215145257	6.73201514115902	2.53718740727322e-09	0.00843582679202267	T	G
MNEc.2.8.50053215.PC	ABHD14B	0.121601110294744	6.72890794685954	2.57168100592577e-09	0.00852497065565791	G	A
MNEc.2.4.105277050.PC	ENO1	-1.37942577714317	-6.72857596892286	2.57539376271886e-09	0.00853090712200498	A	G
MNEc.2.23.54394147.PC	NOL8	0.16161908319815	6.72626826391216	2.60134995045007e-09	0.0085912406455772	G	T
MNEc.2.23.9182306.PC	LOC102147951	0.400816116189719	6.72156000542619	2.65511438750525e-09	0.00872336932105983	G	A
MNEc.2.13.41658194.PC	TRAP1	0.386244075306564	6.71596457506924	2.72044494217384e-09	0.00891162735983875	A	T
MNEc.2.17.60644371.PC	BCL11A	-0.421690191245011	-6.71506523265412	2.73109314548775e-09	0.00893991099976327	C	A
MNEc.2.2.53146436.PC	FAAP20	0.226529912244132	6.71185065383132	2.76949289497186e-09	0.00903230309410655	C	T
MNEc.2.6.63029536.PC	ZNF706	0.190652999184724	6.71071216488908	2.78322077438179e-09	0.00907041008127655	A	G
MNEc.2.24.26439478.PC	ANKFY1	-0.273064180336968	-6.70871207333786	2.80750152381342e-09	0.0091160743503783	G	T
MNEc.2.20.39413461.PC	LOC100066535	-0.902059741318278	-6.70776052934765	2.81912675608909e-09	0.00914713057332031	A	C
MNEc.2.16.44167051.PC	AFF1	-0.28434214157463	-6.70709842166956	2.82724404344562e-09	0.00915104197723818	T	C
MNEc.2.12.13991056.PC	PM20D2	-0.718909525588889	-6.70534834092556	2.84881145050307e-09	0.00917636883393367	A	G
MNEc.2.20.3302749.PC	EPS15L1	0.147824926746932	6.70505060569687	2.85249685189279e-09	0.00918157698776679	A	G
MNEc.2.1.25737346.PC	CALHM2	0.220692799981842	6.70399436139843	2.8656093633782e-09	0.00919046043966751	C	T
MNEc.2.16.18662386.PC	LOC102148922	0.187442266304112	6.70260870598038	2.88290200034137e-09	0.00919162630173329	A	G
MNEc.2.16.44139211.PC	USP37	-0.287752246914879	-6.7023070112448	2.88668077873686e-09	0.00919162630173329	T	C
MNEc.2.15.30281210.PC	POLE4	0.26426083133336	6.70177282311911	2.89338363394234e-09	0.00919977010580542	G	A
MNEc.2.1.6027534.PC	CNFN	-0.187047275217843	-6.70127017176298	2.89970487359661e-09	0.00921326928531556	C	A
MNEc.2.3.3195087.PC	LOC106782791	-0.358134068246302	-6.70052162261544	2.90914387594195e-09	0.0092225425094014	A	G
MNEc.2.24.30239848.PC	ATP2B4	-0.318350649325646	-6.69894948267052	2.92906749014764e-09	0.00925357239254587	C	T
MNEc.2.6.77382917.PC	EP400	-0.324924724202664	-6.69041878907985	3.03955991528895e-09	0.00950288913400779	A	G
MNEc.2.20.28371240.PC	LOC102150905	-0.726163269722043	-6.68411967474057	3.12379277728906e-09	0.00961553224447296	G	A
MNEc.2.24.42771593.PC	CLPB	-0.226011991500921	-6.68187228668488	3.15440234281546e-09	0.00967620204303472	A	G
MNEc.2.6.27821902.PC	PPP1R7	-0.0978116311168515	-6.67362173734247	3.26934825935321e-09	0.00992689523574622	C	T
MNEc.2.1.28361653.BIEC2-12743	EIF1B	-0.151671149009846	-6.67250819522638	3.28517692939552e-09	0.00995363818428966	T	C
MNEc.2.6.61429539.PC	CSNK1G1	-0.229599889860391	-6.67155105307681	3.2988431559866e-09	0.00997451951561855	G	T
MNEc.2.17.29090048.PC	COMMD1	0.378885549558766	6.66904340775669	3.33491570296091e-09	0.0100569362036074	A	G
MNEc.2.5.26532238.PC	STAT3	-0.295854908759477	-6.66902627311046	3.33516352630429e-09	0.0100569362036074	T	C
MNEc.2.22.19338338.PC	LOC100067519	0.443032507584287	6.66862110984066	3.34102884558322e-09	0.0100677831087047	G	T
MNEc.2.8.32156375.PC	CNGB3	0.273950726062265	6.66248016841914	3.43119078509054e-09	0.0102421296932495	C	T
MNEc.2.1.156103661.PC	TMTC1	-0.239708474800425	-6.66149811576721	3.44583152506860e-09	0.0102789198878296	T	G
MNEc.2.3.101881311.PC	SACS	-0.323903636443155	-6.65487453971055	3.54620912317794e-09	0.0104867284691233	G	A
MNEc.2.20.4001380.PC	MED15	-0.128685341460269	-6.65246525758493	3.58343563558864e-09	0.0105616314563145	T	C
MNEc.2.13.2518121.PC	MEDAG	-0.234166928383308	-6.65071806167526	3.61067426953294e-09	0.0106164812899968	A	G
MNEc.2.23.23225991.PC	PIP5K1B	-0.410126765746464	-6.65025450327553	3.61793550910502e-09	0.0106209998452782	T	C
MNEc.2.21.38266782.PC	LOC100147629	-0.27349738870291	-6.63870268990667	3.80363645912539e-09	0.0110492301521278	A	G
MNEc.2.16.44167051.PC	HELZ	-0.211222046539201	-6.63840291984175	3.80857917954745e-09	0.0110508431240692	T	C
MNEc.2.24.23867888.PC	FST	-0.364319151392181	-6.63482891232778	3.86800172047373e-09	0.0111849655629348	T	C
MNEc.2.8.78656421.PC	RAC1	0.162165076376522	6.63389207973569	3.88372928689804e-09	0.0112021350376043	T	G
MNEc.2.3.5647911.PC	ACBD3	-0.145700565973923	-6.63214017995283	3.91331059543471e-09	0.0112651162755659	G	A
MNEc.2.8.66678116.PC	SRSF9	0.220110342616166	6.63212988674879	3.9134850576019e-09	0.0112651162755659	G	A
MNEc.2.16.78404433.PC	MTOR	-0.160215929934928	-6.6314745463688	3.92460848342903e-09	0.0112825018866601	G	A
MNEc.2.17.29090048.PC	SCAPER	0.376487298750653	6.63031214773969	3.94441564850717e-09	0.0113321042679054	A	G
MNEc.2.10.13530903.PC	SMG9	-0.274749721624968	-6.62834645216491	3.97813673433916e-09	0.0113994700305092	G	C
MNEc.2.23.25025703.PC	LOC106781558	0.411714964134685	6.62797839552649	3.98448236837223e-09	0.0114102874068477	T	C
MNEc.2.1.50660139.PC	GLYR1	-0.111724033477203	-6.62466154472248	4.04212263542122e-09	0.0115085270527597	C	T
MNEc.2.24.36573001.BIEC2-680829	GPBP1	0.205881862654113	6.62416733919949	4.05078143183748e-09	0.0115257868757525	G	A
MNEc.2.27.26103254.PC	TRIM21	0.207188217079849	6.62216561658195	4.08604141734046e-09	0.0115741775574986	A	G
MNEc.2.24.42771593.PC	NPLOC4	-0.151004851293265	-6.61809081864881	4.1587613294123e-09	0.0116980472350369	A	G
MNEc.2.20.27690773.PC	MHCX1	-0.475488780480507	-6.61441914374931	4.22538538988572e-09	0.011810606516746	A	G
MNEc.2.20.29554536.PC	LOC100062369	-0.230507607553612	-6.60869930466604	4.33128868101201e-09	0.0120083177476379	G	A
MNEc.2.7.40508807.PC	LOC100062658	-0.243898567400401	-6.60682548613722	4.36655167394239e-09	0.0120533823193287	T	G
MNEc.2.27.12645940.PC	MRPS33	0.13391573543852	6.60652466905691	4.37223914342079e-09	0.0120615809657737	G	A
MNEc.2.8.28294685.PC	GNB4	0.465766186770625	6.60378529068088	4.42437102505956e-09	0.0121450104301996	T	C
MNEc.2.22.29652551.PC	LOC102149995	0.169369099428064	6.60337634268435	4.43220622227821e-09	0.0121589987650923	A	G
MNEc.2.24.42771593.PC	RAD54L2	-0.161102732308384	-6.60261816561697	4.44676885296499e-09	0.0121838884178852	A	G
MNEc.2.28.32141958.PC	ASH1L	-0.230828403106919	-6.6013018252873	4.47216513634938e-09	0.0122383636685597	T	G
MNEc.2.11.28881580.PC	RSAD1	-0.255977567834215	-6.59831073978186	4.53040834020435e-09	0.0123596498612249	T	C
MNEc.2.7.60331585.PC	COX2	-0.962546876681592	-6.593168199374	4.63230848755695e-09	0.0126005151341596	G	A
MNEc.2.17.35909491.PC	CCSER1	0.285578194417548	6.59263836931829	4.6429353976521e-09	0.0126201009432816	C	T
MNEc.2.16.32977753.PC	C6H12orf4	-0.136524061157868	-6.59002188304817	4.69577025169299e-09	0.0127247516604672	C	T
MNEc.2.4.4696215.PC	G3BP1	0.120070892104775	6.58946384135805	4.7071157110734e-09	0.0127399404741303	T	C
MNEc.2.3.26457729.PC	LOC100629739	0.264029310859079	6.58656483228046	4.76649377356214e-09	0.0128380243538349	G	A
MNEc.2.1.125201249.PC	PLEKHA2	0.171736186200913	6.58507543391078	4.79728807296285e-09	0.0128896797664666	G	A
MNEc.2.12.3607135.PC	CPNE2	-0.339651130077656	-6.5835637542574	4.82874473509941e-09	0.012941394579754	C	T
MNEc.2.9.15443883.PC	TMEM160	-0.196723118943325	-6.58238207651423	4.85347669008929e-09	0.0129536226026129	G	T
MNEc.2.4.32907456.PC	ANKIB1	0.236061647534267	6.58178272434828	4.86606880632915e-09	0.0129568376860507	T	A
MNEc.2.2.10548175.PC	PTPRF	0.701026115152618	6.5781153653983	4.94382681209609e-09	0.0130856414285472	G	T
MNEc.2.7.53470013.PC	EIF2AK2	-0.401048708305268	-6.57747520708332	4.95752563151542e-09	0.0131060145170439	C	T
MNEc.2.10.27775010.PC	TMEM234	0.13786782868918	6.57649190127442	4.97864082907703e-09	0.0131383605984284	A	G
MNEc.2.8.1925027.PC	TMEM191C	0.1903391506361	6.57468094516995	5.0177622955694e-09	0.0132258736410418	T	C
MNEc.2.3.57528326.PC	VPS53	0.383095782143757	6.57326899376066	5.04847549512858e-09	0.0132517433898585	A	G
MNEc.2.24.1928792.PC	PPIL2	-0.124981842257734	-6.5711797066164	5.09426452764738e-09	0.01332339434179	T	C
MNEc.2.17.29090048.PC	STX8	0.381965825255504	6.56534230079984	5.22439121190944e-09	0.0134439428949323	A	G
MNEc.2.5.48956813.PC	PLEKHO1	-0.460073176552147	-6.56261301627724	5.28635726037768e-09	0.0135086846702129	C	T
MNEc.2.30.9073737.PC	LOC100070852	0.87854055168785	6.55872415306387	5.37591110070542e-09	0.013674549245542	A	G
MNEc.2.25.12662509.PC	OXNAD1	0.318578595164981	6.55854199610001	5.38014253359863e-09	0.0136774745244606	C	T
MNEc.2.4.43000811.BIEC2-905899	RAB30	0.494583422677219	6.55540259520251	5.45359048613543e-09	0.0138009603087335	T	C
MNEc.2.7.47928859.PC	LOC100065592	-0.201595760069731	-6.55524169010071	5.45738160616066e-09	0.0138026849278757	G	A
MNEc.2.9.60442034.PC	ERCC6	-0.194961952440626	-6.5528954384025	5.51295983104746e-09	0.0138804635924031	C	T
MNEc.2.1.86153933.PC	LOC102148267	0.37847096971459	6.55045708082112	5.57131439603133e-09	0.0139793251539948	A	G
MNEc.2.27.12284332.PC	PCGF3	0.186728093210712	6.55021075070668	5.57724348806171e-09	0.0139862958719312	G	A
MNEc.2.23.41843441.PC	F2RL1	0.429267166996112	6.54875572661271	5.61239327679009e-09	0.0140585571493616	A	G
MNEc.2.24.26439478.PC	SLC9A7	-0.455260668624323	-6.54756415045751	5.64134228201322e-09	0.0141071883884844	G	T
MNEc.2.6.63000443.PC	MED7	0.280919488111848	6.545984499407	5.67994772611852e-09	0.0141399986555764	A	G
MNEc.2.2.87501748.PC	ALG9	0.132814225935883	6.54562938433661	5.68866244798742e-09	0.014145826157116	A	C
MNEc.2.15.10965519.PC	ASPM	0.590022087096758	6.53681108332878	5.90937031336739e-09	0.0144836869129351	T	C
MNEc.2.21.6391147.PC	LOC100049859	0.207544922331631	6.53266116787557	6.01615232220789e-09	0.0146519386161396	T	G
MNEc.2.20.4001380.PC	UVSSA	-0.146429833387293	-6.53206212685737	6.0317234535123e-09	0.014671248997758	T	C
MNEc.2.1.50843926.BIEC2-21531	NR6A1	-0.159483343529313	-6.53172447094312	6.04051788417681e-09	0.0146790719463465	A	G
MNEc.2.18.13094120.PC	SELO	-0.211610278567826	-6.530386976096	6.07547870168224e-09	0.0147442664221249	C	T
MNEc.2.20.32029967.PC	DQB	-0.289631371152328	-6.52954608880398	6.09756127369696e-09	0.014781693789852	A	G
MNEc.2.18.50029949.PC	RHCE	0.210121895258252	6.52838439371682	6.12819950283842e-09	0.0148285097127821	A	G
MNEc.2.17.29090048.PC	STX18	0.233874770956993	6.51795585361586	6.41016128259969e-09	0.015337713557148	A	G
MNEc.2.30.8759672.PC	RARRES1	0.542395976794423	6.51388787686902	6.52360207696117e-09	0.0155026720450294	G	A
MNEc.2.16.46004882.PC	NDUFAF1	-0.0993931264762414	-6.51160390776743	6.58816321500844e-09	0.0156045459290141	A	G
MNEc.2.16.25567708.PC	BICC1	0.381412125470323	6.51131382282262	6.59640825267488e-09	0.01561574206319	G	A
MNEc.2.2.105643878.PC	LOC100050835	0.226191550338774	6.50953631222625	6.64715390605156e-09	0.0156607013803553	G	A
MNEc.2.13.28125783.PC	C5H1orf162	0.604956259285794	6.50128395562925	6.88786143589135e-09	0.0160069064599573	G	T
MNEc.2.1.24035047.PC	TP53BP2	-0.305513006360827	-6.49839918855609	6.97402652831272e-09	0.0161168988398779	C	T
MNEc.2.15.58165229.PC	HIVEP1	-0.144724272347777	-6.49700893467317	7.01593256072119e-09	0.0161858946978222	A	G
MNEc.2.5.35688379.PC	UNC80	0.291578164949891	6.49596974814771	7.04741933146544e-09	0.0162311267584759	C	T
MNEc.2.7.53470013.PC	ADAR	-0.22334049588489	-6.49361125346838	7.11940083973777e-09	0.0163066517514027	C	T
MNEc.2.16.6038499.PC	MKRN2OS	-0.292110713396198	-6.49312296225743	7.13439431321759e-09	0.0163066517514027	T	C
MNEc.2.15.41352704.PC	TMEM17	-0.171801738326614	-6.49297267082362	7.13901545682393e-09	0.0163066517514027	G	A
MNEc.2.10.30485188.PC	LOC100054684	-0.271778681698963	-6.49248906637326	7.15390540549325e-09	0.0163066517514027	A	G
MNEc.2.16.44139211.PC	PDCD2	0.157166954073133	6.49216847829792	7.16379311474444e-09	0.0163066517514027	T	C
MNEc.2.5.24743161.PC	ATXN7	-0.219403519349824	-6.49129441948091	7.19082003506882e-09	0.0163346650289178	T	C
MNEc.2.18.67822870.PC	KBTBD3	-0.152577560709082	-6.48669570781897	7.33469037302669e-09	0.0165177745243304	T	C
MNEc.2.2.107032300.PC	LOC106781334	0.135344817837361	6.485905540488	7.35969622255253e-09	0.0165400895124906	T	G
MNEc.2.15.85722530.PC	CAP1	0.0915389540923169	6.48501486460159	7.38798406929249e-09	0.016557373656512	T	C
MNEc.2.2.14326323.PC	TM4SF5	0.178163966807747	6.48424319472206	7.41257936660384e-09	0.0165836543965783	G	A
MNEc.2.6.79374295.PC	CIC	-0.20829117039696	-6.48395352007606	7.42183304282542e-09	0.0165877816071816	A	G
MNEc.2.4.105277050.PC	TOP3A	-0.339823463153383	-6.48137692979076	7.50464768102217e-09	0.0166753390631112	A	G
MNEc.2.16.44139211.PC	POGZ	-0.139761912524588	-6.48119071586955	7.51066816631408e-09	0.0166753390631112	T	C
MNEc.2.24.38016479.PC	UBE2O	-0.15812950287179	-6.48109996705671	7.51360390163193e-09	0.0166753390631112	G	A
MNEc.2.1.12419027.PC	PPP1R9B	-0.224845297651871	-6.47777749283136	7.62187269446142e-09	0.016808431779721	T	C
MNEc.2.21.9004554.PC	FARS2	0.53002208764433	6.47753298360753	7.62990125454364e-09	0.0168121360976563	G	A
MNEc.2.2.105882666.PC	SMIM8	0.240850953577525	6.47402768074149	7.74592458636975e-09	0.0169878769965219	T	C
MNEc.2.16.48383284.PC	RPSA	0.228514001617642	6.47201424804318	7.81335651529963e-09	0.0170509626829131	A	G
MNEc.2.28.32403726.PC	VPS13D	-0.326237216737965	-6.47196448281389	7.81503054780971e-09	0.0170509626829131	G	A
MNEc.2.24.42771593.PC	L3MBTL2	-0.192718535018469	-6.46948049569493	7.89904144311009e-09	0.0171646934380179	A	G
MNEc.2.1.174799917.PC	GBA	0.252985005252031	6.46771326108335	7.9593551517105e-09	0.017264646813921	G	A
MNEc.2.12.27224618.PC	C12H11orf85	0.642537331670079	6.46503432688639	8.05165517955766e-09	0.0174081488160511	G	T
MNEc.2.9.16873174.PC	TBC1D12	0.206716363978493	6.46406833965153	8.08519676620639e-09	0.0174379239866617	T	C
MNEc.2.11.44176759.PC	LOC100072001	0.727553487177271	6.4639415371909	8.08960994217354e-09	0.0174379239866617	A	G
MNEc.2.9.65121539.PC	ARL2	0.170030620610558	6.46387950038108	8.09176991272694e-09	0.0174379239866617	G	A
MNEc.2.19.1593351.PC	ADGRG3	1.1368831118143	6.4634253282212	8.10760049235032e-09	0.0174464788517191	G	A
MNEc.2.17.27060149.PC	SUGT1	-0.158183382824017	-6.46170846562443	8.1677209747309e-09	0.0175140635031951	T	C
MNEc.2.17.45991463.PC	PITPNB	-0.124889606132448	-6.46097841547921	8.19341923945641e-09	0.0175522096966267	C	T
MNEc.2.23.8650732.PC	LOC102147926	0.32445602398189	6.45993382098991	8.23032903421933e-09	0.0175973074258033	T	C
MNEc.2.5.41370065.UKUL1165	USP4	-0.10340074605718	-6.45075584279888	8.56178712596924e-09	0.0180366659755013	C	T
MNEc.2.1.97056491.PC	SLCO3A1	-0.428327817183328	-6.45041432741501	8.57437268468663e-09	0.0180460496938735	G	A
MNEc.2.27.35095751.PC	PPP1R35	0.308594188779772	6.44988947337383	8.59375038970011e-09	0.0180696971759157	T	C
MNEc.2.5.72314822.PC	HSDL1	-0.117082323189118	-6.44707263529446	8.6984920736214e-09	0.0181896295333459	C	T
MNEc.2.28.32141958.PC	PHIP	-0.215508929038078	-6.44576590232106	8.7475102171939e-09	0.0182203779423118	T	G
MNEc.2.6.48398042.PC	LOC100070352	0.261899344909598	6.44428048612457	8.80356347954057e-09	0.0182610963183472	T	C
MNEc.2.1.64105975.PC	COMTD1	-0.293086739077236	-6.44231207464525	8.87839137193932e-09	0.0183487900340259	T	G
MNEc.2.31.17793097.PC	CINP	-0.138247623645425	-6.43889125527982	9.00993327624336e-09	0.0185533649050549	G	A
MNEc.2.1.129909599.PC	TMEM87B	0.158264999097872	6.43735121875674	9.06978119900488e-09	0.0186278270246983	A	G
MNEc.2.17.52776300.PC	LOC100050864	0.151871751400368	6.43448977565924	9.18202813143962e-09	0.0187730643177382	G	A
MNEc.2.3.50510332.PC	PTPN18	0.53572007476311	6.43304115167482	9.23937735658402e-09	0.0188555765420795	G	A
MNEc.2.1.162152364.PC	TAPBP	0.235247935626778	6.43050152185838	9.34077557710080e-09	0.0190076779901193	G	A
MNEc.2.1.62643332.PC	LOC102150696	0.187628975153071	6.42827211016439	9.43069584867389e-09	0.0191404140387101	A	G
MNEc.2.15.26201133.PC	LOC102150778	-0.274249695696974	-6.42598549694049	9.52381386346601e-09	0.0192677342690376	C	T
MNEc.2.4.3716521.PC	KDELR2	-0.122410780685573	-6.42557477103763	9.54063611175643e-09	0.0192929740315989	A	G
MNEc.2.12.13670832.PC	LOC102150202	-0.682351012103373	-6.42512584344672	9.5590566628375e-09	0.0193214214064259	T	C
MNEc.2.8.69484191.PC	GGCX	-0.238406179959346	-6.42412894016012	9.60008799253382e-09	0.019333923509338	A	C
MNEc.2.1.18650117.PC	TTC39B	0.283830317319853	6.42321267199014	9.63795429184111e-09	0.0193750202814866	G	A
MNEc.2.6.30490216.BIEC2-946245	YBX3	-0.870832693008438	-6.42169671959735	9.70092861772482e-09	0.019475155718993	T	C
MNEc.2.16.29951072.PC	CPNE1	0.104279709601338	6.42109025898323	9.72623562663726e-09	0.0195083143538165	C	T
MNEc.2.1.59751283.PC	ZNF768	-0.167700032930148	-6.42013434521322	9.766257785396e-09	0.0195336671301879	G	A
MNEc.2.22.48895754.PC	STK17A	-0.199104678568463	-6.41778132191846	9.865470263621e-09	0.0196410126925528	G	C
MNEc.2.19.2442497.PC	ATP5L	0.282042039407265	6.41319749756829	1.00616167292844e-08	0.0199022093365005	A	G
MNEc.2.28.26548013.PC	SCYL2	-0.196696437248828	-6.41078321811114	1.01664738868014e-08	0.0200381828761268	A	G
MNEc.2.10.81534076.PC	TNS1	-0.328628695108059	-6.40959327213058	1.0218553114235e-08	0.0201012771344349	T	G
MNEc.2.30.359838.PC	CRYZ	0.216025664499992	6.4082994602616	1.02754779590987e-08	0.0201367880168462	A	C
MNEc.2.8.47286866.PC	LOC102148613	-0.240890475419965	-6.40731174731237	1.03191464063566e-08	0.0201916430339408	G	A
MNEc.2.8.32636794.PC	LOC102150681	0.208678650030021	6.40410713390481	1.0462097035669e-08	0.0203544940951011	A	G
MNEc.2.28.38594820.PC	MSMP	-0.331070417156588	-6.4036508030496	1.04826117996799e-08	0.0203718174530577	T	G
MNEc.2.8.50903367.BIEC2-1051319	NKTR	-0.192596699329123	-6.40236738965929	1.05405226073305e-08	0.0204306900033154	G	A
MNEc.2.26.8266432.PC	LOC100071946	1.53827477872985	6.40205496770274	1.05546677426219e-08	0.0204402557606297	A	C
MNEc.2.11.38596417.PC	TBXAS1	-0.338421340284788	-6.40102947132352	1.06012300926589e-08	0.020467917695593	A	C
MNEc.2.6.2955311.PC	LANCL1	-0.267121700610468	-6.39915358260885	1.0686931204901e-08	0.0205618313032135	G	A
MNEc.2.7.21022759.PC	LOC100060228	0.981811113759908	6.39860404502981	1.07121668344715e-08	0.0205688073891252	T	C
MNEc.2.3.115924241.PC	UBA1	-0.22165643175438	-6.39747280540533	1.07643010407621e-08	0.0206213063293299	C	A
MNEc.2.24.41372410.PC	SLC38A10	-0.2315591126681	-6.39667934787696	1.08010180879418e-08	0.020664889198179	A	G
MNEc.2.15.21165555.PC	SUSD1	-0.201796648363631	-6.39120293041974	1.10578419478189e-08	0.0210203462643537	T	C
MNEc.2.5.14626375.PC	LOC100052576	0.310928386124656	6.388756097883	1.11745349773821e-08	0.0211606120172898	A	G
MNEc.2.26.8266432.PC	TLR4	0.614649736469071	6.38725609744616	1.12466742021972e-08	0.021253908469492	A	C
MNEc.2.18.65295872.PC	LOC106782361	-0.250551002781584	-6.38723391026375	1.12477446993355e-08	0.021253908469492	G	A
MNEc.2.20.27901284.PC	LOC102150505	-1.07002941221547	-6.38657065664251	1.12797922860069e-08	0.0212951443035335	A	G
MNEc.2.1.3874401.PC	MRPS12	-0.51818765347734	-6.38648454226966	1.12839598507636e-08	0.0212951443035335	T	C
MNEc.2.13.27068082.PC	ISPD	0.223183584705965	6.38592716840174	1.13109712388394e-08	0.0213370484530799	G	A
MNEc.2.10.76693474.PC	LOC100060725	0.597038358939165	6.38436173605041	1.13871779268695e-08	0.0214080195203203	T	C
MNEc.2.24.29444762.PC	CWC15	0.310762191975402	6.38119749410795	1.15427718236644e-08	0.0216491258460021	G	A
MNEc.2.13.703246.PC	RABEP2	0.313899544718116	6.37998039148358	1.16031788277049e-08	0.021730325352303	G	T
MNEc.2.6.40150907.PC	N4BP3	0.324933833378449	6.37983185221359	1.16105724976967e-08	0.021730325352303	C	T
MNEc.2.9.41478374.PC	LOC102147348	-0.271686841251368	-6.37749871438948	1.17273203683308e-08	0.0218702274914597	T	C
MNEc.2.7.2596445.PC	ZNF554	-0.185378432417317	-6.37736729764404	1.17339307974917e-08	0.0218702274914597	C	T
MNEc.2.10.15020014.PC	CD22	0.31239533586564	6.3771421286605	1.17452656600489e-08	0.0218741458383863	G	A
MNEc.2.8.2203758.PC	C7H19orf43	-0.159875378166208	-6.3764302918859	1.17811704226632e-08	0.0218950362897351	A	C
MNEc.2.28.22186808.PC	C1H15orf48	-0.466251469017244	-6.37315041225947	1.1948015148619e-08	0.0221158155064106	A	G
MNEc.2.5.18429146.PC	SRRM2	-0.162007300865066	-6.37047372234173	1.2085907976826e-08	0.0222874081002902	A	G
MNEc.2.8.50736299.PC	UBA52	-0.211711042425474	-6.36936081691711	1.21437032648015e-08	0.0223846875350255	T	C
MNEc.2.3.58024726.PC	CTU1	0.21164507712095	6.36619728292849	1.23094901782025e-08	0.0225871459155054	G	A
MNEc.2.28.41703758.PC	FOXS1	-0.673734631648361	-6.36569117295514	1.23362202881261e-08	0.0226174531332777	A	G
MNEc.2.14.22873211.PC	FAXDC2	0.452850383964851	6.3653402214751	1.23547894604121e-08	0.0226408648628567	C	T
MNEc.2.1.13091622.PC	XPA	0.234666280444345	6.363791377679	1.24370713304689e-08	0.0227085570359735	T	C
MNEc.2.1.12968432.PC	PLAG1	-0.209069015076392	-6.36302584204975	1.24779402867363e-08	0.022727085528363	T	G
MNEc.2.7.4383871.PC	CREB3L2	-0.187452583796636	-6.35685464570909	1.281228887748e-08	0.0231877960401497	A	G
MNEc.2.30.18439589.PC	NOTCH2	-0.305564843001377	-6.35681491431154	1.28144699601259e-08	0.0231877960401497	T	G
MNEc.2.10.30433069.PC	LOC100055141	0.253007498962582	6.35543621534507	1.28903826923478e-08	0.0232871868052422	A	G
MNEc.2.19.54895845.TBIEC2-469123	RAB11FIP3	-0.13782706042673	-6.35462831283024	1.29350734128922e-08	0.0233479325853787	A	G
MNEc.2.6.34652473.PC	CYTB	-1.35423101654998	-6.35306340666901	1.30220760171827e-08	0.0234512481080487	G	A
MNEc.2.12.20631694.PC	MPEG1	-0.549010108051121	-6.34920128481358	1.32392815434969e-08	0.0237337146563226	G	A
MNEc.2.7.63196528.PC	ASRGL1	-0.193012438920011	-6.34767241500388	1.33262525397828e-08	0.0238513371181755	C	T
MNEc.2.5.52078893.PC	VANGL1	-0.395869609710891	-6.34739674776351	1.33419941634464e-08	0.0238698865341544	G	C
MNEc.2.20.27849619.PC	LOC102150115	-0.650383107329937	-6.34311249901306	1.35890198865093e-08	0.0240791816152111	G	T
MNEc.2.15.38551959.PC	CDK6	-0.410414477428533	-6.34297129709261	1.35972380588409e-08	0.0240791816152111	T	C
MNEc.2.19.34604826.PC	ZDHHC19	0.21958182192502	6.34144960039889	1.36861159683961e-08	0.0241833773823297	T	C
MNEc.2.14.93344042.PC	UBD	0.35311256193374	6.34097332209828	1.37140519862477e-08	0.0242119268322075	A	G
MNEc.2.1.11903591.BIEC2-5307	TUBGCP2	-0.173559777471514	-6.34053646719904	1.37397252560664e-08	0.0242123475175805	A	G
MNEc.2.27.21482527.PC	LOC102150224	0.446834180287803	6.3395403225616	1.37984451505747e-08	0.0242584764399975	G	A
MNEc.2.14.3827045.PC	ANKRD42	0.323169991374043	6.33921367750493	1.381775397565e-08	0.0242584764399975	G	A
MNEc.2.25.21742254.PC	LOC100052875	-0.150547324000143	-6.33905758104984	1.38269906782576e-08	0.0242584764399975	T	C
MNEc.2.29.13792704.PC	RER1	-0.140994654316296	-6.33738124481277	1.39265706479983e-08	0.0243849907670592	T	G
MNEc.2.1.12419027.PC	IK	0.199339025811654	6.33716570568634	1.39394257859652e-08	0.0243978753042208	T	C
MNEc.2.2.73793912.PC	LOC100055044	0.281572006059747	6.33484823791059	1.40783879103722e-08	0.024563609974805	G	A
MNEc.2.4.79918949.PC	TLR6	-0.274446221108111	-6.33409539181408	1.41238251502219e-08	0.0246332048414376	T	G
MNEc.2.20.28006223.PC	LOC100056182	-0.849464955652048	-6.33191036116658	1.42565239882121e-08	0.0247964410028824	A	G
MNEc.2.18.67687270.PC	ITSN2	-0.158865356774529	-6.32882942364858	1.44457311424976e-08	0.0250470126388197	C	T
MNEc.2.10.18238632.PC	APOOL	0.319621783093856	6.3279284120787	1.45015324477591e-08	0.0251143339599852	G	A
MNEc.2.28.27014389.PC	ND6	-0.714817444483937	-6.32715646771616	1.45495100335794e-08	0.0251679642765775	C	T
MNEc.2.1.90093250.PC	LOC102148182	-0.68465352174019	-6.32687113588903	1.45672836045877e-08	0.0251888928666028	C	T
MNEc.2.8.13757944.BIEC2-1032206	LOC100147598	0.105893818075231	6.32476156152713	1.46993593063356e-08	0.0253383041506557	C	T
MNEc.2.9.82133816.PC	CD1B1	0.540771176082093	6.32426384057498	1.4730692886728e-08	0.0253824587487392	C	T
MNEc.2.28.19860569.PC	C24H14orf2	-0.143885235970618	-6.32334070223682	1.47889833447482e-08	0.025435222120059	C	T
MNEc.2.3.57777418.PC	LCOR	0.156706353892414	6.32332517579458	1.47899656927671e-08	0.025435222120059	G	A
MNEc.2.6.77386091.PC	RCN3	0.226528943217737	6.32115818006391	1.49277055178409e-08	0.0256026641688503	A	G
MNEc.2.7.96211298.PC	RBFA	0.290387410763669	6.32020515961755	1.49886831745343e-08	0.0256707816317031	A	G
MNEc.2.1.174233510.BIEC2-83570	HEATR5A	0.28142292311094	6.31783928561516	1.51411279206766e-08	0.0258345102573593	G	A
MNEc.2.6.79374295.PC	SUMO1	0.155435914659256	6.31741650039503	1.51685311746527e-08	0.0258558560437036	A	G
MNEc.2.27.21482527.PC	KCNIP2	0.398099347094992	6.31711731201347	1.51879530255136e-08	0.0258724731313178	G	A
MNEc.2.24.30185679.PC	VPRBP	-0.109588505928954	-6.31475881782622	1.53419191134e-08	0.0259983140278079	G	T
MNEc.2.18.58587496.PC	ADAM23	0.784502749525725	6.30993301969935	1.56617844605381e-08	0.026292759235407	C	T
MNEc.2.7.3140618.PC	LOC106782537	0.153664559290543	6.30956246120833	1.56866170441669e-08	0.0263148138313172	T	C
MNEc.2.23.8814887.PC	NUGGC	0.502612198211547	6.30819608426949	1.57785205333313e-08	0.026428759439969	A	G
MNEc.2.3.100257464.PC	TMEM179B	0.123551226107889	6.30781238364236	1.58044241987886e-08	0.0264521837364852	C	A
MNEc.2.3.101930940.PC	CHDH	-0.38446346252129	-6.30727394265283	1.5840845378657e-08	0.0265031489543499	T	G
MNEc.2.1.168744864.PC	MALRD1	0.425020458988087	6.30696692101349	1.58616500806163e-08	0.0265179661505317	A	G
MNEc.2.19.28183259.PC	LNX2	0.228092330625684	6.30608415231652	1.59216198832514e-08	0.0265514428302698	T	C
MNEc.2.18.3764614.PC	FBXO39	0.512877782185804	6.30597262104077	1.5929212569888e-08	0.0265514428302698	T	C
MNEc.2.4.100445465.PC	LOC100054458	0.287451776194582	6.30425921210834	1.60463072282508e-08	0.0266870735275424	C	T
MNEc.2.20.44754347.PC	DAPK2	-0.489859714308413	-6.30213131892649	1.61929141906643e-08	0.0268092443477607	A	G
MNEc.2.6.10165434.PC	MTHFS	-0.166877525755945	-6.30173180371261	1.62205872970422e-08	0.0268150528407742	G	T
MNEc.2.1.173855371.PC	BCL2	-0.217013445513997	-6.30162308873328	1.62281257231043e-08	0.0268175027003708	G	A
MNEc.2.1.175839447.PC	GNPTAB	0.22537963818288	6.30130329897436	1.62503204291942e-08	0.0268175027003708	C	T
MNEc.2.10.3281140.PC	LOC106782872	0.229286864211674	6.30122939382272	1.62554540180314e-08	0.0268175027003708	G	A
MNEc.2.8.3834742.PC	LOC100065759	-0.361405006225953	-6.30114163160573	1.62615522287017e-08	0.0268175027003708	A	G
MNEc.2.19.24000894.PC	GUCY2C	0.551274255594805	6.30020878493617	1.63265117243749e-08	0.0268800386722029	A	G
MNEc.2.10.39889502.PC	PAIP2B	0.219962336039763	6.30005125291294	1.63375069025198e-08	0.0268881678244691	G	A
MNEc.2.4.105277050.PC	MIF	-0.969290516931926	-6.29968320562768	1.63632238673243e-08	0.0269105367419566	A	G
MNEc.2.30.27059000.PC	FAM129A	-0.207963549313265	-6.29938257836423	1.63842596401574e-08	0.0269251796652973	C	T
MNEc.2.3.59233718.PC	CCNE1	0.196679353713929	6.298708062915	1.64315548941985e-08	0.026956834543061	T	C
MNEc.2.21.999948.PC	IL17RB	0.81776138665061	6.29867484381451	1.64338876176526e-08	0.026956834543061	C	T
MNEc.2.7.53470013.PC	HIPK2	-0.359144565012796	-6.29797805189582	1.64828935844658e-08	0.0270197490473545	C	T
MNEc.2.6.64715914.BIEC2-1179584	LOC100068881	-0.282030147664573	-6.29727715061843	1.6532334450639e-08	0.0270596648769792	T	C
MNEc.2.16.65142481.PC	CRYBG3	-0.464395193492711	-6.29653975741136	1.65845078292142e-08	0.0270937626420331	T	G
MNEc.2.24.8620301.PC	KIF1B	0.479230189762735	6.29515835942372	1.66826858777049e-08	0.0271941008386162	G	A
MNEc.2.20.33558576.PC	DHRS7C	0.404247818571079	6.29487304463594	1.67030351764247e-08	0.0272072884903735	A	G
MNEc.2.25.17210118.PC	SEC24C	0.103436258913043	6.29214347532596	1.68989599610061e-08	0.027394529705706	C	A
MNEc.2.17.29090048.PC	LOC106782519	0.41146971138439	6.29028035314309	1.70339964369897e-08	0.0274932594194804	A	G
MNEc.2.1.11765222.PC	BLOC1S2	0.192405699731208	6.28819607518902	1.71863275853352e-08	0.0276395123236497	A	G
MNEc.2.17.11790026.PC	LOC106782965	0.137749958420057	6.28649371538479	1.73117453676156e-08	0.0277908667870089	A	T
MNEc.2.11.47341330.PC	LOC100060770	0.478823452999782	6.285033091489	1.74200752934918e-08	0.0278539594198443	G	A
MNEc.2.2.34486228.BIEC2-469711	PAPLN	0.108930110931436	6.28432911010048	1.74725266739298e-08	0.0279177133197994	C	T
MNEc.2.2.72277708.PC	LOC100050081	0.222929537487915	6.28394409548334	1.75012789389601e-08	0.0279535913823084	G	T
MNEc.2.3.106616256.PC	ITGA1	-0.429935580666935	-6.28358028502563	1.75284907275691e-08	0.027976920380674	A	G
MNEc.2.16.63394833.PC	BTD	-0.127561963065484	-6.28218976248706	1.76328834247617e-08	0.028062730052333	G	A
MNEc.2.19.6281890.PC	MED1	-0.106336712516139	-6.2811955960969	1.77078967981569e-08	0.0281519148876919	T	G
MNEc.2.7.2434604.PC	EIF4H	-0.0699607985360555	-6.2803238092934	1.7773935976767e-08	0.0282116971929828	A	G
MNEc.2.2.52719919.PC	C2H1orf174	0.203417972133689	6.27484150764184	1.81948488960661e-08	0.0286287073827255	C	T
MNEc.2.8.78229261.PC	LOC106781659	-0.643512992973818	-6.27474977755301	1.82019748634564e-08	0.0286297709427062	T	G
MNEc.2.5.68036913.PC	KCNH1	-0.269158437334191	-6.27447193596173	1.82235755833601e-08	0.0286434464743809	T	G
MNEc.2.1.24374255.PC	ZNF404	0.1995747495781	6.27380020797806	1.82759037297112e-08	0.0286749247425575	C	A
MNEc.2.19.1593351.PC	CRISPLD2	1.96068303088817	6.2731047954496	1.8330233536105e-08	0.0286993002222299	G	A
MNEc.2.8.11697887.PC	ASPHD2	0.369387429998016	6.27298363581605	1.83397155864944e-08	0.0287040212141144	A	C
MNEc.2.6.13303911.PC	TYW5	0.33680631929651	6.27232526462983	1.8391325137968e-08	0.0287543796354121	G	A
MNEc.2.17.60644371.PC	MS4A1	-0.708662164801216	-6.27060647893258	1.85267385122837e-08	0.0289253408129766	C	A
MNEc.2.1.168490024.PC	VANGL2	0.297231804512128	6.26910530237593	1.86458143752325e-08	0.0290640720928582	A	G
MNEc.2.28.32077721.PC	PPCS	-0.0943493649842643	-6.26899135917203	1.86548833976138e-08	0.0290640720928582	A	G
MNEc.2.6.79374295.PC	INTS1	-0.221269960599643	-6.26726448842155	1.87928647730709e-08	0.0291774806985519	A	G
MNEc.2.20.25404789.PC	FTMT	0.5639379055467	6.2667636844859	1.88330688138621e-08	0.0291949652183171	C	T
MNEc.2.28.15960855.PC	LOC100073226	0.156580042438323	6.26602364333425	1.88926344001562e-08	0.0292433468644672	G	A
MNEc.2.25.4657377.PC	DNAJB5	0.13977775525072	6.26435042487248	1.90279989822667e-08	0.0293670694531881	A	G
MNEc.2.7.60331585.PC	ND4L	-0.910998776822304	-6.26367053535717	1.90832762866317e-08	0.029410690009745	G	A
MNEc.2.1.13091622.PC	RSRP1	0.289350582799229	6.26270203268258	1.91622932478376e-08	0.0294922969830496	T	C
MNEc.2.27.32701318.PC	RIPK1	-0.138030005696756	-6.26122181407074	1.92836852335292e-08	0.0296277631792199	A	G
MNEc.2.3.81244161.PC	RTCB	-0.104930931405428	-6.26058229724586	1.93363667400462e-08	0.0296881513454412	C	T
MNEc.2.1.13161436.PC	TCF20	-0.181311748020714	-6.25839263571468	1.95178251977647e-08	0.029894138666278	C	T
MNEc.2.4.101442164.PC	TMEM176A	0.441194408494239	6.2583423509055	1.9522012053787e-08	0.029894138666278	G	A
MNEc.2.19.59532214.PC	ARL6	0.189922744429492	6.25658432992669	1.96689497283808e-08	0.0300016094911393	G	A
MNEc.2.15.62896754.BIEC2-314153	SPIRE2	-0.109557946523026	-6.25611521689738	1.97083433810046e-08	0.0300348233118894	C	A
MNEc.2.19.36362660.PC	HCLS1	-0.176879692077679	-6.25433230514304	1.98587762670473e-08	0.0301977621789507	A	G
MNEc.2.17.29090048.PC	LOC102150338	0.321684083468466	6.25361208661146	1.99198661845971e-08	0.0302595578299448	A	G
MNEc.2.13.29496886.BIEC2-239429	BLOC1S3	-0.142372648705157	-6.25308964573009	1.99642966317647e-08	0.0303063070000049	G	A
MNEc.2.18.65295872.PC	ANKS1A	-0.181767355135727	-6.25089318801002	2.01521670461328e-08	0.0304872335339641	G	A
MNEc.2.13.13324666.PC	INSM1	0.802792852100678	6.24844094944702	2.0363981955345e-08	0.0306405855187549	C	T
MNEc.2.24.10603265.PC	HECTD4	0.299889596185965	6.24772308607035	2.04264038793832e-08	0.0307098263677386	C	T
MNEc.2.24.26439478.PC	SYNE3	-0.371097001524699	-6.24764563364194	2.04331500694186e-08	0.0307098263677386	G	T
MNEc.2.24.26439478.PC	LOC100147035	-0.35535151845566	-6.24724719751156	2.04678891323371e-08	0.0307240245796673	G	T
MNEc.2.2.74915476.PC	GADD45A	-0.805376455164253	-6.24621796205918	2.05578972744562e-08	0.0308174469285507	A	G
MNEc.2.23.49662561.PC	PXMP4	-0.134023333058825	-6.24471870970607	2.06897100527772e-08	0.0309418930306724	G	A
MNEc.2.25.29623315.PC	TDRD12	0.665012624109897	6.24421562381447	2.07341279209253e-08	0.0309770098853526	G	T
MNEc.2.18.69221895.PC	SUCNR1	1.09697748027531	6.24308690306436	2.0834127112456e-08	0.0310638118731014	A	G
MNEc.2.14.10937396.PC	MIR9094	-0.176549949395394	-6.24223025454676	2.09103403118337e-08	0.0311354751265552	G	A
MNEc.2.20.4001380.PC	SPCS1	0.132448013919833	6.24018217960641	2.10936703938166e-08	0.0312823820824847	T	C
MNEc.2.1.171050686.PC	IGF2R	-0.212899940892297	-6.23986818077954	2.11219176931369e-08	0.0312823820824847	T	G
MNEc.2.1.21857724.PC	AK3	-0.178207323272938	-6.23846782881109	2.12483493967732e-08	0.0313664777132802	A	G
MNEc.2.5.49824789.PC	DENND2D	-0.113304001944402	-6.23794613325025	2.12956421623387e-08	0.0314044130744649	A	C
MNEc.2.7.65047661.BIEC2-1004975	TBC1D22B	-0.134554562059385	-6.23606272338764	2.14672451344677e-08	0.0315757793522815	C	A
MNEc.2.1.100286686.PC	LOC102148520	-0.277562714511983	-6.23604077040501	2.14692533772808e-08	0.0315757793522815	C	A
MNEc.2.11.40691678.PC	NUDT1	-0.113328468284357	-6.23594788231424	2.14777527687023e-08	0.0315778166227934	T	C
MNEc.2.19.204999.PC	LOC100062709	0.659974998897371	6.23546912627155	2.15216124326754e-08	0.0316213533711962	C	T
MNEc.2.2.44249016.PC	SLC4A2	0.144141038887112	6.23472832729083	2.15896529515757e-08	0.0316689095798063	C	T
MNEc.2.20.30981319.PC	ABHD11	0.19692779184876	6.23375047109578	2.16797924572998e-08	0.031754970688908	T	C
MNEc.2.16.49231125.PC	EHD4	-0.306943424726484	-6.23370390811891	2.1684093938892e-08	0.031754970688908	A	G
MNEc.2.22.35262411.PC	MYO5A	-0.249194477590707	-6.23341861779508	2.17104674574255e-08	0.0317636015487918	A	G
MNEc.2.25.11920079.PC	ALKBH7	0.152487516806605	6.23333861612662	2.1717868865066e-08	0.0317636015487918	C	T
MNEc.2.7.1654047.PC	UBXN6	0.300503447130796	6.2329760248972	2.17514455347613e-08	0.0317906717436463	A	G
MNEc.2.26.41691354.PC	LOC100056049	0.662268800758505	6.23251275886869	2.17944196070218e-08	0.0318138805142972	G	A
MNEc.2.3.7486457.PC	RDH10	0.177594082818626	6.23080371074874	2.1953684081635e-08	0.0319655340126085	G	A
MNEc.2.3.4948306.PC	TFDP1	0.306145802350066	6.23071084668168	2.19623708870698e-08	0.0319655340126085	G	T
MNEc.2.20.24923430.PC	ERC2	0.474517142850236	6.23049594289398	2.1982486722163e-08	0.0319809223113631	C	T
MNEc.2.16.2166555.PC	PPEF1	-0.195655226109302	-6.22996847587933	2.20319369838807e-08	0.0320165242733123	T	C
MNEc.2.3.23049614.PC	ALS2	0.293275190412538	6.22926070824229	2.20984634085964e-08	0.0320365257369753	G	A
MNEc.2.1.13843458.PC	MTPN	-0.191531707258797	-6.22736635078113	2.22775021327386e-08	0.032168161909004	T	C
MNEc.2.18.5115694.PC	FHAD1	0.525603897321095	6.22660792069447	2.2349584060869e-08	0.0322521664679932	C	T
MNEc.2.10.23496267.PC	LOC100065404	0.295906591816059	6.22514739064724	2.2489044680908e-08	0.0323379139670264	T	C
MNEc.2.17.29090048.PC	FAM156A	0.343501723987825	6.22449557340467	2.25515617375975e-08	0.0323842609551831	A	G
MNEc.2.27.11012184.PC	TCF7L2	0.51343534589999	6.2238444124954	2.26141874607506e-08	0.0324275742677439	T	C
MNEc.2.20.22930584.PC	SLC26A2	-0.289912984241204	-6.22380221044875	2.26182521932692e-08	0.0324275742677439	T	C
MNEc.2.28.39117263.PC	MDN1	-0.377057906260047	-6.22306142452752	2.26897195088626e-08	0.0324880115873759	G	A
MNEc.2.16.47893452.PC	ATP5E	0.162971626496368	6.22256906982318	2.27373429243809e-08	0.0325142972507271	A	G
MNEc.2.18.2318688.PC	SLC18B1	0.526862767478778	6.22201088429995	2.27914534562024e-08	0.0325403445432092	G	T
MNEc.2.13.19438821.PC	LOC102150836	0.303565107073056	6.21982279611437	2.30047976997287e-08	0.0327385481760798	A	G
MNEc.2.27.6699179.PC	ZRANB3	0.172455121065358	6.21940292971447	2.30459610353088e-08	0.0327551212624273	A	G
MNEc.2.23.21718485.PC	ERCC6L	0.544791172532736	6.21618793214034	2.33635803116217e-08	0.0330068354895009	A	C
MNEc.2.2.19810072.PC	MAP3K2	-0.276698470931769	-6.21587417529646	2.33948081828391e-08	0.0330183381881804	T	C
MNEc.2.15.60452613.PC	C8H12orf49	0.163000049540334	6.21488121875325	2.34939083294618e-08	0.0330969578507761	T	C
MNEc.2.3.57528326.PC	PDPK1	0.440328019005756	6.21405882514539	2.35762999817636e-08	0.033141402039656	A	G
MNEc.2.3.66774156.PC	LOC102148144	-0.158048095580795	-6.21397572420686	2.35846413432755e-08	0.033141402039656	G	A
MNEc.2.4.75628519.PC	RASSF8	0.672093623025777	6.21292332641667	2.36905299555941e-08	0.0331937751304687	A	G
MNEc.2.4.98017159.PC	LOC100054272	-0.477122994030184	-6.21283118545459	2.36998232120288e-08	0.0331955019305414	C	T
MNEc.2.19.57426745.PC	LOC100054512	-0.373339259883117	-6.21245494841991	2.37378075785423e-08	0.0332277347998847	C	T
MNEc.2.17.29343552.PC	LOC100630169	0.354483780643509	6.21229276901281	2.37541995486591e-08	0.0332297214576894	A	G
MNEc.2.12.19460581.PC	FTH1	1.14494482676234	6.20882223955312	2.41076717410584e-08	0.033501800952756	A	G
MNEc.2.18.67368001.PC	LOC106783150	-0.167855051525803	-6.20745143263535	2.4248716523722e-08	0.0335514094795808	T	C
MNEc.2.5.18429146.PC	MED12	-0.154100099191823	-6.20690468250551	2.43051999981758e-08	0.0335876821740324	A	G
MNEc.2.6.81983255.PC	NUP188	-0.199633069940525	-6.2048413263754	2.45195349163442e-08	0.0337943958250804	A	G
MNEc.2.10.83819567.PC	MAP7	-0.456801672340585	-6.20046701491468	2.49801252439753e-08	0.0341295069919052	G	A
MNEc.2.1.11903591.BIEC2-5307	LOC102149015	0.218414559295412	6.19997086491835	2.50329042568586e-08	0.0341783144708534	A	G
MNEc.2.4.17201497.PC	CDC123	-0.105626549496803	-6.19987631242088	2.50429749824557e-08	0.0341815502257322	A	G
MNEc.2.19.6281890.PC	AGO2	-0.188682836126727	-6.19914942569804	2.51205291189116e-08	0.0341927756328629	T	G
MNEc.2.7.29037666.PC	ORAI2	-0.257325911020265	-6.19875230220083	2.51629999098133e-08	0.0342295913851704	G	A
MNEc.2.4.6857013.PC	LOC100147447	-0.306518960138097	-6.19848320216406	2.51918194466064e-08	0.0342478034114594	C	T
MNEc.2.18.20105355.PC	RAPGEF5	0.434209644649282	6.19815101956778	2.52274398886113e-08	0.0342752331818948	A	G
MNEc.2.3.99573613.PC	NDEL1	0.152559532451454	6.19646521396425	2.54089805178535e-08	0.034416537159344	C	T
MNEc.2.1.13091622.PC	LOC100630213	0.282902251620509	6.19616962382201	2.54409447996962e-08	0.0344332797628289	T	C
MNEc.2.24.4621739.PC	FAM104A	0.129148455227114	6.19563852462317	2.54984762956442e-08	0.0344851425076033	G	A
MNEc.2.1.151375985.PC	RQCD1	0.115591726557949	6.19498618414412	2.5569317365605e-08	0.0345493699807121	G	A
MNEc.2.23.7660250.PC	SCD5	0.307742633917136	6.19406918938633	2.56692277964476e-08	0.0346529486910972	A	C
MNEc.2.1.169953924.BIEC2-81239	LOC102148765	-0.144097122534723	-6.19406765829903	2.56693949372204e-08	0.0346529486910972	T	G
MNEc.2.19.45071703.PC	XPO4	0.14613806868396	6.19352454526673	2.5728751684275e-08	0.0347138499509375	G	A
MNEc.2.22.4099426.PC	WDR76	0.203717006534221	6.1933606107278	2.5746694717146e-08	0.034725617224909	C	T
MNEc.2.15.86908174.PC	EIF4G2	-0.120341475239868	-6.19263705692085	2.58260373718927e-08	0.0348009061926495	G	A
MNEc.2.18.69221895.PC	ANXA2	0.364680185291432	6.19050201870281	2.60615709409959e-08	0.0350544391655637	A	G
MNEc.2.19.6105020.PC	LOC102148751	-0.243518074097217	-6.18933368751311	2.61913569728404e-08	0.035133191681587	A	G
MNEc.2.16.47054666.PC	LOC100051878	0.293280213426216	6.18841491454499	2.62938691179965e-08	0.0351536622662523	T	C
MNEc.2.14.88851747.PC	ENC1	-0.637048259913313	-6.18597727921613	2.65677749336285e-08	0.0354133753470547	A	G
MNEc.2.18.22130245.PC	LOC102148459	0.396006979261179	6.18350395750201	2.6848573891308e-08	0.0356642342886693	T	G
MNEc.2.18.69221895.PC	FAM129B	0.815338411702853	6.18275293277828	2.69344178910927e-08	0.0357197371293341	A	G
MNEc.2.1.12419027.PC	RAB35	-0.152884642651931	-6.18219362615965	2.69985242839639e-08	0.0357414770638567	T	C
MNEc.2.12.30986715.PC	ZKSCAN2	0.224835916170988	6.18112864586817	2.7121007168171e-08	0.0358353223483991	G	A
MNEc.2.11.8525395.PC	ANKMY2	0.130125793917464	6.17994219858962	2.7258106937627e-08	0.0359236106470594	A	G
MNEc.2.5.70205829.PC	COPS4	-0.299395452833785	-6.17968003559984	2.72884934589647e-08	0.0359353642468894	C	A
MNEc.2.29.16033083.PC	SIN3A	-0.0991471844427047	-6.17908122263541	2.7358025733866e-08	0.0359697890363559	T	C
MNEc.2.7.60331585.PC	COX3	-0.899188171577848	-6.17901196371844	2.7366079154081e-08	0.0359697890363559	G	A
MNEc.2.5.57353351.PC	FNBP1	-0.150603280347931	-6.17868055661023	2.74046475937142e-08	0.0359991629290139	A	G
MNEc.2.4.92943679.PC	ACD	0.182100070150245	6.17787222782178	2.74989446848713e-08	0.0360696597499969	C	T
MNEc.2.11.26519515.PC	HLF	0.286970271004583	6.17768013300469	2.75214009953233e-08	0.0360777925434603	T	C
MNEc.2.17.14148679.PC	ITGAX	-0.507627945679522	-6.17630111669678	2.76831441995616e-08	0.0362004995287917	C	T
MNEc.2.15.7053639.PC	LOC106781720	0.263866199117201	6.17623105763825	2.76913863824973e-08	0.0362004995287917	T	C
MNEc.2.16.43126792.PC	ASXL2	-0.194135118316783	-6.17565994227593	2.77586665070209e-08	0.036250918534709	G	A
MNEc.2.20.55338126.PC	LRRC61	-0.108215372402182	-6.17541748823035	2.77872775989143e-08	0.0362763392961093	C	T
MNEc.2.15.38301232.PC	SAMD8	0.294403729221446	6.17494238295853	2.78434275577178e-08	0.0363264837439836	T	C
MNEc.2.6.13911889.PC	LOC102150161	0.331006116613319	6.17407191110823	2.79465948100381e-08	0.0364200575029665	C	T
MNEc.2.28.24471019.PC	CHI3L1	-1.0481286965878	-6.17364913622138	2.79968378291431e-08	0.0364534261782031	G	A
MNEc.2.1.4967799.PC	LOC102149601	-0.259166365546494	-6.17355410199065	2.80081440860238e-08	0.0364574530764971	G	A
MNEc.2.17.13371198.PC	CHST15	0.69997991760851	6.17313606037791	2.80579322739092e-08	0.0364886489233725	A	G
MNEc.2.20.24923430.PC	KCNH8	0.357549052501238	6.17257456232369	2.81249436457538e-08	0.0365088317205446	C	T
MNEc.2.30.23742920.PC	POLR3H	-0.214814298624178	-6.17239169563122	2.81468018090873e-08	0.0365088317205446	C	T
MNEc.2.8.35722776.PC	LOC100070079	0.379437357832405	6.17228484287208	2.81595817552361e-08	0.0365088317205446	C	T
MNEc.2.11.46138045.PC	LOC100059976	0.613181467016762	6.17221642910324	2.81677672822091e-08	0.0365088317205446	C	T
MNEc.2.26.39602169.PC	MFSD8	-0.18779005214598	-6.17197059324081	2.81972003129946e-08	0.0365088317205446	T	C
MNEc.2.15.90455068.PC	SAR1A	-0.128556326237707	-6.1706672328084	2.8353755569128e-08	0.0366019410173457	C	T
MNEc.2.17.60644371.PC	DENND5B	-0.498685998071291	-6.1691869220093	2.85326079481409e-08	0.036667010955699	C	A
MNEc.2.24.30227455.PC	AGER	0.203478373381806	6.16608115726137	2.89114816906678e-08	0.0369825835634727	A	G
MNEc.2.29.19580956.PC	LOC102149489	0.358364470421415	6.16550022902453	2.8982899547519e-08	0.0370205950587973	G	A
MNEc.2.1.162484648.PC	NUP43	0.150942836296345	6.16508206428002	2.90344155960743e-08	0.0370425794520728	C	A
MNEc.2.5.67138265.PC	PNKD	0.1722512976611	6.16504990325765	2.9038381438601e-08	0.0370425794520728	A	G
MNEc.2.28.15602013.PC	LOC102148326	-0.226155806049788	-6.16502187907205	2.90418375958035e-08	0.0370425794520728	C	T
MNEc.2.22.25515248.PC	LOC106782404	-0.292803093330229	-6.16432792265765	2.91275514498937e-08	0.037060811876279	C	T
MNEc.2.3.3652842.PC	ND4	-1.17062277195346	-6.16423032152202	2.91396266727835e-08	0.037060811876279	G	A
MNEc.2.7.4540178.PC	B3GAT2	0.424081185535654	6.16389208060995	2.91815121794125e-08	0.0370838260044957	A	C
MNEc.2.16.44139211.PC	PRDM2	-0.120283085518701	-6.16387196989857	2.91840044299999e-08	0.0370838260044957	T	C
MNEc.2.5.11970382.PC	RRNAD1	-0.175347119637585	-6.16341202158012	2.92410617005469e-08	0.0371047666399496	G	T
MNEc.2.14.88963078.PC	CSRNP1	0.276222983937589	6.16050133279031	2.96047026651714e-08	0.0374271059553805	A	G
MNEc.2.17.29090048.PC	FCHSD2	0.354173757660584	6.1597027934751	2.97052456195894e-08	0.0374509168193849	A	G
MNEc.2.1.43036098.PC	TTC25	-0.36801407631005	-6.15956254971694	2.97229383265573e-08	0.0374509168193849	T	C
MNEc.2.6.30299569.PC	CD1D	0.817161476296926	6.1595478068825	2.97247988407066e-08	0.0374509168193849	G	A
MNEc.2.6.61307320.PC	UGGT1	0.123963846401743	6.15843239697314	2.98658955400877e-08	0.0375909759018081	A	G
MNEc.2.1.38186365.PC	LOC100057485	-0.395207937866302	-6.15770985520207	2.99576484939847e-08	0.0376270452866342	T	C
MNEc.2.4.59809048.PC	LOC100070893	0.7926188413169	6.15769774374538	2.99591888559757e-08	0.0376270452866342	A	G
MNEc.2.5.12375548.PC	COQ9	0.119570150213785	6.15746122602422	2.99892854040303e-08	0.0376270452866342	C	T
MNEc.2.22.30775301.PC	TMEM59L	0.284570068926517	6.15678008566291	3.0076126635092e-08	0.0377011301545475	C	A
MNEc.2.5.11970382.PC	TBC1D17	-0.197966941668426	-6.15638295810307	3.01268726384658e-08	0.037721983555818	G	T
MNEc.2.8.26186050.PC	PTPN11	0.0977015348742535	6.15453864114495	3.03636557845339e-08	0.037890171131295	G	T
MNEc.2.24.42771593.PC	EHMT1	-0.135932085325399	-6.15220574215025	3.06658023866317e-08	0.0381706333779468	A	G
MNEc.2.31.8789912.PC	KRBA1	0.22728884855411	6.15175898411995	3.0724002633756e-08	0.038232355594974	T	C
MNEc.2.2.92630918.PC	GRAMD3	0.415119925035224	6.15138919697052	3.07722582770575e-08	0.0382549155580957	T	C
MNEc.2.17.29317047.PC	LOC102147770	0.72924595371724	6.15128993320558	3.07852245238929e-08	0.0382549155580957	A	G
MNEc.2.2.19576417.PC	ACTB	-0.446882553430794	-6.15064264754176	3.08699082040749e-08	0.0382958201023348	T	C
MNEc.2.31.19859467.PC	LRRC75A	0.16665348512145	6.14987393421107	3.09707772837549e-08	0.0383887664080913	A	G
MNEc.2.10.38134265.PC	ZNF581	0.190861153497742	6.14979588928855	3.09810363874009e-08	0.038390762046754	T	C
MNEc.2.30.12685383.PC	SEPHS2	0.142194608071864	6.14915127911948	3.10658997600679e-08	0.0384529819314573	G	A
MNEc.2.6.77382917.PC	LOC106782487	-0.475413583627166	-6.1490545762586	3.10786505635975e-08	0.038454292947555	A	G
MNEc.2.1.91063531.PC	ALPK3	0.224155531249268	6.14664145925016	3.13985138527547e-08	0.0386985308515678	C	T
MNEc.2.20.40204405.PC	LOC102149305	0.345812298701334	6.14660199499691	3.14037718669012e-08	0.0386985308515678	T	G
MNEc.2.17.7726226.PC	NAA16	0.25379042625438	6.14635037326491	3.14373171237754e-08	0.0387161701070094	C	A
MNEc.2.3.96407963.PC	FAM184B	-0.420373381101189	-6.14574166916048	3.15186138006634e-08	0.0387309398893049	A	G
MNEc.2.19.33570784.PC	NFIA	0.343776529594207	6.14403962971914	3.17470375519583e-08	0.0389162561602007	C	A
MNEc.2.1.175373301.PC	SLC25A26	0.308444481270043	6.14320840117988	3.18591872633699e-08	0.0389982891850659	G	A
MNEc.2.7.60331585.PC	ND2	-1.0832810077188	-6.14210810782435	3.20082417594442e-08	0.0391176134962678	G	A
MNEc.2.17.75982424.PC	AHNAK2	0.597635470646021	6.14114337920257	3.21394985642887e-08	0.0392348136895708	G	A
MNEc.2.31.17560498.PC	LOC100061423	-0.0746334514251124	-6.13995117119488	3.23024403923573e-08	0.0393255714295958	T	G
MNEc.2.24.31730889.PC	OXSR1	-0.140983728439236	-6.13962998238591	3.23464774511928e-08	0.0393683852443385	A	C
MNEc.2.17.60644371.PC	TCF4	-0.371948158695697	-6.1385894943787	3.24895429382074e-08	0.0394103429985299	C	A
MNEc.2.1.12419027.PC	ELMSAN1	-0.280695688420188	-6.13852165345302	3.24988926483736e-08	0.0394103429985299	T	C
MNEc.2.2.18493881.PC	LOC100068707	0.296607024881408	6.13747124662865	3.26439975830278e-08	0.0394815000972467	C	T
MNEc.2.2.55241018.PC	NDFIP1	0.259925431892487	6.1360188913715	3.28456836621661e-08	0.0396358150445495	G	A
MNEc.2.14.90306135.PC	DQA	-0.213057332478248	-6.13569887156385	3.28902895790403e-08	0.039660506139063	C	A
MNEc.2.4.59872431.BIEC2-867727	MYEOV2	-0.257357236317016	-6.13552670030879	3.2914312410857e-08	0.0396679210925101	A	C
MNEc.2.17.10571432.PC	PXMP2	-0.223579026557401	-6.13525961294802	3.29516130858532e-08	0.0396913216039831	A	G
MNEc.2.6.77382917.PC	ANKHD1	-0.230138808535359	-6.1349852174085	3.2989977910708e-08	0.0397074372202251	A	G
MNEc.2.17.5307441.PC	SETDB2	0.194704190705185	6.13365041074503	3.31772355756418e-08	0.0398765209834858	A	C
MNEc.2.13.27159705.PC	IRAK2	-0.237130281928399	-6.13247936683772	3.33423841089204e-08	0.0399483910263448	G	A
MNEc.2.15.25243435.PC	LOC102150902	-0.408851072287006	-6.13135336663942	3.35019463928264e-08	0.0400714868819356	C	T
MNEc.2.20.59906103.PC	C18H2orf88	0.12760262893741	6.13099302264826	3.35531689407439e-08	0.0400970204436136	C	T
MNEc.2.20.55360052.BIEC2-540687	SNX15	-0.109184976241567	-6.13093538519334	3.35613692262504e-08	0.0400970204436136	G	A
MNEc.2.10.18137401.PC	SLX1A	0.168234000173207	6.1308855482051	3.35684613084031e-08	0.0400970204436136	A	G
MNEc.2.3.57528326.PC	MARK3	0.209190286908753	6.13064118859942	3.36032564886331e-08	0.0400980044221395	A	G
MNEc.2.5.98904201.PC	NOS3	0.406537184528122	6.13029975628484	3.36519338823866e-08	0.04012114912083	C	T
MNEc.2.19.46459272.PC	TTYH2	0.756740832264223	6.12982733922239	3.37194004782169e-08	0.0401907901598366	G	T
MNEc.2.5.91711471.PC	TTBK2	-0.221882122905329	-6.12898259639759	3.3840372876475e-08	0.0402174970788597	G	A
MNEc.2.21.9004554.PC	ERC1	0.370125196019131	6.12887590720453	3.38556819042379e-08	0.0402236123468505	G	A
MNEc.2.8.63493975.PC	LSM12	-0.0850451569252281	-6.12787150880453	3.40001408205715e-08	0.0403304720403806	C	T
MNEc.2.20.24956831.PC	FAM19A2	0.367716405330477	6.12765149211045	3.40318662557593e-08	0.040346540131442	A	C
MNEc.2.1.136637764.PC	BRI3BP	-0.264740323076198	-6.12714781202111	3.41046048941614e-08	0.0403896242468196	G	T
MNEc.2.11.60767673.PC	LOC100054321	-0.345044752599878	-6.12424064472194	3.45274543064131e-08	0.0406625672239143	A	G
MNEc.2.23.13050545.PC	HMGCR	0.124505036116993	6.12390398066448	3.45767558358601e-08	0.0406774584833299	A	G
MNEc.2.24.41275012.PC	SLC37A3	0.111820873198652	6.12325081381538	3.46726049610751e-08	0.0407535617582819	A	G
MNEc.2.10.44422108.PC	SRL	-0.234076537324062	-6.12147341455325	3.49347613446597e-08	0.0408546284087493	G	A
MNEc.2.1.81543284.PC	ARV1	-0.199827825321807	-6.12102470775563	3.50012521576532e-08	0.0408845859484929	C	T
MNEc.2.30.19470910.PC	TNFRSF13C	0.368447280423328	6.12028516099011	3.51111136059801e-08	0.0409487392203407	C	T
MNEc.2.30.5847523.PC	TAF9B	-0.26029662595131	-6.12011298389074	3.51367397925129e-08	0.0409487392203407	A	G
MNEc.2.21.26224287.PC	MRGBP	0.186803214252027	6.12002227938106	3.51502473404568e-08	0.0409487392203407	T	C
MNEc.2.5.69491376.PC	GATAD1	-0.119509212732968	-6.12000312836108	3.5153099931012e-08	0.0409487392203407	A	G
MNEc.2.5.12223067.PC	TPRA1	0.133214758311058	6.11990888991541	3.51671403075903e-08	0.0409487392203407	A	G
MNEc.2.17.13401379.PC	BASP1	0.341680682138952	6.11894844787625	3.53105508658223e-08	0.0410201929949433	T	C
MNEc.2.1.7722028.PC	LOC102147903	0.281671665180697	6.1181367320602	3.54322045529802e-08	0.0410634820217745	A	C
MNEc.2.28.32403726.PC	MACF1	-0.427289654562726	-6.11493424985388	3.59162216668341e-08	0.0413544865817185	G	A
MNEc.2.2.19986669.BIEC2-484066	PYCR1	-0.217984393150442	-6.11404902012513	3.60511624254554e-08	0.0414346214699124	A	G
MNEc.2.26.25384416.PC	C30H1orf115	-0.36025635572303	-6.11366353376748	3.61100808447629e-08	0.041470124101795	C	T
MNEc.2.24.26439478.PC	HELB	-0.35136169709868	-6.11359526420138	3.6120525200072e-08	0.0414713887933754	G	T
MNEc.2.16.38892044.PC	LOC102149133	0.546014847052968	6.11327371985206	3.61697574571011e-08	0.0415064417233631	A	G
MNEc.2.14.8093526.PC	C1RL	-0.254875975049006	-6.11275065893869	3.62499860014669e-08	0.0415555339620037	G	A
MNEc.2.3.29965514.PC	LOC102149213	-0.448146021509593	-6.1109735146113	3.65238853418773e-08	0.0416992353740295	T	G
MNEc.2.3.10369254.PC	PPP1R16B	0.247225067194808	6.11087451617203	3.6539203298732e-08	0.0416992353740295	C	T
MNEc.2.15.43103153.PC	GALM	0.304459088600696	6.10916841194993	3.68041872038706e-08	0.0418557426747151	C	T
MNEc.2.14.63263307.PC	ARHGAP25	0.217392167126603	6.10811226547324	3.69691734692031e-08	0.0419895826950429	A	G
MNEc.2.5.51498428.PC	LOC100064949	0.255693533960011	6.10766324252196	3.70395389509718e-08	0.0420264879480544	A	C
MNEc.2.13.7182229.PC	LOC102148513	0.52823205616181	6.10737411979743	3.7084916816155e-08	0.0420672220423358	T	C
MNEc.2.1.86154916.PC	SH3BGRL	0.240080859050328	6.10690988243814	3.71578939017906e-08	0.0421350033470139	C	T
MNEc.2.4.97980860.PC	DYNLT3	-0.179996782845861	-6.10530790153115	3.74108131775565e-08	0.0423179403569431	A	G
MNEc.2.19.32412288.PC	LOC106782967	0.255455994049168	6.10496910128539	3.74645201779505e-08	0.0423463171737441	T	C
MNEc.2.12.29360569.PC	STAT1	-0.211042298346946	-6.10460329748736	3.75225933516017e-08	0.0424011602039281	C	T
MNEc.2.22.19302217.PC	THAP1	-0.143373428102399	-6.10369691774094	3.76668691741835e-08	0.0425100826923419	C	T
MNEc.2.3.104870467.PC	PPP6C	0.109472557180554	6.10325650625671	3.77371707959189e-08	0.0425569622595614	A	G
MNEc.2.26.6519379.PC	OSBPL10	-0.417322655314072	-6.10275776242533	3.78169404009465e-08	0.0425928133143327	C	T
MNEc.2.3.102135395.PC	LOC100051785	0.156130901418251	6.10193262800569	3.79492792598001e-08	0.042698527388633	G	A
MNEc.2.6.72467998.BIEC2-1184074	IFNAR2	0.153683949665794	6.1012917383425	3.80523837505723e-08	0.0427386996613941	G	A
MNEc.2.4.105277050.PC	LDHA	-1.2692223416064	-6.1010530196249	3.80908588432495e-08	0.042742539795054	A	G
MNEc.2.7.19429693.PC	LOC100146423	0.343024626927758	6.10079210827186	3.81329547642042e-08	0.042742539795054	C	T
MNEc.2.4.99327498.PC	LOC100147160	0.543354304631378	6.10056993461827	3.8168836908436e-08	0.0427612928781317	C	A
MNEc.2.17.60644371.PC	DENND4A	-0.241244150154471	-6.10019069483555	3.82301631034164e-08	0.0428022853057902	C	A
MNEc.2.2.19901184.PC	SVIL	-0.177900236636919	-6.09916568416178	3.83964033827539e-08	0.0428840852687616	A	G
MNEc.2.3.4718538.PC	SNX20	-0.239500737030184	-6.09800435713263	3.85856151804184e-08	0.04295716041303	G	T
MNEc.2.29.18128431.PC	PTPDC1	0.225064642556745	6.09720686804649	3.87160811258399e-08	0.043059207850459	C	A
MNEc.2.21.41777377.PC	NPM3	-0.328605910795218	-6.0966982609331	3.87995146996701e-08	0.0430885841693058	A	G
MNEc.2.20.24115340.PC	MAEA	-0.189187735053991	-6.09545228514185	3.90046600884486e-08	0.0432069417721959	C	T
MNEc.2.2.26520061.PC	TTC33	0.151902071239369	6.09479634038078	3.91130892532849e-08	0.0432482981636702	G	A
MNEc.2.23.11448028.PC	GLTSCR1	-0.218458619611026	-6.09478071108838	3.91156764403267e-08	0.0432482981636702	A	C
MNEc.2.6.79374295.PC	SEC16A	-0.145254778159662	-6.09420150715411	3.92116740075518e-08	0.0432482981636702	A	G
MNEc.2.3.26237596.BIEC2-774762	LOC100068576	0.156718884020048	6.09335922139699	3.93516904284871e-08	0.0433425760065222	G	T
MNEc.2.8.43093037.PC	FUT10	0.201524781040614	6.0925046159016	3.94942596783546e-08	0.0434170031077549	A	G
MNEc.2.1.129660301.PC	PDCD7	-0.205450730951615	-6.09236938612126	3.95168660556582e-08	0.0434170031077549	A	C
MNEc.2.20.31730829.PC	LOC100060257	0.878052995010921	6.09236811264296	3.95170790039212e-08	0.0434170031077549	T	C
MNEc.2.3.7287647.PC	NT5C3B	-0.11626211498006	-6.09217382782223	3.95495801726143e-08	0.0434312112036733	T	C
MNEc.2.7.13887485.PC	C7H11orf65	0.210443139776063	6.09175927104736	3.9619018126094e-08	0.0434786553399232	T	C
MNEc.2.16.27141825.PC	NDUFB3	0.165261373655936	6.09160405416966	3.96450478200551e-08	0.0434786553399232	A	G
MNEc.2.12.3582839.PC	EPS8L1	-0.640925041874173	-6.08859867050812	4.01523912570736e-08	0.0437898419693074	T	G
MNEc.2.20.27014225.PC	GATSL3	-0.135623542260869	-6.08807727114868	4.02410601311055e-08	0.0438326949377313	T	G
MNEc.2.1.13091622.PC	KPNA6	-0.124526970647537	-6.08547074934637	4.06872329131217e-08	0.0440847884538599	T	C
MNEc.2.7.50790459.PC	KDM1A	-0.242900835143268	-6.08348182694752	4.10309721690997e-08	0.0443340844964384	A	C
MNEc.2.4.95021312.PC	PGGT1B	-0.107163029734419	-6.08271090717006	4.11649780265831e-08	0.0444032154810277	G	T
MNEc.2.1.13091622.PC	TTC14	0.218469689725991	6.08146367589947	4.13826953951137e-08	0.0445210044088662	T	C
MNEc.2.3.8178218.PC	NNT	-0.124134540557799	-6.08144345784057	4.13862340241538e-08	0.0445210044088662	G	A
MNEc.2.28.26545262.PC	CBX8	-0.139896821318829	-6.08137311476603	4.13985480225769e-08	0.0445210044088662	G	A
MNEc.2.20.22130523.PC	PXDC1	0.723730974420057	6.08114731054889	4.14381009382008e-08	0.044527584702031	T	C
MNEc.2.13.41551940.PC	SLC19A1	-0.164711843947962	-6.0809930345055	4.1465146112158e-08	0.044527584702031	C	G
MNEc.2.19.28269337.PC	MCTP2	-0.263868124896334	-6.08098362611813	4.14667960021071e-08	0.044527584702031	T	C
MNEc.2.16.54020454.PC	HSPA1A	0.564172994856985	6.08094752653266	4.14731271621246e-08	0.044527584702031	T	C
MNEc.2.24.42771593.PC	ANKRD52	-0.23278182359044	-6.08064767252228	4.15257526051866e-08	0.0445434035675744	A	G
MNEc.2.30.1933931.PC	LOC102148849	-0.301953090731057	-6.08028536624546	4.15894266624835e-08	0.044568622495838	G	A
MNEc.2.4.103927067.PC	ARHGEF2	0.154750847479465	6.08016391386931	4.16107930711812e-08	0.0445807563559154	G	A
MNEc.2.30.19617034.PC	ZNF37A	0.19575280256571	6.07990789090428	4.16558692311032e-08	0.0445967131464104	A	G
MNEc.2.28.44284147.PC	LOC100630470	-0.250060042393549	-6.07973910864576	4.16856119154526e-08	0.0445967131464104	G	A
MNEc.2.27.20355015.PC	KANK4	-0.428723796608219	-6.07963582895463	4.17038221320014e-08	0.0445967131464104	G	A
MNEc.2.18.24078695.PC	ZBTB32	0.29195251479842	6.07949207026414	4.17291826666491e-08	0.0446025724036111	G	A
MNEc.2.11.45185062.PC	OTUD7A	0.725250695062383	6.0792219294949	4.17768795423908e-08	0.0446186916712497	G	A
MNEc.2.13.9967098.PC	POLR3GL	-0.106966852297059	-6.07889510653258	4.18346564012712e-08	0.0446492171691014	A	C
MNEc.2.16.41128931.PC	C16H3orf18	0.57877386884878	6.07720300521286	4.21350564829234e-08	0.0448291652041724	G	A
MNEc.2.6.77382917.PC	LOC102150634	0.402857346154091	6.07535390502723	4.24657657931066e-08	0.0450616892339617	A	G
MNEc.2.24.30227455.PC	GPRIN3	-0.329518712552824	-6.07519645038289	4.24940445515911e-08	0.0450809194929219	A	G
MNEc.2.24.34421909.PC	INO80B	-0.102980083628177	-6.07496292799773	4.25360192895343e-08	0.0451123918555489	C	T
MNEc.2.7.60331585.PC	ND1	-1.06831496078027	-6.07456748796431	4.26071915206468e-08	0.0451429331623244	G	A
MNEc.2.15.27095528.PC	SLC1A3	-0.467578276857742	-6.07423919856149	4.26663671887598e-08	0.0451541824983885	G	T
MNEc.2.20.37112521.PC	LOC100066125	0.247348022088211	6.07399459064142	4.27105116657821e-08	0.0451702170645334	T	C
MNEc.2.25.13642645.BIEC2-660594	RRP1B	-0.158294010394812	-6.07347699390014	4.28040713402764e-08	0.0452583813484973	G	A
MNEc.2.15.25585365.PC	LOC106782742	0.278897049190863	6.07253354999333	4.2975127382448e-08	0.0453636034169325	G	T
MNEc.2.1.178994256.PC	BMF	0.179221679171854	6.07227057263513	4.30229281050182e-08	0.0454026624242616	T	G
MNEc.2.1.137468406.PC	CTDSPL	0.347442271223301	6.07106213338105	4.32432591213648e-08	0.0455192883974463	A	G
MNEc.2.18.32041467.PC	MIPOL1	0.422726193139708	6.07052907108382	4.33408046865555e-08	0.0455330381971878	G	A
MNEc.2.20.32214600.PC	MDC1	-0.147654382895045	-6.07023393696399	4.33949050103717e-08	0.0455340146481783	G	A
MNEc.2.19.2442497.PC	SF3B6	0.185554285307252	6.07016501810837	4.34075479645732e-08	0.0455340146481783	A	G
MNEc.2.1.17124823.PC	SLC18A2	-0.286094656187784	-6.06987384791645	4.34610024232309e-08	0.0455466801529555	T	C
MNEc.2.17.29090048.PC	ALMS1	0.285648980610821	6.06980834321507	4.34730370565134e-08	0.0455466801529555	A	G
MNEc.2.21.9004554.PC	PRKCE	0.577908777800329	6.06833650197509	4.37443158715242e-08	0.0457188966020788	G	A
MNEc.2.24.36573001.BIEC2-680829	EIF1	0.305589021837703	6.06798391312341	4.38095503071404e-08	0.0457762971621119	G	A
MNEc.2.1.85641548.PC	GOLGA1	-0.138477268732113	-6.06702243396784	4.39879276759877e-08	0.0458934156405631	C	T
MNEc.2.30.17198346.PC	LOC100061358	-0.176119784238846	-6.06604533675823	4.41699375877087e-08	0.0459991624963299	C	T
MNEc.2.16.70769672.PC	MAP2K5	0.137699977103898	6.06542702825336	4.42854978489208e-08	0.0460783641623154	T	C
MNEc.2.9.50973533.PC	NEK6	0.320910164959544	6.06523167140917	4.43220715882564e-08	0.0460954141948171	T	C
MNEc.2.30.9542770.BIEC2-818526	LOC100069935	0.114084877506411	6.06465666291489	4.44298950737201e-08	0.046163679385096	C	T
MNEc.2.30.5433030.PC	CYFIP1	-0.235423796074532	-6.06296776561844	4.47480913601632e-08	0.0462992116722157	A	G
MNEc.2.17.21782263.PC	PPP2R3A	0.350529293500184	6.06109295582603	4.51039513047436e-08	0.0465069501783519	G	A
MNEc.2.14.91993022.PC	LOC100067609	0.55923576635641	6.06092281006176	4.51363849050845e-08	0.0465166331392462	T	G
MNEc.2.20.1925055.PC	USP49	0.187730323184627	6.05963549293946	4.53825241162853e-08	0.046635266030603	C	T
MNEc.2.3.99573613.PC	TMEM154	0.403049943009623	6.05962696368296	4.5384159351197e-08	0.046635266030603	C	T
MNEc.2.6.2440697.PC	DCSTAMP	-1.18665921729248	-6.0587483023564	4.55529291095135e-08	0.0467073356796698	G	A
MNEc.2.2.27119832.PC	MYO1C	-0.270301812712616	-6.05857463785711	4.55863591914862e-08	0.0467242457306402	T	C
MNEc.2.5.68036913.PC	GABRG3	-0.252932828048171	-6.05855326910257	4.55904743096412e-08	0.0467242457306402	T	G
MNEc.2.16.65335678.PC	NAPSA	-1.06858130182508	-6.05789484986033	4.57174503210876e-08	0.0467464449281813	G	A
MNEc.2.27.32985097.PC	BLMH	-0.120419616486658	-6.05723779285495	4.58445118534866e-08	0.0468332120159783	G	A
MNEc.2.26.35427575.PC	BACE2	-0.411252452039362	-6.05647559536207	4.59923424906766e-08	0.0469019741491918	T	C
MNEc.2.19.42387552.PC	CCRL2	0.78643523239938	6.0562290222984	4.60402668502729e-08	0.0469251906022334	A	G
MNEc.2.11.20215837.PC	LOC102148741	0.198770194002474	6.05597708607284	4.60892845503795e-08	0.0469296765246681	T	G
MNEc.2.16.43372540.PC	DGAT1	0.13742939631149	6.0558219992294	4.61194844843621e-08	0.0469296765246681	T	C
MNEc.2.6.26879186.PC	CECR5	0.1722418192391	6.05551333815313	4.6179647977838e-08	0.0469414040673179	T	C
MNEc.2.7.67607802.PC	GDPD5	-0.482884890182559	-6.05534459370167	4.62125720199547e-08	0.0469414040673179	T	C
MNEc.2.18.15551267.PC	LOC100066849	-0.530590727958139	-6.05400924554237	4.64739332950041e-08	0.0470968317097474	C	A
MNEc.2.6.79656848.PC	LOC106781990	0.21944600770349	6.0538854227484	4.64982423772376e-08	0.0471107107409125	T	G
MNEc.2.18.33126591.PC	LPCAT3	0.24063373166466	6.05364796612118	4.65448953718304e-08	0.0471364596576019	G	A
MNEc.2.22.23077043.PC	LOC100054381	0.423228820100507	6.05346831597934	4.65802218715178e-08	0.0471507198683238	G	T
MNEc.2.22.23984485.PC	LOC100072471	-0.839580098787284	-6.05332064343037	4.66092801111217e-08	0.0471683270332395	T	C
MNEc.2.8.6845172.PC	YWHAH	-0.15316449412859	-6.0528765016845	4.66967839764441e-08	0.0471935892608094	C	T
MNEc.2.17.13371198.PC	LOC102150991	1.09898088647398	6.0528754135006	4.66969985672711e-08	0.0471935892608094	A	G
MNEc.2.14.32404139.PC	RNF14	0.114383398251994	6.05264008578157	4.67434282909196e-08	0.0472296294329552	C	A
MNEc.2.20.34234062.PC	LOC100056231	1.01778416289552	6.05245550842246	4.67798769676973e-08	0.0472340210315912	A	G
MNEc.2.5.55304835.PC	LOC102149467	-0.13777807826472	-6.05231259721324	4.68081170689674e-08	0.0472340210315912	G	A
MNEc.2.28.7138581.PC	LOC100068911	0.55001488910799	6.05201330825111	4.686731290985e-08	0.0472485898200042	T	C
MNEc.2.14.16983920.PC	LOC100057986	0.323788424484537	6.05200725046432	4.68685118320724e-08	0.0472485898200042	G	A
MNEc.2.2.32003795.PC	STXBP1	0.433049076282858	6.05166039968932	4.69372090846177e-08	0.0472856259371556	T	C
MNEc.2.17.63408657.PC	FLOT2	0.125562464231155	6.05042558052735	4.71825856025117e-08	0.0474466746900676	C	T
MNEc.2.7.75649923.BIEC2-1007043	RASSF2	0.161639635405352	6.04988748396034	4.72899091723954e-08	0.0474800040124936	G	A
MNEc.2.5.68036913.PC	DAB1	-0.397085687210035	-6.04977687153	4.73120007238387e-08	0.0474800040124936	T	G
MNEc.2.2.27815696.PC	LOC100630682	-0.360994344423138	-6.04957825736996	4.73516935967702e-08	0.0475090964596206	A	G
MNEc.2.20.4001380.PC	NEURL4	-0.138144025862356	-6.04929972531006	4.74074134068198e-08	0.0475327685990842	T	C
MNEc.2.22.3943730.PC	DES	-0.205322954639595	-6.04912615314785	4.74421689363744e-08	0.0475503974959737	G	A
MNEc.2.7.59915354.PC	LOC100068061	0.311869291110831	6.04885652391143	4.7496208543002e-08	0.0475750346466828	G	A
MNEc.2.2.5632113.PC	GDAP2	-0.18846324162611	-6.04844483884979	4.75788365541435e-08	0.0476030037652728	G	T
MNEc.2.14.10462597.PC	TIMM10	-0.164787307271582	-6.04843467138951	4.75808790285567e-08	0.0476030037652728	C	T
MNEc.2.1.108197355.BIEC2-45300	CABIN1	-0.136683237152431	-6.04775730745603	4.77171454730556e-08	0.0476612213575943	C	T
MNEc.2.5.93486879.PC	C21H5orf51	0.165919972053688	6.04775273184327	4.77180672661979e-08	0.0476612213575943	C	T
MNEc.2.6.83023440.PC	TMEM231	-0.234297746703861	-6.047683072117	4.77321029376806e-08	0.0476645147201945	C	T
MNEc.2.28.34283478.PC	LOC100063777	-0.326617894663358	-6.0473067606809	4.78079961105444e-08	0.0476866596420266	G	A
MNEc.2.2.76323136.PC	LOC102150610	0.211301960246076	6.04700312695319	4.78693187667221e-08	0.0477263766046913	C	A
MNEc.2.1.168744864.PC	CFAP47	0.33239464475947	6.04579720593984	4.81136376535833e-08	0.0478344098058679	A	G
MNEc.2.2.10763095.PC	SMAGP	-0.11287636376323	-6.04571260419377	4.8130824076566e-08	0.0478344098058679	A	G
MNEc.2.8.63555135.PC	SERPINH1	1.11291655372061	6.04541689371689	4.81909438357991e-08	0.0478344098058679	A	G
MNEc.2.8.20368077.PC	GAS8	-0.201313316712928	-6.04527583505913	4.8219648051404e-08	0.0478344098058679	G	A
MNEc.2.5.2113362.PC	RHOT1	0.29118714310188	6.04512456135838	4.82504497051316e-08	0.0478460129560449	A	G
MNEc.2.15.35110928.PC	FXYD5	0.240233036869822	6.04494253837975	4.82875381456292e-08	0.0478531327255007	C	A
MNEc.2.8.58040195.PC	SEMA5A	-0.270706440968369	-6.04484407173297	4.8307613140147e-08	0.047854816099947	C	T
MNEc.2.26.31609049.PC	TMED10	0.185245478406805	6.04415062194822	4.84492245977637e-08	0.0479384440682017	A	G
MNEc.2.6.77382917.PC	KMT2C	-0.325488962104768	-6.04384127040823	4.85125303794674e-08	0.047961370692947	A	G
MNEc.2.16.76601454.PC	LOC100053223	-1.00862457167346	-6.04362958659628	4.85558964836354e-08	0.0479798186156223	A	G
MNEc.2.1.173746256.PC	IER5L	0.347249541009456	6.04249217204122	4.87895666180548e-08	0.0481250084956853	G	A
MNEc.2.5.68036913.PC	PTPRD	-0.298851958636542	-6.03979942329293	4.93472004475409e-08	0.0483777160203477	T	G
MNEc.2.28.44070958.PC	SCML1	0.573395289538988	6.03915884463255	4.94807801838743e-08	0.0484301283302893	A	G
MNEc.2.3.58507135.TBIEC2-823406	AXL	-0.841061884118396	-6.03820572699749	4.96801948533996e-08	0.0485610603506317	C	T
MNEc.2.15.76151017.PC	BAG6	-0.105201931492488	-6.03673605741591	4.99892409283071e-08	0.0487121454313697	C	T
MNEc.2.18.64223581.PC	CLDN4	-0.987625285556758	-6.03659527005284	5.00189455386403e-08	0.0487158192836913	A	G
MNEc.2.19.6344002.PC	NOTCH1	-0.179463789105945	-6.03622307806071	5.00975580069517e-08	0.0487277035729526	C	T
MNEc.2.23.44683815.PC	LOC100073000	0.202827167510961	6.0357956166221	5.01879947561085e-08	0.0487521121334483	A	G
MNEc.2.11.5090566.PC	EGR1	1.30267637660141	6.03576646383783	5.01941683939414e-08	0.0487521121334483	A	G
MNEc.2.3.101307098.PC	ZNF451	-0.133967105732335	-6.03527961700134	5.02973780734501e-08	0.0488203083020771	G	T
MNEc.2.6.4321404.PC	MRPL42	0.310869701923218	6.0351737887325	5.03198409806553e-08	0.0488227570178441	A	C
MNEc.2.1.162180237.PC	PRF1	0.468771456410913	6.03421007971436	5.05248524659477e-08	0.0488797169564057	C	T
MNEc.2.19.6534311.PC	DIAPH1	-0.223227130208288	-6.03411187123253	5.05457907829489e-08	0.0488797169564057	A	G
MNEc.2.14.84310464.PC	NCOA6	-0.108064258034314	-6.03336446456819	5.07054209515526e-08	0.0489106284921659	T	C
MNEc.2.25.21570678.PC	GABBR1	0.216169655671627	6.03327693000798	5.07241490109012e-08	0.0489106284921659	C	T
MNEc.2.1.73129609.PC	LOC100060638	-0.261562387807697	-6.03320636584227	5.0739251219544e-08	0.0489106284921659	T	C
MNEc.2.23.12295974.PC	TNNI3K	-0.205355699919907	-6.03254274876551	5.08814965935092e-08	0.0489696444490353	C	T
MNEc.2.11.20215837.PC	EMD	0.0989402377704836	6.02943820577969	5.15521990843704e-08	0.0493596070007227	T	G
MNEc.2.18.67687270.PC	AKAP10	-0.178733646303952	-6.02933642603627	5.15743346615146e-08	0.0493596070007227	C	T
MNEc.2.24.41368155.PC	LOC100054696	-0.271648191270274	-6.02899188247125	5.1649337442779e-08	0.0494166778883421	G	A
MNEc.2.2.106986626.PC	LOC106782877	0.179757658466034	6.02823347908139	5.18148119930239e-08	0.0494816507721466	A	G
MNEc.2.23.7660250.PC	BHLHE41	0.31765471030967	6.027661998476	5.19398480164011e-08	0.0495903873792729	A	C
MNEc.2.8.6183874.PC	SNX1	0.122750988388715	6.02694939978514	5.20961771964218e-08	0.04964919341123	A	G
MNEc.2.2.3369799.PC	SON	0.0908260652362384	6.02685348670411	5.21172539593074e-08	0.04964919341123	G	A
MNEc.2.7.5703642.PC	MICU3	0.34973826087441	6.02671886194746	5.21468517632741e-08	0.04964919341123	C	T
MNEc.2.16.43126792.PC	ATF7	-0.205014100441567	-6.02654605807209	5.21848677319947e-08	0.0496534365248889	G	A
MNEc.2.3.115962516.PC	LOC100630118	0.18672221766143	6.02611630626323	5.22795296405698e-08	0.0497008905038963	T	C
MNEc.2.11.39706521.BIEC2-152642	ADCK1	0.13997832253926	6.0249127301165	5.25455461128499e-08	0.0498785375655998	G	T
MNEc.2.6.7192724.PC	KIZ	-0.262466416136716	-6.02462131035343	5.26101569551287e-08	0.0498939725170687	T	C
MNEc.2.10.2541588.PC	TIRAP	0.152631933179739	6.02382472323053	5.27871693413215e-08	0.0499952175988118	G	A
MNEc.2.23.7660250.PC	LOC100630490	0.472625111828527	6.02348950764009	5.2861834465625e-08	0.0499974723284661	A	C
