# Supplementary material for: eQTL discovery and their association with severe equine asthma in European Warmblood horses
Source: BMC Genomics. 2018 Aug 2;19:581. doi: 10.1186/s12864-018-4938-9 (PMC6090848; doi:10.1186/s12864-018-4938-9)
Supplement: Supplementary file 1 — Figure S1. Minimum D-statistics determine mean read count cutoffs. Figure S2. PCA plots of normalized variance stabilized RNAseq counts after KS test filter. Figure S3. PCA plots of 1,056,195 SNP genotypes and colored by cohort. Figure S4. Matrix eQTL histograms and QQ-plots for all p-values for all cis and trans eQTL analyses using tag SNPs for the MCK1 treatment. Figure S5. Low confidence cis eQTLs. Figure S6. Joint modeling with eQTLBMA with possible overestimation of shared eQTLs across all PBMC treatments. Figure S7. Distance between eSNPs with the lowest FDR values per gene is small. Figure S8.. Enrichment of SNPs in trans regulatory hotspots genome wide. Figure S9. GWAS for RAO. Figure S10. Loss of DEXI gene expression regulation in HDE. Figure S11. Cis trans eQTL plot for all eQTLs for treatment HDE9. Table S1. High confidence additive linear cis eQTLs from the MCK treatment. Table S2. Low confidence additive linear cis eQTLs from the MCK treatment. Table S3. High confidence additive linear trans eQTLs from the MCK treatment. Table S4. Low confidence additive linear trans eQTLs from the MCK treatment. Table S5. High confidence additive linear cis eQTLs from the LPS treatment. Table S6. Low confidence additive linear cis eQTLs from the LPS treatment. Table S7. High confidence additive linear trans eQTLs from the LPS treatment. Table S8. Low confidence additive linear trans eQTLs from the LPS treatment. Table S9. High confidence additive linear cis eQTLs from the RCA treatment. Table S10. Low confidence additive linear cis eQTLs from the RCA treatment. Table S11. High confidence additive linear trans eQTLs from the RCA treatment. The eQTLs reported are limited to one eQTL per gene, representing the eSNP with the lowest FDR value for each gene. Table S12. Low confidence additive linear trans eQTLs from the RCA treatment. Table S13. High confidence additive linear cis eQTLs from the HDE treatment. Table S14. Low confidence additive linear cis eQTLs from the HDE [file 12864_2018_4938_MOESM1_ESM.zip › S12_Table.tsv.csv]

SNP	gene	beta	t-stat	p-value	FDR	Ref	Alt
MNEc.2.13.40301306.PC	LOC102150010	-5.06394082757376	-31.1785266328171	8.60025902989136e-46	6.36233677968541e-37	C	T
MNEc.2.13.40301306.PC	LOC100066299	3.35611838175298	30.1922984176873	8.73086519288077e-45	3.22947858559106e-36	C	T
MNEc.2.13.40301306.PC	OFD1	1.15606751740155	18.092099825939	1.22186856953941e-29	1.39064493699959e-21	C	T
MNEc.2.13.40301306.PC	EIF2S3	-0.606175803277418	-16.9095701664423	8.26490216824927e-28	7.486830651162e-20	C	T
MNEc.2.1.35365395.PC	CYP2C92	-1.58592148221563	-12.6241054570919	1.54388455482008e-20	6.34523103224107e-13	G	A
MNEc.2.13.41658194.PC	HCFC1R1	1.15858577012194	11.6910351646203	7.96694057595638e-19	2.74131056641494e-11	A	T
MNEc.2.1.48775377.PC	RHOBTB1	-0.938270156855953	-11.6812354317419	8.30805108752954e-19	2.81503782856396e-11	C	T
MNEc.2.30.12462459.PC	LOC100053461	0.407242191530831	11.5880749978234	1.23824242740003e-18	4.13247668731873e-11	C	T
MNEc.2.14.52260049.PC	LOC106783479	0.905712003085469	11.5795383541492	1.28441681200737e-18	4.19202096212429e-11	T	C
MNEc.2.18.66664345.PC	CARF	0.843475314548505	11.5316215861176	1.57766911758872e-18	5.07449945914484e-11	T	C
MNEc.2.5.31117243.PC	LOC102148180	-0.951532897494869	-11.1781451494544	7.24333430648166e-18	2.10137456692566e-10	A	G
MNEc.2.4.28894068.BIEC2-857790	PCLO	1.11312788559413	10.3359223704	2.86487110753477e-16	7.14400019545865e-09	C	T
MNEc.2.10.20996728.PC	LOC100064037	-0.590325550847471	-10.0052705727849	1.23241152100928e-15	2.89434514042991e-08	G	A
MNEc.2.25.3887510.PC	CA9	-0.379490811541865	-9.87863411927783	2.15903619326823e-15	4.99131600766301e-08	T	C
MNEc.2.15.88193643.PC	THNSL2	1.70923201243182	9.63240824653613	6.43955619507565e-15	1.4011419711615e-07	T	C
MNEc.2.25.15264641.PC	KIAA0368	0.382985881856993	9.45500918184191	1.41777084769937e-14	2.99669897919256e-07	A	G
MNEc.2.5.50955949.PC	LOC106783188	0.35680217883982	9.19754269287292	4.46725550331825e-14	8.69685677771866e-07	G	A
MNEc.2.16.41644577.PC	TMEM132C	0.960799588908466	9.18277642994905	4.77152037114583e-14	9.16856091929746e-07	A	C
MNEc.2.14.36469316.PC	PCDH12	0.359129550434633	8.5283703051008	8.88482068933413e-13	1.36934396530454e-05	A	C
MNEc.2.11.23016468.PC	KRT23	-0.600192621780178	-8.3483792275624	1.98643410582796e-12	2.90996594957587e-05	A	T
MNEc.2.13.38803526.PC	FLYWCH1	0.526236534118743	8.32692809147638	2.18628262988903e-12	3.13040827557029e-05	A	G
MNEc.2.1.84484108.PC	S100A8	1.01866332534986	8.27498829126932	2.75737346780439e-12	3.82870614288321e-05	C	T
MNEc.2.2.56833045.PC	PNMA2	0.827554759182573	8.24044644831626	3.21744343349967e-12	4.32766218750229e-05	A	G
MNEc.2.7.74974932.PC	LOC102148185	-1.04908673857694	-8.15536674414417	4.70459966118131e-12	6.0179637959712e-05	G	A
MNEc.2.4.42426449.PC	SDHAF3	-0.326997022106209	-8.06537341360755	7.03017940436351e-12	8.54928738297002e-05	A	C
MNEc.2.8.49046299.PC	HAL	0.857525848207663	8.03726137163737	7.96957328118936e-12	9.58661032820017e-05	A	G
MNEc.2.21.36402381.PC	TFPI2	1.00197901968285	7.96693449178944	1.09053842395126e-11	0.000123484167333431	T	C
MNEc.2.29.21734167.PC	MPO	1.46619151165023	7.83865982204864	1.93125960651025e-11	0.000196050442305583	T	C
MNEc.2.18.52283265.PC	DCAF17	0.231161190031753	7.80554669707392	2.23797582179043e-11	0.000221734744000804	A	G
MNEc.2.6.8697917.PC	S100A12	1.61765009793673	7.74413788777906	2.94106010383561e-11	0.00028691210762444	G	A
MNEc.2.6.77382917.PC	KMT2A	-0.723334084094336	-7.69870214525698	3.59940161538978e-11	0.000340654269984809	A	G
MNEc.2.18.1120337.PC	LOC100146284	1.16325203877607	7.69331931259681	3.68654720874925e-11	0.000347420359310431	G	A
MNEc.2.3.109132054.PC	LOC102150802	0.427881546874993	7.64478995136065	4.57352975320991e-11	0.000411775934998834	A	C
MNEc.2.9.55541385.PC	FER1L6	0.729070964067275	7.61130533185439	5.30661337795234e-11	0.000464585724283527	G	A
MNEc.2.6.15636394.PC	S100A9	1.1556792385248	7.57694640364362	6.18066019123379e-11	0.00052757948050997	T	G
MNEc.2.17.29317047.PC	LOC102150380	0.561002301498109	7.57464543302339	6.24407454776931e-11	0.00053095039590707	A	G
MNEc.2.24.26439478.PC	CDYL2	-0.458529366756189	-7.54804965579005	7.02582712715814e-11	0.000581820531142523	G	T
MNEc.2.11.14045847.PC	AOX4	0.886620341121092	7.4895132250984	9.10692622532026e-11	0.000698151422425548	A	G
MNEc.2.26.41159211.PC	LOC106782620	0.529064599227388	7.45895047603194	1.04269031130305e-10	0.000787108105195611	C	A
MNEc.2.6.15636394.PC	ECATH-2	0.946490270975754	7.43316593896164	1.16875463706745e-10	0.000868971210677973	T	G
MNEc.2.24.26439478.PC	SBNO1	-0.237760327320563	-7.4322759140446	1.17336709237971e-10	0.000870941715794714	G	T
MNEc.2.4.105277050.PC	PKM	-1.11016579450377	-7.4129153247146	1.27831053046466e-10	0.000930171232860677	A	G
MNEc.2.9.35641376.PC	CPNE5	0.455067462699406	7.39284508174953	1.39697310810576e-10	0.000984294483878357	T	C
MNEc.2.9.80589440.BIEC2-1106768	LOC100066253	-1.38892852108896	-7.37033499986749	1.54315103590759e-10	0.00106525562054126	A	G
MNEc.2.12.1783683.BIEC2-167308	TCP11L1	-1.10362714642919	-7.34723018695565	1.70903404767466e-10	0.00115379518939254	A	C
MNEc.2.24.26439478.PC	SMG7	-0.232148719033117	-7.33256177121522	1.82343928670339e-10	0.00120801653111558	G	T
MNEc.2.28.5216390.PC	ERMAP	0.69466180356718	7.31783573094845	1.94596009282324e-10	0.00127173427473544	G	A
MNEc.2.24.26439478.PC	QSER1	-0.193803059357454	-7.30921556475197	2.02144660519791e-10	0.00131370527312991	G	T
MNEc.2.15.69097407.PC	CCNT1	-0.258855764526757	-7.30648186132669	2.04598886647456e-10	0.00132191308528685	C	T
MNEc.2.15.66145972.PC	CLIP4	-0.55179979948471	-7.29947266398517	2.11027840763668e-10	0.00135949278126783	T	C
MNEc.2.16.44139211.PC	INO80D	-0.481258506379199	-7.29366002749092	2.16511490365626e-10	0.0013811367274941	T	C
MNEc.2.2.19541880.PC	SZRD1	-0.219038830697022	-7.29266911058452	2.17460369687779e-10	0.00138485312843041	A	G
MNEc.2.17.29317047.PC	YAF2	0.533762225895808	7.27380499282081	2.36334454531063e-10	0.0014879704151253	A	G
MNEc.2.4.105277050.PC	ACKR3	-1.1852215840037	-7.25565024466942	2.56035818583475e-10	0.00159465854267394	A	G
MNEc.2.17.29090048.PC	LOC102149605	0.705200188595105	7.19942140446252	3.28029107678094e-10	0.00196229749664569	A	G
MNEc.2.6.77382917.PC	HTT	-0.419560999564613	-7.19336736244438	3.36891816894823e-10	0.00199528411587831	A	G
MNEc.2.15.33959396.PC	LTF	1.02178605318682	7.14636316441541	4.14312076435951e-10	0.00232587697831073	T	C
MNEc.2.20.31334550.PC	LOC100146287	0.392930395023943	7.12355879430779	4.58011025322343e-10	0.00251917750927084	A	C
MNEc.2.4.66742918.PC	MFGE8	1.56535076432772	7.08295247203034	5.47467792555766e-10	0.00289636297064849	C	T
MNEc.2.1.87869275.PC	WDR34	0.327738003583662	7.06491811616509	5.92577291011221e-10	0.00307634658510134	C	T
MNEc.2.17.28673300.PC	NPTX1	0.695743976637268	7.04431265817022	6.48655411841064e-10	0.0032606915257391	A	G
MNEc.2.4.97063090.PC	SEL1L	0.11650402590417	6.98916101916685	8.26063682476408e-10	0.00394263845003344	A	G
MNEc.2.8.45823129.PC	LOC100062440	0.280264222944107	6.9816283287413	8.53772650514603e-10	0.0040229784703047	C	T
MNEc.2.18.13788560.PC	TXLNG	-0.111360524793955	-6.96915810136208	9.01688518263879e-10	0.00416909392178708	A	C
MNEc.2.24.41372410.PC	TLN1	-0.352314278483545	-6.95442232475081	9.61763874795256e-10	0.00433399696005848	A	G
MNEc.2.19.6814715.PC	CHD8	-0.130791530889662	-6.9336269781187	1.05336603253828e-09	0.00464769587038564	G	A
MNEc.2.6.79374295.PC	TNRC18	-0.271768793124142	-6.90527330660596	1.19237416638971e-09	0.00511856699458554	A	G
MNEc.2.1.171491353.PC	MBIP	0.174357935934633	6.90160789197221	1.21162596333538e-09	0.0051695814085375	A	G
MNEc.2.17.29317047.PC	DIS3L2	0.437647513567232	6.89847754044589	1.22831165968097e-09	0.00521420595938713	A	G
MNEc.2.17.29090048.PC	RAD51B	0.644142073644453	6.88650831977185	1.29424259048771e-09	0.00536893668187679	A	G
MNEc.2.20.32124124.PC	MHCB3	-0.694044854255534	-6.88585599289933	1.29793516814585e-09	0.00537265996457316	C	T
MNEc.2.30.14555682.PC	HUS1	-0.494730202419732	-6.88304242994522	1.31398194748605e-09	0.00540035134295688	C	T
MNEc.2.21.56226592.PC	CEP72	0.569916489937934	6.88143069045222	1.32326288765282e-09	0.00542343011492531	A	G
MNEc.2.28.6190281.PC	UIMC1	0.19404997144423	6.86505303443989	1.42134215512631e-09	0.00565822407150318	G	A
MNEc.2.20.27105501.PC	LOC100060697	0.804336603347341	6.86337239588361	1.43180641236616e-09	0.00568640715905051	G	A
MNEc.2.10.18783650.PC	SELP	1.02470318587053	6.84096775038059	1.57883539699132e-09	0.00609390089122589	C	T
MNEc.2.13.7706053.PC	EPHB4	0.5527703863334	6.83976571527604	1.58713421526213e-09	0.00611680481008656	G	A
MNEc.2.28.39124072.PC	ITPR2	-0.543976249745474	-6.81435091790351	1.77309645092971e-09	0.00661719829252103	A	G
MNEc.2.3.57528326.PC	KANSL1	0.27986341203969	6.79609173952684	1.91990293817128e-09	0.00703706402923712	A	G
MNEc.2.15.80768407.PC	ANKRD11	-0.25233938431057	-6.79402536647497	1.93725881262662e-09	0.00708897127956735	A	G
MNEc.2.20.31437858.PC	LOC100050706	-0.408622057541485	-6.78941717948684	1.97652682061888e-09	0.00715013961018447	A	G
MNEc.2.14.82314824.PC	ATP6AP1L	-0.316930371156365	-6.78771484751451	1.991231980856e-09	0.0071916136562328	T	C
MNEc.2.16.77321957.BIEC2-362981	PDPR	0.157236422991426	6.73912455593006	2.45998165035087e-09	0.00825246678786541	G	A
MNEc.2.12.28121529.PC	LOC100067361	-1.82250175990297	-6.70322404064434	2.87521003355123e-09	0.00919162630173329	A	C
MNEc.2.2.17068888.PC	ANKRD33B	-0.422123780948209	-6.70290464306984	2.87920010548368e-09	0.00919162630173329	A	G
MNEc.2.20.26909790.PC	LOC102150938	-0.390429224286819	-6.70010823259379	2.91436967124028e-09	0.00922684016812913	A	G
MNEc.2.10.60054254.PC	BPIFC	1.15844360079238	6.69577693067185	2.96968614443449e-09	0.0093685596821699	T	C
MNEc.2.15.36629743.PC	PLA2R1	0.437069837365398	6.68769214721419	3.07574085172146e-09	0.00954293042925044	C	T
MNEc.2.17.29317047.PC	LOC102148065	1.0563317986908	6.68449811174757	3.11866750646853e-09	0.00961308883791123	A	G
MNEc.2.12.24496290.PC	LOC106783257	0.335193440286761	6.68347908367414	3.13248751817523e-09	0.00963561392542134	G	T
MNEc.2.5.34827351.PC	IAH1	0.255941786562905	6.67901586957545	3.19373666677429e-09	0.00975640595521394	T	G
MNEc.2.24.30498018.PC	ELK4	-0.210728212221209	-6.67825432141635	3.20430547248442e-09	0.00977523688894109	A	G
MNEc.2.10.1866437.PC	CBL	-0.3476481811673	-6.65653554166932	3.52076813211663e-09	0.0104323460310375	C	T
MNEc.2.7.4540178.PC	GPATCH2	0.306819992520194	6.6485942883461	3.64406035401226e-09	0.0106765097490664	A	C
MNEc.2.28.32141958.PC	TAOK1	-0.243224370963518	-6.6432816569566	3.72892271443232e-09	0.0108535025124604	T	G
MNEc.2.4.105277050.PC	PDK1	-1.69831688228808	-6.64257627956899	3.74033659915664e-09	0.010879589914292	A	G
MNEc.2.3.50510332.PC	C20H6orf25	0.456844151996407	6.61690254956606	4.18020815342056e-09	0.0117360624172045	G	A
MNEc.2.3.57528326.PC	LOC102149248	0.536791746956719	6.61354709255511	4.24136401489093e-09	0.0118358927401397	A	G
MNEc.2.17.29317047.PC	LOC102148423	1.06401613844371	6.61172966110896	4.27485768212249e-09	0.0119079567116393	A	G
MNEc.2.17.29090048.PC	LOC106782785	0.658221578933359	6.60952624415964	4.31581662401346e-09	0.0119858000676595	A	G
MNEc.2.4.105277050.PC	PGAM1	-1.17982392019936	-6.60793647420959	4.34561001827214e-09	0.0120254893506618	A	G
MNEc.2.1.143148411.PC	AAGAB	-0.217047555106083	-6.58541251923952	4.79030138732582e-09	0.0128865085644228	G	A
MNEc.2.1.89462149.PC	PHTF1	-0.433965900365583	-6.58508743626038	4.79703912981618e-09	0.0128896797664666	T	C
MNEc.2.19.48396808.PC	XCL1	0.905135945477505	6.58409028633966	4.81776494644842e-09	0.0129212337122579	T	G
MNEc.2.4.66742918.PC	PDE11A	1.2811539901628	6.58225678423013	4.85610635044995e-09	0.0129536226026129	C	T
MNEc.2.17.29090048.PC	SMYD3	0.513106300796798	6.57425806094121	5.0269415205791e-09	0.0132334161406511	A	G
MNEc.2.3.36555935.PC	GPR137C	0.371232292375218	6.56303806266698	5.27665927142735e-09	0.0134994459661004	G	C
MNEc.2.5.55434890.PC	CSF3	1.66594746299751	6.55970242703821	5.35324255860587e-09	0.0136246957806382	C	T
MNEc.2.7.73713418.BIEC2-1006614	LOC100053519	-0.37166839397989	-6.55485142336112	5.46658762077806e-09	0.0138032223025267	G	A
MNEc.2.1.176547823.PC	PMS2	0.138477880080407	6.54757858957053	5.64099060354428e-09	0.0141071883884844	T	G
MNEc.2.1.151159841.PC	LOC100050034	0.729717570128061	6.54600641269121	5.6794103955798e-09	0.0141399986555764	G	A
MNEc.2.24.26439478.PC	BOD1L1	-0.215278970829861	-6.54495986964131	5.70512877427014e-09	0.014155052470889	G	T
MNEc.2.26.8266432.PC	MRGPRX2	0.689229913133725	6.54230750989338	5.77082761006075e-09	0.0142701987085498	A	C
MNEc.2.16.44167051.PC	STRN	-0.234461499226115	-6.54109315252828	5.80115690844736e-09	0.0142850937456338	T	C
MNEc.2.7.5801956.PC	CD40LG	0.337045113246097	6.53939691041806	5.84378619692544e-09	0.0143546476996962	A	G
MNEc.2.5.68036913.PC	MECOM	-0.328128802365578	-6.53204496398856	6.03217016343273e-09	0.014671248997758	T	G
MNEc.2.15.89920242.PC	LOC100068433	-2.03629581695956	-6.5240762658089	6.24315880613407e-09	0.0150606228035492	G	A
MNEc.2.22.40901555.PC	RAF1	0.237719725999177	6.51180480185873	6.58245922062481e-09	0.015599359699588	C	T
MNEc.2.17.29090048.PC	RSRC1	0.370087445621534	6.51044387536606	6.6211959917684e-09	0.0156269962694802	A	G
MNEc.2.22.47556262.PC	FAM217B	0.519034759481188	6.50528064137173	6.77022506030365e-09	0.0158497036190255	A	G
MNEc.2.19.1593351.PC	LOC102150317	0.809458439338577	6.50494343243094	6.7800729128079e-09	0.0158643910294634	G	A
MNEc.2.3.57528326.PC	SPPL3	0.336096109662819	6.50089309374049	6.89947401470017e-09	0.0160255029622372	A	G
MNEc.2.19.47440039.PC	LOC100054211	0.326742172241225	6.49925099636687	6.94847335715776e-09	0.0161168988398779	T	C
MNEc.2.16.44139211.PC	NCOA3	-0.202124806858572	-6.49816005668891	6.98121691024103e-09	0.0161168988398779	T	C
MNEc.2.16.44658685.PC	FAM46C	-0.525482816072212	-6.49551848524157	7.0611359095301e-09	0.0162311267584759	G	A
MNEc.2.14.60388604.PC	CDT1	0.599544756752794	6.49287067378891	7.14215333909399e-09	0.0163066517514027	A	G
MNEc.2.5.39279860.PC	WDR45	0.197460102872092	6.49020268860583	7.2247195696489e-09	0.0163947473429078	C	T
MNEc.2.2.19541880.PC	SPATA21	-0.18389118809876	-6.48274990961047	7.46040519477920e-09	0.0166321168815297	A	G
MNEc.2.24.20463654.PC	CCAR2	-0.203983187621086	-6.48157065757014	7.49838933969046e-09	0.0166753390631112	A	G
MNEc.2.17.29090048.PC	MNAT1	0.389840668355719	6.47973387898145	7.55793463834378e-09	0.0167152213401831	A	G
MNEc.2.23.9073536.PC	LOC102150654	0.266022309415162	6.4666675866982	7.99525743874723e-09	0.0173199592646592	A	G
MNEc.2.5.39279860.PC	DCAF11	0.258756898258649	6.46552344467521	8.03472434566919e-09	0.0173969651349877	C	T
MNEc.2.28.6190281.PC	DDX10	0.288523798897002	6.45950674997303	8.24546659240871e-09	0.0176127051901503	G	A
MNEc.2.4.105277050.PC	GPI	-0.889864121618123	-6.44927387843708	8.61653354759273e-09	0.0180702568979166	A	G
MNEc.2.10.1866437.PC	HIPK3	-0.354075188730395	-6.44886330919762	8.63176195621023e-09	0.0180896378204405	C	T
MNEc.2.13.38261458.PC	HN1L	-0.299623278684476	-6.44505847129135	8.77416141413895e-09	0.0182331096539084	C	T
MNEc.2.13.8643521.PC	TBL2	-0.335098226228273	-6.44445619529638	8.79691445700836e-09	0.0182610963183472	C	G
MNEc.2.8.86167492.PC	LOC100629292	-0.822862434933336	-6.44320717315159	8.84428699802512e-09	0.0183026360404304	T	G
MNEc.2.20.33541604.PC	DDX39B	-0.32115044878785	-6.43982116235766	8.97398539203021e-09	0.0185097035755446	G	C
MNEc.2.2.18610170.PC	LOC102148769	0.46040499660755	6.43575804933312	9.13210830321206e-09	0.0187134256235885	G	T
MNEc.2.28.32403726.PC	PBRM1	-0.245149577143864	-6.43522542530543	9.15303980236791e-09	0.0187396918661989	G	A
MNEc.2.28.32141958.PC	UBR5	-0.187176336661446	-6.43312157411507	9.2361842514688e-09	0.0188555765420795	T	G
MNEc.2.13.34079862.PC	LOC100059729	-0.258297120594473	-6.41739159548774	9.88199869899371e-09	0.0196410126925528	C	T
MNEc.2.8.81417754.PC	ALX4	0.72331827012434	6.41031282572452	1.01870296102142e-08	0.0200519860967893	A	G
MNEc.2.4.105277050.PC	NDUFA4L2	-1.66050060403563	-6.40595779767066	1.03793055572602e-08	0.0202775902433446	A	G
MNEc.2.7.6481411.PC	SIK1	0.528168742805029	6.39979438917614	1.06575786980857e-08	0.020532056280693	T	C
MNEc.2.29.27418689.PC	AKR1E2	0.629616509172544	6.39846605828304	1.0718512665687e-08	0.0205690988471675	G	A
MNEc.2.21.9004554.PC	GPHN	0.367293365666757	6.39758427111745	1.07591529036754e-08	0.0206213063293299	G	A
MNEc.2.19.31762999.PC	ATP13A4	1.01384030037046	6.39629690557598	1.08187597748601e-08	0.0206800669658789	T	C
MNEc.2.6.34652473.PC	COX1	-1.24239018489656	-6.39512800284193	1.0873164828224e-08	0.0207403442643089	G	A
MNEc.2.30.9073737.PC	PLIN3	0.4349235493089	6.39177307797696	1.10308245847506e-08	0.0209853077692137	A	G
MNEc.2.28.26069834.PC	IFITM5	0.326853612963661	6.3817582190168	1.15150469028804e-08	0.0216117999443585	G	A
MNEc.2.6.68636118.PC	TROAP	0.680011676883003	6.38115876269767	1.15446893282676e-08	0.0216491258460021	G	A
MNEc.2.22.40901555.PC	DEDD2	0.38513295959224	6.37578220495199	1.18139541643748e-08	0.0219307098385817	C	T
MNEc.2.22.40901555.PC	LOC100065381	0.178977664851774	6.37487228914227	1.18601351061887e-08	0.021997652070267	C	T
MNEc.2.18.8868485.PC	LOC100053834	1.4167290346967	6.37179482338302	1.2017654112584e-08	0.0221984321539978	G	A
MNEc.2.4.105277050.PC	ALDOA	-0.953073574717331	-6.36897859119787	1.21636160285047e-08	0.0224027860939811	A	G
MNEc.2.11.15530411.PC	CCDC189	0.188479798108404	6.3661004269907	1.23146011671817e-08	0.0225871459155054	T	C
MNEc.2.4.105277050.PC	TPI1	-1.11038616789355	-6.36364207606213	1.24450315447089e-08	0.022713748028179	A	G
MNEc.2.17.35909491.PC	ASTN1	0.327809051463415	6.35940329686221	1.26731440983692e-08	0.0230353643518089	C	T
MNEc.2.21.46569611.PC	E2F2	0.848098128182645	6.35921804248869	1.26832075307973e-08	0.023044219551462	C	A
MNEc.2.2.25930233.PC	RPL13	-0.214792656133393	-6.35899448029032	1.2695362464271e-08	0.0230493165658498	T	C
MNEc.2.16.42035669.PC	RC3H1	-0.284297021230096	-6.35832520649738	1.27318194286632e-08	0.0230852950502901	T	C
MNEc.2.24.26134018.PC	ND5	-0.799592043224357	-6.35588174726704	1.28658026395322e-08	0.0232617166413479	G	A
MNEc.2.16.43724820.PC	DPP4	0.468037929941371	6.35018349167958	1.31837045836297e-08	0.0236771588171582	T	C
MNEc.2.4.105277050.PC	NXPH4	-1.11421806860795	-6.34940822122429	1.32275530519193e-08	0.0237321010719062	A	G
MNEc.2.9.74439772.PC	LOC106782063	0.367021305392725	6.34370460432073	1.3554611934655e-08	0.0240563519597003	T	C
MNEc.2.1.126490687.PC	TEX14	0.390910860407241	6.34033460487532	1.37516044491789e-08	0.0242123475175805	C	T
MNEc.2.18.52898824.PC	SLC25A12	-0.237744923110495	-6.3358656421325	1.40172133429596e-08	0.0244953889217776	T	C
MNEc.2.10.35095459.PC	KIAA1109	-0.359319083830859	-6.33228140631257	1.42339034254478e-08	0.0247668018084975	C	A
MNEc.2.7.26299210.PC	ARHGAP11A	0.488000801260715	6.32910208982093	1.44288863506806e-08	0.0250275823674099	T	C
MNEc.2.28.35353575.PC	CEP350	-0.37304276890234	-6.32665982965999	1.45804599039556e-08	0.025201858920012	G	A
MNEc.2.1.86153933.PC	LOC102149955	0.441196764115853	6.31975048305633	1.50178618038398e-08	0.0256977147684902	A	G
MNEc.2.24.41372410.PC	GPR107	-0.364647224545359	-6.31778925806028	1.51443679500409e-08	0.0258345102573593	A	G
MNEc.2.8.87381950.BIEC2-1065094	PRR13	-0.201218001047729	-6.31673566372245	1.52127634953888e-08	0.0258724731313178	A	G
MNEc.2.15.33959396.PC	OLFM4	1.03614532030521	6.31244667483154	1.54943584917891e-08	0.0261302814512162	T	C
MNEc.2.15.77156296.PC	SPRYD3	-0.218343130787322	-6.30886717135196	1.57333163455501e-08	0.0263729472885042	T	C
MNEc.2.19.6534311.PC	MDM4	-0.315120593881136	-6.3004685759259	1.63083952248438e-08	0.0268701449318939	A	G
MNEc.2.16.31518106.PC	CACNA1D	0.648333123405248	6.29907769068297	1.64056208580806e-08	0.0269503058624884	A	G
MNEc.2.6.77382917.PC	KMT2D	-0.556628871971514	-6.2956385074255	1.66484959964582e-08	0.0271683006453028	A	G
MNEc.2.20.31368654.PC	LOC100054448	-0.766147964879517	-6.29491832902732	1.66998037517515e-08	0.0272072884903735	C	T
MNEc.2.21.9004554.PC	FAF1	0.331016947011475	6.28960609990404	1.70831280203012e-08	0.0275534089727151	G	A
MNEc.2.4.105277050.PC	AK4	-1.58834533512365	-6.28528132342923	1.74016175103425e-08	0.0278505988371024	A	G
MNEc.2.9.46608492.PC	OXR1	-0.1458880602279	-6.28522837349887	1.74055530841643e-08	0.0278505988371024	G	A
MNEc.2.18.66664345.PC	TCN1	0.872544642856366	6.28227142228018	1.76267358958372e-08	0.028062730052333	T	C
MNEc.2.5.68036913.PC	FHOD3	-0.311106015896139	-6.27385940295947	1.82712864266565e-08	0.0286749247425575	T	G
MNEc.2.2.55244226.PC	CCP110	0.361737484155651	6.2734239169824	1.83052820336609e-08	0.0286991130973325	G	T
MNEc.2.17.29317047.PC	LOC106783112	1.29329907651517	6.2702122764255	1.85579342837344e-08	0.0289584507798569	A	G
MNEc.2.22.14162923.PC	POLA2	0.341019738433844	6.26359543246398	1.90893921395419e-08	0.029410690009745	A	G
MNEc.2.30.6457957.PC	ECATH-3	1.27051488090905	6.26246099757992	1.91820087605395e-08	0.0295021815183925	A	G
MNEc.2.17.29317047.PC	C1H10orf76	0.307964436884724	6.25752801318993	1.95899399590544e-08	0.029942651712576	A	G
MNEc.2.11.19670881.PC	LOC100058633	0.55422302654844	6.25673741238233	1.96561115308565e-08	0.0299923336665002	A	G
MNEc.2.8.86167492.PC	PHACTR2	-0.303066346481493	-6.25293329463682	1.99776123984956e-08	0.0303161526292805	T	G
MNEc.2.4.105277050.PC	PRDX4	-0.934812715914482	-6.24759370249986	2.0437674562108e-08	0.0307098263677386	A	G
MNEc.2.21.9004554.PC	ASCC1	0.251997889065338	6.24490197225092	2.06735530509116e-08	0.0309281504331611	G	A
MNEc.2.4.10855347.PC	RBM26	0.11146978520472	6.2431520268425	2.08283445150163e-08	0.0310638118731014	T	C
MNEc.2.13.28125783.PC	LOC100050560	1.01852307340721	6.24158730878631	2.09677221769232e-08	0.031210446873438	G	T
MNEc.2.17.13371198.PC	RARA	0.334534958970023	6.24075204093352	2.10425011421708e-08	0.0312693252133923	A	G
MNEc.2.16.42035669.PC	CDK12	-0.168913135528596	-6.23650398042327	2.14269186413652e-08	0.0315344133429089	T	C
MNEc.2.8.82354115.PC	NT5E	0.481705389274037	6.23510488309039	2.15550407047356e-08	0.0316599890150582	T	G
MNEc.2.10.67049367.PC	LOC100072672	1.48497734659072	6.22959664391655	2.20668624926739e-08	0.0320165242733123	G	A
MNEc.2.24.24951537.PC	VPS39	-0.185729812726142	-6.22921025652262	2.21032131829807e-08	0.0320365257369753	A	G
MNEc.2.11.40098209.PC	RECK	-0.178618537788665	-6.22629956700381	2.23789562069855e-08	0.0322721265177863	C	A
MNEc.2.4.105277050.PC	SLC16A3	-1.11520940186633	-6.22593013108772	2.24141969981373e-08	0.0323019574448352	A	G
MNEc.2.8.87381950.BIEC2-1065094	ATHL1	-0.495362607638345	-6.22570878591728	2.24353375807622e-08	0.0323114424916816	A	G
MNEc.2.14.44446901.PC	CFAP126	0.443117674007683	6.22470834638818	2.25311353949333e-08	0.0323659679212188	A	G
MNEc.2.3.111714561.PC	CORO2B	0.488843239529088	6.22470422179849	2.25315311842138e-08	0.0323659679212188	C	A
MNEc.2.6.4230047.PC	SEC11C	0.267310684802595	6.21832866144222	2.31516132736855e-08	0.0328475886420145	A	G
MNEc.2.1.165768214.PC	OSER1	0.17095707343385	6.21789345271933	2.31945514323858e-08	0.0328820800951357	T	G
MNEc.2.1.70221133.PC	POU6F2	0.257111103480088	6.21609883491064	2.33724438668511e-08	0.0330068354895009	T	C
MNEc.2.7.27291187.PC	LOC100061154	0.55744783625135	6.21269371323251	2.37136952418802e-08	0.0332044540942975	C	T
MNEc.2.17.29317047.PC	MCU	0.314932881386654	6.21174472280666	2.38096751316245e-08	0.0332653906149916	A	G
MNEc.2.5.18429146.PC	IKBKE	-0.1718656174166	-6.21031660311192	2.39548381751974e-08	0.033410371089859	A	G
MNEc.2.1.155359360.PC	C2	-0.50398975818673	-6.20971440367632	2.40163115240444e-08	0.0334614441767612	C	T
MNEc.2.18.69221895.PC	CA2	1.06963140253866	6.2086797879203	2.41222909899122e-08	0.033501800952756	A	G
MNEc.2.2.73575855.PC	BTBD3	-0.366355169053389	-6.20574393515925	2.44255457541431e-08	0.0337230111125456	T	A
MNEc.2.21.51356942.PC	LOC102148347	-0.39038813277457	-6.20506426271927	2.44962872236381e-08	0.0337881588708665	G	T
MNEc.2.8.19426717.PC	ERCC4	0.209591958334367	6.20419894590705	2.45866441110812e-08	0.0338501497498064	C	T
MNEc.2.10.27710850.PC	CA12	0.936478800755071	6.19415952164841	2.56593686014306e-08	0.0346529486910972	A	C
MNEc.2.11.17012508.PC	SUFU	-0.161978397729275	-6.18925541588457	2.62000747135401e-08	0.0351342679038165	A	G
MNEc.2.3.51547106.PC	PIK3C3	0.204100237620719	6.18840299370387	2.62952017901726e-08	0.0351536622662523	C	T
MNEc.2.13.27768207.PC	RYR2	0.212257414781334	6.18039626015783	2.72055571580988e-08	0.035908558174574	C	T
MNEc.2.6.77382917.PC	DYNC1H1	-0.346962728783957	-6.17914103239055	2.73510729467769e-08	0.0359697890363559	A	G
MNEc.2.2.18610170.PC	CCDC183	0.407702806314737	6.17318155195708	2.80525100486427e-08	0.0364886489233725	G	T
MNEc.2.30.21182104.PC	POLR3B	0.162573659607184	6.17280121904048	2.80978745246519e-08	0.0364886489233725	T	C
MNEc.2.22.16693802.PC	ILVBL	0.324773774828161	6.17101021236616	2.83124749036692e-08	0.0366019410173457	C	T
MNEc.2.16.44139211.PC	MAP4	-0.212997867684302	-6.17090843643207	2.83247183462965e-08	0.0366019410173457	T	C
MNEc.2.16.43692906.PC	TENM3	0.47140388608179	6.16945801904308	2.84997705619504e-08	0.0366533721155751	G	T
MNEc.2.18.67337496.PC	ST7L	-0.157314436776262	-6.16941086552238	2.8505479478681e-08	0.0366533721155751	T	C
MNEc.2.15.3750154.PC	KIAA1257	0.140938951003842	6.16429979241507	2.9131031219005e-08	0.037060811876279	C	T
MNEc.2.28.39503982.PC	LOC106782471	0.322693384236154	6.16300403177458	2.92917657263386e-08	0.0371584835570289	T	G
MNEc.2.8.45349480.PC	KDM4C	0.343209654236667	6.15076944841157	3.08533008683469e-08	0.0382941127769552	C	T
MNEc.2.28.7138581.PC	DDIT3	0.676575923757937	6.14883819725378	3.11072000650114e-08	0.038454292947555	T	C
MNEc.2.3.57528326.PC	WDR20	0.266919572012814	6.14630515397178	3.14433493421806e-08	0.0387161701070094	A	G
MNEc.2.1.167068420.PC	METTL11B	0.143020545880391	6.1462330098169	3.14529756849543e-08	0.0387161701070094	C	T
MNEc.2.15.29528621.PC	LOC100052689	0.821398137925973	6.1459685191611	3.14882921392625e-08	0.0387231665398143	C	T
MNEc.2.4.105277050.PC	HK2	-1.52487234778178	-6.14583175502643	3.15065691169565e-08	0.0387284394599365	A	G
MNEc.2.17.29090048.PC	LOC100061057	0.470393106970762	6.14319666917355	3.1860772949914e-08	0.0389982891850659	A	G
MNEc.2.11.21456290.BIEC2-150712	LOC100073156	0.351558694100796	6.14272865354319	3.19240931534986e-08	0.0390577897748042	A	G
MNEc.2.15.10965519.PC	KIF2C	0.636301718220821	6.13917244542435	3.24093112084422e-08	0.039385755770308	T	C
MNEc.2.4.97243223.PC	CNOT1	0.133397775613293	6.13866309363521	3.2479402632274e-08	0.0394103429985299	C	T
MNEc.2.16.43928015.PC	ETFDH	0.310833447779008	6.13490804976296	3.30007751160973e-08	0.0397074372202251	T	C
MNEc.2.6.13842030.PC	LOC102148339	-0.193155480348579	-6.13246064130352	3.33450314994651e-08	0.0399483910263448	T	G
MNEc.2.26.23836516.PC	POR	0.227782159175663	6.13152007453148	3.34782751834946e-08	0.040053967191872	G	T
MNEc.2.5.13506855.PC	GDPD3	-0.307060897431863	-6.13043517953705	3.36326184984091e-08	0.0401088938386949	C	A
MNEc.2.8.57904527.PC	ROBO2	0.232217027396779	6.12947214965206	3.37702136600618e-08	0.040200186143523	A	G
MNEc.2.30.14555682.PC	ERO1A	-0.699079019750236	-6.12849204638501	3.39108194341817e-08	0.0402524345171809	C	T
MNEc.2.27.5584137.PC	LOC102149449	0.271221164999267	6.12613900037385	3.4250754154174e-08	0.0404440077847427	T	C
MNEc.2.25.4955109.PC	LOC100065605	-0.30139867714542	-6.12518061194066	3.43901717320376e-08	0.0405223941840196	G	A
MNEc.2.18.68372337.PC	LOC106781767	0.514720390660204	6.12381539972748	3.45897393020879e-08	0.0406819503566571	T	C
MNEc.2.28.32141958.PC	MBTD1	-0.265120704235641	-6.12321293899581	3.46781709580689e-08	0.0407535617582819	T	G
MNEc.2.21.9004554.PC	EFCAB11	0.402823022155118	6.12229115472601	3.48139068656621e-08	0.0408284089328696	G	A
MNEc.2.19.1593351.PC	C8H12orf43	0.848149492893849	6.1203292454896	3.510455520682e-08	0.0409487392203407	G	A
MNEc.2.24.42771593.PC	SRCAP	-0.225045276202783	-6.11925623749019	3.5264529752622e-08	0.0410083513267603	A	G
MNEc.2.4.105277050.PC	BNIP3	-1.44167558314925	-6.11854904325428	3.53703588685786e-08	0.0410346631829207	A	G
MNEc.2.30.14555682.PC	ZNF667	-0.535876790525187	-6.11815705527269	3.54291536177339e-08	0.0410634820217745	C	T
MNEc.2.20.21479506.PC	LOC100054719	0.199573320501054	6.11768946420682	3.54994144959717e-08	0.0410798591783519	T	C
MNEc.2.1.116257819.PC	C4H7orf60	0.364286377138396	6.11553755103805	3.58245430537762e-08	0.0412917713243095	C	T
MNEc.2.6.19776944.PC	KLF9	-0.23366396518229	-6.11391386643517	3.60718087326332e-08	0.0414476186908409	T	C
MNEc.2.6.79374295.PC	PLEC	-0.390123838580447	-6.11347938105576	3.61382606482448e-08	0.0414810218551863	A	G
MNEc.2.21.9004554.PC	ZCCHC7	0.400480176581271	6.11261174938879	3.62713218722528e-08	0.0415692566890951	G	A
MNEc.2.3.50510332.PC	LOC102147657	1.14918906571368	6.11161056704787	3.64254663693322e-08	0.0416598642743471	G	A
MNEc.2.5.68036913.PC	PTPRN2	-0.362969431383801	-6.11006605848941	3.66645332078616e-08	0.0417718379467239	T	G
MNEc.2.6.12357604.PC	RIC3	-0.426379789444174	-6.10551520755709	3.73779883151924e-08	0.0422936046782867	C	A
MNEc.2.2.14837806.PC	CNN3	-0.315120835199001	-6.10550394394717	3.7379771065243e-08	0.0422936046782867	T	C
MNEc.2.7.91854034.PC	CCM2L	0.48037049223187	6.10143446143645	3.80293989383715e-08	0.0427264738043358	A	G
MNEc.2.19.6534311.PC	LNPEP	-0.416815367611831	-6.10096943740665	3.81043391519646e-08	0.042742539795054	A	G
MNEc.2.1.173679812.PC	FN1	1.4508178777865	6.09881885058062	3.84528157982781e-08	0.0428954468962057	A	G
MNEc.2.31.15944476.BIEC2-838325	FLT4	0.260779928749382	6.09486497002979	3.91017306800534e-08	0.0432482981636702	A	G
MNEc.2.14.18976339.PC	ERCC3	0.203139974875536	6.09474118664855	3.91222198530625e-08	0.0432482981636702	A	C
MNEc.2.19.6814715.PC	MYH9	-0.307157285073248	-6.0943236116516	3.91914169983869e-08	0.0432482981636702	G	A
MNEc.2.19.19227564.PC	LOC100630863	-0.457541161395094	-6.09241234947535	3.95096824816582e-08	0.0434170031077549	T	C
MNEc.2.6.74653729.PC	IL13	-0.733042103114003	-6.08707981598686	4.04112261701949e-08	0.0439613374659961	A	G
MNEc.2.9.12196721.PC	VPS41	-0.141045567940732	-6.08588068967291	4.06167386451224e-08	0.0440704972185527	A	C
MNEc.2.16.40688048.PC	ERP44	-0.130450197855618	-6.08349115996665	4.10293524915381e-08	0.0443340844964384	A	G
MNEc.2.18.71721834.PC	FOXO3	-0.40987979385249	-6.08047831729753	4.1555504195049e-08	0.04456454760104	C	T
MNEc.2.1.177216271.PC	FRMD6	0.413804247164399	6.07886088582722	4.18407106159471e-08	0.0446492171691014	C	T
MNEc.2.15.38301232.PC	MLLT10	0.215900345292595	6.07453234988032	4.26135214444497e-08	0.0451429331623244	T	C
MNEc.2.15.67559292.PC	ADM	0.555352880598993	6.06883642637836	4.36519865129037e-08	0.0456612605022666	T	C
MNEc.2.7.4540178.PC	NUBPL	0.340107432420857	6.06764874676387	4.38716504011297e-08	0.0458105226946776	A	C
MNEc.2.1.27908986.PC	IL17F	0.807902034358382	6.06603217199632	4.41723949412362e-08	0.0459991624963299	C	T
MNEc.2.1.93008112.PC	CCDC40	0.747367770868391	6.06589629148232	4.41977664868225e-08	0.0460086509849987	C	A
MNEc.2.20.28687352.PC	DDR1	0.688125556832142	6.06429647196402	4.44975687097926e-08	0.046192527722102	A	C
MNEc.2.19.6814715.PC	SPTAN1	-0.20604056470523	-6.06395554109613	4.45617175071754e-08	0.0462014227353683	G	A
MNEc.2.26.8266432.PC	TG	0.486309059464084	6.05665007616867	4.59584598789533e-08	0.046885848012647	A	C
MNEc.2.9.73913658.PC	EXOSC7	0.138965679884996	6.0564005581625	4.60069216298912e-08	0.0469019741491918	T	C
MNEc.2.6.79374295.PC	ZC3H4	-0.179514822395372	-6.05423467661404	4.64297085451483e-08	0.0470627591298593	A	G
MNEc.2.13.29367210.PC	PLAT	0.398556900231478	6.04989872687406	4.7287664304428e-08	0.0474800040124936	G	A
MNEc.2.28.38594820.PC	SLF2	-0.366703806535478	-6.0497843109723	4.73105145962664e-08	0.0474800040124936	T	G
MNEc.2.16.18781751.PC	CXCL13	1.13366089448302	6.04089006682324	4.91205877121057e-08	0.0483043271505953	C	T
MNEc.2.12.8797843.PC	PTGER2	-0.225805612038174	-6.03703119993386	4.99270255834446e-08	0.0486843989620286	G	A
MNEc.2.20.61984468.PC	LOC100146183	-0.0958100979762551	-6.03681433199824	4.99727333748616e-08	0.0487121454313697	T	C
MNEc.2.26.15571800.PC	BRI3	-0.246229221246953	-6.03395017237949	5.05802840927235e-08	0.0489024191871562	A	G
