# Supplementary material for: eQTL discovery and their association with severe equine asthma in European Warmblood horses
Source: BMC Genomics. 2018 Aug 2;19:581. doi: 10.1186/s12864-018-4938-9 (PMC6090848; doi:10.1186/s12864-018-4938-9)
Supplement: Supplementary file 1 — Figure S1. Minimum D-statistics determine mean read count cutoffs. Figure S2. PCA plots of normalized variance stabilized RNAseq counts after KS test filter. Figure S3. PCA plots of 1,056,195 SNP genotypes and colored by cohort. Figure S4. Matrix eQTL histograms and QQ-plots for all p-values for all cis and trans eQTL analyses using tag SNPs for the MCK1 treatment. Figure S5. Low confidence cis eQTLs. Figure S6. Joint modeling with eQTLBMA with possible overestimation of shared eQTLs across all PBMC treatments. Figure S7. Distance between eSNPs with the lowest FDR values per gene is small. Figure S8.. Enrichment of SNPs in trans regulatory hotspots genome wide. Figure S9. GWAS for RAO. Figure S10. Loss of DEXI gene expression regulation in HDE. Figure S11. Cis trans eQTL plot for all eQTLs for treatment HDE9. Table S1. High confidence additive linear cis eQTLs from the MCK treatment. Table S2. Low confidence additive linear cis eQTLs from the MCK treatment. Table S3. High confidence additive linear trans eQTLs from the MCK treatment. Table S4. Low confidence additive linear trans eQTLs from the MCK treatment. Table S5. High confidence additive linear cis eQTLs from the LPS treatment. Table S6. Low confidence additive linear cis eQTLs from the LPS treatment. Table S7. High confidence additive linear trans eQTLs from the LPS treatment. Table S8. Low confidence additive linear trans eQTLs from the LPS treatment. Table S9. High confidence additive linear cis eQTLs from the RCA treatment. Table S10. Low confidence additive linear cis eQTLs from the RCA treatment. Table S11. High confidence additive linear trans eQTLs from the RCA treatment. The eQTLs reported are limited to one eQTL per gene, representing the eSNP with the lowest FDR value for each gene. Table S12. Low confidence additive linear trans eQTLs from the RCA treatment. Table S13. High confidence additive linear cis eQTLs from the HDE treatment. Table S14. Low confidence additive linear cis eQTLs from the HDE [file 12864_2018_4938_MOESM1_ESM.zip › S13_Table.tsv.csv]

SNP	gene	beta	t-stat	p-value	FDR	Ref	Alt
MNEc.2.10.24080540.PC	KIR-ILTA	2.1412561806907	17.0511127259782	2.29707597630006e-28	4.34776298923022e-22	C	A
MNEc.2.25.38764236.PC	LOC100147680	0.591857079097329	15.6514772173291	4.5564464308343e-26	4.31207965230223e-20	C	T
MNEc.2.10.17579298.PC	KPTN	-0.40054360926051	-15.5842777405214	5.91077244288437e-26	4.47501744480003e-20	A	G
MNEc.2.20.31151862.PC	DDX39B	-0.401463268789824	-14.5055223223389	4.17008732306259e-24	1.22428676845256e-18	A	G
MNEc.2.12.25167769.PC	NAALADL1	-0.385931335264668	-14.199839675168	1.43096125127156e-23	3.18639380801087e-18	A	G
MNEc.2.3.23991075.BIEC2-774390	LDHD	-0.485373050435567	-14.0736477895909	2.38879326490349e-23	5.02373309625211e-18	C	A
MNEc.2.15.40084587.PC	KIAA1841	-0.270650163885843	-12.754706336734	5.69348031352209e-21	5.38813327082759e-16	G	A
MNEc.2.4.40283637.PC	SDHAF3	-0.310406835229545	-12.6742169782328	8.00550500799503e-21	7.21539216086786e-16	C	T
MNEc.2.13.17715376.PC	CRCP	0.230331496547549	12.4719481985512	1.89135803416891e-20	1.55645444472904e-15	C	T
MNEc.2.5.81605861.BIEC2-923292	ADGRL2	0.92078642299152	12.2289179542473	5.34654151779254e-20	3.89215473050139e-15	A	G
MNEc.2.2.117440024.PC	LOC100072967	0.691898509037738	11.9918824267091	1.48243461311795e-19	9.67538043021945e-15	T	C
MNEc.2.20.23923458.PC	LOC106782238	-0.494082685376825	-11.8174158681703	3.15242774131342e-19	1.75491758183473e-14	C	T
MNEc.2.15.8251696.PC	LOC106781720	-0.296798005678581	-11.5689975166356	9.28068835006835e-19	4.50407987341837e-14	T	C
MNEc.2.29.12288168.PC	KIAA1217	0.888679068381563	11.4021798695215	1.92306051762771e-18	8.56435227767917e-14	T	C
MNEc.2.16.275859.PC	LOC106781775	0.587767575507606	11.3662514665952	2.25058362533506e-18	9.90643058104518e-14	A	G
MNEc.2.16.4755134.PC	MKRN2OS	-0.463644461165177	-11.3610767570392	2.30216826852762e-18	1.00170146304286e-13	A	C
MNEc.2.22.46157050.PC	FAM217B	-0.43976521688891	-11.312068178552	2.85366469412022e-18	1.16155690447736e-13	T	C
MNEc.2.5.95191907.PC	LEPROT	0.268943495034072	11.2911319316513	3.12806673631367e-18	1.25970442092699e-13	T	C
MNEc.2.5.79218591.PC	SPATA1	0.515768314497075	11.2653019350972	3.50343479049847e-18	1.39601771757863e-13	T	C
MNEc.2.24.21452645.PC	TGFB3	1.5359157804549	11.192748645085	4.81822156217533e-18	1.84234970568659e-13	A	G
MNEc.2.13.39843263.PC	FLYWCH1	0.550859754122014	11.0818984669812	7.84759426788233e-18	2.82922664369582e-13	T	C
MNEc.2.30.10128258.PC	LOC100053461	-0.322396070824116	-10.9951877185644	1.1502388459958e-17	3.92270409530163e-13	A	G
MNEc.2.15.60478116.PC	NDUFAF7	-0.287694645403494	-10.9693210275126	1.28937362298798e-17	4.35794009361968e-13	A	G
MNEc.2.12.27170699.PC	CARNS1	0.356074993328653	10.9552516019907	1.37202769054002e-17	4.52102512002085e-13	T	C
MNEc.2.25.998545.PC	CA9	-0.316276397856689	-10.9042458365697	1.71889974077108e-17	5.4679442983993e-13	G	T
MNEc.2.25.32685902.PC	TOR1B	0.367651009171821	10.8693206173375	2.00601044145406e-17	6.17374339989735e-13	A	C
MNEc.2.6.1081415.PC	LANCL1	-0.256800330352787	-10.8606395128243	2.08456008851634e-17	6.36375176261005e-13	A	G
MNEc.2.16.69900575.PC	CEP63	0.411140786369925	10.7608346704846	3.24333701945945e-17	9.51749957137618e-13	A	C
MNEc.2.28.21007445.PC	LTA4H	-0.303369741913328	-10.7341200143129	3.65122994508719e-17	1.04709419148552e-12	C	T
MNEc.2.23.4053945.PC	LOC106782456	0.325430572032897	10.6866759970402	4.50680596931728e-17	1.26373376544498e-12	C	T
MNEc.2.19.44795695.PC	C19H3orf17	0.329817529847459	10.651479435625	5.26922777550236e-17	1.4666570060807e-12	C	T
MNEc.2.21.57141542.PC	CEP72	0.557481222712377	10.6402999295661	5.53752958909364e-17	1.51899893904376e-12	T	C
MNEc.2.6.27134372.PC	CECR1	0.494243439746251	10.6289613556144	5.82366529220877e-17	1.58599605724383e-12	G	A
MNEc.2.3.37228387.PC	MANBA	-0.454008493267248	-10.6187653690014	6.09362338729427e-17	1.63597624720859e-12	T	C
MNEc.2.20.29287668.PC	LOC100051657	0.719917723965503	10.6110364116513	6.30660406154351e-17	1.68123227580813e-12	A	T
MNEc.2.26.39992981.PC	LOC100056049	0.801572451298841	10.5987381209038	6.66101348978757e-17	1.75104907647688e-12	T	G
MNEc.2.7.44960632.PC	CCDC130	0.228861923024185	10.5489623047041	8.31181791335336e-17	2.12595859644387e-12	T	C
MNEc.2.23.36785323.PC	CNTLN	-0.4798237910892	-10.5265486662182	9.18376929997644e-17	2.31766255163984e-12	A	C
MNEc.2.11.37630946.PC	LOC100071627	-0.333488342696677	-10.4884027513367	1.08841301542391e-16	2.64112906921463e-12	A	G
MNEc.2.4.95935529.PC	EPHB6	-0.52966949262017	-10.4294251872515	1.41561862286462e-16	3.3703083786208e-12	T	C
MNEc.2.1.15066106.PC	SLC18A2	0.345435233868797	10.4278790593332	1.42541170801495e-16	3.37241363175601e-12	T	C
MNEc.2.11.21839721.PC	KRT10	-0.492726049362117	-10.4256363227274	1.43973804980075e-16	3.38515144956991e-12	C	A
MNEc.2.29.21258648.PC	LOC102150731	0.705335200807981	10.4126478395904	1.52559540717845e-16	3.5648795059162e-12	G	A
MNEc.2.28.37400840.PC	XPNPEP3	-0.239187252635311	-10.4094153147935	1.54775029987711e-16	3.59169241431616e-12	G	A
MNEc.2.22.26055485.PC	LOC106782422	-0.348535073547051	-10.4080254924908	1.55737477520809e-16	3.59169241431616e-12	A	G
MNEc.2.1.145665252.PC	EPB42	0.582708231743489	10.4068539529088	1.56553429043578e-16	3.59169241431616e-12	G	A
MNEc.2.11.26392870.PC	RSAD1	-0.319236442715266	-10.3908887877432	1.6811008557757e-16	3.83359454404721e-12	G	A
MNEc.2.20.30098608.PC	LOC100054536	0.467289187317389	10.3541583283579	1.9805503188789e-16	4.21198072972384e-12	C	G
MNEc.2.1.62771062.PC	COMTD1	-0.279797120716388	-10.3378248418544	2.13038059822022e-16	4.43104649748807e-12	C	A
MNEc.2.9.83285194.PC	LOC102148229	0.301744210827904	10.3356988978655	2.15070125258144e-16	4.44886774580162e-12	A	G
MNEc.2.10.1436613.BIEC2-97306	PLEKHF1	-0.431520875175358	-10.3213305756622	2.29323449335291e-16	4.66719577255892e-12	C	A
MNEc.2.13.41893054.BIEC2-236124	LOC100067178	0.674516678961616	10.3124931516046	2.38557105388765e-16	4.82915613411037e-12	T	C
MNEc.2.24.20841319.PC	LOC102150711	0.660532875451916	10.3007704340999	2.51383684148128e-16	5.03495715944085e-12	A	C
MNEc.2.24.32357443.PC	TTC8	-0.253903550041183	-10.1998295638135	3.94777144589982e-16	7.32558532447994e-12	G	A
MNEc.2.18.81804362.PC	CPO	0.390146674268063	10.1474560590198	4.99079298998682e-16	9.03948664333175e-12	C	A
MNEc.2.20.29314624.PC	LOC102150505	-1.28063906074879	-10.0752557364965	6.89691919102265e-16	1.18136298966315e-11	A	C
MNEc.2.16.73093552.PC	ESYT3	-0.44530330032352	-10.0675513736651	7.1392786927904e-16	1.21736793463376e-11	T	C
MNEc.2.8.72243194.PC	C8H18orf54	0.378756761662476	10.0354661023618	8.24396436450756e-16	1.33486889836355e-11	G	A
MNEc.2.1.162173155.PC	DHRS1	0.491484606988342	10.0073538029401	9.35196613035225e-16	1.47506847246922e-11	G	T
MNEc.2.18.76881292.PC	TMEM237	0.376734936526064	10.0044152288597	9.47608301818738e-16	1.48844335433012e-11	C	T
MNEc.2.6.35239254.PC	CLEC4E	1.36557777743094	9.99294641849865	9.97650427691889e-16	1.54777940590876e-11	A	G
MNEc.2.25.3569568.PC	LOC100065605	-0.343058271145623	-9.9558214960326	1.17854772834592e-15	1.76338503577391e-11	T	G
MNEc.2.20.30501912.PC	LOC100054254	0.404896476682562	9.91497794607433	1.41580652667592e-15	2.06930564763516e-11	T	C
MNEc.2.13.42227536.PC	C13H16orf13	-0.381862274805799	-9.9020742588872	1.50030025154353e-15	2.15944889544182e-11	G	T
MNEc.2.7.77688688.BIEC2-1007522	RIC3	0.572426600632461	9.89538808394186	1.54605179483865e-15	2.20850640155421e-11	C	T
MNEc.2.3.1518841.PC	LONP2	0.236648770132341	9.8853479713172	1.61739455478129e-15	2.27662397452975e-11	C	T
MNEc.2.11.49414139.PC	ZNF594	0.276659649655322	9.88457847711654	1.62299670986289e-15	2.27662397452975e-11	T	C
MNEc.2.24.1252967.PC	GNPNAT1	0.199050766275948	9.85968304409601	1.81513258885631e-15	2.49859667343034e-11	T	C
MNEc.2.5.38498180.PC	LOC100629394	-0.600599994914368	-9.84822907814895	1.91103624988942e-15	2.60222369031886e-11	G	A
MNEc.2.20.23989097.PC	HFE	-0.31217613768653	-9.82145441108914	2.15551175986705e-15	2.90378577747134e-11	C	T
MNEc.2.29.28886024.PC	AKR1E2	0.653406489689096	9.76559843997608	2.77120510565234e-15	3.58031754898444e-11	G	A
MNEc.2.15.18617489.PC	LOC102149454	0.541460112188798	9.75952627727272	2.84796809404617e-15	3.6422009691816e-11	T	C
MNEc.2.1.123833041.PC	SPESP1	-0.229763408819358	-9.68999860268041	3.8946087049611e-15	4.76996773868884e-11	C	A
MNEc.2.1.158280968.PC	METTL3	-0.162757990688458	-9.68933757351001	3.90621945296586e-15	4.76996773868884e-11	T	C
MNEc.2.30.10873283.PC	MARC2	-0.30539951410636	-9.68081323625195	4.05909207241091e-15	4.90913598143826e-11	A	C
MNEc.2.11.51058749.PC	LOC102149755	0.640343681492758	9.67406449375344	4.18436356297702e-15	5.02851042632508e-11	T	C
MNEc.2.15.4377957.PC	LOC102150278	0.557935922134898	9.62907944944255	5.12439709636006e-15	6.06196319460647e-11	A	G
MNEc.2.2.57626024.PC	HMBOX1	-0.303058293670751	-9.59250823939104	6.04258708801272e-15	6.95260437677283e-11	A	G
MNEc.2.24.38723586.PC	BDKRB1	0.450531575092127	9.57415251956277	6.56386352569556e-15	7.46166601915794e-11	C	A
MNEc.2.17.78034128.PC	CARKD	-0.129254796942033	-9.55738477645905	7.07933654549209e-15	7.99959957877111e-11	T	C
MNEc.2.25.16684561.PC	LOC100630493	0.318689970397479	9.54118016087002	7.61601251654515e-15	8.45480443657905e-11	T	G
MNEc.2.1.93046269.PC	ALPK3	0.256799897668055	9.52201093344928	8.30375511656621e-15	9.16433402438443e-11	T	C
MNEc.2.23.49574014.PC	LOC106782471	-0.409545109444079	-9.51377041148639	8.61821312665557e-15	9.45624317502598e-11	A	G
MNEc.2.5.79218591.PC	CTBS	0.324534496121586	9.48016395189739	1.00291028906708e-14	1.08162188872265e-10	T	C
MNEc.2.13.22460585.PC	ZKSCAN2	0.284667398881204	9.475791938298	1.02289134475116e-14	1.09515397196346e-10	A	G
MNEc.2.29.28036050.PC	ANKRD16	-0.274224985562877	-9.46535270873781	1.07222891069679e-14	1.14095484028497e-10	A	C
MNEc.2.20.28818350.PC	LOC100056062	0.588271126923666	9.46519430403833	1.07299563685373e-14	1.14095484028497e-10	A	G
MNEc.2.3.8793151.PC	BBS2	-0.254142949922354	-9.4586227756977	1.10529256919611e-14	1.16237359855743e-10	A	G
MNEc.2.3.35626394.PC	PIEZO1	0.568109950360162	9.45859701413789	1.10542107645293e-14	1.16237359855743e-10	G	A
MNEc.2.25.4411872.PC	TDRD7	0.430332460476185	9.45014301892516	1.14841120869077e-14	1.19759864149592e-10	A	G
MNEc.2.18.82066721.PC	C18H2orf80	0.441135817441081	9.41390157797575	1.3525165441735e-14	1.38003205325383e-10	G	A
MNEc.2.20.29062926.PC	LOC100056309	-0.908380678281413	-9.39519085624445	1.47173472710392e-14	1.47386679571917e-10	A	G
MNEc.2.11.6103926.PC	TEN1	-0.269429288356116	-9.37124640404282	1.63978140869376e-14	1.62922655324316e-10	T	C
MNEc.2.2.21058224.PC	OSCP1	-0.529752111358885	-9.31326138602992	2.13074249475537e-14	2.04717628834431e-10	G	A
MNEc.2.19.33425363.PC	ZDHHC19	0.314304676047161	9.29436572467291	2.32063510517037e-14	2.22397683427339e-10	G	A
MNEc.2.4.5847274.PC	RINT1	0.331188034726312	9.27954321615607	2.48138312062962e-14	2.33662095769864e-10	T	C
MNEc.2.7.72341824.PC	LOC102150987	-0.335829931303813	-9.27047176350733	2.58521423655446e-14	2.42686382292486e-10	T	C
MNEc.2.4.102082973.PC	LOC100147160	0.519416229352786	9.1783141666888	3.92111587836099e-14	3.49912975143469e-10	A	G
MNEc.2.2.12157486.PC	IPP	-0.286670379936035	-9.15996048734559	4.26040011702198e-14	3.71027189627776e-10	A	G
MNEc.2.20.29818184.PC	DDR1	0.751812680562684	9.13568851734778	4.75464152369961e-14	4.09587303402357e-10	C	T
MNEc.2.29.28267119.PC	ASB13	-0.643502276508121	-9.13305185561547	4.81167425892195e-14	4.12092249478887e-10	A	G
MNEc.2.20.30521012.PC	LOC106782293	0.414644241332948	9.09482501295213	5.71980592951602e-14	4.78090712504353e-10	G	T
MNEc.2.10.8815932.PC	LOC100063034	0.34577302883062	9.08904008263873	5.87144697650764e-14	4.87417140676364e-10	T	C
MNEc.2.24.19346321.PC	ACOT6	0.277023036400142	9.07853003923111	6.1573190537022e-14	5.08916670352236e-10	T	G
MNEc.2.19.56051112.PC	DCBLD2	0.309106296716761	9.05267200816405	6.92137465762244e-14	5.63455863514795e-10	C	T
MNEc.2.13.39971762.PC	PKMYT1	0.345438461690372	9.02507948411722	7.84162680435736e-14	6.19713780143038e-10	C	A
MNEc.2.20.29553936.PC	RPP21	-0.359609433733006	-9.00587410767948	8.55350340828928e-14	6.67609935422625e-10	C	G
MNEc.2.4.7526672.PC	DUS4L	-0.436283847613206	-8.95966049227385	1.054293580912e-13	7.96607394709868e-10	A	G
MNEc.2.28.34987613.BIEC2-739690	NOL12	-0.188674975695069	-8.95318905426132	1.0856254148722e-13	8.15398601783486e-10	A	G
MNEc.2.23.7652389.BIEC2-640048	LOC102147868	0.218508539988831	8.92793544830031	1.21706407931111e-13	8.91134789689418e-10	A	G
MNEc.2.17.69599093.PC	TMTC4	-0.29124277773885	-8.91122348648593	1.31268585741822e-13	9.51942683677413e-10	A	C
MNEc.2.2.36864331.BIEC2-471737	ARHGEF19	0.291756094547744	8.90186449438335	1.36948234461619e-13	9.81845179539454e-10	T	C
MNEc.2.2.39897205.PC	LOC100056417	0.300544205798515	8.89676301329344	1.40147011408226e-13	1.00098707199541e-09	C	T
MNEc.2.20.29147469.PC	LOC102150537	0.506935955965107	8.89228864753379	1.43014041547584e-13	1.01488505764623e-09	A	C
MNEc.2.11.37853350.PC	RAD51D	0.255738096065957	8.86940952479744	1.58617528536768e-13	1.09770173209369e-09	T	C
MNEc.2.19.37756518.PC	HCLS1	-0.270711452879564	-8.84317276679573	1.78618222600719e-13	1.20957959716937e-09	C	T
MNEc.2.6.55866489.PC	AMN1	0.373632015500687	8.84137237780763	1.80079770809982e-13	1.21729937586908e-09	G	A
MNEc.2.18.9698328.PC	LOC102149302	-0.362947043250681	-8.8396411091888	1.8149648889133e-13	1.22468913151943e-09	C	A
MNEc.2.6.30633990.PC	DDX11	-0.233815392474464	-8.81123673558715	2.06398292223688e-13	1.35410014151431e-09	C	T
MNEc.2.9.3500078.PC	LRRCC1	0.379929619320399	8.79966411859223	2.17498495722578e-13	1.41710040549728e-09	G	A
MNEc.2.21.3812670.PC	CERS1	0.289426758821766	8.79711338051494	2.20024319205036e-13	1.42619311603939e-09	C	T
MNEc.2.5.51011558.BIEC2-908759	TTF2	-0.385906694566375	-8.79636816285175	2.20767780515857e-13	1.42856604224965e-09	T	C
MNEc.2.23.16823061.PC	ANXA1	0.414520510801168	8.77645732508719	2.41589596194484e-13	1.53444625108844e-09	C	A
MNEc.2.2.7658695.PC	NRDC	0.122954350648733	8.75569960997183	2.65390943746842e-13	1.6578070101832e-09	A	G
MNEc.2.22.32835647.PC	IFT52	-0.175530478205503	-8.72539511426485	3.04412528594773e-13	1.8706920796994e-09	T	C
MNEc.2.14.23912303.PC	FAXDC2	0.479181393189508	8.68203010803456	3.70437175288819e-13	2.20484439711261e-09	A	G
MNEc.2.1.184276800.PC	ATL1	0.21866410775126	8.67450807159879	3.83267588914462e-13	2.26695353033369e-09	T	C
MNEc.2.21.24428290.PC	OXCT1	-0.382110728646749	-8.66648458407383	3.97443444152913e-13	2.33549190490341e-09	G	A
MNEc.2.17.7168404.PC	GTF3A	-0.173187174886992	-8.6650002761507	4.00122803846014e-13	2.34466760218544e-09	A	G
MNEc.2.5.58120604.PC	SLC6A17	-0.266989482608523	-8.65822808613612	4.12578454073641e-13	2.41019419137789e-09	G	A
MNEc.2.20.33676468.PC	VPS52	-0.172124082474193	-8.61204751327963	5.08497588049927e-13	2.90332641873436e-09	A	G
MNEc.2.16.30088097.PC	PDHB	-0.145500282114606	-8.60042182627837	5.35971770275133e-13	3.05098988429177e-09	G	A
MNEc.2.5.45881539.PC	LOC106783188	-0.327890250136714	-8.59819436950132	5.41402748360139e-13	3.07266433321041e-09	G	A
MNEc.2.6.38020369.PC	LY49F	0.597029098593762	8.57151580527652	6.10887841818326e-13	3.43101077729239e-09	G	T
MNEc.2.14.19589065.PC	LOC102148137	-0.286849300216579	-8.57075757731581	6.1298784313813e-13	3.43770484220912e-09	C	T
MNEc.2.13.40447914.PC	C13H16orf59	0.260704133124178	8.55788923232224	6.49749024834675e-13	3.56982487595801e-09	T	C
MNEc.2.1.168713077.BIEC2-80727	HEATR5A	0.31889972371233	8.55716492071626	6.51882479075826e-13	3.57635576719136e-09	T	C
MNEc.2.2.41161742.PC	KIF1B	0.508261017597442	8.55231657922078	6.66344650943314e-13	3.64513249114782e-09	A	C
MNEc.2.4.102924553.PC	NUB1	-0.258563902862062	-8.5340606982391	7.23736697527173e-13	3.90416168917331e-09	T	C
MNEc.2.27.13397613.PC	WRN	-0.299596142499375	-8.53397734996623	7.24009742975432e-13	3.90416168917331e-09	C	T
MNEc.2.10.22303432.PC	LOC102150861	-0.330397949907386	-8.48432146818535	9.06428243078686e-13	4.70680707804737e-09	C	T
MNEc.2.10.20307656.PC	LOC102147584	-0.258032245353378	-8.4735546759586	9.51681290041684e-13	4.90812899605154e-09	G	A
MNEc.2.25.36910146.PC	OLFM1	0.353490910444038	8.47107915510364	9.62401152236089e-13	4.9566618560028e-09	T	G
MNEc.2.10.14825901.UKUL2091	ZNF404	0.206836637877541	8.46579903732172	9.85670741134249e-13	5.06960996530695e-09	C	T
MNEc.2.22.48615468.PC	YTHDF1	-0.106208884197778	-8.45947531365028	1.01428053325837e-12	5.18856029177942e-09	A	G
MNEc.2.18.11159159.PC	TMEM185B	0.207120982703558	8.44395019187095	1.0880880040765e-12	5.49924035423166e-09	G	A
MNEc.2.8.1310079.PC	LOC100065759	0.427478845881567	8.44174606741525	1.09899281298091e-12	5.54694789028231e-09	G	A
MNEc.2.27.7494596.PC	PLPP5	-0.235674371347203	-8.43826239014201	1.11645126507407e-12	5.61261549682276e-09	C	T
MNEc.2.10.24417669.PC	EPS8L1	-0.720775296507037	-8.41836066366167	1.22163641162376e-12	6.06886524531217e-09	A	G
MNEc.2.20.43080229.PC	AARS2	-0.267029979124228	-8.41444316151847	1.24347931589721e-12	6.1612056372059e-09	C	A
MNEc.2.10.16544309.PC	MILL	-0.372183100939791	-8.3843502637299	1.42480964459031e-12	6.92731855975581e-09	C	T
MNEc.2.6.38561175.PC	STYK1	-0.56436173146642	-8.38286235376237	1.43443105246783e-12	6.95263037486773e-09	T	C
MNEc.2.11.22402209.PC	LOC100053935	-0.350401935614646	-8.38081331060043	1.44778729282178e-12	6.9994432312667e-09	T	C
MNEc.2.2.44030629.PC	THAP3	0.308151505754126	8.36495189499866	1.55546829094091e-12	7.43673954767323e-09	C	T
MNEc.2.26.32700380.BIEC2-728388	MORC3	-0.238749141335661	-8.36314030727348	1.56826515423658e-12	7.46745924905518e-09	C	T
MNEc.2.2.12556157.PC	POMGNT1	0.21268969718751	8.3471133997581	1.68615789814783e-12	7.91924349336111e-09	A	G
MNEc.2.8.33770896.PC	TWSG1	0.233513346781982	8.33934800465641	1.74642314016059e-12	8.15171748819055e-09	G	A
MNEc.2.23.55143627.PC	NOL8	0.17731325117025	8.30772438484868	2.01489181600262e-12	9.20063282518015e-09	G	A
MNEc.2.31.15592273.PC	ARMT1	-0.224748483328122	-8.29986796726436	2.08774964474011e-12	9.47617047262857e-09	T	C
MNEc.2.13.17905628.PC	GUSB	0.515948133115512	8.29027870638015	2.18025214992165e-12	9.8253478422343e-09	A	C
MNEc.2.1.126193627.PC	DIS3L	-0.166644626457803	-8.23811910194591	2.75995222889098e-12	1.20088884179463e-08	C	T
MNEc.2.20.36074860.PC	MAPK13	-0.371804349339824	-8.2269801053553	2.90244571175289e-12	1.25423956428579e-08	C	T
MNEc.2.15.205792.PC	SEPT10	-0.300922609169366	-8.21731075109554	3.03208116067352e-12	1.30604810112773e-08	G	A
MNEc.2.1.26108699.PC	GSTO2	0.189859690142436	8.19744940481163	3.31677420905248e-12	1.40599878676228e-08	A	C
MNEc.2.11.32940833.PC	MKS1	0.28472713663361	8.19478917177341	3.35687999081626e-12	1.42140812529252e-08	G	A
MNEc.2.10.12494334.PC	LOC102147478	0.5592193208788	8.18953235518813	3.43756119199824e-12	1.45070294212271e-08	T	C
MNEc.2.15.12899749.PC	LOC100063525	0.28161300059617	8.18508570004877	3.50731759931978e-12	1.47193642977856e-08	G	A
MNEc.2.18.81501153.PC	METTL21A	0.154329448003357	8.15047513647507	4.10084531765499e-12	1.67642025158697e-08	G	A
MNEc.2.2.41406467.BIEC2-499162	CLSTN1	-0.219206707755243	-8.14715548544259	4.1627932619722e-12	1.69990873637082e-08	A	G
MNEc.2.2.12030640.PC	KNCN	0.361047098582801	8.14124825417346	4.27534704342652e-12	1.73278625530643e-08	G	A
MNEc.2.28.45448888.PC	HDAC10	-0.33781189941477	-8.13494386352991	4.3988209395878e-12	1.77333664484633e-08	C	T
MNEc.2.2.12896028.BIEC2-457100	AKR1A1	0.34115567734076	8.12431670109159	4.61506756917219e-12	1.84090911712114e-08	G	A
MNEc.2.17.28943711.PC	SUGT1	-0.196422039078197	-8.11740779565503	4.76131239397579e-12	1.89525066202922e-08	G	T
MNEc.2.27.11390057.PC	FUT10	-0.210875616296314	-8.1113845353044	4.89257913382645e-12	1.93934459572783e-08	G	A
MNEc.2.7.30749299.PC	SCN3B	0.707710660245185	8.1069439193714	4.99166230899632e-12	1.97357544279398e-08	T	C
MNEc.2.8.28778047.PC	LOC102150681	0.223890904841167	8.10594780912313	5.01416203601006e-12	1.97718646327367e-08	A	G
MNEc.2.17.15040629.PC	SPG20	0.300092336090809	8.1005708403715	5.13737420761327e-12	2.01527531253255e-08	G	A
MNEc.2.24.32198959.PC	SPATA7	-0.402536676344132	-8.09262595996781	5.32498187396497e-12	2.08239577317453e-08	T	G
MNEc.2.12.11997253.PC	AGBL2	-0.296548960877567	-8.09223972975098	5.33427447559445e-12	2.08387698707692e-08	G	A
MNEc.2.12.8790377.PC	ALKBH3	-0.165943537534044	-8.08334424669036	5.55283413795029e-12	2.16034124986552e-08	G	T
MNEc.2.23.6800463.PC	C23H9orf64	-0.227819319603274	-8.02541991930521	7.21171410902818e-12	2.70711228266349e-08	A	G
MNEc.2.5.94169081.PC	MIER1	0.135365883416654	8.02284938871248	7.29583364590014e-12	2.73177083744288e-08	A	G
MNEc.2.3.9946131.PC	CNGB1	0.222236230517287	8.0161358910818	7.52017622682418e-12	2.79915895992267e-08	C	T
MNEc.2.25.11026875.PC	LOC100060997	0.188551483764608	8.00383220855609	7.94934041524944e-12	2.94442635594489e-08	G	A
MNEc.2.31.2137043.CUHSNP00076853	PNLDC1	-0.273867049930133	-8.00122326958395	8.04343676279105e-12	2.96683556083589e-08	A	G
MNEc.2.23.5778838.PC	LOC102150619	-0.374624376585973	-7.98801990472228	8.53695765136384e-12	3.10436583114834e-08	G	A
MNEc.2.11.41579873.PC	LOC100071927	0.310853321075457	7.9612262850176	9.63324842334882e-12	3.41126573513796e-08	G	A
MNEc.2.8.34289462.PC	RALBP1	0.163612173656594	7.95429427109825	9.93905649547415e-12	3.49665983515442e-08	C	T
MNEc.2.8.78613394.PC	PIGN	0.202727804186892	7.94134367713465	1.05365569901425e-11	3.67808013649719e-08	G	A
MNEc.2.5.94145720.PC	WDR78	0.211534863345473	7.94093153492882	1.0556149123371e-11	3.67956253765581e-08	C	T
MNEc.2.21.2275738.PC	USE1	-0.218855750019386	-7.92791577257955	1.11939357476383e-11	3.86627510202799e-08	G	T
MNEc.2.16.38353118.PC	CELSR3	0.174775823401018	7.92067318173343	1.15653277501851e-11	3.95128796303786e-08	A	C
MNEc.2.3.117456799.PC	ADD1	-0.283996561548507	-7.90053055896293	1.26641079499291e-11	4.24620697129016e-08	A	G
MNEc.2.22.19120323.PC	MAVS	0.208682668084191	7.87751381252819	1.40476589001755e-11	4.64428608059394e-08	C	A
MNEc.2.1.147359720.PC	RTF1	-0.266668580531151	-7.8764508561324	1.41150749150259e-11	4.65843743060441e-08	T	C
MNEc.2.19.56633218.PC	ARL6	-0.211401628604298	-7.8671782472109	1.47170256817276e-11	4.84443021822292e-08	T	C
MNEc.2.30.723177.BIEC2-812467	LOC102148849	-0.224061666292642	-7.85801742182992	1.53368510990839e-11	5.02660448061956e-08	C	A
MNEc.2.20.24316184.PC	LOC102150115	0.553099586606945	7.85133646668952	1.58052393390368e-11	5.16669725321067e-08	G	A
MNEc.2.27.37368694.PC	CSMD1	-0.948456754406016	-7.84494405767133	1.62667445568065e-11	5.29015215789705e-08	G	A
MNEc.2.20.24230088.PC	LOC100068447	0.270394999028565	7.83426842246524	1.70676309611436e-11	5.50275972112334e-08	A	G
MNEc.2.1.159282372.PC	LOC100630442	-0.332021464155021	-7.81007332819573	1.90312694599398e-11	6.06417624496087e-08	A	C
MNEc.2.4.90013387.PC	LOC106783088	-0.525149133855877	-7.80394648499696	1.95632753626604e-11	6.21277763143811e-08	G	A
MNEc.2.14.36439314.PC	WDR55	0.201366389895486	7.79049706570127	2.0783684172666e-11	6.5457516702812e-08	A	G
MNEc.2.10.26446550.PC	LOC100060311	0.351335538330788	7.78607761091397	2.12010491564627e-11	6.67132691243638e-08	C	T
MNEc.2.18.42712126.PC	KCNH7	0.359752411264984	7.78377999662077	2.14213219679159e-11	6.72387232154383e-08	G	A
MNEc.2.3.20115675.PC	LOC100067168	0.111746509858026	7.77200617797554	2.25863921050757e-11	7.05447567989715e-08	T	C
MNEc.2.4.52079944.PC	MACC1	-0.575209027621217	-7.77070774431871	2.27186839170046e-11	7.08806124389904e-08	C	T
MNEc.2.16.38123659.PC	PRKAR2A	0.229735778468884	7.73700312461677	2.64364956045534e-11	8.0575458643432e-08	G	T
MNEc.2.1.91516461.PC	LOC100068061	-0.407243003613555	-7.71703264460175	2.89193364047628e-11	8.70218234468647e-08	G	A
MNEc.2.13.9169669.PC	IFT22	-0.359660261586944	-7.70532536164443	3.04815270258665e-11	9.12872539555136e-08	A	G
MNEc.2.3.5977300.PC	AKTIP	0.15600875563283	7.68493388001935	3.34059457457407e-11	9.85638393435724e-08	G	A
MNEc.2.14.35093022.PC	LOC102147329	0.167576020277008	7.68438116598923	3.34889884932193e-11	9.87319020290948e-08	C	T
MNEc.2.13.11190008.PC	TBL2	-0.322103607429293	-7.66096372510511	3.72029328780799e-11	1.07916329149105e-07	T	C
MNEc.2.6.65418749.PC	LOC102148182	0.494241008834115	7.65332521281973	3.85010190062322e-11	1.11170620460439e-07	A	G
MNEc.2.13.41756424.PC	RPUSD1	0.250839143848909	7.64312520549693	4.03050344270337e-11	1.15324066895472e-07	C	T
MNEc.2.11.10532810.PC	LOC102150289	-0.729501509484921	-7.63412872270935	4.19659532048598e-11	1.19448972503834e-07	G	A
MNEc.2.13.19308466.PC	ZNF785	-0.199943028690171	-7.63225838646219	4.23197223874423e-11	1.20270490558803e-07	T	G
MNEc.2.17.20314596.PC	LOC102150008	-0.323081007799434	-7.62714838984292	4.33014859558595e-11	1.22784071797935e-07	G	A
MNEc.2.21.8108379.PC	TRAPPC13	0.177395150369491	7.6189403572091	4.49261761867124e-11	1.26256096307774e-07	T	C
MNEc.2.26.30175287.PC	DNAJC28	-0.196881905900289	-7.61494598389048	4.57386460485234e-11	1.2825373843643e-07	T	C
MNEc.2.1.138760826.PC	LYSMD2	0.318861791532371	7.60383841193429	4.80757319897161e-11	1.33557161989233e-07	C	T
MNEc.2.30.29134972.PC	RABIF	0.171633509271255	7.57955150999122	5.36084791874736e-11	1.46452663761523e-07	T	C
MNEc.2.7.74708730.PC	LOC102149883	-0.330476139444182	-7.57547636598953	5.45970726647426e-11	1.48687703771683e-07	T	C
MNEc.2.15.28861177.PC	POLE4	0.312609009660141	7.56744938761729	5.65977679179983e-11	1.53562703424791e-07	T	C
MNEc.2.5.41441195.PC	PEAR1	0.307669847492617	7.56201515172848	5.79935189186532e-11	1.56067618418336e-07	T	C
MNEc.2.7.72758706.BIEC2-1006464	LOC100053519	-0.312375070020638	-7.56180173010967	5.80490291664817e-11	1.56067618418336e-07	A	C
MNEc.2.25.2984498.PC	LOC106782581	-0.280084544472478	-7.55504630949541	5.98337073977909e-11	1.6007000943135e-07	T	C
MNEc.2.16.85043908.PC	P2RY1	0.43344474610097	7.54632598451761	6.22185144436147e-11	1.64934659091006e-07	G	A
MNEc.2.11.50294998.PC	CLDN7	-0.280093886240745	-7.53879431940789	6.4354294328499e-11	1.69764206743881e-07	C	T
MNEc.2.6.21442354.PC	SH3BP4	-0.429293604919293	-7.52572673294282	6.82345733096224e-11	1.78261103957085e-07	T	G
MNEc.2.20.30045216.PC	LOC100054397	0.719924355509134	7.51344585876747	7.20933230456727e-11	1.87307854598243e-07	C	A
MNEc.2.9.47905588.PC	LOC106781023	0.216550929439946	7.50020819133846	7.64963570121463e-11	1.97123977914848e-07	T	G
MNEc.2.25.37483083.PC	TMEM141	-0.339903937047348	-7.48904746313183	8.04159213989018e-11	2.04759824597185e-07	C	T
MNEc.2.15.39737806.TBIEC2-318327	TMEM17	0.169256042420704	7.46392334222094	8.99864563368387e-11	2.25590444230564e-07	T	C
MNEc.2.14.45777771.PC	ISOC1	-0.3043222589926	-7.45086056808393	9.54022203746247e-11	2.3681496103269e-07	C	T
MNEc.2.15.88619440.PC	RNASEH1	0.234885194084878	7.44949974335963	9.59847470807577e-11	2.37793165209606e-07	A	G
MNEc.2.20.35569702.PC	ARMC12	-0.240829943488869	-7.44365726874509	9.8526232779236e-11	2.42595565969109e-07	A	G
MNEc.2.13.33978719.PC	ATF7IP2	-0.515786529238488	-7.43938953675051	1.00424939717483e-10	2.46534500066134e-07	T	C
MNEc.2.1.127391515.PC	SPG21	0.165520056238676	7.43692302841921	1.01538848896208e-10	2.48738969626992e-07	A	C
MNEc.2.1.171835921.PC	SRP54	-0.138741728987183	-7.4323734079679	1.03625886437914e-10	2.53079552315774e-07	A	G
MNEc.2.16.7270157.PC	TTLL3	-0.392125533868236	-7.43040269878565	1.04543108506516e-10	2.5499061096444e-07	A	C
MNEc.2.10.3717301.PC	ANKRD27	0.144598830307032	7.42091038270525	1.09075572401258e-10	2.64004451094133e-07	G	A
MNEc.2.3.19848293.PC	NQO1	0.347522599356466	7.37632045083804	1.33126156338615e-10	3.13204393904334e-07	C	A
MNEc.2.5.60419900.BIEC2-912360	PRMT6	-0.161594066717777	-7.37585691309998	1.3340206634104e-10	3.1365858415181e-07	G	A
MNEc.2.24.15487227.BIEC2-635397	PLEKHD1	0.200114346964165	7.36397008702248	1.40675152936693e-10	3.28109929290316e-07	A	C
MNEc.2.20.32623510.PC	LOC100060697	0.932730340940066	7.35308118046052	1.47683357420597e-10	3.41718707283063e-07	A	G
MNEc.2.11.20049198.PC	NBR1	-0.121468706636724	-7.35219326576941	1.48269918906442e-10	3.42866352805304e-07	G	T
MNEc.2.10.18331963.PC	CCDC114	-0.264038625989274	-7.35077325628671	1.49212807398938e-10	3.44625687188103e-07	T	C
MNEc.2.18.51568333.PC	ITGA6	-0.231926507387684	-7.34741773107644	1.51464657157815e-10	3.49187469256478e-07	T	C
MNEc.2.1.104552390.BIEC2-44751	SYNM	0.565634705840477	7.34230014187562	1.54964287469001e-10	3.54925027049894e-07	G	A
MNEc.2.1.161378135.BIEC2-73335	RNF212B	0.506298097877684	7.31578458074917	1.74426866979794e-10	3.93108765293879e-07	A	G
MNEc.2.19.18306018.PC	PIK3CA	0.176129379415386	7.31144732904593	1.77834161049313e-10	3.99754720090445e-07	T	G
MNEc.2.11.59196909.PC	B9D1	0.232108398841903	7.29751624279	1.89232573830351e-10	4.19891774122522e-07	C	T
MNEc.2.14.28541908.PC	GRPEL2	-0.21336821566568	-7.29279470483174	1.93258355137362e-10	4.27321767039697e-07	T	C
MNEc.2.16.46353099.PC	GORASP1	0.171860176808151	7.29156517435845	1.94320613951878e-10	4.29169206779521e-07	A	G
MNEc.2.1.97523246.PC	SLCO3A1	0.394313291894083	7.28753089285257	1.97847016261451e-10	4.35502706462181e-07	G	A
MNEc.2.9.83285194.PC	LOC100064109	0.250825301782241	7.28484622771086	2.00228912373267e-10	4.39908149910102e-07	A	G
MNEc.2.22.38951875.PC	KCNG1	0.277554901393934	7.28324640942526	2.01661849979461e-10	4.41774359498178e-07	G	A
MNEc.2.11.52378268.PC	DHRS7C	0.368237115208822	7.27589241485526	2.08381073239008e-10	4.54652191124212e-07	A	G
MNEc.2.11.42488168.PC	FOXN1	0.248663447418807	7.27407203538618	2.10078425276158e-10	4.57564348101663e-07	A	C
MNEc.2.4.102082973.PC	LOC100146250	0.263583482673891	7.26375150445425	2.19964748579997e-10	4.76084206172448e-07	A	G
MNEc.2.2.22207591.PC	ZMYM6NB	0.285758235515603	7.24729080516361	2.36699160171035e-10	5.02534486846669e-07	A	G
MNEc.2.1.79330100.PC	DISC1	0.217470944207623	7.24635652701408	2.37686068586336e-10	5.04346921618794e-07	A	G
MNEc.2.15.28917018.PC	LOC100058226	-0.360352360683941	-7.24468878951932	2.39457938302047e-10	5.07537669905868e-07	T	C
MNEc.2.1.26238719.PC	CFAP43	0.347865397574434	7.24218304629048	2.42144865970433e-10	5.12085798130888e-07	T	C
MNEc.2.7.2294947.PC	ZFR2	0.245601127911924	7.237358960558	2.47402492335519e-10	5.21166498094764e-07	C	T
MNEc.2.20.29509711.PC	LOC102150938	-0.395302471650035	-7.22710372142888	2.58959601636115e-10	5.43395430689066e-07	C	G
MNEc.2.8.94054841.PC	RBFA	-0.217610197211067	-7.22156869543098	2.65418774643051e-10	5.54344522981586e-07	C	T
MNEc.2.5.96770972.PC	ITGB3BP	-0.162274492024512	-7.1944785540455	2.99418024500468e-10	6.1101873084309e-07	C	T
MNEc.2.1.38535743.PC	KIF20B	0.219602427102553	7.183687318454	3.14137682554753e-10	6.36936613822514e-07	G	A
MNEc.2.7.59759281.PC	ME3	-0.331817656583141	-7.18342770694417	3.14500526818428e-10	6.37284122923672e-07	T	C
MNEc.2.16.4004393.PC	PLXND1	-0.434930915566107	-7.18257419890549	3.15696366200019e-10	6.38245361072942e-07	G	A
MNEc.2.2.66589292.BIEC2-484825	DDX60L	0.27578231883852	7.1720580576549	3.30806732306271e-10	6.6432941420892e-07	C	T
MNEc.2.10.34186677.PC	ELOVL4	-0.267461108736627	-7.16051975628432	3.48214178169187e-10	6.93037021198308e-07	G	A
MNEc.2.13.11232996.PC	WBSCR22	-0.128144533776871	-7.15990211009601	3.49171261986661e-10	6.94576685307524e-07	C	T
MNEc.2.1.162690604.PC	LOC106782231	-0.486153902944767	-7.15831605919355	3.51640951120189e-10	6.98755055686429e-07	T	C
MNEc.2.2.92777640.PC	SLC7A11	0.833532397847655	7.15247415676373	3.60888281236088e-10	7.15253365078776e-07	A	G
MNEc.2.28.14307673.PC	TMTC3	-0.203764816512698	-7.15008796542619	3.64734640157722e-10	7.22120411446492e-07	A	G
MNEc.2.8.68908143.PC	SKA1	0.935767528919874	7.149932530109	3.64986599232899e-10	7.22241511614092e-07	G	A
MNEc.2.1.100199951.PC	MCTP2	-0.244382696610353	-7.14729281065559	3.69292076606245e-10	7.29617063143582e-07	C	T
MNEc.2.4.96844906.PC	TRPV6	0.506798391115061	7.13993420874292	3.81562617669645e-10	7.49946070449437e-07	G	A
MNEc.2.7.93770258.PC	CCDC34	0.179952308560771	7.13571532620641	3.88779572505839e-10	7.6018375052227e-07	T	C
MNEc.2.1.160337400.PC	CEBPE	0.291732230219785	7.10136665481697	4.52817657966432e-10	8.60075452387425e-07	C	T
MNEc.2.13.26622315.PC	LYRM1	-0.456432107623598	-7.09116569977731	4.73781166414561e-10	8.90068106557979e-07	G	T
MNEc.2.3.107315724.PC	PROM1	0.648075224575691	7.08525314018125	4.86370451865969e-10	9.11908703639317e-07	C	A
MNEc.2.20.37260675.PC	RNF8	0.224563768373403	7.08422307645977	4.88597467253152e-10	9.15177627881046e-07	T	G
MNEc.2.29.21507253.PC	PHYH	-0.175189950424764	-7.07908994309926	4.99847381772464e-10	9.32098653873153e-07	T	C
MNEc.2.11.6573291.PC	ARMC7	-0.377402491929977	-7.07199464699677	5.15822626140478e-10	9.57643046352012e-07	A	G
MNEc.2.29.12975026.PC	MSRB2	0.21080606540864	7.0576263624119	5.49743743402408e-10	1.01267238287103e-06	G	T
MNEc.2.1.92246692.PC	PDE8A	-0.160552550152689	-7.05635117021683	5.52859265267621e-10	1.01692686105355e-06	G	A
MNEc.2.15.28920459.PC	DUSP11	0.189641721726957	7.05146164907317	5.64968705670019e-10	1.03417576212037e-06	G	A
MNEc.2.8.11651509.PC	MMAB	0.243978098710353	7.05090424024324	5.66365818055539e-10	1.03623209834201e-06	T	C
MNEc.2.20.50813410.PC	LOC102149723	0.24305103324738	7.03082422811617	6.19051111927502e-10	1.11856951168252e-06	T	C
MNEc.2.7.78502422.PC	AKIP1	0.226608289391549	7.02685997298794	6.30014079354984e-10	1.1362092315676e-06	A	C
MNEc.2.31.17292867.PC	LOC100064292	0.616038865216013	7.02376065842564	6.38719264409377e-10	1.14807998393132e-06	C	T
MNEc.2.11.50032996.PC	LOC100072916	-0.408418381647211	-7.02220080157176	6.43145608277457e-10	1.15255535832095e-06	C	T
MNEc.2.21.2999388.PC	LSM4	0.209383647291974	7.02167677589082	6.44639443460368e-10	1.15433639634465e-06	G	A
MNEc.2.13.19926107.PC	RABEP2	0.25781438517014	7.01668941856912	6.5903051400283e-10	1.17510324730352e-06	G	A
MNEc.2.12.25488448.PC	LOC102148237	1.06393034596976	7.01187420572107	6.73227586687454e-10	1.19759721425906e-06	A	G
MNEc.2.15.8951655.PC	CHST10	-0.201192784617994	-7.01071869195816	6.76679437606072e-10	1.20147925457377e-06	T	C
MNEc.2.10.20311732.PC	LOC100067778	0.207144584727294	6.99756224086217	7.17243248255478e-10	1.26166686916039e-06	T	C
MNEc.2.15.61020591.PC	FEZ2	0.229627704974066	6.99044487175823	7.40184994427378e-10	1.29720024628008e-06	A	G
MNEc.2.5.53399055.PC	VANGL1	-0.263307964237821	-6.9873581998627	7.50359643646114e-10	1.30957511405759e-06	A	G
MNEc.2.24.4653093.PC	TMEM260	-0.121916770935011	-6.98083378725477	7.7232563222224e-10	1.3411101582395e-06	A	G
MNEc.2.20.29623159.PC	LOC102150441	1.65473940550334	6.98043066788977	7.73703590846403e-10	1.34263800494052e-06	A	G
MNEc.2.25.31725728.PC	GLE1	-0.152177884199104	-6.97561222749885	7.90364438115195e-10	1.36616694599934e-06	A	G
MNEc.2.23.191838.PC	HABP4	-0.236568935795933	-6.96022066844554	8.46008427642372e-10	1.44715074497873e-06	G	A
MNEc.2.11.49987328.PC	SLC16A11	-0.247712521675251	-6.95245999297163	8.75523394130786e-10	1.48488924548415e-06	A	G
MNEc.2.2.47319517.PC	LOC102149620	-0.290828754794638	-6.93847877123248	9.31299774843912e-10	1.55991723295444e-06	C	T
MNEc.2.1.71831899.PC	ZNF37A	-0.17313457167747	-6.93307934561603	9.53772434596345e-10	1.59614618064811e-06	G	A
MNEc.2.18.80362110.PC	ADAM23	1.25108851907457	6.92665058339951	9.81232471632894e-10	1.63199998760413e-06	A	G
MNEc.2.30.27206909.PC	DDX59	-0.115713157806989	-6.92108932767467	1.00561941204807e-09	1.66378852685405e-06	C	T
MNEc.2.15.6955030.PC	MFSD9	0.217740246020418	6.92070351738426	1.00733340183541e-09	1.66444191036505e-06	C	A
MNEc.2.5.36788666.PC	LOC100147417	0.765693542691998	6.91584908711132	1.02914904719698e-09	1.6938343559074e-06	A	G
MNEc.2.17.64594546.PC	DCT	0.485980807437409	6.91281769889727	1.04300928519066e-09	1.70995522601404e-06	C	T
MNEc.2.17.21442585.PC	ARL11	0.48904216469038	6.912530510486	1.04433195243609e-09	1.71138248570562e-06	C	T
MNEc.2.28.9441994.PC	CCDC59	0.163154446359789	6.9089169854576	1.06111730979341e-09	1.72915803246126e-06	T	C
MNEc.2.27.2914344.PC	SLC20A2	-0.443658072392882	-6.9068256058701	1.07095417911159e-09	1.74368659876414e-06	C	A
MNEc.2.3.9666804.PC	CIAPIN1	0.115010238057161	6.90546512352523	1.07740180482713e-09	1.74978548079995e-06	A	G
MNEc.2.20.24115340.PC	LOC100066535	0.535458828622775	6.90373892884955	1.08563812528493e-09	1.75626370425261e-06	C	T
MNEc.2.2.47265252.PC	TNFRSF14	0.206140590319689	6.89773362229711	1.11478176599294e-09	1.79420902228057e-06	G	A
MNEc.2.7.68735164.PC	GDPD5	0.4791503666517	6.87457346827781	1.23463594538122e-09	1.95879494550626e-06	C	T
MNEc.2.2.14525705.TBIEC2-481215	KDM4A	-0.138442378826213	-6.87321746352213	1.24203690518158e-09	1.967644450874e-06	A	C
MNEc.2.1.26976217.PC	CALHM2	-0.184522082563507	-6.86971448897776	1.26136031869003e-09	1.99284190891213e-06	C	A
MNEc.2.20.31885722.PC	LOC100059994	-0.401091657150044	-6.86724729871656	1.27514888087395e-09	2.011268952073e-06	G	A
MNEc.2.19.46293929.PC	PVRL3	0.43122096823039	6.86160306307174	1.30725849424649e-09	2.05421156320724e-06	T	C
MNEc.2.10.12285494.BIEC2-100378	LOC100069166	0.360001309408868	6.83708155918385	1.4563370635931e-09	2.24011743280868e-06	A	G
MNEc.2.1.128858729.PC	TPM1	0.271698300374966	6.83527120244663	1.46798949425255e-09	2.25262929211822e-06	G	T
MNEc.2.5.6195818.PC	METTL18	-0.225591135121173	-6.83359346144901	1.47887093550389e-09	2.26557281806861e-06	C	T
MNEc.2.12.28038040.BIEC2-197057	CPT1A	0.2450758051478	6.8320074119119	1.48923128575054e-09	2.27316503655557e-06	A	G
MNEc.2.21.16860770.PC	PLPP1	-0.140111959016843	-6.82086412748293	1.56408040854132e-09	2.37116093256042e-06	C	T
MNEc.2.15.59264573.PC	GALM	0.284422630924749	6.81928649231676	1.57497476757307e-09	2.38672105014148e-06	G	A
MNEc.2.15.42578047.PC	LOC102147836	-0.334152594001507	-6.81882041114923	1.57820767791942e-09	2.3900545429024e-06	C	T
MNEc.2.24.12008975.PC	LOC106782545	-0.344341802068729	-6.80666027280866	1.66492205212089e-09	2.49901763290023e-06	C	T
MNEc.2.16.40397486.PC	LOC102149133	0.320347828156246	6.80570454520182	1.67193446666778e-09	2.50854847290672e-06	G	T
MNEc.2.4.93938568.PC	MRPS33	0.215191661829497	6.80415331718099	1.68337866320126e-09	2.52113585217134e-06	T	C
MNEc.2.24.35605439.PC	GOLGA5	0.123015997884296	6.78634138627446	1.82049006713495e-09	2.6898600536213e-06	T	G
MNEc.2.20.31212688.PC	LOC100054114	0.336296516570875	6.77773639282184	1.89064323765435e-09	2.78265342173516e-06	A	G
MNEc.2.6.20934563.PC	LOC106783257	0.433928565978976	6.77038859342834	1.9526656084709e-09	2.86169910835926e-06	T	C
MNEc.2.20.36338254.PC	C20H6orf222	0.452682170780823	6.76432963039292	2.00532439023034e-09	2.92190429231393e-06	A	G
MNEc.2.23.6223611.PC	LOC102150654	0.232598806600258	6.76394595896015	2.00870593557237e-09	2.9257053136463e-06	A	C
MNEc.2.5.40742587.PC	LOC102151104	0.44502011250347	6.75680642957097	2.07267348278089e-09	3.00500027763442e-06	T	C
MNEc.2.25.35570641.PC	SURF2	-0.161687458649225	-6.75389088398379	2.09937316391042e-09	3.03557170627462e-06	G	A
MNEc.2.1.138600252.PC	LEO1	0.169554923311937	6.7537128782621	2.10101429382521e-09	3.0367847212418e-06	T	C
MNEc.2.4.54390490.PC	FAM126A	0.165886640065381	6.74785800505802	2.15570871592819e-09	3.1016281289004e-06	A	G
MNEc.2.29.4962276.PC	LOC102149425	0.251666157139086	6.73759889596806	2.2549731814452e-09	3.21028464046802e-06	A	G
MNEc.2.11.2028311.PC	BAIAP2	-0.240599489563251	-6.73201516523487	2.31089184060925e-09	3.27756672956993e-06	G	A
MNEc.2.2.6190460.PC	CPT2	-0.211444133017439	-6.72761743358202	2.35589967419427e-09	3.33141638964147e-06	C	T
MNEc.2.27.5742179.PC	LOC102149449	0.233305846507214	6.71430886317355	2.49746912558497e-09	3.49375810629819e-06	C	T
MNEc.2.6.30750225.PC	TULP3	0.175112522292175	6.71147492091784	2.52868781018197e-09	3.52570424196553e-06	G	A
MNEc.2.6.70302185.PC	AAAS	0.185584204537508	6.70750164484664	2.57311013120429e-09	3.57841537363361e-06	C	T
MNEc.2.17.4458835.PC	MIPEP	0.142377927827877	6.70351778641415	2.61842775317714e-09	3.62412995151224e-06	T	C
MNEc.2.2.87139022.PC	SMAD1	-0.309738030282895	-6.69898982890822	2.67089641448333e-09	3.67926283679502e-06	T	C
MNEc.2.22.20895053.PC	LOC100067519	-0.420582099291481	-6.69785831645063	2.68417007473262e-09	3.69527756403658e-06	G	A
MNEc.2.18.42712126.PC	GCA	0.30678283900965	6.69736446956166	2.68998383186585e-09	3.70017050723699e-06	G	A
MNEc.2.8.66037400.PC	HDHD2	0.124162810366559	6.69536572676182	2.71364163679951e-09	3.72864801767886e-06	A	G
MNEc.2.13.38565929.PC	LOC100069750	0.171079087669483	6.69155030663548	2.75937662010236e-09	3.78051175184893e-06	T	C
MNEc.2.10.15784176.PC	BLOC1S3	-0.161334741222918	-6.66480278166235	3.10218251471038e-09	4.15984323664746e-06	G	T
MNEc.2.15.18153337.PC	RNF103	-0.151489475402781	-6.66351182437387	3.11975609545048e-09	4.17601196081382e-06	T	C
MNEc.2.16.44133804.PC	TRAK1	-0.156041837978141	-6.65607020064081	3.22299917293061e-09	4.29144777247579e-06	G	A
MNEc.2.19.12798399.PC	NCEH1	0.250716618774394	6.65409039435214	3.25103236392969e-09	4.32117450452216e-06	C	T
MNEc.2.28.24439075.PC	SCYL2	-0.14181466215762	-6.65296707845671	3.26704538409424e-09	4.33724100742254e-06	G	A
MNEc.2.10.36160136.UKUL2151	IBTK	-0.179748625078485	-6.65108080668035	3.29411053899855e-09	4.36769750848549e-06	T	C
MNEc.2.19.18354290.PC	LOC106781998	-0.188734128298715	-6.63847493935557	3.48078115245553e-09	4.56721438955728e-06	C	T
MNEc.2.6.25657308.PC	NDUFA10	0.110106473653895	6.63650787898418	3.5108408854689e-09	4.59550619355508e-06	C	T
MNEc.2.27.39956369.PC	ZNF596	0.218267875698453	6.633720231978	3.55388173431092e-09	4.64026467685348e-06	G	A
MNEc.2.27.1595173.PC	POMK	-0.171124978913366	-6.63243288884569	3.5739342847428e-09	4.65715747348401e-06	T	G
MNEc.2.22.13340735.PC	MKKS	-0.184533512565667	-6.62839338461908	3.63758744919491e-09	4.72870878668562e-06	T	C
MNEc.2.28.38425416.PC	NDUFA6	-0.152055663184762	-6.62452795347049	3.69954947427291e-09	4.79608073481943e-06	C	T
MNEc.2.4.74925940.PC	LOC102148459	0.261590543039185	6.62376776222333	3.71185772783904e-09	4.80874344426736e-06	G	T
MNEc.2.8.2079962.PC	LOC100054057	-0.877860499029554	-6.62039267561189	3.76699576239648e-09	4.86519005481186e-06	A	G
MNEc.2.16.76646659.PC	TRPC1	0.224658863075045	6.61831331231296	3.80136925257072e-09	4.89955467236786e-06	C	T
MNEc.2.5.13931568.PC	TOR3A	-0.182739518295468	-6.61790663664157	3.80812817834012e-09	4.90659558340036e-06	A	G
MNEc.2.20.31808313.PC	DRB	-0.389674838644559	-6.61136224748437	3.91854832850602e-09	5.02492230772346e-06	G	C
MNEc.2.10.19906064.PC	NAPSA	-0.379732862904984	-6.60825836511918	3.97202236748187e-09	5.08144486095499e-06	G	A
MNEc.2.20.50299675.PC	LOC100069254	0.375328145660688	6.60694586823843	3.99485122829869e-09	5.10719805751274e-06	G	A
MNEc.2.28.35079716.PC	EIF3L	-0.127234555743014	-6.60316754099929	4.06129801962373e-09	5.17990100476184e-06	C	T
MNEc.2.5.28527448.PC	C5H1orf74	0.297450895069029	6.60050525368084	4.10877454907975e-09	5.233400889957e-06	G	T
MNEc.2.15.28611970.PC	LOC100069237	0.2850981234787	6.59468001902267	4.21458304605308e-09	5.34658276502709e-06	A	G
MNEc.2.10.1533944.PC	CCNE1	-0.222495906379968	-6.59197515124306	4.26462759744191e-09	5.38739816905637e-06	T	G
MNEc.2.8.43583335.BIEC2-1104409	MYOM1	-0.214048443687707	-6.59131033601181	4.27701768090451e-09	5.39325375837431e-06	C	T
MNEc.2.15.58512120.PC	THUMPD2	0.292558974408238	6.58596254682636	4.37799025695516e-09	5.48404270216333e-06	G	A
MNEc.2.9.27313685.PC	LOC100067739	0.20111918061341	6.58474222624342	4.40136039495832e-09	5.5023923852263e-06	C	A
MNEc.2.1.147876798.PC	RMDN3	-0.236851503471304	-6.58279882090768	4.43883368430592e-09	5.54009178368995e-06	T	G
MNEc.2.6.47836878.BIEC2-953276	LDHB	0.18581048577824	6.58134235272175	4.46712483868591e-09	5.56256377166098e-06	C	T
MNEc.2.5.40525487.PC	LOC102147390	-0.384243246447813	-6.5742580738414	4.60730235103937e-09	5.70334613296373e-06	C	A
MNEc.2.1.93148189.PC	RCCD1	-0.110168657842812	-6.5604375523582	4.89343693746481e-09	6.00453422505236e-06	C	T
MNEc.2.25.76282.PC	DNAJB5	0.121100285001386	6.55787666000636	4.9483582250418e-09	6.05622091829885e-06	C	T
MNEc.2.12.25098525.PC	C12H11orf85	0.487143659591777	6.55584955795088	4.99226449094018e-09	6.10099136886644e-06	G	A
MNEc.2.6.67342201.PC	BCDIN3D	-0.181131759840739	-6.55078632652979	5.10362566704957e-09	6.21810507743809e-06	A	G
MNEc.2.7.16817131.PC	ALKBH8	0.13912770690734	6.54867097993252	5.15087656845221e-09	6.26357842237012e-06	T	C
MNEc.2.2.46106684.PC	C2H1orf174	0.208655823442291	6.54859109126922	5.15266952571388e-09	6.2637465721006e-06	G	A
MNEc.2.14.5758987.PC	CLTB	-0.181422436254191	-6.53916289605502	5.36866975780391e-09	6.48260622650479e-06	C	T
MNEc.2.18.60824906.PC	NUP35	0.13583671871633	6.53007834794932	5.58527644137444e-09	6.71417272854505e-06	A	G
MNEc.2.20.23013592.PC	LOC100067842	-0.274021858282672	-6.52878301048537	5.61685893448002e-09	6.74592271327926e-06	G	A
MNEc.2.1.9718922.PC	BUB3	-0.108354547738893	-6.52405550835329	5.73363183339701e-09	6.86760028305407e-06	T	C
MNEc.2.7.1449259.PC	ZNF554	0.207737348177668	6.52398786318866	5.73532005479122e-09	6.86760028305407e-06	G	A
MNEc.2.16.47031115.PC	XYLB	-0.218700129952672	-6.52387985165145	5.73801672135709e-09	6.86760028305407e-06	T	C
MNEc.2.8.2494372.PC	LOC100056096	0.252120672576203	6.52326907961793	5.75328919294631e-09	6.88118109350952e-06	C	A
MNEc.2.10.4094934.PC	TDRD12	0.290907122625384	6.51820325584501	5.88152312816156e-09	6.99749114439449e-06	T	C
MNEc.2.14.36153581.PC	DND1	0.160670585081221	6.51782841292481	5.89112346513574e-09	7.00399073188071e-06	T	G
MNEc.2.13.38694243.PC	TRAP1	0.259735318747319	6.51712321358728	5.90922686233271e-09	7.02330815256383e-06	C	T
MNEc.2.1.113674895.PC	TUBGCP5	0.363910765875014	6.51666448736604	5.92103254323766e-09	7.0307172483203e-06	C	T
MNEc.2.19.32184138.PC	BDH1	-0.242662197674583	-6.51503908357292	5.96305197129653e-09	7.07395491196983e-06	T	C
MNEc.2.20.30435607.PC	DHX16	-0.127262466982933	-6.51297711916484	6.01678253840961e-09	7.12207188754493e-06	C	T
MNEc.2.22.28677638.PC	LOC100070140	-0.276341343302291	-6.50239991727684	6.3000345532308e-09	7.37206479147632e-06	G	A
MNEc.2.24.43782664.PC	CINP	-0.130837259154541	-6.50159230112312	6.3221971055452e-09	7.39571242593041e-06	C	T
MNEc.2.2.22167874.PC	ZMYM1	0.135888303589137	6.50070718757301	6.34657504343746e-09	7.41312344359252e-06	C	T
MNEc.2.1.123741850.PC	GLCE	0.189223060814859	6.49861518349435	6.40456408703685e-09	7.46668421371725e-06	A	G
MNEc.2.16.309309.PC	KBTBD12	0.239640580408676	6.48575014624549	6.77289061312595e-09	7.82619501422881e-06	A	G
MNEc.2.12.28148196.PC	IGHMBP2	0.161265453305819	6.48335436686522	6.84376344087213e-09	7.88558685013842e-06	T	C
MNEc.2.15.649148.PC	SH3RF3	-0.31209407006758	-6.47295160453914	7.16011798049974e-09	8.16153410790432e-06	T	G
MNEc.2.24.35365492.PC	C24H14orf159	0.155740259297301	6.47150382261343	7.20527890851539e-09	8.20540785845122e-06	G	A
MNEc.2.5.38910167.PC	CD1E2	-0.509035811317711	-6.46571246577687	7.38876826370686e-09	8.36673793952258e-06	A	G
MNEc.2.8.74893172.PC	FECH	0.190496457835345	6.46248153461006	7.49313800976863e-09	8.45709424587564e-06	C	T
MNEc.2.6.84406687.PC	YEATS4	0.134193654547895	6.45574279300014	7.71554258482774e-09	8.68738884052451e-06	T	C
MNEc.2.3.17814492.PC	ZDHHC1	-0.381663228184869	-6.45264144135244	7.82008375394608e-09	8.78941192652992e-06	A	G
MNEc.2.10.1482587.PC	C10H19orf12	0.178156461550572	6.44925248772053	7.93592372735154e-09	8.89148009292469e-06	A	G
MNEc.2.10.24632638.PC	LOC100055141	0.209255622068658	6.4492289928817	7.93673272106137e-09	8.89148009292469e-06	G	C
MNEc.2.15.28917018.PC	LOC100069269	-0.419008213540774	-6.44622053603152	8.04099996319023e-09	8.98966697479548e-06	T	C
MNEc.2.4.95280790.PC	LOC102148347	-0.319094141749265	-6.44391688417162	8.12175595325309e-09	9.06388922137285e-06	A	G
MNEc.2.6.74291995.PC	PRIM1	0.235073940819299	6.44278862351088	8.16160031678972e-09	9.09829761506223e-06	T	C
MNEc.2.16.67031515.PC	ASTE1	0.115709343119253	6.43912758926999	8.2922269323776e-09	9.20258752244768e-06	G	A
MNEc.2.10.19592882.PC	PNKP	0.166404472097086	6.43561234705245	8.4195990324957e-09	9.31627082762526e-06	G	A
MNEc.2.28.37022511.PC	ADSL	-0.112685831749535	-6.43011942241502	8.62251982550073e-09	9.49767700800267e-06	A	G
MNEc.2.17.665142.PC	CENPJ	-0.343853935816053	-6.42999008094718	8.62735588061787e-09	9.49767700800267e-06	G	T
MNEc.2.16.68521038.PC	NPHP3	-0.195628723461321	-6.42728443658587	8.7291373633794e-09	9.59069373258449e-06	C	A
MNEc.2.4.25712064.PC	VOPP1	0.30706725628849	6.42406057214622	8.85196653755988e-09	9.68745501033132e-06	A	G
MNEc.2.20.32435621.PC	LOC100060531	0.388773115475812	6.42132150669773	8.95766829972425e-09	9.77769272334687e-06	A	G
MNEc.2.10.23135004.PC	LOC100053092	0.267129043274484	6.41805165544965	9.08549067651481e-09	9.88870238762812e-06	G	T
MNEc.2.11.58614147.PC	ULK2	0.269179804385878	6.41445139444511	9.22831853674805e-09	1.00268594549985e-05	G	A
MNEc.2.8.10410168.PC	MYO18B	0.284841250385783	6.40884400819551	9.45521118221298e-09	1.02075579286945e-05	C	A
MNEc.2.6.73576095.PC	NABP2	0.184398188123745	6.40701626651034	9.53035414045237e-09	1.02753992794597e-05	A	C
MNEc.2.14.92392006.PC	MCCC2	0.266173632608495	6.39966517773498	9.8385922445026e-09	1.05386968917235e-05	C	T
MNEc.2.7.33352495.PC	ROBO4	0.505455325136498	6.39696208731015	9.95439982715217e-09	1.06446727796861e-05	T	C
MNEc.2.21.7874078.PC	NLN	0.422161935478057	6.38696994488904	1.03943232449653e-08	1.10123190197719e-05	T	G
MNEc.2.10.59079917.PC	SMPD2	-0.1399549039243	-6.38632759581132	1.04232532411227e-08	1.10369160800537e-05	G	A
MNEc.2.16.35645120.PC	LOC106781821	0.216616333109661	6.37390832657509	1.09985196860767e-08	1.15200392723551e-05	G	A
MNEc.2.6.75324126.PC	XRCC6BP1	0.240948930335709	6.37320237614392	1.10321473888577e-08	1.15377525220217e-05	C	T
MNEc.2.10.11032831.PC	C10H19orf54	0.209641300144521	6.37292770111154	1.10452589197213e-08	1.15469656322538e-05	C	T
MNEc.2.15.52706816.PC	MCFD2	-0.188456351959345	-6.36944865249082	1.12126710944514e-08	1.16993653042832e-05	A	C
MNEc.2.16.76270439.PC	GK5	-0.290879319811224	-6.36919964813449	1.12247490586537e-08	1.17087401949727e-05	T	C
MNEc.2.10.33609429.BIEC2-114076	LCA5	-0.282798486398459	-6.36838768668957	1.12642227926658e-08	1.17441647981992e-05	A	G
MNEc.2.17.389012.PC	PARP4	-0.256763193130576	-6.36464132757586	1.14481397270289e-08	1.19024054329345e-05	C	A
MNEc.2.6.33785151.PC	CD9	-0.455169780690396	-6.36342030074562	1.15087223464992e-08	1.19424320815067e-05	C	T
MNEc.2.7.76103255.PC	LOC100070224	-0.412455858589201	-6.35644165053352	1.1861114153154e-08	1.22543567030635e-05	C	T
MNEc.2.26.39868290.PC	FAM207A	0.16100877443091	6.35018277046253	1.21862312934923e-08	1.25151074584818e-05	C	T
MNEc.2.16.66739590.PC	COL6A6	0.259840024035826	6.34974961783384	1.22090548792793e-08	1.25317473503782e-05	G	A
MNEc.2.2.15683093.PC	P3H1	-0.267450828405746	-6.34342774988245	1.25470194198676e-08	1.28022751712783e-05	A	G
MNEc.2.13.31085330.PC	ERCC4	-0.161580298754736	-6.33820003892763	1.28334705668093e-08	1.30383238935489e-05	G	A
MNEc.2.20.3590193.PC	NQO2	-0.202237383343241	-6.33417828556057	1.30582370173304e-08	1.32453490973783e-05	A	G
MNEc.2.22.20697427.BIEC2-585775	SIRPA	-0.35673824946085	-6.32641611884614	1.3503116396294e-08	1.36381331492469e-05	G	T
MNEc.2.23.18837044.UKUL3698	GDA	0.229334391501514	6.32581648981168	1.35381008797933e-08	1.36522046348333e-05	T	C
MNEc.2.16.30969659.PC	DNAH12	0.226128351831445	6.32491318693571	1.35909721429403e-08	1.36886163008842e-05	T	C
MNEc.2.15.90016029.PC	MYT1L	0.302729596312273	6.31386518095879	1.42543904688786e-08	1.42111795636909e-05	T	C
MNEc.2.9.3465702.PC	LOC102147744	-0.121498336737109	-6.3078722497296	1.46275582912292e-08	1.45029520298714e-05	C	T
MNEc.2.3.88089566.PC	WDR19	-0.203752718369191	-6.30560002246457	1.4771558201145e-08	1.46276254160808e-05	C	T
MNEc.2.12.30615685.PC	NADSYN1	0.167438824368917	6.30160025499456	1.50284539971659e-08	1.48150656050457e-05	C	T
MNEc.2.8.24468554.PC	BRI3BP	0.18666579310588	6.29673571512467	1.53468545268335e-08	1.50622632841119e-05	G	C
MNEc.2.15.42616933.PC	VRK2	0.192732950253159	6.29641393240617	1.53681500386867e-08	1.50792543120393e-05	A	C
MNEc.2.10.60424859.PC	GTF3C6	-0.141705182882477	-6.29589523791596	1.54025386807147e-08	1.51030264134678e-05	A	G
MNEc.2.25.15273869.PC	LOC100630682	-0.342821631607504	-6.29428044535796	1.55100850197806e-08	1.51836621263593e-05	G	A
MNEc.2.13.1943934.PC	ZDHHC4	-0.115315537768907	-6.29319480184013	1.55828068860271e-08	1.52345923243002e-05	C	T
MNEc.2.7.4613939.PC	STXBP2	-0.141437514323088	-6.28962037623588	1.58246314543981e-08	1.545106076334e-05	G	A
MNEc.2.18.51437596.PC	SLC25A12	0.194062487064331	6.2848771609862	1.61512691444898e-08	1.57092090739997e-05	C	T
MNEc.2.11.732491.UKUL2215	HEXDC	0.224240010428528	6.28213220519134	1.63433354349459e-08	1.58593447959337e-05	C	T
MNEc.2.30.12381904.PC	LOC100050174	0.157598121213014	6.27734226783192	1.66839158061868e-08	1.61360661395863e-05	G	A
MNEc.2.31.22875204.PC	LOC102148022	0.30207187469486	6.27600054200624	1.67805691343304e-08	1.62171155793588e-05	A	G
MNEc.2.5.46594250.PC	PLEKHO1	-0.457253578937452	-6.27174048472608	1.70911345234707e-08	1.6466805688819e-05	A	C
MNEc.2.1.43479779.BIEC2-20151	LOC106782067	0.671024950389302	6.26928515418607	1.72727076289964e-08	1.66079299427439e-05	A	G
MNEc.2.16.41965452.PC	ZNF445	-0.118583454488258	-6.26687250455546	1.74529824673213e-08	1.67599812933702e-05	T	C
MNEc.2.4.35446969.PC	ANKIB1	0.16152517625759	6.26032325695642	1.79517819392974e-08	1.71866564715336e-05	A	G
MNEc.2.11.45889017.PC	SGSM2	0.201281945654891	6.25815907524942	1.81196879003442e-08	1.73167492234899e-05	T	G
MNEc.2.8.22262824.TBIEC2-1093336	IFT81	0.185930498226292	6.25349181724969	1.84870969303939e-08	1.76012227715493e-05	A	C
MNEc.2.5.48728687.PC	CHD1L	-0.152875780368582	-6.23383777498039	2.01168173891704e-08	1.88494379760117e-05	A	G
MNEc.2.7.88175963.PC	HTATIP2	0.141740677284198	6.22751733522236	2.0670501547394e-08	1.92613267845532e-05	G	A
MNEc.2.10.14691956.PC	MIR9092	0.113536126821197	6.225890707797	2.081541869498e-08	1.93555067304835e-05	C	T
MNEc.2.21.3969240.BIEC2-547660	YJEFN3	-0.209087442179143	-6.22493020026703	2.09014620725624e-08	1.94069126908499e-05	T	G
MNEc.2.4.17709856.PC	UPP1	-0.5234934827345	-6.22318923545953	2.10583169890173e-08	1.95238191433547e-05	C	T
MNEc.2.19.36362660.PC	SEC22A	-0.119989979878438	-6.22264404702507	2.11076754501026e-08	1.95599997141132e-05	A	G
MNEc.2.8.3624014.PC	TOP3B	0.232665966315573	6.21346148738108	2.19564116567962e-08	2.01981699569678e-05	C	A
MNEc.2.25.5623481.PC	ANKS6	0.163214444807654	6.21226285066935	2.20696612103953e-08	2.02924879378388e-05	G	A
MNEc.2.9.82234119.PC	LOC106781018	-0.257218701541884	-6.20751446563278	2.25240009828171e-08	2.06500521056989e-05	C	T
MNEc.2.8.6046004.PC	SFI1	0.309166724469883	6.20577585176872	2.26926591045409e-08	2.0759428810155e-05	C	T
MNEc.2.29.4962276.PC	ITGB1	0.22783706652413	6.20421649235426	2.28449898970889e-08	2.08785999458408e-05	A	G
MNEc.2.5.90766314.PC	PTGER3	-0.303267242510208	-6.20277326613985	2.29868763748959e-08	2.09627243633186e-05	C	T
MNEc.2.31.9726589.PC	TCTE3	-0.148797566383902	-6.2011400785911	2.31484892037735e-08	2.10594754640947e-05	A	G
MNEc.2.8.4961276.PC	LOC100146359	0.581067118728679	6.20076488422022	2.31857751016569e-08	2.10741955249199e-05	A	G
MNEc.2.7.81027507.PC	LOC100055978	0.506920332727019	6.1997462674294	2.32873023881756e-08	2.11399338837366e-05	A	G
MNEc.2.11.42589512.PC	SDF2	-0.104417708148723	-6.19950411230456	2.33115029877724e-08	2.11568293177033e-05	A	G
MNEc.2.12.2818242.PC	PRR5L	0.554366800520161	6.1972070773343	2.35423049621985e-08	2.13100981394269e-05	G	A
MNEc.2.1.128113084.PC	TRIP4	-0.118110658792755	-6.19654256397799	2.36094943208709e-08	2.13607012724171e-05	C	T
MNEc.2.10.22024043.PC	LOC102150815	0.201735732208475	6.19369597003431	2.38994668198208e-08	2.15612149807503e-05	G	T
MNEc.2.13.40967870.PC	SPSB3	-0.135187281274309	-6.18588324691989	2.47135351376137e-08	2.21530888322504e-05	A	G
MNEc.2.1.145200996.PC	STARD9	0.228706926337351	6.18457555655084	2.4852445874214e-08	2.22354850858275e-05	G	A
MNEc.2.1.59922075.BIEC2-26784	CHST3	-0.374243917752515	-6.18341520782733	2.49763511258134e-08	2.2341062796394e-05	A	C
MNEc.2.18.50708107.PC	DCAF17	-0.155319510016028	-6.17687303479924	2.56864538905673e-08	2.28520457644769e-05	A	C
MNEc.2.22.49887.PC	ENTPD6	0.19702472953533	6.1760127336752	2.57813052293994e-08	2.29050779519369e-05	T	C
MNEc.2.5.95921616.PC	RAVER2	0.490065670254784	6.16081917948112	2.75146460995494e-08	2.41437256509823e-05	T	C
MNEc.2.5.18807547.PC	CACNA1E	0.425426465493538	6.16071212378268	2.75272591413462e-08	2.41491955562797e-05	G	A
MNEc.2.13.38870055.PC	ADCY9	-0.194695260524714	-6.15962625999934	2.76555163082535e-08	2.42280243583666e-05	A	G
MNEc.2.15.81131332.PC	TRIB2	0.283780375042479	6.15469266911386	2.82457255652907e-08	2.46638760088767e-05	T	C
MNEc.2.22.27519110.PC	SOGA1	-0.151158436553966	-6.15465104227934	2.82507579956892e-08	2.46638760088767e-05	C	T
MNEc.2.22.49496878.PC	LOC102148701	0.165721555457277	6.15042552068059	2.87662344945603e-08	2.5038834281336e-05	C	T
MNEc.2.9.48635931.PC	FZD6	-0.223409777025079	-6.14445404091538	2.95105858143484e-08	2.55372900342095e-05	C	A
MNEc.2.10.22852813.PC	LOC100053055	0.530925909798982	6.14442468262858	2.95142919674214e-08	2.55372900342095e-05	T	C
MNEc.2.8.34739699.PC	VAPA	-0.135880127112756	-6.14208292403995	2.98113987977099e-08	2.57120835441239e-05	C	T
MNEc.2.3.106346557.PC	FAM184B	-0.391891752305556	-6.14043846543653	3.00218011713924e-08	2.58689180967135e-05	T	C
MNEc.2.13.8090398.PC	GAL3ST4	0.249567984785281	6.13606626714302	3.05883708265517e-08	2.62804229784411e-05	A	G
MNEc.2.4.89108492.PC	SLC13A4	-0.181043471581305	-6.13577413599103	3.06266008287956e-08	2.63072980256379e-05	C	T
MNEc.2.1.68332711.PC	TAF5L	-0.127722016946186	-6.12709462262575	3.17842440026974e-08	2.70865584985041e-05	C	T
MNEc.2.25.6357070.PC	GALNT12	0.333960101135866	6.12530240841742	3.20286142857923e-08	2.7251865743341e-05	C	T
MNEc.2.6.34808735.PC	LOC100147591	-0.369044084215863	-6.11990056292471	3.27764458520053e-08	2.77944554520757e-05	G	A
MNEc.2.15.60544934.PC	GPATCH11	0.238281701200739	6.11901958801563	3.29000333540502e-08	2.7857181124824e-05	C	T
MNEc.2.16.39264027.PC	KIF9	-0.217898697594974	-6.10136879174645	3.5475480767031e-08	2.96514862071224e-05	T	G
MNEc.2.23.1526861.PC	ERCC6L2	-0.150774014753267	-6.10049050954794	3.56087073003331e-08	2.97300191611018e-05	T	C
MNEc.2.9.82703747.PC	ZNF16	-0.143653529513179	-6.09770096830694	3.60351386588066e-08	3.00126874098993e-05	C	T
MNEc.2.15.68966654.PC	ATRAID	0.181374355029021	6.09440354725984	3.65457175374743e-08	3.03466343313839e-05	A	G
MNEc.2.3.118429943.PC	LOC102148637	0.1919467945199	6.09439106220806	3.65476642611865e-08	3.03466343313839e-05	C	T
MNEc.2.2.40414909.PC	PTCHD2	0.593763760157907	6.09397337454957	3.66128510081763e-08	3.03874301212513e-05	A	G
MNEc.2.2.5663572.PC	HSPB11	0.188999363505703	6.08630468721021	3.78302864464575e-08	3.1253959278959e-05	T	G
MNEc.2.18.75951341.PC	LOC100146833	-0.140219733723382	-6.08118914839608	3.86645423428989e-08	3.17767470885861e-05	G	A
MNEc.2.4.102259778.PC	LOC100063236	0.322032985596842	6.07991095009812	3.88758157490824e-08	3.19226610625973e-05	C	A
MNEc.2.20.33165956.PC	DQA	-0.394470350343149	-6.07499832362138	3.96984888442351e-08	3.24500144980502e-05	T	C
MNEc.2.5.30427255.PC	CD46	0.255570452670997	6.07125037910205	4.03376634118687e-08	3.28805462406777e-05	A	G
MNEc.2.8.7579772.PC	ASCC2	-0.133806951811336	-6.06825291802306	4.08561557092545e-08	3.32602143848701e-05	C	T
MNEc.2.11.57828778.PC	TRPV2	0.232530779057337	6.06523265420975	4.13852482900143e-08	3.36114276240914e-05	T	C
MNEc.2.5.42099737.PC	ADAM15	-0.177619302458295	-6.06349580777672	4.16925689993354e-08	3.38174886062413e-05	G	A
MNEc.2.7.69089702.PC	XRRA1	0.188331820148128	6.06291745331067	4.1795403376555e-08	3.38781014317599e-05	C	T
MNEc.2.1.14188097.PC	PRDX3	0.246225481273752	6.06248373703703	4.18726846488527e-08	3.39141457158644e-05	G	A
MNEc.2.14.16929109.PC	MAT2B	0.134694145721169	6.0622603404873	4.19125453665846e-08	3.39304821608463e-05	C	T
MNEc.2.1.9924248.PC	LOC102147903	0.252081216742418	6.05982147447953	4.23501579638035e-08	3.42342342882971e-05	A	G
MNEc.2.27.1094074.PC	LOC100049837	-0.312432922594979	-6.05867830720217	4.25568297732996e-08	3.43712092474741e-05	G	A
MNEc.2.16.87303849.PC	C16H3orf33	-0.18458362133643	-6.0561274920412	4.30215857542014e-08	3.46317598348152e-05	G	A
MNEc.2.28.41346598.PC	NUP50	0.196632023810193	6.05480447019765	4.32646092286767e-08	3.47796007399733e-05	C	T
MNEc.2.1.160986315.PC	LOC100056354	0.103493921411848	6.04828098666658	4.44828580598302e-08	3.56001673566371e-05	C	T
MNEc.2.1.162481477.PC	LOC100147522	0.699725710428835	6.0481991746135	4.44983493775862e-08	3.56050377527938e-05	C	G
MNEc.2.11.2342767.PC	RPTOR	0.281490047772769	6.04529026102622	4.5052634864905e-08	3.59876910778352e-05	G	A
MNEc.2.1.135644545.PC	PIGB	-0.125596062815759	-6.04495337405679	4.51172665816542e-08	3.60241151298152e-05	G	A
MNEc.2.5.6905914.PC	SLC19A2	-0.191006464135681	-6.04301860863814	4.54902275487469e-08	3.62530872884884e-05	T	C
MNEc.2.13.23883764.PC	EARS2	0.193571543006689	6.03895789792906	4.62829298961116e-08	3.68073362040784e-05	T	C
MNEc.2.1.126852203.PC	HACD3	-0.188093584105845	-6.03714773703344	4.66406764744825e-08	3.7045145073e-05	G	A
MNEc.2.1.2627239.PC	PPP2R2D	0.160719155003811	6.03481243987458	4.71062425364095e-08	3.73444084967031e-05	T	C
MNEc.2.24.45230978.PC	ZFYVE21	0.234609136250024	6.03366333029269	4.73370109171734e-08	3.75116430267318e-05	C	A
MNEc.2.6.80249775.PC	XPOT	-0.098758855531361	-6.03237417018082	4.75972333728936e-08	3.76800918443141e-05	A	G
MNEc.2.15.85382115.PC	LOC106781713	-0.225154089736949	-6.03105803880843	4.7864356941982e-08	3.78502975682695e-05	C	T
MNEc.2.3.8836102.PC	HERPUD1	0.097423763772582	6.02999084307426	4.80820423809446e-08	3.80085434831274e-05	A	G
MNEc.2.1.126653917.PC	MEGF11	0.280605046415962	6.02957131163292	4.81678853348471e-08	3.80490262176189e-05	A	C
MNEc.2.7.44812048.PC	TECR	-0.158188127285989	-6.02876390056257	4.83335207847988e-08	3.81257309702765e-05	A	C
MNEc.2.5.79703710.PC	TTLL7	0.234184883108424	6.01655215814684	5.09083389340348e-08	3.96853985244346e-05	G	A
MNEc.2.21.8106888.PC	PPWD1	0.118682226390361	6.01176816420674	5.19535405833212e-08	4.03010002035223e-05	G	T
MNEc.2.15.74635656.PC	LOC102150632	0.23185169563289	6.00961475533587	5.243090126033e-08	4.06263950676172e-05	A	G
MNEc.2.15.19049406.PC	USP39	0.0921343258195395	6.00623117821288	5.31897211538938e-08	4.11082917261653e-05	A	G
MNEc.2.12.12566771.PC	LOC102150202	-0.678298173537112	-5.99911636825343	5.48208659800232e-08	4.21246832463745e-05	A	G
MNEc.2.22.45122020.PC	ZBP1	0.456275983153854	5.98911113985738	5.71985022883158e-08	4.35472556447127e-05	G	T
MNEc.2.5.54925611.PC	LOC100064949	-0.182491900716721	-5.98739849609322	5.76155730236917e-08	4.37429540528344e-05	T	C
MNEc.2.20.33734297.PC	MIR8917	-0.166491300852095	-5.98125995748536	5.91352633355726e-08	4.47333603250593e-05	G	A
MNEc.2.4.104622787.PC	DPP6	-0.400865441758681	-5.97879201369132	5.97573295034911e-08	4.51606980753758e-05	G	A
MNEc.2.5.56852930.PC	LAMTOR5	0.125995875670089	5.97670755618491	6.02877617401794e-08	4.54617281197545e-05	C	T
MNEc.2.5.65183852.PC	DPH5	-0.252641770853399	-5.97570444045346	6.05446780887974e-08	4.56281954674236e-05	G	A
MNEc.2.2.15616206.PC	SVBP	0.134862549862907	5.97191785775914	6.15242648545053e-08	4.62743151250494e-05	T	C
MNEc.2.24.3282603.PC	SOCS4	-0.176405719550731	-5.97165036678996	6.15940530612895e-08	4.63084030995507e-05	A	G
MNEc.2.9.30288009.PC	LOC102147348	-0.201111712831165	-5.97127866493538	6.1691159523721e-08	4.63445929329663e-05	G	A
MNEc.2.16.69969181.PC	ANAPC13	-0.152291184937889	-5.95802849691928	6.52531847023163e-08	4.84626966086297e-05	A	G
MNEc.2.8.22771118.TBIEC2-1093531	TMEM120B	-0.172739830919436	-5.95548703773561	6.59592369560771e-08	4.89294745199966e-05	A	G
MNEc.2.1.49679124.PC	ANK3	-0.122839454954142	-5.95254410010631	6.67862469802908e-08	4.94267321747729e-05	C	T
MNEc.2.6.26672632.PC	DTYMK	-0.243833259534246	-5.94839537820984	6.79695031719092e-08	5.01553456119271e-05	C	A
MNEc.2.22.4431494.PC	RALGAPA2	0.380276332606233	5.94580201886935	6.87196349309301e-08	5.06469636087349e-05	A	C
MNEc.2.5.75301651.PC	CCBL2	0.205456371922693	5.94523503029193	6.88847217832643e-08	5.0702209036987e-05	T	G
MNEc.2.26.8167843.PC	GBE1	-0.267869538219076	-5.94302251178828	6.95326789367538e-08	5.11194964713123e-05	A	G
MNEc.2.7.29830577.PC	LOC106783346	0.309320132996938	5.9428571436349	6.95813493742867e-08	5.11411407822991e-05	G	T
MNEc.2.1.125433563.PC	AAGAB	-0.212788658599354	-5.94197351690942	6.98419847072403e-08	5.12728688222499e-05	A	G
MNEc.2.1.76085299.PC	GGPS1	0.121125926344531	5.928723362114	7.38677430094282e-08	5.36501474167999e-05	C	T
MNEc.2.28.40144062.PC	TTLL1	-0.132580894617461	-5.92684817840838	7.44556617667645e-08	5.39942759927595e-05	A	G
MNEc.2.19.57352151.PC	CRYBG3	-0.157874549268745	-5.92143784105385	7.61779363861689e-08	5.49066545924161e-05	T	C
MNEc.2.10.6284737.PC	SDHAF1	-0.154167471292128	-5.91970118301866	7.673905394711e-08	5.5226967106367e-05	A	C
MNEc.2.14.59244118.PC	DCP2	-0.128488961794757	-5.91907095332276	7.69436889057394e-08	5.53321595182642e-05	C	T
MNEc.2.5.31917694.PC	ALDH9A1	-0.221462390554247	-5.91219070278284	7.9213011384768e-08	5.67270059562554e-05	C	T
MNEc.2.6.8895849.PC	LOC100059285	0.558776184323225	5.91127572839135	7.95197291247741e-08	5.69143554789815e-05	T	C
MNEc.2.14.93604751.PC	GUK1	-0.132225321882872	-5.90580882547395	8.13769033413953e-08	5.79394844393262e-05	G	A
MNEc.2.9.17813402.PC	MCMDC2	0.168424433582983	5.89842070236171	8.39548656851621e-08	5.94250339436272e-05	A	C
MNEc.2.26.38293391.PC	SLC37A1	-0.141782230075233	-5.89808312274202	8.40745631804336e-08	5.94771521453962e-05	C	T
MNEc.2.5.63087867.PC	LOC100049851	0.16350618998207	5.89575167503675	8.49058449550931e-08	5.99084880404895e-05	T	G
MNEc.2.6.15205072.BIEC2-942216	RHBDD1	-0.139069107694337	-5.89296698201564	8.59093594741181e-08	6.0481275518811e-05	T	C
MNEc.2.22.45975457.PC	ZNF831	0.217317649826426	5.88807481579523	8.77007405783819e-08	6.15136276897704e-05	A	G
MNEc.2.7.44878569.PC	PRDX2	0.332291499634414	5.88786362372126	8.77788973395917e-08	6.15456397824575e-05	A	G
MNEc.2.1.123494241.PC	RPLP1	0.23099111372646	5.8831502835607	8.9541164681611e-08	6.25495349537343e-05	A	G
MNEc.2.29.18649027.PC	CUBN	-0.214163743218778	-5.88240509450493	8.98229584823716e-08	6.27116660981214e-05	G	A
MNEc.2.4.16585152.PC	LOC100629504	0.227200753712733	5.88151242334166	9.01616741065357e-08	6.28785654845453e-05	G	A
MNEc.2.26.40485203.PC	COL18A1	-0.231671591778772	-5.88121115341155	9.02762721358854e-08	6.29237086245375e-05	G	A
MNEc.2.9.69585080.PC	LOC106780993	-0.185625361207136	-5.88091002152523	9.03909611770397e-08	6.29688653206874e-05	C	A
MNEc.2.20.41861190.PC	UBR2	-0.174595245667706	-5.88072561825418	9.04612638902557e-08	6.30062453332529e-05	G	T
MNEc.2.3.3285630.PC	BRD7	-0.0987618745393734	-5.87857904811933	9.12836089518834e-08	6.34272964171696e-05	G	A
MNEc.2.3.9086024.PC	LOC100630794	0.296401002420999	5.87827889195558	9.1399183798628e-08	6.34842966402377e-05	C	T
MNEc.2.11.7152950.PC	LOC100630791	-0.262015563470376	-5.87524054194501	9.25772501557362e-08	6.41364754464696e-05	G	A
MNEc.2.22.27231555.PC	DLGAP4	-0.140071400852083	-5.87405195252159	9.30421675918032e-08	6.43645747312335e-05	C	A
MNEc.2.25.17791691.PC	BSPRY	0.167752968440047	5.8720095532351	9.38464355631712e-08	6.47730667523824e-05	C	A
MNEc.2.24.31730604.PC	GALC	0.410715746741834	5.87180055565408	9.39291214425757e-08	6.48134223335683e-05	T	G
MNEc.2.7.1605016.PC	FZR1	0.395073210808424	5.87152970794729	9.40363840040201e-08	6.48637891352044e-05	G	A
MNEc.2.15.55415170.PC	PPM1B	0.110446536345991	5.86886971124537	9.50962481844291e-08	6.54041724549782e-05	T	C
MNEc.2.9.5671370.PC	LOC106780969	0.213220425371813	5.86693695392963	9.58737261500446e-08	6.57858283573667e-05	C	T
MNEc.2.5.37663670.PC	PIGM	-0.161598020528314	-5.86554795369891	9.64363373283309e-08	6.61096415219668e-05	T	C
MNEc.2.14.71975189.PC	ERAP1	0.142955563328482	5.8645283554706	9.68513935186862e-08	6.63101149812881e-05	G	A
MNEc.2.12.10500326.PC	CRY2	-0.187708325595075	-5.85942105067796	9.89571186573069e-08	6.74225697815672e-05	C	T
MNEc.2.12.2930725.PC	C12H11orf74	0.178751401733925	5.85727705154822	9.98544744198929e-08	6.78142655918763e-05	G	A
MNEc.2.13.27468590.PC	C13H16orf62	-0.0991724418571921	-5.85329483771907	1.01542540088608e-07	6.87286243741871e-05	T	C
MNEc.2.28.35136944.PC	TMPRSS6	-0.365788374004805	-5.85247608619163	1.01893080667091e-07	6.89020742106708e-05	T	C
MNEc.2.1.146165810.PC	ADAL	0.171823095691628	5.85023049708535	1.02860642353942e-07	6.93729522509213e-05	T	C
MNEc.2.9.5763993.PC	IMPA1	-0.138496719681073	-5.84496274643004	1.05166054305965e-07	7.06609113578147e-05	G	A
MNEc.2.4.49257799.PC	TSPAN13	0.354828251348054	5.84387548493625	1.0564819349308e-07	7.0940845162281e-05	G	T
MNEc.2.5.39107074.PC	CD1B1	0.385726407952133	5.83991113244226	1.07424687099738e-07	7.19868250705555e-05	G	A
MNEc.2.4.102012164.PC	LOC100630393	-0.239914271128218	-5.8389930714808	1.07840266269408e-07	7.21631146891379e-05	A	C
MNEc.2.8.6012676.PC	YWHAH	-0.132491621135469	-5.83737366496945	1.08577190354209e-07	7.25280303923223e-05	C	T
MNEc.2.26.30627976.PC	SMIM11A	0.153445687299649	5.83476668396964	1.09773958183097e-07	7.31725099713185e-05	T	C
MNEc.2.1.183445533.PC	L2HGDH	-0.165591937442158	-5.83138142735974	1.1134742406063e-07	7.40908773850127e-05	G	A
MNEc.2.6.38237109.PC	LOC100065075	0.189042907490847	5.83036033507489	1.11826376071911e-07	7.43311787159248e-05	A	G
MNEc.2.22.46157050.PC	SYCP2	-0.154623850590783	-5.82947199911591	1.1224470887783e-07	7.45307229580797e-05	T	C
MNEc.2.2.6141228.PC	LRP8	-0.287255316345927	-5.82505569468054	1.14347426433216e-07	7.55426594109431e-05	G	A
MNEc.2.1.118866043.PC	HMG20A	-0.113910921050835	-5.82254398671342	1.15560584812148e-07	7.62111185282843e-05	A	C
MNEc.2.1.26108699.PC	SFR1	0.130390986404012	5.82198552236253	1.1583204275344e-07	7.63369460087257e-05	A	C
MNEc.2.5.87978349.PC	LRRIQ3	0.285121917411905	5.82187755421542	1.15884596277155e-07	7.63582868541096e-05	A	C
MNEc.2.6.38215353.PC	YBX3	0.439274830487358	5.82076227751556	1.16428834423441e-07	7.65801671040467e-05	C	A
MNEc.2.13.39672448.BIEC2-235719	FLYWCH2	0.12713641097269	5.8203848066743	1.16613604416386e-07	7.66518494168644e-05	G	A
MNEc.2.11.49724365.PC	ZMYND15	-0.203475812823452	-5.81995192764256	1.16825852165449e-07	7.67647039666473e-05	A	G
MNEc.2.6.30142596.PC	LOC100056978	-0.23061440687584	-5.81761972971168	1.17975935137594e-07	7.7363018675633e-05	G	T
MNEc.2.1.91706504.PC	C1H15orf40	-0.150940450340956	-5.81700488605425	1.18280988527795e-07	7.75190171967178e-05	C	T
MNEc.2.20.31528875.PC	VWA7	0.188344115302717	5.81585040978436	1.18855881068685e-07	7.77746041909006e-05	A	G
MNEc.2.2.34355100.PC	OTUD3	-0.172754146520359	-5.81503731889753	1.19262426261011e-07	7.80001818094031e-05	C	T
MNEc.2.6.65211638.PC	LOC102148212	0.349476775583283	5.81422934943978	1.19667768119161e-07	7.82247391104555e-05	C	T
MNEc.2.26.37537838.PC	C2CD2	-0.282075203428065	-5.8121972438429	1.20693245047305e-07	7.87183636265838e-05	G	A
MNEc.2.22.21618643.PC	FAM110A	0.179646558928874	5.80858454437053	1.22537775234576e-07	7.9638621920629e-05	A	G
MNEc.2.3.59640261.PC	G3BP2	-0.198717644769777	-5.8060404923891	1.23853328146191e-07	8.03640386043075e-05	A	G
MNEc.2.15.15074338.PC	TTL	-0.228419284936275	-5.80592971187254	1.23910928896679e-07	8.03876345288921e-05	A	G
MNEc.2.9.18598367.PC	VCPIP1	-0.164126446052476	-5.80525720560211	1.24261168037113e-07	8.05596282473808e-05	A	G
MNEc.2.10.41231880.PC	LOC102147405	-0.258952054908443	-5.80460489733503	1.24601820045559e-07	8.0738993382195e-05	C	T
MNEc.2.13.2987232.PC	LOC100061235	-0.124105990243776	-5.79940299363341	1.27351518975131e-07	8.22251609489856e-05	G	T
MNEc.2.21.49386299.PC	FAM173B	0.14928645754152	5.79827502564681	1.27955598792809e-07	8.25447935064429e-05	C	T
MNEc.2.14.5751437.TBIEC2-250870	THOC3	0.167962098194181	5.7976630573901	1.28284517032857e-07	8.26676221277802e-05	A	C
MNEc.2.23.299767.BIEC2-635247	LOC100062031	-0.121541459526002	-5.79738412033443	1.28434715268926e-07	8.27410708334498e-05	T	G
MNEc.2.8.12680892.PC	LOC100052208	-0.492819277445537	-5.79562968214185	1.29383401511147e-07	8.32955376222468e-05	A	C
MNEc.2.3.36389746.PC	CISD2	-0.196095704171621	-5.78961418938962	1.32688909916473e-07	8.49037667266685e-05	T	C
MNEc.2.12.23836370.PC	LOC100053734	-0.6130417978889	-5.78814924809789	1.33506410035897e-07	8.53259009010719e-05	T	C
MNEc.2.20.22464037.PC	GPLD1	-0.170931635284357	-5.78719696459177	1.34040484315704e-07	8.55084321546131e-05	T	C
MNEc.2.17.48539157.PC	UCHL3	0.146865239277408	5.78529528376014	1.35113320783955e-07	8.60912696697464e-05	G	T
MNEc.2.2.27851570.PC	XKR8	-0.172387377683803	-5.78299786811209	1.36420700101391e-07	8.67199472942088e-05	T	C
MNEc.2.3.18274742.PC	SLC7A6	0.20594248636821	5.78253691777397	1.36684508099194e-07	8.68661811966578e-05	A	G
MNEc.2.9.49783533.PC	LRP12	-0.166417457744072	-5.78164159317706	1.37198351218312e-07	8.70826736714438e-05	A	G
MNEc.2.10.32932755.PC	IRAK1BP1	0.281809845657084	5.77521543187754	1.40942708881507e-07	8.90264044461759e-05	G	A
MNEc.2.22.48265478.PC	CABLES2	0.183535499618252	5.77242581175134	1.4259931684891e-07	8.97284394195386e-05	C	T
MNEc.2.16.70902981.PC	PPP2R3A	0.206869563993068	5.77007380440527	1.44010942002665e-07	9.03313943145781e-05	G	A
MNEc.2.16.38534631.PC	CCDC71	0.181664256488572	5.76681061816819	1.45992259950658e-07	9.13622410694293e-05	G	A
MNEc.2.13.41005047.PC	E4F1	-0.227989026241855	-5.76520649572762	1.46976059610619e-07	9.18261010448204e-05	G	C
MNEc.2.27.5119617.PC	IDO2	0.306920791825908	5.76456770329559	1.47369643050074e-07	9.19960829311715e-05	C	T
MNEc.2.7.17340090.PC	KDELC2	-0.264878908412828	-5.7583075968933	1.51282081506831e-07	9.40198142791253e-05	T	C
MNEc.2.4.10302560.PC	VPS41	0.162111625627804	5.75807181245284	1.51431424177082e-07	9.40662983045887e-05	T	C
MNEc.2.21.18488749.PC	NDUFS4	0.125223686754843	5.75620778580641	1.52617196401513e-07	9.46165630797924e-05	C	T
MNEc.2.2.40287529.PC	UBIAD1	-0.12136999816895	-5.75481450556716	1.5350947857468e-07	9.50452153936809e-05	G	C
MNEc.2.6.70051617.PC	TNS2	-0.294127856360625	-5.75460872149108	1.53641701221967e-07	9.51115245420976e-05	C	A
MNEc.2.2.51699508.PC	FAM160B2	-0.146629975107202	-5.75348520105713	1.54365578405079e-07	9.54503744329538e-05	A	G
MNEc.2.1.113674895.PC	LOC102150547	0.521716535454254	5.75241024468021	1.55061310104324e-07	9.57730780594078e-05	C	T
MNEc.2.14.5234172.PC	ZNF346	-0.179201944451568	-5.74828714922861	1.57758611138836e-07	9.70727302112154e-05	A	G
MNEc.2.7.47512359.PC	LOC102149103	-0.153695516821735	-5.74678844595119	1.58750460335725e-07	9.75561781801685e-05	A	G
MNEc.2.1.59727206.PC	LOC106782036	0.428011641122642	5.74635347395189	1.59039475085028e-07	9.76545200303281e-05	A	G
MNEc.2.6.37599858.PC	LOC101910264	0.497483250685168	5.73566778402999	1.66304527819323e-07	0.000101261347716162	G	A
MNEc.2.18.11082326.PC	EPB41L5	0.173052155896554	5.73539745880125	1.6649249430672e-07	0.000101343196877026	A	G
MNEc.2.1.108125477.PC	FAN1	0.125659520034277	5.73530680464428	1.66555576111819e-07	0.000101365295182872	A	C
MNEc.2.11.1216724.PC	PCYT2	0.123825822716645	5.73525283752448	1.66593140373414e-07	0.000101371858969328	A	C
MNEc.2.12.1690674.PC	LOC102149165	0.251271063785486	5.73447912880901	1.6713260485196e-07	0.00010158581639123	A	G
MNEc.2.3.59980035.PC	SDAD1	0.191740098081106	5.73317572289262	1.68045290645752e-07	0.000102007811721043	G	A
MNEc.2.16.46038232.PC	RPSA	-0.179580218698922	-5.72975814027435	1.70461760157956e-07	0.000103117129101511	C	A
MNEc.2.17.1885550.PC	SAP18	-0.0694243023696545	-5.72882257884214	1.71129211757663e-07	0.00010342675668871	A	C
MNEc.2.13.6757169.PC	ZNF394	0.171206314619198	5.72655332854335	1.72758858374021e-07	0.000104235657022993	T	C
MNEc.2.30.24916326.PC	ZBTB41	0.122589010230009	5.72474521445177	1.74068273636997e-07	0.000104858572917613	A	G
MNEc.2.15.88745254.PC	LOC102150943	0.429021580760588	5.72023523505116	1.77377086865059e-07	0.000106411522230998	A	G
MNEc.2.13.18654433.PC	LOC100063252	-0.200744545240368	-5.7186993610271	1.78517979040392e-07	0.00010690959108146	A	G
MNEc.2.22.49535755.PC	RTEL1	-0.202622129658262	-5.71610537797284	1.80461294031129e-07	0.000107851578383925	G	A
MNEc.2.3.22289918.PC	DHX38	0.0989498485159937	5.71492119781955	1.81355347783634e-07	0.000108229633203333	C	T
MNEc.2.22.26381896.PC	EDEM2	-0.10903590896415	-5.71439084342438	1.81757176964367e-07	0.000108437735417867	T	G
MNEc.2.6.18221323.PC	LOC106783247	-0.171946956809735	-5.71135760117107	1.84072248218082e-07	0.000109559917908112	A	G
MNEc.2.15.29524086.PC	LOC102149412	-0.363297948553908	-5.70804188030511	1.86636135967288e-07	0.000110737713704844	G	T
MNEc.2.17.65374592.PC	DZIP1	0.303022650756846	5.70510539470373	1.88936114859002e-07	0.000111752051301874	C	A
MNEc.2.24.22678259.PC	POMT2	-0.132756538095231	-5.70308993468349	1.9053083311822e-07	0.000112519484559911	A	G
MNEc.2.20.49725874.BIEC2-537128	PKHD1	-0.329567778546908	-5.70259606287522	1.90923622638244e-07	0.00011268113366544	G	A
MNEc.2.31.17003086.PC	LOC106782931	0.359659088346157	5.70107248618306	1.92140393955067e-07	0.000113187496101377	A	G
MNEc.2.15.40364671.PC	XPO1	-0.158298169437706	-5.70044558958192	1.9264326517125e-07	0.000113355090260131	C	T
MNEc.2.6.8294883.PC	USP37	-0.209280525864515	-5.69990608491505	1.930770712474e-07	0.000113529850442438	G	A
MNEc.2.1.127178056.PC	PDCD7	0.153854652236615	5.69338492831622	1.98397293472528e-07	0.000116042675047159	T	C
MNEc.2.12.25469098.PC	LOC100629234	0.739927419392773	5.69291897599238	1.98782912879982e-07	0.000116214354581817	G	T
MNEc.2.29.25732044.PC	LOC102148232	0.211457778056677	5.68752216975094	2.03303395816645e-07	0.000118272648775536	C	T
MNEc.2.10.23624614.PC	BRSK1	0.140590493340349	5.685974719538	2.04618137670149e-07	0.000118836613886935	G	A
MNEc.2.28.34536390.PC	SSTR3	-0.295810773224914	-5.68401620729449	2.06294129655185e-07	0.000119571501569529	G	A
MNEc.2.19.29582186.PC	MB21D2	0.231254399326119	5.67805364192059	2.11480207346236e-07	0.000122075197038097	G	A
MNEc.2.23.40168784.PC	KLHL9	0.160810119319725	5.67646084790622	2.12887158108236e-07	0.000122604477061757	C	T
MNEc.2.28.33722415.PC	IFT27	-0.12750012984498	-5.67397346241779	2.15102769032831e-07	0.000123542158960298	G	A
MNEc.2.4.60751917.PC	MTURN	-0.187240164397183	-5.67337788083466	2.15636635188166e-07	0.000123792433610184	T	G
MNEc.2.16.73354087.PC	LOC100064644	-0.138288883993487	-5.6720039457602	2.16873179326521e-07	0.000124294960694056	G	A
MNEc.2.6.27832969.PC	CECR5	0.129268446070605	5.6649739700981	2.23310200821056e-07	0.000127405486927398	C	T
MNEc.2.14.4425947.PC	N4BP3	-0.298700220391716	-5.66270303120443	2.25429498280676e-07	0.000128303920061577	G	A
MNEc.2.16.82164893.PC	HPS3	0.226528904951245	5.66132875216465	2.26721610481262e-07	0.000128904958720061	A	G
MNEc.2.2.51543389.BIEC2-477761	PIWIL2	0.307518530066232	5.65789537462847	2.2998164419533e-07	0.00013033684653456	C	T
MNEc.2.13.19084524.PC	ZNF689	-0.113952423595169	-5.65622788964358	2.31581540259877e-07	0.000130992430369513	T	C
MNEc.2.17.28805093.PC	NAA16	-0.125816937171305	-5.65620430039209	2.31604251740905e-07	0.000130992430369513	T	C
MNEc.2.13.10738907.PC	LOC102150646	-0.201139790509548	-5.64999867835644	2.37655723492497e-07	0.000133815266628512	A	G
MNEc.2.19.35822150.PC	MYLK	-0.316809984825926	-5.6482235650703	2.3941517804458e-07	0.000134565762512767	T	C
MNEc.2.20.16956813.PC	KDM1B	0.164537847851293	5.64671214506714	2.40923363202504e-07	0.000135333077495528	T	G
MNEc.2.19.54013249.PC	IMPG2	-0.146271811714083	-5.64543287639991	2.42207195647943e-07	0.000135872780994753	C	T
MNEc.2.5.16993629.PC	AXDND1	-0.187814889611669	-5.64444172615812	2.43206507701652e-07	0.000136291990813978	T	G
MNEc.2.22.27141318.PC	SLA2	0.244394852649129	5.64354254825013	2.44116598976495e-07	0.000136761510526439	A	C
MNEc.2.12.21697267.PC	LOC100062709	-0.182008523207447	-5.64085352856301	2.46858296507064e-07	0.00013790112786311	G	A
MNEc.2.2.17828414.PC	COL9A2	0.288711335383305	5.63998402425672	2.47751299560052e-07	0.000138326931925278	G	A
MNEc.2.2.32604083.PC	KDM1A	-0.1462742811278	-5.63605079567826	2.51830693605104e-07	0.000140273550133236	A	G
MNEc.2.2.39466640.PC	MIR9066	-0.10911326494888	-5.63571252782811	2.52184602588914e-07	0.00014042935579139	T	C
MNEc.2.23.9120964.PC	LOC102148207	0.151121254073885	5.63401418229215	2.53968886897429e-07	0.000141235952122364	C	T
MNEc.2.9.12266047.PC	GDAP1	0.180220015693669	5.6330765383701	2.54959292434275e-07	0.000141661864448397	A	C
MNEc.2.17.68308532.PC	DOCK9	0.186107452195327	5.63025768928421	2.57959698572377e-07	0.000142867629541034	A	C
MNEc.2.28.38307699.PC	SHISA8	0.354255406253452	5.62632357841081	2.62205345896028e-07	0.000144605484260069	C	T
MNEc.2.2.21616189.UKUL492	C2H1orf216	0.221911804452142	5.62601368256449	2.6254268778831e-07	0.000144749350946423	A	G
MNEc.2.11.3084381.PC	LOC102148660	0.237603994820622	5.62556416006558	2.63032781404605e-07	0.000144998439088449	A	C
MNEc.2.4.96528455.PC	TCAF1	0.241768491936436	5.62503020792439	2.63616094298837e-07	0.000145235394874398	C	T
MNEc.2.19.44764175.PC	GTPBP8	0.166861110728187	5.62263492489575	2.66248504358746e-07	0.000146408675666172	G	A
MNEc.2.6.54357566.PC	ERGIC2	-0.143117345009526	-5.61955618300143	2.69670041915561e-07	0.000147946300230486	G	T
MNEc.2.2.24373191.PC	TMEM39B	-0.125996812489173	-5.61915636162001	2.70117541787559e-07	0.000148041620329492	A	G
MNEc.2.1.147876798.PC	GCHFR	-0.151011653827477	-5.61688460812183	2.72674101982877e-07	0.00014922672674248	T	G
MNEc.2.11.6413617.PC	UNC13D	-0.146600035296586	-5.61230577603688	2.77899522265805e-07	0.000151588740060867	T	C
MNEc.2.15.19652947.PC	GGCX	0.205264673359119	5.61229571221381	2.77911115014972e-07	0.000151588740060867	A	G
MNEc.2.15.85380174.PC	LOC102150362	0.159750235972943	5.60867089052025	2.82117721422496e-07	0.000153308909506107	T	C
MNEc.2.7.49121760.PC	ANGPTL6	0.199971773286577	5.60783616997931	2.83095251221101e-07	0.000153685684671081	C	G
MNEc.2.12.17614554.PC	SERPING1	-0.439885919705243	-5.60687328351689	2.84227012949402e-07	0.000154141487784422	A	G
MNEc.2.1.138392606.PC	GNB5	0.232977128881163	5.60684475521346	2.84260612462752e-07	0.000154141487784422	G	A
MNEc.2.6.80666491.PC	TBC1D30	0.252736140790911	5.60531651620698	2.86066233749904e-07	0.000154920867277632	C	T
MNEc.2.20.29842331.PC	VARS2	-0.286151561262395	-5.60100515078429	2.91221154604056e-07	0.000157030375520903	T	C
MNEc.2.16.51080909.PC	CRTAP	-0.21641599413357	-5.59949361007882	2.93049984276036e-07	0.000157732643577038	A	G
MNEc.2.18.75506492.PC	KCTD18	-0.144101553123073	-5.59911190297686	2.9351359937575e-07	0.000157892381144027	C	T
MNEc.2.12.13201936.PC	LOC100146284	1.1318317383857	5.59838617903843	2.94397041984912e-07	0.000158232704373829	G	T
MNEc.2.10.81900686.PC	MAP3K5	-0.209184538493041	-5.59690301252836	2.96210680734111e-07	0.00015895923204744	C	A
MNEc.2.10.19471800.PC	IRF3	-0.168826230273138	-5.59577425351039	2.97598303905444e-07	0.00015952297324763	G	T
MNEc.2.1.80977807.PC	ERCC6	-0.159845435101083	-5.59521613150148	2.98286782983977e-07	0.000159756290054196	A	G
MNEc.2.20.1713354.PC	EXOC2	-0.12156615614082	-5.59363140286729	3.00250196416471e-07	0.000160557976060155	G	A
MNEc.2.3.8803517.PC	AMFR	-0.124305015227114	-5.59303977072742	3.00986457842529e-07	0.000160815386377968	A	C
MNEc.2.4.102051182.PC	LOC100147629	0.291461304105244	5.59156463531787	3.02829943426637e-07	0.00016150401280965	C	T
MNEc.2.11.59535165.PC	ATPAF2	-0.215436282261614	-5.59031089248074	3.04405479164784e-07	0.000162138685190205	A	G
MNEc.2.27.32425255.PC	ASB5	0.279684467599807	5.58827821547375	3.06977020535562e-07	0.00016330159412435	G	A
MNEc.2.1.65199811.PC	DLG5	0.194287228576084	5.58763069620136	3.07800675414746e-07	0.00016360180701577	A	G
MNEc.2.2.23888833.PC	LOC102149311	-0.211409027604162	-5.58645202807746	3.09305542296237e-07	0.000164125134150461	G	A
MNEc.2.19.46526364.PC	CD96	0.2455300158839	5.58450231453312	3.11810740803727e-07	0.000165269122914412	G	A
MNEc.2.1.83688161.PC	BMPR1A	-0.271936929558372	-5.57918341737361	3.18746930881799e-07	0.000168264283493495	C	A
MNEc.2.17.71310800.PC	CCDC168	-0.194575727511361	-5.57703305997411	3.21594008376355e-07	0.000169410464143707	C	T
MNEc.2.8.26623873.PC	TMEM132D	-0.28553468986879	-5.57366564382474	3.26102787606631e-07	0.000171380574207691	T	C
MNEc.2.3.23320222.PC	PDPR	0.107683209287098	5.57361180023335	3.26175383646206e-07	0.000171394931507983	T	G
MNEc.2.20.29756277.PC	LOC100053764	0.263559712976363	5.56858797668272	3.3301925984401e-07	0.000174365732704898	C	A
MNEc.2.5.43923374.PC	S100A6	-0.296808049267587	-5.56725034797255	3.34865166414744e-07	0.000175195972124048	C	A
MNEc.2.27.2802527.PC	HGSNAT	-0.214772280890645	-5.56589642007738	3.36743809340614e-07	0.000175898386698975	G	A
MNEc.2.8.16567536.PC	C8H12orf49	-0.118566728603463	-5.56516108609159	3.37768460391656e-07	0.000176311969162929	C	T
MNEc.2.13.21159191.PC	KIAA0556	-0.142455445703266	-5.56493241388787	3.38087728047426e-07	0.000176405648575887	A	G
MNEc.2.24.36761232.PC	DDX24	0.16989614401201	5.56216401875506	3.41976525469269e-07	0.000177919726460597	C	T
MNEc.2.10.64791571.PC	TSPYL4	0.140126740868684	5.56152549661394	3.4287968748172e-07	0.00017831318264475	C	T
MNEc.2.7.27123472.PC	THY1	0.846320938053542	5.56149618817147	3.42921199250445e-07	0.00017831318264475	C	T
MNEc.2.8.1607176.PC	LOC100053468	0.2346215726751	5.56014683417146	3.44837751374069e-07	0.00017911292970918	T	C
MNEc.2.5.46417415.PC	LOC102149242	-0.159213854534713	-5.55540470996852	3.51657123068609e-07	0.00018179070154806	T	C
MNEc.2.15.46989484.PC	PSME4	-0.0952147040970791	-5.553637090902	3.54232806266518e-07	0.000182811824184052	T	C
MNEc.2.1.79850474.PC	ARV1	0.134077484272533	5.55360678903607	3.54277121876934e-07	0.000182811824184052	C	T
MNEc.2.16.46435614.PC	ITGA9	-0.195900171471313	-5.55311757265934	3.54993341557448e-07	0.000183106523317281	T	C
MNEc.2.17.2493747.PC	MICU2	0.185295146444596	5.55050174614497	3.58847169146855e-07	0.000184641477025059	G	T
MNEc.2.28.42071353.PC	CDPF1	0.124221254701568	5.55027156302484	3.59188253995247e-07	0.00018476675023521	A	C
MNEc.2.13.27825276.PC	COQ7	-0.117333174948385	-5.54888483203034	3.61249862728873e-07	0.000185726291642461	T	C
MNEc.2.11.40746324.PC	RAB11FIP4	-0.162249262527511	-5.54729983600858	3.63620473536356e-07	0.000186666202289193	C	T
MNEc.2.3.50828972.PC	AFF1	-0.136635307572781	-5.54254758366707	3.70820251032313e-07	0.000189565315408075	T	C
MNEc.2.28.27643488.PC	EID3	0.155636713029579	5.54040045630541	3.74118984910831e-07	0.00019112259629208	G	A
MNEc.2.14.48088637.PC	GRAMD3	0.158724666096876	5.53902159864641	3.76252581062428e-07	0.000192005273058759	C	T
MNEc.2.25.14489833.PC	TMEM245	0.1151189574608	5.53282705126884	3.85986298636108e-07	0.00019583726977829	G	A
MNEc.2.13.19700018.PC	LOC100064221	-0.156286949522086	-5.53148201430851	3.88132283713383e-07	0.000196662487594994	C	G
MNEc.2.24.19427308.PC	PNMA1	-0.223420600914013	-5.5287896294111	3.92463230477069e-07	0.000198326009858952	A	C
MNEc.2.16.74084656.PC	COPB2	-0.163672334618022	-5.52835612072031	3.93164994080876e-07	0.000198548112210952	G	A
MNEc.2.1.71386455.BIEC2-29894	LOC100056363	0.131242627013856	5.5266791540942	3.95891298149853e-07	0.00019979162881684	G	T
MNEc.2.1.76047533.PC	TBCE	-0.180343637214456	-5.52423786413661	3.99893431304982e-07	0.000201312455306268	G	A
MNEc.2.31.22651982.PC	ADAT2	-0.115798942457549	-5.52266761992408	4.02488598304036e-07	0.000202365643399332	G	A
MNEc.2.12.11997365.PC	FNBP4	-0.126105495099149	-5.52195292485205	4.03675260203241e-07	0.000202800664803334	C	T
MNEc.2.20.33432955.PC	LOC106782285	-0.614121607221637	-5.51697687011709	4.12033220108361e-07	0.000206132149870501	G	T
MNEc.2.11.47211022.PC	MIR9110	0.282372672686659	5.5160489035739	4.13610572119715e-07	0.000206749358788519	A	G
MNEc.2.1.69358142.PC	ZNF22	-0.183422763216964	-5.51573417066914	4.14146899647097e-07	0.000206962791958877	T	G
MNEc.2.19.55386251.PC	CMSS1	0.186958647742072	5.5149250025102	4.15528919597269e-07	0.000207571226239297	T	C
MNEc.2.28.33681946.PC	LOC100069464	0.385208326227481	5.51388531911145	4.17311302517936e-07	0.000208049772186275	G	A
MNEc.2.5.10336869.PC	MRPS14	-0.138166196767915	-5.51301299210268	4.1881257228196e-07	0.000208605913272582	A	G
MNEc.2.16.31041410.PC	ASB14	-0.211102739288106	-5.51265002493005	4.19438799098787e-07	0.00020886286601648	A	G
MNEc.2.25.25813612.PC	NDUFA8	-0.115754601435574	-5.51247220506726	4.19745927205365e-07	0.000208942307003646	C	T
MNEc.2.12.18965488.PC	CNTF	-0.144478449908148	-5.50972899326475	4.2451206235026e-07	0.000210959464512391	C	A
MNEc.2.18.4385744.PC	LOC100630761	0.20491285685335	5.50897317499621	4.25834560830483e-07	0.000211519027685912	G	A
MNEc.2.4.54165244.PC	RAPGEF5	0.456841118195465	5.50802811817985	4.27493877729773e-07	0.00021212056813383	T	C
MNEc.2.21.30196141.PC	RAD1	-0.150557896929278	-5.50641159130113	4.30346892107181e-07	0.000213148801319186	A	G
MNEc.2.15.63735693.PC	RASGRP3	-0.217884488889222	-5.50556215089981	4.31853562776118e-07	0.000213835356102484	C	G
MNEc.2.10.5797279.PC	ZNF181	0.155178647278036	5.50521251708858	4.32475220439553e-07	0.000214087167198723	C	T
MNEc.2.4.8717458.PC	LOC100630905	0.330185382832898	5.50424260977273	4.34204346489986e-07	0.000214662417752844	A	G
MNEc.2.6.31738014.PC	CRACR2A	0.185069742501995	5.50392593046661	4.34770383965897e-07	0.000214793125046744	A	G
MNEc.2.1.93604112.BIEC2-38679	ANPEP	0.522086119237054	5.50117995978785	4.39709072198579e-07	0.000216789286245114	A	G
MNEc.2.10.12074238.PC	LOC100630497	0.468548734824106	5.50059971601694	4.40759686049577e-07	0.000217109331595082	T	C
MNEc.2.8.8692184.PC	PITPNB	0.10578592662588	5.49991728154798	4.41998487253886e-07	0.000217662893916468	G	A
MNEc.2.16.37177884.PC	BSN	-0.156666373423809	-5.49972655469949	4.42345318752675e-07	0.000217759501175608	G	A
MNEc.2.1.58088996.PC	LRRC20	-0.290059370803833	-5.49633665631247	4.4855455587769e-07	0.000220089760980642	C	T
MNEc.2.23.44687386.PC	LOC106782470	-0.187581046535066	-5.49570638478408	4.49718421094891e-07	0.000220614174015105	A	G
MNEc.2.2.51599377.BIEC2-502188	PEBP4	0.295990726926668	5.49560641885334	4.49903291516469e-07	0.000220637143717658	G	A
MNEc.2.11.38593587.PC	CCL11	-0.335949576818078	-5.49129614329004	4.57945843327407e-07	0.000223683546655377	T	G
MNEc.2.1.162687221.PC	LOC102150071	0.606224995334576	5.49061544369128	4.5922881073507e-07	0.000224193918177218	A	G
MNEc.2.1.18119486.PC	NRAP	0.175563455354605	5.48524497972838	4.69475536895964e-07	0.000227844663782921	A	G
MNEc.2.15.88897365.PC	TRAPPC12	-0.111862478831454	-5.48070356543332	4.78315467442814e-07	0.000231097858638615	G	A
MNEc.2.1.61174380.PC	CFAP70	-0.128805594830935	-5.47931533177072	4.81050169111976e-07	0.000232093279374118	T	C
MNEc.2.13.22738309.PC	LOC100630557	-0.126970176381633	-5.47875546321893	4.82157403268697e-07	0.000232508952649169	C	T
MNEc.2.20.36664786.PC	PXT1	-0.283568940252133	-5.47702487158135	4.8559579201635e-07	0.000233661016445772	T	C
MNEc.2.20.29630087.PC	EQMHCB2	-0.362423881694038	-5.475571882161	4.88501224167353e-07	0.000234730853015503	A	T
MNEc.2.4.89489030.PC	LOC100067491	-0.435498784453622	-5.47481701526055	4.90017407219901e-07	0.000235280041346598	T	C
MNEc.2.16.39033763.PC	MAP4	-0.155730831367092	-5.47343436437622	4.92806518402236e-07	0.000236289708430047	A	G
MNEc.2.8.79528206.PC	BCL2	-0.204237927294182	-5.47025635596231	4.99276507250455e-07	0.000238545908817421	T	C
MNEc.2.13.30597141.PC	PDXDC1	-0.10268384131826	-5.46933586804819	5.0116602722344e-07	0.000239217328511081	C	T
MNEc.2.2.80479533.PC	TRIM2	0.200592286111993	5.46319437594779	5.13953893594572e-07	0.000243835083257151	C	A
MNEc.2.20.31765591.PC	FKBPL	-0.122539157209271	-5.46138116279598	5.17790280553234e-07	0.000245163562234838	A	G
MNEc.2.2.17057009.PC	SCMH1	-0.140672894519118	-5.46058690396758	5.19479614481658e-07	0.000245748264572553	C	T
MNEc.2.24.13958606.PC	RDH11	0.119181128636683	5.45958630419795	5.21615528270018e-07	0.00024645070687637	T	C
MNEc.2.8.43538715.PC	LOC100062440	0.160124929211223	5.4591957550617	5.22451545751249e-07	0.000246722528393744	T	G
MNEc.2.18.13100339.PC	LOC106781940	-0.301847126989694	-5.45609225903656	5.2914189709669e-07	0.000248997915562646	A	G
MNEc.2.5.40175906.PC	CD1A2	0.208862179763019	5.45570219375695	5.29988708630444e-07	0.000249123099312498	T	C
MNEc.2.3.3540248.PC	SNX20	-0.17070492562795	-5.45331797674083	5.35193725124813e-07	0.000251079811849123	C	T
MNEc.2.25.29981679.PC	MVB12B	-0.204582492676309	-5.45302337622107	5.35840346078757e-07	0.000251289738591778	A	C
MNEc.2.13.5543394.BIEC2-215892	PSMG3	-0.133922305258652	-5.44918091412979	5.44344786516844e-07	0.000254773012498101	G	A
MNEc.2.1.118213595.PC	SNUPN	0.0742340941054884	5.44789527539675	5.47219749646883e-07	0.000255802325143774	T	C
MNEc.2.11.35784146.PC	ACACA	-0.177335869646458	-5.44725335090082	5.48660806056848e-07	0.000256313674117204	C	A
MNEc.2.18.50911985.UKUL3187	DYNC1I2	-0.121201504043613	-5.446893358485	5.49470583351743e-07	0.000256537704240753	G	A
MNEc.2.6.68661000.PC	SLC4A8	0.219036262324857	5.44545780490275	5.52711446807191e-07	0.000257669447883485	A	G
MNEc.2.2.108943524.PC	LOC106782877	0.173075163092064	5.44379159303282	5.56496579191867e-07	0.0002589353426534	T	C
MNEc.2.16.77687666.PC	LOC102148929	0.232997328674258	5.43956357382385	5.66215982865039e-07	0.000262357360966217	T	C
MNEc.2.9.15705262.PC	LACTB2	0.103803745170019	5.43780434538907	5.70309042604556e-07	0.000263923128772925	G	A
MNEc.2.31.17003086.PC	LOC100064229	0.33122660752569	5.43604107492287	5.74440655548406e-07	0.000265413318076743	A	G
MNEc.2.24.850687.PC	GPR137C	0.233666134501272	5.434554041426	5.77947835300256e-07	0.000266796876530418	C	G
MNEc.2.14.57612086.PC	ATG12	0.0966809619769011	5.43412264554205	5.78969214231396e-07	0.000267050146137007	A	G
MNEc.2.28.34223793.PC	MPST	-0.24281211126419	-5.4328866846276	5.81905315307029e-07	0.00026804196225538	A	G
MNEc.2.26.39048938.PC	LOC100050760	0.216318470926028	5.43105805388153	5.8627617418226e-07	0.000269631197514125	G	A
MNEc.2.21.10792055.PC	LOC102149956	0.338119519955333	5.42887331254716	5.91540496922403e-07	0.000271524476067398	C	T
MNEc.2.15.11477449.PC	INPP4A	0.188311377438632	5.4262779095807	5.97854681970624e-07	0.00027385824662239	A	G
MNEc.2.20.37963667.PC	BTBD9	-0.168512748123809	-5.42346573340935	6.04770938450512e-07	0.00027624672863929	C	T
MNEc.2.17.68016880.PC	UBAC2	-0.15919329306486	-5.42187927949087	6.08707250758322e-07	0.000277720463875088	C	T
MNEc.2.19.33941749.PC	RUBCN	0.143948255146348	5.42110883289334	6.10627947095435e-07	0.000278297612049179	C	T
MNEc.2.13.9916892.PC	LRWD1	-0.143163997062607	-5.42105597327996	6.10759942146757e-07	0.000278297612049179	A	G
MNEc.2.13.39299270.BIEC2-245976	CLUAP1	0.146176041526568	5.42091921868978	6.11101560240787e-07	0.000278297612049179	C	T
MNEc.2.20.42641313.PC	RPL7L1	-0.0891937226986712	-5.42030497474645	6.12638279555319e-07	0.00027872691760435	A	G
MNEc.2.24.35080982.PC	TRIP11	0.172060992700772	5.41584298964392	6.23915745499843e-07	0.000282818594253594	T	C
MNEc.2.9.41291497.PC	INTS8	-0.101345880393241	-5.4149969459423	6.26076950175445e-07	0.000283594503894022	C	T
MNEc.2.22.6932843.PC	DSTN	0.154561881805456	5.4149491748211	6.26199199665944e-07	0.000283615941798832	C	T
MNEc.2.14.61244977.PC	MAN2A1	-0.119009097701686	-5.40839669201667	6.43191384044969e-07	0.000289729893174895	C	T
MNEc.2.10.9428313.PC	CATSPERG	0.358170297026306	5.40781132997137	6.44731210147735e-07	0.000290238378221573	C	G
MNEc.2.2.54041815.PC	KCTD9	-0.122225951078207	-5.40701422529494	6.46833856564044e-07	0.000290908166806538	C	A
MNEc.2.1.118815187.PC	RPP25	0.149718265234047	5.39873241684441	6.6908224044586e-07	0.000298361969988695	A	G
MNEc.2.11.22520604.PC	ZPBP2	-0.107300730384151	-5.395601818146	6.77686508376787e-07	0.000301382285359977	C	T
MNEc.2.11.11527803.PC	ABCA5	-0.13704827562499	-5.39514625134444	6.78947624821286e-07	0.000301801308010566	T	C
MNEc.2.6.51177951.PC	RASSF8	-0.252086713647465	-5.39294842564468	6.85064158131143e-07	0.000303771105665415	C	T
MNEc.2.11.1828125.PC	ENTHD2	0.125031789143866	5.39131488705318	6.89645287601791e-07	0.000305373223152378	A	C
MNEc.2.1.12575801.PC	BAG3	0.165074027197307	5.3829979649128	7.13439690801899e-07	0.000313780507375161	A	G
MNEc.2.22.34551278.PC	NEURL2	-0.0993147031671867	-5.38242640278731	7.15104175838584e-07	0.00031432996924486	T	C
MNEc.2.7.86575994.PC	HPS5	-0.135234173220905	-5.38234625668907	7.15337879190679e-07	0.000314396188734148	G	T
MNEc.2.5.66098615.PC	AGL	-0.160668086825476	-5.38125588329138	7.18524827583464e-07	0.000315613656326449	T	G
MNEc.2.18.59293277.PC	CERKL	0.407922834909283	5.37850991371649	7.26612615812658e-07	0.000318132618373356	G	T
MNEc.2.15.40463898.PC	PEX13	0.14569805180504	5.37757283208747	7.2939302281131e-07	0.000318981028468076	G	A
MNEc.2.20.3710759.PC	PXDC1	-0.414427916006167	-5.37587637546233	7.34453147614113e-07	0.000320677827359838	A	G
MNEc.2.6.75388163.PC	LOC100146471	-0.183241441983677	-5.37505265669447	7.36922511373856e-07	0.000321456842667142	G	A
MNEc.2.3.86120759.PC	LIMCH1	0.35672080816718	5.37396370200393	7.40199513116303e-07	0.000322440447884172	A	G
MNEc.2.1.63517713.PC	VDAC2	0.106761434534724	5.37362335948537	7.41226638857347e-07	0.000322730218638003	C	A
MNEc.2.6.26776273.PC	PDCD1	-0.207627725357898	-5.36994016861774	7.52432056570446e-07	0.000326416856724509	G	T
MNEc.2.7.14610193.PC	LOC100069290	-0.159773648919385	-5.36654111760069	7.62920406410403e-07	0.000329607040444742	T	C
MNEc.2.15.42119921.PC	FANCL	0.126674681938442	5.36559452163897	7.658667370648e-07	0.000330540434654784	T	G
MNEc.2.13.31606146.PC	MKL2	0.236826950065032	5.35730262530016	7.92157486077235e-07	0.000339226705172829	A	C
MNEc.2.13.16774777.BIEC2-223048	CALN1	-0.310282483767	-5.35476529920385	8.00377953099086e-07	0.000341656690616341	A	G
MNEc.2.28.41778704.PC	ATXN10	-0.111583420936319	-5.35447190167629	8.0133388796438e-07	0.000341928282210983	G	A
MNEc.2.1.29008176.PC	ABCC2	0.148354022418558	5.3540163474706	8.02820374654492e-07	0.000342274722442346	G	A
MNEc.2.2.35025585.PC	ALDH4A1	-0.154570155673574	-5.35171719964896	8.10363936682735e-07	0.000344520803411726	A	G
MNEc.2.7.71503974.PC	FOLR2	-0.435234420798608	-5.35127592803344	8.11819692852595e-07	0.000345062201170095	T	G
MNEc.2.25.39032521.PC	DPH7	0.148991672809304	5.35120354489277	8.12058729811254e-07	0.00034512505134063	A	C
MNEc.2.5.85544217.PC	PIGK	-0.157798340980102	-5.34975390194738	8.16860572352004e-07	0.000346698743355171	T	G
MNEc.2.4.36250219.PC	PEX1	-0.0900515012455474	-5.34657133218176	8.27500526387522e-07	0.000350154637002832	A	C
MNEc.2.20.29046117.PC	ATAT1	-0.264095074830009	-5.34353782055804	8.37768639821404e-07	0.000353314737031703	G	T
MNEc.2.20.54641807.PC	RAB23	-0.123814387255504	-5.34328322417206	8.38636084375052e-07	0.000353601778807723	G	A
MNEc.2.17.20531695.PC	SPRYD7	-0.146491905020012	-5.34132128719979	8.45350289361649e-07	0.000355719567804755	G	A
MNEc.2.10.24632638.PC	LOC106781650	-0.33745607758456	-5.34069421843475	8.47507362971121e-07	0.000356429150355568	G	C
MNEc.2.4.107254386.PC	PTPRN2	-0.305139390702486	-5.33801176334449	8.56795930610762e-07	0.000359178342439059	G	A
MNEc.2.16.42987591.PC	POMGNT2	-0.257898347718433	-5.33487211672559	8.67794498472349e-07	0.000362624489115699	T	C
MNEc.2.17.21439195.BIEC2-373721	LOC102150326	0.186780172287158	5.333905668944	8.7120787192832e-07	0.000363649408997213	A	G
MNEc.2.2.25323495.PC	LOC102147497	-0.146978566544488	-5.33293665818315	8.74643517288652e-07	0.000364867501586738	G	A
MNEc.2.15.27524778.PC	GCFC2	0.10102933228564	5.33263032610392	8.7573238509005e-07	0.000365095146055192	C	T
MNEc.2.14.1159118.PC	ZFP62	-0.146272972892498	-5.33197571165607	8.78063692506899e-07	0.000365946166955438	G	A
MNEc.2.6.23463164.PC	UBE2F	0.251374855796264	5.32861115480527	8.90142413659351e-07	0.000369637203103285	T	C
MNEc.2.28.34874132.BIEC2-739572	LGALS1	-0.221989210155589	-5.32791111474038	8.92675953071781e-07	0.000370480504633486	G	A
MNEc.2.11.45877362.PC	RILP	-0.221818912611502	-5.32732196617478	8.94813640493199e-07	0.000371251157448447	G	A
MNEc.2.4.75105623.PC	LSM8	-0.19760980293399	-5.32611626599779	8.99204107867185e-07	0.000372827554154725	G	A
MNEc.2.2.91114409.PC	SCOC	-0.129750363510358	-5.32531475937103	9.02134417474308e-07	0.00037383778720558	A	G
MNEc.2.5.4585615.PC	MPC2	-0.157669805368962	-5.32368006970503	9.08139902803945e-07	0.000375997135153305	G	A
MNEc.2.26.16251520.PC	LOC102148112	0.342002311207022	5.32358354208661	9.08495747053445e-07	0.0003761033296777	T	C
MNEc.2.10.23932077.PC	PPP6R1	0.106168779179761	5.32235956793815	9.1301974367718e-07	0.00037746546178702	T	C
MNEc.2.14.66860084.PC	PAM	-0.441164208753125	-5.32204273468574	9.14194403067023e-07	0.000377800310831131	T	C
MNEc.2.5.41479370.PC	INSRR	0.242474166030046	5.31995208480531	9.21982728009453e-07	0.00038035565489258	C	T
MNEc.2.18.3787341.PC	ERCC3	-0.161460798057358	-5.31687378686932	9.33568918867898e-07	0.000384214257090713	A	G
MNEc.2.11.532015.PC	WDR45B	-0.186601756370286	-5.31530029652847	9.39546290986195e-07	0.000386018434323627	G	A
MNEc.2.14.47940069.PC	LOC102149489	-0.21375611482237	-5.31529031992193	9.39584309571083e-07	0.000386018434323627	G	A
MNEc.2.26.29557241.PC	IFNAR2	-0.107527063104774	-5.3125916429252	9.49923944087506e-07	0.000389263711278623	C	T
MNEc.2.8.13874453.PC	RAB35	-0.173621045470897	-5.3119848788689	9.52264000466955e-07	0.000389915902588604	T	C
MNEc.2.4.101695347.PC	ZBED6CL	-0.164064868879944	-5.30914378390584	9.6329642656959e-07	0.000393581813671338	G	A
MNEc.2.30.28742866.PC	ARL8A	-0.125615807253121	-5.30900924417866	9.6382196219155e-07	0.000393754036925212	T	G
MNEc.2.8.55690312.PC	MOCOS	-0.264301622481457	-5.30679219624808	9.72522733039465e-07	0.000396410193321342	C	T
MNEc.2.26.12192768.PC	ROBO2	0.26665451620856	5.30349945213217	9.85587358501055e-07	0.000401044533108582	C	T
MNEc.2.6.24103520.PC	LOC102148565	0.332599903030309	5.30302722217667	9.87475079710741e-07	0.000401726299284589	C	T
MNEc.2.1.185669821.PC	PTGDR	-0.264937504564952	-5.3018344873353	9.92258789980743e-07	0.000403195774502055	T	C
MNEc.2.25.35155347.PC	RAPGEF1	-0.128401422020039	-5.29959549960952	1.00130014991523e-06	0.000406085031744216	T	C
MNEc.2.16.83171602.PC	EIF2A	-0.0967816710471448	-5.29790107758803	1.00819611872975e-06	0.000407963892115942	T	G
MNEc.2.17.22451642.PC	RCBTB2	0.245654960779003	5.29677860841232	1.01278996702628e-06	0.00040916671432431	C	T
MNEc.2.4.102708908.PC	TMEM176A	-0.262146150201144	-5.29601473544509	1.01592794272547e-06	0.000410259317785007	C	A
MNEc.2.6.34567982.PC	C1RL	-0.229054497682988	-5.29444507423752	1.02240602794771e-06	0.000412391420463654	C	T
MNEc.2.5.78760537.PC	MCOLN2	0.234681658793545	5.29312037571265	1.02790463340716e-06	0.00041430028961367	G	T
MNEc.2.28.35107664.PC	LOC100069576	0.539051531460224	5.29259780905166	1.03008168632261e-06	0.000414956848101922	T	C
MNEc.2.20.29894284.PC	MRPS18B	0.0932218903688756	5.2905996625194	1.0384478833913e-06	0.000417660384597171	T	C
MNEc.2.24.13958606.PC	ATP6V1D	0.111433489947206	5.29017853622774	1.04021961048249e-06	0.000418195238977359	T	C
MNEc.2.2.20206030.PC	THRAP3	0.0824603619782261	5.28996055119423	1.0411378623445e-06	0.000418475513972862	G	A
MNEc.2.23.50881159.PC	NUDT2	0.108801837813738	5.28960531155685	1.04263599579661e-06	0.000418988698388976	A	G
MNEc.2.11.47368453.PC	ZZEF1	-0.242737515767563	-5.28787827167587	1.04994951385939e-06	0.000421256882451129	G	A
MNEc.2.1.135001266.PC	NEDD4	0.17276278203661	5.28604016105122	1.05778862944328e-06	0.000423638750511049	G	A
MNEc.2.4.32696064.PC	SLC25A40	-0.108755762906046	-5.28560266132794	1.05966290081892e-06	0.00042424789494175	C	T
MNEc.2.10.16421353.PC	CCDC61	0.136300297963746	5.28086693227659	1.08016050261413e-06	0.000430684817652594	C	T
MNEc.2.2.38864395.PC	DHRS3	-0.271073492730767	-5.28068042399083	1.08097566907875e-06	0.000430919066120636	C	T
MNEc.2.11.6738089.PC	GALK1	-0.219601263753594	-5.27967209729457	1.08539318738546e-06	0.000432127267786358	T	C
MNEc.2.23.50905406.PC	SPTLC1	-0.0863567507698298	-5.27817153809239	1.09199997447057e-06	0.000433897312413031	C	T
MNEc.2.4.8889400.PC	LOC100629162	-0.236530944949262	-5.27639070560578	1.09989193437103e-06	0.00043639183734987	T	C
MNEc.2.29.6027622.PC	KIF5B	-0.09754363079695	-5.27610286904419	1.1011727518127e-06	0.000436762680620384	G	A
MNEc.2.16.6703256.PC	ATP2B2	0.345921432779741	5.27574450645319	1.10276943977483e-06	0.000437029653245505	G	A
MNEc.2.12.22944067.PC	C12H11orf98	0.147621459060668	5.27536813594699	1.10444880530408e-06	0.000437420427464665	C	T
MNEc.2.22.38241065.BIEC2-595795	TMEM189	0.152770459549781	5.27509342522882	1.10567614702856e-06	0.000437860709106506	A	C
MNEc.2.7.3312687.PC	PLIN3	0.410151121751334	5.27286812443986	1.11566765632764e-06	0.000440917672584057	A	C
MNEc.2.6.34221575.PC	COPS7A	-0.0723854314044378	-5.27272550692432	1.11631101196911e-06	0.000441103188344968	C	T
MNEc.2.22.17487472.BIEC2-584232	TRMT6	0.0903716008895569	5.26804988489715	1.13760555831706e-06	0.000447292750337398	T	C
MNEc.2.17.78878966.PC	ARHGEF7	0.129564886291868	5.26654436083077	1.14454663747391e-06	0.000449259003218395	C	T
MNEc.2.15.91102818.BIEC2-326499	SNTG2	-0.202282972419392	-5.26588269282945	1.14761030990871e-06	0.000450045943219415	A	C
MNEc.2.5.41060476.PC	ARHGEF11	0.140561313651414	5.26312427259952	1.16046924237285e-06	0.000454049453823318	A	G
MNEc.2.1.31882779.PC	ZDHHC16	-0.165603937098077	-5.26066072615154	1.17207285776799e-06	0.000457879636050788	A	G
MNEc.2.12.17734361.PC	C12H11orf31	-0.165582927156903	-5.25826321856206	1.18347456252353e-06	0.000461571662172194	G	T
MNEc.2.10.81167278.PC	PDE7B	0.23501631303032	5.25737449634039	1.18772856696483e-06	0.000462802755917137	C	T
MNEc.2.30.7974393.PC	ENAH	-0.232067000191185	-5.25349454000527	1.2064767456416e-06	0.000468502793015437	G	A
MNEc.2.8.24412384.PC	DHX37	-0.15311054029812	-5.25083745885988	1.2194828982169e-06	0.000472306450134082	G	A
MNEc.2.19.45475614.PC	GCSAM	0.371274124492298	5.24782193790674	1.23441005780826e-06	0.000476837669397203	T	G
MNEc.2.1.33738583.PC	PDLIM1	0.244002517415631	5.2478124151152	1.2344574790839e-06	0.000476837669397203	C	T
MNEc.2.17.23661740.PC	ESD	-0.159343079883806	-5.24605252362533	1.24325204410059e-06	0.000479354326226698	A	G
MNEc.2.24.3559414.UKUL3750	KTN1	0.123938630116384	5.24478329727573	1.24963272021209e-06	0.000481471213351407	T	C
MNEc.2.4.93405410.PC	TBXAS1	-0.312812532047117	-5.24290920489852	1.25911289436899e-06	0.000484384313305321	C	T
MNEc.2.26.3229224.PC	CHMP2B	-0.12924292968527	-5.24282052238157	1.25956324041779e-06	0.000484506035700771	C	T
MNEc.2.6.32524628.PC	C6H12orf4	-0.0877832158928608	-5.24279649516053	1.25968528221206e-06	0.000484506035700771	C	T
MNEc.2.7.81385686.PC	TEAD1	0.200053128377659	5.24225639506732	1.26243167938361e-06	0.000485168002431103	A	G
MNEc.2.11.41345765.PC	KSR1	0.196131740191629	5.23723649749178	1.2882400214672e-06	0.00049243680536237	C	T
MNEc.2.7.53028462.PC	PRAM1	0.246456178958932	5.23720375969697	1.28841001826474e-06	0.00049245206000613	G	A
MNEc.2.17.7317990.PC	LNX2	-0.177029408293422	-5.23553205417793	1.29711992130458e-06	0.00049512506785029	T	C
MNEc.2.1.75200516.PC	LYST	-0.268325109207767	-5.23539392793322	1.29784215987537e-06	0.000495207171454124	G	A
MNEc.2.16.5638038.PC	HRH1	-0.260824115768021	-5.23398800197426	1.30521595693554e-06	0.000497068780663635	A	C
MNEc.2.30.28255798.PC	TMEM9	-0.107446069253562	-5.23342908504896	1.30815875091726e-06	0.000497961617363467	A	C
MNEc.2.22.23672057.PC	COMMD7	0.157623024450398	5.23112968029985	1.32033404213417e-06	0.000501313222515737	C	T
MNEc.2.28.39685202.BIEC2-743008	SERHL2	-0.0956536385392852	-5.23087135345192	1.32170879326074e-06	0.000501734548323054	C	T
MNEc.2.4.4264837.PC	CCDC146	0.265922770283912	5.22863600399556	1.33366348040208e-06	0.00050494188357197	C	T
MNEc.2.31.1295208.PC	TULP4	0.170653407215735	5.22853786763312	1.33419073547575e-06	0.000504953710114556	A	G
MNEc.2.17.18728947.PC	LOC100054677	0.133688243668101	5.2254656369767	1.35080049440595e-06	0.000509914524567399	C	T
MNEc.2.20.32021061.PC	DXO	-0.21175159287072	-5.22060826627345	1.37747560936162e-06	0.000518270407559764	G	C
MNEc.2.2.80821631.PC	TIGD4	0.162848847252933	5.22018694994328	1.37981351333209e-06	0.000518900524004251	A	G
MNEc.2.8.74423324.PC	WDR7	0.219327033753564	5.22016218636272	1.37995104846809e-06	0.000518900524004251	A	G
MNEc.2.5.41554802.PC	HDGF	-0.144905082511361	-5.21866291603246	1.38830295198966e-06	0.000521471274606668	T	C
MNEc.2.22.44621808.PC	LOC100056464	0.14238512904145	5.21836302214156	1.38997948706264e-06	0.000521893869149764	A	G
MNEc.2.23.21965219.PC	LOC100050598	-0.167876982446813	-5.21746235179278	1.3950265498166e-06	0.000523321724674813	T	C
MNEc.2.3.89384061.PC	RELL1	0.177967214611244	5.2172080153792	1.39645501527977e-06	0.000523805682265278	C	T
MNEc.2.11.55622425.PC	HS3ST3B1	-0.200131742712076	-5.21715563487146	1.39674938517799e-06	0.000523864190588135	G	A
MNEc.2.16.31756815.PC	CCDC66	-0.114977796777227	-5.21442099387053	1.41220232856707e-06	0.00052824684011213	G	A
MNEc.2.24.15326718.PC	DCAF5	-0.161417830723837	-5.21174022130709	1.42751335917289e-06	0.000532815772118748	C	A
MNEc.2.3.81484339.PC	TEC	-0.266926193700174	-5.21073006653502	1.43332485738337e-06	0.000534405283938559	T	C
MNEc.2.6.8789863.PC	GLB1L	-0.260216935365631	-5.20964348784318	1.43960189647659e-06	0.00053584841973123	G	A
MNEc.2.8.22249997.PC	PSMD9	0.165028858920249	5.20911893536278	1.44264180340906e-06	0.000536768814959868	G	A
MNEc.2.20.10545449.PC	TMEM170B	-0.151244352698161	-5.20722136344941	1.4536912837564e-06	0.000539818860709148	A	C
MNEc.2.24.38411725.PC	ATG2B	-0.218391645475653	-5.20572849806784	1.46244238931102e-06	0.000542449793704265	T	C
MNEc.2.23.53048732.PC	SECISBP2	0.0807218600893682	5.20272408190299	1.48021081577854e-06	0.000547839510957184	G	A
MNEc.2.23.26272495.PC	CDC37L1	0.0852247352887123	5.19991705486393	1.49700280593343e-06	0.000552865189638406	T	C
MNEc.2.2.33550761.PC	CDA	0.294439008680404	5.19915861498952	1.50157180892129e-06	0.000554120105766047	C	A
MNEc.2.1.16580164.PC	AFAP1L2	-0.190097287650142	-5.19887865581559	1.50326179089162e-06	0.000554637685144792	T	G
MNEc.2.4.101506181.PC	KRBA1	0.126367931413702	5.19859020255581	1.50500499587876e-06	0.000555062382285574	A	G
MNEc.2.5.88217092.PC	CRYZ	-0.321492586172015	-5.19846118220994	1.50578534305649e-06	0.000555241990774608	C	T
MNEc.2.12.32048180.PC	CD151	-0.202639702003094	-5.19659893298222	1.51709292042695e-06	0.000558378107928648	G	T
MNEc.2.19.22723583.BIEC2-431462	C19H3orf70	0.211750072866423	5.19304321773187	1.53891464372974e-06	0.000564324755389662	A	C
MNEc.2.13.19256327.PC	DCTPP1	0.151035528916537	5.19134301504436	1.54945725875651e-06	0.00056747612868117	C	A
MNEc.2.12.23993335.PC	LOC100053989	0.233355944306097	5.18932749277222	1.56204674191024e-06	0.000570651462302588	A	G
MNEc.2.23.35373414.PC	TTC39B	0.147587699813736	5.18464812769755	1.59166274747462e-06	0.000578511870442556	T	C
MNEc.2.25.31529602.PC	SLC2A8	0.126042621792612	5.18141861829509	1.612422453703e-06	0.000584150301498118	A	G
MNEc.2.7.31872523.PC	VWA5A	0.235220593726328	5.17996641126766	1.62184361355885e-06	0.000586471061652299	T	C
MNEc.2.22.28492494.PC	PPP1R16B	-0.17219536605335	-5.17894706974355	1.62848873782784e-06	0.000588450270457958	C	A
MNEc.2.2.89256051.PC	USP38	0.110182057894203	5.17635868318143	1.64548253557252e-06	0.000593062424719501	G	T
MNEc.2.18.66946039.PC	PMS1	-0.103986055341927	-5.17533584294351	1.65224564478398e-06	0.000595103352467581	A	G
MNEc.2.4.3061379.BIEC2-887700	PHTF2	-0.243615896051572	-5.17483440779827	1.65557111101226e-06	0.000595904222404701	T	C
MNEc.2.13.24457006.PC	PRKCB	-0.132147476855037	-5.17248758066578	1.67122232721702e-06	0.000600509920298452	T	C
MNEc.2.8.64715977.PC	SLC14A1	0.170926306309509	5.17224178825775	1.67286989605531e-06	0.00060093080685518	A	C
MNEc.2.17.7371877.PC	POLR1D	-0.142623723470972	-5.17156984561214	1.67738210811933e-06	0.000602208811941876	A	G
MNEc.2.20.24710649.BIEC2-525731	HMGN4	-0.0999356792437943	-5.17146478217835	1.67808870367179e-06	0.000602348237589672	C	T
MNEc.2.7.2563640.PC	MATK	0.317607758566815	5.17110494391984	1.68051097525642e-06	0.000602987377600917	G	A
MNEc.2.16.68652457.PC	UBA5	-0.109381162954195	-5.17001297158712	1.68788262170957e-06	0.0006050217599482	A	G
MNEc.2.13.33730497.BIEC2-232424	TEKT5	-0.135082121067061	-5.16688961881042	1.7091428333039e-06	0.000610542528644327	G	A
MNEc.2.7.26406842.PC	IFT46	0.236575250630458	5.16328538773941	1.73400221180248e-06	0.000617093518541433	G	A
MNEc.2.20.40941388.PC	TAF8	0.178037113075652	5.16248586327787	1.73956453133073e-06	0.000618898475921402	C	A
MNEc.2.14.8518221.PC	RPL26L1	-0.127925572014309	-5.16063280280712	1.75252357261323e-06	0.000622105769276222	C	T
MNEc.2.2.62467970.PC	GALNT7	-0.109677699983393	-5.16042333315189	1.75399439173294e-06	0.000622452767792224	T	C
MNEc.2.3.118880031.PC	DGKQ	-0.164368781527943	-5.15935647021312	1.76150428042993e-06	0.00062429849054066	G	A
MNEc.2.12.22993838.PC	LOC100049811	-0.334562059106515	-5.15897290558187	1.76421196264609e-06	0.000624847017557834	G	A
MNEc.2.10.55785067.PC	PREP	-0.0910561547040453	-5.15855701003008	1.76715248067839e-06	0.000625421961850087	C	T
MNEc.2.25.26182696.PC	MRRF	0.140640541607952	5.15676845669127	1.77985290912756e-06	0.000628799857305884	T	C
MNEc.2.11.33896343.PC	TUBD1	0.113180374801201	5.1466474658475	1.85342251772315e-06	0.000648676632646131	A	G
MNEc.2.9.27000478.PC	TGS1	0.236356114331207	5.14608757173422	1.8575781342635e-06	0.000649710565035503	A	G
MNEc.2.7.5025414.PC	XAB2	0.194046374218077	5.14410286959651	1.87238246626426e-06	0.00065368061319415	A	G
MNEc.2.2.22085951.PC	SFPQ	0.149335688093446	5.14366626067707	1.87565468976309e-06	0.000654702241805958	A	G
MNEc.2.8.38284247.PC	NPC1	-0.166019222904561	-5.14224495350131	1.88634567402003e-06	0.000656859192043663	C	G
MNEc.2.17.48492857.PC	TBC1D4	0.33686833249197	5.14018378159232	1.90195570075263e-06	0.000661503827477237	A	C
MNEc.2.22.25556603.PC	ACSS2	0.123355377477065	5.13933751379663	1.9084013457016e-06	0.000663014637713024	T	C
MNEc.2.3.24183558.PC	ZNRF1	0.165282994009716	5.13702618325942	1.92611483372107e-06	0.000667636798488702	A	C
MNEc.2.2.51100903.BIEC2-502110	REEP4	-0.170305478851612	-5.1357365558346	1.93606805408067e-06	0.000670472889313793	T	C
MNEc.2.1.162563469.PC	LOC100052742	-0.286790851208775	-5.1346456312615	1.94452698504363e-06	0.000672602360492967	T	C
MNEc.2.19.39140488.PC	POGLUT1	0.0923573717233754	5.13202275821417	1.96501277819431e-06	0.000678324704682463	A	G
MNEc.2.3.34387292.PC	KLHDC4	-0.0959419513571287	-5.13170337083052	1.96752171185415e-06	0.000678943137621041	G	T
MNEc.2.10.13408657.BIEC2-107441	LOC106783237	0.195861965253653	5.13129132585473	1.97076314397993e-06	0.000679813794716654	C	T
MNEc.2.14.72731236.PC	ARSK	-0.133150673087903	-5.12997063002643	1.98118790892018e-06	0.000682711938732156	A	G
MNEc.2.12.25958626.PC	CTSW	0.616574513102346	5.12990723114933	1.98168969577113e-06	0.000682711938732156	A	G
MNEc.2.13.32763124.PC	TXNDC11	-0.14966218736435	-5.12838915224995	1.99374213124118e-06	0.000685933748773069	G	A
MNEc.2.2.78453258.BIEC2-516731	MAP9	0.21752864038828	5.12623876692292	2.01093745147492e-06	0.000690024969185958	T	C
MNEc.2.10.4375991.PC	NUDT19	0.131621957234914	5.12574753623865	2.01488583642831e-06	0.00069100398410394	A	G
MNEc.2.17.19324413.PC	NEK3	0.174320196071873	5.12232940710728	2.04257066204373e-06	0.000698284314952646	C	T
MNEc.2.11.42738710.BIEC2-162107	ERAL1	0.12393850277945	5.12187349814533	2.04629127093418e-06	0.000699194724862983	T	C
MNEc.2.2.25255434.PC	FABP3	0.262163815151325	5.12186729317222	2.04634195455393e-06	0.000699194724862983	T	C
MNEc.2.2.18111730.PC	PPIE	0.0837434150147415	5.12049329391514	2.0575953900897e-06	0.000701899429295773	C	T
MNEc.2.21.32712052.PC	LOC102149354	-0.414596812825763	-5.11939941764507	2.06659780826293e-06	0.000704208876121337	A	G
MNEc.2.30.16823170.PC	KCTD3	-0.0769949370652055	-5.11720384068902	2.08478348155872e-06	0.00070938407502355	A	G
MNEc.2.6.8649251.PC	ANKZF1	-0.141631638538497	-5.11671607225281	2.08884480669876e-06	0.000710510547531925	C	T
MNEc.2.26.29557241.PC	SYNJ1	-0.137227039135212	-5.1125684863856	2.12369318095125e-06	0.000720357488159016	C	T
MNEc.2.23.55358562.PC	BICD2	-0.130040905492833	-5.11006755534318	2.14498040479643e-06	0.000726081717144521	G	A
MNEc.2.7.70924890.PC	STARD10	-0.158714410040913	-5.10965727555562	2.14849246382031e-06	0.000727010517383806	A	G
MNEc.2.2.12015075.BIEC2-456667	MAST2	-0.135231796625582	-5.10854319722503	2.15805754805844e-06	0.000729577667492593	C	T
MNEc.2.11.57511848.PC	LOC102149037	-0.137171355495088	-5.10621568452278	2.17817536486435e-06	0.000734363249686965	C	T
MNEc.2.2.89939293.PC	RNF150	-0.170453396803993	-5.10349506202361	2.20192362745455e-06	0.000740730257497955	C	T
MNEc.2.15.83682340.PC	IAH1	0.225079185330138	5.10348019759395	2.20205407187299e-06	0.000740730257497955	C	T
MNEc.2.1.33434627.BIEC2-15117	TCTN3	-0.111468116863389	-5.10188739003651	2.21607581596069e-06	0.000743960785340513	C	T
MNEc.2.15.16736499.PC	LOC102148119	-0.309199177809358	-5.10019572313449	2.23106346244293e-06	0.000748063524495537	T	C
MNEc.2.19.32566986.PC	PPP1R2	0.140455201347284	5.10009896144976	2.2319237322247e-06	0.000748093995755078	G	A
MNEc.2.1.66435155.PC	PPIF	-0.139161177704105	-5.09992182536015	2.23349941966839e-06	0.0007484825114349	G	A
MNEc.2.15.32145707.PC	AAK1	0.106912393107961	5.09959442239951	2.23641464795688e-06	0.000749061579887561	A	G
MNEc.2.20.10863500.PC	PAK1IP1	-0.130809190204215	-5.09901380891163	2.24159364256021e-06	0.000750419705479483	T	C
MNEc.2.17.1415646.PC	ZDHHC20	-0.261801099777134	-5.09885197110077	2.24303930348328e-06	0.000750682649667815	T	C
MNEc.2.20.31801971.PC	CFB	0.231821319393637	5.09580533594995	2.2704250012057e-06	0.000757664271596325	T	C
MNEc.2.1.96027162.PC	NTRK3	-0.213298988342308	-5.09564292957775	2.2718939898345e-06	0.000758028355876666	G	T
MNEc.2.20.4686600.PC	ECI2	-0.117431168490659	-5.09521076323386	2.27580752505438e-06	0.000758773703295963	A	G
MNEc.2.5.36176372.PC	FCRLA	0.388649817703107	5.09448437788627	2.28240025577645e-06	0.000760092494997414	G	C
MNEc.2.7.959530.BIEC2-1027209	TMPRSS9	-0.166226262898786	-5.09263932775943	2.29923016747308e-06	0.000763408132877784	C	T
MNEc.2.4.36303442.PC	VPS50	-0.100132119214078	-5.09261916021448	2.29941479778831e-06	0.000763408132877784	G	T
MNEc.2.30.27487817.PC	LOC102150224	0.765664578210331	5.09239200065343	2.30149540519235e-06	0.000764031888140481	T	G
MNEc.2.2.17539204.PC	LOC100629793	-0.146426833784802	-5.09113939124657	2.31300145789827e-06	0.000766977181748329	A	G
MNEc.2.8.6587472.PC	RNF215	0.205251365688769	5.08884034744348	2.3342662687321e-06	0.000772269615267866	C	T
MNEc.2.7.19985196.PC	SIK2	0.11192573034502	5.08857896895425	2.33669593708089e-06	0.000772870807262318	A	C
MNEc.2.9.78944409.PC	KCNK9	-0.25020612429265	-5.08528798729698	2.36749998279454e-06	0.000780332117097878	C	T
MNEc.2.4.8423138.PC	NME8	-0.402728565319059	-5.08397065903948	2.37994134070374e-06	0.000783341520445339	G	T
MNEc.2.2.115673766.PC	GAR1	0.140542530869621	5.08353224952915	2.38409601179622e-06	0.000784176643845369	A	C
MNEc.2.7.185334.PC	LOC100068881	-0.173700118617999	-5.08148675575168	2.40357445241713e-06	0.000789130390619096	G	A
MNEc.2.26.39076634.PC	PDXK	-0.135335442534052	-5.08038451350284	2.4141351098887e-06	0.000791704974377635	G	A
MNEc.2.4.92995021.PC	UBN2	-0.181054581786972	-5.07869475576325	2.43041294477259e-06	0.000795678809823743	T	C
MNEc.2.22.20114907.PC	IDH3B	0.0781913619101325	5.0779536744393	2.43758576639303e-06	0.000797530027365809	A	G
MNEc.2.6.37765846.PC	LOC100062823	-0.338598461366562	-5.07665588664267	2.45019676744328e-06	0.00080073438620013	T	C
MNEc.2.4.4258383.PC	PMPCB	0.102226210284794	5.07629594994731	2.4537056680631e-06	0.000801475975119459	C	T
MNEc.2.21.3057204.PC	IFI30	-0.306987415505156	-5.07623460772214	2.45430416243156e-06	0.000801475975119459	G	A
MNEc.2.4.41564048.PC	MIOS	-0.175280625169972	-5.07528438888886	2.4635933625395e-06	0.000803937091600809	G	T
MNEc.2.1.160542748.PC	ABHD4	0.118891307904595	5.07410105143425	2.47520956874344e-06	0.00080711916766721	C	T
MNEc.2.10.8513942.PC	LOC102149977	0.132891030944109	5.0714488470565	2.50143974394027e-06	0.000813779659344451	T	C
MNEc.2.7.66359001.PC	AAMDC	0.143819835051383	5.07041697411995	2.51171818902169e-06	0.000816071489426234	A	G
MNEc.2.6.24490237.PC	TRAF3IP1	0.103219988030302	5.07026182916536	2.51326714846304e-06	0.000816364550548763	C	T
MNEc.2.31.13193632.PC	LOC100630862	-0.202350172931188	-5.06975296387489	2.51835419217913e-06	0.00081752588577253	C	A
MNEc.2.10.9829589.BIEC2-98876	FBXO27	-0.322691789784057	-5.06811641113255	2.53478288968668e-06	0.000821590872002704	C	T
MNEc.2.12.1519714.PC	SLC1A2	0.494571790396976	5.06626134863411	2.55353183875628e-06	0.000826606250286281	T	C
MNEc.2.22.3988614.PC	KIZ	-0.143751282987315	-5.06562885494636	2.55995533712225e-06	0.000827977570894412	A	G
MNEc.2.20.22603488.PC	TDP2	-0.141771720886208	-5.06478825616257	2.56851676986347e-06	0.000830108305977605	A	G
MNEc.2.8.7285689.PC	EWSR1	-0.0891498606486986	-5.06337122010599	2.58301258070829e-06	0.000833654372237129	C	T
MNEc.2.1.15074481.BIEC2-7697	LOC102149759	-0.227071272852902	-5.06285718880014	2.58829069472237e-06	0.000834733325318711	T	G
MNEc.2.11.37566016.PC	PEX12	-0.112625411772572	-5.06246874507462	2.59228625865807e-06	0.000835792301957237	G	T
MNEc.2.5.56512468.PC	DRAM2	-0.187472111675308	-5.06047337174805	2.61290606560309e-06	0.000840436162936098	T	C
MNEc.2.15.12418673.PC	SNRNP200	-0.153443022760587	-5.05851820155887	2.63326591381121e-06	0.000845619691071463	G	A
MNEc.2.2.36201162.PC	SZRD1	-0.162912304938185	-5.05724777704375	2.64657831302571e-06	0.000848670790858053	T	G
MNEc.2.8.11776346.PC	GLTP	0.104702115058937	5.05449233838357	2.67567822084112e-06	0.000856478580138404	C	T
MNEc.2.7.75394346.PC	SMPD1	0.171089829264847	5.05018906322561	2.72175140230039e-06	0.000866880973931856	C	T
MNEc.2.1.119454072.PC	LMAN1L	0.240287387200687	5.05002783648804	2.72349256939583e-06	0.000867237193609205	G	A
MNEc.2.19.44271251.PC	USF3	-0.113557465819865	-5.04991522317277	2.72470938193524e-06	0.00086755168410217	G	A
MNEc.2.11.60229886.PC	FLII	-0.10868051248532	-5.04911727478732	2.73334663199223e-06	0.000869424256372356	A	G
MNEc.2.22.19397572.PC	PTPRA	-0.073472301882479	-5.04803799389442	2.74507170710125e-06	0.000872493960160439	G	T
MNEc.2.12.23703951.PC	INTS5	-0.147037177646167	-5.04767084795112	2.7490714967434e-06	0.000873668205387318	T	C
MNEc.2.23.8136934.PC	LOC102148033	-0.179085460603949	-5.04765651594565	2.74922774905289e-06	0.000873668205387318	G	A
MNEc.2.26.35437009.PC	HMGN1	0.110660446923575	5.04748796147487	2.75106603768291e-06	0.000873955562132173	G	A
MNEc.2.12.21888903.PC	RAB3IL1	0.399896032446098	5.04582031102289	2.76931863402327e-06	0.000878724997941983	A	G
MNEc.2.16.66917713.PC	PIK3R4	-0.0665921160153158	-5.04541937510204	2.77372453550662e-06	0.000879738997553708	T	C
MNEc.2.8.12219584.PC	SART3	-0.0754902507180325	-5.04494814225246	2.77891169180169e-06	0.000881104239503701	T	C
MNEc.2.17.7434238.PC	LOC102150634	-0.100408169932322	-5.04451408317769	2.78369804113808e-06	0.000882252354820429	C	T
MNEc.2.6.38460579.PC	MAGOHB	0.247712266118125	5.04420099789453	2.78715541912509e-06	0.00088305238930097	T	C
MNEc.2.27.14226054.PC	UBXN8	0.121964980019079	5.04395969008809	2.78982302733496e-06	0.000883675685233357	G	A
MNEc.2.1.146547727.PC	CAPN3	0.267247908043155	5.04202285172023	2.81132496648739e-06	0.00088914722941255	C	T
MNEc.2.11.37921042.PC	LIG3	0.0844371125811706	5.04188544828469	2.81285649766112e-06	0.000889557290170445	C	T
MNEc.2.12.25302495.PC	FRMD8	-0.157254354821321	-5.04172954446976	2.81459522597989e-06	0.000889958459544055	G	A
MNEc.2.11.53292185.PC	MYH3	-0.199210491036462	-5.04158723501157	2.81618325928582e-06	0.000890386213950408	T	G
MNEc.2.5.98805723.PC	NFIA	0.274092733213527	5.03964469113973	2.83794789205056e-06	0.000896070033748269	A	G
MNEc.2.29.18862901.PC	PTER	-0.0985523607129248	-5.03797161438176	2.85682506477939e-06	0.000900528163787228	A	G
MNEc.2.13.5995808.PC	C13H7orf50	-0.136241519866998	-5.03783205797507	2.85840520049007e-06	0.000900951231034999	C	T
MNEc.2.16.6060130.PC	SEC13	0.168784495657701	5.03737206274116	2.8636195739117e-06	0.000902294254217826	C	T
MNEc.2.13.8419189.UKUL2519	MEPCE	0.108819259932978	5.03707011573516	2.86704741085946e-06	0.000903299139797804	A	G
MNEc.2.6.7851456.PC	SLC11A1	-0.21243217771713	-5.03669378625835	2.87132528468025e-06	0.000904120192426407	T	G
MNEc.2.24.36739586.PC	LOC100064785	0.129286751872346	5.03660390330983	2.87234793930682e-06	0.000904291765460366	C	T
MNEc.2.13.2053209.PC	ZNF12	0.103526944084883	5.03344000911411	2.90857321432401e-06	0.000912761091925693	T	G
MNEc.2.12.10067314.PC	TSPAN18	0.248765045589429	5.03211807171842	2.92384074828317e-06	0.00091646344128906	A	G
MNEc.2.1.29961461.PC	CUTC	-0.107598814552216	-5.0313201928129	2.93309361164858e-06	0.000918907181382854	T	C
MNEc.2.21.18886494.PC	MOCS2	0.130743733371622	5.03107228262724	2.93597440544999e-06	0.000919567706641812	C	A
MNEc.2.3.107409056.PC	LDB2	0.225437853071414	5.0310551454991	2.93617364637355e-06	0.000919567706641812	A	G
MNEc.2.23.40980103.PC	LOC100065486	0.152891307032192	5.02992199758984	2.94937729543725e-06	0.000922863032470046	C	T
MNEc.2.20.23052700.PC	MRS2	-0.117060107368394	-5.02914031218983	2.95851943845412e-06	0.000925341182335085	C	T
MNEc.2.7.71517839.BIEC2-1006257	TRIM21	0.179466582802195	5.02681480708155	2.98588125037747e-06	0.000931683974376162	G	T
MNEc.2.11.51752529.PC	SLC25A35	0.207045831528365	5.02419899472454	3.01695436204759e-06	0.000939194764031783	G	T
MNEc.2.29.12562201.PC	LOC102148667	0.805488597312112	5.02352174095093	3.02505078480518e-06	0.000940995258460549	T	C
MNEc.2.11.53142962.PC	TMEM220	0.260379934310941	5.02341637917416	3.02631226902701e-06	0.000941209465567806	T	C
MNEc.2.5.2331012.PC	RAB7B	-0.447809246307506	-5.02331190012639	3.02756369201376e-06	0.00094149097959332	C	T
MNEc.2.20.39345009.BIEC2-532032	DAAM2	0.458096675109462	5.019756346528	3.07045390290702e-06	0.000952013232743129	G	T
MNEc.2.22.27226933.PC	CTNNBL1	-0.0785712386959949	-5.01926547711006	3.07642164542174e-06	0.000952960844490011	A	G
MNEc.2.6.68371400.PC	BIN2	-0.151409395241445	-5.01806813094941	3.09102595241692e-06	0.000956276933495537	G	A
MNEc.2.25.33299348.PC	PRRC2B	-0.121631803936178	-5.01660553106636	3.10895755150579e-06	0.000960490018464369	C	A
MNEc.2.1.120307877.PC	STOML1	-0.148905225506177	-5.01565949578327	3.12061011328849e-06	0.000962911207141414	A	G
MNEc.2.13.39332193.PC	ZNF597	-0.17241628560736	-5.01529762099416	3.12507869269217e-06	0.000964054306030282	A	G
MNEc.2.1.40660253.PC	SGMS1	0.318789696947481	5.01477635272163	3.13152651932486e-06	0.00096548915126547	G	A
MNEc.2.4.94547623.PC	SSBP1	-0.0803714805290782	-5.01419425002976	3.13874219921563e-06	0.000967159216764236	T	C
MNEc.2.11.54325610.PC	ZNF18	0.136834654258411	5.01286383546317	3.15529491375803e-06	0.000971475654245881	C	T
MNEc.2.28.3944790.PC	CSRP2	0.76124879916497	5.01215135522579	3.16419446516801e-06	0.000973186724669024	T	C
MNEc.2.1.172683776.PC	MBIP	-0.122027879318956	-5.01142493453965	3.17329339277099e-06	0.000975181577142989	A	G
MNEc.2.4.14623568.PC	PURB	0.091871626397653	5.01111695300148	3.17715878885958e-06	0.000976143035745234	G	A
MNEc.2.12.19841586.BIEC2-191217	TCN1	0.646714310148132	5.01086163070685	3.18036675964427e-06	0.000976811524529911	A	G
MNEc.2.28.35328329.PC	PLA2G6	0.133548668998713	5.01040171362282	3.1861533266286e-06	0.000978112638899741	G	A
MNEc.2.22.25751618.PC	MAP1LC3A	0.138095928824655	5.00986576497733	3.19290948234898e-06	0.000979471816499553	C	T
MNEc.2.25.35602486.PC	STKLD1	-0.118032389885136	-5.00859156029524	3.20902831854291e-06	0.000983539768696021	G	A
MNEc.2.17.64563970.PC	TGDS	0.236574116680378	5.00804802755135	3.21592823328905e-06	0.000985335422487907	T	C
MNEc.2.18.66267106.PC	OSGEPL1	-0.0997397190744343	-5.00706102966994	3.22849482192103e-06	0.00098830581145935	G	T
MNEc.2.2.45115145.PC	LOC100052422	0.221610090033385	5.00664630239999	3.23378948690359e-06	0.000989366563624494	T	C
MNEc.2.21.3057204.PC	UBA52	-0.270979293358295	-5.00503381433476	3.25445623264693e-06	0.000994483852255036	G	A
MNEc.2.7.30212358.PC	CLMP	0.152869494756136	5.00279909052801	3.28331142787389e-06	0.00100087748516205	G	A
MNEc.2.10.7245754.PC	TBCB	0.129510964666086	5.00262277767508	3.28559862154605e-06	0.00100141342411398	C	A
MNEc.2.5.22132664.PC	LOC102149797	0.18600107253334	5.00100266180148	3.30668833661193e-06	0.00100703051791829	T	C
MNEc.2.15.91099119.PC	TMEM18	-0.098288810751784	-5.00015191799131	3.31781571116036e-06	0.00100936363795069	C	T
MNEc.2.8.22265346.PC	ARPC3	0.180021273900671	4.99894380174934	3.33368024337379e-06	0.00101288759555066	C	T
MNEc.2.4.102283198.PC	ATG9B	-0.225133533820838	-4.99885129949532	3.3348979978955e-06	0.00101309496296296	G	A
MNEc.2.28.38092021.PC	XRCC6	0.0979797505975884	4.99772471077049	3.34976399647096e-06	0.00101638756126201	G	A
MNEc.2.7.86480679.PC	TPH1	-0.206490049126026	-4.99647330650823	3.36635289852995e-06	0.00102023823155817	C	T
MNEc.2.26.25784996.PC	RWDD2B	-0.132189982004086	-4.99646241965151	3.36649756870554e-06	0.00102023823155817	T	C
MNEc.2.6.68890660.PC	SCN8A	0.356290265133366	4.99567652025029	3.37695706384624e-06	0.00102258938630673	A	G
MNEc.2.15.33983844.PC	C1D	-0.105993138883994	-4.99400100897566	3.39936244353335e-06	0.00102731957091624	G	T
MNEc.2.10.20584786.PC	ZNF175	-0.197769175130934	-4.99271710782667	3.41662930531128e-06	0.00103146728097556	C	T
MNEc.2.1.91632512.PC	FAM103A1	0.111614550906765	4.99238766186226	3.42107373360299e-06	0.0010325619927272	C	T
MNEc.2.10.8663574.PC	ZNF527	0.219665356588366	4.99163942303286	3.43118892197365e-06	0.00103437790201458	T	C
MNEc.2.2.49239771.PC	ATP6V1B2	0.175993240326336	4.99160404148494	3.43166795580681e-06	0.00103443993364196	C	T
MNEc.2.3.56890831.PC	PRDM8	0.218106949986565	4.99031373140573	3.44918227358932e-06	0.00103876445029492	G	A
MNEc.2.8.45823129.PC	IMPACT	-0.153478182799447	-4.98665704893005	3.49929273666973e-06	0.00105014180051035	C	T
MNEc.2.11.8158763.PC	SDK2	-0.2941555851384	-4.98633413545261	3.50375189276266e-06	0.00105122998335639	T	C
MNEc.2.7.26960196.PC	C2CD2L	0.205731428030687	4.98621040602637	3.50546195941575e-06	0.00105165970171828	G	A
MNEc.2.3.4393210.PC	NKD1	0.202027907665358	4.98601555747093	3.50815661757606e-06	0.00105238471194828	A	G
MNEc.2.18.40291072.PC	DAPL1	-0.33396996849505	-4.98564326123503	3.51331091508544e-06	0.00105326317807824	G	A
MNEc.2.7.45581668.PC	LOC100065350	0.133186461938148	4.98474315731878	3.52580308157132e-06	0.00105567056442413	G	C
MNEc.2.9.2653644.PC	CNBD1	-0.214852612636949	-4.98414749328824	3.53409389569186e-06	0.00105756740109787	C	T
MNEc.2.8.68157687.PC	ACAA2	0.129989096697626	4.98383842361529	3.53840321471933e-06	0.00105852224179255	G	A
MNEc.2.9.17405030.PC	LOC100051785	0.123356750136945	4.98166476503412	3.56885555065881e-06	0.00106451950472663	A	G
MNEc.2.1.145932350.PC	TMEM62	0.0953391520144122	4.98077061784219	3.58145646052134e-06	0.00106726895035413	G	A
MNEc.2.13.31985889.PC	ZC3H7A	-0.103854117912408	-4.97839671526955	3.61512223521586e-06	0.00107476309263143	A	C
MNEc.2.13.25002723.PC	COG7	0.0779402164916378	4.97699806754138	3.63510178855247e-06	0.00107993961529763	T	C
MNEc.2.17.17857070.PC	COG6	-0.0806838145421526	-4.97673461569664	3.63887722337275e-06	0.00108072198305541	G	A
MNEc.2.29.20804940.PC	LOC106782742	-0.209287915389203	-4.97566555825144	3.65423683966017e-06	0.00108468798359989	G	A
MNEc.2.20.11670205.PC	ADTRP	0.221149042896558	4.97302670222735	3.69242195287355e-06	0.00109302273103503	T	C
MNEc.2.6.8735766.PC	CNPPD1	0.0993844533744815	4.97269635955563	3.69722947479938e-06	0.00109417653522435	A	G
MNEc.2.9.19480778.PC	MTFR1	-0.109675796341845	-4.97189163924582	3.70896627324036e-06	0.00109680515679719	G	A
MNEc.2.24.22696753.PC	GSTZ1	-0.0922819168382291	-4.96251208912904	3.84847848543182e-06	0.00112976525344075	C	T
MNEc.2.17.78199170.PC	RAB20	-0.331264464497204	-4.9616553284439	3.86147445559896e-06	0.00113235098584576	G	T
MNEc.2.3.61497758.PC	AREG	0.76521006397118	4.96079753145343	3.87452906684266e-06	0.00113486047615563	C	T
MNEc.2.10.59075159.PC	MICAL1	0.172731843082498	4.95942635202332	3.89548626317502e-06	0.00113985234270532	A	G
MNEc.2.2.51319286.PC	PPP3CC	0.25733641060911	4.9590529380429	3.90121269389174e-06	0.00114117038066126	C	T
MNEc.2.24.21452645.PC	TTLL5	0.11813662907927	4.95878743784121	3.9052892281546e-06	0.00114192635920267	A	G
MNEc.2.12.16807196.PC	TMX2	-0.126258888164526	-4.95843302164557	3.91073747501433e-06	0.00114275795068405	G	A
MNEc.2.10.41775099.PC	BACH2	-0.149743142861011	-4.95827138924589	3.91322462481672e-06	0.00114318705817662	T	C
MNEc.2.20.15267616.PC	MYLIP	0.216285182171937	4.9569159250625	3.93414295781614e-06	0.00114779219633002	G	A
MNEc.2.2.2762969.PC	DAB1	0.31240721287812	4.95685098389036	3.93514790442127e-06	0.00114790844945958	A	G
MNEc.2.10.22614780.PC	ZNF813	0.305047909418694	4.9555869269924	3.95475882220541e-06	0.00115169392617198	T	C
MNEc.2.23.21030804.PC	APBA1	0.288603809450435	4.95483906223741	3.96640628500185e-06	0.00115444685515329	G	A
MNEc.2.9.15817253.PC	NCOA2	-0.110758477492297	-4.9547958016935	3.9670810609105e-06	0.00115455448190445	T	C
MNEc.2.7.5269591.PC	SNAPC2	-0.1041707138246	-4.95353312413576	3.98682569184027e-06	0.00115851945748405	A	G
MNEc.2.13.41945545.PC	PIGQ	-0.0901320946029581	-4.95301560055993	3.99494595495317e-06	0.00116016663089929	G	A
MNEc.2.25.13951366.PC	IKBKAP	0.13317433341602	4.95219633541495	4.00783375022586e-06	0.00116328465522696	A	C
MNEc.2.8.62576540.PC	SYT4	0.731137753668793	4.95211650396674	4.00909174040293e-06	0.00116352854905829	A	G
MNEc.2.3.1687805.PC	SIAH1	0.123923668438462	4.95111972856191	4.02483149499464e-06	0.00116704132495993	G	A
MNEc.2.20.25120745.PC	LOC102150670	-0.218666554699392	-4.95097366053449	4.0271430692037e-06	0.00116745699471871	A	G
MNEc.2.15.55986356.PC	LOC100053736	-0.138950533400298	-4.95069041096947	4.0316292798364e-06	0.00116831017987583	T	G
MNEc.2.17.29179559.PC	WBP4	-0.110008554915806	-4.94650527495185	4.09848632441958e-06	0.00118252451352275	C	T
MNEc.2.20.31609699.PC	NFKBIL1	0.169206481530712	4.94599146221801	4.10676864036096e-06	0.00118437255261611	G	T
MNEc.2.22.5948989.PC	ZNF133	-0.195226051568068	-4.9451657570897	4.12011268653299e-06	0.00118749715944618	T	C
MNEc.2.16.65879817.PC	BTD	0.102704368089596	4.94478668963149	4.1262528813818e-06	0.00118876589924972	A	G
MNEc.2.12.23895584.PC	LOC102148788	0.306469677916064	4.94469041130674	4.12781383482738e-06	0.00118899255853044	C	T
MNEc.2.8.20499580.PC	PTPN11	-0.0909200540641235	-4.94063723692085	4.19405312874906e-06	0.0012040412150466	G	A
MNEc.2.16.22199544.BIEC2-333502	LRIG1	0.154963172518682	4.94028582271003	4.19984477224627e-06	0.00120527322118252	T	C
MNEc.2.16.79637995.BIEC2-382268	LOC100051043	-0.231942736825295	-4.9399064431565	4.20610607414917e-06	0.00120662020321743	G	T
MNEc.2.22.34778977.PC	SNX21	-0.109613073818189	-4.93980311129613	4.20781304722282e-06	0.00120698456488208	A	G
MNEc.2.12.24656389.BIEC2-195081	ESRRA	0.120647413786067	4.93902195486293	4.22073912223381e-06	0.00120950088186807	A	G
MNEc.2.7.46933809.PC	LOC100065202	-0.149359619325031	-4.93792084860063	4.23902536031354e-06	0.00121400810728911	T	C
MNEc.2.10.14159449.PC	CD79A	-0.270471071350336	-4.93780361259038	4.24097686507749e-06	0.00121447281483517	A	G
MNEc.2.11.3249037.PC	CANT1	0.165191020306256	4.93468111195773	4.29327774897626e-06	0.00122581130532009	C	T
MNEc.2.11.4145157.PC	TNRC6C	-0.178506957024986	-4.93464728155688	4.29384783011288e-06	0.00122581130532009	G	A
MNEc.2.22.32564623.PC	L3MBTL1	0.132880821781876	4.93043556224163	4.36540026493825e-06	0.00124192980109104	A	C
MNEc.2.1.116017313.PC	ACSBG1	-0.128232893243976	-4.92965260031789	4.37882958761622e-06	0.00124518887560179	T	G
MNEc.2.1.115911373.PC	IDH3A	-0.115488275672616	-4.92880577216079	4.39339972506486e-06	0.00124867551750429	A	G
MNEc.2.1.29175835.BIEC2-13686	PKD2L1	-0.0806633498349319	-4.92688811976884	4.42656906905076e-06	0.00125518134630966	T	C
MNEc.2.9.19263659.PC	PDE7A	0.15529003527142	4.92437390312291	4.47042753988792e-06	0.00126515372024408	T	C
MNEc.2.12.21298033.PC	TKFC	-0.164487182048362	-4.92389915302436	4.47875663397463e-06	0.00126703727283101	A	G
MNEc.2.11.15628597.PC	FTSJ3	0.161448118903502	4.92252863199691	4.50288632931718e-06	0.00127224721080447	G	A
MNEc.2.1.106469757.PC	VIMP	0.221592961553138	4.91804143713439	4.58277978139359e-06	0.0012902940034028	G	T
MNEc.2.11.43410964.PC	KIAA0100	0.116599188803671	4.91583932477669	4.62249217384248e-06	0.001298405256081	G	A
MNEc.2.20.31198544.PC	LST1	-0.15818688938926	-4.91446893711725	4.64737471522458e-06	0.00130412573668967	G	A
MNEc.2.3.88320037.PC	FAM114A1	-0.144993580116592	-4.91398331318388	4.65622365781479e-06	0.00130563132646593	T	C
MNEc.2.16.56483104.PC	OXSM	0.106332467152522	4.91259465079002	4.68161840154507e-06	0.00131110113932139	A	G
MNEc.2.1.27949207.UKUL47	MFSD13A	0.171311682058464	4.91133654168717	4.70474232929594e-06	0.00131605400436978	T	C
MNEc.2.28.45199984.PC	TYMP	0.116892212152183	4.91132980761752	4.70486640019278e-06	0.00131605400436978	G	A
MNEc.2.27.17993393.PC	TUSC3	-0.235710859648805	-4.9110104730925	4.71075359954538e-06	0.00131740873913953	A	G
MNEc.2.24.12028956.BIEC2-633193	CHURC1	0.091897502589824	4.90965582140989	4.73580775119494e-06	0.0013231446293278	C	T
MNEc.2.2.65430756.PC	C2H4orf27	-0.139971600748393	-4.90943489095764	4.73990614966737e-06	0.00132409386621271	C	A
MNEc.2.26.36142124.PC	MX1	-0.351740419775144	-4.90898860398134	4.74819561072996e-06	0.00132562729756793	A	G
MNEc.2.27.26720859.PC	DCTD	-0.139454221173136	-4.90569188956446	4.80986938424921e-06	0.00133840378691636	T	C
MNEc.2.21.24561736.PC	FBXO4	-0.119126099945273	-4.90465892555875	4.82935400837481e-06	0.00134283852609128	T	G
MNEc.2.18.44798174.PC	COBLL1	0.196953769515369	4.90356883858812	4.84999963851379e-06	0.00134711534968884	A	G
MNEc.2.1.26646450.PC	ITPRIP	0.161293672941765	4.9029623856993	4.86152276224508e-06	0.00134960235699123	G	A
MNEc.2.28.34546002.PC	CYTH4	0.314181132356063	4.90246060970794	4.87107712258041e-06	0.00135185817754232	C	T
MNEc.2.11.52644997.PC	NTN1	0.191112477796285	4.90243362399069	4.8715914787003e-06	0.00135190181250821	G	A
MNEc.2.1.8271749.BIEC2-2983	OAT	0.115678785782127	4.90135758647886	4.89214432001715e-06	0.00135582280645424	T	C
MNEc.2.19.10237289.PC	LRRC34	0.149845955771751	4.90056071575024	4.9074194314799e-06	0.0013592283815679	G	A
MNEc.2.18.57278803.PC	SESTD1	-0.207145678478761	-4.89669623481618	4.98215955068676e-06	0.00137492494038751	C	T
MNEc.2.19.2264530.PC	LOC100052576	0.310944371232004	4.89519134129994	5.01156399934879e-06	0.0013810260786197	C	G
MNEc.2.13.6074783.PC	SUN1	-0.174703618020859	-4.89460352989946	5.02309529182102e-06	0.00138329744455852	A	G
MNEc.2.26.38742858.PC	RRP1B	0.277905106544381	4.89248660759007	5.06483849354135e-06	0.00139155353180265	T	G
MNEc.2.28.37885665.PC	LOC102151062	-0.163474864208564	-4.89193948195494	5.0756820716235e-06	0.00139382464024382	T	C
MNEc.2.1.118525984.PC	SNX33	0.153745619876743	4.89172873209549	5.07986499801896e-06	0.00139456350966592	G	T
MNEc.2.16.38602443.PC	USP4	-0.102209882130729	-4.89119035846796	5.09056581520235e-06	0.00139639237100499	G	T
MNEc.2.11.40795935.PC	LOC102150611	-0.153055161696107	-4.89101915956211	5.09397320244978e-06	0.00139692214593718	G	A
MNEc.2.9.73702065.PC	PHF20L1	0.248617466290755	4.8902591148121	5.10912732144507e-06	0.00140057055951007	G	A
MNEc.2.6.40905938.PC	EMP1	0.271529777586683	4.88875418746569	5.13926308960536e-06	0.0014068770736444	A	G
MNEc.2.7.35170196.PC	RPUSD4	-0.157107394579728	-4.88840616075735	5.14625687527976e-06	0.00140819950059322	T	C
MNEc.2.20.31559312.PC	HSPA1A	0.262097449228975	4.88780955527615	5.15826758828554e-06	0.00141087414429428	T	A
MNEc.2.10.72873080.PC	HINT3	-0.149364839257544	-4.8850926828462	5.21330961144178e-06	0.00142192221447382	T	G
MNEc.2.24.4104055.PC	ATG14	0.0935166768981705	4.88501464551862	5.21489902882623e-06	0.00142225325043552	C	A
MNEc.2.6.84386866.PC	CCT2	0.0982126465091619	4.88444272362913	5.22656202276896e-06	0.00142481816935787	A	G
MNEc.2.25.31390318.PC	PTRH1	0.103959752574553	4.8841218779452	5.23311604614636e-06	0.00142598871277728	A	C
MNEc.2.16.4746158.PC	TMEM40	0.28213976976037	4.88319178396469	5.25216072032905e-06	0.00143035455790995	G	A
MNEc.2.14.36255115.PC	IK	0.124231452720051	4.88060707837226	5.30544096570522e-06	0.00144227069623655	T	C
MNEc.2.12.25007330.PC	CDC42BPG	-0.0971052581529518	-4.87990400362963	5.32002486719926e-06	0.00144540489874298	A	G
MNEc.2.26.30253101.PC	CRYZL1	-0.128721531536042	-4.87779346347465	5.3640390903015e-06	0.00145402371925515	A	G
MNEc.2.6.66814203.PC	PRKAG1	0.109747505119827	4.87704512562954	5.37973040654749e-06	0.00145744223434164	T	C
MNEc.2.27.33771647.PC	MCPH1	0.124513425053756	4.87564426793293	5.40922431909987e-06	0.00146304342956648	A	G
MNEc.2.19.52924251.PC	NXPE3	0.179326806749688	4.87564092678972	5.40929485227548e-06	0.00146304342956648	T	C
MNEc.2.19.998554.PC	LOC102150465	0.239664936392658	4.87387326669887	5.44673705458384e-06	0.00147001942096377	A	G
MNEc.2.2.48308623.PC	PLEKHN1	0.232624953025529	4.86957416600666	5.53885757749771e-06	0.00148936016671656	G	A
MNEc.2.21.27691795.PC	C21H5orf42	0.261066320549126	4.86934994567733	5.54370359592163e-06	0.00149013398519314	T	C
MNEc.2.12.22789195.PC	BSCL2	-0.23981409499888	-4.8674433347982	5.58507808657589e-06	0.00150029655512766	G	A
MNEc.2.2.7291499.PC	EPS15	-0.124002588556199	-4.86709670875795	5.59263233649113e-06	0.00150094119011777	G	A
MNEc.2.28.40709991.PC	SULT4A1	-0.21313315718541	-4.8667662653431	5.59984318316217e-06	0.00150234386772672	A	G
MNEc.2.1.145890594.PC	PLA2G4F	-0.178608071541751	-4.86606813561676	5.61510740090533e-06	0.00150540682390981	A	G
MNEc.2.10.7004449.PC	ALKBH6	-0.130603242814988	-4.86579151520008	5.621166767598e-06	0.00150649134262556	A	G
MNEc.2.12.23755179.PC	LGALS12	0.229835640035272	4.86578671410274	5.62127199184092e-06	0.00150649134262556	G	A
MNEc.2.1.49304116.BIEC2-21304	SLC16A9	0.242558106483787	4.86505794500895	5.63726650135758e-06	0.00150934736165301	T	C
MNEc.2.8.39344198.PC	RBBP8	-0.186887041793215	-4.86437495175818	5.65229662958976e-06	0.00151266406759936	T	C
MNEc.2.11.15415364.PC	ICAM2	-0.271164833489259	-4.86105209377494	5.72597954188207e-06	0.00152784648849549	G	A
MNEc.2.5.57296403.PC	DENND2D	0.110741593266607	4.86064857301777	5.73499095407494e-06	0.00152903232624662	T	C
MNEc.2.31.19909328.PC	RAB32	0.192687525514699	4.85964506993156	5.75746114213964e-06	0.00153343635928391	T	C
MNEc.2.31.9397690.PC	WDR27	0.231935728619659	4.8581256603969	5.79164683331401e-06	0.00154067395346854	T	C
MNEc.2.6.35517054.PC	NECAP1	0.214776889344449	4.85774957694493	5.80013896311159e-06	0.00154229667506265	C	T
MNEc.2.6.64343334.PC	PCED1B	-0.20186389751957	-4.8557723662372	5.8449853137109e-06	0.00155172534016446	G	A
MNEc.2.6.36940632.PC	LOC100630105	-0.418275382783737	-4.85564469664575	5.84789265723169e-06	0.00155227945477363	C	T
MNEc.2.5.72339049.PC	MTF2	-0.093845723517119	-4.85454349115752	5.87302834674581e-06	0.00155731352297044	T	C
MNEc.2.2.11278872.PC	CMPK1	-0.0962775459337152	-4.85404297151027	5.88448780001807e-06	0.00155947825113842	C	T
MNEc.2.13.4605817.PC	BRAT1	-0.1290412094001	-4.85344554205887	5.89819455286481e-06	0.00156212649011407	T	C
MNEc.2.5.86573741.PC	ACADM	-0.115290245043286	-4.85208273891423	5.92957776222343e-06	0.00156857262816426	C	T
MNEc.2.5.96237954.PC	PGM1	-0.124888388836998	-4.8509795477425	5.95510168383174e-06	0.00157389474982229	T	C
MNEc.2.2.48119905.PC	B3GALT6	0.265347223811693	4.84939793732024	5.9918814577255e-06	0.00158086363466404	C	T
MNEc.2.13.19949963.PC	SRCAP	-0.145462209110751	-4.8493967144005	5.99190998177234e-06	0.00158086363466404	A	C
MNEc.2.3.34406657.PC	TRAPPC2L	0.177688978764093	4.84934663668865	5.99307813532521e-06	0.00158096418223262	A	G
MNEc.2.6.31718436.PC	ITFG2	0.0886867134094628	4.84916941914994	5.99721383934732e-06	0.00158160157835566	G	C
MNEc.2.24.33757809.PC	GPR68	0.267880929967435	4.84775641953154	6.03028850933627e-06	0.00158894018536252	C	T
MNEc.2.23.35373414.PC	ZDHHC21	0.116332527315938	4.84645504857451	6.06090748733031e-06	0.0015952871527958	T	C
MNEc.2.15.70469003.PC	DNMT3A	-0.114165391962377	-4.84597930788529	6.07213861492451e-06	0.00159757679979636	T	C
MNEc.2.7.4787413.PC	DENND1C	0.125922172279146	4.84556462961569	6.08194474690978e-06	0.00159925320055698	G	A
MNEc.2.7.79743129.PC	LOC106783446	0.218014024599895	4.84492717754338	6.0970490471004e-06	0.00160222430079729	G	A
MNEc.2.12.11722208.PC	ARFGAP2	-0.0850339283941823	-4.84492398119923	6.09712487589081e-06	0.00160222430079729	C	T
MNEc.2.16.8004364.PC	GRM7	0.300242038606455	4.84453384634896	6.10638718583753e-06	0.00160346712948776	A	C
MNEc.2.10.25486480.PC	ZNF444	0.178419573490513	4.84428797678985	6.11223149352466e-06	0.00160430720652635	C	G
MNEc.2.25.18284612.PC	ZNF618	-0.264886588380956	-4.84421852207314	6.11388341619344e-06	0.00160454512886843	G	A
MNEc.2.28.29557545.PC	POLR3B	-0.106567716424392	-4.84275684631636	6.14874927657919e-06	0.00161168417231048	A	G
MNEc.2.1.7301049.PC	DHX32	0.0999166365743222	4.84105758044889	6.18952610598717e-06	0.00161979277743435	G	A
MNEc.2.16.82724909.PC	SELT	0.158065200901578	4.83944477939688	6.2284717926964e-06	0.00162717256645474	T	C
MNEc.2.4.103019813.PC	RHEB	0.164038594993902	4.8379124981908	6.2656942948199e-06	0.00163385407712344	G	A
MNEc.2.8.76752438.PC	SEC11C	0.101825058523715	4.83771672451519	6.27046566260575e-06	0.0016346461865311	C	A
MNEc.2.3.88130385.PC	KLHL5	-0.135771818659694	-4.83711020618328	6.28527013071805e-06	0.00163782881760515	C	T
MNEc.2.11.23315984.PC	PLXDC1	-0.19116576744307	-4.83634886277703	6.30390194067697e-06	0.00164098951332596	C	T
MNEc.2.5.51901596.PC	TRIM45	-0.249013199525786	-4.83471135330493	6.34415811085364e-06	0.00164929397740552	G	T
MNEc.2.19.43871594.PC	ATP6V1A	-0.235207365250736	-4.83158729604608	6.42165533985586e-06	0.00166408968847866	A	G
MNEc.2.9.82692454.PC	COMMD5	-0.104722915206919	-4.83099525245877	6.43644555729204e-06	0.00166655336405169	C	G
MNEc.2.8.9090139.PC	ASPHD2	0.159037723716788	4.82804202605505	6.5107191950312e-06	0.00168147748390786	T	C
MNEc.2.3.115112503.PC	S100P	-0.675468431151319	-4.82708011813733	6.53509101070896e-06	0.00168505033383922	C	T
MNEc.2.2.41574259.PC	PIK3CD	0.12592610424549	4.82684640047861	6.54102611564738e-06	0.00168610927783375	G	A
MNEc.2.8.11350133.PC	CORO1C	0.240720994176954	4.82679556936049	6.54231763343315e-06	0.00168610927783375	G	T
MNEc.2.28.37723261.PC	TNRC6B	-0.348011528793028	-4.82674402116157	6.54362762460034e-06	0.00168621082375386	G	A
MNEc.2.3.8882830.PC	RSPRY1	0.0752642280176987	4.82662534530453	6.5466444984687e-06	0.00168654999520112	G	A
MNEc.2.16.11608347.PC	ITPR1	-0.338503039506665	-4.82626085307841	6.55591877776267e-06	0.00168875000646769	T	C
MNEc.2.10.18945072.PC	DHDH	-0.111502151586566	-4.82625466027354	6.55607646041056e-06	0.00168875000646769	G	A
MNEc.2.13.769114.PC	LMTK2	-0.152983081376983	-4.82293382759361	6.64116679906416e-06	0.00170660359309308	G	A
MNEc.2.16.35856436.PC	ACY1	-0.118668761308663	-4.81892619675682	6.74528881190329e-06	0.00172571250227021	A	G
MNEc.2.1.171865833.PC	LOC100057679	-0.0756858064630463	-4.81887159009116	6.74671847107224e-06	0.00172576125758502	T	C
MNEc.2.14.46739107.PC	SLC12A2	0.240728336200712	4.81623895692614	6.81599487960114e-06	0.00174002348184894	T	C
MNEc.2.7.26510616.PC	DPAGT1	-0.108717426561421	-4.8158361740617	6.82665485492926e-06	0.00174161868942028	G	T
MNEc.2.7.25942827.PC	IL10RA	0.243089681219159	4.81551599692273	6.83514018930965e-06	0.00174319606166322	T	C
MNEc.2.3.20386261.PC	VPS4A	-0.0563845148545593	-4.81540277502856	6.83814325463923e-06	0.00174384446072478	T	G
MNEc.2.27.2968538.PC	SMIM19	-0.148069609943722	-4.81464702053158	6.85822162656739e-06	0.00174808274461955	A	G
MNEc.2.20.31665949.PC	NELFE	0.154312885784717	4.81463816832541	6.85845714596779e-06	0.00174808274461955	G	A
MNEc.2.2.44025897.PC	NOL9	-0.144406686878587	-4.81442536543602	6.86412129430452e-06	0.00174906820556872	A	G
MNEc.2.18.76243889.PC	NDUFB3	0.103373006354704	4.8137369519113	6.88247594963514e-06	0.00175267053669163	T	C
MNEc.2.15.84764363.PC	KIDINS220	-0.119809802560647	-4.812743671617	6.90904333789995e-06	0.00175848972894373	A	G
MNEc.2.28.37723261.PC	TCF20	-0.171843752011709	-4.81170971151822	6.93680492642956e-06	0.00176365830920014	G	A
MNEc.2.16.62268008.PC	KAT2B	-0.111495275917253	-4.81027872577693	6.97540591773725e-06	0.0017706183659795	A	G
MNEc.2.2.4886503.PC	PARS2	-0.128737727172099	-4.80638121593402	7.08160590556623e-06	0.00179049219856928	C	T
MNEc.2.2.31100801.PC	CLIC4	0.185255811086435	4.80624628422494	7.08531061604271e-06	0.00179130924260835	T	C
MNEc.2.26.10976536.PC	ROBO1	0.245839962004611	4.80603438719009	7.0911323119898e-06	0.00179266135834526	C	T
MNEc.2.5.41575589.PC	PRCC	0.106262185392995	4.80453819855128	7.13237167972184e-06	0.00179984146501345	T	C
MNEc.2.22.21013125.PC	LOC102150301	0.162549976107926	4.80449887550349	7.13345868362525e-06	0.00179999577682009	A	G
MNEc.2.20.31245645.PC	LOC100629578	0.103110846984802	4.80318371105497	7.16990677336953e-06	0.00180726528251617	C	T
MNEc.2.18.76450934.PC	ALS2	0.128732803322053	4.80211054502946	7.19978254388814e-06	0.00181376617812407	A	G
MNEc.2.16.336961.PC	MGLL	0.287510063274186	4.8019682773771	7.20375221226976e-06	0.00181420435047839	A	C
MNEc.2.2.51916183.PC	CHMP7	-0.0611939448647706	-4.79917639064404	7.28208657059207e-06	0.00182935150266681	A	G
MNEc.2.11.6472822.PC	EXOC7	-0.162165782742098	-4.79915801254446	7.28260495953829e-06	0.00182935150266681	T	C
MNEc.2.3.9837573.PC	ADGRG3	0.608539011249072	4.79803527808218	7.31434206841033e-06	0.00183499677617852	T	C
MNEc.2.14.92846217.PC	MARVELD2	0.203644985455567	4.79700266616218	7.34365052866175e-06	0.00184031983491951	C	T
MNEc.2.1.165023894.PC	LOC100053931	-0.117244223969082	-4.79696501709806	7.34472127460927e-06	0.00184032597740022	T	C
MNEc.2.4.95174123.PC	LOC102148177	-0.308087480122208	-4.79579567233773	7.37805345729791e-06	0.00184559864463875	G	A
MNEc.2.30.4647682.PC	RGS7	0.335345724300686	4.79173507775875	7.49494883801282e-06	0.00186731268576579	G	A
MNEc.2.3.21983349.PC	VAC14	0.0668179549157125	4.79120726627622	7.51027519250877e-06	0.00187031276984971	T	C
MNEc.2.7.45200453.PC	LOC100064454	-0.195870024817287	-4.79066859988762	7.52594821856358e-06	0.00187281727311433	A	G
MNEc.2.18.77904266.PC	ICA1L	0.190671956071162	4.79018215176593	7.54012927320352e-06	0.00187511354622319	A	G
MNEc.2.7.79385894.PC	TMEM41B	-0.183655364172874	-4.78964535409668	7.55580833564355e-06	0.00187827233485544	T	C
MNEc.2.1.25949773.PC	USMG5	0.155265198963547	4.7890012672336	7.57466306711259e-06	0.00188183928371147	G	A
MNEc.2.3.18308358.PC	DUS2	-0.0851503029506828	-4.78852364479486	7.58867436953699e-06	0.00188433877977681	G	A
MNEc.2.4.51135512.PC	SNX13	-0.121570420329078	-4.78803808285643	7.60294445496581e-06	0.00188689200574354	A	G
MNEc.2.16.1668401.PC	RAB43	-0.125356561904987	-4.78763787622531	7.61472569382315e-06	0.00188880611687635	T	G
MNEc.2.9.48433604.PC	AZIN1	0.133324108037297	4.78743497422803	7.62070549072789e-06	0.00188981315022723	G	A
MNEc.2.7.12087346.PC	LOC100061423	0.104610404998181	4.78698713328399	7.6339201619944e-06	0.00189227873791894	G	T
MNEc.2.15.61825471.PC	CRIM1	0.192602005565268	4.78576769708223	7.67001590526025e-06	0.00189967686004848	C	T
MNEc.2.5.1203032.PC	PIK3C2B	-0.162663617903231	-4.78413260621202	7.71867612967377e-06	0.00190823297026208	T	C
MNEc.2.10.19067098.PC	BAX	0.140450099729077	4.78406428936338	7.72071576527654e-06	0.00190861256659544	A	G
MNEc.2.7.25819519.PC	FXYD6	0.299951043027619	4.78362259115834	7.73391557143355e-06	0.00191032665184872	T	G
MNEc.2.23.44615481.PC	TEK	0.262390012036786	4.78337257873647	7.74139673524384e-06	0.00191185226694572	A	G
MNEc.2.23.45231550.PC	C23H9orf72	-0.145084290491623	-4.783259483904	7.74478320554847e-06	0.00191256382998283	A	G
MNEc.2.6.52847882.PC	PPFIBP1	0.15850512727853	4.78296143745616	7.75371471163966e-06	0.00191426993750465	T	G
MNEc.2.22.35778557.PC	MMP9	-0.633284267708824	-4.78236333109678	7.77166833274702e-06	0.00191770184170353	A	G
MNEc.2.4.61893723.PC	GARS	0.181212891156448	4.78226324503373	7.77467661144873e-06	0.00191814762003962	C	T
MNEc.2.1.162594829.PC	LRRC16B	-0.157103224804448	-4.78203128197254	7.7816530667201e-06	0.00191903979963487	A	C
MNEc.2.20.2948162.PC	TUBB2A	0.187847000102013	4.78199498657991	7.78274522809598e-06	0.00191918411016037	T	C
MNEc.2.13.19636931.PC	GDPD3	-0.251861026771467	-4.78063957344421	7.82363788756725e-06	0.00192675775525838	G	A
MNEc.2.19.56801958.PC	ST3GAL6	-0.184344023046216	-4.78012167848216	7.83931790274828e-06	0.00192986601919906	T	C
MNEc.2.7.83389946.PC	LOC100146381	-0.132517485190318	-4.77999982781561	7.84301155174391e-06	0.00193052422113592	C	T
MNEc.2.6.8178255.PC	ZNF142	0.100801024875511	4.77935095643665	7.86270929451857e-06	0.00193424079343495	C	T
MNEc.2.20.31665949.PC	CLIC1	0.170240223994071	4.77922540123002	7.86652632386723e-06	0.00193500192295504	G	A
MNEc.2.8.24566413.PC	AACS	0.113858781622762	4.7789189582737	7.8758501366616e-06	0.0019368441286253	T	C
MNEc.2.1.126053176.PC	ZWILCH	-0.211795864543093	-4.77661451494561	7.94631054375995e-06	0.00195050520399901	C	T
MNEc.2.4.75227400.PC	LOC106783071	-0.179476494172311	-4.77259825900502	8.07058098648667e-06	0.00197294095126907	T	C
MNEc.2.5.34771320.PC	SH2D1B	0.288585860328407	4.7712920745668	8.11140304476473e-06	0.0019798517991027	T	G
MNEc.2.1.162189307.PC	SLC7A8	0.510192024655726	4.76966111534954	8.16265757871141e-06	0.00199069349055728	C	A
MNEc.2.23.49101767.PC	CHMP5	0.0973105388761374	4.76958798921746	8.16496301194531e-06	0.0019909991962514	A	G
MNEc.2.7.68945487.PC	SLCO2B1	-0.657281438391605	-4.76877686570807	8.19057769872451e-06	0.00199557413301518	A	G
MNEc.2.2.5311765.PC	LOC100060530	-0.15867939606746	-4.7681932111005	8.20905747039422e-06	0.00199898375848889	A	G
MNEc.2.17.28888249.PC	MTRF1	-0.162822201397943	-4.76736639404277	8.23530579655085e-06	0.00200358899436914	T	C
MNEc.2.18.77783155.PC	FAM117B	0.137284545228454	4.76734936013114	8.23584741721689e-06	0.00200358899436914	T	G
MNEc.2.10.11471225.PC	ZNF546	0.137006252903434	4.76494086678013	8.31277949295725e-06	0.00201781514997639	T	C
MNEc.2.12.31075595.PC	PDDC1	0.143056994622581	4.76448551925433	8.32740263542786e-06	0.00202032832267826	A	C
MNEc.2.1.149040383.PC	EIF2AK4	0.100202499279876	4.76390973480373	8.34592937859968e-06	0.00202326707399193	T	G
MNEc.2.25.37904760.BIEC2-673831	NACC2	0.253434818681596	4.76377365484775	8.35031381800383e-06	0.00202407072744585	C	T
MNEc.2.16.76116476.PC	SLC9A9	-0.220716640293909	-4.76375027396766	8.35106736591434e-06	0.00202412377308567	T	C
MNEc.2.28.3555268.PC	GLIPR1L2	0.170508535690555	4.76241556346106	8.39419400187904e-06	0.00203171482950493	T	C
MNEc.2.20.36983372.PC	C20H6orf89	-0.0930703391773999	-4.76140267007172	8.42706684162275e-06	0.00203771697728258	C	A
MNEc.2.15.19011889.PC	TMEM150A	0.131608538350168	4.76087131811949	8.44436162911459e-06	0.00204085604816026	A	G
MNEc.2.17.46648708.PC	DIS3	0.14163988247234	4.76059585911165	8.45334104219989e-06	0.00204263498245006	G	A
MNEc.2.18.31899311.PC	RND3	0.365412190266672	4.75832139218764	8.52784022272117e-06	0.00205611589487448	C	T
MNEc.2.6.65358565.PC	HDAC7	-0.103313680376399	-4.75753405749948	8.55377764577822e-06	0.00206119000251523	T	C
MNEc.2.21.8908017.PC	ADAMTS6	0.145076532501047	4.75705050646453	8.56974547402275e-06	0.002064043126425	C	T
MNEc.2.4.51229384.PC	LOC100053273	-0.133737749461632	-4.75635427321427	8.59278747557891e-06	0.00206761955008292	T	G
MNEc.2.15.78238990.PC	NBAS	-0.219556624123572	-4.7562360529173	8.59670598894588e-06	0.00206843095405904	A	G
MNEc.2.12.22924470.PC	AHNAK	-0.307203263652552	-4.75544860086557	8.62285118140882e-06	0.00207419433175286	A	G
MNEc.2.14.92550680.PC	GTF2H2	-0.116764720843955	-4.7551597325301	8.63246165692491e-06	0.00207580827893689	C	T
MNEc.2.1.8302921.PC	CPXM2	-0.191822515117167	-4.75162050159415	8.75105952359114e-06	0.00209717150235631	A	G
MNEc.2.24.33036813.PC	PSMC1	-0.101534219271504	-4.75063751470234	8.78427937054984e-06	0.00210378233699133	C	T
MNEc.2.28.45949526.PC	CHKB	0.262389426761267	4.75036691314842	8.79344582190105e-06	0.00210506406855794	G	A
MNEc.2.1.14042384.PC	FAM204A	-0.0827282219496938	-4.75027020011172	8.79672417089969e-06	0.00210531631962829	T	C
MNEc.2.7.17641975.PC	EXPH5	-0.341677601061374	-4.75014956793114	8.80081499117081e-06	0.0021058959500327	C	T
MNEc.2.31.8193753.PC	MLLT4	0.167516991271281	4.74977119514096	8.81365820294418e-06	0.00210790318419562	T	C
MNEc.2.6.720793.PC	KANSL1L	0.120410551535488	4.7495484073693	8.82122888080879e-06	0.00210914426643111	C	T
MNEc.2.10.9654921.PC	LOC100052230	-0.102696973475212	-4.74772331931421	8.88348701211197e-06	0.00211978232984503	A	G
MNEc.2.3.10031865.PC	COQ9	-0.0881837692312408	-4.74596832302054	8.94375739617608e-06	0.00213040391222294	C	T
MNEc.2.13.20786428.PC	IL4R	0.244137069111365	4.74346762280965	9.03032494725918e-06	0.00214683654839232	A	G
MNEc.2.29.22508730.BIEC2-758924	DHTKD1	0.112248548197416	4.74274788602466	9.05539107628398e-06	0.00215130950105982	C	T
MNEc.2.11.52644997.PC	SHISA6	0.24310711213616	4.74063552207692	9.12934960236215e-06	0.00216493978671625	G	A
MNEc.2.5.65437524.PC	VCAM1	-0.70929748435233	-4.73971257518127	9.16184824647563e-06	0.00217043492118423	T	C
MNEc.2.3.112521563.PC	TMEM128	-0.122715316035491	-4.73751945265711	9.23952437422932e-06	0.00218432875565955	G	A
MNEc.2.18.34044271.PC	CACNB4	-0.300078978764447	-4.73669017512011	9.26906244150314e-06	0.00218970378275159	A	G
MNEc.2.15.19414042.PC	RNF181	-0.138134160333769	-4.7343625399839	9.35246237456065e-06	0.00220486528366459	T	C
MNEc.2.4.96324730.PC	GSTK1	-0.122882798182263	-4.73385513990101	9.37073939248977e-06	0.00220834894306945	C	A
MNEc.2.8.45813658.PC	OSBPL1A	0.178367956023523	4.73102491302146	9.47332617579427e-06	0.00222697937518729	A	G
MNEc.2.31.1190403.PC	SYTL3	0.228795173186613	4.72967912677034	9.52248924863539e-06	0.00223548245029255	A	G
MNEc.2.23.53640070.PC	LOC100057755	-0.176095004842901	-4.72958251034587	9.5260282901023e-06	0.00223603593151257	T	C
MNEc.2.13.8056693.PC	LOC102149215	-0.262250013979286	-4.72904336842686	9.545800467115e-06	0.00223970488217755	T	C
MNEc.2.9.29892485.PC	LYPLA1	-0.0792307383404896	-4.72868845714601	9.55883806693346e-06	0.00224179122051069	T	C
MNEc.2.2.37551334.PC	KAZN	0.156343999247821	4.72757011900185	9.60003342780814e-06	0.00224871814563236	T	C
MNEc.2.30.4647682.PC	KIF26B	0.336007993098658	4.72741135419591	9.60589570980282e-06	0.00224934354001989	G	A
MNEc.2.28.34760755.PC	TST	-0.183962461466096	-4.7256246749049	9.67210825667933e-06	0.00226149065318477	G	A
MNEc.2.3.53545012.PC	TMEM150C	0.235835936033359	4.72354852332784	9.7496062707809e-06	0.00227595587984032	G	A
MNEc.2.15.17721109.PC	KRCC1	-0.121982940726069	-4.72331101480132	9.7585103411675e-06	0.0022778939811458	A	G
MNEc.2.24.46352178.PC	PACS2	-0.187037438901921	-4.72318597492322	9.76320119942291e-06	0.00227870792426084	C	A
MNEc.2.10.9501055.PC	FAM98C	-0.122578484623092	-4.72039411126923	9.86851086937251e-06	0.00229832724570867	G	A
MNEc.2.11.3038239.PC	CYTH1	0.0852589104590235	4.71997864689713	9.88427643926816e-06	0.00230113553099459	A	G
MNEc.2.6.55866489.PC	METTL20	0.284655071440292	4.71948555435809	9.90301955604429e-06	0.00230395445006062	G	A
MNEc.2.15.75105326.PC	PUM2	0.0899730313457306	4.71918064331411	9.9146269360831e-06	0.00230580465168619	G	A
MNEc.2.3.17433258.PC	LOC102147996	-0.216188473844871	-4.71902142046141	9.920693505019e-06	0.00230707379079772	A	G
MNEc.2.9.27249107.BIEC2-1082420	LOC100067801	0.195124066442174	4.71873970728894	9.93143594089683e-06	0.00230857920784786	A	G
MNEc.2.10.4537764.BIEC2-95431	CEBPG	-0.133781180206313	-4.71834761766431	9.94640614866758e-06	0.00231149129854709	T	C
MNEc.2.24.41271930.PC	CCDC85C	0.164621605302878	4.71753095529674	9.97765730478728e-06	0.00231647851968703	T	C
MNEc.2.6.8294883.PC	RQCD1	-0.0959261107111504	-4.71719278987816	9.99062580393844e-06	0.00231877830814161	G	A
MNEc.2.1.185493294.PC	LOC102147580	0.231056771938157	4.7145250855267	1.00935076666968e-05	0.0023360681724197	C	T
MNEc.2.5.77514459.PC	ODF2L	0.152923599070462	4.71404747300712	1.01120355880686e-05	0.0023387771438417	T	C
MNEc.2.15.37809192.PC	AFTPH	-0.139661396083606	-4.71295629227986	1.01544897608297e-05	0.00234587924337036	T	C
MNEc.2.16.35389675.PC	ALAS1	-0.099093906748443	-4.71199196865405	1.01921526384327e-05	0.00235170969164475	T	C
MNEc.2.25.25028972.PC	LOC100067589	0.197685617985918	4.70950859003172	1.02897707967558e-05	0.0023678833067854	G	A
MNEc.2.15.1162078.PC	CCDC138	0.151958297120779	4.7088219585102	1.03169214342389e-05	0.00237297718332707	C	T
MNEc.2.5.21494680.PC	EDEM3	-0.18936692697041	-4.70874587299961	1.03199342766923e-05	0.00237334733505379	A	G
MNEc.2.2.33108473.PC	DDOST	0.105380522878211	4.70752967714907	1.03682096720103e-05	0.00238187940747439	C	T
MNEc.2.15.55058498.PC	THADA	-0.149045055405118	-4.70659447705859	1.04054806179159e-05	0.00238778922307019	G	A
MNEc.2.1.116113755.PC	CHRNA5	0.112755220444468	4.70647296800695	1.04103327283145e-05	0.00238864313848368	C	A
MNEc.2.3.24343916.PC	TMEM170A	-0.115020586629207	-4.70395432466168	1.05114044470592e-05	0.00240447243143613	C	T
MNEc.2.14.23289131.PC	GALNT10	0.160523694643564	4.70273129945748	1.05608273901044e-05	0.00241265893937131	A	G
MNEc.2.6.8805848.PC	TUBA4A	-0.220019871689592	-4.70225187671906	1.05802626596339e-05	0.00241586680339577	C	A
MNEc.2.13.28589573.PC	CCP110	0.174861144239306	4.70128577353805	1.06195331610651e-05	0.0024222696982656	G	T
MNEc.2.20.12878585.PC	PHACTR1	-0.209616920471188	-4.70070010358086	1.06434086626415e-05	0.00242686621431687	A	G
MNEc.2.20.32491067.PC	PSMB8	-0.18986648369918	-4.69989761737872	1.06762077197726e-05	0.00243213518574602	G	A
MNEc.2.2.33597924.BIEC2-468880	PINK1	-0.164836597712936	-4.69985880153696	1.06777966831733e-05	0.0024323350028302	C	T
MNEc.2.10.14334085.PC	LOC102149708	-0.231089221992629	-4.69982508154406	1.06791772298505e-05	0.00243250310508127	A	G
MNEc.2.7.2984123.PC	DOHH	0.1533911508672	4.69860144531063	1.07293923384773e-05	0.00244071012510604	T	C
MNEc.2.7.69423057.PC	NEU3	-0.183490102547054	-4.69820006125543	1.07459141456402e-05	0.00244329389731404	T	G
MNEc.2.2.108769134.PC	PRSS12	0.172122952492342	4.69788272685546	1.07589938049713e-05	0.00244479937768578	C	T
MNEc.2.5.53737347.PC	LOC106783218	-0.194484328896561	-4.69778881220679	1.07628676792607e-05	0.0024450465617426	G	A
MNEc.2.22.2204618.PC	NAPB	-0.132055115537141	-4.69755690505316	1.0772439401914e-05	0.00244623940116376	G	A
MNEc.2.3.29254311.PC	ATMIN	0.0927060215468856	4.69593069912025	1.0839792293029e-05	0.00245814254898738	T	C
MNEc.2.9.29512682.PC	MRPL15	-0.108485968567038	-4.69475219582346	1.0888858359309e-05	0.00246690478104994	A	G
MNEc.2.5.27319070.PC	RCOR3	0.152737018134917	4.69453523043554	1.08979150570839e-05	0.00246796763888496	G	A
MNEc.2.3.34584274.PC	BANP	0.1504334745916	4.69451486726998	1.08987654443563e-05	0.00246796763888496	G	A
MNEc.2.24.3202500.PC	WDHD1	-0.180985374205814	-4.69292431587043	1.09653883091051e-05	0.0024797905654339	G	A
MNEc.2.20.53569740.PC	ZNF451	0.0864688186932046	4.69232598454916	1.0990552779959e-05	0.00248444248030982	C	T
MNEc.2.8.79686591.PC	KDSR	-0.114787948505773	-4.68979002592315	1.1097834372162e-05	0.00250316306189563	C	A
MNEc.2.11.4780607.PC	MIR9106	-0.0972013578012713	-4.6895614205585	1.11075552151644e-05	0.00250490788071487	C	T
MNEc.2.3.58615541.PC	CCNI	-0.305283417011802	-4.68934892474224	1.11165984670371e-05	0.00250635001182881	T	G
MNEc.2.5.94493864.PC	SGIP1	0.418484338846845	4.68896525127909	1.11329447178125e-05	0.00250868008991875	C	T
MNEc.2.19.56224877.PC	CLDND1	0.159185324408282	4.68858038119015	1.11493654325922e-05	0.00251104850731229	G	T
MNEc.2.17.24076856.PC	LRCH1	0.169502403569773	4.68853927340469	1.11511207126086e-05	0.00251104850731229	G	A
MNEc.2.10.35880271.PC	FAM46A	0.26412804535918	4.68841820242753	1.11562919386371e-05	0.0025113024919334	G	A
MNEc.2.1.152695993.PC	FMN1	-0.310635535854895	-4.68763920829028	1.11896204260117e-05	0.00251736217971206	C	T
MNEc.2.12.24773077.PC	PPP1R14B	-0.22282793870643	-4.68759448785395	1.11915366811169e-05	0.00251754774836508	A	G
MNEc.2.4.8257984.PC	LOC100060638	0.279669353964511	4.68743643867783	1.11983115903558e-05	0.00251862276548117	T	C
MNEc.2.8.5638160.PC	EIF4ENIF1	0.0621485086904435	4.68659957005219	1.12342511784193e-05	0.00252400665997258	G	A
MNEc.2.13.38119656.PC	NAGPA	-0.103838273659792	-4.68646313194153	1.12401211800203e-05	0.00252472610004502	G	T
MNEc.2.7.72197683.PC	PGAP2	0.122350182952016	4.68591289252508	1.12638245127669e-05	0.00252884985239849	T	C
MNEc.2.18.2093674.PC	UGGT1	-0.0853057483238179	-4.68352686105647	1.13671740810777e-05	0.00254556109037753	T	C
MNEc.2.20.8459558.PC	SLC35B3	0.118002983928633	4.68303645643458	1.13885296149188e-05	0.0025486849265483	C	T
MNEc.2.20.63065904.PC	KCNQ5	0.185126400855675	4.6828405016331	1.13970737161514e-05	0.00255014475840655	C	T
MNEc.2.19.50390153.PC	ALCAM	-0.200959393654201	-4.68196551370491	1.143530140973e-05	0.00255673374515971	A	G
MNEc.2.19.36753690.PC	HSPBAP1	-0.174567178760418	-4.68181139588153	1.14420476257694e-05	0.00255777309747858	T	C
MNEc.2.9.40745912.PC	LOC100147364	-0.0827264648586371	-4.68135773871562	1.14619280779627e-05	0.00256100134926751	A	G
MNEc.2.15.4016231.PC	NCK2	0.164320900218343	4.68082134985551	1.14854773852363e-05	0.00256431725097934	C	T
MNEc.2.16.31801172.PC	ARHGEF3	-0.288956730069749	-4.68046296819614	1.15012377763511e-05	0.00256548652773597	T	C
MNEc.2.23.21783289.PC	FAM122A	0.0914341252188769	4.68045569091289	1.15015580239334e-05	0.00256548652773597	A	G
MNEc.2.21.14228117.PC	PLK2	0.214157787110616	4.67988242878311	1.15268125305054e-05	0.00256915168339186	G	A
MNEc.2.4.51256737.BIEC2-865480	TMEM196	-0.230339035655407	-4.679527287644	1.15424849671229e-05	0.00257188768164133	T	C
MNEc.2.24.20526611.PC	AREL1	-0.106424363838163	-4.67937131424776	1.15493746446806e-05	0.00257296848707903	C	T
MNEc.2.10.81998334.PC	PEX7	0.138089065682376	4.67925953915253	1.15543144482929e-05	0.00257346317018509	C	T
MNEc.2.31.17184832.PC	NUP43	0.115034070051761	4.67912962121019	1.156005864085e-05	0.00257413673785471	T	C
MNEc.2.8.13116769.PC	OASL	-0.25601317413208	-4.67904779526978	1.15636779183825e-05	0.00257479120238614	T	C
MNEc.2.20.32105560.PC	STK19	-0.13751315410577	-4.6786462116885	1.15814565083468e-05	0.00257814323183714	G	T
MNEc.2.11.877845.PC	FAAP100	-0.129457804986087	-4.67787488830939	1.16156784988217e-05	0.00258287548055719	T	C
MNEc.2.4.102244899.PC	LOC106783115	0.206761190195459	4.67416601591238	1.17816110774088e-05	0.00261103014898807	T	C
MNEc.2.2.76206165.PC	PPID	0.123950356542018	4.67344693211853	1.18140480808893e-05	0.00261729943659228	A	C
MNEc.2.15.70058684.PC	LOC102148970	0.124479666162123	4.67123272518643	1.19144745020144e-05	0.00263537908971904	C	T
MNEc.2.27.20435521.PC	ZDHHC2	0.212019885308748	4.67082116039559	1.19332324696037e-05	0.00263860777547346	C	T
MNEc.2.11.44636705.BIEC2-155047	SERPINF2	-0.107669784476179	-4.67002939032241	1.19693999044096e-05	0.00264503487765887	G	A
MNEc.2.1.144587419.PC	SPG11	-0.123066226037414	-4.67000131882921	1.19706841422457e-05	0.00264503487765887	A	G
MNEc.2.13.40837387.PC	NDUFB10	0.135958901157968	4.66804123622059	1.20606876041501e-05	0.00265886922538044	T	C
MNEc.2.8.43444550.PC	METTL4	-0.0979822718290651	-4.66762233471463	1.20800079497278e-05	0.00266220541125124	T	C
MNEc.2.21.867538.PC	LOC100062132	-0.203404617784299	-4.66762163548074	1.20800402245484e-05	0.00266220541125124	G	A
MNEc.2.25.788105.PC	SIT1	0.178790675149067	4.66754713701349	1.20834793606309e-05	0.00266254624618505	G	A
MNEc.2.1.93629918.PC	PEX11A	-0.0818716638772432	-4.66659562603863	1.21274885697999e-05	0.00266893302257148	A	G
MNEc.2.18.53933750.PC	CHN1	-0.258130166652893	-4.66487984291632	1.22072409574458e-05	0.00268195481403642	G	A
MNEc.2.2.33896075.PC	CAPZB	-0.101216782427603	-4.66452403175794	1.22238433465273e-05	0.0026843639410627	A	G
MNEc.2.10.59699191.PC	FIG4	-0.104360265416778	-4.66347706153009	1.22728230986006e-05	0.00269174806887707	A	G
MNEc.2.31.18465835.PC	UST	0.257586860127074	4.6629046261865	1.22996835947462e-05	0.00269616984512742	C	T
MNEc.2.2.15743676.PC	PPIH	0.135280041331649	4.66198751667564	1.2342836459376e-05	0.00270254735569374	T	G
MNEc.2.8.7201145.PC	C8H5orf52	-0.106805996816707	-4.66150704120085	1.23655030396309e-05	0.00270667948331502	T	C
MNEc.2.6.71023228.PC	SMUG1	0.0802517709090475	4.66097271164578	1.2390757720638e-05	0.00271048344254781	A	G
MNEc.2.13.24810835.BIEC2-234718	LOC100068270	0.162308714709239	4.65939306138913	1.24657122359496e-05	0.00272326030079026	G	A
MNEc.2.13.5656951.PC	INTS1	-0.129774784834006	-4.65740231813758	1.25608010222538e-05	0.00273929086360854	C	T
MNEc.2.2.47588701.PC	MORN1	0.136307688148647	4.65721417436498	1.25698241743872e-05	0.00274057490503234	T	C
MNEc.2.25.33662689.PC	EXOSC2	-0.13657630057574	-4.65588912654581	1.26335505612825e-05	0.0027510355755017	T	C
MNEc.2.8.19776294.PC	RPL6	-0.100007575323616	-4.65546550844911	1.26539900630176e-05	0.00275421893329068	G	A
MNEc.2.2.982837.PC	FGGY	0.192150620682239	4.6548661774819	1.26829625922013e-05	0.00275893865657257	T	C
MNEc.2.11.22703319.PC	TCAP	0.165149854414134	4.65339154565962	1.27545231747836e-05	0.00276969539136627	G	A
MNEc.2.24.46140867.PC	CEP170B	0.206260501977165	4.65337982849612	1.27550933509256e-05	0.00276969539136627	C	T
MNEc.2.21.21219404.PC	EMB	0.202318585872273	4.65196654184793	1.2824048165936e-05	0.00278275302694152	T	C
MNEc.2.2.1699474.PC	OMA1	0.152115007206479	4.65092095013923	1.28752960252478e-05	0.00279067415382027	G	A
MNEc.2.8.46189834.PC	TTC39C	-0.115596451366935	-4.64893886328842	1.2972991382073e-05	0.00280590489801418	T	G
MNEc.2.2.71786247.PC	TMA16	0.153207753848163	4.64814640117124	1.30122524203743e-05	0.00281311075061501	C	T
MNEc.2.6.26776273.PC	D2HGDH	-0.10951754073705	-4.64774220200829	1.30323221473547e-05	0.00281671968480164	G	T
MNEc.2.22.17289645.PC	C22H20orf196	-0.145012412402279	-4.64645139146898	1.30966164795e-05	0.00282844177112914	C	T
MNEc.2.2.6686282.PC	PRPF38A	0.0854131225073484	4.64597998973506	1.31201734102394e-05	0.00283255968748144	A	G
MNEc.2.5.18801913.PC	XPR1	0.207573501268882	4.64526515359877	1.31559738475642e-05	0.00283776399645397	C	T
MNEc.2.24.10603822.PC	SYNE2	0.317990035168009	4.64471144006887	1.31837701667279e-05	0.00284191364703971	T	C
MNEc.2.12.24120495.PC	HRASLS5	-0.193355940282421	-4.64448197397926	1.31953060413176e-05	0.00284326698156096	A	C
MNEc.2.14.66856275.BIEC2-274500	SLCO4C1	0.268466979663262	4.64439876830517	1.31994914360143e-05	0.00284384507929641	T	C
MNEc.2.10.20423293.PC	LOC100066419	0.431974945772926	4.64392376732274	1.32234095526677e-05	0.00284798745858115	A	G
MNEc.2.11.20189181.PC	AARSD1	0.075017729024785	4.6434319105011	1.32482208082648e-05	0.00285142266956942	G	T
MNEc.2.18.81680669.PC	CREB1	-0.0825449434970626	-4.64321199402192	1.32593289180869e-05	0.00285300240979504	A	G
MNEc.2.2.46896090.PC	FAAP20	0.343528294763608	4.64286780017561	1.32767325198647e-05	0.00285566236559704	T	C
MNEc.2.1.62378610.PC	ZNF503	0.208240913743784	4.64265339369311	1.3287584852882e-05	0.00285713340292804	C	T
MNEc.2.7.71379415.PC	INPPL1	0.134532615151655	4.64218036484156	1.33115580321254e-05	0.00286082567578164	A	G
MNEc.2.9.65609919.PC	TBC1D31	0.0876431393552282	4.6393968671983	1.34534797568342e-05	0.00288493880564106	A	G
MNEc.2.6.40232234.PC	HEBP1	0.286531873513519	4.63916066146122	1.34655905883135e-05	0.00288704519698044	T	C
MNEc.2.19.32667280.PC	SLC51A	0.144159055613819	4.63527564619866	1.36663111638452e-05	0.00291883846305958	G	A
MNEc.2.15.1645486.PC	EDAR	-0.164368121844271	-4.63464684975539	1.36990702893323e-05	0.00292352586551924	C	T
MNEc.2.15.14760825.PC	LOC100052175	-0.14473145249959	-4.63370013231939	1.37485364621654e-05	0.00293094299784041	T	C
MNEc.2.21.30562415.PC	RAI14	-0.412674036025766	-4.63237824576501	1.38178957217858e-05	0.00294390096662922	G	A
MNEc.2.21.3032340.PC	LRRC25	-0.392965600813893	-4.63232462570815	1.38207163236409e-05	0.00294400933801987	T	G
MNEc.2.14.79776931.PC	CCNH	-0.0764937167128759	-4.63201645817445	1.38369378590176e-05	0.00294667080830415	T	G
MNEc.2.3.22769236.PC	LOC100068576	0.110524843399974	4.63201332787895	1.38371027285379e-05	0.00294667080830415	G	A
MNEc.2.23.38531371.PC	PLIN2	-0.124502802185315	-4.63169380958959	1.3853941479703e-05	0.00294926121790687	T	C
MNEc.2.28.46034691.PC	MAPK12	0.128054323815769	4.63143700370133	1.38674896895656e-05	0.0029514814685763	A	G
MNEc.2.19.23764226.PC	SENP2	0.11498449075275	4.63031850286629	1.39266482832571e-05	0.00296074316728692	A	G
MNEc.2.18.9700971.PC	TMEM177	0.143167827655287	4.62968744634098	1.39601335885969e-05	0.00296586320891388	T	C
MNEc.2.2.80715918.PC	ARFIP1	0.120497269300988	4.62920930229446	1.39855570795573e-05	0.00296955683778157	C	T
MNEc.2.22.48703867.BIEC2-601561	MRGBP	-0.160057294936526	-4.62919819246923	1.39861483366445e-05	0.00296955683778157	G	A
MNEc.2.14.5237422.PC	PHYKPL	0.180126799840374	4.62891092963893	1.40014446969263e-05	0.00297121231132451	C	A
MNEc.2.5.66027939.PC	RTCA	0.0981507178134984	4.62862705258051	1.40165767352233e-05	0.00297334910806086	G	A
MNEc.2.1.141967131.PC	CEP152	0.114999924704746	4.62836490161933	1.40305647757094e-05	0.00297569829625705	G	A
MNEc.2.10.6158917.PC	ZNF792	0.179416421941871	4.62744571545166	1.40797185978427e-05	0.00298292438695733	A	G
MNEc.2.24.44035424.PC	ZNF839	-0.0913065878442437	-4.62694834903896	1.41063851599857e-05	0.00298681967800917	T	C
MNEc.2.10.58194999.PC	SNX3	-0.111268664208197	-4.62687775110172	1.41101742798351e-05	0.00298717779162984	G	A
MNEc.2.9.82028305.PC	ADCK5	-0.178126285544022	-4.62684193960065	1.41120967262805e-05	0.00298741770870223	T	C
MNEc.2.30.28575023.PC	RNPEP	0.162968563943926	4.62681748795917	1.41134094946568e-05	0.00298752854220183	C	T
MNEc.2.25.15488277.PC	LPAR1	-0.300117252497594	-4.62491647980157	1.42158354552054e-05	0.00300349968943624	T	C
MNEc.2.21.56520100.PC	SLC12A7	-0.172949759896218	-4.62306264456023	1.43164150204847e-05	0.00301935737178028	C	T
MNEc.2.22.2059853.PC	GZF1	0.0715006325158282	4.62287148211604	1.43268257421482e-05	0.00302087979742017	G	A
MNEc.2.11.16411882.PC	SCN4A	-0.142758196411588	-4.62223798106108	1.43613788533336e-05	0.00302580592064351	A	G
MNEc.2.15.18943332.PC	C15H2orf68	0.142453259780524	4.6222180534941	1.43624670768125e-05	0.0030258667865129	C	T
MNEc.2.22.25431688.PC	PXMP4	-0.109527176754972	-4.62158617896557	1.43970146485238e-05	0.00303112088006871	A	G
MNEc.2.25.11962320.PC	FKTN	0.245924107737108	4.62139289421546	1.4407598554152e-05	0.00303318049854719	C	T
MNEc.2.1.50843926.BIEC2-21531	TMEM26	-0.275506566570597	-4.6199865303461	1.44848362573631e-05	0.00304471346830663	A	G
MNEc.2.23.26010245.PC	AK3	-0.176465377119075	-4.61914786680921	1.45310870589439e-05	0.00305272663941077	T	C
MNEc.2.1.11176189.PC	NSMCE4A	0.0855414210068037	4.61869814971615	1.4555947208713e-05	0.00305591419310356	C	T
MNEc.2.5.46832471.PC	CTSS	0.182796319457895	4.61851843982254	1.45658930358575e-05	0.00305731766181296	C	T
MNEc.2.20.28576769.PC	LOC102151116	-0.1380822356959	-4.61836670919146	1.45742955236721e-05	0.00305788506386771	G	A
MNEc.2.10.13885381.PC	LOC100069598	-0.165154207277581	-4.61816862303781	1.45852721577206e-05	0.00305901699299238	G	T
MNEc.2.1.79608381.PC	C1H1orf131	-0.0902689730649305	-4.61671888106469	1.46658521443758e-05	0.00307047349770938	T	C
MNEc.2.22.18922409.PC	LOC102148368	0.177030864856269	4.61599076910428	1.47064852349195e-05	0.00307594263402856	G	A
MNEc.2.6.73366197.PC	SUOX	0.105319921056609	4.61598869461515	1.47066011601402e-05	0.00307594263402856	A	G
MNEc.2.7.50714813.PC	LOC100059060	0.154171350927833	4.6136214533798	1.48394657673826e-05	0.00309722895270709	G	A
MNEc.2.16.87004915.PC	SLC33A1	-0.108620379098048	-4.61217990305578	1.49209450887476e-05	0.00311046200400748	T	C
MNEc.2.16.80590195.PC	PLSCR4	-0.173590097803914	-4.61214895300417	1.49226992037598e-05	0.00311065637065264	A	G
MNEc.2.7.45179765.PC	LOC102149984	-0.285660322435945	-4.61208762609636	1.49261755391805e-05	0.00311090952373768	G	A
MNEc.2.13.10816982.PC	WBSCR27	0.189996618440069	4.60987618939936	1.50520584321417e-05	0.00313124174014782	C	A
MNEc.2.1.119062795.PC	PTPN9	-0.124635434185216	-4.60877025631868	1.51153982565025e-05	0.00314096598399474	A	G
MNEc.2.8.1500613.PC	LOC100053419	0.135849440631367	4.60867447251753	1.51208962222352e-05	0.00314159109482777	T	C
MNEc.2.21.43838397.PC	ZNF622	0.109591227531411	4.60729776379627	1.52001338441949e-05	0.0031532358214847	T	C
MNEc.2.3.17130728.PC	BEAN1	0.179320156393069	4.60628712831775	1.52585583318114e-05	0.00316306714434944	T	G
MNEc.2.19.18071374.PC	MFN1	0.118666767798751	4.60561494960933	1.52975374498448e-05	0.0031688755264095	C	A
MNEc.2.5.3043133.PC	POU2F1	0.138661932053441	4.60477152261665	1.53465839325418e-05	0.00317593074341912	C	T
MNEc.2.4.102521583.PC	LOC102150984	-0.316398284014659	-4.60414098478661	1.53833503284921e-05	0.00318232162785393	G	T
MNEc.2.2.27483637.PC	MECR	0.245808280350503	4.60296184601768	1.54523350954078e-05	0.00319278871936287	A	G
MNEc.2.30.1145188.PC	LOC100630213	-0.17470513629375	-4.60250526877258	1.54791274604315e-05	0.00319689374774426	T	G
MNEc.2.21.2111807.PC	PGLS	0.119020999838786	4.60202152090175	1.55075634392658e-05	0.00320171852837841	C	T
MNEc.2.1.52317206.PC	NRBF2	0.139214028889846	4.6013755487674	1.55456144970262e-05	0.0032067762292924	G	A
MNEc.2.31.18301585.PC	SASH1	0.401583570115104	4.60089187222086	1.55741648580721e-05	0.00321074105708938	C	T
MNEc.2.2.91840257.PC	SETD7	-0.220501220888582	-4.60034798491999	1.56063301471487e-05	0.00321614612772104	G	A
MNEc.2.5.94222982.PC	GNG12	-0.165478559916104	-4.59813317798871	1.57379804692905e-05	0.00323587786404692	A	G
MNEc.2.24.20007973.PC	ABCD4	0.104362697982468	4.59683583832192	1.58155957912392e-05	0.00324866017111275	A	G
MNEc.2.6.35121837.PC	LOC100061656	0.317029163740394	4.59590730397452	1.58713748441082e-05	0.00325609298832841	G	A
MNEc.2.28.38019785.PC	POLR3H	0.184285646219429	4.59567709768957	1.58852333516679e-05	0.00325854392582304	G	A
MNEc.2.18.80950315.PC	EEF1B2	0.239116726064987	4.59498980290275	1.59266787056149e-05	0.00326474576270192	G	T
MNEc.2.13.41118037.PC	CLCN7	-0.221639772941299	-4.59438909082381	1.59629889068154e-05	0.00326971004788789	T	G
MNEc.2.25.31007510.PC	STXBP1	-0.187688445789626	-4.5919004544773	1.61142732933002e-05	0.00329161422454289	A	C
MNEc.2.15.72567752.PC	ITSN2	-0.0707811046622518	-4.59083419335462	1.61795165319821e-05	0.00330142563826213	C	T
MNEc.2.12.24939247.BIEC2-195234	RASGRP2	0.25506019831653	4.59006454170861	1.62267698932257e-05	0.00330798901331943	T	C
MNEc.2.22.34382732.PC	DBNDD2	-0.147150110025824	-4.58965801573412	1.62517829201914e-05	0.0033118452182612	C	T
MNEc.2.2.34988269.PC	LOC100071928	0.193035193650517	4.58922927569375	1.62782033075987e-05	0.00331561732278911	C	T
MNEc.2.25.17882982.PC	ALAD	-0.12180477050834	-4.5882171035954	1.63407422544022e-05	0.00332406296019268	C	T
MNEc.2.16.35645120.PC	PPM1M	0.111565036681126	4.5877886599853	1.63672846548569e-05	0.00332785279010254	G	A
MNEc.2.15.56053124.PC	LOC102147795	0.207972068635216	4.5875719821839	1.63807239377738e-05	0.00332986990275311	T	C
MNEc.2.8.13032936.PC	LOC102149053	-0.247339379619629	-4.58738389480028	1.63923986064907e-05	0.00333150826384888	C	A
MNEc.2.28.41951246.PC	GRAMD4	0.228413822915876	4.58572095443923	1.64959701048065e-05	0.00334601081850558	A	C
MNEc.2.27.7437522.PC	PLEKHA2	0.207657171913957	4.58457768988431	1.65675432979009e-05	0.00335591369526272	A	G
MNEc.2.9.81314709.PC	PYCRL	-0.0942429086459336	-4.58456660092249	1.65682389878485e-05	0.00335591369526272	T	C
MNEc.2.12.21437580.PC	TMEM132A	0.158700030782977	4.58391488713451	1.66091755077378e-05	0.00336078871415059	A	G
MNEc.2.6.26879186.PC	PPP1R7	-0.0712506952493148	-4.58279049434466	1.66800336716544e-05	0.00337134215084841	T	C
MNEc.2.12.10784976.PC	PRDM11	-0.118542741124073	-4.58243925179341	1.67022287346323e-05	0.00337456693111981	A	G
MNEc.2.5.59593732.BIEC2-911974	LOC106783216	-0.189927610308673	-4.5815934462077	1.67557930075695e-05	0.00338322233257533	G	T
MNEc.2.19.39489207.PC	UPK1B	0.203500270073217	4.58151574842976	1.67607219077182e-05	0.00338403704327385	C	T
MNEc.2.21.4473734.PC	ZNF672	0.106309175491273	4.58149035582985	1.67623330387028e-05	0.00338418183584089	C	A
MNEc.2.10.21957894.PC	LOC100065804	-0.429328055725858	-4.58116126133542	1.67832273074872e-05	0.00338749689016462	A	G
MNEc.2.25.6442449.PC	SEC61B	0.168225357144376	4.58011455386041	1.6849851176267e-05	0.00339750224945832	T	C
MNEc.2.30.29685183.PC	LOC100064917	0.137714665500073	4.57879511790394	1.69342003184717e-05	0.00341015048860342	C	T
MNEc.2.30.4570425.PC	FMN2	-0.180475824328739	-4.57789330349675	1.69920873305309e-05	0.00341980641074107	C	A
MNEc.2.3.24248295.PC	ST3GAL2	0.154767797766546	4.57772809039663	1.70027130735184e-05	0.00342120183352511	T	C
MNEc.2.6.51579820.PC	LMNTD1	0.170242941203964	4.5775073964367	1.70169171518714e-05	0.00342316566438504	T	C
MNEc.2.23.23018679.PC	SMARCA2	0.228669214248676	4.57744825490014	1.70207255152766e-05	0.00342356790332982	G	A
MNEc.2.28.33632192.PC	MYH9	0.261705845509415	4.57724890316543	1.70335686772775e-05	0.00342578713325819	C	T
MNEc.2.12.19489160.PC	MPEG1	-0.487760476428231	-4.57693479304836	1.70538241958365e-05	0.0034291321683607	A	G
MNEc.2.7.69354883.PC	RNF169	0.120123219190208	4.57671719347607	1.70678698991629e-05	0.00343104518476998	C	A
MNEc.2.11.49745438.PC	CXCL16	0.207607130907368	4.57592993816247	1.71187798285662e-05	0.00343908773498496	C	A
MNEc.2.23.10632840.BIEC2-612071	LOC100061341	-0.204516658059118	-4.57581377772098	1.71263041159754e-05	0.00344023418411918	A	G
MNEc.2.1.158465222.BIEC2-69583	LOC106782177	-0.166886964333808	-4.5756469336565	1.71371170497203e-05	0.00344165168404775	A	G
MNEc.2.19.33426759.PC	PCYT1A	-0.126474895477273	-4.5754133647591	1.71522654601077e-05	0.00344289141761847	G	A
MNEc.2.25.35948082.PC	TSC1	0.10422963147981	4.57537261232204	1.71549098430467e-05	0.00344323963377609	A	G
MNEc.2.5.9355165.PC	ZBTB37	-0.146597281077441	-4.57482936900951	1.71901981512809e-05	0.00344849404011225	A	G
MNEc.2.16.34191002.PC	NEK4	0.160004004008254	4.57260151664423	1.7335654643645e-05	0.00347004311358107	A	G
MNEc.2.25.4345495.PC	NCBP1	0.0668463751056288	4.57238132403325	1.73500957203758e-05	0.00347247387898833	C	T
MNEc.2.19.33697844.PC	LRCH3	-0.0884102371215676	-4.57112108814834	1.74329717449184e-05	0.00348463914611187	A	G
MNEc.2.5.4172403.PC	MPZL1	0.13379376194638	4.57105689653857	1.74372034014479e-05	0.00348499148358746	C	A
MNEc.2.15.12374026.BIEC2-287547	KANSL3	0.100628394431968	4.57060999868159	1.74666915651538e-05	0.00348843208395549	A	G
MNEc.2.16.62271532.PC	RAB5A	0.121584996082799	4.57049752569036	1.74741206169118e-05	0.00348936351830062	G	T
MNEc.2.9.67338151.PC	MTSS1	-0.295712417554772	-4.57036125670726	1.74831255472212e-05	0.00349079340492603	A	G
MNEc.2.9.3284795.BIEC2-1069481	CNGB3	-0.158311044449257	-4.57029608968831	1.74874335075674e-05	0.00349128526156279	G	A
MNEc.2.9.44563699.PC	LOC106781022	-0.154889230879424	-4.57019261934572	1.74942756813401e-05	0.00349209875179796	A	C
MNEc.2.16.6703256.PC	TATDN2	-0.108403830759063	-4.56862151957596	1.75984874488395e-05	0.00350624483546753	G	A
MNEc.2.12.28461314.PC	ORAOV1	0.0862546304060007	4.56852931414107	1.76046221587098e-05	0.00350728249412475	G	A
MNEc.2.8.76672097.PC	CCBE1	0.359438476883248	4.56800519029216	1.76395331725522e-05	0.00351165024853538	G	A
MNEc.2.11.7383713.PC	FAM104A	-0.0935258205120594	-4.56778379743281	1.76542999574978e-05	0.00351403558659738	C	T
MNEc.2.2.18077474.PC	TRIT1	-0.171369129465787	-4.5676245055747	1.76649320597209e-05	0.00351559992458232	C	T
MNEc.2.8.27515776.BIEC2-1039693	FZD10	0.322049446914579	4.56741090819021	1.76791985949744e-05	0.00351751193001731	A	G
MNEc.2.18.78094671.PC	NBEAL1	0.20363573912507	4.56665710720785	1.77296356735738e-05	0.00352500960706554	A	C
MNEc.2.14.71505540.PC	LOC100073226	-0.101593110869273	-4.56533972862315	1.78181174025349e-05	0.00353911333459743	A	G
MNEc.2.5.58553550.PC	GPSM2	-0.105992902150355	-4.56512786302906	1.78323872982578e-05	0.0035401759041462	G	A
MNEc.2.11.39673195.PC	ASIC2	-0.397392615937388	-4.56259013761491	1.80041764496748e-05	0.00356586500549413	T	C
MNEc.2.22.23949730.PC	CHMP4B	-0.1465389228519	-4.56249264914751	1.80108077797932e-05	0.00356680515778292	C	T
MNEc.2.3.17708878.PC	PDP2	0.135102795499194	4.56215472541385	1.80338122750252e-05	0.00356991745494592	T	C
MNEc.2.27.6871351.PC	WHSC1L1	0.139521972254743	4.56023043815959	1.81653545346165e-05	0.00359027377550681	G	A
MNEc.2.4.99782492.PC	CNTNAP2	0.40719107209748	4.55985193732418	1.8191337814315e-05	0.00359298241127945	C	T
MNEc.2.7.1515175.PC	ZNF555	0.136245216931534	4.55952086747616	1.82140946236793e-05	0.00359615301182723	G	T
MNEc.2.2.24459791.PC	BSDC1	-0.0653885821773764	-4.55735068771084	1.83639521755622e-05	0.00361868079268667	C	T
MNEc.2.12.25473893.PC	ZNHIT2	0.198293116930403	4.55686846638139	1.83974131286065e-05	0.00362321858380156	A	G
MNEc.2.25.17897749.PC	SNX30	-0.215866725163624	-4.55685879851809	1.83980845784872e-05	0.00362321858380156	G	T
MNEc.2.1.14188097.PC	SFXN4	0.182848008740911	4.556331381201	1.84347506811674e-05	0.00362787280478223	G	A
MNEc.2.20.42839054.PC	TCTE1	-0.187337453078508	-4.5561864938876	1.84448356694444e-05	0.00362864997144921	G	A
MNEc.2.14.84832033.PC	MSH3	-0.0805309131457983	-4.55430654405101	1.85761773242129e-05	0.00364634033873748	T	C
MNEc.2.11.33004877.PC	RPS6KB1	-0.143059072545049	-4.55346274413865	1.86354235809024e-05	0.00365455881030618	A	G
MNEc.2.3.33388660.PC	IRF8	0.162665935546127	4.55335607328706	1.86429263701305e-05	0.0036558407762068	C	T
MNEc.2.6.34828838.PC	LOC100059973	0.177894565074284	4.55329375304115	1.86473110763308e-05	0.00365628815925941	A	G
MNEc.2.8.15464946.PC	PEBP1	-0.177268758560831	-4.55317801503812	1.86554567853544e-05	0.0036571497707438	G	A
MNEc.2.2.28104620.PC	SYTL1	0.280341545740756	4.5497829595252	1.88959447827519e-05	0.00369168793726427	G	A
MNEc.2.4.100610159.PC	LOC106783111	-0.128809126606402	-4.54953007995057	1.89139773214564e-05	0.00369368588603578	T	C
MNEc.2.19.31203107.PC	LSG1	-0.100276136398335	-4.54912414171676	1.89429592071312e-05	0.003697438251396	C	T
MNEc.2.22.28249712.PC	ACTR5	0.0928293644734549	4.54772210952007	1.90433887990332e-05	0.00371359423333036	G	A
MNEc.2.8.20499580.PC	CUX2	0.203775870013521	4.54649202546138	1.9131926770582e-05	0.00372701951214987	G	A
MNEc.2.1.145501249.PC	MAP1A	0.212738319789046	4.54569434443778	1.91895549123178e-05	0.00373632340146389	T	C
MNEc.2.24.21066289.PC	LOC100058017	-0.279743899808491	-4.54476532553031	1.92568837971441e-05	0.00374673475785762	T	G
MNEc.2.18.57447634.PC	PRKRA	-0.143683416701175	-4.54471487974516	1.92605463123911e-05	0.00374725475728247	A	G
MNEc.2.22.18956239.PC	AP5S1	0.109669608897184	4.54318918594933	1.93716361009252e-05	0.00376519118611552	T	C
MNEc.2.20.34326656.PC	TAPBP	-0.21150443955932	-4.54308890109032	1.93789598371389e-05	0.00376603456894365	C	T
MNEc.2.30.11574117.PC	LOC102147783	0.20827561644115	4.54248141374665	1.94233816835676e-05	0.00377234339961956	T	C
MNEc.2.11.14861083.BIEC2-140866	STRADA	0.0768652440270754	4.54141964941838	1.95012593525589e-05	0.0037830044710919	T	C
MNEc.2.1.134938686.PC	CCPG1	-0.263701295852705	-4.540427518855	1.95743032696471e-05	0.00379309215479757	A	G
MNEc.2.10.27241284.PC	LOC100061329	0.242785233159356	4.54023896315103	1.95882153426185e-05	0.0037944868839529	A	G
MNEc.2.9.53724119.PC	EBAG9	0.0930165311982455	4.53972132829579	1.96264569590775e-05	0.00379853286693618	T	C
MNEc.2.14.92624534.PC	AK6	0.115197069678775	4.53869199973132	1.97027165853386e-05	0.00380803434946396	A	G
MNEc.2.13.38641967.PC	MEFV	0.442485646732915	4.53810492816312	1.97463394557229e-05	0.00381373949477	G	A
MNEc.2.2.61978852.PC	LOC102148880	0.19733300132774	4.53768293333341	1.97777540147445e-05	0.00381821986058895	A	G
MNEc.2.23.28738342.PC	PTPRD	0.375051288225216	4.53752490660629	1.97895304694519e-05	0.00381970231705838	C	T
MNEc.2.1.91934123.PC	IQGAP1	0.210914006516277	4.53673412226635	1.984856349173e-05	0.00382879437079189	C	T
MNEc.2.2.51539999.PC	XPO7	-0.0864200660686136	-4.53585909633216	1.99140843345813e-05	0.00383807470881256	G	A
MNEc.2.1.169423455.PC	AP4S1	0.110131851485162	4.53484569733546	1.99902285783943e-05	0.0038487547429682	T	C
MNEc.2.15.11686444.PC	FER1L5	0.0938572070490934	4.53373897090596	2.00737078227837e-05	0.00386092827764175	G	A
MNEc.2.26.39005236.PC	LOC100050835	-0.182863349513452	-4.53371760914823	2.00753224399844e-05	0.00386092827764175	A	G
MNEc.2.7.97655318.BIEC2-1019908	DCDC5	0.168523578626188	4.53352501729499	2.00898850822779e-05	0.00386274775608092	C	T
MNEc.2.24.15200561.PC	ZFP36L1	0.168298217623425	4.53226054564861	2.0185751645918e-05	0.00387724164793907	C	T
MNEc.2.14.35387708.PC	KIAA0141	-0.0833700657416899	-4.53027998247092	2.03368014546547e-05	0.00389933008273112	C	T
MNEc.2.4.32660336.PC	RUNDC3B	-0.122401949371267	-4.53023063106934	2.03405792569806e-05	0.00389985689847032	C	A
MNEc.2.16.2672634.PC	NUP210	0.169991401652556	4.5297977233207	2.03737471138048e-05	0.0039052271370387	A	G
MNEc.2.24.45020492.PC	RCOR1	-0.242001406351634	-4.52909463299246	2.04277272110167e-05	0.00391299823357204	A	T
MNEc.2.19.23531457.PC	TMEM41A	0.0941880719450813	4.52891305855689	2.04416901966828e-05	0.00391446925695485	C	T
MNEc.2.20.42110887.PC	MEA1	0.159865469491716	4.52730806750846	2.05655164259361e-05	0.00393044221022805	A	G
MNEc.2.4.107069539.PC	LMBR1	-0.188409018516573	-4.52717421328456	2.05758761788075e-05	0.00393222361943898	T	G
MNEc.2.10.80898681.PC	HBS1L	0.0983787063790828	4.52608614805423	2.06602758363431e-05	0.00394516638074338	A	C
MNEc.2.8.1162516.PC	ADORA2A	-0.327255599315809	-4.52570013221514	2.06902991411505e-05	0.00395051525282246	T	G
MNEc.2.28.35684956.PC	CSNK1E	0.0910123987606598	4.52413657637492	2.08123418105279e-05	0.00396759935677846	T	C
MNEc.2.6.74397711.PC	BAZ2A	-0.137316857696278	-4.5238401439467	2.08355583088017e-05	0.00397082545056485	C	T
MNEc.2.13.570539.PC	TRRAP	-0.122099389284415	-4.52319768744822	2.08859615434359e-05	0.00397882875343966	C	T
MNEc.2.7.75489137.PC	ILK	-0.0942563455082001	-4.52300772465571	2.09008875070718e-05	0.00398107115008153	T	G
MNEc.2.13.6817824.PC	ZKSCAN5	-0.0988374338222021	-4.52192022307163	2.09865351911372e-05	0.00399216207483444	C	T
MNEc.2.11.3134312.PC	NPTX1	0.277639553870587	4.52145893771234	2.10229670679252e-05	0.00399628087197054	G	A
MNEc.2.12.23720761.PC	GANAB	0.125516723184002	4.52098037075079	2.1060828647745e-05	0.00400136090745676	G	A
MNEc.2.2.38141817.PC	TMEM51	-0.605787706157438	-4.52095364290623	2.10629451559535e-05	0.00400146910454573	C	T
MNEc.2.15.18753414.PC	VAMP8	-0.0940253076881809	-4.52019888515313	2.11227976747065e-05	0.00400962008075705	G	A
MNEc.2.5.69925716.PC	CNN3	-0.415801889555812	-4.51930696845685	2.11937395640643e-05	0.00401986133229861	C	T
MNEc.2.23.51196670.PC	GALT	0.11339539630307	4.5190367771889	2.12152757837582e-05	0.00402273679186525	G	T
MNEc.2.2.36610645.PC	DDI2	0.218191618217844	4.51865819865792	2.12454869623989e-05	0.00402725493262264	G	A
MNEc.2.13.9175880.PC	LOC102148712	-0.125243512725853	-4.51810399692317	2.12897884053707e-05	0.0040334309120469	G	T
MNEc.2.4.80326242.PC	POT1	-0.0919512790236179	-4.51545485836816	2.15027941014218e-05	0.00406487566635719	C	T
MNEc.2.1.137930755.PC	TMOD3	-0.10864897032041	-4.51511415705874	2.15303379301369e-05	0.0040684159889394	A	G
MNEc.2.3.114358319.PC	LOC100070079	0.252193717999727	4.51481662345228	2.15544198683368e-05	0.00407144063645658	C	T
MNEc.2.13.39645296.PC	THOC6	-0.117276724517466	-4.51481009068423	2.15549489140141e-05	0.00407144063645658	G	A
MNEc.2.14.10703090.PC	C14H5orf58	-0.144143157015136	-4.51375178133947	2.16408208314472e-05	0.00408343615472798	C	T
MNEc.2.7.861931.PC	LOC100146728	-0.089566745833287	-4.51322963635418	2.16833101285903e-05	0.00408915708127014	T	A
MNEc.2.1.110251424.PC	SNRPN	-0.123077367164381	-4.5106986082102	2.18904203099283e-05	0.00411892278521332	A	G
MNEc.2.5.56949407.PC	C5H1orf162	-0.275274740592073	-4.51060205239261	2.18983591872778e-05	0.00411965575702315	C	T
MNEc.2.11.51083220.PC	NDEL1	-0.155735393474935	-4.50946383707843	2.1992154597674e-05	0.00413237325687791	C	T
MNEc.2.1.159170380.PC	LOC100072825	0.164271227626671	4.50946377880661	2.19921594095597e-05	0.00413237325687791	G	A
MNEc.2.1.20200439.PC	RBM20	-0.1519979264878	-4.50859709554368	2.20638401458848e-05	0.0041425521942309	G	A
MNEc.2.25.30865845.PC	WDR34	0.247591528174011	4.50663464375289	2.22269866983595e-05	0.0041666829930672	C	T
MNEc.2.10.4196936.PC	LRP3	0.312673204453276	4.50595814887005	2.22834970585401e-05	0.00417426976005414	C	T
MNEc.2.4.14888400.PC	C4H7orf25	-0.116283112614091	-4.50566614913824	2.23079319937672e-05	0.00417800550365373	G	A
MNEc.2.14.82553618.PC	EDIL3	0.237587964206471	4.50532030373708	2.23369064120723e-05	0.00418179145089741	A	G
MNEc.2.28.35365865.PC	IL2RB	0.180899420570431	4.50444219663571	2.24106369442127e-05	0.0041924847193986	G	A
MNEc.2.26.30566748.PC	SLC5A3	-0.208663510404218	-4.50424464710511	2.24272567326623e-05	0.00419414297536466	C	A
MNEc.2.1.125507142.PC	RPL4	-0.170939622421593	-4.50303358499945	2.2529404519053e-05	0.00420784093650912	A	G
MNEc.2.6.69663257.PC	ITGB7	-0.221036726968325	-4.50276691542837	2.25519574453227e-05	0.00420997601648537	C	A
MNEc.2.15.8400382.PC	TBC1D8	0.248316915582485	4.5021923529712	2.26006240620291e-05	0.00421722064338183	G	T
MNEc.2.3.40961685.PC	RAP1GDS1	-0.106026247387793	-4.50104696483967	2.26979447415488e-05	0.0042311776760949	T	C
MNEc.2.20.42839054.PC	TMEM151B	-0.230431113409272	-4.50092511893269	2.2708321549739e-05	0.00423215980135583	G	A
MNEc.2.20.54672351.PC	KIAA1586	0.0848196030240825	4.50050187193995	2.27444024344043e-05	0.00423733400018599	A	G
MNEc.2.28.28866148.PC	APPL2	0.239474194597392	4.50015819519295	2.27737410070312e-05	0.00424113002471256	C	T
MNEc.2.20.10555405.PC	LOC102148309	0.149212192934635	4.49918486716443	2.28570300870024e-05	0.0042535020561216	C	T
MNEc.2.1.162736262.PC	LOC100052292	0.231584225448843	4.49916216589461	2.28589761867674e-05	0.00425365510198001	A	C
MNEc.2.7.1213480.BIEC2-973884	ADAT3	-0.108524256282329	-4.49882504946765	2.28878948985249e-05	0.0042579021514203	C	T
MNEc.2.6.27075596.PC	LOC106783283	-0.132939584679543	-4.49838071949062	2.29260648437078e-05	0.00426153048074146	G	A
MNEc.2.24.35659789.PC	LGMN	0.340041270363086	4.49689287934308	2.30543267770947e-05	0.00427843909750218	A	G
MNEc.2.16.36640028.PC	VPRBP	-0.0817622947775974	-4.49662317283294	2.30776516648094e-05	0.00428087893926085	G	A
MNEc.2.26.39817772.PC	SLC19A1	0.127095019131619	4.49578604806357	2.31501940674911e-05	0.00428992089474398	G	A
MNEc.2.15.88699731.PC	TSSC1	0.0925680381410131	4.49556638443583	2.31692659542719e-05	0.00429293197749289	C	T
MNEc.2.24.42771593.PC	DYNC1H1	-0.172984274437232	-4.49484104342865	2.32323505763627e-05	0.00430114469263986	A	G
MNEc.2.1.33088.PC	PRAP1	0.112222786923547	4.49482594146085	2.32336657978881e-05	0.00430117783010202	A	G
MNEc.2.22.28760092.PC	TTI1	0.112573654493228	4.49469319432021	2.32452297743155e-05	0.00430289777140131	T	C
MNEc.2.11.24121002.PC	MRPL10	-0.104403072039397	-4.49276836833085	2.3413535006322e-05	0.00432474747933989	A	G
MNEc.2.6.66351718.PC	ASB8	-0.0901626970457491	-4.4920699103734	2.34748991850465e-05	0.00433206588345992	C	T
MNEc.2.11.6454517.PC	LOC100060656	0.265817341416845	4.49047177338492	2.36158931096726e-05	0.00435256811846882	T	C
MNEc.2.5.32751800.PC	UCK2	0.119014367970565	4.49045322225356	2.36175345726198e-05	0.00435265872949477	C	T
MNEc.2.22.48534678.PC	OGFR	0.345730015219847	4.4897297390274	2.36816369845821e-05	0.00436128768892474	C	G
MNEc.2.22.28185704.PC	MANBAL	-0.0597926861800445	-4.48936088730061	2.37143830330447e-05	0.00436561921054311	T	A
MNEc.2.5.10151367.PC	DARS2	-0.181787651126132	-4.48883079015829	2.37615210507397e-05	0.00437153322614064	A	G
MNEc.2.10.55314291.PC	HACE1	-0.108163364242195	-4.4874421237897	2.38854368769893e-05	0.00438835896172384	A	G
MNEc.2.2.36741090.PC	SPATA21	-0.234954418707254	-4.48603177254466	2.40119286782297e-05	0.00440646595526229	C	T
MNEc.2.5.71342438.PC	BCAR3	0.157329874450466	4.48362945336479	2.42288844435552e-05	0.0044363867934532	T	C
MNEc.2.10.16848115.PC	KLC3	0.293571076242115	4.48295802950294	2.42898602716294e-05	0.00444454191326405	G	A
MNEc.2.12.25032637.PC	MACROD1	0.289250566631676	4.48074948538866	2.44914816505134e-05	0.00447149204169282	C	T
MNEc.2.12.23970178.PC	LOC106781485	0.269273472275175	4.48015286211216	2.45462259458546e-05	0.00447911059091877	G	T
MNEc.2.29.22051931.PC	SEPHS1	-0.187476150194887	-4.48002000945538	2.45584322243642e-05	0.00448090595184641	T	C
MNEc.2.3.113558757.PC	LOC102149643	0.166693973541287	4.47981463912788	2.45773128794824e-05	0.00448391864908051	G	A
MNEc.2.28.34506785.PC	TMEM184B	-0.0983857576123355	-4.47971463978277	2.45865113784535e-05	0.00448485146976381	G	A
MNEc.2.12.26724138.BIEC2-196366	EHBP1L1	0.0929186508029536	4.47825053578233	2.47215704445788e-05	0.00450264201309961	T	C
MNEc.2.22.27402561.PC	SAMHD1	-0.247783412570348	-4.47719204072072	2.48196608090278e-05	0.00451355833592984	C	T
MNEc.2.4.14353160.PC	UBE2D4	0.15435480135713	4.47682244340538	2.48540000127578e-05	0.00451871766736921	T	C
MNEc.2.15.60169452.PC	STRN	-0.112629426781216	-4.4762729265996	2.49051406169791e-05	0.00452562461992126	T	C
MNEc.2.19.46204397.PC	PLCXD2	0.136770050448152	4.47463698700538	2.50579931554155e-05	0.0045448972664985	C	A
MNEc.2.22.832772.PC	NINL	0.126109246154855	4.47451798047882	2.50691478205505e-05	0.00454628961472041	A	G
MNEc.2.14.19589065.PC	ATP10B	-0.136260242582133	-4.47105728708419	2.53956364012579e-05	0.00458951112214673	C	T
MNEc.2.13.8251696.PC	C13H7orf43	0.101171986976816	4.47033929051986	2.54638877760804e-05	0.00459801979845176	T	C
MNEc.2.4.37502144.PC	CASD1	0.083867552743435	4.47007108250834	2.548942867961e-05	0.00460109773117044	T	C
MNEc.2.16.52690117.PC	STT3B	-0.124823914075322	-4.46979747310463	2.55155095215077e-05	0.00460468432543405	G	A
MNEc.2.11.45901332.PC	OVCA2	-0.0772011590512929	-4.46892019282489	2.55993076078079e-05	0.00461561100825657	G	A
MNEc.2.28.36346703.PC	RPS19BP1	-0.113785021106964	-4.46882076406877	2.56088218791898e-05	0.00461670542965748	T	C
MNEc.2.24.11056700.PC	MTHFD1	-0.141537292131943	-4.46805963261551	2.56817676182701e-05	0.00462736847515068	C	T
MNEc.2.7.34723658.PC	LOC100630704	0.112333422517551	4.46764306462374	2.57217760885511e-05	0.00463265610717405	T	C
MNEc.2.13.38982463.PC	CDIP1	0.116554160884044	4.46752564684921	2.57330641572173e-05	0.00463380728634793	C	T
MNEc.2.9.82070435.PC	ZFP41	-0.192375571413324	-4.46749552216016	2.57359609961796e-05	0.00463388806544778	A	G
MNEc.2.10.16393293.PC	PTGIR	-0.352577053669058	-4.46728182649036	2.57565193899994e-05	0.00463647553206278	A	G
MNEc.2.1.146792938.PC	VPS18	0.219719284722783	4.46679421231626	2.58034894495278e-05	0.00464295513011887	C	A
MNEc.2.3.80943629.PC	TXK	0.151485168804866	4.46605330096935	2.58750175618604e-05	0.00465241918398925	C	T
MNEc.2.10.18611680.PC	SULT2B1	0.140219290071294	4.46581264011061	2.58982924367702e-05	0.00465534871402936	A	G
MNEc.2.14.8462717.PC	ERGIC1	-0.380711066305489	-4.46580095620687	2.58994229305531e-05	0.00465534871402936	G	A
MNEc.2.10.22024043.PC	LOC100062658	0.155529001986096	4.46573019665294	2.59062703997954e-05	0.00465569525483934	G	T
MNEc.2.13.26698460.PC	LOC100034059	0.13960665709346	4.46539491901678	2.59387393857773e-05	0.00466020291481323	C	T
MNEc.2.28.37870235.BIEC2-741701	DESI1	-0.10729882231241	-4.46466169268943	2.60098839954428e-05	0.00466896605509227	G	A
MNEc.2.6.60878892.PC	GXYLT1	-0.0992960888251362	-4.46209145612053	2.62607686912156e-05	0.0047031040177011	G	A
MNEc.2.28.45441661.PC	LMF2	0.103783237413364	4.46167896075037	2.63012506859696e-05	0.00470834925005777	C	T
MNEc.2.4.107779098.PC	UBE3C	0.0689118535460607	4.46137562150708	2.63310587447409e-05	0.0047123347568107	T	C
MNEc.2.7.75598892.PC	TRIM3	-0.145741530278901	-4.46122832324761	2.63455450173887e-05	0.00471360376076399	T	C
MNEc.2.9.12182097.PC	RDH10	-0.167329961123904	-4.46049475104085	2.64178043406576e-05	0.00472117667379167	G	A
MNEc.2.24.21830439.BIEC2-639213	TMED8	-0.108979030088973	-4.46001400795669	2.64652632432168e-05	0.00472787252670502	G	A
MNEc.2.12.19174822.PC	DTX4	-0.165555165698358	-4.45930520113647	2.65353872566735e-05	0.00473726993071322	A	G
MNEc.2.18.46229380.PC	TTC21B	0.122975228504657	4.45826551713001	2.6638571491479e-05	0.00475120962378807	T	C
MNEc.2.1.162283164.PC	LOC100146748	0.463299881093833	4.45805051991986	2.6659957497915e-05	0.00475390405904081	A	G
MNEc.2.7.29153965.PC	TBCEL	-0.189022647010043	-4.45781530652619	2.66833734803557e-05	0.00475718315400193	T	C
MNEc.2.5.61415850.PC	NTNG1	0.192102576456544	4.4574055285645	2.67242153232e-05	0.00476292219936733	A	G
MNEc.2.11.58492980.PC	CENPV	0.129364832421687	4.45675439426269	2.67892373075508e-05	0.00477006391730697	C	T
MNEc.2.28.34266193.BIEC2-739048	MICALL1	-0.0996213026639762	-4.45672963230503	2.67917130479109e-05	0.00477020773913521	C	T
MNEc.2.21.43758582.PC	MYO10	0.359465657951885	4.45658681196192	2.68059967815606e-05	0.00477140440460219	A	G
MNEc.2.1.58907520.PC	SGPL1	0.632855047119793	4.45646885489319	2.68177994536171e-05	0.00477328080705664	G	A
MNEc.2.20.41624977.PC	TREM1	0.483066780080932	4.45627078265452	2.68376296971971e-05	0.00477591214345745	A	C
MNEc.2.13.28107453.PC	IQCK	-0.11323278875025	-4.45597524860808	2.68672438566845e-05	0.00477960932401083	T	G
MNEc.2.5.55013352.PC	MAGI3	-0.128925413041555	-4.45474338698984	2.69910245585096e-05	0.0047953196452644	T	C
MNEc.2.5.88996020.PC	NEGR1	0.313919281563846	4.45458828922288	2.70066482873165e-05	0.00479719482577438	C	T
MNEc.2.5.88056986.PC	TNNI3K	0.161226340615101	4.45451031049395	2.701450676095e-05	0.00479836556847851	C	A
MNEc.2.16.36764443.PC	RBM6	-0.0640181144538234	-4.45431793449124	2.70339033385444e-05	0.00480113498824206	A	G
MNEc.2.5.73109612.PC	CDC7	-0.189070526016711	-4.45418964568012	2.7046845732595e-05	0.0048027575474454	A	G
MNEc.2.12.22496447.PC	MTA2	0.0812255964284269	4.45400091345099	2.70658968598514e-05	0.0048034366142261	G	T
MNEc.2.13.6757169.PC	LOC100067741	0.220232848233884	4.45367485777001	2.70988404054266e-05	0.00480883226994997	T	C
MNEc.2.15.17096001.PC	LOC100630729	-0.773115665936439	-4.45345458937944	2.71211175439507e-05	0.0048105112655237	C	A
MNEc.2.11.19743681.PC	DHX8	-0.0852520883293902	-4.45344309518903	2.71222805111094e-05	0.0048105112655237	A	C
MNEc.2.10.24797183.PC	ZNF579	-0.306177669911705	-4.45281959743798	2.71854376229182e-05	0.00481922926248262	A	C
MNEc.2.13.5574067.PC	NUDT1	0.153090734008294	4.45166849616873	2.7302412706084e-05	0.00483566312829159	G	C
MNEc.2.10.8153165.BIEC2-102700	LOC106782100	-0.357945796892613	-4.45131002972724	2.73389395584771e-05	0.00484069466573862	G	A
MNEc.2.19.45674768.PC	ABHD10	0.0917161033518016	4.45016698546938	2.74557293291663e-05	0.00485653163006406	A	G
MNEc.2.1.96379186.PC	AGBL1	0.277390848289903	4.45011180908085	2.74613791477423e-05	0.00485677404647163	C	T
MNEc.2.15.82021144.PC	ATP6V1C2	-0.15231868354508	-4.44999012916992	2.74738426133399e-05	0.00485784351630508	T	C
MNEc.2.15.86984295.PC	RNF144A	-0.353862123229859	-4.44943718848637	2.75305484306265e-05	0.00486568651237811	C	T
MNEc.2.13.23655785.PC	UBFD1	0.0523443142352097	4.4490642922853	2.75688540979411e-05	0.00487100282544961	C	T
MNEc.2.28.43043805.PC	CELSR1	-0.18709610137938	-4.44828282835198	2.76492972919959e-05	0.0048804323097881	C	T
MNEc.2.1.59013312.PC	LOC100146534	-0.133283522793362	-4.4482363400974	2.76540899083067e-05	0.00488105066674766	A	G
MNEc.2.3.22088246.PC	HYDIN	-0.171109213529114	-4.44820859568131	2.76569505483455e-05	0.0048813279808816	A	G
MNEc.2.8.65923816.PC	PIAS2	0.114586317177863	4.44783003181517	2.76960117305365e-05	0.0048866272524663	T	C
MNEc.2.23.49495336.PC	APTX	0.0750903904486507	4.44676646342208	2.7806039551907e-05	0.00490078663650221	T	G
MNEc.2.8.16265632.BIEC2-1089818	FBXW8	-0.106345782666324	-4.44610914283975	2.78742519327642e-05	0.00491006569145801	A	G
MNEc.2.17.2346797.PC	FGF9	0.270605570881186	4.44594387064931	2.78914282661846e-05	0.00491217699392218	C	T
MNEc.2.23.54623809.PC	NINJ1	-0.240619654650395	-4.44528087182002	2.79604352018043e-05	0.00492135381066562	C	T
MNEc.2.28.36167996.PC	SYNGR1	0.152619397028896	4.44519859262257	2.79690105952629e-05	0.00492230526044726	T	C
MNEc.2.14.93227578.PC	C14H1orf35	-0.220019525840536	-4.44519157838883	2.79697417582942e-05	0.00492230526044726	C	T
MNEc.2.20.21930524.PC	ACOT13	-0.127421742295954	-4.44502539200973	2.7987070425716e-05	0.00492462415392958	A	G
MNEc.2.20.30726922.PC	NCR3	-0.229772291899267	-4.44494937473882	2.79950004009743e-05	0.00492537656338905	G	A
MNEc.2.5.65231756.PC	LOC102147722	-0.122990626250636	-4.44479679055675	2.80109242567372e-05	0.00492673909868619	T	C
MNEc.2.10.75616368.PC	LAMA2	-0.336711255793127	-4.44393628177309	2.81008922712021e-05	0.00493781057750643	T	G
MNEc.2.19.56376281.PC	COL8A1	0.23836612982827	4.44359877293997	2.81362558839358e-05	0.00494218928952243	T	C
MNEc.2.28.35689701.PC	GTPBP1	-0.0783316993713501	-4.4433123418847	2.8166301456379e-05	0.00494563097415872	A	G
MNEc.2.31.17174776.PC	KATNA1	0.109674034419661	4.44298828006817	2.82003318204054e-05	0.00495022857863115	G	A
MNEc.2.22.18153400.PC	PANK2	0.138928004437122	4.44252559799082	2.82489879828773e-05	0.00495490088892689	G	A
MNEc.2.1.137757512.PC	TMOD2	0.116582076767203	4.44220341571505	2.82829170336245e-05	0.00495943596631354	G	A
MNEc.2.5.17358667.PC	LOC100050862	-0.110819159286878	-4.44208577682727	2.82953154302036e-05	0.0049606908796529	C	T
MNEc.2.29.32918422.PC	WDR37	0.0875401150744856	4.44186388084754	2.83187161949803e-05	0.00496364404810434	G	A
MNEc.2.11.53177780.PC	ADPRM	-0.108676469005302	-4.44149293689558	2.83578771572141e-05	0.00496774785457828	A	G
MNEc.2.20.12911196.PC	LOC106782322	-0.27486262197127	-4.44138102291561	2.83697023334697e-05	0.00496958941742219	A	G
MNEc.2.11.29255844.PC	HLF	-0.206197811365137	-4.44087741424413	2.84229742954922e-05	0.00497569769904747	G	A
MNEc.2.2.17539204.PC	KCNQ4	0.248806479642573	4.44075151748712	2.84363068408741e-05	0.00497692250886164	A	G
MNEc.2.16.55320344.PC	ZCWPW2	0.152745796684752	4.44059735166377	2.84526413467212e-05	0.00497835872219185	A	C
MNEc.2.8.16324324.PC	TESC	0.129290464762047	4.4400334640596	2.85124649984501e-05	0.00498629085985739	G	A
MNEc.2.22.38126083.BIEC2-595717	RNF114	-0.13131557903515	-4.43819367047539	2.87084995554385e-05	0.0050090033214935	C	T
MNEc.2.17.28493002.PC	VWA8	0.225601442548329	4.43794347595202	2.87352590021016e-05	0.00501228611677448	G	A
MNEc.2.14.4569456.UKUL2615	NSD1	0.141086127020599	4.43790309665193	2.87395800155279e-05	0.00501257788420846	G	A
MNEc.2.8.90383834.PC	ZNF407	-0.234519135281186	-4.43726515167133	2.88079304438491e-05	0.00502172266093481	T	C
MNEc.2.3.119433251.PC	TMEM175	-0.129910183531912	-4.43692745591313	2.88441753843766e-05	0.00502757775381474	C	T
MNEc.2.22.41575807.BIEC2-598419	BCAS1	0.174309291673671	4.43527807790731	2.90218388431492e-05	0.0050517990719	C	A
MNEc.2.23.6747719.PC	RMI1	0.108330210709527	4.43451882786431	2.91039774843099e-05	0.00506190711102207	T	G
MNEc.2.20.30979732.PC	VARS	-0.351517176548325	-4.43429289652951	2.91284630454495e-05	0.0050650021945538	C	G
MNEc.2.28.25968650.PC	NUP37	-0.146248591095102	-4.43389687270463	2.91714307011328e-05	0.00506828303675424	A	G
MNEc.2.9.82166872.PC	GSDMD	0.247897977162282	4.43349100612819	2.92155299453187e-05	0.00507222011719342	T	C
MNEc.2.10.1405346.PC	POP4	-0.0999149140857619	-4.43306085198446	2.92623385996653e-05	0.00507871626577904	C	T
MNEc.2.25.34673563.PC	TTF1	0.0977864594619317	4.43255389263364	2.93175982894579e-05	0.00508434417731281	G	A
MNEc.2.25.31431500.PC	SLC25A25	-0.183642251150883	-4.4317315778001	2.94074473482109e-05	0.00509689053422078	T	C
MNEc.2.9.37366741.PC	TMEM64	0.273836491498686	4.43145530094603	2.94376941337814e-05	0.00510119865592906	C	T
MNEc.2.2.28253703.BIEC2-489720	FAM46B	0.2056573262075	4.43142903431588	2.9440571371485e-05	0.00510146371660916	C	A
MNEc.2.22.47814105.PC	DIDO1	-0.0802324393747175	-4.43100509176363	2.94870475720556e-05	0.00510741298992792	G	A
MNEc.2.1.107997990.PC	MCEE	0.100978425022778	4.43037742663764	2.95559880434966e-05	0.00511511857947277	T	C
MNEc.2.20.42119548.PC	CUL7	0.176337081282906	4.42947604542502	2.9655265535942e-05	0.00512716583511923	C	T
MNEc.2.15.16308485.BIEC2-290718	CKAP2L	-0.241085482159284	-4.42913839853991	2.96925367817075e-05	0.00513140061714255	C	A
MNEc.2.10.28469367.PC	CD109	0.134344015219453	4.42874266949887	2.97362771681049e-05	0.00513592405014471	A	G
MNEc.2.18.72040971.PC	GTF3C3	-0.100243520344602	-4.42874037541336	2.97365309177898e-05	0.00513592405014471	C	A
MNEc.2.13.33949957.PC	SOCS1	-0.225555828727857	-4.42826169687184	2.9789523615731e-05	0.00514122032911383	G	A
MNEc.2.13.41005047.PC	MAPK8IP3	-0.186175934142496	-4.42764899397231	2.98574870674946e-05	0.00514919365441054	G	C
MNEc.2.1.162536064.PC	GMPR2	0.0962375881625082	4.42758286887857	2.98648308951373e-05	0.0051499909164359	G	A
MNEc.2.28.40221398.PC	SAMM50	0.0740948529883688	4.42714889320027	2.99130714853967e-05	0.00515599213859002	T	C
MNEc.2.4.102521583.PC	LOC102151033	-0.337516970224159	-4.42641012212256	2.99953665997159e-05	0.00516708716152109	G	T
MNEc.2.3.53924105.PC	COQ2	-0.0957107573769904	-4.42623623346698	3.0014768701423e-05	0.00516925325590481	A	G
MNEc.2.5.38151529.PC	VANGL2	-0.365178980146142	-4.42578986103743	3.00646295647205e-05	0.00517689836545396	A	G
MNEc.2.13.41048371.PC	TELO2	-0.126847769084661	-4.42483213637802	3.01718804258188e-05	0.00519104752174804	A	G
MNEc.2.1.26533252.PC	SH3PXD2A	0.151482049898192	4.42452857496242	3.02059520084052e-05	0.00519508888618672	C	T
MNEc.2.24.16163744.PC	LOC102150457	-0.0981697873635889	-4.42435004421719	3.02260076017897e-05	0.00519764286199623	G	A
MNEc.2.11.2590993.PC	SLC26A11	0.175904377199361	4.42433527857523	3.02276669055218e-05	0.00519764286199623	C	T
MNEc.2.1.36626503.BIEC2-17494	BTAF1	-0.166564448399567	-4.42357103963476	3.03136695172381e-05	0.00520911836349522	G	A
MNEc.2.2.117632242.PC	PAPSS1	-0.11010460375085	-4.42354312903929	3.03168148780879e-05	0.0052091859251711	A	G
MNEc.2.26.37371632.PC	MX2	-0.369223795776231	-4.42295119043422	3.0383597348211e-05	0.00521735516780843	G	A
MNEc.2.1.58605646.PC	PRF1	-0.583066864393645	-4.42272031238839	3.04096835779886e-05	0.00522016721168465	T	C
MNEc.2.3.114478294.PC	LOC100056513	0.224309168959615	4.42220433032489	3.04680612643592e-05	0.00522710694234133	T	C
MNEc.2.12.25175550.PC	SNX15	0.177639031490001	4.42216669788097	3.04723232028437e-05	0.0052271361589486	G	A
MNEc.2.16.41548651.PC	EXOSC7	0.137689067598875	4.42208036798975	3.04821023909155e-05	0.00522785733192974	A	G
MNEc.2.2.55926463.PC	TRIM35	0.165994942924615	4.42204466403547	3.048614771447e-05	0.0052282629425583	A	G
MNEc.2.13.2460972.PC	RNF216	0.127709884087945	4.42183493308867	3.05099211103599e-05	0.0052312063649407	A	G
MNEc.2.12.16793073.PC	UBE2L6	-0.2276441768064	-4.42162091143006	3.05341993663876e-05	0.00523370970707155	G	A
MNEc.2.12.26848333.PC	LOC100058690	0.0583969311003935	4.42144773500755	3.05538578950987e-05	0.00523541987005733	A	G
MNEc.2.3.53844871.PC	MRPS18C	0.107411972771532	4.42082770639003	3.06243424091499e-05	0.00524445637580672	C	T
MNEc.2.3.118453014.PC	TACC3	-0.209046641675702	-4.42070464432208	3.06383507457468e-05	0.00524586102617064	C	T
MNEc.2.19.19094716.PC	CCDC39	0.194064757581559	4.42062263711151	3.06476891911324e-05	0.00524722260915835	T	C
MNEc.2.1.156569502.PC	TEP1	-0.168163654581835	-4.42002439803643	3.07158961588033e-05	0.00525461708290222	A	G
MNEc.2.13.2033026.PC	LOC100630235	-0.136835850716713	-4.41920117199484	3.08099948040142e-05	0.00526572287194548	T	C
MNEc.2.3.54016703.PC	FAM175A	0.129747441028629	4.41861272642935	3.08774278793164e-05	0.00527366852155173	T	C
MNEc.2.15.15099965.PC	LOC102147622	0.674207639694253	4.41791441206102	3.09576367703916e-05	0.00528260868243036	A	G
MNEc.2.10.50656980.PC	COQ3	0.218142291968249	4.41734329440317	3.10233856410329e-05	0.00528977441479548	A	C
MNEc.2.15.15552534.PC	IL1RN	-0.724338577195675	-4.41680425373798	3.10855656823237e-05	0.00529803765712436	C	T
MNEc.2.2.40068299.PC	FBXO6	-0.123945071913146	-4.41680184791475	3.10858434718353e-05	0.00529803765712436	A	G
MNEc.2.4.53202361.PC	SP4	-0.125586809667252	-4.41610051496831	3.11669257390412e-05	0.00530612320121082	C	T
MNEc.2.15.10812971.PC	EIF5B	0.114707364594626	4.41486279514906	3.13105202641595e-05	0.00532482245417536	T	C
MNEc.2.11.36697705.PC	SYNRG	-0.163001115435005	-4.41208743971521	3.16348356637659e-05	0.00536359166789671	G	A
MNEc.2.8.7191398.PC	AP1B1	0.176735735889942	4.41174604091938	3.16749538361313e-05	0.00536847000437802	A	C
MNEc.2.11.12414256.PC	MAP2K6	0.232132502964551	4.41158065332839	3.16944064262253e-05	0.00537128597666302	T	C
MNEc.2.7.4305036.PC	GPR108	-0.100141180843637	-4.41076533412739	3.17904719168711e-05	0.00538370994810494	A	G
MNEc.2.15.18221123.PC	REEP1	0.14689402664903	4.40985915534464	3.18975736564574e-05	0.00539750120847311	A	G
MNEc.2.5.41703602.PC	SYT11	0.138597579426064	4.40916226257288	3.19801772351017e-05	0.00540712820578069	C	T
MNEc.2.14.53687503.PC	PRR16	0.389562784300929	4.4083708678464	3.20742332940155e-05	0.00541891637743893	C	T
MNEc.2.12.25336084.PC	MUS81	-0.104452102892144	-4.40832748388795	3.20793971442561e-05	0.00541941852460241	G	A
MNEc.2.6.34734172.PC	CLSTN3	0.193815457951395	4.40815502180013	3.20999326982688e-05	0.00542199518380831	G	A
MNEc.2.10.17257481.PC	FKRP	0.15324744925921	4.40798608607132	3.21200606929208e-05	0.0054245101201641	A	G
MNEc.2.16.51984332.PC	OSBPL10	-0.26568900561723	-4.40779835661495	3.21424422107549e-05	0.00542656514004994	A	G
MNEc.2.10.70028958.PC	PKIB	-0.262168090569214	-4.40571534978974	3.23917978746075e-05	0.00545874640680997	G	T
MNEc.2.12.24448526.PC	DPF2	-0.0920571275725076	-4.40483337997075	3.24979412289193e-05	0.0054698950606148	C	T
MNEc.2.12.11646463.PC	ZNF408	-0.207334904443573	-4.40482629423196	3.2498795345232e-05	0.0054698950606148	T	C
MNEc.2.1.173432729.PC	BRMS1L	0.0909849583511302	4.4042873377568	3.25638249665137e-05	0.00547670063439392	C	T
MNEc.2.2.17623875.PC	LOC100068087	0.0948548092958458	4.40367066654951	3.26383859916667e-05	0.00548607197061367	C	T
MNEc.2.6.83201581.PC	CPSF6	-0.0784613980344769	-4.40288138223316	3.27340585467977e-05	0.00549898105183527	G	A
MNEc.2.9.13509915.BIEC2-1075046	TERF1	0.180254016603789	4.40279182607763	3.27449311620682e-05	0.00549985591389516	G	T
MNEc.2.9.19561534.PC	LOC100064741	0.149776256887068	4.40223749546445	3.28123077815597e-05	0.00550845729796033	C	T
MNEc.2.14.90556883.PC	UTP15	-0.109251529857645	-4.40155530938097	3.28954088599066e-05	0.0055181813597493	G	T
MNEc.2.24.19142307.PC	PSEN1	0.112134714774035	4.40131119332036	3.29251955143409e-05	0.00552153180413968	C	T
MNEc.2.6.26929498.BIEC2-945745	MICAL3	0.146355839792548	4.40087666230436	3.29782808873484e-05	0.00552685012873669	T	C
MNEc.2.22.47875957.PC	SLC17A9	-0.230826331547352	-4.40063815717562	3.30074535505933e-05	0.00553067117727009	A	G
MNEc.2.21.1526454.PC	MRPL34	0.138171574143838	4.40046932217051	3.30281196326977e-05	0.0055338890007837	A	G
MNEc.2.15.74325849.PC	WDR35	0.101467303172495	4.40033253429136	3.30448721985466e-05	0.00553565989263914	C	T
MNEc.2.2.11872217.PC	EFCAB14	0.0919193751141294	4.39927605731734	3.31745374013989e-05	0.00554926504755478	G	A
MNEc.2.12.9693353.PC	LOC102150579	-0.388725585671654	-4.39865791675451	3.32506321578422e-05	0.00555831254476096	G	A
MNEc.2.1.39332130.PC	LOC106782042	-0.176111832438884	-4.39753748277091	3.33889912973097e-05	0.00557559774229895	C	T
MNEc.2.12.22606915.PC	UBXN1	-0.136261986661878	-4.39743328925066	3.34018861260782e-05	0.005576521049881	A	G
MNEc.2.24.20089052.BIEC2-638708	NEK9	-0.0725212478214274	-4.39695839656623	3.3460719164526e-05	0.00558447292837648	G	A
MNEc.2.20.4315211.PC	SERPINB1	-0.164926367508412	-4.39552584412882	3.36388018774823e-05	0.00560717204649777	C	T
MNEc.2.21.4582569.PC	LOC102147510	-0.190803918252088	-4.39464211549549	3.3749116463004e-05	0.00561986849038432	C	T
MNEc.2.8.66513582.PC	SMAD2	0.0684155151273276	4.39341658946143	3.3902676555689e-05	0.00563849428572222	C	T
MNEc.2.24.36089449.PC	BTBD7	-0.0851275312188085	-4.39304679282214	3.39491451968837e-05	0.00564523058920793	C	T
MNEc.2.25.32566460.PC	NTMT1	0.0984750364053774	4.39278864957388	3.39816199904317e-05	0.00564864562924952	T	C
MNEc.2.20.42377349.PC	RSPH9	-0.129356596023312	-4.39162428860323	3.41284721699097e-05	0.0056695709095476	T	C
MNEc.2.10.21171454.PC	LOC102149751	-0.52986800382238	-4.39153496676987	3.41397629896961e-05	0.00567070001944638	C	T
MNEc.2.20.28880253.PC	C20H6orf136	0.0836452870366547	4.39126752567059	3.41735907748352e-05	0.00567581881084757	T	C
MNEc.2.5.94068071.PC	IL23R	0.37998929752427	4.39108694429667	3.41964502839679e-05	0.0056776246418927	A	G
MNEc.2.17.25527169.UKUL3076	GPALPP1	-0.0693110446944953	-4.3902129838427	3.43072927643832e-05	0.00568953970842663	G	A
MNEc.2.21.790322.PC	LOC100147344	-0.488974748051001	-4.38956232008753	3.43900406517026e-05	0.00569814756437705	A	C
MNEc.2.6.56840027.PC	LOC102150971	0.29632820029137	4.38938743477459	3.44123145199469e-05	0.00570068879867714	A	G
MNEc.2.4.4842123.PC	SRPK2	-0.100277509047632	-4.38931617997723	3.4421393725475e-05	0.00570171792912686	T	G
MNEc.2.20.32438365.PC	PSMB9	0.105694074286514	4.38871105708902	3.44985912609802e-05	0.00571109023971781	G	A
MNEc.2.2.118506576.PC	INTS12	-0.075867981207141	-4.3884711286014	3.45292460822185e-05	0.00571317751093395	G	A
MNEc.2.11.6081242.PC	ACOX1	-0.0874862027416492	-4.38763555376377	3.46362103728082e-05	0.00572277696727409	T	G
MNEc.2.13.1691446.BIEC2-203119	ACTB	0.175962422217867	4.3872270851761	3.46886161708702e-05	0.00572724368197025	C	T
MNEc.2.21.52516237.BIEC2-572423	NSUN2	-0.0862507124440127	-4.38716798046105	3.46962055511834e-05	0.00572818934123039	A	G
MNEc.2.25.24213937.PC	MEGF9	-0.216739174392317	-4.38677732747863	3.47464080173825e-05	0.00573422676937872	T	C
MNEc.2.30.29626687.PC	TMEM183A	0.0759168594806841	4.38673642511596	3.47516684055652e-05	0.00573439008600158	C	T
MNEc.2.15.70578875.PC	LOC100630511	-0.116852834320032	-4.3867279380361	3.47527600119941e-05	0.00573439008600158	C	T
MNEc.2.2.58055051.PC	KIF13B	-0.173552168414595	-4.38668192952493	3.47586781943757e-05	0.00573500161689982	G	A
MNEc.2.11.58285391.PC	PIGL	0.0875759280005404	4.38627707597926	3.4810797505758e-05	0.00574134883665506	G	A
MNEc.2.4.92065070.PC	HIPK2	0.221274087983329	4.38585170902541	3.48656390778292e-05	0.00574821306562955	C	T
MNEc.2.12.2708496.PC	COMMD9	-0.0818508270855779	-4.38526272417787	3.49417135285529e-05	0.00575686380424487	A	C
MNEc.2.21.3399433.PC	UPF1	0.145238940934162	4.38474422890513	3.50088162811145e-05	0.00576521659288155	T	C
MNEc.2.28.3990046.PC	LOC106782680	-0.159015414736363	-4.38451211814769	3.50388960272101e-05	0.0057675432043217	A	G
MNEc.2.13.18728846.PC	VKORC1	0.2396582110081	4.38387687810651	3.51213460829305e-05	0.00577559065591287	G	A
MNEc.2.8.48020802.PC	SS18	-0.108967277400792	-4.38355803843368	3.51628001216099e-05	0.00578076678333846	C	T
MNEc.2.1.71350339.PC	HNRNPF	-0.0811262695984776	-4.38347393729292	3.51737424436854e-05	0.00578181240395816	T	G
MNEc.2.9.80480443.PC	PTP4A3	-0.148509314987096	-4.38320324243974	3.52089846697766e-05	0.00578596144666318	C	T
MNEc.2.2.56400185.PC	CCDC25	0.113915039164408	4.38225763418136	3.5332363291391e-05	0.00580005670878064	G	T
MNEc.2.15.45503064.PC	PPP4R3B	-0.0792940783213444	-4.38169413396229	3.54060849630143e-05	0.00580780963239994	A	G
MNEc.2.12.25558221.PC	LOC106781494	0.445320075214362	4.38090413781359	3.55096892364474e-05	0.00581866381229152	T	C
MNEc.2.22.27047566.PC	NDRG3	0.10792524367284	4.37990869892424	3.56406539649451e-05	0.0058314678513401	T	C
MNEc.2.7.24856796.PC	BUD13	-0.0660280145244699	-4.37977238617043	3.56586242555066e-05	0.00583403803213023	A	G
MNEc.2.18.20848288.PC	HNMT	-0.26907592640195	-4.37916257104546	3.57391243499464e-05	0.00584202424595119	G	T
MNEc.2.8.15941483.PC	WSB2	-0.0704580649698251	-4.37892187782619	3.57709459879032e-05	0.00584596371517092	G	A
MNEc.2.13.5150471.PC	LOC102150245	0.0726367529571198	4.37858325539835	3.58157610816085e-05	0.00585050936377677	T	C
MNEc.2.8.26843211.PC	RIMBP2	-0.216403689847033	-4.37828747223783	3.58549510301876e-05	0.00585416284556576	A	G
MNEc.2.3.3553364.PC	CNEP1R1	0.0757496617156774	4.37800427641593	3.58925120773366e-05	0.00585849616455967	T	C
MNEc.2.2.21789535.PC	KIAA0319L	0.117562257995746	4.37643023648668	3.61019759987706e-05	0.00588228656204201	C	T
MNEc.2.25.32008728.PC	NUP188	0.0949816702089232	4.37630432701944	3.61187822608731e-05	0.00588426507995184	G	T
MNEc.2.1.184989032.PC	C1H14orf166	0.126345109939497	4.37587525711642	3.6176110905856e-05	0.00589161767422156	T	C
MNEc.2.16.29212863.PC	RPP14	0.0790469686371344	4.37575537535526	3.61921442032062e-05	0.00589215952476245	A	G
MNEc.2.11.51292289.PC	MYH10	-0.165536215869704	-4.3747690288619	3.63243218921061e-05	0.00590681939683157	T	C
MNEc.2.3.17600495.PC	CMTM4	-0.182888957161151	-4.37462281048845	3.63439559227498e-05	0.00590872487509054	T	G
MNEc.2.8.28818361.PC	ANKLE2	-0.0840933124223776	-4.37413672658615	3.64093005003208e-05	0.0059163175317974	A	G
MNEc.2.28.21184357.PC	FGD6	-0.184151081398661	-4.37327555276362	3.65253477441184e-05	0.00593135546638987	T	C
MNEc.2.22.17819477.PC	SLC23A2	-0.263377399155551	-4.37286176033881	3.65812353886815e-05	0.0059381384482935	T	C
MNEc.2.23.50284414.PC	MIR8950	-0.100441093300726	-4.37214760113104	3.66778857793225e-05	0.00595008720345319	T	C
MNEc.2.14.9093747.PC	UBTD2	-0.110129151596706	-4.3720396512672	3.66925165913115e-05	0.00595033375898606	T	C
MNEc.2.1.58557296.PC	SAR1A	-0.0815356259973218	-4.3719117959816	3.67098525542871e-05	0.00595190346133244	G	A
MNEc.2.1.92443290.PC	SEMA4B	0.274740901056643	4.37191028406571	3.67100576031098e-05	0.00595190346133244	A	G
MNEc.2.6.79639963.PC	PPM1H	0.216991688590729	4.3718005904476	3.67249374099269e-05	0.00595329604174291	C	T
MNEc.2.18.121942.PC	IMP4	-0.136054077102925	-4.37103005113959	3.68296246524847e-05	0.00596464501058847	C	A
MNEc.2.15.4764701.PC	TGFBRAP1	-0.124302568553456	-4.37098793269277	3.68353552725535e-05	0.00596480957076292	T	C
MNEc.2.6.7859848.PC	TMBIM1	0.211560744973666	4.36994402138999	3.69776653209985e-05	0.00598094618905623	C	T
MNEc.2.3.3113455.PC	CYLD	-0.127121410478543	-4.36919162998782	3.70805638019924e-05	0.00599223388655206	A	G
MNEc.2.8.37787503.PC	MPPE1	-0.120277429346507	-4.36887694900486	3.71236822497154e-05	0.0059971062115319	T	C
MNEc.2.1.127242933.PC	CSNK1G1	-0.190775006403268	-4.36873445324005	3.71432233543379e-05	0.00599849746461116	T	C
MNEc.2.4.85467701.PC	LOC106783112	0.669540636879873	4.36869743393534	3.71483016107054e-05	0.00599878906135422	A	C
MNEc.2.30.6773277.PC	PSEN2	-0.231422814858854	-4.36865466164	3.71541698903231e-05	0.00599878906135422	G	T
MNEc.2.20.40890778.PC	FOXP4	-0.149098283572641	-4.36845109783088	3.71821107555958e-05	0.00600247293678408	C	A
MNEc.2.14.6320531.PC	EIF4E1B	-0.207780097637105	-4.36826915144424	3.72071016424458e-05	0.0060052265672566	T	G
MNEc.2.4.4462742.PC	LHFPL3	-0.200362811885778	-4.36807461057821	3.72338403878844e-05	0.00600672530049721	A	C
MNEc.2.20.21941052.PC	ALDH5A1	0.116853880957951	4.36801831006426	3.72415821004824e-05	0.00600746219130718	G	A
MNEc.2.1.162761008.PC	NOP9	-0.118044072486371	-4.36722457880543	3.73508914793931e-05	0.00601797263206223	G	T
MNEc.2.3.57777418.PC	BMP2K	0.151674020223724	4.36676392048065	3.7414473651638e-05	0.00602636337592154	G	A
MNEc.2.4.83710612.PC	IMPDH1	0.11528238695167	4.36630876020537	3.74773997508455e-05	0.00603264860735773	G	A
[truncated: 2,862 more rows]
