# Supplementary material for: eQTL discovery and their association with severe equine asthma in European Warmblood horses
Source: BMC Genomics. 2018 Aug 2;19:581. doi: 10.1186/s12864-018-4938-9 (PMC6090848; doi:10.1186/s12864-018-4938-9)
Supplement: Supplementary file 1 — Figure S1. Minimum D-statistics determine mean read count cutoffs. Figure S2. PCA plots of normalized variance stabilized RNAseq counts after KS test filter. Figure S3. PCA plots of 1,056,195 SNP genotypes and colored by cohort. Figure S4. Matrix eQTL histograms and QQ-plots for all p-values for all cis and trans eQTL analyses using tag SNPs for the MCK1 treatment. Figure S5. Low confidence cis eQTLs. Figure S6. Joint modeling with eQTLBMA with possible overestimation of shared eQTLs across all PBMC treatments. Figure S7. Distance between eSNPs with the lowest FDR values per gene is small. Figure S8.. Enrichment of SNPs in trans regulatory hotspots genome wide. Figure S9. GWAS for RAO. Figure S10. Loss of DEXI gene expression regulation in HDE. Figure S11. Cis trans eQTL plot for all eQTLs for treatment HDE9. Table S1. High confidence additive linear cis eQTLs from the MCK treatment. Table S2. Low confidence additive linear cis eQTLs from the MCK treatment. Table S3. High confidence additive linear trans eQTLs from the MCK treatment. Table S4. Low confidence additive linear trans eQTLs from the MCK treatment. Table S5. High confidence additive linear cis eQTLs from the LPS treatment. Table S6. Low confidence additive linear cis eQTLs from the LPS treatment. Table S7. High confidence additive linear trans eQTLs from the LPS treatment. Table S8. Low confidence additive linear trans eQTLs from the LPS treatment. Table S9. High confidence additive linear cis eQTLs from the RCA treatment. Table S10. Low confidence additive linear cis eQTLs from the RCA treatment. Table S11. High confidence additive linear trans eQTLs from the RCA treatment. The eQTLs reported are limited to one eQTL per gene, representing the eSNP with the lowest FDR value for each gene. Table S12. Low confidence additive linear trans eQTLs from the RCA treatment. Table S13. High confidence additive linear cis eQTLs from the HDE treatment. Table S14. Low confidence additive linear cis eQTLs from the HDE [file 12864_2018_4938_MOESM1_ESM.zip › S14_Table.tsv.csv]

SNP	gene	beta	t-stat	p-value	FDR	Ref	Alt
MNEc.2.15.17619703.PC	THNSL2	1.83327408879971	24.8911953755641	2.01854986970986e-39	7.64117208658981e-33	A	G
MNEc.2.23.6149579.PC	LOC106782482	-0.885840293516363	-15.4596547128591	9.59180640522044e-26	6.05159215726804e-20	G	A
MNEc.2.13.40369491.PC	HCFC1R1	0.912027063336025	15.3868565002049	1.27385186856943e-25	6.4964912160464e-20	A	G
MNEc.2.4.27774964.PC	PCLO	1.10255704823602	15.2752538566719	1.97055230563614e-25	8.28830939970029e-20	C	T
MNEc.2.11.21811806.PC	KRT23	-0.661388574516473	-14.8215139929501	1.18035006912853e-24	4.06198805298582e-19	T	G
MNEc.2.4.89422447.PC	LOC106783107	-1.27222770091134	-14.4871951740843	4.48854136068925e-24	1.22428676845256e-18	G	A
MNEc.2.20.29187692.PC	LOC100056231	1.86483945724121	14.4287648552642	5.67705698854863e-24	1.43269086538554e-18	A	G
MNEc.2.20.4634802.PC	LOC102150724	-1.34237112474799	-13.9611536452714	3.77836648939697e-23	7.52785034990341e-18	G	A
MNEc.2.11.41880396.PC	LOC100072001	0.719503883076841	13.5455272876066	2.08422087063649e-22	3.75703242118741e-17	G	A
MNEc.2.23.40829131.PC	LOC100065392	0.536227940762351	13.2477810974532	7.17666082440882e-22	9.70252761104994e-17	A	G
MNEc.2.10.64977630.PC	LOC100072672	0.968541523608753	13.2311196339778	7.69324354122803e-22	1.00422719956806e-16	C	T
MNEc.2.12.1203984.PC	TCP11L1	2.21148084902058	13.0921127591266	1.37571219109074e-21	1.67991144589722e-16	G	A
MNEc.2.25.3781285.PC	LOC102149862	-0.431916015556936	-13.0558129617736	1.60180358739846e-21	1.837451223276e-16	T	G
MNEc.2.1.120521.PC	ZNF717	0.45310861224689	13.0310399460158	1.77724131926817e-21	1.97873657655823e-16	A	G
MNEc.2.1.49473352.PC	RHOBTB1	-0.734376314195313	-13.017793813489	1.87885944071311e-21	2.03210780576941e-16	C	A
MNEc.2.13.24714659.PC	OTOA	1.11054098223988	12.9983354261078	2.03884255934974e-21	2.08594312870189e-16	A	G
MNEc.2.14.35103675.BIEC2-255151	PCDH12	-0.400162352347847	-12.833616488978	4.07934102806208e-21	3.9595506557806e-16	C	T
MNEc.2.8.55673724.PC	ZNF397	0.634246492551446	12.4060310174472	2.50550086270994e-20	2.01798157101442e-15	C	A
MNEc.2.23.7933184.PC	LOC102147951	0.49673227304244	12.070901876518	1.05446446803254e-19	7.25754533925445e-15	C	T
MNEc.2.22.20697427.BIEC2-585775	LOC100067561	0.918276643753293	11.8385491287209	2.87660330309674e-19	1.62527056199902e-14	G	T
MNEc.2.28.30612995.PC	BPIFC	1.31991722116307	11.7975302073868	3.43622263124855e-19	1.88517946394902e-14	T	C
MNEc.2.9.3500078.PC	LOC106780968	1.38726761482465	11.7567164341788	4.10177742749906e-19	2.2181685727342e-14	G	A
MNEc.2.20.30521461.PC	LOC100146287	0.52441863754778	11.6726927013025	5.90885329416205e-19	3.10664199063492e-14	A	T
MNEc.2.24.20841319.PC	LOC100057829	0.832009714170444	11.6568170125302	6.3312844626324e-19	3.28314046335176e-14	A	C
MNEc.2.29.10126610.PC	LOC100065515	0.875911060699859	11.4587015480931	1.50193716124878e-18	7.01919392273506e-14	A	G
MNEc.2.25.16676389.PC	KIAA0368	0.362383692661146	11.2167316609222	4.33627151084579e-18	1.70988038893651e-13	A	G
MNEc.2.11.21811806.PC	LOC106783262	-0.421048202911026	-11.1938194259828	4.79559771991822e-18	1.84234970568659e-13	T	G
MNEc.2.16.39348179.PC	KLHL18	-0.294122659133005	-11.1074944389316	7.01093619567462e-18	2.60193438296643e-13	T	C
MNEc.2.25.903401.PC	SPAG8	-0.313826926457004	-11.0581079298205	8.71498328488925e-18	3.05466296901384e-13	G	T
MNEc.2.18.3400237.PC	IWS1	0.449279501286571	10.8885167130813	1.84270867961411e-17	5.81294123472576e-13	C	G
MNEc.2.1.6817486.PC	ADAM12	-0.680696639634363	-10.8002246676962	2.72383762911946e-17	8.11891493931386e-13	C	T
MNEc.2.20.32625583.PC	LOC100146181	0.766767897365152	10.6995494263211	4.25649971194046e-17	1.20245354504161e-12	A	G
MNEc.2.27.5726892.PC	ADAM32	0.903812707004812	10.44876667439	1.29866798460343e-16	3.13125890935329e-12	A	C
MNEc.2.13.39865666.PC	LOC106781568	-0.809496132725216	-10.3875899955159	1.70602696795699e-16	3.84412151342497e-12	G	A
MNEc.2.10.12552096.PC	LOC100630516	1.47374531509151	10.3834574532473	1.73777706252758e-16	3.86777975988108e-12	A	T
MNEc.2.14.69132513.PC	FAM174A	0.274175771728154	10.3725063412638	1.82481151468607e-16	3.99293652795824e-12	T	C
MNEc.2.24.40536666.PC	LOC102149957	-0.756858256740556	-10.3457827256294	2.05601138307702e-16	4.32387874798047e-12	T	C
MNEc.2.10.22303432.PC	LOC100064037	-0.567034241023452	-10.3092972448534	2.41987389076166e-16	4.87253964707706e-12	C	T
MNEc.2.10.64977630.PC	LOC100072680	0.385384953511226	10.2763465445338	2.80374217042291e-16	5.55680560016955e-12	C	T
MNEc.2.11.5609379.PC	CYGB	-0.366326586143467	-10.2223382659656	3.56958171052462e-16	6.75628294761494e-12	C	A
MNEc.2.12.25488448.PC	LOC102148471	1.13071481926908	10.0554848409407	7.53614315325076e-16	1.27285485639918e-11	A	G
MNEc.2.25.2650318.PC	FBXO10	0.437417238266686	10.0409094865875	8.04514648796747e-16	1.31795091500619e-11	A	G
MNEc.2.20.24230088.PC	LOC100068433	2.06989217225622	10.0346742339552	8.27329484324852e-16	1.33486889836355e-11	A	G
MNEc.2.16.74084656.PC	MRPS22	0.884260197480149	9.99572623640491	9.85283006954917e-16	1.53488278849205e-11	G	A
MNEc.2.24.21505596.BIEC2-639056	LOC102150687	-0.477527346560413	-9.9141111205913	1.42132994804313e-15	2.06938861784558e-11	C	T
MNEc.2.25.31953107.PC	TBC1D13	0.279662246908742	9.67812383713845	4.10855633367572e-15	4.95313420247689e-11	G	A
MNEc.2.4.102082973.PC	LOC100054458	0.330991509845669	9.6277530757466	5.15511577284466e-15	6.07930437237536e-11	A	G
MNEc.2.13.41054723.PC	HN1L	-0.414537168495431	-9.59048586024201	6.09792401390192e-15	6.99501363771194e-11	C	T
MNEc.2.2.55893352.PC	PNMA2	0.774849050199633	9.57623132462719	6.50263495033996e-15	7.41432787387744e-11	C	A
MNEc.2.20.5382866.PC	RPP40	0.236947909545909	9.54518839665411	7.47958493501124e-15	8.37686072823864e-11	C	T
MNEc.2.20.10946709.PC	SMIM13	0.743108529847261	9.50134332077251	9.11513987133788e-15	9.94384530823995e-11	C	T
MNEc.2.25.33245121.PC	ASS1	0.63333718841927	9.49268023592294	9.47843962713594e-15	1.03104614155092e-10	C	T
MNEc.2.1.38887087.BIEC2-18642	LOC100630780	-0.350671077549875	-9.389612508359	1.50927456168892e-14	1.50747298962637e-10	T	C
MNEc.2.6.62225266.PC	IRAK4	-0.18527100691156	-9.34830110881769	1.81882368616253e-14	1.79767974208872e-10	G	A
MNEc.2.19.30409348.PC	ATP13A4	1.0559515411206	9.26457882892566	2.65498427009629e-14	2.48157511971037e-10	C	T
MNEc.2.24.40536666.PC	LOC102149909	-0.45075355778863	-9.23228336724602	3.07221777439391e-14	2.82276860479164e-10	T	C
MNEc.2.3.17155900.PC	TK2	0.235415788497999	9.11299790146765	5.26847032415883e-14	4.4616706865359e-10	T	C
MNEc.2.25.25167324.PC	LOC102150413	0.423982269020515	9.06937507260095	6.41766306179185e-14	5.24706468606902e-10	C	A
MNEc.2.20.29554587.PC	LOC102150905	-0.816500059927212	-9.00620579100552	8.54067638790984e-14	6.67609935422625e-10	G	T
MNEc.2.5.12997111.PC	LOC100062369	-0.357014332857253	-8.98501954040601	9.39994235471971e-14	7.2470990193839e-10	T	C
MNEc.2.20.32021775.PC	LOC102150517	-0.872159217726538	-8.97567490021676	9.80593775793008e-14	7.48389960486656e-10	T	G
MNEc.2.1.70544098.PC	LOC102150917	0.502205941412173	8.93850405417268	1.16022312935803e-13	8.59490569633992e-10	G	A
MNEc.2.14.90165028.PC	ENC1	-0.751641406635208	-8.89397582332417	1.41926125950246e-13	1.00988335255194e-09	A	G
MNEc.2.20.30980636.PC	MHCB3	0.589015147934178	8.84998066894147	1.73198057542624e-13	1.18132809022382e-09	G	C
MNEc.2.28.35919181.PC	LOC100146802	1.78168337533654	8.81418448148042	2.03662598548607e-13	1.34315931778916e-09	A	G
MNEc.2.22.20697427.BIEC2-585775	LOC100067361	0.953147379557317	8.81379604995325	2.04021002306914e-13	1.34315931778916e-09	G	T
MNEc.2.16.36399354.PC	C16H3orf18	0.555992902693271	8.72734369843601	3.01739207235702e-13	1.8572789060972e-09	C	T
MNEc.2.5.84605374.PC	FAM73A	0.326750999026847	8.69820965711178	3.44276244694025e-13	2.06864993914184e-09	A	G
MNEc.2.6.8294883.PC	RNF25	0.333307781531831	8.66620875496441	3.97939989227959e-13	2.33549190490341e-09	G	A
MNEc.2.18.75813755.BIEC2-419709	LOC106781908	0.651190298416019	8.65771370552436	4.13540211967355e-13	2.41209021176785e-09	C	T
MNEc.2.20.29295650.PC	LOC100056182	-0.56595052353471	-8.56570358144441	6.27171020673904e-13	3.47736960128074e-09	C	T
MNEc.2.4.9043402.PC	LOC102149258	-0.452487804172163	-8.54981060945398	6.73945002358643e-13	3.68138907900229e-09	T	G
MNEc.2.3.99143419.PC	LOC102149961	-0.400238077543039	-8.52526584677977	7.53123443415844e-13	4.0381454958754e-09	T	C
MNEc.2.15.67475446.PC	CLIP4	-0.535936583834835	-8.50135632524574	8.39182286037445e-13	4.43673799360319e-09	C	T
MNEc.2.10.18549203.PC	LMTK3	0.375447665175262	8.49787465996781	8.52508394583401e-13	4.49463797701114e-09	G	A
MNEc.2.25.35562996.PC	MED22	-0.169729582739799	-8.48851542113134	8.89388651503746e-13	4.63103080459394e-09	C	T
MNEc.2.15.32984206.PC	NFU1	0.292807681579873	8.47611460100797	9.40721401444256e-13	4.86486104898032e-09	C	T
MNEc.2.1.117497281.PC	TSPAN3	0.186010239444723	8.45839070162382	1.01927023880561e-12	5.20704861877584e-09	A	G
MNEc.2.1.144761436.PC	GATM	0.415468563609391	8.41007008262498	1.26832359419837e-12	6.26789624813533e-09	C	A
MNEc.2.10.82486854.PC	MAP7	-0.530825723714811	-8.40175653261553	1.3169301069283e-12	6.45752242675456e-09	G	A
MNEc.2.19.22120544.PC	MCF2L2	0.566348756268885	8.37950755606386	1.45636330491427e-12	7.03192390055312e-09	C	T
MNEc.2.5.30656667.PC	LOC100057335	0.515193551493696	8.35764886367987	1.60770226423088e-12	7.62646408069128e-09	A	G
MNEc.2.13.8248969.PC	LOC102148675	0.296721824095859	8.29622916409203	2.12238053411373e-12	9.6103116922903e-09	C	T
MNEc.2.10.9898478.UKUL2065	MRPS12	0.270258336096435	8.29047670745615	2.17830136367206e-12	9.8253478422343e-09	C	T
MNEc.2.22.25465122.PC	LOC100054381	0.598025024446641	8.23549906344335	2.79282722973487e-12	1.21203007173856e-08	T	C
MNEc.2.29.8854748.PC	LOC102150641	0.256538655594483	8.21261191262099	3.09714919356821e-12	1.32626515165971e-08	C	T
MNEc.2.20.26907326.PC	ZSCAN9	-0.245232930025351	-8.18595582393355	3.4935573072605e-12	1.46778882810868e-08	C	T
MNEc.2.21.11007771.BIEC2-551659	LOC106782358	0.628020594585401	8.16898220155449	3.771975541983e-12	1.56736804465023e-08	A	G
MNEc.2.22.33484867.BIEC2-592124	SERINC3	0.260899849823601	8.16450837689866	3.84897829079145e-12	1.5923732179576e-08	G	A
MNEc.2.16.75418814.PC	PXYLP1	0.560734121243537	8.12048152676618	4.69568631253015e-12	1.87109556206435e-08	A	G
MNEc.2.7.23534326.PC	NXPE4	1.37131074875966	8.11544098733411	4.80378447068272e-12	1.90814384291103e-08	A	G
MNEc.2.3.81287842.BIEC2-795953	ATP10D	-0.29528506615889	-8.09622976052036	5.23905028542437e-12	2.05090993984148e-08	G	A
MNEc.2.3.17034989.PC	LOC100629739	0.343763892379126	8.06695958397061	5.97905692760392e-12	2.30719434271951e-08	G	A
MNEc.2.9.27295254.PC	LOC106780975	-0.336351009118563	-8.02529822550442	7.21567457621566e-12	2.70711228266349e-08	C	T
MNEc.2.20.3257904.PC	WRNIP1	-0.159868159404999	-8.01311841699738	7.62323957442937e-12	2.83195195792469e-08	T	C
MNEc.2.10.21691909.PC	LOC100065404	-0.374604866543717	-7.99298484458576	8.34792810853519e-12	3.05322526614351e-08	C	A
MNEc.2.11.6765739.BIEC2-143391	SLC16A5	0.195815846578192	7.96579738940077	9.43674657989833e-12	3.36687819946157e-08	G	A
MNEc.2.1.32717223.PC	TLL2	-0.306156202323938	-7.96132521605792	9.62895268173349e-12	3.41126573513796e-08	G	T
MNEc.2.28.35919181.PC	APOBEC3Z1B	1.24754706201667	7.85304366050262	1.56842117252459e-11	5.13156500128235e-08	A	G
MNEc.2.18.72182282.PC	CCDC150	-0.262591283854187	-7.84819711864422	1.6030232223186e-11	5.22220820613573e-08	A	G
MNEc.2.16.40931830.PC	SACM1L	0.130905140421608	7.84366429000641	1.63607403381731e-11	5.31159433039332e-08	G	A
MNEc.2.1.18062300.PC	PLEKHS1	0.761028916477209	7.81052980605807	1.899221487561e-11	6.05683012623966e-08	T	C
MNEc.2.23.18095266.PC	LOC100146487	0.28206954449083	7.79048633754551	2.07846873356957e-11	6.5457516702812e-08	A	G
MNEc.2.12.23699413.PC	LOC106781484	0.32741762816898	7.75454092396446	2.44319900717969e-11	7.54993567747148e-08	G	A
MNEc.2.26.35248287.BIEC2-693953	PSMG1	0.166047277911973	7.74890123299353	2.50594821365232e-11	7.71236326831197e-08	T	G
MNEc.2.20.32757200.PC	LOC100060257	0.715624483480706	7.73789221209688	2.63310408225556e-11	8.03187132061276e-08	T	C
MNEc.2.7.75985644.PC	LOC102148185	-0.796804459418438	-7.59472571692184	5.00816374364303e-11	1.38114695253113e-07	G	A
MNEc.2.11.61018772.PC	DHRS7B	0.166250281436016	7.55027607655202	6.11267477637254e-11	1.62609864102344e-07	G	T
MNEc.2.11.47730874.PC	LOC100060725	0.458054992949693	7.53943793513899	6.4168963716295e-11	1.69511564614728e-07	G	T
MNEc.2.5.96633962.BIEC2-979959	EFCAB7	-0.227099775078914	-7.5269761407827	6.78537169800837e-11	1.77388547747859e-07	G	T
MNEc.2.26.40138605.PC	LOC106782620	0.427783209101528	7.50196456315298	7.58971007420357e-11	1.95804653768766e-07	C	T
MNEc.2.15.28611970.PC	LOC100057485	0.318263573754056	7.49098898852167	7.97199850123135e-11	2.03491631816907e-07	A	G
MNEc.2.10.23117785.PC	LOC100630360	-0.529649475002688	-7.46024723240497	9.14788286885597e-11	2.29028379966041e-07	A	G
MNEc.2.12.1881082.BIEC2-167422	LOC102149213	-0.447332828866966	-7.44781365381282	9.67114235735855e-11	2.39280243701727e-07	C	T
MNEc.2.17.11593807.PC	N4BP2L1	-0.301008092909531	-7.41713545589087	1.10931944425113e-10	2.67983543876578e-07	C	T
MNEc.2.10.76583933.PC	SAMD3	0.31972395123241	7.38394519212946	1.28668358688746e-10	3.03735845991936e-07	G	A
MNEc.2.1.185147945.PC	FRMD6	0.512725473912194	7.33583113963837	1.59503428681598e-10	3.64171532685103e-07	T	C
MNEc.2.8.93905240.PC	PARD6G	-0.290814731717065	-7.3274253499222	1.6559974966928e-10	3.75823667853158e-07	C	A
MNEc.2.22.20697427.BIEC2-585775	LOC100053159	0.444488843281973	7.2745259567003	2.09653898714779e-10	4.56902591762364e-07	G	T
MNEc.2.12.2418165.PC	TRIM44	0.258613410896076	7.27149883503894	2.125012057662e-10	4.62309318620122e-07	A	G
MNEc.2.6.71362160.PC	PDE1B	-0.421680384323064	-7.24845637128016	2.35473647138563e-10	5.0133849261839e-07	G	A
MNEc.2.30.29929760.PC	CHI3L1	0.818832246122768	7.23777507096724	2.46944546564862e-10	5.20491455652655e-07	C	T
MNEc.2.16.3292928.PC	FBLN2	0.478042718497345	7.23699767681162	2.47800784196458e-10	5.21425192527444e-07	G	C
MNEc.2.1.3743358.PC	LOC102149601	-0.293614127738145	-7.21266904936347	2.76141888481896e-10	5.73725846016957e-07	A	G
MNEc.2.9.81686913.PC	LOC100066253	-1.35983299593545	-7.2029517420557	2.88342700783582e-10	5.95479745549063e-07	G	A
MNEc.2.30.7889706.PC	LBR	0.289112775305285	7.19792511794414	2.94862872644431e-10	6.04984459450704e-07	G	A
MNEc.2.28.34848113.PC	LOC102148051	-0.412373292008023	-7.16519107698762	3.41059618310003e-10	6.82385306385664e-07	A	G
MNEc.2.20.33134733.PC	DQB	-0.307822870247511	-7.16490039486793	3.41500528992513e-10	6.8290652746353e-07	A	G
MNEc.2.15.30053753.PC	SPR	0.216739963132459	7.16114710475338	3.47244730027097e-10	6.91835048233714e-07	T	G
MNEc.2.8.45722315.PC	LOC102148682	-0.384862460464692	-7.12497530821201	4.07770048860212e-10	7.89567127099315e-07	C	A
MNEc.2.4.95261787.PC	LOC106783091	-0.342302266856452	-7.11402275029245	4.28086007854089e-10	8.22593557699221e-07	G	A
MNEc.2.20.30403087.PC	LOC100050706	0.533928406067199	7.11376279077135	4.28580237080112e-10	8.22708012951863e-07	C	T
MNEc.2.20.30368225.PC	LOC100054448	-0.60858199225165	-7.1109408127619	4.3398195118716e-10	8.30130500582195e-07	T	G
MNEc.2.8.37171175.PC	CEP192	-0.176257434944291	-7.10097867408552	4.53597848044933e-10	8.60693617757264e-07	T	C
MNEc.2.3.1019096.PC	MYLK3	-0.185241739227384	-7.09299156314609	4.69959306456351e-10	8.85084415705056e-07	G	T
MNEc.2.14.44176181.PC	LYRM7	-0.21657277063779	-7.05957281304783	5.45021825155192e-10	1.00446301781946e-06	A	C
MNEc.2.3.18606632.PC	NFATC3	0.224820145481051	7.03220240328818	6.15284404404908e-10	1.11229433908743e-06	T	C
MNEc.2.14.72765549.PC	GLRX	-0.269175387879764	-7.01857784027463	6.53544286678207e-10	1.16696991139503e-06	C	T
MNEc.2.12.27267875.PC	UNC93B1	0.191293602382073	7.00288500637371	7.00549093972525e-10	1.23632250911643e-06	C	T
MNEc.2.7.35134164.BIEC2-1048922	DCPS	-0.177291137848614	-6.98388465441061	7.61975772273212e-10	1.32557031182064e-06	T	C
MNEc.2.28.3693342.BIEC2-724869	KRR1	-0.17839689590835	-6.9742846854732	7.95017005015855e-10	1.37295519711651e-06	T	C
MNEc.2.1.161966225.PC	DHRS4	0.283341329510816	6.96749943959477	8.19225129869737e-10	1.40769726178791e-06	T	G
MNEc.2.12.23566320.BIEC2-194514	LOC100053834	1.2168451243287	6.91810819140812	1.01893895664982e-09	1.67956441359973e-06	G	T
MNEc.2.6.25826220.PC	GPR35	-0.260910694991271	-6.88854393955321	1.1608896672966e-09	1.85855947837546e-06	T	G
MNEc.2.20.28980737.PC	MHCX1	-0.692976392779728	-6.88296187796122	1.18981606332256e-09	1.8972283707338e-06	C	T
MNEc.2.1.93284650.PC	IDH2	-0.28172618459422	-6.8758737332338	1.22758033199128e-09	1.95005282619598e-06	T	G
MNEc.2.5.35946418.PC	CFAP126	0.242506866455054	6.87324348537532	1.24189446646093e-09	1.967644450874e-06	T	C
MNEc.2.18.75767639.PC	LOC106781910	-0.202063868386435	-6.86814784622241	1.27009867193601e-09	2.00459319369918e-06	G	A
MNEc.2.31.12308937.PC	TFB1M	-0.216891114679125	-6.84913815805528	1.38104182236037e-09	2.14433989890954e-06	A	G
MNEc.2.10.48043339.PC	UFL1	-0.17227920037901	-6.81626460652821	1.59605310791669e-09	2.41190448492776e-06	A	G
MNEc.2.25.4541989.PC	TMOD1	-0.158730795421985	-6.80411613850332	1.68365390093324e-09	2.52113585217134e-06	T	C
MNEc.2.6.56880104.PC	PKP2	0.531280720395974	6.77847660340509	1.88450459258087e-09	2.77469735787812e-06	T	G
MNEc.2.8.2494372.PC	LOC100055979	0.478107106695185	6.75165486689326	2.1200808710259e-09	3.05967032227512e-06	C	A
MNEc.2.31.7885988.PC	UNC93A	0.537762600744964	6.73765374719516	2.25443058180491e-09	3.21028464046802e-06	C	T
MNEc.2.22.2388159.PC	CD93	0.738065154924057	6.72798438092327	2.35211119762174e-09	3.32730212553377e-06	C	T
MNEc.2.10.14715711.PC	SMG9	-0.172064835937958	-6.71558425535406	2.48354444078226e-09	3.48004849396979e-06	A	G
MNEc.2.28.36695161.PC	FAM83F	-0.416862682362914	-6.68774413285647	2.80576229740167e-09	3.82743994180861e-06	G	A
MNEc.2.28.3693342.BIEC2-724869	GLIPR1	-0.303281529374442	-6.68272656450012	2.86809469730761e-09	3.89562384010952e-06	T	C
MNEc.2.2.59153268.PC	XKR6	0.23968273337231	6.65765874897421	3.20067943897634e-09	4.27074205144111e-06	G	A
MNEc.2.5.75151285.PC	LOC100061885	0.641853350684351	6.6534323167111	3.2604038846695e-09	4.33210974226857e-06	T	C
MNEc.2.24.21015302.PC	LOC100057971	0.339472549929656	6.64650814710623	3.36064746327377e-09	4.44502107501179e-06	C	T
MNEc.2.3.76403899.PC	PAICS	-0.322547516776438	-6.60398430015817	4.04684206162887e-09	5.16320306710031e-06	A	G
MNEc.2.8.3061056.PC	TMEM191C	-0.174694958079629	-6.59823165368204	4.14975483085466e-09	5.27672063086476e-06	G	A
MNEc.2.20.29295650.PC	LOC100051586	0.564714761353465	6.59170253583839	4.2697039899922e-09	5.38762066040658e-06	C	T
MNEc.2.1.185741139.PC	LOC106782230	0.18519701276504	6.58252566236784	4.44412608725276e-09	5.54486903238933e-06	C	A
MNEc.2.10.5465305.PC	LOC102149499	-0.194567842606604	-6.57638127237281	4.56483901257879e-09	5.66746097933117e-06	G	A
MNEc.2.27.7478879.PC	DDHD2	-0.228686799939061	-6.54442373561986	5.24706083550444e-09	6.35807389991741e-06	G	A
MNEc.2.1.5859.PC	SYCE1	0.327523236620753	6.44038086880189	8.24727822888037e-09	9.1721898073513e-06	G	A
MNEc.2.6.58172523.PC	CPNE8	0.341711228030761	6.44012186576302	8.25654751813865e-09	9.17374889133355e-06	A	G
MNEc.2.29.3128790.PC	CREM	0.178963312136543	6.43728464444386	8.35876485005466e-09	9.26014156556204e-06	A	G
MNEc.2.11.42536068.PC	ALDOC	-0.438072150792834	-6.41123047299214	9.3579799847066e-09	1.01341355387225e-05	C	T
MNEc.2.5.1628150.PC	DSTYK	-0.11623920338698	-6.39003844016498	1.02572178868403e-08	1.09038057111499e-05	G	A
MNEc.2.15.90455068.PC	TPO	0.777212315202463	6.38506629429778	1.04802915880893e-08	1.10818134859536e-05	C	T
MNEc.2.1.93284650.PC	LOC106782191	0.243141179540684	6.38129833511548	1.06525319915807e-08	1.12270243275458e-05	T	G
MNEc.2.8.1896242.PC	LOC100630898	0.483317736226899	6.37939807467843	1.07404562363043e-08	1.13032358386379e-05	A	C
MNEc.2.25.18360567.PC	POLE3	0.291081614566475	6.37510562529538	1.09417185620162e-08	1.14703996165236e-05	C	T
MNEc.2.18.51050307.PC	LOC100063657	-0.358327464874142	-6.37327345197751	1.10287571146286e-08	1.15377525220217e-05	T	C
MNEc.2.19.43956699.PC	SPICE1	0.223751860863295	6.35584960793671	1.18914965447999e-08	1.22756953298126e-05	A	G
MNEc.2.14.83909882.PC	ATP6AP1L	-0.301251401437841	-6.34790240734997	1.23068634803359e-08	1.26116232647775e-05	T	C
MNEc.2.11.57467138.PC	LOC100073139	-0.133347868826494	-6.33064261983619	1.32590517182084e-08	1.34274537351623e-05	A	G
MNEc.2.1.71135756.PC	LOC100056282	0.224838322859582	6.32594457747438	1.35306202672255e-08	1.36513428269445e-05	A	C
MNEc.2.4.102353463.PC	LOC100063777	0.363567094230503	6.32205811721071	1.3759429295522e-08	1.38122485738254e-05	G	A
MNEc.2.5.3324757.PC	PIGR	0.487757599940133	6.31205163908068	1.43663110855107e-08	1.42963527399408e-05	A	C
MNEc.2.1.38902372.PC	IFIT5	-0.685726985922825	-6.30897496504608	1.45581763003795e-08	1.4447016541131e-05	C	T
MNEc.2.12.27643752.PC	GPR152	-0.4060897355516	-6.30296413503389	1.49403623870837e-08	1.47435827027132e-05	C	T
MNEc.2.16.34478822.TBIEC2-356283	CACNA1D	-0.361422687909977	-6.27280749409568	1.70128182143797e-08	1.64080547879992e-05	C	T
MNEc.2.19.8427440.PC	WDR49	0.311944389421491	6.27087204780566	1.71551391351171e-08	1.65116622101822e-05	T	G
MNEc.2.16.38879937.PC	ECATH-3	-0.59923690750175	-6.26917510877517	1.72808900673251e-08	1.66115781128739e-05	G	A
MNEc.2.1.158999685.PC	LOC100630066	-0.313303180052942	-6.2573278437555	1.81845901955916e-08	1.7361243317843e-05	T	C
MNEc.2.8.83290713.PC	DSEL	-0.599560970515797	-6.25598303042859	1.82900799727979e-08	1.74360068368878e-05	G	A
MNEc.2.20.24277135.PC	LOC106782240	0.404359688277984	6.25156998033534	1.86405175850598e-08	1.77208059532196e-05	G	A
MNEc.2.21.53156341.PC	ICE1	0.101090483533001	6.2498438225749	1.87793900230984e-08	1.78167744930021e-05	C	T
MNEc.2.15.31558336.PC	PAIP2B	-0.199210555345835	-6.24419234354295	1.92412585964797e-08	1.82002305414212e-05	A	G
MNEc.2.30.21646928.PC	GLRX2	0.135141039875221	6.23784225933223	1.97736314515051e-08	1.86061663665219e-05	A	G
MNEc.2.16.45177878.PC	ZNF620	-0.483684155304895	-6.22970453595738	2.04772139213359e-08	1.91397535422427e-05	A	C
MNEc.2.16.67380071.PC	MRPL3	-0.0967286273771173	-6.21558628788654	2.17570664852921e-08	2.00537747773259e-05	G	T
MNEc.2.8.19294259.PC	TPCN1	-0.204144411326183	-6.21306049000263	2.19942345803361e-08	2.02280483824666e-05	G	A
MNEc.2.7.25120733.PC	PCSK7	-0.173996231232298	-6.18601373306099	2.4699716295812e-08	2.21459458182391e-05	A	G
MNEc.2.12.871159.PC	APIP	-0.260277927888289	-6.17534032691894	2.58556814727362e-08	2.29432868445118e-05	T	C
MNEc.2.8.6582813.PC	SEC14L2	0.209421078425221	6.17239189653415	2.61843247180089e-08	2.31968483024174e-05	C	T
MNEc.2.14.5649929.PC	FAF2	-0.135923674194389	-6.16884700174898	2.65849216002297e-08	2.35132202522316e-05	C	T
MNEc.2.5.54790218.PC	LRIG2	-0.156155387747012	-6.16807459809006	2.66730088138982e-08	2.35636020333255e-05	G	A
MNEc.2.8.11145812.PC	LOC100059652	-0.18547683542557	-6.14954882293961	2.88743424440449e-08	2.51213813692745e-05	G	A
MNEc.2.22.22870233.PC	FOXS1	-0.467667899764987	-6.147550107635	2.91223126432194e-08	2.52616442656745e-05	T	C
MNEc.2.23.53636970.PC	CDK20	-0.35349079263263	-6.14616570436262	2.92953006942982e-08	2.5394242658816e-05	T	C
MNEc.2.7.26106881.BIEC2-987913	TMEM25	0.195143220654402	6.12805919722083	3.16534866833782e-08	2.70055249394293e-05	A	G
MNEc.2.7.7352888.PC	CCDC82	0.146220423053913	6.1079780497351	3.44885928740319e-08	2.89288146683844e-05	C	A
MNEc.2.13.32046029.PC	CPPED1	0.287001398447407	6.0946450399632	3.65080830858736e-08	3.03270731462762e-05	C	T
MNEc.2.13.1492986.PC	PMS2	-0.15326947903409	-6.08964505380952	3.72951513461787e-08	3.08927571854108e-05	T	C
MNEc.2.6.83018412.PC	LOC106783322	0.530356234165398	6.06311420575951	4.17603917073175e-08	3.38579911241485e-05	T	C
MNEc.2.22.2358114.PC	LOC102147747	0.467974006605951	6.04624065758475	4.48707937356301e-08	3.58651420581035e-05	G	T
MNEc.2.28.7426294.PC	PAWR	0.260724847258284	6.02921157379895	4.8241614024288e-08	3.80929228390083e-05	C	T
MNEc.2.4.93864585.PC	ADCK2	0.326661716197419	6.02382094540468	4.93598657623193e-08	3.87780645091362e-05	C	T
MNEc.2.18.77463268.PC	BMPR2	-0.204107686823103	-6.02047323020185	5.00671681808594e-08	3.92011791348088e-05	A	G
MNEc.2.5.37670512.PC	CFAP45	-0.221570139263187	-6.0122786465851	5.18410090445075e-08	4.0230195890481e-05	A	G
MNEc.2.12.26264232.PC	KLC2	-0.164598965312872	-6.01201201399869	5.18997559036095e-08	4.0267530309279e-05	A	T
MNEc.2.18.3103535.PC	LIMS2	-0.208003834259401	-6.0110072719121	5.21217205659273e-08	4.04066193489707e-05	G	A
MNEc.2.10.38134265.PC	LOC102150734	0.291517826482738	5.99710595064849	5.52906551516173e-08	4.2412785046545e-05	T	C
MNEc.2.14.24548119.PC	MFAP3	0.157371733560114	5.98958348218604	5.70840004994114e-08	4.34895658610352e-05	C	A
MNEc.2.28.42528667.PC	TTC38	-0.291145935450391	-5.98957009331972	5.70872430135413e-08	4.34895658610352e-05	T	C
MNEc.2.11.31401303.PC	DGKE	0.2143598896074	5.98852631339289	5.73405857654464e-08	4.35953828562039e-05	A	C
MNEc.2.15.29787756.PC	LOC102148926	0.271217121018386	5.97083941178244	6.18061084037808e-08	4.64217341301409e-05	T	G
MNEc.2.7.43398029.PC	LOC100064538	-0.413153135208809	-5.95297420079031	6.66647469152045e-08	4.93561117726541e-05	G	A
MNEc.2.22.19604521.PC	ITPA	-0.0987916209481172	-5.94122638355055	7.00631111151414e-08	5.13697899693397e-05	A	G
MNEc.2.8.1756682.PC	LOC100054251	-0.727568039903576	-5.93681045687166	7.13842529383799e-08	5.21969048244479e-05	C	T
MNEc.2.9.21704816.PC	GGH	-0.529190200203866	-5.93334238703443	7.24390204947709e-08	5.28049631323827e-05	G	A
MNEc.2.13.8090398.PC	GPC2	0.446663392657986	5.93143676876013	7.30251185190027e-08	5.31401064111573e-05	A	G
MNEc.2.7.18143064.PC	C7H11orf65	-0.154157566896032	-5.91065460948045	7.97286077807261e-08	5.70207313937941e-05	G	A
MNEc.2.20.25120745.PC	LOC100065910	-0.24696392371879	-5.90477161061436	8.17340550861996e-08	5.8114632590437e-05	A	G
MNEc.2.5.85019958.PC	USP33	-0.107228872088343	-5.8919185065995	8.62902198025669e-08	6.07139863063949e-05	A	G
MNEc.2.8.25800774.PC	TMEM132C	-1.73174723820873	-5.87771829565015	9.16154273883745e-08	6.35994868161442e-05	G	A
MNEc.2.11.2562068.PC	GAA	-0.192661202883297	-5.86719137301164	9.57710255404747e-08	6.57488064343225e-05	T	G
MNEc.2.1.28811095.PC	DPCD	0.451652497715506	5.86577022599623	9.634608820967e-08	6.60681422602032e-05	G	A
MNEc.2.20.32711042.UKUL3360	DRA	-0.297299628092083	-5.85753513103969	9.97460338060341e-08	6.77770987377367e-05	C	A
MNEc.2.27.26909815.PC	RWDD4	-0.147246207056673	-5.85712348117727	9.99190572251803e-08	6.7833786418319e-05	T	G
MNEc.2.16.68452448.PC	ACAD11	-0.161649572502642	-5.84516328182386	1.05077365370883e-07	7.06138549182864e-05	T	G
MNEc.2.1.146052866.PC	TTBK2	-0.226019191175925	-5.83812341520731	1.08235395422989e-07	7.23252412575875e-05	A	C
MNEc.2.6.67050017.PC	TROAP	0.651724795950037	5.79322162967029	1.3069677068469e-07	8.38985058003048e-05	G	A
MNEc.2.8.13382334.PC	LOC102149172	-0.429529312745883	-5.78187739794434	1.37062834247306e-07	8.70112476161591e-05	A	C
MNEc.2.10.21326039.PC	LOC100065833	-0.371969299217076	-5.78099846279548	1.37568629500165e-07	8.72884252976475e-05	T	C
MNEc.2.3.19669963.PC	COG8	-0.16574940540959	-5.77729940958743	1.39717530419045e-07	8.83704859115398e-05	A	G
MNEc.2.8.24179933.PC	ATP6V0A2	-0.0999216749026985	-5.77645721981503	1.40211388572375e-07	8.86236176936714e-05	G	A
MNEc.2.17.1726654.PC	LATS2	-0.233685899132841	-5.77537772925997	1.40846914806421e-07	8.89929624606832e-05	T	C
MNEc.2.10.61900429.PC	LAMA4	-0.571601177070534	-5.77019607006926	1.43937222726336e-07	9.03001163634735e-05	G	A
MNEc.2.10.24537366.PC	TMEM150B	-0.293126164326605	-5.76939196758697	1.44422733572438e-07	9.05596806017653e-05	A	C
MNEc.2.4.102015291.PC	LOC100146699	-0.320703284918317	-5.76768294705214	1.45459991185784e-07	9.10743145210053e-05	T	C
MNEc.2.1.50755006.PC	LOC102150395	-0.449120244336458	-5.75548154347302	1.53081656009824e-07	9.48579038902349e-05	T	G
MNEc.2.8.92883277.PC	ATP9B	-0.156317164388934	-5.7531583337766	1.54576807021554e-07	9.55653753285523e-05	T	C
MNEc.2.8.1095627.PC	SPECC1L	-0.234284586634592	-5.73781470538602	1.64819101033186e-07	0.000100583387280784	A	G
MNEc.2.13.23824233.PC	METTL9	0.215723391144307	5.73728770711194	1.65182509719535e-07	0.000100756433477774	C	T
MNEc.2.7.46764599.PC	LOC100065592	-0.156474055982581	-5.73495632424523	1.66799679798367e-07	0.000101451306821856	G	A
MNEc.2.4.60168789.PC	GGCT	-0.178095085918218	-5.71503249720461	1.81271131614318e-07	0.000108215978271383	C	T
MNEc.2.10.5587133.PC	ZNF30	0.185548952482763	5.70673979888592	1.87652559292305e-07	0.000111201355594802	G	A
MNEc.2.22.22918959.PC	LOC106782396	-0.445750979939959	-5.69487746560614	1.97167028924318e-07	0.000115465819304504	C	T
MNEc.2.10.10620358.PC	LOC100067836	-0.158669886945803	-5.69093859053186	2.00430116669572e-07	0.000116888522004293	T	G
MNEc.2.15.32296080.PC	PCYOX1	-0.234274441675245	-5.67915595528916	2.10511871758917e-07	0.000121643663296971	T	C
MNEc.2.25.19212667.PC	LOC100050034	-0.444297512423145	-5.66456359072001	2.23691720292465e-07	0.000127565477337427	A	G
MNEc.2.19.18354290.PC	KCNMB3	0.141566275692951	5.66292260617822	2.25223724014864e-07	0.000128265232719857	C	T
MNEc.2.10.33288678.PC	PHIP	-0.1701289977244	-5.65692532288381	2.30911048313127e-07	0.000130678461881325	G	A
MNEc.2.1.171442594.PC	CFL2	0.192019612861368	5.64332184694114	2.44340490620577e-07	0.000136866685864519	T	G
MNEc.2.15.86049159.PC	CMPK2	0.310779269805817	5.63537147870901	2.52541916819981e-07	0.000140593034781805	A	C
MNEc.2.8.45998550.PC	LOC102148613	-0.214437334611365	-5.63219335057713	2.55895652317926e-07	0.000142057024542287	A	C
MNEc.2.25.39327858.PC	DPP7	-0.291679914970663	-5.62859606837965	2.59744586656814e-07	0.000143625021752745	G	T
MNEc.2.2.20486154.PC	AGO3	-0.197759162346179	-5.62044541841095	2.68677378719192e-07	0.000147465821209861	C	T
MNEc.2.5.5854265.PC	NME7	0.291735069312762	5.61058188627676	2.7989226435357e-07	0.000152405847136953	A	G
MNEc.2.30.9352725.PC	CAPN2	-0.274386609854083	-5.60358346460472	2.88127494214631e-07	0.000155725259036211	T	C
MNEc.2.5.74956025.PC	LOC100051962	0.358753764133641	5.59978256885102	2.92699498807041e-07	0.000157656079673603	G	A
MNEc.2.5.94127966.PC	TCTEX1D1	-0.450694928345815	-5.57875966040195	3.19306018123571e-07	0.000168486934522211	A	G
MNEc.2.16.42112805.PC	TCAIM	-0.11187153896614	-5.57409863612846	3.25519571620364e-07	0.000171121583932672	T	C
MNEc.2.15.53142746.PC	SOCS5	-0.181837213234864	-5.56512652866809	3.37816689769889e-07	0.000176312832141646	G	A
MNEc.2.23.2194511.PC	C23H9orf3	-0.134222733943014	-5.55180883267378	3.56916360043073e-07	0.000183822899993253	G	A
MNEc.2.8.72017161.PC	LOC106780934	0.224659874754146	5.54756826085444	3.6321792913256e-07	0.00018648484382219	G	A
MNEc.2.2.18610170.PC	RRAGC	0.230314899366718	5.54635695171408	3.65037952610942e-07	0.000187292275507977	G	T
MNEc.2.18.56691907.PC	PLEKHA3	0.226940494693984	5.54364562711538	3.69144340872546e-07	0.000188785063889333	G	A
MNEc.2.23.54697937.PC	LOC106782475	-0.249818355793848	-5.53718743307663	3.79109250225022e-07	0.000193202607445452	G	A
MNEc.2.10.21599684.PC	LOC100066165	0.601472707124267	5.53580829078874	3.81271262442828e-07	0.00019404318546209	C	T
MNEc.2.26.32891355.PC	DOPEY2	-0.126029330781867	-5.52921636320972	3.91773636470666e-07	0.000198109764666368	G	T
MNEc.2.1.115911373.PC	DNAJA4	-0.123616174884506	-5.52730897793895	3.94865199470189e-07	0.000199353525717473	A	G
MNEc.2.15.84893325.PC	LOC102150293	0.546549528905614	5.52449590975209	3.9946853150415e-07	0.000201274928625609	C	T
MNEc.2.17.27569404.PC	DNAJC15	-0.14453858065622	-5.51819601306226	4.09969910003249e-07	0.00020536340545712	C	T
MNEc.2.14.5542083.PC	GPRIN1	-0.352014321714718	-5.50858268988611	4.26519400212002e-07	0.000211748059414679	G	A
MNEc.2.20.62221353.PC	SMAP1	0.145363887109353	5.48592665657808	4.68162571211327e-07	0.000227324035071674	C	T
MNEc.2.10.4683606.PC	PEPD	0.253288089365228	5.4821822165839	4.75419446988543e-07	0.00023002654154941	C	A
MNEc.2.14.68729455.PC	LOC102150217	-0.354291297466815	-5.48016586913891	4.79372866370816e-07	0.000231520091949213	A	G
MNEc.2.24.11429303.PC	PPP1R36	-0.447459272984312	-5.47154595864143	4.96641055579708e-07	0.00023776688965621	G	A
MNEc.2.16.65908976.PC	SH3BP5	-0.321709844993651	-5.47034348747305	4.99098012089275e-07	0.000238520067078202	G	A
MNEc.2.1.159712913.PC	LOC106782106	0.451847277581516	5.4693812241985	5.01072758658203e-07	0.000239217328511081	T	C
MNEc.2.20.46719659.PC	CENPQ	0.163892603332678	5.46898447531468	5.01889195166108e-07	0.00023946174728518	C	T
MNEc.2.10.20380130.PC	LOC106780914	0.343298576496236	5.46031442204165	5.20060410949016e-07	0.000245900100449368	C	T
MNEc.2.9.60597631.PC	MED30	-0.124659087706579	-5.45967984207681	5.21415494273066e-07	0.000246386947896496	A	C
MNEc.2.14.88185243.PC	F2RL1	0.520081706778434	5.45414642356393	5.33379465422536e-07	0.000250383825055784	C	T
MNEc.2.7.61954729.PC	ANKRD42	0.205512729096889	5.44118086642971	5.62478609701453e-07	0.000261060194414273	G	A
MNEc.2.19.44875174.PC	LOC100071466	0.297414194163186	5.42258975362214	6.06941320932686e-07	0.000277115161476177	C	T
MNEc.2.1.157369632.PC	LOC100058767	0.444672245230447	5.42078035144	6.11448647791908e-07	0.000278367309855529	C	T
MNEc.2.18.19567319.PC	LCT	0.159368077028484	5.41169221883863	6.34589460821926e-07	0.000286619587005762	A	G
MNEc.2.8.23885929.PC	SBNO1	-0.16603809287867	-5.40351254903106	6.56150781695817e-07	0.000294154788783841	A	C
MNEc.2.12.25687442.PC	LOC102148304	-0.164893343335126	-5.402655234864	6.58451839130082e-07	0.00029497676144175	C	T
MNEc.2.22.25061564.PC	LOC100069299	-0.340988209753316	-5.40157625737011	6.61359107429158e-07	0.000295893987537466	G	A
MNEc.2.13.39351980.PC	LOC102149564	0.206786283398361	5.39420087324585	6.81572008280086e-07	0.000302577046982065	T	G
MNEc.2.3.32802816.PC	MTHFSD	-0.182873847236893	-5.39045292040453	6.92074708878224e-07	0.000306151988375578	T	G
MNEc.2.10.23330994.PC	LOC100051802	0.742438870003803	5.38032307899251	7.21262287380917e-07	0.000316632387636039	A	C
MNEc.2.5.45434778.PC	THEM4	0.22247296033781	5.37869766269742	7.26056799330859e-07	0.000317966306148045	T	C
MNEc.2.15.13117838.PC	BUB1	0.404038476542601	5.37433309824938	7.39086286100476e-07	0.00032206669712933	T	C
MNEc.2.4.8342535.PC	NRCAM	-0.288586677428182	-5.37087469262793	7.4957330563617e-07	0.000325549765801559	T	C
MNEc.2.7.69650277.PC	P4HA3	0.147285710340757	5.35925016429256	7.85904061965177e-07	0.000337227495451336	A	G
MNEc.2.6.32346964.PC	RAD51AP1	-0.220084442032673	-5.3494249145455	8.17954192302841e-07	0.00034708507611947	C	T
MNEc.2.1.145973232.PC	MAPKBP1	0.181616745615168	5.34795725491281	8.22850508060199e-07	0.000348537635655107	G	A
MNEc.2.19.44241007.PC	ZDHHC23	0.174505319341662	5.33567683450064	8.6496234611428e-07	0.000361800464322575	C	A
MNEc.2.1.158802602.BIEC2-73743	LOC100072887	0.265919620173027	5.3352804283341	8.66356337265117e-07	0.000362263462075004	C	T
MNEc.2.9.65485402.PC	ZHX2	0.110443923809803	5.32973709063594	8.86082285387829e-07	0.000368679185025366	A	G
MNEc.2.13.19636931.PC	MAPK3	-0.202673939636546	-5.32826146083026	8.91407120565552e-07	0.000370040603260226	G	A
MNEc.2.11.20836938.PC	ZNF385C	0.332923822658869	5.31531053541266	9.39507274489201e-07	0.000386018434323627	G	A
MNEc.2.3.9373429.PC	ARL2BP	0.128521541933501	5.3152472094246	9.39748611243443e-07	0.000386044038404274	G	T
MNEc.2.31.1188795.PC	TMEM181	0.13185774292382	5.30747395589502	9.69839010002671e-07	0.000395529228208239	C	T
MNEc.2.20.32036872.PC	LOC100060287	0.443702293901953	5.28695182868647	1.05389343366693e-06	0.000422346845194132	A	G
MNEc.2.20.2628019.PC	BPHL	0.193777219951165	5.28463612587686	1.06381513638288e-06	0.000425557082026218	C	A
MNEc.2.2.12928269.BIEC2-457153	LOC102147438	0.149469992247186	5.26778378241932	1.13882939039994e-06	0.000447571773822009	A	G
MNEc.2.11.60090263.PC	SHMT1	0.159409751405212	5.2663775927701	1.14531805490828e-06	0.000449515190173351	C	T
MNEc.2.21.51025439.PC	MTRR	0.0947786363576158	5.25460980726325	1.20105821048329e-06	0.000466746435723997	T	C
MNEc.2.13.25172153.PC	LOC102148288	-0.317500384477739	-5.24790069141571	1.2340179521579e-06	0.000476837669397203	T	G
MNEc.2.16.43489098.PC	SS18L2	0.182268165772968	5.24697410755108	1.23863905735188e-06	0.000478062645214943	T	C
MNEc.2.26.39212926.PC	HSF2BP	-0.168527165281946	-5.23206051737215	1.31539196727688e-06	0.000500139084242611	A	C
MNEc.2.8.56196416.PC	C8H18orf21	0.126499790752452	5.22575141336754	1.34924696258151e-06	0.000509378876525899	G	T
MNEc.2.12.27417559.PC	CABP4	-0.274514689457174	-5.22374555832545	1.36018823152562e-06	0.000513049014141357	G	A
MNEc.2.7.2615666.PC	UBXN6	0.217967754143906	5.22370388848248	1.3604164456242e-06	0.000513083969803299	G	C
MNEc.2.21.49360703.PC	ROPN1L	0.202131378767152	5.22130569703085	1.37361405859651e-06	0.000517185503489125	A	G
MNEc.2.25.31953107.PC	LOC100070352	0.17646153163283	5.21036948815462	1.43540489931142e-06	0.000534759452477688	G	A
MNEc.2.1.61410880.PC	FUT11	0.207008181863774	5.2005253256937	1.49334829370857e-06	0.000551730834030328	C	T
MNEc.2.22.43912172.PC	RBM38	0.131391902110912	5.19110429568461	1.55094316004021e-06	0.000567745683173425	T	C
MNEc.2.11.59672509.PC	MIEF2	-0.138386191452997	-5.19092875360596	1.55203670645375e-06	0.000568036131045124	A	G
MNEc.2.24.25568219.PC	GTF2A1	-0.1810209531685	-5.18884634715631	1.56506688153222e-06	0.000571423911886099	G	T
MNEc.2.10.75481796.PC	LOC100629802	0.548103672656086	5.17995360235583	1.62192695038561e-06	0.000586471061652299	G	A
MNEc.2.1.108970869.PC	OTUD7A	0.337683812720901	5.17371911483121	1.66299113151949e-06	0.000597949564644746	A	C
MNEc.2.29.17097466.PC	STAM	-0.116270514969326	-5.15468808398519	1.79473795136191e-06	0.000633054178267767	T	C
MNEc.2.5.36711790.PC	SDHC	-0.106338068973057	-5.15433353173337	1.79728689152193e-06	0.000633776096224579	A	G
MNEc.2.15.19442264.PC	TMSB10	0.579849124033195	5.15073092841571	1.82338839332553e-06	0.000640606091778719	G	A
MNEc.2.16.74729822.PC	NMNAT3	0.180303074713268	5.14767874221696	1.84579203196781e-06	0.000646663714762181	A	G
MNEc.2.14.27162860.PC	LOC100071601	0.157635518616922	5.14763781336427	1.84609428068006e-06	0.000646709753215956	G	A
MNEc.2.1.174974364.PC	SEC23A	-0.16939169382876	-5.14065495613558	1.89837621178996e-06	0.000660501616608622	C	A
MNEc.2.13.6701588.PC	FAM20C	0.268004029854452	5.14023769821591	1.90154576450294e-06	0.00066142202098939	A	G
MNEc.2.7.4526213.PC	LOC100066639	-0.643078465392534	-5.13977430408917	1.90507184389935e-06	0.000662238934432661	A	G
MNEc.2.7.97665905.PC	QSER1	-0.155531604273851	-5.13784008853653	1.91985898162548e-06	0.000665773185995574	T	G
MNEc.2.9.35524041.PC	MCM4	0.205476074888003	5.13221008629898	1.963542687385e-06	0.000677961448366001	A	T
MNEc.2.13.29934156.PC	PARN	0.137305491815779	5.13219502009971	1.96366088228499e-06	0.000677961448366001	T	C
MNEc.2.13.8090398.PC	STAG3	0.446339972422512	5.12692241826092	2.00545503565126e-06	0.000688705607052254	A	G
MNEc.2.18.51196006.PC	METTL8	-0.211998324037179	-5.12395760053819	2.02933715193431e-06	0.000694701309871195	C	A
MNEc.2.24.33360611.PC	EFCAB11	-0.161975874457166	-5.12293195667363	2.03766349240111e-06	0.000696999740442382	C	T
MNEc.2.5.59625450.PC	SLC25A24	0.178206755640883	5.12058455794818	2.05684603880276e-06	0.000701770285316171	A	G
MNEc.2.23.13666696.PC	CEP78	0.11645992666479	5.10345764573693	2.20225199257924e-06	0.000740730257497955	C	T
MNEc.2.1.121991914.PC	PKM	0.507733956137732	5.09973077909176	2.23520006255818e-06	0.000748853543854544	A	C
MNEc.2.11.58381621.PC	ZSWIM7	0.126855141802008	5.0958714099257	2.26982761863355e-06	0.000757571678229099	G	T
MNEc.2.10.10556963.PC	MAP3K10	0.0882153908411678	5.09141078993845	2.31050371566529e-06	0.000766216063386927	C	T
MNEc.2.23.49241547.PC	TOPORS	-0.103283954401877	-5.08939007725793	2.32916426320518e-06	0.000771053381584688	T	C
MNEc.2.27.4124421.PC	GPAT4	0.156438930522376	5.08369855434315	2.38251915834949e-06	0.00078404075648702	C	T
MNEc.2.1.81722860.PC	C1H10orf128	0.416730376691631	5.08048591761657	2.41316165819443e-06	0.000791591468042914	G	A
MNEc.2.19.34639168.PC	HEG1	-0.290793471779784	-5.07987853085608	2.41899814563985e-06	0.000793093662252221	C	T
MNEc.2.17.65410588.PC	GPR180	-0.147601361531578	-5.07222129364211	2.49377236127026e-06	0.000811564255764433	T	C
MNEc.2.4.88794105.PC	C4H7orf49	0.356519684576817	5.06848180441341	2.53110579133971e-06	0.000820609817281387	G	T
MNEc.2.2.14245001.PC	EIF2B3	0.219157469209408	5.06580190300181	2.55819632235343e-06	0.000827479345600033	G	T
MNEc.2.8.11426848.PC	LOC102150867	-0.446001750142826	-5.06526870048771	2.56362006058628e-06	0.000828950389721356	T	C
MNEc.2.9.25922265.PC	NSMAF	0.646939029520271	5.05251990878554	2.69670069183762e-06	0.000861241520976521	C	T
MNEc.2.10.19702008.PC	CTU1	0.155375617839878	5.03526464588587	2.88762774154117e-06	0.000907677435565956	C	T
MNEc.2.7.79326929.PC	SBF2	-0.227068228817192	-5.03254544873397	2.91889626912669e-06	0.000915216745901485	C	T
MNEc.2.15.13117838.PC	NCAPH	0.377079323760948	5.02933643668989	2.95622308012317e-06	0.000924775764023828	T	C
MNEc.2.2.19953429.PC	CDCA8	-0.318903803664075	-5.02681015439496	2.98593624081399e-06	0.000931683974376162	T	C
MNEc.2.7.75329874.PC	APBB1	-0.136397707808341	-5.02573638866417	2.99865365920407e-06	0.00093472755757816	G	A
MNEc.2.6.28718875.PC	DCP1B	-0.109867557925507	-5.02558146172725	3.0004929396621e-06	0.000935146880558237	T	G
MNEc.2.4.102171705.PC	LOC100057398	-0.216628247992157	-5.0183958345354	3.08702215716347e-06	0.000955350579415513	T	C
MNEc.2.5.28928310.BIEC2-899113	HHAT	-0.281672523032422	-5.00500776487196	3.25479115709012e-06	0.000994505917360311	A	G
MNEc.2.3.39439057.PC	LAMTOR3	0.179145603925628	4.98065418842451	3.58310045419134e-06	0.0010675067507422	T	C
MNEc.2.16.38457150.PC	PFKFB4	-0.175149569247965	-4.96866187743135	3.75643927112513e-06	0.00110807377123834	A	C
MNEc.2.5.45622618.PC	GABPB2	-0.0966846242408977	-4.96769383018937	3.77078342035793e-06	0.00111109287296356	T	C
MNEc.2.22.25764932.PC	GSS	0.201694243584758	4.9657188711009	3.80021364829789e-06	0.00111828494717849	G	A
MNEc.2.5.67732374.PC	DPYD	0.28476344946022	4.9656241299812	3.80163107418198e-06	0.00111861509461097	C	T
MNEc.2.6.22161039.PC	ACKR3	-0.699812517799064	-4.96245905104531	3.84928176425386e-06	0.00112991344105309	G	A
MNEc.2.14.59551605.PC	REEP5	-0.144986426112223	-4.9617905910413	3.85941984942925e-06	0.00113192385635221	G	A
MNEc.2.16.41687692.PC	TMEM42	-0.164453599103674	-4.95861436111483	3.90794891584909e-06	0.00114243932583001	T	C
MNEc.2.30.11234528.PC	DUSP10	-0.256468709363809	-4.95501904022227	3.96360019949988e-06	0.00115380755373747	A	G
MNEc.2.20.5934924.PC	FARS2	0.169656190454017	4.95446259821071	3.97228211008133e-06	0.00115562713622757	A	G
MNEc.2.7.4891496.PC	TRIP10	0.313164453546621	4.95110322354395	4.02509262736756e-06	0.00116704132495993	A	G
MNEc.2.27.3661320.PC	KAT6A	-0.204356363953027	-4.94833177037654	4.06917623301517e-06	0.00117594999388116	C	A
MNEc.2.28.45616711.PC	MAPK8IP2	0.200932096262511	4.94823093118596	4.07078906710174e-06	0.00117632628355542	G	A
MNEc.2.7.11076953.PC	ARHGAP42	0.288020479922683	4.94527981023699	4.11826698162136e-06	0.00118705557150081	T	G
MNEc.2.1.104369841.PC	ADAMTS17	0.82442076206198	4.94472621504743	4.1272332840886e-06	0.00118891580118093	G	A
MNEc.2.3.115980991.PC	ACOX3	0.187944552807647	4.94231551033793	4.16650091236631e-06	0.00119749367608692	G	T
MNEc.2.1.7264454.PC	UROS	-0.120165023119939	-4.93523564334188	4.28394378006409e-06	0.00122418406920676	C	T
MNEc.2.1.159154163.PC	LOC102149350	-0.23948476666724	-4.93426614889961	4.30027546020178e-06	0.00122699853380439	A	G
MNEc.2.11.44655767.PC	PRPF8	0.117985163421976	4.92415582340947	4.47425168777456e-06	0.00126614131584287	C	T
MNEc.2.24.11429303.PC	HSPA2	-0.250574071851164	-4.92315689242471	4.49180933155874e-06	0.00127006546319029	G	A
MNEc.2.17.26523166.PC	CCDC122	0.492126427513785	4.92178457866775	4.51603937734711e-06	0.00127496782409939	C	T
MNEc.2.28.35236615.PC	DNAL4	0.149869017171898	4.91779973907315	4.58712219268912e-06	0.00129102689576161	G	A
MNEc.2.15.30599219.PC	DYSF	0.610916980971425	4.912136066321	4.69003426917739e-06	0.0013130694597403	G	A
MNEc.2.24.31830368.PC	LOC106782546	-0.205201573705084	-4.91145168377394	4.70262140434554e-06	0.00131581495034639	G	A
MNEc.2.2.19343046.PC	LOC100054282	-0.133530930894057	-4.89803297555176	4.95618186038497e-06	0.00136939115051043	T	C
MNEc.2.20.34645468.PC	PPARD	-0.203724924120346	-4.89196810865757	5.07511415305705e-06	0.00139376979277842	C	A
MNEc.2.5.37010260.PC	CD244	-0.322465327050864	-4.89163004646009	5.08182484893666e-06	0.00139490435804897	G	T
MNEc.2.15.69329377.PC	ASXL2	0.114829567640386	4.88626821425111	5.18942418013852e-06	0.00141734781296783	T	C
MNEc.2.6.63417308.BIEC2-1179221	NELL2	0.370891637650455	4.88491061124764	5.2170186713352e-06	0.0014226263486451	T	G
MNEc.2.1.185394478.PC	PTGER2	-0.301261270510315	-4.87790883750037	5.36162387616273e-06	0.00145378543830965	A	C
MNEc.2.11.25107404.PC	EME1	0.117648716178206	4.87709661999051	5.37864922861462e-06	0.00145725361919118	G	A
MNEc.2.15.56102305.PC	LOC106781748	-0.2934571239683	-4.87228945031536	5.48049969782962e-06	0.00147723583552701	T	C
MNEc.2.22.22128517.PC	LOC100147208	-0.349116610008368	-4.86552483655859	5.62701439547933e-06	0.00150760336511724	T	C
MNEc.2.3.76357926.PC	AASDH	-0.171995328745888	-4.86172759810637	5.71092509088867e-06	0.00152503179659639	G	A
MNEc.2.17.80671671.PC	CUL4A	0.0831462581550609	4.86018115407008	5.74544662354301e-06	0.00153077493684566	G	A
MNEc.2.25.36812213.PC	LOC100069029	0.301733601660974	4.85662577308727	5.82558734733449e-06	0.0015478782262398	G	A
MNEc.2.13.20194555.PC	XPO6	-0.0882587582914246	-4.85118971119626	5.95023100470278e-06	0.00157293691779038	T	G
MNEc.2.22.6533327.PC	RBBP9	-0.117884618576157	-4.84856164117797	6.01141862181416e-06	0.00158476002485775	A	G
MNEc.2.11.50598585.PC	POLR2A	-0.239579228149095	-4.84759115710432	6.03416847039388e-06	0.00158947718590435	G	A
MNEc.2.24.37743145.PC	LOC102149237	0.224231238977243	4.84198590174903	6.16721687409642e-06	0.0016148475799742	T	C
MNEc.2.5.17436313.PC	TOR1AIP1	-0.175131786387925	-4.83106618371959	6.43467182949425e-06	0.00166625912234501	G	A
MNEc.2.20.30758752.PC	MSH5	-0.339800114005894	-4.82927863555152	6.47951737447162e-06	0.0016748417557286	A	G
MNEc.2.1.35096339.PC	MYOF	0.317486550694531	4.81891261073468	6.74564448047315e-06	0.00172571250227021	T	G
MNEc.2.4.6227745.PC	PIK3CG	-0.201718450019779	-4.81724314045315	6.78948891967892e-06	0.00173506024152505	A	G
MNEc.2.28.39607584.PC	EFCAB6	0.223680221912121	4.81268489713897	6.91061851313261e-06	0.00175865415305003	G	A
MNEc.2.3.28993158.PC	DYNLRB2	0.1718701699318	4.80639225123045	7.0813030018758e-06	0.00179049219856928	A	G
MNEc.2.11.50355515.PC	NEURL4	0.128280666532426	4.79449787544647	7.41521968454171e-06	0.00185204381491992	A	G
MNEc.2.8.31750578.PC	ARHGAP28	-0.195193721082955	-4.79339598044463	7.44691877634148e-06	0.00185803666634524	T	C
MNEc.2.17.26518133.PC	LACC1	0.214965512188572	4.79320416490704	7.45245035804417e-06	0.00185904922382653	G	A
MNEc.2.28.21102863.PC	CFAP54	-0.224583524090436	-4.79211504007898	7.48393452413017e-06	0.0018651823376566	C	T
MNEc.2.27.13898209.BIEC2-705602	LEPROTL1	-0.138341649318104	-4.78854286036347	7.58811018383319e-06	0.00188432228983575	A	G
MNEc.2.6.7809657.PC	LOC100055676	0.650210143051782	4.78429271653704	7.71389800714752e-06	0.0019074254211578	G	A
MNEc.2.3.27932919.PC	LOC100069843	0.551898937094869	4.77769917371618	7.91307000460806e-06	0.00194397667523939	G	A
MNEc.2.5.57856083.PC	KCNA2	0.296817498292471	4.77571721899985	7.97391187897382e-06	0.00195600389087418	G	A
MNEc.2.18.80331991.PC	INO80D	-0.373037502982402	-4.77567483300459	7.975218002843e-06	0.00195614369460606	T	C
MNEc.2.14.35590871.PC	EIF4EBP3	-0.115106987266641	-4.77324339034096	8.05049262654854e-06	0.00196993837271988	T	C
MNEc.2.3.1345098.BIEC2-805011	ITFG1	0.159917258293221	4.77156781897744	8.10276852394018e-06	0.00197863732298613	A	G
MNEc.2.3.111424735.PC	CLNK	0.44276838388103	4.768800238256	8.18983851722256e-06	0.00199552247366256	T	C
MNEc.2.1.98167150.PC	LOC102150994	0.151008180341565	4.76663902577052	8.25846454727972e-06	0.00200740053108744	A	C
MNEc.2.19.56209503.BIEC2-446906	CPOX	0.108265461694227	4.76422074926173	8.33591703583071e-06	0.00202148711576735	C	T
MNEc.2.4.96936857.PC	TPK1	-0.147952767963525	-4.76371400635364	8.35223637441401e-06	0.00202418679564642	C	T
MNEc.2.20.31514984.PC	SAPCD1	-0.140510121448896	-4.76167730694636	8.41814130549693e-06	0.00203659946804929	A	G
MNEc.2.22.20876545.PC	LOC100067609	-0.84302193522781	-4.76157617749525	8.4214268818649e-06	0.00203713396044823	A	G
MNEc.2.10.77696980.PC	MED23	-0.0901859657487063	-4.75748183302603	8.55550080688419e-06	0.00206132017362573	G	A
MNEc.2.16.6889708.PC	FANCD2	-0.391973652467559	-4.75389449110244	8.67467846816199e-06	0.00208282298293441	G	T
MNEc.2.11.12130894.PC	CEP112	0.170424359975663	4.75345809878476	8.68928595796835e-06	0.00208553661241607	A	G
MNEc.2.4.887103.PC	CD36	-0.48234650033918	-4.75304298884354	8.70320327568208e-06	0.00208834730750608	G	A
MNEc.2.16.25316486.PC	ATXN7	0.148633504211631	4.74950945472835	8.82255320257468e-06	0.00210923098440505	T	A
MNEc.2.14.71505540.PC	LNPEP	-0.172306011792367	-4.74868080510452	8.85077173393215e-06	0.00211464175588731	A	G
MNEc.2.26.39528522.PC	DNMT3L	0.409490979470597	4.74816457894154	8.86839550134009e-06	0.00211711536411874	G	A
MNEc.2.16.46170702.PC	LOC102149569	-0.31876110378929	-4.74692038526236	8.91101229230514e-06	0.0021246093826432	T	G
MNEc.2.1.162007706.PC	DCAF11	0.110858015868131	4.74521310361868	8.9698155824632e-06	0.00213553595043022	G	A
MNEc.2.31.22243031.PC	HIVEP2	-0.137363336549209	-4.74285299630705	9.05172620346926e-06	0.00215070878118278	C	T
MNEc.2.4.85467701.PC	LOC102149605	0.539793897810966	4.73964866036871	9.16410296732466e-06	0.00217059766264149	A	C
MNEc.2.16.82685512.PC	ANKUB1	-0.211537042287388	-4.7389231452941	9.18973482605599e-06	0.00217517167700864	C	T
MNEc.2.19.18987176.PC	ZMAT3	-0.202301150846185	-4.7375071328994	9.23996252106112e-06	0.00218432875565955	C	T
MNEc.2.22.47774090.PC	CDH4	0.501464685310862	4.73310779229733	9.39772285536002e-06	0.00221360552072782	T	G
MNEc.2.7.91787876.PC	LOC100072189	0.242487184606212	4.71797525307367	9.96064356672885e-06	0.0023137265274557	A	G
MNEc.2.10.56460472.PC	AIM1	-0.117959015453678	-4.7163188229141	1.00242180656762e-05	0.00232486441038988	G	T
MNEc.2.20.30625432.PC	C20H6orf25	0.180867484132338	4.71503833476109	1.00736341119412e-05	0.00233275219694958	A	G
MNEc.2.12.27057336.PC	PPP6R3	0.0747234534110278	4.71414171736644	1.01083769683195e-05	0.00233865165704231	T	C
MNEc.2.2.14430747.PC	PTPRF	-0.426191506120857	-4.71216110406144	1.01855370288812e-05	0.00235075636934161	A	G
MNEc.2.3.49923098.BIEC2-779858	ABCG2	-0.206076795404518	-4.71128450544506	1.02198698892015e-05	0.00235630546414729	G	T
MNEc.2.5.20903047.PC	SMG7	-0.207365733204535	-4.70916726163846	1.03032588322775e-05	0.0023705074528672	G	A
MNEc.2.15.29242249.PC	STAMBP	0.13085795130272	4.70873382038552	1.03204116159554e-05	0.00237334733505379	A	G
MNEc.2.3.10217361.PC	FAM192A	0.138331214624427	4.69816706960606	1.07472732508812e-05	0.00244335707687882	G	A
MNEc.2.10.4912377.PC	KIAA0355	-0.116743476302575	-4.69783549310829	1.07609419747139e-05	0.00244494853746307	A	G
MNEc.2.6.73028533.PC	RNF41	0.512897757689234	4.69226067047728	1.09933031405705e-05	0.00248461909363867	A	G
MNEc.2.15.34059605.PC	WDR92	0.0881570674515531	4.69084727665657	1.10529850591358e-05	0.00249520932940866	G	A
MNEc.2.16.73093552.PC	MRAS	-0.212411511993387	-4.66424350090253	1.22369485784553e-05	0.00268646263161727	T	C
MNEc.2.11.7284540.PC	TTYH2	0.53661348656152	4.65823769190106	1.25208134627462e-05	0.00273230177343071	T	G
MNEc.2.3.84108959.PC	GUF1	-0.124358448199828	-4.65434845563928	1.27080419108466e-05	0.0027631239322518	C	T
MNEc.2.11.37954993.PC	CCL13	0.654615942376179	4.64934362571252	1.29529826335144e-05	0.00280289126710298	T	C
MNEc.2.7.5226220.PC	RETN	0.812255588410938	4.64399244740579	1.32199486450388e-05	0.00284744229399868	C	G
MNEc.2.1.60780209.PC	NUDT13	-0.135097354264816	-4.64359351346252	1.32400639128572e-05	0.00285065567975338	A	G
MNEc.2.20.1901807.PC	GMDS	0.243542843773487	4.62544650744801	1.41872052906731e-05	0.0029988042984343	T	C
MNEc.2.19.21248169.PC	ATP11B	-0.316052700584966	-4.62176856604792	1.43870344045173e-05	0.00302952514042801	A	G
MNEc.2.3.28332921.PC	CDYL2	0.209557058670189	4.62051393828279	1.44558239199524e-05	0.00304062757732987	A	C
MNEc.2.1.168022558.PC	STRN3	0.118444574796254	4.59997106185563	1.56286590677369e-05	0.00321968583435409	C	T
MNEc.2.18.76187085.PC	CASP10	-0.187776027166047	-4.5966558911478	1.58263907137148e-05	0.00325017209425434	T	C
MNEc.2.1.39076690.PC	LIPA	0.397864417069743	4.59659514038033	1.58300367307326e-05	0.00325074450055912	C	T
MNEc.2.8.92794444.PC	TXNL4A	-0.0799525716965116	-4.59590414643787	1.58715648496083e-05	0.00325609298832841	T	C
MNEc.2.11.38417208.PC	LOC100071714	0.509002539997617	4.59216092033745	1.60983745618538e-05	0.00328943163893491	C	T
MNEc.2.5.37068683.PC	CD84	0.272430742704026	4.59031671881042	1.62112725445866e-05	0.0033056052470604	G	A
MNEc.2.8.12945223.PC	LOC102148999	0.413561547243781	4.58949864768081	1.62615988446243e-05	0.00331298737722036	A	G
MNEc.2.12.25627031.PC	LOC106781495	-0.186289075595255	-4.58798282082054	1.63552510645803e-05	0.00332579293675669	C	A
MNEc.2.18.78076476.PC	LOC100067617	0.112559685756403	4.5837544809204	1.66192662551279e-05	0.0033621893816133	A	G
MNEc.2.26.26140020.PC	LTN1	-0.091458198757594	-4.58121439097659	1.6779852386469e-05	0.00338699629372513	G	A
MNEc.2.2.36806298.PC	CROCC	0.299154859512732	4.57748215755792	1.7018542284457e-05	0.00342331066330821	G	T
MNEc.2.21.4851994.PC	CENPH	0.165000745228375	4.56636680668288	1.77490970023418e-05	0.00352826659266065	C	A
MNEc.2.10.13479509.PC	TMEM145	0.232556468467493	4.56399057157237	1.79091776556947e-05	0.00355205843183333	C	T
MNEc.2.22.49661858.PC	EEF1A2	0.207048946667488	4.56166875244552	1.80669453651015e-05	0.00357418281018568	G	A
MNEc.2.3.112319151.PC	SLC2A9	-0.162306267564986	-4.55807525795703	1.83137858279501e-05	0.00361187854125483	A	G
MNEc.2.1.31722936.PC	PGAM1	0.189014630038475	4.55235144505457	1.87137317273358e-05	0.00366516878747249	C	A
MNEc.2.14.90428400.BIEC2-275436	FCHO2	0.188176672922562	4.54927730127936	1.89320193504392e-05	0.00369625586067478	T	C
MNEc.2.25.17646367.PC	CDC26	0.221591344462253	4.54346023522374	1.93518549870244e-05	0.00376235885876771	C	T
MNEc.2.13.17970889.PC	SUMF2	-0.0854049464563257	-4.54049395248033	1.95694039279846e-05	0.00379253104508736	A	G
MNEc.2.1.159752736.PC	LOC100057843	0.288999459100154	4.53949080238016	1.96435109576196e-05	0.00380054059427384	T	C
MNEc.2.25.19386973.PC	C25H9orf91	-0.363646672918523	-4.52638041692729	2.06374167571609e-05	0.00394147548539721	C	A
MNEc.2.9.25702811.PC	UBXN2B	0.0895180705922092	4.52165643571098	2.10073613628818e-05	0.0039947185544038	G	T
MNEc.2.26.14134441.PC	LOC100068696	0.502817809309568	4.52163198394777	2.10092928590616e-05	0.00399488516651342	A	C
MNEc.2.11.15334596.PC	KPNA2	0.209374809751632	4.51194327037529	2.17883329379048e-05	0.00410405589970881	C	A
MNEc.2.10.50198251.BIEC2-128329	USP45	0.173436352184844	4.51146251127538	2.18277100356765e-05	0.00410922381514883	G	T
MNEc.2.1.57987048.PC	EIF4EBP2	-0.25324992849416	-4.50991445878972	2.19549743219963e-05	0.00412743486176665	G	A
MNEc.2.20.33235484.PC	ZBTB9	-0.0865303438995725	-4.50801257411336	2.21123119820824e-05	0.00414950295950067	A	G
MNEc.2.8.26986036.PC	GLT1D1	0.213021810379595	4.5026723075152	2.25599639365332e-05	0.00421105532754497	T	C
MNEc.2.1.25813464.PC	COL17A1	-0.296734941967375	-4.49401973634447	2.33039825901343e-05	0.00430955871027706	G	A
MNEc.2.27.7379811.PC	LETM2	0.10511952997387	4.49372815691108	2.33294647547776e-05	0.00431300688230398	G	A
MNEc.2.11.48154888.PC	MED31	0.114478471253914	4.4918112591354	2.34976629452416e-05	0.00433537505350923	C	T
MNEc.2.4.103290547.PC	SMARCD3	0.122142341043266	4.48974853121143	2.36799698192533e-05	0.00436128768892474	C	T
MNEc.2.5.16535070.PC	LOC106783150	-0.153964730034088	-4.48738722677788	2.38903483866985e-05	0.00438859918435433	A	G
MNEc.2.10.24756419.PC	ZNF667	0.206414099153719	4.47987574118612	2.45716940119447e-05	0.0044831095990727	C	T
MNEc.2.22.37209936.PC	SULF2	-0.662795469873724	-4.47758029256197	2.47836379307536e-05	0.00451004069702709	A	G
MNEc.2.14.84000532.TBIEC2-283753	SSBP2	-0.127469940415619	-4.47609653257834	2.49215782772648e-05	0.00452706867218882	T	C
MNEc.2.1.37831655.PC	HECTD2	0.20858655649455	4.47425084158028	2.50942046859151e-05	0.00455015134251182	C	T
MNEc.2.12.24081828.PC	ATL3	0.105348518159632	4.47301973220566	2.52099931775805e-05	0.00456480551678441	A	C
MNEc.2.25.19229001.PC	TNFSF15	0.551684204334454	4.4690103185307	2.55906864981785e-05	0.00461497449203844	T	C
MNEc.2.8.75406497.PC	NEDD4L	-0.191797039791469	-4.46896364246168	2.55951510163806e-05	0.00461512002900278	T	G
MNEc.2.3.109213211.PC	BOD1L1	-0.192304406033042	-4.46780940087232	2.57057934073568e-05	0.00463087917025209	C	T
MNEc.2.7.75368352.PC	C7H11orf42	0.217867759863679	4.46444461626686	2.60309830631447e-05	0.00467091818785003	C	T
MNEc.2.12.10872037.PC	LOC100056544	-0.167602533976939	-4.45876781179285	2.65886724384424e-05	0.00474387431717892	C	T
MNEc.2.18.67006613.PC	NAB1	-0.103497130163232	-4.45740396120968	2.67243716548625e-05	0.00476292219936733	G	A
MNEc.2.6.31515321.PC	TIGAR	0.2086817198329	4.45509580910069	2.69555559595478e-05	0.00479081694687662	T	C
MNEc.2.19.12174788.PC	TMEM212	0.265833385388449	4.45414317149065	2.70515357536886e-05	0.00480291446736692	A	C
MNEc.2.13.28204860.PC	ARL6IP1	0.107199865097473	4.4504430744659	2.74274759406751e-05	0.00485327218781858	G	A
MNEc.2.28.28302747.PC	ALDH1L2	-0.25031641569289	-4.44540705832656	2.79472885990026e-05	0.0049197261094028	C	T
MNEc.2.16.34474077.PC	PBRM1	-0.133332284308953	-4.44283923084324	2.821599713516e-05	0.0049517606001714	T	C
MNEc.2.7.26965705.PC	VPS11	-0.154598781040787	-4.44103486544019	2.84063086342025e-05	0.00497361395135636	T	C
MNEc.2.18.77541463.PC	CARF	0.220928663330817	4.44023528834744	2.84910391853944e-05	0.00498369507191766	G	A
MNEc.2.1.59416194.PC	LOC100630411	0.381406051635649	4.43925424079557	2.85953344104642e-05	0.0049949376628801	A	G
MNEc.2.12.27276774.PC	RAD9A	-0.10918944324563	-4.4390910020244	2.86127241709867e-05	0.0049970303169904	C	T
MNEc.2.6.69749953.PC	ACVRL1	-0.214382672540519	-4.43453783240322	2.91019187550745e-05	0.00506178161189507	A	G
MNEc.2.8.11352629.PC	GIT2	0.0873761016659232	4.43423524858138	2.91347138995419e-05	0.00506539109142435	G	T
MNEc.2.2.65078206.PC	NEK1	0.209176507850128	4.43235347965811	2.93394716012179e-05	0.0050869722712908	A	G
MNEc.2.3.116093491.PC	HTT	-0.182586158912906	-4.4311725627068	2.94686794962455e-05	0.00510469862191596	G	A
MNEc.2.3.17902146.PC	GFOD2	-0.116071794049955	-4.43016653810107	2.95791862836105e-05	0.00511739686197924	T	C
MNEc.2.6.27751444.PC	CACNA1C	1.01899734760822	4.42584732555399	3.00582061472528e-05	0.00517602774750844	C	G
MNEc.2.30.600166.PC	C30H1orf101	0.156312831491562	4.42498808013406	3.01543918445844e-05	0.00518905021466815	A	G
MNEc.2.8.26381857.PC	SLC15A4	0.370280800646756	4.42426252745407	3.02358436729223e-05	0.00519817753215231	C	T
MNEc.2.12.23763140.PC	DNAJC4	0.109563818517669	4.42394644211368	3.02713945406504e-05	0.00520350728908197	C	A
MNEc.2.8.14629064.BIEC2-1088866	MIR9012	0.0859212331228179	4.42297557299917	3.03808436990644e-05	0.00521734585503604	G	A
MNEc.2.3.29268784.PC	SDR42E1	0.284022547617372	4.41885322324887	3.08498508382322e-05	0.00527110674573269	A	G
MNEc.2.19.17054191.PC	TBL1XR1	0.146362935926793	4.41683400645797	3.10821304690945e-05	0.00529788189110838	C	T
MNEc.2.3.113465256.PC	STK32B	0.555454461518779	4.41511123517823	3.12816461313686e-05	0.00532136907502684	A	G
MNEc.2.9.2427608.PC	WWP1	0.238796221982102	4.41325240926197	3.14983086148534e-05	0.00534571133387675	G	A
MNEc.2.25.30950588.PC	ST6GALNAC6	0.243069772094089	4.41302777131232	3.15245903014825e-05	0.00534969202474984	A	G
MNEc.2.17.29708016.PC	OLFM4	-1.76104209650177	-4.40838930958041	3.20720384785845e-05	0.00541891637743893	T	G
MNEc.2.14.4179410.BIEC2-239622	ZNF454	-0.209418095075164	-4.40792762861301	3.21270285018696e-05	0.00542479698659342	A	G
MNEc.2.6.7833289.PC	TNS1	-0.168737204243605	-4.40740751514088	3.21890876205829e-05	0.00543201759315325	T	C
MNEc.2.27.25119700.PC	ANKRD37	0.373609134773506	4.40196816750833	3.28450918983125e-05	0.00551176110909018	C	T
MNEc.2.10.10537931.PC	SAMD4B	0.109044686445959	4.40159618867754	3.28904233825661e-05	0.00551790056481753	T	C
MNEc.2.22.36890167.PC	ZMYND8	0.125193486225664	4.39996794103395	3.30895645201829e-05	0.00554050567682254	G	A
MNEc.2.8.5984999.PC	LOC102147986	0.277676360247741	4.39986817632792	3.3101803997493e-05	0.00554182543671651	T	C
MNEc.2.2.24431735.PC	MARCKSL1	-0.260310317709881	-4.39968121251714	3.31247531593406e-05	0.00554492606750722	T	C
MNEc.2.24.20650489.PC	ACYP1	-0.099093206348968	-4.39513569054646	3.36874611129084e-05	0.00561182342650272	C	T
MNEc.2.11.47535825.PC	KIAA0753	0.171078095069343	4.38998712569622	3.43359943279033e-05	0.00569280319132857	A	G
MNEc.2.20.26648290.PC	ZSCAN26	0.183408264682988	4.38995339831518	3.43402823233404e-05	0.00569307502791324	T	C
MNEc.2.3.49554593.PC	HERC6	0.243667391052347	4.38746290449714	3.46583516170595e-05	0.00572468619626233	T	C
MNEc.2.14.92982191.PC	LOC102150902	0.148385429659583	4.38580651834192	3.48714703165183e-05	0.00574835019891537	A	G
MNEc.2.8.3646625.PC	LOC100147544	0.51356243618249	4.38279514615286	3.52621799951767e-05	0.00579102800772676	C	T
MNEc.2.1.106393519.PC	FAM189A1	0.202973339411757	4.38239939408443	3.53138404987605e-05	0.0057975407960745	G	A
MNEc.2.14.5495334.PC	ARL10	0.143526164370104	4.38066708382475	3.55408349075724e-05	0.00582244657650443	G	A
MNEc.2.13.39860180.PC	RPS2	0.0994637157165124	4.38034727447184	3.55828953821356e-05	0.00582532367731947	A	C
MNEc.2.22.38942849.PC	LOC102148700	-0.0784601235389975	-4.3802989705816	3.55892523649251e-05	0.00582532367731947	G	A
MNEc.2.10.72296556.PC	TRMT11	0.149481697859303	4.3778164941997	3.59174391351901e-05	0.00586054326843633	G	A
MNEc.2.15.29081178.PC	SLC4A5	0.139330316603569	4.37424174685227	3.63951729414103e-05	0.00591503751011326	C	A
MNEc.2.14.60245975.PC	STARD4	0.143581011408573	4.37420530153941	3.64000750448609e-05	0.00591558023786201	T	G
MNEc.2.4.46296099.PC	DGKB	0.435739249653267	4.36635681805461	3.74707509036607e-05	0.00603201561618862	T	C
MNEc.2.5.36660384.PC	TOMM40L	0.0891189698772665	4.3632013034566	3.79097495507141e-05	0.00608413308560813	T	A
MNEc.2.15.8218880.PC	RNF149	-0.208861005310477	-4.36253344467758	3.80032984123772e-05	0.00609501994237911	G	T
MNEc.2.4.4842123.PC	KMT2E	-0.113734301724209	-4.36237862942835	3.80250156683997e-05	0.00609659753792122	T	G
MNEc.2.8.17725912.PC	MED13L	0.132123838475875	4.36150867594678	3.81472748226393e-05	0.00611085410293704	T	G
MNEc.2.3.22493148.PC	AP1G1	-0.0750976542360906	-4.36102003848164	3.82161122350929e-05	0.00611799778733192	G	A
MNEc.2.16.47428159.PC	SLC22A13	-0.160506628640408	-4.36034431012743	3.83115042335244e-05	0.00612886277310167	T	G
MNEc.2.30.7197531.PC	PARP1	0.175686813603506	4.35760772964367	3.87001845239044e-05	0.00617616440602072	A	G
MNEc.2.28.8108321.PC	ACSS3	-0.527519025117709	-4.35744225342959	3.87238091773971e-05	0.00617941363584928	T	C
MNEc.2.28.33769882.PC	HMOX1	-0.589893091190087	-4.35683396365197	3.88107731875633e-05	0.00618978347598481	C	T
MNEc.2.5.7569780.PC	VAMP4	0.208711072108383	4.35452414486584	3.91427189387181e-05	0.00622683741457652	G	A
MNEc.2.10.69876694.PC	SERINC1	-0.0986999643673791	-4.353410933404	3.93036779631515e-05	0.00624228316785219	C	T
MNEc.2.27.4592363.PC	IDO1	-0.277516294848825	-4.35027996064662	3.97598229085293e-05	0.00629336030123325	G	A
MNEc.2.1.125546913.PC	PIAS1	-0.149896784314516	-4.34964348918233	3.9853173001351e-05	0.0063043556172362	T	G
MNEc.2.12.10067314.PC	ALX4	0.488362689271085	4.3445055504496	4.06145429891278e-05	0.00638848906076255	A	G
MNEc.2.13.11715416.PC	LOC100060039	-0.320280756443544	-4.34194497289608	4.09992151234845e-05	0.00643135856409695	T	C
MNEc.2.26.40772636.PC	DIP2A	-0.138682220482177	-4.34157006393494	4.10558319130081e-05	0.00643703886542106	C	T
MNEc.2.24.36664885.PC	IFI27	-0.410575604685856	-4.33677562816406	4.17865582554697e-05	0.00651893729234216	C	T
MNEc.2.19.34038077.PC	LMLN	0.0910964196100638	4.33431332078988	4.21667112870747e-05	0.00655986000806109	G	T
MNEc.2.15.3577358.PC	LOC102150039	0.285395336535925	4.32829746976942	4.31096030645621e-05	0.00666246296115075	G	A
MNEc.2.4.37284032.PC	LOC100061485	0.192610525989921	4.32258311381902	4.40240870087207e-05	0.00676533757462896	T	G
MNEc.2.7.76172753.PC	LOC100070235	0.353800182979887	4.32014687815976	4.44196379644742e-05	0.0068050067902267	A	G
MNEc.2.21.30808222.PC	ADAMTS12	-0.476358330147923	-4.31918717418341	4.45763978344884e-05	0.00681821169440259	G	A
MNEc.2.1.90398029.PC	ADAMTSL3	0.267473885951847	4.31864757381198	4.4664771783924e-05	0.00682613704215631	T	C
MNEc.2.12.26862359.PC	LOC100053249	-0.101733778641594	-4.31715084576414	4.49107877264357e-05	0.00685270301420923	T	C
MNEc.2.12.32820511.BIEC2-201330	PTDSS2	-0.104157541747676	-4.30759629082995	4.651239238007e-05	0.00702095641826852	T	G
MNEc.2.22.37968894.PC	ARFGEF2	-0.139743278918892	-4.30263317260948	4.73659787811643e-05	0.00711154506840623	G	A
MNEc.2.21.1317193.BIEC2-575102	OCEL1	0.0999201702234743	4.30228167476049	4.74270017947829e-05	0.00711721839173499	T	C
MNEc.2.11.710578.PC	B3GNTL1	-0.12460282552677	-4.30105688680178	4.76402291940155e-05	0.00713854032571132	T	C
MNEc.2.21.15040604.BIEC2-553948	MAP3K1	-0.131756582750131	-4.29860788931542	4.80693631652966e-05	0.00718464171032946	A	G
MNEc.2.7.25600890.PC	KMT2A	-0.453759492588581	-4.29760284269567	4.82465541866341e-05	0.00720230984132041	C	T
MNEc.2.20.36311358.PC	CPNE5	0.262792590951121	4.29612931694097	4.85074794529114e-05	0.00722958229447502	C	T
MNEc.2.25.38243869.BIEC2-674005	MAMDC4	-0.131875084554362	-4.29605481174597	4.8520708624373e-05	0.00723040499155836	T	C
MNEc.2.15.74896773.PC	RHOB	0.221950184015201	4.28970617577015	4.96608632211289e-05	0.0073489739307347	T	G
MNEc.2.11.31356549.PC	LOC100147035	-0.215375756070384	-4.28669152259517	5.0211283298575e-05	0.00739989129704729	T	C
MNEc.2.15.28056610.PC	TET3	0.147179259441863	4.28605445471123	5.03283517262217e-05	0.00741079693399607	T	C
MNEc.2.14.42050110.PC	C14H5orf15	0.122417320016084	4.28535231054599	5.04576839367443e-05	0.00742175752090966	C	T
MNEc.2.2.34260498.PC	EIF4G3	-0.159335444050487	-4.2844745725583	5.0619811177394e-05	0.00743716243306545	C	T
MNEc.2.6.30804945.PC	RHNO1	0.272139101296135	4.28411200924925	5.06869270323688e-05	0.00744275197031743	T	C
MNEc.2.1.163044549.PC	LOC100052689	0.598669253108439	4.28377982367879	5.07484949282484e-05	0.00744890005778516	A	G
MNEc.2.17.2260600.PC	SKA3	0.165685564339974	4.28028094413531	5.14013846291911e-05	0.00751653060388904	T	C
MNEc.2.17.35950569.PC	DIAPH3	-0.262713384092549	-4.27664685686885	5.2088086394323e-05	0.00758640302149345	G	A
MNEc.2.1.125435792.PC	MAP2K5	0.0835572913452585	4.27444598062252	5.25082635089615e-05	0.00762764385873785	G	A
MNEc.2.2.59778315.BIEC2-506329	BLK	0.493227519397201	4.27272113134677	5.2839845533454e-05	0.00766022452960777	T	C
MNEc.2.10.23515753.PC	LAIR1	0.341988636224564	4.2727108893598	5.28418204584173e-05	0.00766022452960777	G	A
MNEc.2.5.45635973.PC	THEM5	0.158370676724587	4.27114427728691	5.31447449481792e-05	0.00768853307832506	A	G
MNEc.2.4.103046032.PC	SLC4A2	-0.175164120741842	-4.27083872935826	5.32040215684681e-05	0.0076950109648027	C	T
MNEc.2.14.56114007.PC	FEM1C	0.172325340029407	4.2701152505872	5.33446317632967e-05	0.00770890716811595	G	T
MNEc.2.13.16837750.PC	SBDS	0.159900915963361	4.26950640341206	5.34632408445653e-05	0.00772044766534377	G	T
MNEc.2.22.17217541.PC	MCM8	0.200061470350433	4.26920903001063	5.35212644246888e-05	0.00772529024515036	A	C
MNEc.2.16.4971642.PC	ATG7	0.296979406853047	4.26319677100039	5.47074983075046e-05	0.00784506106004619	C	T
MNEc.2.28.18741605.PC	NUDT4	-0.216250853603214	-4.26262958694857	5.48207058313721e-05	0.0078583181697864	A	G
MNEc.2.22.11998744.PC	BTBD3	0.18708378947907	4.25883884740521	5.55831465884111e-05	0.00793504413812078	A	G
MNEc.2.23.39974454.PC	LOC100065278	-0.140822747111104	-4.25707997436756	5.59403787604059e-05	0.00797262758286308	G	A
MNEc.2.26.38811799.PC	TRAPPC10	0.101710989703869	4.25674340134859	5.60089897766626e-05	0.00797963242684915	C	T
MNEc.2.11.38475049.PC	CCL2	0.484153215212884	4.25377739105541	5.66171372349845e-05	0.00804122666085394	A	C
MNEc.2.7.5439631.PC	CERS4	0.111152322805859	4.25360092322817	5.66535201091939e-05	0.00804506810136494	A	C
MNEc.2.1.51048974.PC	C1H10orf107	0.365315772868784	4.25276978620966	5.68251815374979e-05	0.00806290943835382	G	A
MNEc.2.28.20032607.PC	CRADD	-0.112646396451181	-4.25231582539257	5.69191535237696e-05	0.00807263617592694	G	A
MNEc.2.22.6099.PC	ACSS1	0.062296494659117	4.2517022613925	5.70464024107171e-05	0.00808460137067544	A	G
MNEc.2.15.27398717.PC	HK2	0.290412059265093	4.24787266631144	5.78468584720197e-05	0.00816533277728492	C	A
MNEc.2.2.112244842.PC	CAMK2D	-0.125489914919924	-4.24401248901682	5.86646676563637e-05	0.00824296393827776	C	T
MNEc.2.25.16673111.PC	SUSD1	-0.191768145872035	-4.2438441599292	5.8700582116444e-05	0.00824647980360084	A	G
MNEc.2.11.60229886.PC	SMCR8	-0.122562052552588	-4.2433006340705	5.88166929069751e-05	0.0082594197944402	A	G
MNEc.2.29.2965533.PC	CUL2	-0.105463649419194	-4.24293947081896	5.88939689456371e-05	0.00826689802686348	T	C
MNEc.2.29.26423885.PC	ITIH5	0.330710127790307	4.24279169400718	5.89256161335843e-05	0.00827011366079253	A	G
MNEc.2.20.15431606.PC	DTNBP1	0.158163161047034	4.24234157124947	5.90221134259067e-05	0.00827931236504579	G	A
MNEc.2.3.81096067.PC	COMMD8	0.128034410605641	4.24071656015398	5.93717533415981e-05	0.00831392547451409	G	A
MNEc.2.9.27856101.PC	TMEM68	0.136678108175221	4.24037065813637	5.94464356365566e-05	0.00832253616582454	C	T
MNEc.2.1.59406134.PC	PALD1	0.260777955446317	4.23720837703074	6.0133404900117e-05	0.00839418692557251	A	G
MNEc.2.19.36776871.PC	HACD2	0.106671473785842	4.23716597373178	6.01426683532751e-05	0.00839517045714379	A	G
MNEc.2.12.21376902.PC	SDHAF2	0.0842862631024368	4.2366403237074	6.02576165605191e-05	0.00840470749104818	G	T
MNEc.2.20.29266750.PC	MDC1	-0.0848023177120971	-4.23411982775464	6.08117445539814e-05	0.00845582572462633	A	G
MNEc.2.16.52083480.PC	GLB1	-0.104967438019949	-4.23329721169789	6.09936570968507e-05	0.00847365036304895	T	C
MNEc.2.28.28990063.PC	NUAK1	-0.348555081961163	-4.23242987899244	6.11860266071291e-05	0.0084883012632134	C	T
MNEc.2.29.28777435.PC	FAM208B	-0.116532287012373	-4.2224417484614	6.34439350912387e-05	0.00870385581971667	C	A
MNEc.2.1.78154002.PC	PCNXL2	-0.150538104811469	-4.22116319363356	6.37387006493278e-05	0.00873384932958861	C	T
MNEc.2.16.47958110.BIEC2-347339	OXSR1	-0.107878722177792	-4.21919652164534	6.41946881146219e-05	0.00877768449995787	G	A
MNEc.2.22.39272423.PC	ATP9A	0.286761434703352	4.2185918920628	6.43355069694252e-05	0.00879112433962357	T	C
MNEc.2.15.28861177.PC	WDR54	0.241194512114113	4.21232459163606	6.58128213564233e-05	0.00893269471986475	T	C
MNEc.2.8.75345485.PC	ATP8B1	0.341117660368043	4.20992567293932	6.63868993064188e-05	0.00898387781213545	G	T
MNEc.2.2.78482070.PC	GUCY1A3	0.188032326095059	4.20778906757142	6.6902265753304e-05	0.00903198720951334	T	C
MNEc.2.15.58473002.PC	SOS1	-0.0762705056192952	-4.20357784918747	6.79293601645101e-05	0.00913124401115404	C	T
MNEc.2.10.34528900.PC	BCKDHB	0.114778434168831	4.20270640832582	6.81437899047954e-05	0.00914934671325974	T	C
MNEc.2.30.807571.PC	LOC100630169	0.1176012003974	4.2022329756707	6.82605577187031e-05	0.00916209988266374	T	C
MNEc.2.6.65406498.PC	AMIGO2	0.211273264515245	4.19885196948254	6.91000760028534e-05	0.00923842195758203	G	A
MNEc.2.1.176098847.PC	LOC100051101	-0.124287048878834	-4.19820942352403	6.92607442446243e-05	0.00925430415058568	G	A
MNEc.2.30.10260172.PC	BPNT1	-0.182069599569196	-4.19791918139574	6.93334371089262e-05	0.0092585036748042	T	G
MNEc.2.17.67780649.PC	TM9SF2	0.102392360836552	4.19717385929747	6.95204444541295e-05	0.00927324125249642	A	G
MNEc.2.10.23559173.PC	LOC100054029	0.365726204721437	4.19686543940055	6.95979716149477e-05	0.00928073309838896	G	A
MNEc.2.2.52684589.PC	LOC100057812	0.211415484660891	4.1960710218492	6.97980473485509e-05	0.00929856882227003	T	C
MNEc.2.20.29615812.PC	PPP1R10	-0.169775685466144	-4.19326902268454	7.05081714991895e-05	0.00936144126857208	T	G
MNEc.2.5.52708240.PC	CD101	-0.318285626084818	-4.18978012004784	7.14021162317669e-05	0.00943974559412336	A	G
MNEc.2.10.19404956.PC	PIH1D1	0.150571411250525	4.18929606660114	7.15270023600548e-05	0.00945107161806454	T	C
MNEc.2.31.22619421.PC	FUCA2	-0.106078958280214	-4.18916039111501	7.156204447815e-05	0.00945471177868802	G	A
MNEc.2.8.11867885.PC	ALKBH2	0.0944919024676669	4.18764893299372	7.19535425593562e-05	0.0094935139407278	A	G
MNEc.2.15.84629619.PC	LOC106781767	-0.428641669716571	-4.18264113321568	7.32654636352912e-05	0.00961266651255607	A	G
MNEc.2.24.19286194.PC	LOC100055927	0.121995297379659	4.18134477604972	7.36088145833425e-05	0.00964401069441363	C	T
MNEc.2.26.17004280.PC	C26H21orf91	0.24367440848784	4.1801744974605	7.39201035339214e-05	0.00967274284784039	A	G
MNEc.2.2.10186908.PC	TRABD2B	0.181667252621191	4.1756577945885	7.51334619032359e-05	0.00978214675259205	T	C
MNEc.2.8.54844608.PC	ZNF396	0.144006907672581	4.17374450811174	7.56532081439184e-05	0.00982536870248632	T	G
MNEc.2.19.2482664.PC	NMD3	0.149764686334331	4.1723115030445	7.60447520019756e-05	0.00986410287223267	A	G
MNEc.2.6.20206872.PC	INPP5D	0.129083793366039	4.17032044977712	7.65920143462739e-05	0.00991475676570377	A	G
MNEc.2.9.12702938.PC	TCEB1	-0.0837478727197799	-4.16628905429492	7.77117258959047e-05	0.0100224155946052	A	G
MNEc.2.11.32057693.PC	BZRAP1	-0.23830896418913	-4.16423194548121	7.82891416588136e-05	0.0100779292960873	A	G
MNEc.2.27.21916127.PC	FRG1	-0.126118129896851	-4.16166075003363	7.90166692442499e-05	0.010144763006288	A	G
MNEc.2.14.73393063.PC	MCTP1	0.528518591115298	4.15754659712845	8.01943431367996e-05	0.0102537918421982	G	A
MNEc.2.28.37740323.PC	EP300	-0.130371559023321	-4.15317493221146	8.1464245817503e-05	0.0103765586796412	T	G
MNEc.2.28.14901687.PC	ATP2B1	-0.117173043003866	-4.1527287833806	8.15949287708565e-05	0.0103872627314967	T	A
MNEc.2.2.40745098.PC	DFFA	0.0883239264566968	4.14934962204907	8.25913049528164e-05	0.0104727248303803	C	T
MNEc.2.12.24241986.PC	EHD1	-0.220176916802631	-4.14732033515051	8.31952769228889e-05	0.0105273441370596	T	G
MNEc.2.15.65259819.PC	LOC100054601	0.156515018332371	4.14569932986085	8.36807855744184e-05	0.0105692704765642	G	A
MNEc.2.29.27295625.PC	GDI2	-0.0842636859961646	-4.14551785294032	8.37353093434017e-05	0.0105730401351896	T	G
MNEc.2.13.10053475.PC	LOC100060748	-0.124550726207713	-4.14310834606248	8.44624820945946e-05	0.0106339408278018	G	A
MNEc.2.23.49124304.PC	ACO1	-0.178422277526818	-4.14109462544025	8.50748687244944e-05	0.0106837946276028	C	T
MNEc.2.11.37021153.PC	SLFN5	-0.336248462930381	-4.13602765083791	8.66347365144626e-05	0.010811779772585	G	A
MNEc.2.3.85470485.PC	BEND4	-0.378997687624382	-4.13433563376648	8.71617276747538e-05	0.010856787477586	G	A
MNEc.2.27.19314335.PC	MICU3	-0.163335681368538	-4.13256239052771	8.77173277443443e-05	0.010904102699854	T	C
MNEc.2.18.74231375.BIEC2-418483	SPATS2L	-0.184427122104352	-4.13150315139251	8.80508374412507e-05	0.010932098785196	T	G
MNEc.2.19.50748060.PC	CBLB	0.0915130154970081	4.13063623286075	8.83247012492958e-05	0.0109558633195616	G	T
MNEc.2.1.132363922.PC	RNF111	-0.0715905178345997	-4.13009343155071	8.84965919465735e-05	0.0109703548120492	A	G
MNEc.2.19.39909504.PC	PLA1A	-0.140989299369152	-4.12551377479204	8.9959718893267e-05	0.0110986656075745	G	A
MNEc.2.2.115971817.PC	PLA2G12A	0.118041012181692	4.12529670590459	9.00296435857512e-05	0.0111043972201106	G	A
MNEc.2.11.43220299.PC	MYO18A	-0.264422509774754	-4.12314130739308	9.07268088351536e-05	0.0111656476934251	A	G
MNEc.2.27.39689932.PC	FBXO25	-0.120659699407846	-4.12272694874633	9.08614274247883e-05	0.0111745858623222	A	G
MNEc.2.1.163134134.PC	SDR39U1	-0.108230451831773	-4.11935756424401	9.19632454371596e-05	0.0112720068153243	G	A
MNEc.2.21.3683287.PC	MAU2	0.111380052566484	4.11745744446277	9.25902580506245e-05	0.0113284142722698	T	C
MNEc.2.6.75323263.PC	AVIL	0.131982837404537	4.11739421035532	9.26111949629163e-05	0.0113300846736241	A	G
MNEc.2.4.8336087.PC	PNPLA8	-0.166186680644997	-4.11486389460334	9.34527342027073e-05	0.0114025167593466	G	A
MNEc.2.25.31902648.PC	PTGES	0.688798383871877	4.10937865773814	9.530236104168e-05	0.0115559371045394	T	G
MNEc.2.6.41317701.PC	DUSP16	0.519608320130391	4.10686169581065	9.61628217216708e-05	0.0116278685785365	T	C
MNEc.2.2.31594550.BIEC2-491982	RPL11	-0.157427514484747	-4.10640894188775	9.63183932502429e-05	0.0116379050457465	G	A
MNEc.2.19.12342022.PC	PLD1	0.2797538333069	4.10372634412421	9.72451432646012e-05	0.0117101143893851	A	C
MNEc.2.4.87623539.PC	EXOC4	0.15893047564731	4.10255825878276	9.76513533583887e-05	0.0117462826369771	G	A
MNEc.2.4.94273466.PC	SLC37A3	0.0923247410701047	4.10181555209242	9.79104831087615e-05	0.0117612189497256	T	G
MNEc.2.7.38475060.PC	APLP2	-0.272234944944008	-4.1002700637308	9.84518241909761e-05	0.0118088893618587	G	A
MNEc.2.1.71351715.PC	ZNF248	-0.130482315667086	-4.09959484659502	9.86892361882332e-05	0.0118286969271092	G	T
MNEc.2.3.116452326.PC	SH3BP2	-0.19618764625266	-4.09949274057683	9.87251854078096e-05	0.0118316013881895	C	T
MNEc.2.22.42090655.PC	PFDN4	0.132902534154017	4.09833441419518	9.91338886998822e-05	0.0118647113870206	T	C
MNEc.2.5.17625090.PC	QSOX1	0.350172385747294	4.097440389367	9.94504480039053e-05	0.0118879400059376	G	T
MNEc.2.31.21795476.PC	ZC2HC1B	0.122330163330095	4.09694738727253	9.9625427417835e-05	0.0119028425855308	T	C
MNEc.2.7.35087496.PC	SRPR	-0.149264534266036	-4.09654477077786	9.97685461802837e-05	0.011914301306677	G	A
MNEc.2.11.58764885.PC	SPECC1	0.143261822406017	4.09562401791882	0.000100096591201054	0.0119410451176541	C	T
MNEc.2.13.24457006.PC	THUMPD1	-0.0901363776869145	-4.09371838353846	0.00010077882678495	0.0119944611111924	T	C
MNEc.2.1.21536169.PC	DUSP5	0.409941345200422	4.09304682466069	0.000101020315134969	0.0120137594940738	T	C
MNEc.2.4.64878080.PC	DPY19L1	-0.17085595001686	-4.09175022256747	0.000101488140209896	0.0120523566021206	A	C
MNEc.2.22.27688805.PC	SRC	-0.264866198599385	-4.08898304082171	0.000102493539698188	0.012137104973333	G	A
MNEc.2.25.39117649.PC	EXD3	0.185018101614237	4.08845000066612	0.000102688305935661	0.0121502865501861	G	A
MNEc.2.6.29271166.PC	NINJ2	0.396316280566568	4.08783405184198	0.000102913809135954	0.0121693610268558	A	T
MNEc.2.10.21951125.PC	ZNF615	0.195279968440639	4.08772437208868	0.000102954013570549	0.0121718338322555	T	G
MNEc.2.26.34640034.PC	BRWD1	0.129243471683644	4.08586172470747	0.000103639099523714	0.0122306738132816	T	C
MNEc.2.13.5695767.PC	MAD1L1	-0.138348057309921	-4.08260984300173	0.000104845667074676	0.0123227383387722	A	G
MNEc.2.16.3004708.PC	TMEM43	-0.0957818119264865	-4.08197441571919	0.000105083005830488	0.0123410540929846	T	C
MNEc.2.1.157634826.PC	LOC100072592	0.631665488382267	4.07539673833965	0.000107570375737726	0.0125564315654069	A	C
MNEc.2.6.74719409.PC	LOC100052445	0.283022255818443	4.07525408649915	0.000107624941988214	0.0125604770902016	C	T
MNEc.2.10.11425003.PC	FBL	0.145426902919918	4.07423886543433	0.000108014046821543	0.0125899738863143	G	T
MNEc.2.14.22299484.PC	LOC100630177	-0.194824951496062	-4.07194250363914	0.000108899170002931	0.0126654829593304	C	T
MNEc.2.2.36324502.PC	PADI4	0.591416670121617	4.07007812868328	0.000109622908743724	0.0127257778557931	G	A
MNEc.2.12.25958626.PC	POLA2	0.271069521464128	4.06903702763722	0.00011002906672463	0.012759228356418	A	G
MNEc.2.1.9739071.PC	ACADSB	0.106694123722959	4.06867539572676	0.000110170485940405	0.0127678095284026	T	C
MNEc.2.1.146154628.PC	GANC	-0.291264130519107	-4.06759221699296	0.000110595118059851	0.0128044765455326	T	G
MNEc.2.11.54627631.PC	ELAC2	0.125863413711719	4.06754668316387	0.000110613002819915	0.0128045890787047	A	G
MNEc.2.5.40300576.PC	CD1A4	0.694663842519228	4.06682957690748	0.000110895034368393	0.0128286065189844	A	G
MNEc.2.7.52924953.PC	PANX1	0.211393026226194	4.06440537152907	0.000111853578422812	0.0129016434575603	A	G
MNEc.2.2.114665320.PC	AP1AR	0.166199800139277	4.06160944171391	0.000112968991246846	0.012991271478115	T	C
MNEc.2.15.45695615.PC	CCDC88A	0.240861270134423	4.06070887925862	0.000113330533144927	0.0130196587479647	T	C
MNEc.2.2.38490046.PC	PRDM2	-0.0764216834335114	-4.0605890519343	0.000113378723024094	0.0130228004647982	C	T
MNEc.2.3.113566859.PC	STX18	-0.0977903874798337	-4.05970640460827	0.000113734296497838	0.0130513656411255	T	C
MNEc.2.6.41723898.PC	ERP27	-0.127125954566765	-4.05921905562696	0.000113931083337531	0.0130668175976556	T	G
MNEc.2.18.18174268.PC	LOC102150991	0.475318408403511	4.05740842571207	0.000114665067687683	0.0131251507898189	A	G
MNEc.2.22.909255.PC	LOC100058494	0.167797982366946	4.05490985618768	0.000115685389346579	0.0132005087599126	G	A
MNEc.2.22.49782932.PC	TPD52L2	0.0600548638887723	4.0528538572324	0.00011653151805803	0.0132645917985398	T	C
MNEc.2.14.89244155.PC	POLK	0.258246766196274	4.04711783825202	0.000118923673779982	0.0134394934748172	A	G
MNEc.2.4.105778569.PC	INSIG1	0.168452885243741	4.04665826168267	0.000119117363779881	0.0134549554433207	A	G
MNEc.2.15.37584748.PC	EHBP1	0.30491948922482	4.04310768813395	0.000120624010927424	0.0135664418084705	C	T
MNEc.2.2.86470564.PC	ZNF827	-0.136506761041937	-4.04265217561312	0.000120818622280929	0.0135798567355777	T	G
MNEc.2.6.20570750.PC	ATG16L1	0.162862759716029	4.04235809743851	0.00012094442321406	0.0135887513774982	T	C
MNEc.2.3.80695299.PC	NFXL1	-0.0707153960849652	-4.04035460015941	0.000121804834564035	0.013659980061366	A	G
MNEc.2.1.38336351.PC	RPP30	0.0700356973998613	4.03935739127329	0.000122235278745065	0.0136920353032162	G	A
MNEc.2.23.38612738.PC	HAUS6	0.0982096576615215	4.0328185370487	0.000125094174868298	0.0139149891776246	A	G
MNEc.2.15.3615684.PC	UXS1	0.145510483278091	4.03177588351344	0.000125555934803041	0.0139462728243685	G	A
MNEc.2.24.11663958.PC	PLEKHG3	0.219203029021134	4.03034679333968	0.000126191495513706	0.0139910048229869	A	C
MNEc.2.24.32803503.PC	NRDE2	-0.0616776267301694	-4.02894167575242	0.000126819405857562	0.0140396507342826	C	T
MNEc.2.24.18095801.PC	RGS6	-0.216701680475512	-4.02604188879031	0.000128124741620144	0.0141302642857862	T	G
MNEc.2.16.83705213.PC	SUCNR1	0.522888138856793	4.02477567368537	0.000128698764020196	0.0141726860342724	G	A
MNEc.2.24.19174203.PC	NUMB	0.0804871153419379	4.02375390102002	0.000129163770749326	0.0142057106319497	T	C
MNEc.2.3.45016787.PC	GRID2	0.247665849240797	4.02177195986383	0.000130070350925462	0.0142767974872394	T	C
MNEc.2.5.9557574.PC	RC3H1	0.177951392655654	4.02082417977631	0.000130506040745143	0.0143092682142147	C	T
MNEc.2.10.22303324.PC	NDUFA3	0.12380959590274	4.0198335811463	0.000130962911193786	0.0143448956295334	A	G
MNEc.2.5.1360982.BIEC2-932480	MDM4	0.19825034439421	4.0169403106609	0.000132306113334336	0.0144513840401769	G	A
MNEc.2.6.33397624.PC	P3H3	-0.155847822523319	-4.01552022280066	0.000132970218005434	0.01449631566899	T	C
MNEc.2.3.87828448.BIEC2-799569	UGDH	0.165247189276085	4.01491466729578	0.00013325437828414	0.0145193498039703	A	G
MNEc.2.10.80257480.PC	LOC102150448	0.261977780692786	4.01416765758153	0.000133605719751434	0.0145421445579741	A	C
MNEc.2.6.70322348.PC	NCKAP1L	0.165694050765033	4.01289872645979	0.000134204575597073	0.0145871938442273	C	T
MNEc.2.2.7251550.PC	CDKN2C	-0.151331972348702	-4.01269987268448	0.000134298655276713	0.0145932747547777	G	A
MNEc.2.15.60169452.PC	EIF2AK2	-0.222716470885704	-4.01111428627571	0.00013505107963148	0.014648079445261	T	C
MNEc.2.8.22141117.PC	BCL7A	0.174218748520895	4.0104446482157	0.00013537006338435	0.0146679678858465	G	A
MNEc.2.11.19725726.PC	TMEM101	0.0843133440031139	4.01024759149994	0.000135464069452014	0.0146747934916704	A	C
MNEc.2.19.2591319.PC	LOC100052520	-0.172752939896668	-4.01020970435864	0.000135482150722989	0.0146756058691903	C	A
MNEc.2.7.49474660.PC	LDLR	-0.315244775829927	-4.0088399099444	0.000136137429681582	0.0147258963363936	C	T
MNEc.2.25.26278381.PC	RC3H2	0.0746118496053932	4.00764874814588	0.000136709726230535	0.0147708467750959	C	T
MNEc.2.13.10527599.PC	POR	-0.16883669488865	-4.0071946763993	0.000136928493290145	0.01478393443045	G	A
MNEc.2.4.20672518.PC	GRB10	-0.678561503216947	-4.00702327641173	0.000137011159332496	0.0147882201010874	G	T
MNEc.2.1.37804868.PC	PCGF5	-0.143063167961562	-4.00648735571151	0.000137269942435908	0.0148082045377341	G	A
MNEc.2.28.8108321.PC	LIN7A	-0.405514822226885	-4.0064258706202	0.000137299662069772	0.0148096474020012	T	C
MNEc.2.12.25953150.PC	EIF1AD	0.0775243971083088	4.00592627224197	0.000137541378591066	0.014828959233955	A	G
MNEc.2.16.51544305.PC	CMTM8	0.21111937234573	4.00379558651168	0.000138576842551664	0.0149032447409047	G	A
MNEc.2.24.14908756.PC	SUSD6	-0.111107393941089	-4.00236992869274	0.000139273851682005	0.0149527162701662	A	C
MNEc.2.17.29603517.PC	ELF1	-0.126171669740766	-4.00174829102658	0.000139578824556548	0.0149752654385122	C	T
MNEc.2.19.38685737.PC	FSTL1	-0.140425069404393	-4.00138850850232	0.000139755625011713	0.0149895609550303	C	T
MNEc.2.20.5934924.PC	LYRM4	0.109306595067001	4.00102788108573	0.000139933056275328	0.0150027270870321	A	G
MNEc.2.20.43898114.PC	SLC35B2	-0.0886265078419475	-4.00041986195233	0.000140232695528461	0.0150237024774522	C	T
MNEc.2.2.33013074.PC	ALPL	0.190792749122777	3.99532919249441	0.000142765707725687	0.0152142647514339	T	G
MNEc.2.1.81686868.PC	WDFY4	-0.317828346775308	-3.9939832227833	0.000143442736682339	0.0152609268172709	A	G
MNEc.2.8.5809702.PC	PRR14L	0.134038033299296	3.98996330369205	0.000145483159611793	0.015401392950238	G	T
MNEc.2.24.39639695.PC	VRK1	0.211700905910896	3.98887529006468	0.000146040181088163	0.0154426548379813	A	G
MNEc.2.23.54684625.PC	LOC106782476	-0.178580562514894	-3.9864398103411	0.000147294478071014	0.0155314329029248	G	A
MNEc.2.5.15497832.PC	TRIM59	0.120036293971972	3.98530987844779	0.000147879907343455	0.0155752796574949	A	G
MNEc.2.8.21319133.PC	RAD9B	0.1312207678642	3.98210285988659	0.000149553677226667	0.0156984126626541	G	A
MNEc.2.24.42040040.PC	YY1	0.100077265956054	3.98199315710396	0.000149611252193477	0.0157019868403453	A	G
MNEc.2.10.15347082.PC	PPP1R13L	0.192653419864109	3.98107794293643	0.000150092410286563	0.0157353278199274	A	G
MNEc.2.24.3922739.PC	GCH1	0.126294880343062	3.97986393246438	0.000150732945650371	0.0157901862703039	T	C
MNEc.2.8.20221919.PC	ERP29	-0.0916254027635903	-3.97761809692083	0.000151924808556529	0.0158790578329928	G	C
MNEc.2.6.34157452.PC	CD163L1	0.370227527733695	3.97721133267141	0.00015214164240124	0.0158973317850966	C	A
MNEc.2.10.42306939.PC	ANKRD6	0.183708667379468	3.97631213607184	0.000152622030799748	0.0159301021369233	T	C
MNEc.2.2.52308850.PC	C2H8orf58	0.117533579164545	3.975778308955	0.000152907911253136	0.0159502864211024	G	A
MNEc.2.1.184452973.PC	NEMF	-0.0782949851122056	-3.97472349039827	0.000153474308697486	0.0159906779750888	G	A
MNEc.2.5.8828967.BIEC2-891299	LOC102147427	0.143919774234201	3.97297052421897	0.000154420037088142	0.016061364042211	A	G
MNEc.2.31.14847497.PC	RGS17	0.206100661630645	3.97198707849014	0.000154953051944086	0.0161004353112948	A	G
MNEc.2.13.8111308.PC	PVRIG	-0.203093446162865	-3.9718613391551	0.000155021328090188	0.0161039933307775	A	C
MNEc.2.6.26081373.PC	ANKMY1	-0.191087557471385	-3.9699265519614	0.000156075556323037	0.0161775491538431	G	A
MNEc.2.6.74779549.PC	DTX3	-0.165594475252716	-3.96918996692221	0.000156478711023871	0.0162073548509302	A	C
MNEc.2.9.48358033.PC	LOC102148424	0.253282177628727	3.96854991759623	0.000156829839417842	0.0162335072379781	A	G
MNEc.2.18.3394375.PC	BIN1	0.355883535262978	3.96846271286506	0.00015687773800078	0.016236245410549	A	C
MNEc.2.23.18013106.PC	TRPM6	-0.256333629901707	-3.9657086591795	0.000158397681820866	0.0163493012403142	C	T
MNEc.2.1.89339413.PC	EFTUD1	-0.0946282060512437	-3.96544076908878	0.000158546279674926	0.0163580609862451	G	C
MNEc.2.7.74977529.PC	LOC100069506	-0.103412542057853	-3.96339410063079	0.000159685979573224	0.0164414797152514	T	C
MNEc.2.6.15235490.PC	MFF	-0.104402384013993	-3.96310823067607	0.000159845791734638	0.0164525642588632	T	C
MNEc.2.17.2761618.PC	XPO4	0.109228670341279	3.95978920514161	0.000161712512143722	0.0165915932436942	A	C
MNEc.2.19.45790415.PC	LOC100033996	-0.155023922069484	-3.95891734658845	0.0001622063265173	0.0166256539332838	G	A
MNEc.2.5.1481474.PC	TMCC2	0.138042177383304	3.95631884664881	0.000163686685985023	0.0167287262774256	T	C
MNEc.2.5.1527876.PC	ELK4	-0.112852352502203	-3.95561333270072	0.000164090845440681	0.0167541997905707	T	C
MNEc.2.22.33987145.PC	UBE2C	0.584726394925944	3.95435571036075	0.00016481365780615	0.0167999069956484	T	G
MNEc.2.18.13050596.BIEC2-422998	MARCO	0.598695498552491	3.95369129284001	0.000165196759475068	0.0168262711763929	A	G
MNEc.2.1.103178371.PC	IGF1R	0.136247827954571	3.95282192148651	0.000165699326142322	0.0168565967678356	C	T
MNEc.2.20.30983282.PC	AGER	-0.093152473051108	-3.95159957196875	0.000166408421605046	0.0169014806735474	A	G
MNEc.2.1.51255362.PC	RTKN2	-0.0973461578126591	-3.95156947128015	0.000166425919907522	0.0169028043997598	A	G
MNEc.2.20.42707564.PC	HSP90AB1	-0.19505324367042	-3.9484292225983	0.000168261146506313	0.0170269620818716	C	T
MNEc.2.3.22391867.PC	IST1	-0.0823436382540841	-3.94823277863667	0.000168376594647274	0.0170310102337738	A	G
MNEc.2.6.64175964.PC	ARID2	-0.12681886082964	-3.94818937178804	0.000168402114652735	0.0170314240556443	A	G
MNEc.2.6.45353746.PC	PLEKHA5	0.21322322495801	3.9471326805724	0.000169024515247949	0.0170719134950971	T	G
MNEc.2.28.20814791.PC	LOC106782688	-0.229417027340372	-3.9468385491446	0.000169198153080903	0.0170835257583507	C	T
MNEc.2.1.92265324.BIEC2-38331	GDPGP1	-0.168680736726819	-3.94547609676692	0.000170004696525272	0.017142556100895	C	T
MNEc.2.28.35970872.PC	JOSD1	-0.0611340720200287	-3.94524488574331	0.000170141933752118	0.0171509122257139	C	G
MNEc.2.5.64604769.PC	CDC14A	-0.107709573149285	-3.94388744126429	0.000170949799754113	0.0172035762854045	G	A
MNEc.2.13.19503835.PC	TMEM219	-0.112690756151703	-3.94373804483187	0.000171038935335015	0.0172092545723693	T	C
MNEc.2.3.6525985.PC	CHD9	0.128816114990963	3.94266572171441	0.000171680032153694	0.0172490018153526	G	A
MNEc.2.5.8824868.PC	SUCO	0.103457807071997	3.93885759728028	0.000173975406413719	0.0174066268156305	C	T
MNEc.2.2.80407620.PC	FBXW7	0.142511444707073	3.93867564870548	0.000174085809918003	0.0174107311433736	T	C
MNEc.2.11.15577503.PC	BPTF	-0.22701258129533	-3.93720528516265	0.000174980469285469	0.0174688635199346	G	A
MNEc.2.10.24982043.PC	ZNF583	0.137502946382675	3.9350388019711	0.000176306720850136	0.0175512770319489	G	T
MNEc.2.11.48743716.PC	SPNS3	0.194194029063964	3.93356532456544	0.000177214232336775	0.017604131539899	G	A
MNEc.2.3.1591488.PC	MIR9072	-0.127259426861895	-3.93090624083227	0.000178863291454188	0.0177103056964461	A	G
MNEc.2.6.65084051.PC	VDR	0.219811904064738	3.92968101770613	0.000179628063656252	0.0177590880905015	C	A
MNEc.2.4.95578390.PC	LOC100630863	0.175056626730159	3.92886931973177	0.000180136441205523	0.0177928819543283	A	G
MNEc.2.11.40715682.PC	ATAD5	0.214331530894039	3.92702312162903	0.000181297876996657	0.0178714327957345	G	A
MNEc.2.7.43980305.PC	SAMD1	-0.183187007546371	-3.92495150786003	0.000182609659379309	0.0179502592300325	T	A
MNEc.2.10.6698587.PC	ARHGAP33	0.141932501491873	3.92408172727616	0.000183163124882399	0.0179824181371068	A	G
MNEc.2.6.43245603.PC	EPS8	0.180880048050197	3.92390408796532	0.000183276359082533	0.0179896348772056	T	C
MNEc.2.6.19254804.PC	PDE6D	-0.164353985031138	-3.92281769732368	0.000183970326736764	0.0180348376686308	T	C
MNEc.2.13.19475800.BIEC2-215043	LOC106781540	0.154702989161695	3.9217778554247	0.000184636916277387	0.0180792728855168	C	T
MNEc.2.7.27664531.PC	CBL	-0.142601609039296	-3.91984849987653	0.000185879859294358	0.0181660491103984	T	C
MNEc.2.8.42846485.PC	TGIF1	-0.110122732031502	-3.91809550393029	0.000187016130439555	0.0182413056787375	C	T
MNEc.2.10.17807203.PC	LIG1	-0.157691118107946	-3.91790072005905	0.000187142796811509	0.0182468776553703	C	T
MNEc.2.11.1005646.PC	SLC16A3	0.213040464798646	3.91753713675668	0.000187379451889963	0.0182632024547279	T	C
MNEc.2.21.49706914.PC	MARCH6	0.0772745110427169	3.9136347184247	0.000189937631672499	0.0184240164041945	A	G
MNEc.2.22.28460665.PC	TGM2	0.501769422362905	3.91235954397416	0.000190780779818759	0.018472377308809	T	C
MNEc.2.12.20767604.PC	VPS37C	0.120865734281441	3.91066025385399	0.000191909924704359	0.0185461288741712	T	C
MNEc.2.3.115381548.PC	SH3TC1	-0.197315708929827	-3.9071737199044	0.000194246720265279	0.0186965419319822	G	A
MNEc.2.5.27504707.PC	DIEXF	-0.172897654960555	-3.90511480760809	0.000195639440193705	0.0187895066727567	T	G
MNEc.2.5.14889293.PC	LOC100053446	-0.266894846492318	-3.90483111158887	0.000195832089670457	0.0188027615146696	G	A
MNEc.2.22.24025874.BIEC2-618325	POFUT1	-0.0979538069891165	-3.90475887519155	0.000195881172242871	0.0188069971435122	T	C
MNEc.2.10.30194289.PC	TMEM30A	-0.0764173314645106	-3.90456878882145	0.000196010386779685	0.0188155855180732	T	C
MNEc.2.3.36750497.PC	ANKRD11	-0.147207098914073	-3.90400586200626	0.000196393524879762	0.0188394382034805	C	T
MNEc.2.20.50515058.PC	IL17F	-0.473164992142203	-3.90233855526686	0.000197532534145952	0.0189089560558524	G	T
MNEc.2.13.1664966.PC	RBAK	-0.136542744863603	-3.90178830534289	0.000197909819292266	0.0189331026306598	T	C
MNEc.2.24.6099120.PC	KIAA0586	0.0876411765994548	3.89805705117814	0.00020048645124547	0.0190994727580757	A	G
MNEc.2.3.23474385.PC	MLKL	0.174231382378705	3.89623273854073	0.000201757892991903	0.0191776437346244	A	G
MNEc.2.16.4971642.PC	TMCC1	0.199131405723308	3.8951050783099	0.000202547662891578	0.0192242153168214	C	T
MNEc.2.6.5010630.PC	BARD1	0.264786831362349	3.89497524114239	0.000202638785548626	0.019229506890363	G	T
MNEc.2.21.3182463.PC	MAST3	0.144498019408015	3.89475442817016	0.000202793847178788	0.0192393985474792	G	A
MNEc.2.31.1147019.PC	LOC106782921	0.520166406366485	3.89314080317294	0.000203930435630608	0.0193089987431018	G	T
MNEc.2.23.14277044.PC	VPS13A	0.220974466009831	3.89251768780933	0.000204370968514395	0.0193380240472735	C	T
MNEc.2.6.75890451.PC	OS9	0.104192969440835	3.89232246831494	0.000204509172899805	0.0193458921406418	G	A
MNEc.2.16.49085576.PC	EPM2AIP1	0.139166199408195	3.89206543848568	0.000204691271904338	0.0193558627398918	A	G
MNEc.2.7.5399287.PC	LOC100066738	-0.426566441726796	-3.89012433531143	0.000206071512374208	0.0194426689690511	G	A
MNEc.2.2.36200952.PC	ARHGEF10L	0.262090499584517	3.88861992273178	0.000207147360570676	0.0195090445644861	G	A
MNEc.2.24.31432934.PC	PTPN21	-0.246017808950839	-3.88766674655923	0.000207831782828979	0.0195541637902349	G	A
MNEc.2.1.59639749.PC	PSAP	0.178442066063185	3.8862320258239	0.000208866055913921	0.0196188045427361	C	T
MNEc.2.21.1131297.PC	AKAP8	0.0718451358038147	3.88525937926766	0.000209570024063962	0.0196619980274995	T	G
MNEc.2.1.87843316.PC	FAM213A	0.106159214759342	3.88228808155882	0.000211734633564217	0.0198027516671066	A	G
MNEc.2.13.41452788.PC	RHOT2	0.169355634903662	3.8813692175686	0.000212408350516181	0.0198412514023094	C	G
MNEc.2.23.41023535.PC	CDKN2B	-0.12133776485237	-3.87951104753341	0.000213777044552665	0.0199214187264301	T	C
MNEc.2.16.7988753.PC	SETD5	-0.100090892684418	-3.87829650793827	0.000214676207035326	0.0199766870576022	A	G
MNEc.2.3.6525985.PC	FTO	0.0760414780230476	3.87822762253958	0.000214727313356023	0.0199804604309942	G	A
MNEc.2.3.30632665.PC	HSBP1	0.206670995859053	3.87697942236497	0.000215655375881547	0.0200360666274968	G	A
MNEc.2.2.107570040.PC	PRDM5	0.239767011474003	3.87620594122912	0.000216232399093369	0.0200688442665999	T	C
MNEc.2.28.41519554.PC	FBLN1	0.477220284939252	3.87119005871667	0.000220010281742176	0.020299891322501	C	T
MNEc.2.28.25853247.PC	DRAM1	-0.151781785315935	-3.86908309111857	0.000221615971771127	0.0203974546120566	T	C
MNEc.2.28.39748165.PC	LDOC1L	0.187179149006261	3.86776469518253	0.000222626396163154	0.0204589939707252	G	A
MNEc.2.4.63312086.PC	BBS9	-0.154391429036215	-3.8662396679248	0.000223800679002535	0.0205285347148659	T	G
MNEc.2.17.48413843.PC	KLF12	-0.105673020313954	-3.86447033492498	0.000225170501449541	0.0206087410334913	T	C
MNEc.2.18.80504140.PC	GPR1	0.159682147224226	3.86377130746865	0.00022571389671286	0.0206395125096143	C	T
MNEc.2.25.18535017.PC	RGS3	0.115263225017143	3.86360263826148	0.000225845200886781	0.0206478016899799	C	G
MNEc.2.4.5658674.PC	LOC102147921	0.588595130438265	3.86245437213791	0.000226741036342157	0.020700432936725	C	A
MNEc.2.15.88337082.PC	ADI1	0.0883865174158395	3.86062897130056	0.000228172144984976	0.0207899720480708	T	G
MNEc.2.29.5818110.PC	NRP1	0.600130417767141	3.85951263689885	0.000229051599054885	0.0208470218066909	C	T
MNEc.2.30.28675417.PC	IPO9	-0.11715768051837	-3.85921935575774	0.000229283184465243	0.0208620803768087	G	A
MNEc.2.24.25256808.PC	STON2	-0.130463797687526	-3.85772125719313	0.000230469633788746	0.0209368194729083	A	G
MNEc.2.30.25779908.PC	ASPM	0.449724038955015	3.85705872651278	0.000230996208086116	0.0209685531101865	A	C
MNEc.2.8.68342699.PC	LIPG	-0.230360622352704	-3.85627223263134	0.000231622800540179	0.021003774164514	T	C
MNEc.2.21.4444434.BIEC2-575928	CCDC125	0.159779455866776	3.85612729323749	0.000231738449594818	0.0210102349344573	T	C
MNEc.2.19.17178359.PC	LOC100630338	-0.210081015791872	-3.85545293629815	0.000232277254179917	0.0210444398230156	G	A
MNEc.2.16.7638047.PC	IRAK2	-0.112109106250308	-3.85514391068614	0.000232524562562114	0.021062337608322	G	A
MNEc.2.30.1611637.PC	CEP170	-0.105344711292874	-3.85337611353722	0.000233944148789081	0.0211544791482095	C	T
MNEc.2.8.13134053.PC	LOC100052508	-0.214115478635527	-3.85237513964813	0.000234751626003635	0.0212011605916196	G	A
MNEc.2.18.19229993.PC	UBXN4	-0.0881928115272527	-3.85160217269816	0.000235376994191176	0.0212373456615979	A	G
MNEc.2.7.25771843.PC	TAGLN	0.255858379956088	3.85132960488056	0.000235597894456424	0.0212516022095045	C	T
MNEc.2.3.10117542.PC	CNOT1	-0.104656013994565	-3.85077119626341	0.000236051070965944	0.0212819602237806	G	A
MNEc.2.24.45813428.PC	LOC100629687	0.170471176024348	3.84937448538261	0.000237188222873939	0.0213524453072996	A	G
MNEc.2.22.8494615.PC	KIF16B	0.0853944904644802	3.84537314186965	0.000240475032414906	0.0215359328253962	C	A
MNEc.2.13.38790156.PC	LOC100630058	-0.0771248292668675	-3.84392627841281	0.0002416742051182	0.0216098241004848	G	A
MNEc.2.21.8208398.PC	CENPK	-0.154666430995178	-3.84226853393963	0.00024305518267343	0.0216966653810031	T	C
MNEc.2.26.38838913.PC	SIK1	0.339097268709555	3.84176108626181	0.000243479415287595	0.0217198302385901	C	G
MNEc.2.6.19798955.PC	NMUR1	0.394660913944504	3.84095951373554	0.000244150981942798	0.0217613826498292	A	G
MNEc.2.15.19204156.PC	RETSAT	0.113468674500779	3.84074049049595	0.000244334789806618	0.021771430092596	A	G
MNEc.2.8.13580083.PC	GATC	-0.0944052157392929	-3.84031808268517	0.000244689654807456	0.0217924748577506	A	C
MNEc.2.4.78950634.PC	CADPS2	-0.183257080489887	-3.84027744536475	0.000244723820196882	0.0217944795554419	G	A
MNEc.2.8.52716748.PC	TRAPPC8	-0.0778959949446877	-3.83939610760188	0.000245465917907534	0.0218386664420888	A	C
MNEc.2.8.39187946.PC	GNAL	0.181049843415819	3.83917103923463	0.000245655772760636	0.021850232196406	A	G
MNEc.2.8.14456576.PC	CCDC64	-0.160166021086199	-3.83883840613719	0.000245936620040832	0.021868532666675	A	G
MNEc.2.1.175470553.PC	FBXO33	0.0880763839931161	3.83755818649342	0.000247020394719128	0.0219324446046625	C	A
MNEc.2.6.82303454.PC	HELB	0.179559776999795	3.83742358013068	0.000247134610997045	0.0219400126336456	T	C
MNEc.2.7.26102154.PC	DDX6	0.0825166757497099	3.83717576572155	0.000247345018618278	0.0219504555443325	T	C
MNEc.2.2.11215030.PC	STIL	-0.173555125497921	-3.83630832985369	0.000248082866815515	0.0219932491414831	C	T
MNEc.2.28.36077976.PC	DDX17	-0.132301338717392	-3.83610672948721	0.000248254650706145	0.0219986896260796	G	T
MNEc.2.2.32159445.BIEC2-492184	ASAP3	0.137492889611722	3.83587551022741	0.000248451812815216	0.0220090204474821	C	T
MNEc.2.4.6294838.PC	ATXN7L1	-0.140097847691256	-3.83265779672001	0.000251211152803615	0.022169338847661	T	C
MNEc.2.11.19117762.PC	GPATCH8	-0.10456003194783	-3.83123924689725	0.000252436902720586	0.0222489833937861	G	A
MNEc.2.13.20089176.PC	KDM8	-0.102054552036192	-3.82998598016674	0.000253524585841342	0.0223116016904343	C	T
MNEc.2.21.2546572.PC	SLC27A1	-0.150997313082676	-3.82961633613245	0.000253846245953254	0.0223314559724263	A	G
MNEc.2.20.45842345.PC	TNFRSF21	0.332393719277513	3.82957940837803	0.000253878401483737	0.0223323557125773	G	A
MNEc.2.1.159120531.PC	LOC100072838	0.268100962919411	3.82950550425516	0.000253942766562996	0.022334830313957	A	G
MNEc.2.25.28646868.PC	NEK6	0.146048658564857	3.82826714000921	0.000255023612995332	0.0224023801180497	G	A
MNEc.2.26.31810967.PC	CHAF1B	0.192720435253541	3.82694758325514	0.000256180160086175	0.0224732074453646	G	A
MNEc.2.16.40067468.PC	LTF	-0.392629453559232	-3.82517529168366	0.000257741399665965	0.0225714589053329	C	T
MNEc.2.18.3151666.PC	AMMECR1L	-0.111886376864696	-3.8232965263618	0.000259406355722136	0.022662217207856	C	T
MNEc.2.3.80077948.PC	OCIAD2	-0.154219263242115	-3.82053621673999	0.000261871179026406	0.022801772588756	T	C
MNEc.2.28.18748173.PC	UBE2N	0.071616726704088	3.81946825701341	0.000262830803692401	0.0228543138567165	A	G
MNEc.2.5.39107074.PC	LOC106783202	0.220201770239581	3.81924351462576	0.000263033175253022	0.0228661332443244	G	A
MNEc.2.22.6471320.PC	POLR3F	-0.0780407331382417	-3.81898690498843	0.000263264423961947	0.0228778301361717	T	C
MNEc.2.6.35605104.PC	KLRG1	0.333006072421911	3.81734493144101	0.000264748722422276	0.0229630633021764	T	C
MNEc.2.9.2769454.PC	RMDN1	-0.0815808752946557	-3.81707988037667	0.000264989069120596	0.0229776764984076	C	T
MNEc.2.2.20008126.PC	MTF1	0.0913972052594638	3.81649345605762	0.000265521575863003	0.0230105893388791	A	G
MNEc.2.24.7896775.PC	SIX4	0.485701721222667	3.81427379175633	0.000267546426745496	0.0231220167419486	T	C
MNEc.2.18.20182797.PC	THSD7B	0.25483887543994	3.81381278531746	0.000267968817259319	0.0231500645050787	G	T
MNEc.2.11.12007149.BIEC2-139240	GNA13	-0.080647184592766	-3.81251805544103	0.000269158503035734	0.0232205167263998	A	G
MNEc.2.13.17154091.PC	CHCHD2	0.123556487799732	3.81070463303932	0.000270833280347359	0.0233166450479009	G	A
MNEc.2.5.41357440.PC	LOC100057465	-0.0673729398591426	-3.81051554239174	0.000271008485815892	0.0233279223887873	C	T
MNEc.2.31.9923314.PC	FAM120B	0.0833404133428387	3.8101061529434	0.00027138818411087	0.0233445542453464	T	C
MNEc.2.2.51730142.PC	POLR3D	-0.108158202985694	-3.80979349584612	0.000271678507642704	0.0233591312239597	T	C
MNEc.2.11.41345765.PC	NLK	-0.0979578085437166	-3.80976326630634	0.000271706593557386	0.0233604848839001	C	T
MNEc.2.16.39935778.PC	SETD2	0.087562795248181	3.80805051731116	0.000273302424755572	0.0234463156451054	G	A
MNEc.2.10.82184181.PC	IL20RA	0.269304675737282	3.80562858929422	0.000275574304967151	0.0235651016009269	C	T
MNEc.2.10.77364970.PC	AKAP7	0.120297730817681	3.80521108253289	0.000275967763051968	0.0235886229323935	C	T
MNEc.2.2.1279200.BIEC2-450635	LOC102149359	0.148549618435652	3.80375028551083	0.000277348642363138	0.0236642694423724	G	T
MNEc.2.6.83528502.PC	LYZ	0.526243200871743	3.80349109316112	0.000277594342748531	0.0236743994447432	G	T
MNEc.2.13.39884123.PC	MIR1842	0.100497684740063	3.80349074689371	0.000277594671130327	0.0236743994447432	A	G
MNEc.2.14.3229333.PC	RNF130	0.286500924406978	3.80332024831367	0.000277756408065275	0.0236837530482556	A	G
MNEc.2.5.3258639.PC	C5H1orf116	-0.138015158819403	-3.80233380244999	0.000278693929355118	0.0237380280566005	T	G
MNEc.2.11.46667845.PC	TAX1BP3	0.116369608370331	3.79693440489288	0.000283879287555585	0.0240224042101929	A	G
MNEc.2.4.54092682.PC	NUPL2	-0.0719587780386056	-3.79474785549039	0.00028600524664207	0.0241504795234806	T	C
MNEc.2.1.161117978.BIEC2-73195	RBM23	0.101790428161666	3.79366812101189	0.000287060657271767	0.0242045044803764	C	T
MNEc.2.9.47030376.PC	UBR5	-0.095670913247541	-3.78883799996369	0.000291827639488373	0.0244701855226468	A	G
MNEc.2.5.85528088.PC	ST6GALNAC3	-0.278980737640811	-3.78734581916907	0.000293315523814693	0.0245465551538212	G	T
MNEc.2.2.28789719.PC	SFN	-0.200781349640189	-3.78650023679654	0.000294161881789877	0.0245941740377595	G	C
MNEc.2.2.6692768.PC	CC2D1B	0.0931943474529228	3.78210332771641	0.000298600517505209	0.0248329252735961	A	G
MNEc.2.8.44100640.PC	SMCHD1	-0.147380996328606	-3.781069983723	0.000299652902842473	0.0248936482989995	G	A
MNEc.2.8.6056803.PC	OSBP2	0.0812757501989678	3.77898355713316	0.000301788570932616	0.0250002930746611	G	A
MNEc.2.2.18355982.PC	LOC102149792	0.18946586876532	3.77602215710993	0.000304844808515643	0.0251560015173077	G	A
MNEc.2.15.60803574.PC	LOC102149508	0.094997047162605	3.77313601480611	0.000307851770912887	0.0253048767799759	C	A
MNEc.2.5.66541713.PC	TRMT13	0.118960842532397	3.7724483592028	0.000308572375311698	0.0253404486507599	T	G
MNEc.2.10.19692116.PC	ATF5	0.224260758075571	3.77206193663407	0.00030897801895424	0.0253605567059588	G	A
MNEc.2.21.4928809.CUHSNP00028488	CCNB1	0.30848853272115	3.77162184164782	0.000309440624219548	0.025383116416922	G	T
MNEc.2.14.37477443.PC	DNAJC18	-0.0709834553179501	-3.77161013838495	0.000309452935101548	0.0253835439206695	G	A
MNEc.2.6.48564998.PC	LOC102148747	0.881316138548116	3.77125997151715	0.000309821498370028	0.0254016990397388	C	T
MNEc.2.8.26850725.PC	LOC106783488	0.234105091985068	3.76785146192552	0.000313431017161679	0.0255868019477933	A	G
MNEc.2.6.64111024.PC	SCAF11	-0.0764615251747058	-3.76619888005799	0.000315195458472632	0.0256843147854299	T	C
MNEc.2.28.35752568.PC	PDXP	-0.110373498468992	-3.76531407287508	0.000316144045609895	0.0257344679425246	G	A
MNEc.2.22.48615468.PC	OSBPL2	-0.0654063639434098	-3.76519319223632	0.000316273850916784	0.0257422664876274	A	G
MNEc.2.16.22734540.PC	SLC25A26	0.103361600387373	3.76435039205848	0.000317180288886737	0.0257966305271101	C	T
MNEc.2.4.16175477.PC	ADCY1	0.368540522170331	3.76335302181078	0.00031825616865199	0.0258580216841034	C	A
MNEc.2.3.6534232.PC	RPGRIP1L	0.187742118858688	3.76133268074304	0.000320446217613626	0.0259750843165508	C	T
MNEc.2.22.578656.PC	PYGB	0.108687032520607	3.75728096053101	0.000324881662960813	0.0262023124675781	G	A
MNEc.2.3.64290485.PC	UTP3	-0.0802270894787086	-3.75587517448052	0.000326434218063108	0.0262866450691711	G	A
MNEc.2.2.87716477.PC	ABCE1	0.115981351356009	3.75227668623508	0.000330440692928952	0.0264954208236622	G	A
MNEc.2.25.33437453.PC	GPR107	-0.254977911384508	-3.75176156873902	0.000331018034141891	0.0265235403926692	A	G
MNEc.2.23.23158857.PC	LOC106782487	-0.11715418372288	-3.75009484889672	0.000332892681915633	0.0266116619699067	G	A
MNEc.2.22.37324255.BIEC2-595096	LOC102150519	0.0935806978549242	3.74895728454572	0.000334177966465618	0.0266730485121218	G	A
MNEc.2.20.38585589.PC	SAYSD1	0.0860071809834511	3.7483348556304	0.000334883222552426	0.0267079406251947	C	T
MNEc.2.22.18228380.PC	SIGLEC1	-0.707850518774229	-3.74777427927039	0.000335519609319065	0.0267401033434397	T	C
MNEc.2.22.35515193.PC	ACOT8	0.16198410157307	3.74646612594486	0.000337009159221313	0.0268181676850202	T	C
MNEc.2.4.95453549.PC	LOC100630624	0.265883041101114	3.74592591905566	0.000337626111497053	0.0268458146119437	A	C
MNEc.2.22.35762510.PC	NCOA3	0.0800658670041585	3.74572623681871	0.000337854434295312	0.0268552886223976	A	G
MNEc.2.4.101434906.CUHSNP00150422	GIMAP8	-0.106339907763886	-3.74387552833976	0.000339977605298353	0.0269613338826186	C	T
MNEc.2.2.31198982.PC	ZBTB40	-0.08191400714547	-3.74193837322674	0.000342213567638488	0.0270718307943215	G	A
MNEc.2.9.82719476.PC	TONSL	-0.142541632797744	-3.74115252368101	0.000343124624712834	0.0271144378728173	T	C
MNEc.2.23.52634095.PC	GADD45G	0.371688982613584	3.74022985215865	0.000344197253364098	0.0271718944083525	G	A
MNEc.2.6.37075726.PC	OLR1	0.874445804713453	3.73981836876315	0.000344676642643891	0.0271945050644871	C	T
MNEc.2.27.11728348.PC	LOC102148741	0.142643435730222	3.7396496086941	0.000344873436610658	0.0272015276352704	T	G
MNEc.2.20.45347364.BIEC2-533917	CLIC5	-0.217621586168562	-3.73897375987764	0.000345662628864005	0.0272406142007612	C	T
MNEc.2.1.84649564.PC	CCSER2	-0.11486711943083	-3.73895685639985	0.000345682389186413	0.0272409265334602	G	A
MNEc.2.3.35509489.PC	LOC106782967	-0.215662861060813	-3.73726497026752	0.000347665674799696	0.0273456635148375	C	G
MNEc.2.15.39645875.PC	AHSA2	-0.0786388531536644	-3.73458597619761	0.000350828273887477	0.0275181204476175	T	C
MNEc.2.2.30227726.BIEC2-490995	IL22RA1	0.112413084788707	3.73190265066195	0.000354023451916337	0.0276871805215597	C	T
MNEc.2.7.2434604.PC	EEF2	-0.126752646967065	-3.73134357932527	0.000354692648718379	0.0277218587996006	A	G
MNEc.2.1.160451659.PC	PPP1R3E	-0.148523606770558	-3.73132849545578	0.000354710720482629	0.0277226988609415	C	T
MNEc.2.4.8005982.PC	LOC102148965	-0.13276750297544	-3.73114847913538	0.000354926463128625	0.0277338344088821	A	G
MNEc.2.17.1097518.PC	IFT88	-0.125533273644239	-3.73107829117263	0.000355010614574397	0.0277398373697855	T	C
MNEc.2.27.11294281.PC	DUSP26	0.153974945970787	3.73036436231991	0.000355867656049623	0.0277895963188403	T	C
MNEc.2.31.16251457.PC	LOC100063776	-0.228682677041975	-3.72931121372874	0.000357135515732071	0.0278454940483563	C	T
MNEc.2.5.1886761.PC	PLEKHA6	0.24033844936524	3.7290023867088	0.000357508120172311	0.0278626867531843	A	G
MNEc.2.8.13129165.PC	CIT	0.45053627073673	3.72866995328358	0.000357909619956511	0.0278817582062127	G	C
MNEc.2.27.4117405.PC	AP3M2	0.092279981214147	3.72779700538824	0.000358965977418432	0.0279380100939561	G	A
MNEc.2.18.47776222.PC	DHRS9	0.228931940560804	3.72699217022466	0.000359942542305853	0.027991127176313	G	T
MNEc.2.19.48416180.PC	BBX	0.117687578157803	3.72599673773297	0.000361153873665037	0.0280387071323454	G	A
MNEc.2.6.28856527.BIEC2-946030	LOC100056745	0.110636772772277	3.72395182971307	0.000363654493844137	0.0281704495618542	G	A
MNEc.2.10.25018832.PC	NCR1	-0.244555147991521	-3.72284442347506	0.000365015562897061	0.0282406322141374	A	G
MNEc.2.11.44951063.PC	SMYD4	0.104424479353559	3.72181014935247	0.00036629112899154	0.0283060712057946	T	C
MNEc.2.22.28813465.PC	RALGAPB	-0.0774433794528396	-3.71994403826399	0.000368603343883445	0.0284241008716751	C	T
MNEc.2.21.4920216.PC	PIK3R1	0.218985157542811	3.71828659134803	0.000370668662559949	0.0285235756293588	C	T
MNEc.2.26.37688036.PC	PRDM15	-0.104212062436537	-3.71733567886444	0.000371858549981674	0.0285802208261512	T	G
MNEc.2.7.78438564.PC	ADM	0.35102010153234	3.71694974793268	0.000372342506648211	0.0286006681001632	G	T
MNEc.2.26.38574472.PC	C26H21orf33	-0.0850692407466214	-3.71668294778558	0.000372677424124191	0.0286159448732919	G	A
MNEc.2.10.22923166.PC	LENG1	0.0971159338951352	3.71664252649287	0.000372728190483063	0.0286164970690404	G	A
MNEc.2.10.15534146.PC	OPA3	0.0741892263034584	3.71636719011575	0.00037307416925252	0.0286359963212854	A	G
MNEc.2.1.160425495.PC	LOC100058831	0.420926280753461	3.71615214751456	0.000373344597496484	0.0286473226081931	T	G
MNEc.2.2.78482070.PC	CTSO	0.122894698793991	3.71614494875164	0.000373353653576636	0.0286474187499627	T	C
MNEc.2.6.19498496.PC	EIF4E2	-0.0673601998582642	-3.71436853304901	0.000375594799794645	0.0287725888388183	T	A
MNEc.2.19.37225965.PC	PARP15	-0.162777729961173	-3.71240433863772	0.000378087761413128	0.0288953029702641	C	T
MNEc.2.17.46286982.PC	MZT1	-0.114597246519084	-3.7121892605829	0.000378361694211428	0.0289080675081076	C	T
MNEc.2.22.37005826.PC	DDX27	-0.0689079875831148	-3.71207815117974	0.000378503282016042	0.0289171229064637	A	C
MNEc.2.11.37864352.PC	CCL1	-0.682720290538348	-3.71155901829214	0.000379165486933741	0.0289490298867709	A	G
MNEc.2.16.54903085.PC	CMC1	-0.114457602863832	-3.71036270892752	0.000380695699409654	0.0290189581568978	A	G
MNEc.2.7.18801937.PC	RDX	-0.117882699382546	-3.7085613813419	0.000383010894194989	0.0291432873912296	T	G
MNEc.2.3.37362433.PC	SLC9B2	0.126999701597498	3.70838234350529	0.000383241737378747	0.0291549919422337	T	C
MNEc.2.1.51916178.PC	JMJD1C	0.14553392884615	3.70779689080788	0.000383997518380569	0.0291937136465537	T	C
MNEc.2.5.53913661.PC	HIPK1	-0.13400915039488	-3.70550683763528	0.000386967479618484	0.0293334956721587	A	G
MNEc.2.11.3096390.PC	TIMP2	0.436213962200859	3.70490607603387	0.000387750218350528	0.0293687177726782	C	T
MNEc.2.11.45252894.PC	SMG6	0.0937748529487266	3.69936828393018	0.000395036795161752	0.0297108514891311	C	T
MNEc.2.5.58767425.PC	MYBPHL	0.234175421974861	3.6986588898134	0.000395979572488026	0.0297564807114229	G	A
MNEc.2.16.64586118.PC	PLCL2	0.0958820581435519	3.69767488103497	0.000397290855866444	0.0298240030123125	G	A
MNEc.2.11.47169063.PC	ANKFY1	-0.117373654173397	-3.69614531084837	0.000399337358904677	0.0299222938098944	C	A
MNEc.2.11.39426432.PC	RHOT1	-0.118372798073903	-3.69591079518111	0.000399652017059192	0.0299389123511668	A	G
MNEc.2.5.741481.PC	BTG2	0.158620090456998	3.69411771716823	0.000402065665786724	0.0300619107625276	T	C
MNEc.2.24.32072984.PC	FOXN3	-0.172700952681025	-3.68943512907363	0.000408434449884063	0.0303731283026091	G	A
MNEc.2.3.17152094.PC	RANBP10	-0.092783981158183	-3.68939229691417	0.000408493146518426	0.0303753228662047	C	T
MNEc.2.13.31239554.PC	SNX29	-0.137995919041669	-3.68933364619149	0.000408573533726588	0.0303793935722572	G	A
MNEc.2.18.75864062.BIEC2-419927	TRAK2	-0.0819422183238089	-3.68875884455412	0.000409362159072177	0.0304153296134548	C	T
MNEc.2.4.95366232.PC	MGAM	0.230023689528211	3.68792533491205	0.000410508304031974	0.0304717768368846	C	T
MNEc.2.1.21424010.PC	MXI1	0.167503955463542	3.68561261419414	0.000413704498117081	0.0306291501802123	T	C
MNEc.2.2.31965629.PC	TCEA3	0.215254249729086	3.68529314864386	0.000414147858191885	0.0306535816055996	G	A
MNEc.2.11.48965957.PC	SPAG7	-0.118801595600427	-3.6844648818865	0.000415299448108023	0.0307109191047449	T	C
MNEc.2.19.32942405.PC	NRROS	-0.157322732687835	-3.68326309465521	0.000416975784726435	0.0307966563714654	T	C
MNEc.2.12.26872537.PC	SSH3	0.156972965855044	3.6791438953918	0.000422770509569027	0.0310857490332988	C	T
MNEc.2.15.76703075.PC	GEN1	0.388652668818973	3.67700540608564	0.000425808977826591	0.0312327242563718	C	T
MNEc.2.14.12217233.PC	PANK3	-0.172264461101412	-3.6769131736164	0.000425940492282021	0.0312393441888204	G	A
MNEc.2.2.76672648.PC	PDGFC	-0.186206823232699	-3.67463339347996	0.000429203542005053	0.0313904771609792	T	C
MNEc.2.26.30274654.PC	GART	-0.123448063971485	-3.67302218836942	0.000431523984421644	0.0315023659978499	G	A
MNEc.2.5.41609564.PC	NTRK1	0.689782640740836	3.67216914827574	0.000432757350501421	0.0315569269564602	T	C
MNEc.2.16.79205686.PC	PLOD2	-0.239299532460932	-3.67172942653564	0.00043339442995815	0.0315840946623337	G	A
MNEc.2.23.39274894.PC	DENND4C	-0.129133738251314	-3.67091299622799	0.000434579660024227	0.0316503621430608	A	G
MNEc.2.24.14094651.PC	RAD51B	0.427476693524679	3.67080810803811	0.00043473215180417	0.0316547689290421	A	C
MNEc.2.8.53682626.PC	RNF125	0.25449323581611	3.66978044544166	0.00043622891405288	0.0317201252718262	C	T
MNEc.2.28.27064029.PC	CHST11	-0.186671941581259	-3.66967142319626	0.000436387989162466	0.0317265164719747	C	T
MNEc.2.16.45585252.PC	TTC21A	0.252251957960276	3.66962221802395	0.0004364598028342	0.0317286906572234	C	T
MNEc.2.9.17207025.PC	SULF1	0.37889280357214	3.66916953348725	0.000437121011675122	0.0317565142076134	G	A
MNEc.2.11.59801525.PC	TOP3A	-0.0783246198731888	-3.66860111907082	0.000437952609163614	0.0317968387382735	A	G
MNEc.2.7.3262971.PC	TNFSF14	0.371067210996271	3.66838857758765	0.000438263946316507	0.0318126271343096	C	T
MNEc.2.1.75410452.BIEC2-32192	NID1	0.285621260329841	3.66551969525351	0.000442487018775201	0.0320088666135118	A	G
MNEc.2.14.69707253.PC	ST8SIA4	-0.114528216678901	-3.66498540593256	0.000443277769217099	0.0320396877519039	C	T
MNEc.2.17.80183908.PC	GRTP1	0.201487702846602	3.66474529777231	0.000443633567731916	0.0320586822087125	G	A
MNEc.2.31.21897517.PC	LOC102148065	-0.347466562764011	-3.66328675418263	0.000445800717037925	0.0321576263411307	C	T
MNEc.2.1.183877648.PC	POLE2	-0.174748495141483	-3.66083038122116	0.000449473239467572	0.032336890370921	T	C
MNEc.2.6.41133563.PC	GUCY2C	0.18185360357377	3.6592374769498	0.000451870144736814	0.0324503352533515	A	G
MNEc.2.7.26299210.PC	NLRX1	0.206077000956159	3.65750904703779	0.000454484725181567	0.0325575955101227	T	C
MNEc.2.6.74768628.PC	ZBTB39	-0.0581186453270086	-3.6574722788869	0.000454540499944665	0.0325597425267481	G	T
MNEc.2.10.80882896.PC	LOC102150490	-0.1719076274841	-3.65673952999889	0.000455653387627933	0.0326090200366854	C	T
MNEc.2.6.21354587.PC	LOC100065342	0.331352741200207	3.65608890542847	0.000456643716713608	0.0326563071556999	G	A
MNEc.2.10.42547835.PC	SRSF12	0.222999153873326	3.65451201842216	0.000459052424598911	0.032765900761403	T	C
MNEc.2.1.144992609.PC	PATL2	-0.150755927016368	-3.65401501877322	0.000459814095366462	0.0327931520609717	G	T
MNEc.2.2.80151519.PC	TLR2	-0.209315439644784	-3.65379809533036	0.0004601469151884	0.0328073813221781	T	C
MNEc.2.9.82638765.PC	NRBP2	-0.21230885066402	-3.65373564281917	0.000460242776845001	0.0328111261213979	C	T
MNEc.2.11.7273036.PC	NAT9	-0.189095705153848	-3.65329933260996	0.000460913022165559	0.03283788198474	C	T
MNEc.2.10.80477954.PC	LOC100073156	-0.177449922827147	-3.65287271822338	0.000461569270068006	0.0328698615868672	C	A
MNEc.2.2.113736733.PC	LARP7	0.120410373308006	3.65257582693998	0.000462026492856967	0.0328881195952279	T	A
MNEc.2.26.26860110.PC	LOC102149344	-0.292074107688234	-3.65232356522718	0.000462415322824243	0.0329071343870253	A	G
MNEc.2.14.41435359.PC	CDKN2AIPNL	0.284982767370302	3.65191548855516	0.00046304498070921	0.0329346071435718	C	G
MNEc.2.13.41452788.PC	GNPTG	0.119782891368157	3.65050773852127	0.000465223384112481	0.0330262537543429	C	G
MNEc.2.25.37000246.PC	DNLZ	-0.114436606106769	-3.64824435314272	0.000468746260784989	0.0331867232791823	G	A
MNEc.2.2.31089967.PC	LYPLA2	-0.0755147396088328	-3.64802313098212	0.000469091941796985	0.0331950552859364	G	A
MNEc.2.5.3211534.PC	C4BPB	-0.417283885693545	-3.64738577499185	0.000470089227127854	0.0332422154567735	G	A
MNEc.2.12.24412723.PC	LOC106781492	0.370918548107338	3.64681972549337	0.000470976626659713	0.0332783370463918	C	A
MNEc.2.7.68765814.PC	RPS3	0.114314413001927	3.64528600198332	0.000473389062321285	0.0333818213568744	A	G
MNEc.2.10.23515753.PC	ZNF845	0.173859429017883	3.64514414113349	0.000473612791448629	0.0333938655811688	G	A
MNEc.2.10.19335781.PC	ALDH16A1	-0.112670687524933	-3.64459652214755	0.000474477385754059	0.0334403157061053	T	C
MNEc.2.3.49027482.PC	FAM13A	0.434183814412084	3.64360638691018	0.000476044444345446	0.0335172476332748	T	C
MNEc.2.9.37878669.PC	DECR1	0.105848229047231	3.64186722828069	0.000478808873155855	0.0336455513712115	T	C
MNEc.2.1.59653737.PC	ASCC1	0.102484644893126	3.63938496889761	0.000482780909594497	0.0338258717231887	C	A
MNEc.2.20.23794287.PC	TRIM38	-0.0917190176067339	-3.6364665148122	0.000487490973960108	0.0340332586198221	T	C
MNEc.2.2.25697601.PC	COL16A1	0.249901700529986	3.63583091312928	0.00048852253843135	0.0340820188848314	C	T
MNEc.2.5.37844719.PC	LOC102147834	0.316432869737204	3.63537033290911	0.000489271343194284	0.0341100202957382	A	G
MNEc.2.1.57578037.PC	PBLD	-0.083171218076186	-3.63468553209563	0.000490386698664136	0.0341598196366104	T	C
MNEc.2.24.8960772.PC	MNAT1	0.131055043124761	3.63461827293541	0.000490496375831123	0.034162430475901	A	G
MNEc.2.24.2319993.PC	CNIH1	-0.0852382237536354	-3.63220501356765	0.000494447046723222	0.034329581245032	T	G
MNEc.2.4.92665693.PC	MKRN1	0.0933432655481912	3.63093864785618	0.000496532247695356	0.0344162834964812	G	A
MNEc.2.3.55186644.PC	SEC31A	-0.0580021807150648	-3.63055783336968	0.000497160929584601	0.0344448637886069	T	C
MNEc.2.16.2058009.PC	IQSEC1	-0.148931908697796	-3.62596804167008	0.000504797874923009	0.0347741102995126	G	A
MNEc.2.15.2342853.PC	GCC2	-0.0693302755467745	-3.62289461474416	0.000509973882763385	0.0349955386452688	A	C
MNEc.2.16.75067271.PC	TFDP2	0.130806301635856	3.61809389793012	0.000518159811895506	0.0353500267770774	C	T
MNEc.2.4.7173077.PC	LAMB1	-0.240318169442557	-3.61706698118648	0.000519926980746111	0.0354236084189785	T	G
MNEc.2.18.67306996.PC	LOC102148954	-0.0776053919515794	-3.61698620470484	0.000520066227374838	0.0354299071759347	A	G
MNEc.2.12.32276672.PC	MOB2	0.0935827094691439	3.61612745718505	0.000521548771008109	0.0354995767948358	T	C
MNEc.2.24.35732011.PC	TMEM251	-0.0867993687733111	-3.61559533513744	0.000522469440246484	0.0355376285511017	A	G
MNEc.2.30.27536195.PC	LOC106782905	-0.295505718792901	-3.6151503393601	0.000523240549475419	0.0355693449388717	A	G
MNEc.2.6.50763014.PC	CASC1	0.135109951677856	3.61481570845713	0.000523821124968544	0.0355973435611989	T	C
MNEc.2.1.183529777.PC	DNAAF2	-0.0994957675762437	-3.61451994497665	0.000524334775648563	0.0356181442985863	T	C
MNEc.2.15.50996325.PC	FOXN2	0.15120422507439	3.61415269133622	0.000524973248394034	0.0356442457345372	C	T
MNEc.2.1.59715943.PC	ANAPC16	0.0856229157726035	3.61311025601767	0.000526789551943756	0.0357249024503331	G	T
MNEc.2.1.61219923.PC	P4HA1	-0.342060823366977	-3.61105054425685	0.000530395876146992	0.0358769437887029	T	C
MNEc.2.30.27302474.PC	LOC106782907	0.195627021960515	3.61043873114357	0.00053147159882984	0.0359136397408075	A	G
MNEc.2.2.25359295.PC	LAPTM5	-0.160906031432825	-3.61035149775866	0.000531625145843396	0.035920869264678	T	C
MNEc.2.3.18274742.PC	CENPT	0.321669199534162	3.60949184230109	0.000533140553526968	0.0359881574969886	A	G
MNEc.2.1.50707169.PC	CDK1	0.429478914743627	3.60619179363965	0.00053899607447732	0.03624336904981	A	G
MNEc.2.10.19115576.PC	EMP3	-0.221136846400501	-3.6025887094452	0.000545458980035004	0.036507397194204	C	A
MNEc.2.10.12055626.PC	TMEM91	-0.159111502511235	-3.60132528497209	0.000547742567938531	0.0366110416722818	C	A
MNEc.2.2.13560799.PC	BTBD19	0.359328108027149	3.60041062837488	0.000549401430565254	0.0366711312426588	T	C
MNEc.2.4.39811146.PC	ASNS	-0.1240601816485	-3.60015650782771	0.000549863160694521	0.0366873554373458	A	G
MNEc.2.1.61009780.PC	MCU	0.171576977356862	3.59989656676268	0.000550335847515119	0.0367071321473655	T	C
MNEc.2.2.40569013.PC	CLCN6	-0.160600906156655	-3.59899800836262	0.000551972792587783	0.0367696721063192	C	T
MNEc.2.25.36389681.PC	RXRA	-0.167913723816983	-3.59853954783673	0.000552809770162024	0.0367996362943386	G	A
MNEc.2.11.59489172.PC	SLC5A10	-0.193290052563077	-3.59806381898942	0.000553679546330332	0.036834408413839	A	G
MNEc.2.29.26207208.PC	SFMBT2	0.280461073226873	3.59795442903771	0.000553879727775812	0.0368397655477013	A	G
MNEc.2.7.83647453.PC	RRAS2	-0.155231450853051	-3.59744964336377	0.000554804365526044	0.0368709939965851	A	G
MNEc.2.31.15316025.PC	FBXO5	0.228305734528357	3.59549526678021	0.000558398112821794	0.0370134769394	C	T
MNEc.2.24.23557770.PC	ALKBH1	-0.10530307112624	-3.59400939365944	0.000561145134102648	0.0371287449557762	A	G
MNEc.2.14.44690159.BIEC2-257611	LOC102148406	-0.157080850018632	-3.59235620719967	0.000564216544308835	0.0372563631664146	G	A
MNEc.2.16.41618325.PC	KIF15	0.266885670887148	3.5900218956469	0.000568580568005745	0.0374314897871709	C	T
MNEc.2.19.49083325.PC	KIAA1524	0.142139239389427	3.58951555825749	0.000569531388738084	0.0374667188591955	C	T
MNEc.2.2.48905837.PC	LOC100065083	0.26360578296559	3.58926958471903	0.000569993831908475	0.037481507996553	A	G
MNEc.2.3.10001363.PC	KIFC3	0.134906346422834	3.58643558002342	0.000575347667381246	0.0376901807795606	T	C
MNEc.2.21.51954118.PC	MED10	-0.130667323450949	-3.58587815853849	0.000576406313819939	0.0377373273471783	T	C
MNEc.2.15.52039043.PC	MSH2	0.100057420665212	3.58475238131353	0.000578550009289881	0.0378161959969372	T	C
MNEc.2.1.90327730.PC	CFAP161	0.295341903505085	3.58232585842079	0.000583196316171912	0.0380044010700152	T	C
MNEc.2.27.6861187.PC	ASH2L	0.0809395531085035	3.5811184719464	0.000585521384354374	0.0381040957891705	T	C
MNEc.2.22.21645597.PC	TRIB3	-0.434439318221123	-3.5802902651913	0.000587121345183075	0.0381635843829447	T	G
MNEc.2.5.21828476.PC	HMCN1	0.358513874477897	3.5800312413194	0.000587622587734727	0.0381799943310241	C	T
MNEc.2.21.3627220.PC	NR2C2AP	0.0977917204904809	3.57970143525265	0.000588261389727814	0.0382055617565331	C	T
MNEc.2.15.33483652.PC	ANTXR1	0.197485313436983	3.57919776496343	0.000589238220620832	0.0382512843181257	A	C
MNEc.2.19.10420215.PC	PHC3	0.184661133246057	3.57768781826897	0.000592175875594807	0.0383715776248396	G	A
MNEc.2.23.14930581.PC	GCNT1	-0.269691897078053	-3.57647133075634	0.000594552691361887	0.0384696170222345	C	T
MNEc.2.5.59913918.PC	C5H1orf194	-0.118399692092956	-3.57602056376068	0.000595435710460388	0.0385014995120502	A	G
MNEc.2.3.36019903.PC	GAS8	-0.169008870793739	-3.57390580294087	0.000599594997564189	0.0386617236662686	T	C
MNEc.2.7.2984123.PC	MIR8996	0.105347542570819	3.57344276927803	0.000600509355672974	0.0387009049282493	T	C
MNEc.2.24.43982341.PC	EIF5	0.139955588993651	3.57322084808048	0.000600948054618201	0.0387178837450337	C	T
MNEc.2.25.32333980.PC	LOC106782569	-0.0856205691462736	-3.57321636772404	0.000600956914618716	0.0387178837450337	T	C
MNEc.2.15.15099965.PC	IL1A	0.664499312356025	3.57302139996566	0.000601342587504725	0.0387274502703873	A	G
MNEc.2.3.32806043.PC	CRISPLD2	0.454507374426238	3.57283782898283	0.000601705930495609	0.0387384495892513	A	G
MNEc.2.21.1414824.PC	MYO9B	-0.120357576528006	-3.57103609111218	0.000605283183828791	0.0388827885824647	C	A
MNEc.2.21.1012253.PC	TMEM38A	0.136965303288815	3.57037540394079	0.000606599987781378	0.0389325044342326	T	C
MNEc.2.8.91188000.PC	ZNF236	-0.0618185987238022	-3.56562939041674	0.000616139319407991	0.039321822608864	C	T
MNEc.2.8.10911113.PC	LOC106783480	-0.337597756656724	-3.56562513431558	0.000616147937503072	0.039321822608864	A	G
MNEc.2.29.10863727.PC	THNSL1	-0.158521418159163	-3.56322749568539	0.000621021073775437	0.0395195570431891	G	A
MNEc.2.26.40536105.PC	LOC100055203	-0.112811330834909	-3.56081018349623	0.000625971163052576	0.0397103970778189	A	G
MNEc.2.10.8304422.PC	LOC100062286	-0.178415877253137	-3.5606443543024	0.000626312109493205	0.0397233720197018	C	T
MNEc.2.8.2868493.PC	LOC102150463	-0.115186787002883	-3.55987559295157	0.000627894990767695	0.0397924298210562	A	G
MNEc.2.1.149393462.PC	SPRED1	0.269051982257684	3.55906323751399	0.000629571751843046	0.0398559896461269	T	C
MNEc.2.16.6988796.BIEC2-328930	OGG1	0.0846454163043875	3.55876455668374	0.000630189317186135	0.03988041284671	A	C
MNEc.2.1.48311411.PC	IPMK	-0.158110392504709	-3.55764191227481	0.000632515683158413	0.0399700318942448	T	G
MNEc.2.28.22983136.PC	ANKS1B	0.213196130923517	3.55731265741418	0.000633199513544469	0.039998909946727	C	T
MNEc.2.9.83105738.PC	FBXL6	-0.122166738770736	-3.5566545770164	0.000634568382710892	0.040041729311245	G	A
MNEc.2.27.2261915.PC	VDAC3	-0.0876669947905421	-3.55632755092568	0.000635249670331309	0.0400686891784901	T	C
MNEc.2.17.24588773.PC	ZC3H13	-0.0684314826867075	-3.55587699148495	0.00063618944816404	0.0401092531598724	G	A
MNEc.2.4.50115021.PC	HDAC9	-0.208892535218192	-3.55570505160999	0.000636548427901557	0.0401265390527897	C	T
MNEc.2.6.19751073.BIEC2-943211	LOC102149015	-0.0598988254397374	-3.5555560736572	0.000636859622445397	0.0401367987369701	G	A
MNEc.2.2.74971178.PC	FNIP2	0.213686706070678	3.55532252081145	0.000637347772529722	0.0401574974968885	C	A
MNEc.2.14.21568447.BIEC2-259424	LSM11	-0.0842195318929381	-3.55423594065215	0.000639623505180797	0.0402475144006368	G	T
MNEc.2.11.5290285.PC	WBP2	0.10350805266966	3.5538650827414	0.000640401990573316	0.040278908145873	A	G
MNEc.2.8.55718261.PC	MAPRE2	0.16401766827615	3.55313939133063	0.000641927921686863	0.0403360125701398	G	A
MNEc.2.7.74854106.PC	TAF10	-0.0856381633826177	-3.55301686286193	0.000642185905345482	0.0403486215755645	A	C
MNEc.2.1.84944871.PC	C1H10orf99	-0.390470389774604	-3.55259788006462	0.000643068816012902	0.0403814683074109	T	C
MNEc.2.2.22200391.PC	CLSPN	-0.207546686365314	-3.55235161017723	0.000643588310184429	0.0404034578033419	C	T
MNEc.2.11.20216758.PC	BRCA1	0.228474863431194	3.55224581364779	0.000643811604820582	0.0404134545820379	A	G
MNEc.2.25.16078937.PC	PTBP3	0.0826206827149946	3.55138332767123	0.000645634712025107	0.0404692904032741	T	C
MNEc.2.3.53964071.PC	COPS4	-0.207143455994201	-3.55088890707935	0.000646682013837487	0.0405128553617895	T	C
MNEc.2.4.67731331.PC	GPR141	0.391553516861217	3.54963313647019	0.000649349278659047	0.0406115635994041	T	G
MNEc.2.24.13644702.PC	VTI1B	0.0993169250741214	3.5494123161788	0.000649819378578463	0.0406275399597616	A	G
MNEc.2.27.24128340.PC	LOC100056687	0.193412106092333	3.54939215007648	0.000649862325855417	0.0406295540369601	C	T
MNEc.2.7.5575673.PC	AMOTL1	0.368373784152058	3.54921553102548	0.000650238582250702	0.0406440949706028	G	C
MNEc.2.3.23422067.PC	RFWD3	0.128183280854078	3.54749549941713	0.000653913620204419	0.0407932353678572	A	G
MNEc.2.21.22976685.PC	C21H5orf34	0.131992051630852	3.54633049747371	0.00065641394361567	0.040883859778579	A	G
MNEc.2.11.22174107.PC	LOC102149228	0.295559317751264	3.54631619033756	0.000656444705764428	0.0408839368708556	T	C
MNEc.2.23.48732689.PC	DDX58	-0.278165966881114	-3.54614285833927	0.000656817499952504	0.0408948647584698	C	T
MNEc.2.29.17086881.PC	TMEM236	-0.205511758566887	-3.54403566878957	0.000661365611078976	0.0410750922911835	C	T
MNEc.2.12.21363829.PC	TMEM138	-0.0811910819821939	-3.54361996383463	0.000662266375435049	0.041108362217207	C	T
MNEc.2.2.28328197.PC	NUDC	0.150422985072589	3.54252388091259	0.000664646981736809	0.0411858959524158	A	T
MNEc.2.9.22850494.PC	LOC100146711	-0.125683271727777	-3.5419229708245	0.000665955549028403	0.0412338172604373	G	A
MNEc.2.7.45200453.PC	ZSWIM4	-0.192620302043673	-3.54177651480633	0.000666274847506669	0.0412424005177355	A	G
MNEc.2.26.37893115.PC	PKNOX1	0.104681070389271	3.53835550474094	0.000673774599565541	0.0415312324111339	C	T
MNEc.2.15.69430901.PC	HADHB	0.0665564441297798	3.53415249893938	0.000683098159876653	0.0418985318446657	A	C
MNEc.2.11.7926164.PC	GPRC5C	0.180336778650007	3.53382333424502	0.000683833484051067	0.041929730878195	A	G
MNEc.2.10.25251590.PC	LOC100059529	0.0745704953801844	3.53153207683352	0.000688972751005121	0.0421101124337428	C	T
MNEc.2.5.11357631.PC	RABGAP1L	-0.108610836584596	-3.53150254189164	0.000689039235701577	0.042112816084193	G	A
MNEc.2.22.38226707.PC	LOC106782413	0.170358402317888	3.52917991489422	0.000694286654503492	0.0423071611947983	C	T
MNEc.2.7.24643576.PC	SIK3	0.102516496833534	3.52780773098453	0.000697404530477103	0.0424281016133293	G	A
MNEc.2.2.48350687.PC	NOC2L	-0.113762489819954	-3.52704258006695	0.000699148858081966	0.042490101967184	G	A
MNEc.2.19.21679175.PC	AP2M1	0.124197343470127	3.5269089828904	0.000699453845070707	0.0425016171245125	T	G
MNEc.2.7.52501317.PC	HNRNPM	0.0717923477790284	3.5259532793402	0.00070163928240922	0.0425770040110501	T	C
MNEc.2.7.87355384.PC	SPTY2D1	-0.0821765062760438	-3.52498191591825	0.000703867152584084	0.0426609061161341	A	C
MNEc.2.16.1900319.PC	RAB7A	0.0827372061869274	3.52445089823835	0.000705087897305243	0.0427060160362366	T	G
MNEc.2.7.56779092.PC	LOC100146805	0.141702120064974	3.52349959515787	0.000707279839581597	0.0427911261203864	T	C
MNEc.2.30.3682113.PC	EXO1	0.454489638955458	3.52310287201217	0.000708195852621512	0.0428226149739142	C	T
MNEc.2.29.19954748.PC	FAM107B	-0.133695078677735	-3.52252997765058	0.000709520617694668	0.0428724503541748	C	A
MNEc.2.25.1723782.PC	CCDC107	-0.0908686930733803	-3.52248101115829	0.000709633956914281	0.0428751925285543	G	A
MNEc.2.2.52592368.PC	ENTPD4	-0.193118950899967	-3.52236345461583	0.000709906126553644	0.042886139128025	A	G
MNEc.2.5.7555346.PC	PRRC2C	0.087729779773739	3.52229731965668	0.000710059287174639	0.042891990843294	G	A
MNEc.2.11.3584715.PC	USP36	-0.1023640734084	-3.52020759712722	0.000714914973067499	0.0430520270531437	G	A
MNEc.2.31.20825508.PC	SHPRH	0.100172979128843	3.51953923902482	0.000716474593869899	0.0431130264303081	T	C
MNEc.2.29.292172.PC	LOC100070840	-0.228983607561965	-3.51875379206506	0.000718311558619985	0.0431761614199742	T	C
MNEc.2.1.55682874.PC	SIRT1	-0.090854801670261	-3.51685309283741	0.000722775282469461	0.0433385364819959	A	G
MNEc.2.15.17946371.TBIEC2-305601	ST3GAL5	0.0990174359185681	3.51481838708367	0.000727582802282028	0.0435110147875413	C	T
MNEc.2.6.73640354.PC	RAB5B	-0.0716587554755142	-3.51360909311455	0.000730454393118886	0.0436117782162691	C	T
MNEc.2.25.4259531.PC	ANP32B	-0.144172077634987	-3.51250695584237	0.00073308086778507	0.0436982919622007	A	G
MNEc.2.1.119553738.PC	SCAMP2	0.0719914684589853	3.51240699077857	0.000733319533438885	0.0437066574498604	C	T
MNEc.2.14.11029444.PC	SPDL1	-0.139043011173271	-3.51197270100589	0.000734357250011888	0.0437399018973076	T	C
MNEc.2.14.86328376.PC	ARSB	0.259821084237943	3.50983547492517	0.000739484335037277	0.0439347124328584	C	T
MNEc.2.28.41418300.PC	GTSE1	0.218778840681352	3.50868701516056	0.000742253396466956	0.0440425477411814	G	A
MNEc.2.20.37787391.PC	CMTR1	0.15979412661837	3.50708473910251	0.000746133053161821	0.044195856004738	A	G
MNEc.2.7.96579162.PC	ELP4	-0.136974290865915	-3.50698498793076	0.000746375218032053	0.0442013145546726	A	G
MNEc.2.2.36181217.PC	ATP13A2	-0.242477338822198	-3.50628699897195	0.000748071800147365	0.0442573704107939	C	A
MNEc.2.15.83131087.PC	ROCK2	-0.185144057640606	-3.50592855875562	0.000748944467913229	0.0442889259945996	G	A
MNEc.2.20.63615615.PC	LOC106782276	0.278196593548527	3.5035351963563	0.000754796140387406	0.0445222929806962	T	C
MNEc.2.1.2287429.PC	DPYSL4	0.329127927686214	3.50302253392885	0.000756055190661232	0.0445639222540759	G	A
MNEc.2.19.1297460.PC	RSRC1	0.202480247586898	3.50279892934832	0.000756604964280524	0.0445828057389127	C	T
MNEc.2.2.32639206.PC	LOC106782785	0.406639368004123	3.50110226953275	0.000760788856901973	0.0447328863930329	C	T
MNEc.2.7.46365329.PC	ASNA1	-0.0772909202153018	-3.49806781636517	0.00076832631528183	0.0449890119830928	A	G
MNEc.2.11.4091024.PC	BIRC5	-0.408537949215399	-3.49763063691718	0.00076941805445201	0.0450305101437883	A	G
MNEc.2.13.19009953.PC	ITGAM	0.280146840883818	3.4975066257886	0.00076972800621189	0.0450395228930497	C	T
MNEc.2.18.43678531.PC	IFIH1	-0.549229849781769	-3.49680734990618	0.000771477978504006	0.0451063614511612	T	G
MNEc.2.10.62375790.PC	LOC100072528	0.354795535512525	3.4967232056255	0.000771688807147599	0.0451117204683169	A	G
MNEc.2.19.10233486.PC	EIF5A2	0.0917545129422841	3.4959868110942	0.00077353621517946	0.0451841307547555	T	C
MNEc.2.10.1443804.PC	LOC102150789	-0.0684712383099158	-3.49494925534755	0.000776146251752346	0.0452660423143646	G	T
MNEc.2.4.59914281.PC	CREB5	0.303319397092834	3.49294594488398	0.000781209286246906	0.0454499893041649	G	A
MNEc.2.21.3057204.PC	FKBP8	-0.145455117721472	-3.49152498135508	0.000784819451220897	0.0455934519748614	G	A
MNEc.2.3.26062783.PC	WWOX	-0.104967419629796	-3.49139013200792	0.000785162874010136	0.0456064079982875	A	C
MNEc.2.8.12517040.PC	LOC100147553	-0.198863680106682	-3.4903590086646	0.000787793552009206	0.0457010081234193	C	T
MNEc.2.1.2303673.PC	LOC102149265	-0.122612525005813	-3.48753550990133	0.000795039790513242	0.0459523627512887	C	T
MNEc.2.22.38840073.PC	LOC102148769	0.150839473616791	3.48587494731569	0.000799330846094847	0.0461151830214393	C	T
MNEc.2.17.11272206.PC	STARD13	-0.323004765943951	-3.4853103540889	0.000800794791093391	0.0461709891094255	T	C
MNEc.2.20.44870711.PC	SLC25A27	0.153676071792302	3.48487211766495	0.000801932849900861	0.046212476128959	C	T
MNEc.2.17.79740251.PC	TFDP1	0.0879463110003053	3.48452757598079	0.000802828665677463	0.0462444090334991	G	A
MNEc.2.1.75203020.PC	RYR2	-0.190534923255597	-3.48438416030723	0.000803201828276183	0.0462539171536566	T	G
MNEc.2.1.157774189.PC	TOX4	-0.0926805919112332	-3.48381891869723	0.000804674164541561	0.0463048924143339	T	C
MNEc.2.3.16960825.BIEC2-773354	LOC102149878	0.0717263451027656	3.48293788257967	0.000806974168135938	0.0463992946438715	A	G
MNEc.2.23.48666145.PC	SMU1	-0.0590531114945933	-3.48118250676536	0.000811575231784458	0.0465555169285423	A	G
MNEc.2.8.85181116.PC	TMX3	-0.094555587321554	-3.48074367961055	0.000812729321931848	0.0465984178645212	G	T
MNEc.2.11.20475002.PC	COASY	0.0706397025552421	3.47937973921318	0.000816326318348588	0.0467374041301452	A	G
MNEc.2.1.139317863.PC	LOC102149109	0.150453994372368	3.47908836582904	0.000817096679054427	0.0467687774924434	T	C
MNEc.2.16.1998241.PC	KIAA1257	-0.0850364416056037	-3.47650305886746	0.000823962119720297	0.0470177735305527	T	C
MNEc.2.14.7163580.PC	CPEB4	0.110985542286983	3.47629033790204	0.000824529434060208	0.0470377416349463	C	T
MNEc.2.15.9269739.PC	CNOT11	0.0996119313770283	3.47578608368173	0.000825875725564023	0.0470793737079993	C	T
MNEc.2.11.52821179.PC	STX8	0.121249442571172	3.4750970676898	0.000827718665322854	0.0471343364768927	G	A
MNEc.2.1.147720619.PC	CASC5	0.246711800689475	3.47500832885793	0.000827956301078427	0.0471430095931465	T	C
MNEc.2.22.17650589.PC	LOC106782391	0.127985355407453	3.47366372103189	0.000831564956524621	0.0472745308448345	G	A
MNEc.2.15.70358916.PC	PTRHD1	-0.236212204062929	-3.47090079298778	0.000839026796876844	0.0475176273534103	A	G
MNEc.2.2.35841544.PC	SDHB	0.05801758234846	3.46872421641817	0.00084494958306256	0.0477201182791014	G	A
MNEc.2.14.17199922.PC	HMMR	0.395719007650725	3.46833999877419	0.000845999189504451	0.0477587334151836	A	G
MNEc.2.29.2592411.PC	CCNY	-0.178195509192072	-3.46720471503742	0.000849107761886476	0.0478631305258953	A	C
MNEc.2.18.18964834.PC	MGAT5	-0.234942192501703	-3.46442088647648	0.000856776026807612	0.0481338715777147	G	A
MNEc.2.2.36610645.PC	SPEN	0.179208392097991	3.46434568614921	0.000856984076473051	0.0481390807815833	G	A
MNEc.2.1.30275659.PC	R3HCC1L	-0.0887016010237881	-3.46349498605403	0.000859340954445702	0.0482199543279372	C	A
MNEc.2.6.5200069.PC	ATIC	0.0581681779963861	3.46138755621178	0.000865206022431614	0.0484298904739211	G	A
MNEc.2.2.41163370.PC	MTOR	-0.124017710275794	-3.46130655042532	0.000865432217926128	0.0484389704816603	G	A
MNEc.2.15.69669096.PC	KIF3C	0.160237367336507	3.4607471699636	0.000866995722297907	0.0484834694704237	T	C
MNEc.2.20.57210190.PC	PTP4A1	0.136429149029312	3.46048578343654	0.000867727228756129	0.048504313270667	A	C
MNEc.2.18.35527424.PC	GALNT13	-0.142045108264771	-3.45979619643476	0.000869659879630405	0.0485757628888595	A	G
MNEc.2.24.42583389.PC	WDR25	-0.10420244380885	-3.45813820424257	0.000874323255529213	0.048734847526213	G	T
MNEc.2.2.29850586.PC	AUNIP	0.213909075963927	3.45606295098181	0.000880193531837139	0.0489316458149724	G	T
MNEc.2.4.83396936.PC	FAM71F2	-0.149566058349323	-3.45507563948911	0.00088299939200743	0.0490243374095715	A	C
MNEc.2.13.40193989.PC	IL32	-0.171066495427031	-3.45408669201662	0.000885818367963967	0.0491188283278662	T	C
MNEc.2.7.70916769.PC	PDE2A	0.217206115159961	3.45396481661044	0.00088616635912223	0.0491298118912463	G	A
MNEc.2.11.38466499.PC	CCL8	-0.409048370641744	-3.45385899000253	0.000886468630819697	0.0491419284585541	G	A
MNEc.2.14.36936587.PC	MZB1	-0.211612181548696	-3.45383676100921	0.000886532135688984	0.0491431744032592	A	G
MNEc.2.23.28756371.PC	GLDC	0.166843422886427	3.45122789525656	0.00089401518286367	0.0493787737771719	A	G
MNEc.2.3.53604094.PC	SCD5	0.197855208844691	3.4508106574124	0.000895217470172714	0.0494170330362816	C	T
MNEc.2.1.145946381.PC	WDR76	-0.107013673558057	-3.44931170230311	0.000899549374919714	0.0495643941250539	A	G
MNEc.2.16.11345896.PC	EDEM1	0.17693101730122	3.44879998132202	0.000901032748976557	0.0496100220567071	G	A
MNEc.2.15.36755419.PC	VPS54	-0.121109671182694	-3.44663155230774	0.000907344246301982	0.049833582904565	C	T
MNEc.2.23.7386579.PC	UBQLN1	-0.0664264411329111	-3.44655986327738	0.000907553617713534	0.0498400202893873	A	G
MNEc.2.8.22820245.PC	HIP1R	0.285443268228689	3.4449745136445	0.000912195384743636	0.0499925217205405	C	T
