# Supplementary material for: eQTL discovery and their association with severe equine asthma in European Warmblood horses
Source: BMC Genomics. 2018 Aug 2;19:581. doi: 10.1186/s12864-018-4938-9 (PMC6090848; doi:10.1186/s12864-018-4938-9)
Supplement: Supplementary file 1 — Figure S1. Minimum D-statistics determine mean read count cutoffs. Figure S2. PCA plots of normalized variance stabilized RNAseq counts after KS test filter. Figure S3. PCA plots of 1,056,195 SNP genotypes and colored by cohort. Figure S4. Matrix eQTL histograms and QQ-plots for all p-values for all cis and trans eQTL analyses using tag SNPs for the MCK1 treatment. Figure S5. Low confidence cis eQTLs. Figure S6. Joint modeling with eQTLBMA with possible overestimation of shared eQTLs across all PBMC treatments. Figure S7. Distance between eSNPs with the lowest FDR values per gene is small. Figure S8.. Enrichment of SNPs in trans regulatory hotspots genome wide. Figure S9. GWAS for RAO. Figure S10. Loss of DEXI gene expression regulation in HDE. Figure S11. Cis trans eQTL plot for all eQTLs for treatment HDE9. Table S1. High confidence additive linear cis eQTLs from the MCK treatment. Table S2. Low confidence additive linear cis eQTLs from the MCK treatment. Table S3. High confidence additive linear trans eQTLs from the MCK treatment. Table S4. Low confidence additive linear trans eQTLs from the MCK treatment. Table S5. High confidence additive linear cis eQTLs from the LPS treatment. Table S6. Low confidence additive linear cis eQTLs from the LPS treatment. Table S7. High confidence additive linear trans eQTLs from the LPS treatment. Table S8. Low confidence additive linear trans eQTLs from the LPS treatment. Table S9. High confidence additive linear cis eQTLs from the RCA treatment. Table S10. Low confidence additive linear cis eQTLs from the RCA treatment. Table S11. High confidence additive linear trans eQTLs from the RCA treatment. The eQTLs reported are limited to one eQTL per gene, representing the eSNP with the lowest FDR value for each gene. Table S12. Low confidence additive linear trans eQTLs from the RCA treatment. Table S13. High confidence additive linear cis eQTLs from the HDE treatment. Table S14. Low confidence additive linear cis eQTLs from the HDE [file 12864_2018_4938_MOESM1_ESM.zip › S15_Table.tsv.csv]

SNP	gene	beta	t-stat	p-value	FDR	Ref	Alt
MNEc.2.13.40301306.PC	GABRA3	-0.893552223889847	-13.0828350866989	1.43024530386828e-21	9.31521728084534e-14	C	T
MNEc.2.30.12462459.PC	LOC100053461	0.352040763134602	12.7499694872704	5.80870440753797e-21	3.72758560296801e-13	C	T
MNEc.2.7.27638334.PC	NXPE4	1.50971481180632	11.6351917451352	6.9559926817306e-19	3.2638743368427e-11	C	T
MNEc.2.3.26303293.BIEC2-814438	LDHD	-0.467154696809228	-11.4961121213123	1.2754971828974e-18	5.79783073773868e-11	A	G
MNEc.2.7.41400148.PC	CCDC130	0.226595589127738	10.1954049921504	4.02671310487763e-16	1.46428867579193e-08	C	T
MNEc.2.20.31592722.PC	LOC102150517	-0.931103589274465	-10.158297135294	4.75431024628211e-16	1.68670708342309e-08	C	T
MNEc.2.4.28894068.BIEC2-857790	PCLO	0.902611265679817	9.96571971963194	1.12732440548987e-15	3.78410186306077e-08	C	T
MNEc.2.13.40300979.PC	SYAP1	-0.326833795098663	-9.7951087460531	2.42666510378586e-15	7.96187702826545e-08	T	C
MNEc.2.3.35947834.PC	MANBA	-0.439664575562221	-9.41569898432861	1.34158627141635e-14	3.32631366000577e-07	T	C
MNEc.2.10.30470537.PC	LOC100064037	0.520104106748904	9.40866168448504	1.38489279644202e-14	3.39510660604757e-07	G	A
MNEc.2.25.15264641.PC	KIAA0368	0.336492918305532	9.14029328469109	4.65665547902796e-14	1.01096311874762e-06	A	G
MNEc.2.11.28881580.PC	RSAD1	-0.332556155677218	-9.12177328993963	5.06346950050144e-14	1.08311680120632e-06	T	C
MNEc.2.9.14867018.PC	LOC106781693	0.396074308808799	9.11663634078215	5.18248373446758e-14	1.10316721944941e-06	A	C
MNEc.2.20.30173388.BIEC2-554921	LOC100051657	0.753416493407572	8.87026193582004	1.58006734754642e-13	2.8491643004199e-06	C	T
MNEc.2.24.26439478.PC	CTSO	-0.333484413584738	-8.82274310345832	1.95923457724255e-13	3.35845255949395e-06	G	T
MNEc.2.24.24951537.PC	SIK2	-0.22704766621753	-8.77285347896311	2.45563067125576e-13	3.968775624402e-06	A	G
MNEc.2.23.8566060.PC	LOC106782482	-0.668482024669965	-8.62012061877447	4.90251659591034e-13	7.10738495423759e-06	T	C
MNEc.2.31.22205001.PC	CEBPE	0.369180355834739	8.47129519560414	9.61460836056244e-13	1.29210379845961e-05	T	C
MNEc.2.3.23578584.BIEC2-774337	TK2	0.208599473730033	8.4710957609796	9.62328842577386e-13	1.29210379845961e-05	A	G
MNEc.2.10.63730193.PC	LOC100054512	-0.676949746632359	-8.44543621310064	1.08079706196444e-12	1.42057227176002e-05	G	A
MNEc.2.13.38448500.PC	PKMYT1	0.320596924424196	8.41906329696322	1.21775946350207e-12	1.56293118931572e-05	T	C
MNEc.2.23.9182306.PC	LOC102147868	0.24162258152794	8.29713962803626	2.11366210257439e-12	2.52696925440354e-05	G	A
MNEc.2.28.30465576.PC	GLIPR1	-0.362299198672952	-8.29376284896333	2.14617834185116e-12	2.55883324267696e-05	T	C
MNEc.2.3.115895538.PC	KDM5C	-0.120607832590537	-8.22008907585417	2.99425177061391e-12	3.37625011271181e-05	C	T
MNEc.2.14.31106019.UKUL2670	PCDH12	0.319077480333557	8.1816454143962	3.56225482208993e-12	3.86683990358842e-05	T	G
MNEc.2.13.40301306.PC	UBA1	-0.23676386314322	-8.1542388203478	4.03172367893303e-12	4.17893797414042e-05	C	T
MNEc.2.18.9933703.PC	TMEM185B	-0.201701807648011	-8.14721372247612	4.16169849277658e-12	4.29326313695484e-05	C	T
MNEc.2.13.38803526.PC	FLYWCH1	0.485328180570206	8.11034570300828	4.91558118031977e-12	4.94245137123191e-05	A	G
MNEc.2.13.38261458.PC	HN1L	-0.345132613812769	-8.06714378630159	5.97408824278067e-12	5.81903381482249e-05	C	T
MNEc.2.9.41479098.PC	ERCC6	-0.208403010595542	-8.05322324657381	6.36144161645682e-12	6.01512419312131e-05	T	C
MNEc.2.6.29095768.PC	CECR1	0.418993213047231	8.05085589077818	6.42976570362436e-12	6.05998317605444e-05	G	A
MNEc.2.27.39941704.PC	LOC100066535	-0.869156872548765	-8.03029536267039	7.05481662672297e-12	6.56402382531411e-05	T	C
MNEc.2.10.27385323.PC	LOC100060311	0.366515582513299	8.02586706754082	7.19718049881884e-12	6.6680484858138e-05	T	A
MNEc.2.15.18659688.PC	CDK12	0.160039379988637	8.00064858221074	8.06431285133552e-12	7.30092002422776e-05	G	A
MNEc.2.21.4584098.PC	CERS1	0.273232224392547	7.99341303805365	8.33182248937662e-12	7.45036326041452e-05	C	T
MNEc.2.11.35725310.PC	MKS1	0.222021499667707	7.98784734676269	8.5436036632052e-12	7.57762749494358e-05	G	T
MNEc.2.13.38174326.BIEC2-245753	C13H16orf59	0.228344420397127	7.97722605116683	8.96277343174181e-12	7.83874316072347e-05	C	T
MNEc.2.2.44030629.PC	RPAP1	0.226614348777248	7.94945493543725	1.01582670095914e-11	8.65778755238686e-05	C	T
MNEc.2.5.53308052.PC	TTF2	0.373944080598663	7.94213873587763	1.04988644520106e-11	8.89595057458805e-05	A	G
MNEc.2.9.82334266.PC	LOC102148229	0.239883300463943	7.89585488243974	1.29337060759237e-11	0.000105100785815283	A	C
MNEc.2.15.25585365.PC	TNPO3	-0.179212197925047	-7.8290021394242	1.74770694931367e-11	0.000133169968188722	G	T
MNEc.2.15.76107917.BIEC2-320623	MICU1	-0.204415934917997	-7.82266912774807	1.79824329783762e-11	0.000135861688367623	C	T
MNEc.2.25.37227903.PC	LOC100147680	0.388180011638589	7.81298710725428	1.8783345906449e-11	0.000139872585265481	G	A
MNEc.2.24.24951537.PC	LNPEP	-0.384505451294878	-7.80981768030251	1.90531767307055e-11	0.000141159256664382	A	G
MNEc.2.30.27658329.PC	SLC30A7	-0.191318243166669	-7.79563376058686	2.0308867070564e-11	0.000148695114244484	G	A
MNEc.2.15.38832942.BIEC2-318111	KIAA1841	0.22737573858975	7.72225394930048	2.82485992403076e-11	0.000197230539059181	G	A
MNEc.2.10.20996728.PC	LOC102150861	-0.313554445785326	-7.71433154928491	2.92725291318634e-11	0.000201160998779642	G	A
MNEc.2.11.60892596.PC	COL26A1	0.359990117309883	7.69275012192065	3.22533263154213e-11	0.000219228364577129	C	T
MNEc.2.1.158641708.PC	AAGAB	-0.287252879250671	-7.64762568336541	3.94989061941333e-11	0.00025802742508417	T	C
MNEc.2.2.54843630.PC	LOC102149708	-0.182308607970912	-7.63545027609216	4.17177628355478e-11	0.000269297037951701	G	A
MNEc.2.13.41048371.PC	LOC100069750	-0.223998237074382	-7.63074886997029	4.26074089663195e-11	0.000273824694721075	A	G
MNEc.2.24.26439478.PC	SLFN5	-0.619895335338169	-7.62933712882346	4.287822426104e-11	0.000275159898356803	G	T
MNEc.2.15.29972323.PC	SZRD1	-0.217495484532788	-7.62006033560136	4.47009606596385e-11	0.000284130219855026	G	A
MNEc.2.24.30227455.PC	RORA	-0.286811578450598	-7.61990637123113	4.47318544153152e-11	0.000284130219855026	A	G
MNEc.2.15.25585365.PC	LOC106783432	-0.19634836212241	-7.61601634924889	4.55195050617166e-11	0.000288287085305295	G	T
MNEc.2.25.3887510.PC	CA9	-0.278755526607131	-7.61265512711288	4.62112023539538e-11	0.000291827680113159	T	C
MNEc.2.15.19414042.PC	LOC100629965	-0.167491851534182	-7.61222074209324	4.63013540335634e-11	0.000291974456639865	T	C
MNEc.2.2.108556259.PC	CBLL1	-0.24415402652831	-7.58950587558519	5.1267972056198e-11	0.00031733230302581	A	G
MNEc.2.15.18658014.BIEC2-292780	CAD	0.210111780947247	7.58215938344558	5.29852098237444e-11	0.000325237063568496	T	C
MNEc.2.20.27105501.PC	LOC100060697	0.845268770469725	7.58091026930492	5.32828363003654e-11	0.000325646477364619	G	A
MNEc.2.24.43295838.PC	LOC100065083	-0.347640365072811	-7.57361636476726	5.50543077094314e-11	0.000334598602950123	T	C
MNEc.2.12.1783683.BIEC2-167308	TCP11L1	-1.11350535071507	-7.56552591997801	5.70879313570917e-11	0.000344082830083169	A	C
MNEc.2.6.28519297.PC	COX2	-1.00404574089712	-7.55662618154282	5.94114945831459e-11	0.000357593596279304	C	A
MNEc.2.20.32131259.PC	LOC100146181	0.675843822793846	7.54363984457073	6.29720092439917e-11	0.000374376648680866	G	T
MNEc.2.13.40301306.PC	NAA10	-0.195559194964875	-7.52770463430851	6.76326285085701e-11	0.000396356028862416	C	T
MNEc.2.20.29368467.PC	LOC100053764	0.305927066885535	7.51384802169847	7.19635839840938e-11	0.000416484362718825	G	C
MNEc.2.31.22278301.PC	RNF25	0.245151520875443	7.50514391349619	7.48242037790666e-11	0.000430187304853431	C	T
MNEc.2.13.16243226.PC	GUSB	0.459777080597072	7.48713076677347	8.11088912174822e-11	0.000462058492166314	G	T
MNEc.2.5.40500498.PC	LOC100147417	0.840685257991072	7.48042138535714	8.35817952807918e-11	0.000471224645346992	G	A
MNEc.2.20.26605578.PC	LOC100054397	-0.785959053694913	-7.47143720846056	8.70110766963926e-11	0.000486161731987828	A	C
MNEc.2.7.32249475.PC	SCN3B	-1.10867680503475	-7.46274954221984	9.04603248926029e-11	0.000495909396210613	G	A
MNEc.2.11.20148906.PC	LOC106783262	-0.560390007913174	-7.45776006362414	9.25024824027276e-11	0.000503477672713392	A	G
MNEc.2.3.107460353.PC	CTU1	0.297956579453695	7.4524024452338	9.4746442901595e-11	0.000512961929114476	T	G
MNEc.2.18.48733841.PC	ITGA6	-0.241632189938747	-7.45086822746926	9.5398951611126e-11	0.000515216191460447	G	A
MNEc.2.20.27849619.PC	LOC102150115	-0.636427728288764	-7.43616072750522	1.0188559622597e-10	0.000539572161294477	G	T
MNEc.2.15.69779181.PC	ELK4	-0.281902940096432	-7.432657237587	1.03494445991013e-10	0.000544121909394443	C	A
MNEc.2.17.10360021.PC	TRPV6	0.518594264984074	7.4182726274571	1.10369439010802e-10	0.000569292855758182	T	C
MNEc.2.11.60892596.PC	FSTL4	0.390722407484887	7.41665043634544	1.11172728108667e-10	0.000572759253583828	C	T
MNEc.2.6.15689186.PC	LOC100059927	-0.447651899161452	-7.40525512601166	1.16981960950611e-10	0.000594598407046126	C	T
MNEc.2.24.24951537.PC	FOXO3	-0.330328867770028	-7.40513109216317	1.17046826609685e-10	0.000594598407046126	A	G
MNEc.2.10.63730193.PC	ACTB	-0.483191871855628	-7.37715782145226	1.32629169931456e-10	0.000648830801814683	G	A
MNEc.2.1.59416194.PC	CELF2	-0.246865715980553	-7.37596609902928	1.33337024774682e-10	0.000651563223177391	A	G
MNEc.2.8.89627248.PC	LOC102149956	0.425371428397188	7.37094297205868	1.36362199744466e-10	0.000661898761441696	A	G
MNEc.2.3.54516207.PC	AGO3	-0.331064698761402	-7.3437804015468	1.53943831759259e-10	0.000727809722538374	G	A
MNEc.2.6.28519297.PC	CYTB	-0.978018702579066	-7.34100044168294	1.55865817659203e-10	0.000733716709449835	C	A
MNEc.2.29.24272553.PC	POLQ	0.668903391736884	7.33805822658727	1.57925995591087e-10	0.000741814248962373	T	C
MNEc.2.19.1593351.PC	POR	0.552989162810762	7.33722887817591	1.58511596127768e-10	0.000743764340138267	G	A
MNEc.2.28.6190281.PC	TRAPPC9	0.242717033176681	7.33545566313593	1.5977091671568e-10	0.000747262769178006	G	A
MNEc.2.11.51601576.PC	HOOK3	0.149457064282827	7.31982942241359	1.71307850558929e-10	0.000786056947726207	T	C
MNEc.2.11.60892596.PC	MACROD1	0.312078263399739	7.30813265136684	1.80482704093269e-10	0.000818685899790886	C	T
MNEc.2.6.28519297.PC	ATP6	-0.927187076135121	-7.30791318236301	1.80659446330227e-10	0.000818685899790886	C	A
MNEc.2.28.37745435.PC	LMTK2	-0.153825787111951	-7.3048037540332	1.83182105005177e-10	0.00082834831595924	T	G
MNEc.2.1.93675693.PC	ALPK3	0.214913905824105	7.30438537831002	1.83524194646828e-10	0.000828852596944235	A	G
MNEc.2.11.30140111.PC	KRT10	-0.359010874932922	-7.30152488268281	1.85880200996404e-10	0.000835355170743488	G	T
MNEc.2.11.60892596.PC	TTN	0.363830008221947	7.2911840219773	1.94651090336474e-10	0.000866736144926199	C	T
MNEc.2.20.28233861.PC	LOC100056062	0.549446816111134	7.28518656760194	1.99925383194811e-10	0.000885194847320871	T	C
MNEc.2.3.45016787.PC	LOC100067168	-0.110403707802607	-7.2709982088309	2.12975786972514e-10	0.000927512501193511	T	C
MNEc.2.25.9555042.PC	LOC100060997	-0.176287432677942	-7.26554099160551	2.18217980360331e-10	0.00094656362886127	G	A
MNEc.2.1.145023252.PC	WWOX	0.306425715443658	7.2635055820652	2.20205884786314e-10	0.000953291345870367	C	T
MNEc.2.14.44304118.PC	ISOC1	-0.178722346568082	-7.25913042622451	2.2454011009204e-10	0.000967256701953825	C	T
MNEc.2.11.9428724.PC	LOC100146287	-0.781177032301669	-7.2383994576787	2.46258965784471e-10	0.00103327797095731	A	G
MNEc.2.31.21798825.PC	STRN	-0.178691788108975	-7.23839883871328	2.4625964447438e-10	0.00103327797095731	C	A
MNEc.2.24.24951537.PC	AFF1	-0.306183105877851	-7.23155127544998	2.53882939815123e-10	0.00106016750782063	A	G
MNEc.2.3.45016787.PC	GATAD2B	-0.114485994314434	-7.22924467605774	2.56503328781507e-10	0.00106804360645452	T	C
MNEc.2.9.14867018.PC	SCAND1	0.298937948342851	7.22761008626359	2.5837655598516e-10	0.00107379423412794	A	C
MNEc.2.29.24272553.PC	ARHGAP11A	0.805805591554522	7.21973232130806	2.67596956680536e-10	0.00110474856052658	T	C
MNEc.2.11.60892596.PC	SGCD	0.382552545400521	7.21931446141366	2.68095071176425e-10	0.00110483993309999	C	T
MNEc.2.13.40459806.PC	TRAP1	0.224366402018414	7.21642411022513	2.71565886223975e-10	0.00111585550007488	A	G
MNEc.2.18.2318688.PC	CCL8	-1.35393337581359	-7.21139823567432	2.77707832702219e-10	0.00113362048602383	G	T
MNEc.2.5.59903477.PC	LOC100049851	0.230731402815871	7.20828516935595	2.81581282759807e-10	0.00114728568258685	T	C
MNEc.2.6.11544892.PC	ZC3H18	-0.112820580647129	-7.19620614698834	2.97126071082525e-10	0.00119252354949774	G	A
MNEc.2.24.38552148.PC	HIPK1	-0.270972234473369	-7.18102265886204	3.17881800696173e-10	0.00125096104469183	A	G
MNEc.2.3.54516207.PC	GAN	-0.297164511173363	-7.17494109635722	3.26594039537024e-10	0.00127703065182241	G	A
MNEc.2.24.26439478.PC	LCOR	-0.218906095536029	-7.16593122954034	3.39939498288964e-10	0.00131623966672505	G	T
MNEc.2.4.94461727.PC	GPR107	-0.226798169719215	-7.16054443718193	3.48175987720012e-10	0.00133980940914228	T	C
MNEc.2.4.94892583.PC	LOC102147348	-0.229854640076627	-7.15970992788415	3.49469594252625e-10	0.00134134391577615	A	G
MNEc.2.16.44139211.PC	MSMP	-0.16832200540433	-7.15949450820343	3.49804300232691e-10	0.00134134391577615	T	C
MNEc.2.23.9182306.PC	LOC102147951	0.339814221304083	7.15917879508957	3.50295411950973e-10	0.00134204780692109	G	A
MNEc.2.11.60892596.PC	HMCN2	0.406082184434477	7.15513209378297	3.56651349561587e-10	0.00135923843561242	C	T
MNEc.2.19.53672755.PC	TRIB2	0.461074365109779	7.15291491056523	3.60182244715358e-10	0.00136672683500462	A	G
MNEc.2.5.55518192.PC	LOC106783188	-0.240859839559359	-7.14511889256599	3.72875700014662e-10	0.00140390560326872	A	G
MNEc.2.16.67479530.PC	CEP63	-0.304683540825461	-7.14420306394088	3.74395740052258e-10	0.0014081647537708	C	T
MNEc.2.17.8940888.PC	THRAP3	-0.112773815126485	-7.14331928546258	3.75868425266688e-10	0.00141030612280226	C	T
MNEc.2.15.18658014.BIEC2-292780	SNRNP200	0.154831250508605	7.14192245039851	3.78207795402951e-10	0.00141543257815846	T	C
MNEc.2.9.14106376.PC	SOCS7	-0.168801141738844	-7.13777488646612	3.85239627462783e-10	0.00143559296291222	T	C
MNEc.2.1.173616379.PC	LOC100067491	0.356512481435083	7.13137171330418	3.96351679997022e-10	0.00146449558721678	C	A
MNEc.2.29.24272553.PC	KNTC1	0.861045974164349	7.12947100726121	3.99711073744153e-10	0.00147565884534647	T	C
MNEc.2.2.47942575.PC	KCTD9	0.271177106181191	7.1229961995075	4.11368800460213e-10	0.00149966571059898	C	T
MNEc.2.11.60892596.PC	CACNA2D3	0.433286947274298	7.11968765998496	4.17455587812273e-10	0.00151581341301486	C	T
MNEc.2.8.44999698.PC	LOC102148682	-0.291542790030347	-7.11945744779834	4.17882429894756e-10	0.00151581341301486	T	C
MNEc.2.20.30738441.PC	DHX16	-0.129584414390764	-7.11645447051163	4.23490224120068e-10	0.00153233366616779	T	G
MNEc.2.2.19697774.PC	CACNB2	-0.195260890035967	-7.10482844465315	4.45915128247724e-10	0.00159244652401544	G	T
MNEc.2.15.81926386.PC	KIAA0100	-0.179474783217192	-7.10331048584785	4.48928845838794e-10	0.00160049143979903	A	G
MNEc.2.1.97034275.PC	SLCO3A1	-0.421396021177471	-7.10257645221422	4.50393431145308e-10	0.00160291479512619	T	C
MNEc.2.20.29293452.PC	LOC100054114	0.338421552077635	7.10087875336808	4.53798994782578e-10	0.00161047710793199	C	T
MNEc.2.26.36317063.PC	PDCD2	0.0966642919745184	7.09247449274879	4.71038506849781e-10	0.00165631102168711	A	G
MNEc.2.2.108556259.PC	UBQLN1	-0.212280792348567	-7.09080667867554	4.74536288270219e-10	0.00166458627829912	A	G
MNEc.2.18.59702127.PC	PIK3C2A	0.191527701902158	7.0822656737913	4.92857369293007e-10	0.00171599515633046	A	G
MNEc.2.24.24951537.PC	ASH1L	-0.213845654501033	-7.07289686902979	5.13763425375872e-10	0.00176947255319709	A	G
MNEc.2.1.40024568.PC	LOC100630780	0.326472091546358	7.07209643603827	5.1558989643519e-10	0.00177156845690349	G	A
MNEc.2.4.63154144.PC	IL27	0.44631754016466	7.06466909430545	5.32848739204924e-10	0.00182369001137202	A	G
MNEc.2.6.9052666.PC	LOC100033996	-0.238002821873112	-7.06074356224821	5.42201124635135e-10	0.00184700701957845	A	C
MNEc.2.20.28483181.BIEC2-527012	LOC100054536	0.382837365651137	7.05517445506205	5.55749752515046e-10	0.00187704215403986	A	G
MNEc.2.11.60892596.PC	AGAP1	0.3229240403984	7.05309360230728	5.60897971244622e-10	0.00188858323148019	C	T
MNEc.2.20.6107719.PC	ATP7A	0.236075319645921	7.04980082230424	5.69141602429391e-10	0.00191191439430927	T	C
MNEc.2.11.60256500.PC	MAP4	-0.150916687668168	-7.04775402279321	5.74326423146874e-10	0.00192636581410841	G	T
MNEc.2.26.31505438.PC	DNAJC28	0.181243811334902	7.04480783677148	5.81872015061303e-10	0.00194569256991226	A	G
MNEc.2.1.122583850.PC	GTF2IRD1	0.180410835913923	7.0423710932159	5.88187220733168e-10	0.00196530368874045	G	T
MNEc.2.15.37520669.PC	TMEM17	0.155422861008945	7.02034093734682	6.48463118990243e-10	0.00212760450657611	C	T
MNEc.2.20.31592722.PC	DQB	-0.362685947095062	-7.01906074813676	6.52148647219951e-10	0.00213343075617091	C	T
MNEc.2.11.60892596.PC	SLIT1	0.305694084872226	7.01575277506781	6.61768593875816e-10	0.00215989185651407	C	T
MNEc.2.3.4269887.PC	AHNAK	-0.348222080934209	-7.0151063046516	6.63665003213328e-10	0.0021617521217417	C	T
MNEc.2.24.30327954.PC	VPS53	-0.160041770816179	-7.01415941362697	6.66452440730326e-10	0.00216546122598697	T	C
MNEc.2.23.7367963.PC	LOC100061423	-0.18439893912718	-7.01160789369237	6.74021582533161e-10	0.00217547638409113	T	G
MNEc.2.13.18333037.PC	ASTN2	0.414613205351608	7.00963610422061	6.79929389020122e-10	0.00218645844325817	T	G
MNEc.2.11.60256500.PC	TUBGCP2	-0.139391824505918	-7.00310997609996	6.99852072595854e-10	0.00222546565755117	G	T
MNEc.2.20.26909790.PC	LOC102150938	-0.418872838774513	-7.00279540998921	7.00826881505996e-10	0.00222546565755117	A	G
MNEc.2.13.18333037.PC	KCNQ3	0.329258109823081	7.00057395269769	7.07749459737682e-10	0.00223961074276137	T	G
MNEc.2.26.1809102.PC	CHMP2B	0.181299915052424	6.99766797348502	7.16907815538683e-10	0.00226366696825133	A	G
MNEc.2.9.13796125.PC	PRPF8	-0.176982416271493	-6.99523270252935	7.24673306683706e-10	0.00228158312353984	C	A
MNEc.2.17.8940888.PC	YTHDF3	-0.239464120617274	-6.992785037729	7.32562512694528e-10	0.00229587366266509	C	T
MNEc.2.1.167882488.PC	ZNF81	0.496630848755231	6.99268241516821	7.32895138289511e-10	0.00229587366266509	T	G
MNEc.2.4.47755941.PC	VIM	-0.410588117109254	-6.9912317017926	7.37613348977366e-10	0.00230734120481264	G	A
MNEc.2.7.90537821.PC	SEL1L	0.115487337439488	6.98815804840395	7.47709829541132e-10	0.00232559432299776	T	C
MNEc.2.13.18333037.PC	ARHGEF28	0.312477061724015	6.98219004500364	7.67707490980664e-10	0.00237088712430358	T	G
MNEc.2.2.34991128.PC	LOC106782180	0.349403100543525	6.9807794286399	7.72511300707288e-10	0.00237689953960638	T	C
MNEc.2.11.30140111.PC	LOC100053935	-0.279450340598299	-6.97829434619639	7.81046915922321e-10	0.00238289471600049	G	T
MNEc.2.15.29972323.PC	PGM1	-0.164442386889405	-6.97719123496213	7.84865776442031e-10	0.00238838042297464	G	A
MNEc.2.9.7860166.PC	FAM104A	-0.103081090517509	-6.97279717657625	8.00262524098377e-10	0.00242508658463582	C	T
MNEc.2.6.11443300.PC	RAB11B	0.146583855473593	6.97101296231312	8.06599702708668e-10	0.00243583278856133	A	G
MNEc.2.23.10063617.PC	LOC102150654	0.242133785048917	6.96935950111291	8.12516961288992e-10	0.00244692868323444	T	C
MNEc.2.25.2068797.PC	RPLP1	-0.299998339033248	-6.96706424395928	8.20802553333761e-10	0.00246338081005687	T	C
MNEc.2.24.16104715.PC	LOC100053273	0.195193589404023	6.96103749749213	8.42959981765916e-10	0.00251431619771602	A	G
MNEc.2.14.38336241.PC	WDR55	-0.206791543124019	-6.95828850889231	8.53262993786411e-10	0.0025359896795018	G	A
MNEc.2.3.57436991.PC	STAT3	-0.152400224270761	-6.95220940431137	8.76493272937625e-10	0.00258883764719279	G	A
MNEc.2.7.16106667.PC	RPSA	-0.250056396568989	-6.95211558012054	8.76856684748181e-10	0.00258883764719279	T	C
MNEc.2.5.37766258.BIEC2-905945	SLX1A	0.151459489962788	6.94886304462061	8.89547758738133e-10	0.0026101558405506	G	A
MNEc.2.22.41842203.PC	SOWAHD	-0.282362562819308	-6.94830544943546	8.917416844793e-10	0.00261337439758448	T	G
MNEc.2.24.24951537.PC	KMT2D	-0.388839758817682	-6.94706483612883	8.96642326022744e-10	0.0026195049256692	A	G
MNEc.2.13.18333037.PC	DCC	0.382340174569683	6.94505461757269	9.04639887757154e-10	0.00263700646331234	T	G
MNEc.2.17.8940888.PC	AP1G1	-0.105084151986707	-6.94419177248622	9.08094369771701e-10	0.00264072438512839	C	T
MNEc.2.29.24272553.PC	TRIP13	0.680845283821159	6.94413155186955	9.08335957207202e-10	0.00264072438512839	T	C
MNEc.2.1.5356600.PC	ADAM12	0.632617270014864	6.94382533867996	9.09565382444079e-10	0.00264253806546949	G	T
MNEc.2.2.48867401.PC	RAB35	-0.149340894285737	-6.94048557462298	9.2308208521321e-10	0.00266936735116407	C	G
MNEc.2.2.46639002.PC	SLC1A2	-0.477505103829143	-6.93481624694006	9.46485234376344e-10	0.00271010512705809	C	T
MNEc.2.9.13796125.PC	TET2	-0.251308108004732	-6.93333144672417	9.52711293493107e-10	0.00272435715363387	C	A
MNEc.2.6.5785378.TBIEC2-985212	LOC100057812	0.251143954799264	6.93282434908867	9.54846957075393e-10	0.00272867613792151	C	T
MNEc.2.24.26439478.PC	RBM26	-0.154327722143028	-6.93222424358989	9.57380470220393e-10	0.0027341256638757	G	T
MNEc.2.10.1846355.PC	AIF1	-0.272404354954633	-6.92678746833259	9.80639675696721e-10	0.00278415144087794	T	C
MNEc.2.8.48057815.PC	LOC100630791	0.200817917163888	6.92337067252543	9.95543403980267e-10	0.00280456844386825	G	T
MNEc.2.16.38178905.PC	TROVE2	-0.151410766660322	-6.92126540421301	1.00483814217078e-09	0.00281983034758614	A	G
MNEc.2.6.28519297.PC	ND3	-0.990227969754903	-6.91118247143511	1.05056273566036e-09	0.00292012605986854	C	A
MNEc.2.13.18333037.PC	MID1	0.288625443679806	6.90926664044184	1.0594814727978e-09	0.00292525122260623	T	G
MNEc.2.1.116218726.PC	TSPAN3	0.200471173813465	6.90624439060258	1.07370398543479e-09	0.0029486140433296	T	C
MNEc.2.10.59236545.PC	EEF2	-0.42733389894727	-6.90326969175137	1.08788781763378e-09	0.00298006405652372	A	G
MNEc.2.1.24552606.PC	SPATA21	0.181805036140441	6.89877215458228	1.10968681338308e-09	0.00302081524655191	C	T
MNEc.2.19.54574266.PC	DCBLD2	0.289350933352117	6.89152275148845	1.1457402146303e-09	0.00308046261342711	A	G
MNEc.2.9.14034409.PC	LOC100051785	-0.162473656571406	-6.88996252327587	1.15365048090254e-09	0.0030871171736398	T	C
MNEc.2.11.60892596.PC	ATP2B2	0.366592017359799	6.87961251224999	1.20751489017485e-09	0.00316662353032841	C	T
MNEc.2.17.8940888.PC	CNOT1	-0.157713895949624	-6.87844773433791	1.21373089974073e-09	0.00317485410855686	C	T
MNEc.2.3.3663191.PC	ZNF407	-0.449711831894928	-6.87834303408542	1.21429120177676e-09	0.00317485410855686	G	A
MNEc.2.3.99141297.PC	PAIP2B	0.177810696358435	6.87793741457321	1.21646429477317e-09	0.00317863130836542	C	T
MNEc.2.13.18333037.PC	LDB2	0.302172679798806	6.87487843391523	1.23297750838251e-09	0.00320642037510954	T	G
MNEc.2.15.17081337.PC	TTL	-0.374346793042368	-6.8733634048436	1.24123825942751e-09	0.00321640203443352	G	A
MNEc.2.20.36342908.PC	FCRLA	-0.671157781215313	-6.86813169045329	1.27018909724047e-09	0.00327006164491018	C	T
MNEc.2.23.52301622.PC	L2HGDH	0.227130179986349	6.86615782682377	1.28128521755218e-09	0.00328892640778573	A	G
MNEc.2.13.18333037.PC	GLI3	0.280705646792864	6.86400610290487	1.29349082815258e-09	0.00331043197067587	T	G
MNEc.2.1.123541527.PC	EHBP1	0.393381203545498	6.86387907107426	1.29421501108781e-09	0.00331043197067587	G	A
MNEc.2.8.48634133.PC	ZBED6CL	-0.204295410300191	-6.85546218297009	1.34310565173128e-09	0.00339585227770018	T	C
MNEc.2.11.60892596.PC	RBFOX3	0.404793113657535	6.85425501414952	1.35026637283119e-09	0.00339959925259283	C	T
MNEc.2.3.118936958.BIEC2-812105	ADD1	-0.243900725075427	-6.85319436849408	1.35658921119082e-09	0.00340804877840197	C	T
MNEc.2.14.87972761.PC	SNN	0.192238939345952	6.85257829456951	1.36027530343495e-09	0.00341052071751546	G	A
MNEc.2.29.24272553.PC	ZGRF1	0.558759090995743	6.84973709083922	1.3774038510404e-09	0.00343198773308508	T	C
MNEc.2.15.69329377.PC	GPSM2	0.160068250781656	6.84965277098237	1.37791544148585e-09	0.00343198773308508	T	C
MNEc.2.25.37135148.PC	TMEM141	-0.342611323703425	-6.8457298842763	1.40192628112918e-09	0.00347789606739707	T	G
MNEc.2.15.45390964.PC	LOC106783214	-0.144253287431109	-6.8427826826087	1.42023802600578e-09	0.00351532988136361	A	C
MNEc.2.7.8613087.PC	ANKRD52	0.211947660813764	6.84052768874174	1.43440904188548e-09	0.00353636439613397	T	G
MNEc.2.13.18333037.PC	RALYL	0.355653452457614	6.84025025626238	1.43616217280166e-09	0.00353868727294766	T	G
MNEc.2.15.75112987.PC	ZNF451	-0.148303100881954	-6.83530966665657	1.46774095833943e-09	0.00360428602180834	T	C
MNEc.2.13.18333037.PC	CACNA1B	0.26058590065756	6.83389589748476	1.47690350747178e-09	0.00361661004217112	T	G
MNEc.2.24.36147622.PC	RPL6	0.158531534371278	6.82556675821906	1.53204815477346e-09	0.00371619516903981	A	C
MNEc.2.24.27405114.PC	FAR1	-0.264318921976179	-6.82353050687141	1.54583748811195e-09	0.00373925052782612	G	A
MNEc.2.2.78144435.PC	LOC102149467	-0.119870378524059	-6.81732387053963	1.58863282324423e-09	0.00381108025168272	G	T
MNEc.2.27.116822.PC	HABP4	-0.223411872025365	-6.81486351726763	1.60592078551701e-09	0.00383778470510044	G	A
MNEc.2.22.47866584.PC	YTHDF1	-0.0992297445227875	-6.81401569312831	1.6119212719664e-09	0.0038479099220395	G	A
MNEc.2.4.99327498.PC	LOC100147160	0.566715996551467	6.81339117060566	1.61635556512684e-09	0.00385638565796433	C	A
MNEc.2.9.45286310.PC	PPDPF	0.213853299200988	6.81303531592476	1.6188876498126e-09	0.0038603162223011	G	A
MNEc.2.1.64105975.PC	COMTD1	-0.249557884555732	-6.80950732583162	1.64420501939012e-09	0.00390733824442537	T	G
MNEc.2.13.18333037.PC	GALNT18	0.351999093977903	6.80935637642503	1.64529697598223e-09	0.00390733824442537	T	G
MNEc.2.13.18333037.PC	MYRIP	0.286609078817856	6.8048686534483	1.67809163816808e-09	0.00395609321676598	T	G
MNEc.2.13.18333037.PC	PARD3	0.336050026748348	6.80274524394985	1.69383402299528e-09	0.00398674431755014	T	G
MNEc.2.29.24272553.PC	MYBL2	1.14358167672694	6.80129475330897	1.70467172782208e-09	0.0040079292651024	T	C
MNEc.2.13.18333037.PC	ADGRL3	0.333710648515889	6.79985365705987	1.71550738129963e-09	0.00402403865513059	T	G
MNEc.2.28.8536749.PC	ADGRG3	1.09267650331694	6.79615213067752	1.74365353932467e-09	0.00406237190471738	G	A
MNEc.2.4.94461727.PC	HTT	-0.168498728329875	-6.79439726860695	1.75715704543579e-09	0.00408728579399544	T	C
MNEc.2.27.3661320.PC	CHD9	-0.292392536851336	-6.79028223949526	1.78923016496897e-09	0.00411961055345591	C	A
MNEc.2.13.18333037.PC	FHOD3	0.326825795026477	6.7899957379323	1.79148470670127e-09	0.00412093588313484	T	G
MNEc.2.17.21142567.PC	FAM49A	0.566631228593584	6.78918995600969	1.79784070035303e-09	0.00412747043856992	A	C
MNEc.2.11.60892596.PC	NTM	0.447437690863849	6.7851515237393	1.83003445065073e-09	0.0041760007553429	C	T
MNEc.2.13.18333037.PC	MAGI2	0.402607420911562	6.7845917954468	1.83454142040976e-09	0.0041782610053291	T	G
MNEc.2.4.94306486.PC	TMEM160	0.192891532658822	6.78139798141836	1.86046974011082e-09	0.00421306498275878	A	G
MNEc.2.15.18658014.BIEC2-292780	GEMIN5	0.156454983979313	6.78100757404472	1.86366401849411e-09	0.0042181095283286	T	C
MNEc.2.7.97912455.PC	VPRBP	-0.12714823456703	-6.77691390642828	1.89748747801866e-09	0.00426809866414745	T	C
MNEc.2.19.47651006.PC	PVRL3	0.405084754249951	6.77191149408343	1.93964720323934e-09	0.00432724172183684	A	G
MNEc.2.29.24272553.PC	MKI67	1.37460632238882	6.77161055775978	1.94221289003542e-09	0.00433075153635059	T	C
MNEc.2.3.99573613.PC	KLF5	0.411971859081677	6.77100339905573	1.94739958540144e-09	0.00433647650818103	C	T
MNEc.2.11.53750139.PC	OVCA2	0.145990652336365	6.77061644927625	1.95071229846355e-09	0.00433670771051925	G	A
MNEc.2.5.95968607.BIEC2-931528	NSD1	0.157308311864218	6.76711790410486	1.98091860884269e-09	0.00437237320478387	C	T
MNEc.2.13.18333037.PC	SNTG2	0.287468796390235	6.76444397682436	2.00431767381534e-09	0.00439732975581103	T	G
MNEc.2.25.32449799.PC	LOC106782475	-0.316188298373521	-6.76318252551355	2.01545140738413e-09	0.00441372031465928	C	T
MNEc.2.15.76107917.BIEC2-320623	FUBP1	-0.137331662321068	-6.76281836811043	2.01867690631602e-09	0.0044177274874542	C	T
MNEc.2.15.30360416.PC	AVL9	-0.0928882048524179	-6.76196662839247	2.02624114351793e-09	0.00442983810242998	A	G
MNEc.2.20.27901284.PC	LOC102150505	-1.06232193950502	-6.75966764473298	2.04679892438499e-09	0.00446464285845468	A	G
MNEc.2.6.5979937.BIEC2-937392	SERINC3	-0.262063922988978	-6.75764008359599	2.06510125818425e-09	0.00449005065399404	T	C
MNEc.2.8.23085260.PC	IFT81	0.187027013040385	6.75636912768151	2.07665657996694e-09	0.0045061938817011	C	T
MNEc.2.13.18333037.PC	ROBO1	0.401371147998149	6.75077538202918	2.12828117440996e-09	0.00459309167722924	T	G
MNEc.2.13.40300979.PC	STS	-0.376651214618322	-6.74997569416325	2.13576476119408e-09	0.00460463103876324	T	C
MNEc.2.15.17371256.PC	LOC102149454	0.37315455215639	6.74842043418153	2.15039392793288e-09	0.00462708349202434	T	G
MNEc.2.17.61380520.PC	PPP1R35	0.289567763064082	6.74412164000042	2.19134860217725e-09	0.00468517403800951	T	C
MNEc.2.16.56276508.PC	DIP2A	-0.171056348331921	-6.74336410848933	2.19864538574405e-09	0.00469847275231698	T	C
MNEc.2.8.58702850.PC	LOC102149481	0.209386786292504	6.74220088114383	2.20989690840675e-09	0.00471199013278604	C	A
MNEc.2.13.18333037.PC	TENM3	0.347472540864404	6.7406419706367	2.22506536271211e-09	0.00472139886140895	T	G
MNEc.2.5.7819237.PC	BICD2	0.113562423893385	6.73395762982299	2.29128458482535e-09	0.00481921427890107	T	G
MNEc.2.5.62143600.PC	PRRC2B	-0.238445175927879	-6.73349650493939	2.29592419326732e-09	0.00482600154867766	G	A
MNEc.2.29.24272553.PC	SPAG5	0.747313787017881	6.73213983667376	2.30962842283228e-09	0.00484547148499144	T	C
MNEc.2.13.32054648.PC	PSMD9	-0.186182751696643	-6.73047043030335	2.3266031399407e-09	0.00487405360877706	A	G
MNEc.2.9.15443883.PC	LOC100055148	0.10522355050751	6.72919563091005	2.33964872638383e-09	0.00488263080061922	G	T
MNEc.2.13.18333037.PC	FGF12	0.359961058446528	6.72605171558036	2.37213275391997e-09	0.00492451585660225	T	G
MNEc.2.20.30762525.PC	PTPRE	-0.232644017863246	-6.72478181847818	2.38538026257862e-09	0.00493817967456865	G	A
MNEc.2.13.31085330.PC	BMPR2	-0.224431867578386	-6.7244230058606	2.38913665823055e-09	0.0049410107458622	G	A
MNEc.2.8.75397061.PC	APIP	-0.325098468266343	-6.72331945214217	2.40072653311943e-09	0.00496262799029773	G	A
MNEc.2.13.23446777.PC	LOC102150611	0.212272699805642	6.72081511401891	2.42723518254149e-09	0.00499694837156875	G	A
MNEc.2.21.7228364.PC	ZNF609	-0.168677775327793	-6.72045163739417	2.43110666692087e-09	0.00500173418325468	A	G
MNEc.2.10.59236545.PC	UBA52	-0.398443523655996	-6.71983176762286	2.43772319621622e-09	0.00501041804152735	A	G
MNEc.2.15.78912949.PC	LOC106783257	0.547355494952989	6.7188908354354	2.44780091552499e-09	0.00502422346319558	T	C
MNEc.2.17.37176354.PC	CHKB	0.15007877349858	6.71821294545395	2.45508695848371e-09	0.00502972843825417	G	A
MNEc.2.17.30369755.BIEC2-375058	SLAMF7	0.262684866850048	6.715616853483	2.48318954671209e-09	0.00506392932413163	C	T
MNEc.2.11.60892596.PC	RBFOX1	0.449729315514816	6.71521818768758	2.48753325591533e-09	0.00507001786838238	C	T
MNEc.2.31.21798825.PC	FAM173A	0.185512131087692	6.71494870850821	2.49047366540135e-09	0.0050736411723997	C	A
MNEc.2.24.43739606.PC	FGD5	0.226350710878769	6.71292015120348	2.51271910454906e-09	0.00510185250147245	T	C
MNEc.2.20.27603277.PC	DDR1	0.413207949371712	6.71283339813008	2.51367483252580e-09	0.00510185250147245	G	T
MNEc.2.25.27573234.BIEC2-667558	MIEF1	0.0852649819050001	6.7127091275592	2.51504450571196e-09	0.0051022592997433	T	C
MNEc.2.13.18333037.PC	FAM19A2	0.321505504790601	6.71244128453963	2.51799910919177e-09	0.00510235520737576	T	G
MNEc.2.13.26665798.PC	LOC102148288	-0.450152535139437	-6.7120015380795	2.52285746470236e-09	0.00510623995798739	T	C
MNEc.2.3.27727198.PC	POLA1	0.226031634119048	6.71133540098121	2.53023471764168e-09	0.0051187972388487	G	A
MNEc.2.3.68927308.PC	LOC100630862	-0.300512420887843	-6.70792857839027	2.56830002107554e-09	0.00518055030934204	G	A
MNEc.2.24.41271930.PC	GRM7	0.306039170798317	6.70731279109092	2.57524072940997e-09	0.00518367064508868	T	C
MNEc.2.26.40536105.PC	CDYL2	-0.383815721881453	-6.70627544623854	2.58697501950046e-09	0.00519523422836343	A	G
MNEc.2.29.27418689.PC	AKR1E2	0.604240352307226	6.70412783024268	2.61143733512569e-09	0.00521537365892124	G	A
MNEc.2.18.13651102.BIEC2-424368	TMSB4X	-0.273741969187034	-6.70068792890973	2.65109823548408e-09	0.00526798325273135	G	A
MNEc.2.15.30367614.PC	U2AF1L4	0.137515270506989	6.70049375121163	2.65335476625647e-09	0.00526798325273135	C	T
MNEc.2.11.60892596.PC	SHANK2	0.482305566094919	6.69837332047549	2.67812052111319e-09	0.00529677706960453	C	T
MNEc.2.6.56542851.PC	TUBB1	0.136096436086261	6.69820336305742	2.68011544895629e-09	0.00529677706960453	C	T
MNEc.2.13.38451510.PC	LOC106781568	-0.742138018920315	-6.69752735627084	2.68806488743088e-09	0.00530322091579023	T	C
MNEc.2.14.91106700.PC	MCCC2	0.321037088121667	6.69606827436409	2.70530261732643e-09	0.00532485052666758	T	C
MNEc.2.11.60892596.PC	ASIC2	0.502306723369838	6.69546293657405	2.71248626899589e-09	0.00533568690426783	C	T
MNEc.2.16.27891317.PC	ALMS1	0.209069910430917	6.69539837585234	2.713253538134e-09	0.00533568690426783	A	C
MNEc.2.26.40412254.PC	APC	-0.167755871079915	-6.69419236820889	2.72762591386244e-09	0.00535189133078354	C	T
MNEc.2.2.26100818.PC	KLF8	0.367484824337179	6.69194866893668	2.75456598026308e-09	0.00539695500325943	T	C
MNEc.2.14.85556606.PC	PRUNE2	0.264826705615242	6.69102639951995	2.76571603078267e-09	0.00540960155635627	T	G
MNEc.2.24.41257669.PC	ZNF423	0.364715408562832	6.68918148831818	2.78815513163101e-09	0.00543652546707516	T	C
MNEc.2.20.31914171.PC	MHCB3	-0.569795277943733	-6.68839596207203	2.79776396607325e-09	0.00544779472665047	G	A
MNEc.2.11.60892596.PC	SLIT3	0.37087232324307	6.68750870670127	2.80865668665359e-09	0.00545933284517596	C	T
MNEc.2.2.73793912.PC	LOC100055044	0.28256496758761	6.68357824882875	2.8574184349056e-09	0.00552458353673252	G	A
MNEc.2.1.84356133.PC	MAP7	0.365450279164589	6.68158854007293	2.88242213304537e-09	0.00554467732537429	T	C
MNEc.2.27.5402050.PC	LOC102149449	0.221577531649433	6.68118472668184	2.88752308195681e-09	0.00554467732537429	C	T
MNEc.2.22.17874921.PC	LOC100630682	-0.534453798298842	-6.67816475501276	2.92595607165672e-09	0.00559693436217791	G	T
MNEc.2.15.30281210.PC	POLE4	0.255766171489338	6.67562017103052	2.9587326094787e-09	0.00563311174727946	G	A
MNEc.2.19.39098403.PC	HCLS1	-0.232325792844659	-6.67455807445405	2.9725208322271e-09	0.00564813907219648	T	C
MNEc.2.30.4647682.PC	KIAA1919	-0.256293886267802	-6.67259829320931	2.99813033430449e-09	0.00568332446445183	G	A
MNEc.2.27.21482527.PC	LOC102150224	0.433820275249143	6.67235117226615	3.00137508896141e-09	0.00568590757225228	G	A
MNEc.2.6.83201581.PC	PRKDC	-0.198492010669604	-6.67023223514865	3.02934053971275e-09	0.00572259984225998	G	A
MNEc.2.2.61364299.PC	TMEM59L	0.326794479146612	6.66782788553943	3.06138585695048e-09	0.00576575189025834	C	A
MNEc.2.10.20972932.PC	KDM4A	-0.107040209280758	-6.66130186006027	3.15006938347737e-09	0.005878414037704	A	G
MNEc.2.24.30498018.PC	LOC100064952	-0.225579910879218	-6.65816093032447	3.19365552536678e-09	0.00592526822337374	A	G
MNEc.2.11.60892596.PC	TSPAN18	0.339146477246408	6.65710546117577	3.20843590397952e-09	0.00594258419032012	C	T
MNEc.2.3.4972010.PC	RDH10	0.283654992825414	6.65676965459198	3.21315261539169e-09	0.005946272594822	G	A
MNEc.2.26.23153509.PC	ASXL2	0.126823511783019	6.6544718679496	3.24561212633006e-09	0.00598350448728787	G	A
MNEc.2.5.87482622.PC	UBN1	-0.103584997226022	-6.6518910539351	3.28245758345925e-09	0.00603104779887725	A	G
MNEc.2.15.86479603.PC	CACNA1C	1.06597080577702	6.65152496239753	3.28771763251915e-09	0.0060376970339493	A	G
MNEc.2.14.17060364.PC	LIMK1	-0.346035888712255	-6.65144666401304	3.2888437179097e-09	0.0060376970339493	A	G
MNEc.2.20.25903096.PC	HFE	-0.269210860373248	-6.64980939189129	3.31247872431881e-09	0.00606068867565075	T	G
MNEc.2.25.29387929.PC	SLC24A3	-0.303428997654069	-6.64864534166268	3.32938483910064e-09	0.00608906794137347	G	A
MNEc.2.11.49041644.PC	PDCD5	0.15792547180113	6.64744878102864	3.34685228552711e-09	0.00609517962822775	G	T
MNEc.2.13.18333037.PC	USH2A	0.363832430483546	6.64571508736334	3.37232213458811e-09	0.00611378587848807	T	G
MNEc.2.7.5068371.PC	DRB	-0.430960391147295	-6.6449810923197	3.38316313707358e-09	0.00612580487588577	A	C
MNEc.2.25.10229374.PC	SEC16A	-0.118434766869857	-6.64476860571213	3.38630797826855e-09	0.00612641499564143	G	A
MNEc.2.15.768635.PC	LOC102150278	0.371655894418734	6.63990096455805	3.45914894969213e-09	0.00620163141145998	T	C
MNEc.2.8.64196983.PC	FAF1	0.296474941561316	6.6373779670137	3.49751298017726e-09	0.00624986932482572	G	A
MNEc.2.17.29949002.PC	ACTN4	-0.169290556436897	-6.63509520300529	3.53258740853384e-09	0.00628194975943134	A	C
MNEc.2.24.32923064.PC	SLC39A6	-0.235698810695351	-6.63443167982282	3.54284762489414e-09	0.00629479184148809	C	A
MNEc.2.24.24951537.PC	PHIP	-0.175690470855974	-6.63197257147296	3.58113169914075e-09	0.00634472995999947	A	G
MNEc.2.28.37723261.PC	SART3	-0.138066593695934	-6.63088911468169	3.59812913886782e-09	0.00636708922344387	G	A
MNEc.2.4.43110309.PC	ZNF597	-0.371757749729712	-6.63000871896567	3.61199980455118e-09	0.00638645452998514	T	C
MNEc.2.8.73714463.PC	NBEAL1	-0.183677831241208	-6.62678523732495	3.66323973274345e-09	0.00644571237014434	G	A
MNEc.2.9.51039814.PC	SUSD6	-0.153648571576071	-6.62495305256141	3.69268434368854e-09	0.00648184023720825	A	C
MNEc.2.6.9798931.PC	GNB2L1	-0.237772774052028	-6.62429801787539	3.70326808638024e-09	0.00649251454132169	T	C
MNEc.2.15.54008831.PC	MCFD2	-0.202037607800228	-6.62285950273712	3.72661658694084e-09	0.00649966397447722	C	T
MNEc.2.7.97912455.PC	SON	-0.15000729671739	-6.62275125430327	3.72837945657986e-09	0.00649966397447722	T	C
MNEc.2.9.41359784.PC	LOC106781023	0.200856013217925	6.62273971458101	3.72856743439007e-09	0.00649966397447722	T	C
MNEc.2.20.27735801.PC	LOC102150537	0.403645314787457	6.62267037423093	3.72969716091624e-09	0.00649966397447722	G	A
MNEc.2.26.13574906.PC	LOC100630338	-0.376826508076004	-6.62150471659116	3.74873949686342e-09	0.00651991392581492	C	T
MNEc.2.24.30227455.PC	LOC106781906	-0.237341939660106	-6.62088248709486	3.75894374108002e-09	0.00652985371973477	A	G
MNEc.2.11.60892596.PC	CA10	0.365487834942389	6.61989888459753	3.77513051009124e-09	0.00654398168870965	C	T
MNEc.2.13.18333037.PC	MALRD1	0.385477720652048	6.61974287130501	3.77770430228101e-09	0.00654420740483373	T	G
MNEc.2.1.61027251.PC	TIMM21	-0.124669363456636	-6.61797593197112	3.80697565262499e-09	0.00658186698885428	G	A
MNEc.2.24.39509448.PC	SPPL2A	-0.143379714272149	-6.61619802337358	3.83665563737166e-09	0.0065924002663137	A	G
MNEc.2.1.79853953.PC	DUSP10	0.446909034017676	6.61613379266042	3.83773217181909e-09	0.0065924002663137	G	A
MNEc.2.14.49214038.PC	SUPV3L1	-0.149434435132748	-6.61466504313401	3.86243091896467e-09	0.00662522877860137	A	G
MNEc.2.4.39630240.PC	TM4SF5	0.360103788450274	6.6127742893998	3.89445826761997e-09	0.00666183477801252	G	A
MNEc.2.13.18333037.PC	FRAS1	0.285020053200089	6.61063242004378	3.93105735079766e-09	0.00671391342925203	T	G
MNEc.2.23.5649102.PC	C23H9orf64	-0.2478282579887	-6.60651380812525	4.00239466390807e-09	0.00680330731651395	A	G
MNEc.2.10.38700276.PC	ATAD2B	-0.193878406445448	-6.60644106649701	4.00366606441419e-09	0.00680330731651395	C	T
MNEc.2.11.60892596.PC	TCERG1L	0.321586447316942	6.60524766197886	4.02458200552234e-09	0.00682458078082069	C	T
MNEc.2.24.30498018.PC	USP49	-0.170655841162622	-6.60420711191838	4.04290734098856e-09	0.0068433402964475	A	G
MNEc.2.7.73713418.BIEC2-1006614	LOC102150987	-0.297919662780641	-6.60270749511372	4.06946297130583e-09	0.00686963741672969	G	A
MNEc.2.5.72803648.PC	ZNF133	-0.212117402517333	-6.60227774462009	4.07710493420392e-09	0.00687190426349511	G	A
MNEc.2.2.14326323.PC	ETV3	-0.225752602872738	-6.60098107394171	4.10024906562675e-09	0.00690557882555834	G	A
MNEc.2.10.23299311.PC	BRSK1	-0.162010054590131	-6.60088138440214	4.10203379432712e-09	0.00690591929022379	A	G
MNEc.2.13.18333037.PC	FSTL5	0.33492826445594	6.59983951497808	4.12073238254974e-09	0.00691686295277671	T	G
MNEc.2.9.50708045.PC	DIAPH1	0.163310787060817	6.59945299695103	4.12769074363948e-09	0.0069220007186432	A	G
MNEc.2.9.65061697.PC	CPO	-0.268932679784284	-6.59890061968588	4.13765523515774e-09	0.00692502003067729	T	C
MNEc.2.17.43278652.PC	NUP205	-0.0919607612649506	-6.59883886991358	4.13877063753150e-09	0.00692502003067729	A	G
MNEc.2.2.72393255.PC	ARF3	0.154085450775621	6.59861770894137	4.14276797206057e-09	0.00692905155389931	C	T
MNEc.2.11.60892596.PC	GRID1	0.436953675821891	6.59612040696422	4.18817143345064e-09	0.00697910477273567	C	T
MNEc.2.5.57092277.PC	LOC100064949	0.334209146817767	6.59471127913066	4.21400809770697e-09	0.00700932056873085	G	A
MNEc.2.25.2068797.PC	RPL13	-0.209575034435117	-6.59451882285671	4.21754906447673e-09	0.00700932056873085	T	C
MNEc.2.12.4728654.PC	POLR3H	0.188228651885857	6.59440349425539	4.21967238664376e-09	0.00700932056873085	A	G
MNEc.2.9.50708045.PC	PITPNB	0.121007705068199	6.59342023076	4.2378183898449e-09	0.00702609015252372	A	G
MNEc.2.15.76107917.BIEC2-320623	SLC9A7	-0.315770794672494	-6.59317164453068	4.24241825229527e-09	0.00702700716328766	C	T
MNEc.2.29.24272553.PC	ECT2	0.452837237017524	6.593129290975	4.24320245962084e-09	0.00702700716328766	T	C
MNEc.2.2.33907704.PC	LOC100053981	0.443126871434342	6.59137183686348	4.27587000077284e-09	0.00705558331613744	G	A
MNEc.2.3.84575400.PC	MED15	-0.103282205138258	-6.58914917381385	4.31754202832822e-09	0.00709625658230291	C	A
MNEc.2.1.167319664.PC	EEF1A1	-0.348184045155934	-6.58871398180321	4.32574830706755e-09	0.00710183567865049	A	C
MNEc.2.24.41075121.PC	POU2F1	-0.191548616707754	-6.58871024139109	4.32581890580298e-09	0.00710183567865049	A	C
MNEc.2.24.24951537.PC	HECTD4	-0.26686707145583	-6.58792231755569	4.34071612857522e-09	0.00711558474850508	A	G
MNEc.2.27.21348323.PC	IRF3	0.346378284663037	6.58587907760669	4.37958483504744e-09	0.00715473572547022	C	T
MNEc.2.6.11573416.PC	PEF1	-0.197323254687683	-6.58417654798831	4.41223549538211e-09	0.00718692697607657	A	G
MNEc.2.28.8536749.PC	RELT	0.482034753917637	6.58354258521129	4.42445500736437e-09	0.00719876955446486	G	A
MNEc.2.11.60160597.PC	ANK1	-0.264925561954774	-6.58168123900326	4.46052623397022e-09	0.00723230200859219	T	C
MNEc.2.13.18333037.PC	LAMA2	0.357960088795586	6.5815489799921	4.46310035755645e-09	0.00723230200859219	T	G
MNEc.2.15.17585418.PC	RANBP2	-0.130429763243964	-6.58143006198228	4.46541608554029e-09	0.00723230200859219	G	A
MNEc.2.15.58576502.PC	POLR2G	0.136574198211698	6.58025861790832	4.48829172373259e-09	0.00726158745138606	A	G
MNEc.2.15.86479603.PC	ADAMTS17	0.759631439039585	6.57925262267779	4.50802918969189e-09	0.00728045692070591	A	G
MNEc.2.29.24272553.PC	EXO1	0.734779197336141	6.57866253473559	4.51964662195302e-09	0.00728842936668878	T	C
MNEc.2.7.666835.PC	ZFR2	-0.237700761828499	-6.57857219910289	4.52142773320107e-09	0.00728860810636691	T	C
MNEc.2.20.29783845.BIEC2-527732	LOC100060096	0.395179021439321	6.57795495964809	4.53361622290702e-09	0.00730380649118214	T	C
MNEc.2.20.38513335.PC	RNF8	0.221664694815534	6.57739445949362	4.54471250124942e-09	0.0073126365937199	A	G
MNEc.2.9.11442979.PC	PIK3R2	0.189104372353174	6.57354120603905	4.62172770620588e-09	0.00737997123755027	T	C
MNEc.2.11.59817834.PC	ZBTB41	-0.135001910317354	-6.56967738758079	4.70025259522176e-09	0.00744470796979137	A	C
MNEc.2.6.39599177.PC	DOCK10	-0.190500187766938	-6.56959545671303	4.70193192265001e-09	0.00744470796979137	G	A
MNEc.2.5.29485334.PC	LOC100057335	0.394170975343128	6.56934947685912	4.70697731610284e-09	0.00744470796979137	A	G
MNEc.2.15.30360416.PC	UBE4A	-0.0993758509149326	-6.5683332079424	4.72787935852287e-09	0.0074700091390875	A	G
MNEc.2.1.11367455.PC	LOC100146805	-0.319279946283957	-6.56817638597506	4.73111296540642e-09	0.00747204871434489	C	T
MNEc.2.3.107409056.PC	USP4	-0.0961346609782176	-6.56805985184675	4.73351727232333e-09	0.0074731412189684	A	G
MNEc.2.26.20240314.PC	SKAP1	0.228328440910156	6.56590517663149	4.77819086264379e-09	0.00751860827804431	T	C
MNEc.2.2.73793912.PC	LOC106781389	0.306752262013093	6.5630763824559	4.83747606886649e-09	0.00758819940114279	G	A
MNEc.2.3.45016787.PC	STK4	-0.134438496098272	-6.56255797036735	4.84841959107456e-09	0.00758865291274799	T	C
MNEc.2.9.14867018.PC	ZNHIT2	0.206340636738635	6.56240266062458	4.85170290590649e-09	0.00759106912874125	A	C
MNEc.2.2.65363194.PC	OTOA	1.456854585445	6.56157649267876	4.8692055206097e-09	0.00759394866965589	A	C
MNEc.2.15.27913544.PC	NDST1	-0.257080511817117	-6.56098851211754	4.8817001610642e-09	0.00760126277147339	T	C
MNEc.2.15.18658014.BIEC2-292780	CAPRIN1	0.133515788425623	6.56056527182818	4.89071371640853e-09	0.00760126277147339	T	C
MNEc.2.10.65084685.PC	EDAR	-0.209700345913278	-6.56023596700353	4.89773817679799e-09	0.00760582811768492	G	A
MNEc.2.30.3958984.PC	COG5	0.123390913465548	6.55816816676645	4.94207584805295e-09	0.0076517047293427	C	T
MNEc.2.14.80897725.PC	ZNF646	0.142252239647467	6.55599556326592	4.9890892109367e-09	0.00770655139797533	C	T
MNEc.2.22.16588601.PC	LOC100065392	0.535585042534907	6.55452705049451	5.02111735890996e-09	0.00773958661011347	G	T
MNEc.2.22.49768128.PC	CSPP1	0.534637934821315	6.55149125816153	5.08797508540726e-09	0.00781068086701795	C	T
MNEc.2.16.16180652.PC	LOC100050081	-0.185829109886321	-6.55137697267388	5.09050916767495e-09	0.00781068086701795	G	T
MNEc.2.7.18667449.PC	HILPDA	0.469946033424963	6.55031811208734	5.1140471118858e-09	0.00783302543871423	G	A
MNEc.2.11.60892596.PC	CUX2	0.292189895356962	6.54933804309277	5.13592964743813e-09	0.00784880047297724	C	T
MNEc.2.15.18658014.BIEC2-292780	VARS	0.241118875121141	6.54835010996153	5.15808166440026e-09	0.0078673345344233	T	C
MNEc.2.1.110532768.PC	LTBP3	0.413150231519308	6.54784035708075	5.16954864269866e-09	0.00788206947237891	A	C
MNEc.2.15.69175291.PC	MAP3K2	-0.267557305340699	-6.5447098812756	5.24052516281643e-09	0.00794034887683326	C	A
MNEc.2.23.3521609.PC	LOC100054696	-0.206463718897292	-6.54301524069172	5.27934928326703e-09	0.00797977918482063	T	C
MNEc.2.11.60892596.PC	LOC100629268	0.31337297974891	6.54254618875227	5.29014550191024e-09	0.00799332902479897	C	T
MNEc.2.15.32145707.PC	PDZD8	0.113315313033845	6.54215279173229	5.29921722848448e-09	0.00800426470524397	A	G
MNEc.2.18.4663349.PC	PANK1	-0.146171765477176	-6.5420574246067	5.30141871245862e-09	0.00800481917011281	C	A
MNEc.2.9.11038432.PC	ZNF891	0.13523272318203	6.54155915066484	5.31293576522389e-09	0.00801552897642455	C	A
MNEc.2.7.28758168.PC	IRF2BP2	0.159524008722512	6.54141833701896	5.3161950078429e-09	0.0080160356166426	G	A
MNEc.2.26.17450612.BIEC2-721866	KDM2A	-0.0909142253433675	-6.54002215278861	5.34861817923697e-09	0.00804546461277035	T	C
MNEc.2.11.60892596.PC	ROBO2	0.324233173574331	6.5390210623311	5.37198673770103e-09	0.00806948942448102	C	T
MNEc.2.15.86333540.BIEC2-325239	NKG7	0.484886637600781	6.53866772678853	5.38025881576525e-09	0.00807907917436375	C	T
MNEc.2.17.72617355.PC	RADIL	0.299490690356207	6.53859028067658	5.38207362290023e-09	0.00807907917436375	C	T
MNEc.2.13.18333037.PC	CSMD3	0.420389710444637	6.53609979239967	5.44075810031207e-09	0.00813441629670649	T	G
MNEc.2.9.4649767.PC	BPHL	-0.175092642880411	-6.53581855614119	5.44742470327832e-09	0.00813441629670649	A	G
MNEc.2.23.49102197.PC	WDTC1	-0.126390853285472	-6.53554701205738	5.45386923630105e-09	0.00813920397132786	C	T
MNEc.2.26.36443242.PC	PSMG1	-0.179277752930226	-6.53432880964488	5.48287381463966e-09	0.00816297160658291	T	C
MNEc.2.15.15918223.PC	LOC100059994	-0.418773392557721	-6.53425120581501	5.48472667876718e-09	0.00816297160658291	G	T
MNEc.2.7.73713418.BIEC2-1006614	LOC100053519	-0.304174100832753	-6.53275207266691	5.52064187851957e-09	0.00820243676033369	G	A
MNEc.2.13.18333037.PC	MAGI1	0.368046059265287	6.53041270281506	5.57715291899062e-09	0.00826388975943909	T	G
MNEc.2.17.3597735.PC	WFS1	-0.566860554541005	-6.52958532063358	5.59727647935809e-09	0.00827997437258528	A	T
MNEc.2.3.94150355.PC	FER1L5	0.282521670267683	6.52839566407025	5.62633740602419e-09	0.0083085559600159	A	G
MNEc.2.5.81689890.PC	ATG9B	0.356836618777455	6.52765566696886	5.64448941164094e-09	0.00832690777623995	A	C
MNEc.2.11.60892596.PC	NTRK3	0.316091866613196	6.52668302577868	5.66843641247687e-09	0.00834986356170371	C	T
MNEc.2.1.80977807.PC	OGDH	-0.235415889267834	-6.52557824008726	5.69575900165717e-09	0.00837423164962326	A	G
MNEc.2.1.185282243.PC	SF3A1	0.165088581108755	6.52392986252739	5.73676797031025e-09	0.0084062026029689	G	A
MNEc.2.26.12171373.PC	BRCC3	-0.142543571665307	-6.51917745858706	5.85664463564828e-09	0.00853030040657958	A	G
MNEc.2.6.9798931.PC	LOC100050506	-0.239815737750048	-6.51850493435375	5.87380790850725e-09	0.00854959166165547	T	C
MNEc.2.26.17449188.PC	DIDO1	-0.103376759124788	-6.51817718949589	5.88219022805487e-09	0.00855893762239831	T	C
MNEc.2.13.18333037.PC	NTNG1	0.264730936296832	6.51732436208739	5.90405750438705e-09	0.00857360289030371	T	G
MNEc.2.11.55784566.PC	HYPK	-0.222417309880306	-6.51571460562987	5.94555283316346e-09	0.00861093622376493	T	C
MNEc.2.21.44782272.PC	RAD54L2	-0.235367785595119	-6.51534748333531	5.95505667393895e-09	0.0086175335924898	T	C
MNEc.2.4.57434153.PC	CSNK1G1	-0.232557115756181	-6.51364613062733	5.99929711779209e-09	0.0086461343793363	A	G
MNEc.2.11.60892596.PC	DPP6	0.39199752665165	6.51340840203036	6.00550466785921e-09	0.0086461343793363	C	T
MNEc.2.26.33077366.PC	LOC100062658	-0.16932586999225	-6.51134828102391	6.05956555762008e-09	0.00869811542429437	G	A
MNEc.2.1.131927079.PC	VIMP	-0.212004331442038	-6.50983454878627	6.09959531425769e-09	0.00872671930032476	C	A
MNEc.2.17.23407353.PC	SPRYD7	-0.148959553021526	-6.50953319686922	6.10759559811261e-09	0.00873258870387329	A	G
MNEc.2.24.29405654.PC	RCC1	0.184508031077246	6.50919298958058	6.11663990553135e-09	0.00873979292220964	T	C
MNEc.2.1.90093250.PC	LOC102148182	-0.687215993360618	-6.50754658467321	6.16059688818457e-09	0.0087955516369824	C	T
MNEc.2.19.24156704.PC	GPRIN3	-0.307622727480789	-6.50634500630209	6.19287493889342e-09	0.00881696450882398	A	C
MNEc.2.19.49730099.PC	PRKAR2A	-0.35895459037837	-6.50573972915744	6.20919791720569e-09	0.0088318355791144	C	A
MNEc.2.11.60256500.PC	TLN1	-0.192218826522715	-6.50565760906932	6.21141579415666e-09	0.0088318355791144	G	T
MNEc.2.29.24272553.PC	ESPL1	0.677175604274188	6.5052687432912	6.22192883606699e-09	0.00884390208608292	T	C
MNEc.2.13.18333037.PC	TACC2	0.239595486321661	6.50487517777641	6.23258688281573e-09	0.00885328391188875	T	G
MNEc.2.26.6521336.PC	LOC100068740	0.168644823291826	6.50468747668933	6.23767633523160e-09	0.00885763004957206	C	T
MNEc.2.9.14940283.PC	YBX1	-0.165851452599221	-6.50031805476171	6.35732204567006e-09	0.00897786342569481	T	C
MNEc.2.10.59236545.PC	EIF3D	-0.270839929275213	-6.50016841484687	6.36145957195255e-09	0.00897950821405777	A	G
MNEc.2.20.57374769.PC	LOC106782680	-0.163069474733444	-6.49375517182941	6.5413142927819e-09	0.00913131457029744	G	A
MNEc.2.8.26822973.PC	BID	-0.224546781720266	-6.49192111801231	6.59366887230228e-09	0.00917264224937235	G	A
MNEc.2.13.18333037.PC	ERBB4	0.380784460621179	6.49012802056669	6.64525551287328e-09	0.00920865675781366	T	G
MNEc.2.18.52306962.PC	DCAF17	0.151153948849017	6.48813638940958	6.7030225795396e-09	0.00925930346891358	C	T
MNEc.2.1.11607664.PC	CFAP43	0.428393760808087	6.48594261073038	6.76722870475087e-09	0.00931767431197911	G	T
MNEc.2.11.49366107.PC	HMGN1	0.182015650168703	6.48589032404513	6.76876640727928e-09	0.00931767431197911	T	G
MNEc.2.10.75236372.PC	SPIN1	-0.179434172360752	-6.48489179059968	6.7981988438471e-09	0.00934617686668471	C	T
MNEc.2.9.15031245.PC	ND4L	-0.585324581697161	-6.48475222739147	6.80232264590595e-09	0.00934617686668471	C	T
MNEc.2.9.14180026.PC	LOC100629966	-0.186703986500977	-6.48467247270805	6.80468034303535e-09	0.00934647342393512	A	G
MNEc.2.5.94003481.PC	NUP214	-0.163059889092051	-6.48376525667195	6.83155637430034e-09	0.00937453636701613	A	C
MNEc.2.26.12793466.PC	EFNB1	0.215204087396479	6.48340097436373	6.84237769979077e-09	0.00937759011416526	A	G
MNEc.2.20.44535486.PC	AARS2	-0.292883719933279	-6.48328120090986	6.8459393826443e-09	0.00937952562763006	T	C
MNEc.2.16.38575928.PC	ZNF148	-0.148841080940807	-6.4830115225933	6.85396548406735e-09	0.00938148794988608	A	G
MNEc.2.11.60892596.PC	LOC100146449	0.305481375013559	6.4829736058477	6.85509470020482e-09	0.00938148794988608	C	T
MNEc.2.16.39767577.PC	ZNF484	-0.121896232820511	-6.48265150302264	6.86469482777486e-09	0.00938561288526583	A	C
MNEc.2.4.94306486.PC	HINT2	0.125383942385212	6.48089173968668	6.9173793491811e-09	0.00942120268774537	A	G
MNEc.2.2.72918414.PC	LOC106783111	0.110440275469909	6.47923475956653	6.96735268919834e-09	0.00946268386817084	T	C
MNEc.2.31.7809337.PC	TMEM2	-0.194667521838437	-6.47758487641995	7.01746723087167e-09	0.00949464697728849	C	T
MNEc.2.2.23491873.PC	MTMR12	-0.10811759172651	-6.47729697042799	7.02624877142958e-09	0.00949691160587205	C	A
MNEc.2.3.106109864.PC	ANKRD12	-0.289549573552783	-6.47525990489266	7.08869385625183e-09	0.00954725389382815	C	T
MNEc.2.5.29339128.PC	KBTBD3	0.112606733960223	6.47288336561241	7.16224026083423e-09	0.0096136692763846	C	T
MNEc.2.2.72418475.PC	NOTCH2	0.181491629110835	6.46882905592149	7.28945666968628e-09	0.00970976071367477	G	A
MNEc.2.1.127753365.TBIEC2-58075	TPM1	0.279192663553267	6.46766730066709	7.32632103871371e-09	0.00974102438306626	A	G
MNEc.2.7.8335090.PC	CDK6	-0.327267842448819	-6.46742982448028	7.33387923809396e-09	0.00974546206085139	T	C
MNEc.2.21.3431647.PC	WHSC1	0.330770717483435	6.46735197868743	7.33635853098821e-09	0.00974546206085139	C	T
MNEc.2.13.28004065.PC	APBB2	-0.313184375348342	-6.46695813485951	7.34891470176717e-09	0.00975620156132979	G	A
MNEc.2.16.73977715.PC	TNRC6B	0.297651492016478	6.4649105025558	7.41453921275489e-09	0.00981346732708755	T	C
MNEc.2.13.18333037.PC	IL1RAPL1	0.326170918554627	6.46431077408546	7.43386953926683e-09	0.00982662376551882	T	G
MNEc.2.13.21680624.PC	VPS13D	-0.232894927552562	-6.46415681581327	7.43883993633751e-09	0.00982662376551882	C	T
MNEc.2.2.107616508.PC	STOML1	0.157717607173541	6.46411338199689	7.44024275108709e-09	0.00982662376551882	C	T
MNEc.2.1.116254056.PC	MYT1L	-0.290668010540963	-6.463939960465	7.4458464889758e-09	0.00983104934525954	G	A
MNEc.2.1.181892592.PC	IMPA1	-0.126853427782119	-6.46302030456796	7.47563308607877e-09	0.00984654348656391	A	G
MNEc.2.24.17570757.PC	KIAA1468	-0.240301360546717	-6.46252364126388	7.49176848109171e-09	0.00985886881164674	A	G
MNEc.2.17.15918198.PC	INPP5D	-0.134675396248064	-6.46211527849936	7.50506103696959e-09	0.00987040808404202	G	A
MNEc.2.13.18333037.PC	PCDH7	0.27669106096783	6.46141617963574	7.52787154044445e-09	0.00989146424614351	T	G
MNEc.2.19.32243896.PC	ZDHHC19	0.27840349449792	6.45883243024234	7.61277259104334e-09	0.00996700795165576	A	G
MNEc.2.14.37887476.TBIEC2-267804	DND1	0.162698600749933	6.45785681343819	7.64507703355829e-09	0.00999131631323972	A	G
MNEc.2.29.5880599.PC	UBXN7	-0.12404306232928	-6.45762804540795	7.65267158418908e-09	0.00999562398802508	G	A
MNEc.2.11.56485123.PC	TUBGCP6	-0.153662392967554	-6.45748164587262	7.65753561793031e-09	0.00999562398802508	A	G
MNEc.2.4.35008629.PC	ETNK1	-0.256946309190066	-6.45684747196036	7.67864103184913e-09	0.0100141868471477	C	T
MNEc.2.11.60892596.PC	KIF26B	0.327129038249893	6.45644995311389	7.69189988567268e-09	0.0100176154346615	C	T
MNEc.2.22.19203581.PC	MAP3K12	-0.193160089792009	-6.45597675610394	7.70771247015633e-09	0.010018055239739	G	A
MNEc.2.5.9557574.PC	SPEN	0.255597229534547	6.45581973458744	7.71296668833493e-09	0.010018055239739	C	T
MNEc.2.24.41257669.PC	CTNNA2	0.390033656683649	6.45355169247163	7.78925619039543e-09	0.0100681763029416	T	C
MNEc.2.25.10108802.PC	EPS15L1	0.0970555714198614	6.45225331568175	7.83326515591103e-09	0.0101130787491779	T	C
MNEc.2.26.12776759.PC	PTAR1	-0.147782482652062	-6.45186824217423	7.84636464353034e-09	0.0101269945930443	A	G
MNEc.2.28.39699868.PC	DERA	-0.164802157351312	-6.44863608010371	7.95717543963425e-09	0.0102095736091551	G	A
MNEc.2.11.38368941.PC	DDI2	-0.208727283037826	-6.44813511360476	7.97448862402339e-09	0.0102254303863534	G	A
MNEc.2.15.56336389.PC	ITGA1	-0.406589486523855	-6.44773676822975	7.98828188497603e-09	0.0102344851361455	T	C
MNEc.2.27.1511285.BIEC2-735469	POMK	-0.167310772150112	-6.44685157530687	8.01901755216788e-09	0.0102538236608543	T	C
MNEc.2.3.20611330.PC	COG8	-0.167297671029978	-6.4467708065649	8.02182782725828e-09	0.0102538236608543	C	T
MNEc.2.13.18333037.PC	GLI2	0.322065362133049	6.44468823185164	8.09462683326951e-09	0.0103051345298129	T	G
MNEc.2.29.24272553.PC	UHRF1	0.970105633387776	6.4444403212819	8.10333631255797e-09	0.0103051345298129	T	C
MNEc.2.7.30303424.PC	MLEC	-0.259431409620029	-6.44441777429542	8.10412888302554e-09	0.0103051345298129	A	G
MNEc.2.20.31334550.PC	LOC100056182	-0.495908716599901	-6.44290170922676	8.1575979990227e-09	0.0103137913252318	A	C
MNEc.2.13.31085330.PC	ATP2B4	-0.193156354603078	-6.44192397048328	8.19226636192869e-09	0.0103364071339847	G	A
MNEc.2.28.41080817.PC	C1H14orf28	0.132007937734154	6.44177891257168	8.19742219355175e-09	0.010338522234468	T	C
MNEc.2.5.94003481.PC	SKIV2L2	-0.165534811701535	-6.43919669033001	8.28974232587022e-09	0.010409826329988	A	C
MNEc.2.27.11724816.PC	POGZ	-0.0840506589614538	-6.43884222623905	8.30249529416045e-09	0.0104228414640105	T	G
MNEc.2.16.60346712.PC	SUN1	0.205220099042778	6.43871925860792	8.30692398108496e-09	0.0104254019257301	A	G
MNEc.2.22.37967755.PC	LOC100629186	-0.241664730174583	-6.43719931372704	8.36185841359273e-09	0.0104758947973437	C	A
MNEc.2.10.67812623.BIEC2-130475	ABHD18	0.240440458598468	6.43710509231397	8.36527561571337e-09	0.0104758947973437	A	G
MNEc.2.29.24272553.PC	CIT	0.732873604025821	6.43545345400506	8.42540193628208e-09	0.0105136735443776	T	C
MNEc.2.17.46872824.PC	LOC100068798	-0.296755684348222	-6.43463700774339	8.45528172848026e-09	0.0105462082909964	T	G
MNEc.2.19.58758859.PC	FRMD6	0.242757008274573	6.43405010563291	8.47682560227155e-09	0.0105613453783148	G	A
MNEc.2.13.18333037.PC	PLCE1	0.222397458089654	6.43401353013289	8.47817000536377e-09	0.0105613453783148	T	G
MNEc.2.13.18333037.PC	GRIA1	0.282729474785266	6.4331448802308	8.51016102688266e-09	0.0105759985681637	T	G
MNEc.2.18.65081897.PC	LOC100049792	-0.449460485707047	-6.43237488853925	8.53861853166162e-09	0.0105781628768661	C	T
MNEc.2.15.30360416.PC	DENND4C	-0.143890956840891	-6.43213403140395	8.54753950773867e-09	0.0105813055925893	A	G
MNEc.2.27.10694616.PC	PKD1	0.296889882481636	6.43193483389046	8.5549244474066e-09	0.0105874441439065	A	G
MNEc.2.13.18333037.PC	LOC106782822	0.284156385361307	6.42981092383649	8.63405897046222e-09	0.0106564638508835	T	G
MNEc.2.1.127059501.PC	SPESP1	0.176848131179852	6.42922375362646	8.65606386721384e-09	0.010668684838729	A	G
MNEc.2.4.7988774.PC	LOC100629557	-0.139639007253654	-6.42610447112531	8.77389699265716e-09	0.0107668345823608	G	A
MNEc.2.17.15152601.PC	PDXK	0.368435842261499	6.42584570116015	8.78374325298464e-09	0.0107698314515694	G	A
MNEc.2.26.13602724.PC	C3H4orf19	0.177629775276407	6.42411218433333	8.84998670037683e-09	0.010802489020704	G	A
MNEc.2.30.26485243.PC	ZC3H13	-0.129155198825313	-6.42195707301358	8.93303071620947e-09	0.0108582950984676	C	T
MNEc.2.10.52300246.PC	ZBTB40	0.114122689541532	6.42015796789128	9.00294705760393e-09	0.0109188691000252	A	G
MNEc.2.5.71356839.BIEC2-917841	CHORDC1	0.138623165590619	6.42004447452435	9.00737572773923e-09	0.0109188691000252	T	C
MNEc.2.19.1867385.PC	HRH2	-0.395649622438977	-6.41985985340578	9.01458451072425e-09	0.0109209210559795	A	G
MNEc.2.2.87505111.PC	CUBN	0.15641928363488	6.41904670271109	9.04640312725152e-09	0.0109351815236055	G	T
MNEc.2.15.19577549.PC	EPC2	-0.125455345959799	-6.41890542975476	9.05194246887834e-09	0.0109369220757936	C	T
MNEc.2.7.9739542.PC	SLC5A3	0.314528961553994	6.41829512810432	9.07591113551276e-09	0.0109486448606067	T	C
MNEc.2.1.61297228.PC	CHST3	0.397316850011415	6.41744107449464	9.10955831014206e-09	0.0109761958609959	C	A
MNEc.2.25.2108454.PC	SPAG8	0.244697537344715	6.4166903380695	9.13923706521431e-09	0.0109925873681426	A	G
MNEc.2.2.15524095.PC	MYO1C	-0.176967565258148	-6.41475095064102	9.21635038374022e-09	0.0110457589125724	T	C
MNEc.2.13.21665947.PC	KIAA1109	-0.210930766650312	-6.41402661358921	9.24531616670746e-09	0.011060762898536	G	T
MNEc.2.18.58427711.PC	CTSA	-0.133574701599744	-6.41188042964435	9.33167088786965e-09	0.0111198348000294	T	G
MNEc.2.2.107853997.PC	LAMC1	-0.343121519476937	-6.41132894823285	9.35398916615818e-09	0.0111373058230564	G	A
MNEc.2.6.31688584.PC	RNF215	0.246613512664675	6.41114089353648	9.36161175571875e-09	0.011140302350027	C	T
MNEc.2.31.10753481.BIEC2-835814	SH3RF3	0.299803639058064	6.41078979127376	9.37585976028125e-09	0.0111542156693607	C	T
MNEc.2.9.2549244.PC	ZNF317	0.112330252891002	6.41022181781832	9.39895403374204e-09	0.0111725524673573	A	G
MNEc.2.11.43001964.BIEC2-154357	LOC100072001	-0.533602254905747	-6.40998330733693	9.40866884962831e-09	0.0111787988267972	T	C
MNEc.2.30.2708645.PC	LOC100064310	-0.154041702533078	-6.40877912711494	9.45786853482004e-09	0.0112051950632087	C	T
MNEc.2.30.28590874.PC	RABIF	0.165368067515481	6.40771775625197	9.50144452013037e-09	0.0112362277208616	A	G
MNEc.2.15.18658014.BIEC2-292780	FASN	0.23065066705251	6.40542525668897	9.59624554956972e-09	0.0113002587430111	T	C
MNEc.2.8.61148119.PC	ZBTB38	-0.206568955208413	-6.40529228116648	9.60177308679299e-09	0.0113024030505134	C	T
MNEc.2.13.18333037.PC	NEGR1	0.380581744504806	6.40442183980965	9.6380335862634e-09	0.0113194050109682	T	G
MNEc.2.11.60892596.PC	CFAP61	0.235515682952151	6.4040863263457	9.652046439132e-09	0.0113253201073936	C	T
MNEc.2.24.41271930.PC	SDK1	0.362081048220579	6.40386073749112	9.66147958424843e-09	0.0113295496503259	T	C
MNEc.2.16.67185893.PC	LMBRD2	-0.239710029497683	-6.40315647088467	9.69098771060229e-09	0.0113541800695957	A	C
MNEc.2.7.91787876.PC	ZDHHC3	-0.128087435354782	-6.40240143562926	9.72272209514957e-09	0.0113767770834157	A	G
MNEc.2.7.76349396.PC	ZFYVE26	0.152820975922395	6.40212090087147	9.73453925801241e-09	0.0113780018534711	T	C
MNEc.2.27.19140969.PC	SLC24A5	-0.17123647212981	-6.39852386188487	9.88732567213161e-09	0.0114779353778914	T	G
MNEc.2.28.25835775.PC	LOC100065733	-0.293202267092315	-6.39551916087165	1.00167699757814e-08	0.0115562324095661	A	C
MNEc.2.1.67651398.PC	LOC100629504	0.128300407816275	6.39482478909738	1.00469217398587e-08	0.0115800296504044	A	G
MNEc.2.13.28004065.PC	PPP2R2B	-0.310159193432867	-6.39384879059393	1.00894545483179e-08	0.0116075912702697	G	A
MNEc.2.27.3661320.PC	AKAP9	-0.203027618908504	-6.39224268243908	1.01598350652758e-08	0.0116578266711139	C	A
MNEc.2.20.31700671.PC	DQA	-0.374058055297929	-6.39200620957424	1.01702383927758e-08	0.0116615241354704	A	G
MNEc.2.8.27903949.PC	SLC38A9	-0.220114131981426	-6.39189047863179	1.01753336729937e-08	0.0116615241354704	C	T
MNEc.2.1.61919954.PC	WAS	0.132468013959543	6.39067102579413	1.02291762840545e-08	0.0116912783557054	A	G
MNEc.2.10.21469508.PC	DENND1B	-0.127874249269186	-6.38950596036548	1.02808809144986e-08	0.0117196775058381	T	C
MNEc.2.27.855724.PC	LOC102150952	0.607888255450214	6.38874710794468	1.03146971848582e-08	0.0117398253413267	G	A
MNEc.2.29.24272553.PC	SASS6	0.431680775177086	6.38755719858627	1.03679441763573e-08	0.0117787685371632	T	C
MNEc.2.24.26439478.PC	ATF7	-0.163303033797458	-6.38728814876856	1.0380021490691e-08	0.0117835225875476	G	T
MNEc.2.24.26439478.PC	CDKN2D	0.296412570828377	6.38701208331767	1.03924282027355e-08	0.0117883252033033	G	T
MNEc.2.10.59236545.PC	RPS5	-0.403229478990006	-6.38507455853804	1.04799168604914e-08	0.0118322026912449	A	G
MNEc.2.20.28838800.PC	LOC106782238	0.361163779091854	6.38459957492478	1.05014757038991e-08	0.0118494504327615	G	C
MNEc.2.10.9682538.PC	CLCC1	0.0807986856929138	6.38437276031682	1.05117859825696e-08	0.0118507319753301	C	T
MNEc.2.10.68785491.PC	PTBP2	0.215021909385462	6.38430532684317	1.05148532279323e-08	0.0118507319753301	T	C
MNEc.2.11.60236085.PC	DDB1	-0.143224024563829	-6.38212284524531	1.06146042278256e-08	0.011896928087121	C	T
MNEc.2.8.74146510.PC	ZYG11B	-0.113146899052197	-6.38184878015616	1.06271964672083e-08	0.0119043042891961	A	G
MNEc.2.27.14727616.PC	DNM2	-0.110000299300338	-6.38171260942464	1.06334584869563e-08	0.0119043042891961	C	A
MNEc.2.16.59726884.PC	PPP2R1B	0.107119313855425	6.38078888523971	1.06760338830945e-08	0.0119393295579939	C	T
MNEc.2.14.80897725.PC	PBX1	-0.222433957485848	-6.38054541440885	1.06872837721646e-08	0.0119488484101479	C	T
MNEc.2.29.24272553.PC	KIF14	0.609052712419953	6.38034633854478	1.06964910520889e-08	0.0119560792448841	T	C
MNEc.2.24.24951537.PC	EP400	-0.22161637431647	-6.37924366850236	1.07476320175901e-08	0.011994807781106	A	G
MNEc.2.10.10472044.PC	SLC25A39	-0.169151001769051	-6.37911304708544	1.07537061448993e-08	0.0119954509812059	A	G
MNEc.2.4.11915180.PC	MFAP3	-0.247446191672052	-6.37867151567755	1.07742633021089e-08	0.0120122406735245	T	C
MNEc.2.29.23190543.PC	SLC4A8	0.427775643523204	6.37501850854607	1.09458416609851e-08	0.0121322404310552	G	T
MNEc.2.14.63970245.PC	LNX2	0.193057445310169	6.37490790923771	1.0951078368014e-08	0.0121344880192742	C	A
MNEc.2.19.20426091.PC	HS3ST3B1	0.266615424243568	6.3747031410116	1.09607803745068e-08	0.0121364676472738	C	T
MNEc.2.13.28004065.PC	PCDH15	-0.338090792427872	-6.37234541155935	1.10731053621661e-08	0.0122237944377526	G	A
MNEc.2.15.37196821.PC	LOC100052175	-0.172571632722704	-6.37057641596154	1.11581297391726e-08	0.0122832989737681	G	T
MNEc.2.23.26966415.PC	TCTEX1D1	1.00623894775761	6.37001377179039	1.11853076640454e-08	0.0122949335298597	G	A
MNEc.2.17.62026555.PC	MRPS9	-0.117585611861689	-6.36908032410032	1.12305414373373e-08	0.0123197257139596	T	C
MNEc.2.9.14848899.PC	ARID5B	-0.20843026794782	-6.36835081343986	1.12660186535507e-08	0.0123345859972994	T	C
MNEc.2.10.42695977.PC	KIF5C	0.171760024557981	6.36775520993398	1.12950659882428e-08	0.0123468309397046	C	T
MNEc.2.17.10360064.PC	LOC100064633	-0.332119779054372	-6.36710280137675	1.13269687476107e-08	0.0123631225472738	T	C
MNEc.2.13.18333037.PC	KALRN	0.37387459780091	6.36615515843587	1.13734673656243e-08	0.012394792790436	T	G
MNEc.2.28.6190281.PC	CRADD	0.238702092556637	6.36514477027683	1.14232528418977e-08	0.0124247061677286	G	A
MNEc.2.24.26439478.PC	RC3H2	-0.1698762111977	-6.36472206771528	1.144414485765e-08	0.0124376145294799	G	T
MNEc.2.9.51039814.PC	LOC100057755	-0.147334499979019	-6.36450127830626	1.14550723733487e-08	0.0124376145294799	A	C
MNEc.2.8.13757944.BIEC2-1032206	LOC106781850	-0.118990903822439	-6.36272293008485	1.15434654164011e-08	0.0124931784787309	C	T
MNEc.2.29.19514717.PC	OSCP1	0.41571698753565	6.36007911720302	1.16761256587427e-08	0.0125836967875722	T	C
MNEc.2.14.81784536.PC	HIVEP2	-0.162033759223118	-6.35902144520002	1.17296186566163e-08	0.01261953080986	A	G
MNEc.2.2.23694774.PC	EMC10	-0.291409856654555	-6.3585879481558	1.17516132837976e-08	0.0126307377942176	G	A
MNEc.2.5.95968607.BIEC2-931528	PARG	0.116946499390192	6.35811116648288	1.17758512052919e-08	0.0126345002017017	C	T
MNEc.2.1.47394429.PC	VPS45	-0.109893008354263	-6.35803128553478	1.17799169106619e-08	0.0126345002017017	A	G
MNEc.2.16.111885.PC	LRIG2	0.135030747889197	6.35581409862297	1.18933212548978e-08	0.012676885662225	G	A
MNEc.2.17.3597735.PC	IL1RN	-0.889186371622052	-6.35324502250848	1.20260757047599e-08	0.0127653791445858	A	T
MNEc.2.10.52268416.PC	PLEC	-0.287578187289689	-6.35288723030902	1.20446802165196e-08	0.0127726995420467	A	G
MNEc.2.24.24951537.PC	TNRC6C	-0.229669507858418	-6.35246964638914	1.20664298049651e-08	0.0127864419169188	A	G
MNEc.2.11.49871386.PC	LOC106783088	-0.544575981332687	-6.35139417840283	1.21226239645008e-08	0.0128252774094718	C	T
MNEc.2.28.6190281.PC	ARHGAP15	0.302969399215168	6.35071797406763	1.21580887661944e-08	0.012852360031796	G	A
MNEc.2.7.92721146.PC	MAP3K7	-0.135457295587342	-6.34950652140289	1.22218825908622e-08	0.0128794217071755	G	A
MNEc.2.21.9527515.PC	LOC106782358	-0.591622018377144	-6.34924473527272	1.22357114351583e-08	0.0128805473478005	A	G
MNEc.2.2.13308987.PC	POMGNT1	-0.158238610528136	-6.34882867427774	1.22577217106523e-08	0.0128958371938303	T	G
MNEc.2.16.53231572.PC	PHTF1	0.327335420250889	6.34881733599019	1.2258322071826e-08	0.0128958371938303	A	G
MNEc.2.8.26623873.PC	ATRNL1	-0.278696966926394	-6.34617913371946	1.23988086070938e-08	0.0129885515688634	T	C
MNEc.2.15.18444630.PC	NAA50	0.127781217193633	6.34564631529298	1.24273744255589e-08	0.0130125121133052	A	G
MNEc.2.10.68785491.PC	CAP1	-0.123109301553093	-6.34386869946431	1.25231490440221e-08	0.013067327704701	T	C
MNEc.2.8.83879893.PC	SPNS3	0.306577159944583	6.34322738611815	1.25578807884836e-08	0.0130973050199694	T	C
MNEc.2.24.34174159.UKUL3796	TTC8	0.213758956410461	6.34009339081108	1.27289850490535e-08	0.0131937710095828	T	C
MNEc.2.25.11346405.PC	PDCD11	0.193710286946724	6.33804668321368	1.28419706328614e-08	0.0132636245774731	C	A
MNEc.2.1.108765205.PC	MTSS1	-0.444790385346766	-6.33700986238661	1.2899584957801e-08	0.0132811033790838	C	T
MNEc.2.11.39406651.PC	ADAM10	-0.107241630554274	-6.3369079984148	1.29052591404109e-08	0.0132811033790838	A	G
MNEc.2.15.72722469.PC	LOC102148937	-0.231146581661337	-6.33681155407135	1.29106337066261e-08	0.0132811033790838	T	C
MNEc.2.4.105420643.PC	LYSMD3	-0.145776167423758	-6.33657065612177	1.29240679341509e-08	0.0132843811972571	T	C
MNEc.2.3.24478336.PC	LOC100629739	0.285307992499058	6.3353808351942	1.29906241719357e-08	0.0133225609488219	G	A
MNEc.2.23.11280416.PC	ZNF18	0.194855711581102	6.33519785547041	1.30008897410112e-08	0.0133238570056194	A	G
MNEc.2.10.14412636.PC	LOC100630516	0.881560961972422	6.33519503737862	1.30010479049682e-08	0.0133238570056194	G	A
MNEc.2.8.64196983.PC	MAPKAP1	0.230966118630676	6.33481552321636	1.30223653447537e-08	0.0133269246132392	G	A
MNEc.2.17.49562065.PC	ARPC2	-0.124214833237607	-6.33397607696058	1.30696402576894e-08	0.0133463507672588	G	A
MNEc.2.12.30985723.PC	RAP2A	0.200362013481756	6.332755481094	1.31386834119929e-08	0.0133863148442309	G	A
MNEc.2.5.87133627.PC	LOC100050968	-0.133771007214096	-6.33059431575892	1.3261816288522e-08	0.0134364765151673	T	C
MNEc.2.1.144446940.PC	MFSD8	-0.169733869508457	-6.33042336360484	1.32716049149578e-08	0.0134373823906475	T	C
MNEc.2.13.18333037.PC	LOC100070602	0.277779176718014	6.33013005935843	1.32884160119043e-08	0.0134446970087621	T	G
MNEc.2.23.28879158.PC	LOC102148922	0.147962169132728	6.32915935267552	1.33442036653795e-08	0.0134866716023588	A	C
MNEc.2.15.49690601.BIEC2-309162	VPS36	-0.11718595657133	-6.32895399069171	1.33560357248682e-08	0.0134866716023588	A	G
MNEc.2.27.22557601.PC	PM20D1	0.330279998310253	6.32894217744288	1.33567166682516e-08	0.0134866716023588	G	T
MNEc.2.18.20186327.PC	LOC100147447	-0.301176597295854	-6.32788810662456	1.34176142591887e-08	0.0135135468346974	C	T
MNEc.2.9.47152060.PC	PAPD4	0.112245441981723	6.32784009424327	1.34203946449202e-08	0.0135135468346974	G	A
MNEc.2.5.60710575.PC	TRAK2	-0.118316648969418	-6.32761565144274	1.34333996376381e-08	0.0135135468346974	A	G
MNEc.2.12.23883407.PC	KXD1	-0.152512262094143	-6.32633584239101	1.3507794818287e-08	0.0135462536397736	G	A
MNEc.2.8.20499580.PC	ATP6V0A2	-0.11075554414736	-6.32607159396102	1.35232062523364e-08	0.0135471850267095	G	A
MNEc.2.8.17343986.BIEC2-1033998	PIK3R1	0.164414170045965	6.32236269754554	1.37413602127129e-08	0.0136641291048548	T	C
MNEc.2.13.18333037.PC	CFAP47	0.295396797135826	6.3213410683017	1.3802060745459e-08	0.0136976079111571	T	G
MNEc.2.13.21781594.PC	LOC102149508	0.316581955220897	6.31805571618175	1.39990652408699e-08	0.0137939391681916	T	C
MNEc.2.24.41257669.PC	KCNMA1	0.308312802037103	6.31583954886674	1.41335252608493e-08	0.0138657377708072	T	C
MNEc.2.9.11598801.PC	BMS1	-0.0998166658148164	-6.31551876668922	1.41530934242338e-08	0.0138757691591668	G	A
MNEc.2.12.18241289.PC	FAM46B	0.286312666845619	6.31451115123758	1.42147338740789e-08	0.013914125968792	C	T
MNEc.2.28.40074905.PC	MAN1A2	-0.121773495481526	-6.31426965632557	1.4229546634519e-08	0.0139255017639038	T	C
MNEc.2.23.7841133.PC	KPNB1	-0.137249615582183	-6.31418554208132	1.42347096000628e-08	0.0139274309688904	T	C
MNEc.2.13.18333037.PC	PTPRG	0.391394716850279	6.3140141182824	1.4245237398471e-08	0.0139283626543817	T	G
MNEc.2.4.31897213.PC	PIGV	-0.18926692694956	-6.31347152310396	1.42786110708093e-08	0.0139502641120192	C	T
MNEc.2.22.16364963.PC	SLC12A2	0.141206369653267	6.31344207425904	1.42804246069924e-08	0.0139502641120192	A	C
MNEc.2.2.14861293.PC	DYNC1I1	0.182990453671205	6.3123561516365	1.43474579025699e-08	0.0139908003436058	T	C
MNEc.2.8.63493975.PC	TAF15	-0.157632285639424	-6.31205228630737	1.43662709880036e-08	0.0139996515611221	C	T
MNEc.2.23.49102197.PC	TRRAP	-0.152717390109835	-6.31048350092172	1.44637874613135e-08	0.0140585691250808	C	T
MNEc.2.11.14932593.PC	LOC100071714	-1.22880490620898	-6.31036997954586	1.44708693598306e-08	0.0140585691250808	T	G
MNEc.2.23.45614290.PC	FBXO27	0.398448542723053	6.31034587526861	1.4472373518492e-08	0.0140585691250808	T	C
MNEc.2.1.34934229.PC	FOXP2	-0.299255331301683	-6.31005937981559	1.44902632988709e-08	0.0140639474861719	C	T
MNEc.2.24.43669838.PC	SLC25A3	0.0871094784178877	6.30949724785153	1.45254283877098e-08	0.0140792889017162	A	C
MNEc.2.24.41257669.PC	ABLIM2	0.264022747587157	6.3084688347929	1.45899811069504e-08	0.0141042973722563	T	C
MNEc.2.7.4472937.PC	MATK	0.320573982825743	6.30713128874286	1.46743626279637e-08	0.0141450997427388	A	G
MNEc.2.8.3834742.PC	LOC100065759	-0.327227578875479	-6.30707113954422	1.46781685719e-08	0.014145643689001	A	G
MNEc.2.2.40589205.PC	DHRS3	-0.217259935076266	-6.3066067787592	1.47075839153776e-08	0.0141583576131462	C	T
MNEc.2.24.32036700.PC	EDEM3	-0.268359483612977	-6.30630433561558	1.47267737952984e-08	0.0141697985094351	T	G
MNEc.2.17.43630143.PC	LOC100066797	-0.161329855763418	-6.30585297338807	1.47554585986198e-08	0.0141850955377118	G	A
MNEc.2.10.72865803.PC	GGPS1	0.164457829828322	6.30549741880239	1.47780935835519e-08	0.0141850955377118	A	G
MNEc.2.6.9798931.PC	PCBP2	-0.162400304949002	-6.30526659004207	1.47928067741468e-08	0.0141871921063326	T	C
MNEc.2.2.86982543.PC	BRD1	0.114676896220713	6.30484940363246	1.48194353070415e-08	0.0141892054864575	C	T
MNEc.2.13.18333037.PC	NPAS3	0.394810930234158	6.30377131308516	1.48884684005835e-08	0.0142195589859752	T	G
MNEc.2.15.12781810.PC	RECK	-0.194818669317151	-6.30367376858323	1.48947301137082e-08	0.0142224265632331	C	T
MNEc.2.23.49102197.PC	TRAPPC6B	0.113230609770649	6.30229599988818	1.4983452538498e-08	0.0142852631761393	C	T
MNEc.2.23.10361309.PC	DPY19L4	-0.156381828173093	-6.30062514321371	1.50917502705698e-08	0.0143634091507375	A	C
MNEc.2.21.15359581.PC	ARHGAP42	-0.290147639251763	-6.29940987670332	1.51710046692076e-08	0.0143806688213336	T	C
MNEc.2.29.24272553.PC	ZNF367	0.509858281602854	6.29830685794234	1.52432951124562e-08	0.0144133327845401	T	C
MNEc.2.17.49194593.PC	NDUFA10	0.130448242480763	6.29723844057566	1.53136426758337e-08	0.0144485423010682	A	G
MNEc.2.24.30376291.PC	FAM91A1	-0.187215092375481	-6.29697899186358	1.53307739030345e-08	0.0144513957292487	G	A
MNEc.2.2.105838909.PC	LOC100069269	-0.409767551524435	-6.29685176451028	1.53391815673408e-08	0.0144513957292487	T	C
MNEc.2.13.18333037.PC	GRIK2	0.351959238747229	6.29593164330603	1.54001225779248e-08	0.0144831643439261	T	G
MNEc.2.19.53221498.PC	TRAPPC2	0.196364439971144	6.29556943801063	1.54241776198e-08	0.0144995372934808	G	A
MNEc.2.6.37186975.PC	YBX3	0.665930374670624	6.29458124734782	1.54899952507098e-08	0.0145211675284567	G	A
MNEc.2.2.72409351.PC	CLCN5	0.17597359616891	6.2937675601456	1.55443987206146e-08	0.0145467432562988	C	T
MNEc.2.23.8854313.PC	SAR1A	-0.0916293978846041	-6.29325661982259	1.55786569657369e-08	0.0145536233015075	A	G
MNEc.2.16.38178905.PC	RIF1	-0.149843062440044	-6.29273352941576	1.56138072356454e-08	0.0145617318654028	A	G
MNEc.2.3.82601249.PC	RAB43	0.150633116149913	6.29103220712463	1.57286749294183e-08	0.0146157568773186	G	A
MNEc.2.11.45198158.PC	DLG3	0.219647489275248	6.29005776906854	1.57948418610172e-08	0.0146437167982083	A	G
MNEc.2.25.5646555.PC	TMOD1	0.151933056428749	6.28993429847009	1.58032454718783e-08	0.0146461067477803	G	T
MNEc.2.20.45855785.PC	OARD1	0.094407919301703	6.2897012363535	1.58191201154357e-08	0.0146461067477803	A	G
MNEc.2.13.18333037.PC	CNBD1	0.297167354467815	6.28895615302618	1.586997613613e-08	0.0146719348169678	T	G
MNEc.2.6.43039328.PC	ABCG1	-0.353479798973035	-6.28789744663424	1.59425169159152e-08	0.0147235432121964	A	C
MNEc.2.22.41448347.PC	HAUS5	0.210286204845863	6.28549529120601	1.61083271227181e-08	0.0148219890861566	C	T
MNEc.2.14.17433922.PC	LOC102151116	-0.127068846075418	-6.28514136921723	1.61329005402974e-08	0.0148219890861566	A	C
MNEc.2.10.27930346.PC	EPS8L1	-0.637416053151518	-6.285084131325	1.613687814813e-08	0.0148219890861566	C	T
MNEc.2.10.59236545.PC	RPS2	-0.274334289658356	-6.28499309222923	1.61432066867256e-08	0.0148219890861566	A	G
MNEc.2.6.11386569.PC	KHSRP	0.115137095226689	6.2845554440609	1.61736638702192e-08	0.0148365362960956	G	A
MNEc.2.25.5290413.PC	MAP3K5	0.18031752483046	6.28379012150073	1.62270615101614e-08	0.0148726650168169	G	A
MNEc.2.29.24272553.PC	CENPE	0.870845811772856	6.28359046090683	1.62410207686491e-08	0.0148779548403686	T	C
MNEc.2.24.26439478.PC	CLOCK	-0.179967531923423	-6.28278970147675	1.62971252591958e-08	0.0149153008748157	G	T
MNEc.2.30.15721838.PC	LOC100060160	-0.146077502712529	-6.28153098505724	1.63857038311856e-08	0.014969288826485	G	T
MNEc.2.2.112422572.PC	LOC100064194	0.134415882118704	6.28096830283488	1.6425454841648e-08	0.014992067942465	G	T
MNEc.2.4.61893723.PC	STT3B	0.272247542196316	6.28044447666381	1.64625465665695e-08	0.0150072314897696	C	T
MNEc.2.18.32059523.PC	P2RY1	-0.733060388040114	-6.28039398205938	1.64661264252344e-08	0.0150072314897696	C	T
MNEc.2.11.23913242.PC	EME1	-0.13915378706796	-6.28022544627002	1.64780804904538e-08	0.0150113632124231	C	T
MNEc.2.15.58482836.PC	TIA1	-0.134931750216671	-6.27992294355631	1.64995582217669e-08	0.0150218059926512	C	T
MNEc.2.25.5589072.PC	PEAK1	-0.181156989225395	-6.2797508288268	1.65117907458961e-08	0.0150270166937104	A	G
MNEc.2.13.18333037.PC	LOC100059419	0.346280009713499	6.27900194635144	1.65651197675564e-08	0.0150525945540048	T	G
MNEc.2.7.97912455.PC	NEU3	-0.221971141460371	-6.27840277661639	1.66079101714949e-08	0.0150630344394044	T	C
MNEc.2.2.34991128.PC	PTCHD2	0.69666425519504	6.27836756686753	1.66104281149146e-08	0.0150630344394044	T	C
MNEc.2.26.10926923.PC	NFRKB	-0.118418846324914	-6.27716431390764	1.66967032557404e-08	0.0151175124759469	G	A
MNEc.2.23.49102197.PC	GCN1	-0.131794028812024	-6.27696174778549	1.67112710915408e-08	0.0151230552938704	C	T
MNEc.2.21.1426686.PC	ZNF283	0.194599887882714	6.27581529155792	1.67939573782724e-08	0.0151643814561607	C	A
MNEc.2.24.41271930.PC	SATB2	0.266933464653441	6.27542797817485	1.68219830663922e-08	0.0151760366166713	T	C
MNEc.2.18.76031842.PC	RAB11FIP2	-0.107754458349204	-6.2752942250615	1.68316720765385e-08	0.0151785016077144	A	G
MNEc.2.15.4289300.PC	BAG2	-0.219312117362501	-6.27429808905736	1.69040055173058e-08	0.0152185707534753	G	A
MNEc.2.29.24272553.PC	FANCD2	0.977018155453379	6.27398137203638	1.69270679642538e-08	0.0152237322167479	T	C
MNEc.2.2.14825010.PC	PWP1	0.0889742574806636	6.27216918758956	1.70596258501647e-08	0.0152610694144878	G	T
MNEc.2.10.19622447.PC	LCA5	-0.248608576428998	-6.2720853842307	1.70657806831209e-08	0.0152634463200211	G	A
MNEc.2.9.14454645.PC	SEH1L	-0.124436571835652	-6.27149786702215	1.7108991862833e-08	0.0152926907521336	T	C
MNEc.2.22.27708155.PC	SNX19	-0.0884259703753849	-6.27129529099684	1.71239161582179e-08	0.0152997628493018	G	A
MNEc.2.2.67393291.PC	TMEM243	-0.167973181331229	-6.27011018773689	1.72114841013897e-08	0.0153171805927295	A	G
MNEc.2.5.75914495.PC	ZNF785	0.198493219720758	6.26923540984507	1.72764059001344e-08	0.0153505606570917	C	T
MNEc.2.15.39285079.PC	RHOBTB2	0.197583064724529	6.26894926974737	1.72976943609203e-08	0.01535099340757	C	T
MNEc.2.3.50444604.PC	C1H10orf128	0.417062337213539	6.26863070278962	1.73214258605154e-08	0.0153612263655295	T	C
MNEc.2.20.30688057.PC	LOC102150670	0.300215581548565	6.26785089967987	1.73796529037814e-08	0.0153802486915564	A	G
MNEc.2.22.32763726.PC	LRRC16A	0.374548798554654	6.2670892806015	1.74367090154832e-08	0.0154088666291727	C	T
MNEc.2.19.14922677.PC	MYO5A	0.168782804437554	6.26674914078594	1.74622501329474e-08	0.0154182150192431	A	G
MNEc.2.15.75105326.PC	ATRX	0.135342112685975	6.26577783894713	1.75353891063279e-08	0.0154616278204006	G	A
MNEc.2.31.13193632.PC	LOC100630698	0.286536876796102	6.26573059386333	1.75389543746527e-08	0.0154616472585189	C	A
MNEc.2.5.29375147.PC	PEAR1	0.326121956625168	6.26524450457032	1.7575677918029e-08	0.0154630974136928	G	A
MNEc.2.7.17789978.PC	IFFO2	-0.188316855744873	-6.26523737353608	1.75762172258819e-08	0.0154630974136928	A	C
MNEc.2.15.76835386.PC	LOC100063777	-0.578410312837535	-6.26515303073123	1.75825971687973e-08	0.0154630974136928	T	G
MNEc.2.10.1846355.PC	LOC100147018	-0.362931825839574	-6.26450896143158	1.76313920856466e-08	0.0154868209694023	T	C
MNEc.2.3.50472272.BIEC2-779939	LOC102149213	-0.363657462581141	-6.26326346752354	1.77261313420833e-08	0.0155241960619891	T	G
MNEc.2.23.28315559.PC	FAM213A	-0.148217461896315	-6.26307476853485	1.77405286941071e-08	0.0155241960619891	A	G
MNEc.2.11.60892596.PC	LOC100630632	0.273375341727265	6.26225829656288	1.78029572473852e-08	0.0155529909045478	C	T
MNEc.2.7.17546002.PC	ZC3H14	-0.141309211417934	-6.26028320814479	1.79548750697928e-08	0.0156200392736727	G	C
MNEc.2.8.56811725.PC	HPS3	-0.33371709980142	-6.2593984359545	1.80233441805283e-08	0.0156608716228375	C	T
MNEc.2.6.28519297.PC	ND6	-1.00874796234328	-6.25904595602269	1.80506931119978e-08	0.0156815131345953	C	A
MNEc.2.10.68785491.PC	UNC50	0.147798824446005	6.2580290396592	1.81298259026037e-08	0.0157283407798519	T	C
MNEc.2.8.61324828.PC	BTD	0.124246519882266	6.25602390844472	1.82868645214421e-08	0.015816322939641	A	G
MNEc.2.6.82713132.PC	MSRB2	-0.176969896786038	-6.25592521711582	1.82946285036133e-08	0.0158178536095063	C	A
MNEc.2.9.64578485.PC	ATP9A	0.534485635866308	6.25549314521322	1.83286577105371e-08	0.0158303495988335	T	C
MNEc.2.23.45914263.PC	PRKCB	-0.142664905389194	-6.25538410670607	1.83372552742876e-08	0.0158303495988335	G	A
MNEc.2.12.27086502.PC	C12H11orf85	0.566220137477148	6.25525157381359	1.83477107138421e-08	0.0158323795284237	G	A
MNEc.2.5.80071014.BIEC2-922143	STAMBP	-0.20536842057362	-6.25506261982409	1.83626273743713e-08	0.0158389870454457	A	G
MNEc.2.5.52041470.PC	VANGL1	-0.281023489310361	-6.2538851375442	1.84558523601364e-08	0.0158852624253318	C	T
MNEc.2.10.31595032.PC	IRAK1BP1	0.313535550061404	6.25377334305968	1.84647277725888e-08	0.0158852624253318	G	A
MNEc.2.15.30360416.PC	ZFR	-0.10673038018641	-6.25177070687984	1.86244348384632e-08	0.0159544348143618	A	G
MNEc.2.28.37723261.PC	EHMT1	-0.126389338431583	-6.25034321095348	1.87391085049759e-08	0.016008671722913	G	A
MNEc.2.13.18333037.PC	CALN1	0.353931509068301	6.24957863181106	1.8800815557808e-08	0.0160425435471798	T	G
MNEc.2.16.40992191.PC	CELSR3	0.159360265255149	6.24895240596339	1.88515061532707e-08	0.0160543095068274	T	C
MNEc.2.20.55112567.PC	VPS41	0.136200143964954	6.24875322673521	1.88676572640022e-08	0.0160543095068274	C	T
MNEc.2.30.22488928.PC	FAM3A	0.201593007302906	6.24718520473636	1.89952843348163e-08	0.0160795685247829	T	C
MNEc.2.5.82790064.PC	EXPH5	-0.310311797588285	-6.24293954839353	1.93451547901714e-08	0.0162309005583727	G	A
MNEc.2.11.10574671.PC	G2E3	-0.197879204845732	-6.24276218460533	1.9359908594177e-08	0.0162366550699313	C	A
MNEc.2.27.1826223.PC	REM2	0.350718632009286	6.24272292446872	1.93631759074777e-08	0.0162366550699313	C	T
MNEc.2.1.87321700.PC	HBB	1.66358768839885	6.24264445169763	1.93697082150371e-08	0.0162380230685311	A	G
MNEc.2.6.83486635.PC	NEIL1	0.267595222883236	6.2426139289873	1.93722496050796e-08	0.0162380230685311	T	C
MNEc.2.8.12553140.BIEC2-1030827	KIF21B	0.24045370173215	6.2418733677702	1.94340115576266e-08	0.0162659536744371	T	C
MNEc.2.4.5762956.PC	RSBN1L	-0.258836337498165	-6.24133779166824	1.9478799271567e-08	0.0162804254775313	C	A
MNEc.2.30.4367807.PC	MSANTD2	-0.148527906054535	-6.24017002828783	1.95768080190704e-08	0.0163212543954465	T	C
MNEc.2.3.1484046.PC	LOC106782487	-0.191587349736505	-6.23978611464813	1.96091357366869e-08	0.0163392884786494	C	T
MNEc.2.13.21018199.BIEC2-216098	ZZEF1	-0.14967679294272	-6.23908808356766	1.96680492289864e-08	0.0163696234933312	C	T
MNEc.2.3.3471546.PC	SLCO4A1	0.4150741083492	6.23869188442226	1.97015660744995e-08	0.016391266774925	A	G
MNEc.2.28.41419335.PC	FER	-0.16438668440205	-6.235696556045	1.99567928468603e-08	0.0164904248048318	T	C
MNEc.2.8.94053152.PC	LRCH3	-0.207030905617626	-6.23554773436119	1.99695585852834e-08	0.016494726396336	A	C
MNEc.2.1.167865427.PC	PDGFA	-0.303483909202889	-6.23529044366687	1.99916477088955e-08	0.016503600149055	A	G
MNEc.2.29.20958859.PC	LOC106782231	-0.457732981492996	-6.23486031865832	2.00286291060896e-08	0.0165108311992421	G	A
MNEc.2.13.2868817.PC	SNX30	0.262296418953759	6.23444094617182	2.00647511437167e-08	0.0165246053672379	A	C
MNEc.2.13.30017566.PC	TGFBI	-0.984128385086212	-6.23412630293937	2.00918947666741e-08	0.0165363034453473	T	C
MNEc.2.11.10602088.PC	MGAM2	-0.254093935738434	-6.23383844400488	2.01167595644724e-08	0.0165442864641926	A	G
MNEc.2.20.25359418.PC	FAM168B	-0.113549864125352	-6.23193467098125	2.02819721839774e-08	0.0165960469876872	C	T
MNEc.2.4.94290528.PC	HIPK2	-0.266442287086808	-6.23193456546338	2.02819813780743e-08	0.0165960469876872	T	C
MNEc.2.4.94274513.BIEC2-874334	ARNT	-0.171561547768529	-6.23130304572569	2.0337081515299e-08	0.0166047544265218	C	T
MNEc.2.8.40148405.PC	SOCS4	-0.29118875141074	-6.23071878632235	2.03881899779463e-08	0.0166227824136905	T	G
MNEc.2.26.41159211.PC	LOC106782620	0.377032244506965	6.2306200345686	2.03968408875762e-08	0.0166227824136905	C	A
MNEc.2.1.123541527.PC	LOC100070155	0.281043235839343	6.22985801518864	2.04637179290843e-08	0.0166600773279752	G	A
MNEc.2.9.22573613.PC	TGS1	0.210802275425665	6.22628350524245	2.07803324210237e-08	0.0168049727011263	G	T
MNEc.2.13.18333037.PC	ADGRB3	0.369388086432262	6.22554717193364	2.0846152732534e-08	0.0168311063668751	T	G
MNEc.2.28.9656073.PC	LOC102150991	1.01151769359962	6.22525292612541	2.08725127612727e-08	0.0168420640249141	G	A
MNEc.2.10.68785491.PC	ZDHHC17	0.136056871536287	6.2246918026717	2.09228724190383e-08	0.0168702213391747	T	C
MNEc.2.25.5609713.PC	LOC102150272	0.233963675707887	6.22297902392642	2.10773348913162e-08	0.0169436960703552	T	C
MNEc.2.9.17748244.PC	MED25	0.156858790530765	6.22242058404378	2.11279396336867e-08	0.0169634764651241	A	G
MNEc.2.14.13628595.PC	PCYT2	-0.133572057612836	-6.2202159433097	2.13288957767067e-08	0.0170653122814964	A	C
MNEc.2.1.122583850.PC	COL23A1	0.233048036949031	6.21968246405029	2.13778064370255e-08	0.0170933425840885	G	T
MNEc.2.16.8360471.PC	POM121C	-0.22037584588015	-6.21888728599516	2.14509161655909e-08	0.0171188505835701	C	T
MNEc.2.15.27586699.PC	KLF12	-0.18245196782346	-6.2184983507622	2.14867653544022e-08	0.0171260374961241	C	T
MNEc.2.5.61422796.BIEC2-912538	NF2	-0.125449613714502	-6.21849064752529	2.14874759799746e-08	0.0171260374961241	C	T
MNEc.2.11.51658802.PC	LOC100070152	0.194456724107744	6.21842452843537	2.14935764386137e-08	0.0171260374961241	G	T
MNEc.2.2.18971353.PC	WDR48	0.0689217808565556	6.21612747405669	2.17065798841612e-08	0.0172127059537348	C	T
MNEc.2.29.5620052.PC	ADPRH	0.149680645537358	6.21561819668313	2.17540865344572e-08	0.0172204416309069	C	A
MNEc.2.11.60892596.PC	CCDC85C	0.200296939169092	6.21555009565514	2.17604469529973e-08	0.0172204416309069	C	T
MNEc.2.11.37350786.PC	APPBP2	0.130784119786403	6.21522986926708	2.17903797315455e-08	0.0172320054549957	T	G
MNEc.2.24.42940670.PC	PLXDC2	0.242678214384367	6.21521701925561	2.17915817201119e-08	0.0172320054549957	G	A
MNEc.2.15.16254779.PC	CLVS1	-0.152721093409633	-6.21519009065972	2.17941008304325e-08	0.0172320054549957	G	A
MNEc.2.29.18626866.PC	LOC100069166	0.297233370090328	6.21454619978037	2.18544212081467e-08	0.0172578102747813	G	A
MNEc.2.10.18783650.PC	LOC102147747	0.651214699979398	6.21418679049452	2.18881627956151e-08	0.0172782016188901	C	T
MNEc.2.30.28243082.PC	BPTF	-0.171809058773823	-6.21390301857431	2.19148398756788e-08	0.0172930036094732	C	T
MNEc.2.20.50321641.PC	LOC100065202	-0.287761904073481	-6.21341992076928	2.19603293186476e-08	0.0173180125959258	G	A
MNEc.2.23.49102197.PC	SPTLC2	-0.143761196801782	-6.21292579333997	2.20069539018727e-08	0.0173371176604322	C	T
MNEc.2.6.84507233.PC	PTPN1	-0.124328445164525	-6.21206799430912	2.20881261119983e-08	0.0173679368925046	A	G
MNEc.2.22.23219189.PC	LOC100069299	-0.331424118226936	-6.2117325452932	2.2119949583816e-08	0.017381778916805	G	A
MNEc.2.25.9600660.PC	LOC100056096	-0.169196550051363	-6.21089976695061	2.21991499103247e-08	0.0174009269707542	T	C
MNEc.2.1.183563554.PC	LOC102150103	-0.144240856170589	-6.21029339510298	2.2256994449286e-08	0.0174212337294771	G	A
MNEc.2.13.18333037.PC	RBMS3	0.351296467923855	6.20902672545497	2.23783089313709e-08	0.0174848273847038	T	G
MNEc.2.4.39318727.BIEC2-859481	TBC1D30	-0.344623166201056	-6.20782434991906	2.2494070352872e-08	0.0175313291341781	C	T
MNEc.2.11.60892596.PC	SLC9A9	0.237828541101944	6.20721419001277	2.25530411027097e-08	0.0175616066900781	C	T
MNEc.2.10.74750339.PC	BEST4	-0.167151777572858	-6.20548691178741	2.27208090978343e-08	0.0176387363630699	C	T
MNEc.2.8.65923816.PC	DISP1	0.24528263373819	6.20434652030797	2.28322491820622e-08	0.0176874899437035	T	C
MNEc.2.27.24611579.PC	EBF3	0.330907543500386	6.20421239389912	2.28453915961145e-08	0.0176935670988719	G	T
MNEc.2.19.59902663.PC	MARC2	-0.256120346109589	-6.20228716971845	2.30348613329262e-08	0.0177750264072094	C	T
MNEc.2.1.61928889.PC	NDUFB1	-0.124080700000268	-6.20197736950747	2.30654948782905e-08	0.0177829418137847	A	C
MNEc.2.13.16776072.PC	LOC102149643	0.149034495471412	6.20170922646937	2.30920418056434e-08	0.0177849718608828	A	G
MNEc.2.23.41827170.PC	LOC102150372	0.36546965227558	6.20052474577633	2.3209670624564e-08	0.0178266440754645	T	C
MNEc.2.15.30360416.PC	PTPN11	-0.111747472593095	-6.20049933067943	2.32122010358126e-08	0.0178266440754645	A	G
MNEc.2.26.3930754.PC	APPL2	0.256684020468103	6.20037775803692	2.32243089836293e-08	0.0178266440754645	G	T
MNEc.2.24.27405114.PC	ATP2A2	-0.26690202797197	-6.20012890248046	2.32491130630053e-08	0.0178268963607259	G	A
MNEc.2.16.79773911.PC	SP2	-0.11341016096614	-6.20008757919292	2.32532343968499e-08	0.0178268963607259	T	C
MNEc.2.10.71573949.PC	COPS7A	-0.0872652494532595	-6.19996385736333	2.32655779795486e-08	0.0178332264310144	A	G
MNEc.2.13.18333037.PC	RGS7	0.335316576593174	6.19942560394338	2.33193543243174e-08	0.0178681691292869	T	G
MNEc.2.2.62087503.PC	ALKBH7	0.12377140507686	6.19894305766589	2.33676694690429e-08	0.0178945511294982	G	A
MNEc.2.14.1804347.PC	KIF16B	0.20470679693922	6.19788642112291	2.34738114775851e-08	0.0179235750758553	G	A
MNEc.2.21.3057204.PC	LOC106781502	-0.321322027500425	-6.19768482122191	2.34941168059381e-08	0.0179299581580234	G	A
MNEc.2.2.61270492.PC	GPATCH4	-0.15506842933109	-6.19614586570872	2.36496950470621e-08	0.0180082829267938	G	T
MNEc.2.27.15625607.PC	NXPE3	-0.122597460476813	-6.19587156753998	2.3677531516228e-08	0.0180129375095453	C	T
MNEc.2.9.5791455.PC	KLC1	-0.136263189697279	-6.1953326545623	2.37323161195063e-08	0.0180451776330379	T	G
MNEc.2.24.23193539.PC	ATG14	0.117249666060613	6.19507899919467	2.37581454658267e-08	0.0180535963531747	T	C
MNEc.2.12.10784976.PC	PTPN18	0.232810009017442	6.1950585049595	2.37602335759637e-08	0.0180535963531747	A	G
MNEc.2.11.51528147.PC	SEMA5A	0.2848593772077	6.19377890039802	2.38909694200735e-08	0.0180912243366954	G	A
MNEc.2.29.24272553.PC	BRCA1	0.645438157031927	6.19372472119199	2.38965205149716e-08	0.0180912243366954	T	C
MNEc.2.28.8536749.PC	ICOSLG	0.414408426721632	6.19325243639725	2.39449639137895e-08	0.0181174029001651	G	A
MNEc.2.1.119807582.PC	ATP6V1B2	0.173280239327938	6.19310182213943	2.39604331891287e-08	0.0181207477190265	A	C
MNEc.2.14.18730329.PC	IFT46	0.208275998433481	6.19255029007074	2.40171642590715e-08	0.0181353647799083	C	A
MNEc.2.1.49205957.PC	MRPS18C	0.156585348960968	6.191253137458	2.41511143847458e-08	0.0181832781973382	G	A
MNEc.2.21.9692572.PC	LOC100060530	-0.190374599312835	-6.19085514504361	2.4192360815613e-08	0.0181947092108387	A	G
MNEc.2.6.54944600.PC	SORL1	0.289409027346099	6.19045389212246	2.4234015638806e-08	0.0182108752550279	C	T
MNEc.2.18.74650666.PC	TAPBP	-0.283312537361311	-6.18950165485925	2.43331531507178e-08	0.0182496317279056	A	G
MNEc.2.13.4947107.PC	KIF13B	-0.185616150924124	-6.18945474827703	2.43380469454459e-08	0.0182496317279056	T	C
MNEc.2.25.33589457.PC	LOC100065404	0.361664325170582	6.18933762989781	2.43502702307417e-08	0.0182496317279056	C	T
MNEc.2.20.46198347.BIEC2-534406	ADAMTS7	0.33190445143247	6.18916015416826	2.43688043924621e-08	0.0182501498457962	A	G
MNEc.2.28.34658033.PC	LOC100146802	1.43558914079615	6.18724026658936	2.45701957452705e-08	0.0183343135226533	G	A
MNEc.2.15.25585365.PC	POP5	0.148197853661037	6.18719781984602	2.45746668386005e-08	0.0183343135226533	G	T
MNEc.2.8.64196983.PC	DYM	0.315145645190445	6.18682383964533	2.46140945120858e-08	0.0183479863100924	G	A
MNEc.2.17.8940888.PC	NCKAP1L	-0.15311214339609	-6.18662045147888	2.46355633924028e-08	0.0183566968323342	C	T
MNEc.2.9.13743636.PC	ANKRD33B	-0.36671410992144	-6.1859170242868	2.47099572885516e-08	0.0183848986437465	T	G
MNEc.2.14.80897725.PC	TMEM132D	-0.30966950765725	-6.18511051082244	2.47955267814148e-08	0.0184015020721881	C	T
MNEc.2.15.30360416.PC	YWHAG	-0.147521814834589	-6.18506850694605	2.47999913253743e-08	0.0184016858053951	A	G
MNEc.2.24.22895815.PC	LOC102150071	0.620433520307797	6.18492641866105	2.48150996172141e-08	0.0184066365179884	T	C
MNEc.2.6.63552956.PC	XYLT1	-0.280925466959888	-6.18468086350426	2.48412310229884e-08	0.0184166280792667	T	G
MNEc.2.26.19574280.PC	KIAA0556	-0.140170013278443	-6.18412570471061	2.4900410021952e-08	0.0184430391295387	A	G
MNEc.2.1.41186811.PC	VPS33B	-0.077824093120129	-6.18380237263956	2.49349408693831e-08	0.0184610106495598	G	T
MNEc.2.4.40821391.PC	ZWILCH	0.379451187927225	6.18269364424033	2.50537093766727e-08	0.0184851988193988	G	A
MNEc.2.20.56079256.PC	CEP76	0.208960292452981	6.1813797512534	2.51951794768402e-08	0.018540439492884	G	A
MNEc.2.24.41194684.PC	NAALADL2	0.350928388153106	6.18109170323684	2.52262996815704e-08	0.0185539535097164	G	A
MNEc.2.5.47723870.PC	CTSS	-0.231979598555501	-6.1801379140842	2.5329616817198e-08	0.0185923387089115	C	A
MNEc.2.10.42315108.PC	CFAP53	0.11905189215297	6.18000072458393	2.5344511934975e-08	0.0185958343085739	T	C
MNEc.2.13.18333037.PC	ADAMTSL3	0.292012637994798	6.17989269146188	2.53562475409426e-08	0.018599371785084	T	G
MNEc.2.6.5286221.PC	BCL6	0.277189756572436	6.17926448267673	2.54245961719993e-08	0.0186207855371963	A	G
MNEc.2.31.2508058.PC	RQCD1	-0.0923750017628158	-6.17923220961871	2.54281123691817e-08	0.0186207855371963	C	T
MNEc.2.1.139568663.PC	SEPW1	0.264324128174091	6.17901705871117	2.54515656628003e-08	0.0186329048905384	G	A
MNEc.2.1.30205031.PC	SDHC	-0.129684888340681	-6.17753743682679	2.56134372513098e-08	0.0186994847128095	T	C
MNEc.2.3.17614474.PC	KANK3	-0.264601044427674	-6.17731760420926	2.56375737402943e-08	0.0187029163843463	G	C
MNEc.2.3.84158782.PC	BAZ2A	0.125099044097163	6.17703076640175	2.56691008584227e-08	0.0187029163843463	G	A
MNEc.2.28.44571071.PC	HDAC10	-0.284807384490931	-6.17565409365309	2.58209487598513e-08	0.0187562125852677	A	C
MNEc.2.17.15152601.PC	MXRA7	0.277847847437634	6.17557157851578	2.58300783815512e-08	0.0187562125852677	G	A
MNEc.2.30.22016947.PC	PKN3	0.143143838221803	6.17551305507893	2.58365554525104e-08	0.0187562125852677	A	G
MNEc.2.18.68576365.PC	CCNYL1	0.276958819959668	6.17522621731423	2.58683243927174e-08	0.0187692205729441	G	T
MNEc.2.13.18333037.PC	SYT1	0.314670692984425	6.17511103112778	2.58810927906802e-08	0.0187705930743408	T	G
MNEc.2.7.9739542.PC	C7H19orf52	-0.130481432627162	-6.17431063154998	2.59699893324494e-08	0.0187860721295437	T	C
MNEc.2.21.32773282.PC	C1QTNF1	-0.253308128427523	-6.17395998035292	2.60090294790181e-08	0.0188001031766045	C	T
MNEc.2.6.11322965.PC	CAPN1	0.128313845415303	6.17358008149595	2.60513914100705e-08	0.0188176415828728	T	C
MNEc.2.26.38290236.PC	ARHGAP39	0.152085647667696	6.17234299177577	2.61898104890807e-08	0.0188340641540437	T	C
MNEc.2.13.18333037.PC	CSGALNACT1	0.236988383102544	6.17184002785985	2.62462951842625e-08	0.0188591445578161	T	G
MNEc.2.2.27291762.PC	CRACR2A	0.241089828382163	6.17174726960811	2.62567254184545e-08	0.0188635330196859	C	T
MNEc.2.14.71080991.PC	SF3B3	0.0780457417456994	6.17164180640244	2.62685892422703e-08	0.0188658443075698	T	G
MNEc.2.8.79744197.PC	CCBE1	-0.442156121063368	-6.17157751737774	2.6275823876839e-08	0.0188669036093353	G	T
MNEc.2.18.42028506.PC	GPR132	0.22982873279025	6.17133332139308	2.63033219250334e-08	0.0188702261249551	A	G
MNEc.2.25.9600660.PC	SYMPK	-0.126118321129676	-6.17109703907417	2.63299559156059e-08	0.0188734049864005	T	C
MNEc.2.23.35884460.PC	CNTFR	0.266762466690924	6.16975074907839	2.64822204982001e-08	0.0189444422663161	C	T
MNEc.2.22.24267536.PC	PXYLP1	0.573234391249976	6.1696548349181	2.64931014790166e-08	0.0189491197214046	A	G
MNEc.2.15.19961580.PC	USP39	-0.100773005141423	-6.16911386743242	2.65545543174478e-08	0.0189659132153421	T	C
MNEc.2.8.67649651.PC	PLEKHF1	-0.426786434650433	-6.16862779738116	2.66098910598401e-08	0.0189777325448545	A	G
MNEc.2.24.27405114.PC	SLC4A7	-0.379507938658058	-6.16843998995043	2.66313025446426e-08	0.0189780056025421	G	A
MNEc.2.7.29717374.PC	LOC100064480	-0.217280850871866	-6.16816483734444	2.6662702797862e-08	0.0189874684574631	A	G
MNEc.2.1.79608381.PC	IGF2BP2	0.247265731220478	6.16703705440773	2.67917875025756e-08	0.0190069846776336	T	C
MNEc.2.16.1749990.PC	LOC106781775	0.457679225947073	6.16685344740769	2.68128613235808e-08	0.0190124563232744	C	T
MNEc.2.9.13796125.PC	KDM7A	-0.199813503330055	-6.16602057682428	2.69086614118711e-08	0.019044547502024	C	A
MNEc.2.15.76109255.BIEC2-320625	IDE	-0.153587029813712	-6.16479148654981	2.70506545137611e-08	0.0191098570356201	G	A
MNEc.2.12.18708175.PC	NEDD9	-0.406095491755917	-6.16406443564956	2.71349968134122e-08	0.0191446456613744	T	C
MNEc.2.18.35757034.PC	HSPB11	0.172672653977203	6.16292241159606	2.72680035056445e-08	0.0192043314870718	T	G
MNEc.2.1.61928889.PC	VPS29	-0.0969279409837668	-6.16241485797417	2.73273227284233e-08	0.0192187091908017	A	C
MNEc.2.11.56163724.PC	LOC102147371	0.179703689936879	6.16237095117102	2.73324602293833e-08	0.0192187091908017	A	G
MNEc.2.15.75083622.PC	ROCK1	-0.0960694297553659	-6.1595747383971	2.76616164524711e-08	0.019318636799611	C	T
MNEc.2.15.55918272.PC	TP53RK	-0.100915335001345	-6.15874587146054	2.77599370466961e-08	0.0193509105481477	A	G
MNEc.2.27.364281.PC	LOC106783001	-0.336082647354896	-6.15796028737055	2.78534421477916e-08	0.0193783876266246	A	C
MNEc.2.10.44691862.PC	MIR9109	-0.115845431099557	-6.15701576197308	2.79662775765109e-08	0.0194048518250169	T	G
MNEc.2.15.28056610.PC	TNPO1	0.103204065641757	6.15623303595262	2.80601262095558e-08	0.0194359750235066	T	C
MNEc.2.4.43241826.PC	METTL1	-0.142719048700018	-6.15565996311645	2.81290347601398e-08	0.0194589950119527	C	T
MNEc.2.8.62793748.PC	AKAP6	0.222130873968151	6.15552353794871	2.81454636906338e-08	0.0194604316136911	A	C
MNEc.2.16.53231572.PC	TSC1	0.164266788959576	6.15462294940534	2.82541547535415e-08	0.0194968300426297	A	G
MNEc.2.18.79228825.PC	TECR	-0.129143968491897	-6.153966540619	2.83336372571293e-08	0.0195324122174077	T	C
MNEc.2.4.32651342.PC	FAM204A	-0.117242906852032	-6.15364501639716	2.83726502068387e-08	0.0195463143402696	C	G
MNEc.2.8.32095864.PC	TRIM38	-0.244681910106181	-6.15281939653123	2.84730721938511e-08	0.0195717967889615	G	A
MNEc.2.8.45439508.PC	DNMT3A	-0.193266480985321	-6.15272188636857	2.84849557386762e-08	0.0195717967889615	T	C
MNEc.2.3.24552429.BIEC2-774497	ATP9B	0.132737696422342	6.15133550247215	2.86544452332983e-08	0.0196387759950949	A	G
MNEc.2.5.72907257.PC	TAF1	-0.178352602618048	-6.15106256109947	2.86879303346446e-08	0.0196432145766417	A	C
MNEc.2.6.16929625.PC	GRAMD1B	0.271766469806439	6.15025427053476	2.87873203286342e-08	0.0196813482798338	T	C
MNEc.2.1.145023252.PC	CPEB3	0.208617361182866	6.1495035004298	2.88799421850023e-08	0.0197097205453275	C	T
MNEc.2.20.37426736.PC	LOC100065075	0.151749521211031	6.1493720176945	2.889619337019e-08	0.0197139736767079	T	C
MNEc.2.14.80897725.PC	WBSCR17	-0.244800047316252	-6.14928647700086	2.89067709987783e-08	0.019713993871507	C	T
MNEc.2.16.27885500.PC	CNST	-0.134379758532527	-6.14907758202508	2.89326182199882e-08	0.0197240988695344	T	G
MNEc.2.6.75320283.PC	NABP2	0.235390423747277	6.14869253594757	2.89803210191417e-08	0.0197381174820372	G	A
MNEc.2.1.116254056.PC	ZMAT4	-0.267988487678049	-6.14837334425276	2.90199241239036e-08	0.0197527586524952	G	A
MNEc.2.28.8536749.PC	SLC26A9	0.495146302199961	6.14809698450186	2.9054256128017e-08	0.0197632454819536	G	A
MNEc.2.13.18333037.PC	MDGA2	0.312099132785189	6.14747556206422	2.91316017156852e-08	0.0197820586392569	T	G
MNEc.2.13.18333037.PC	LOC100059537	0.32452155736926	6.14733517590489	2.9149103087915e-08	0.0197820586392569	T	G
MNEc.2.1.61189073.PC	ZNF37A	-0.16165366396938	-6.14702512164583	2.9187793113351e-08	0.0198047358582502	A	C
MNEc.2.3.26826688.PC	PDPR	0.134995337829868	6.14695462487285	2.91965971094958e-08	0.0198050501859578	C	T
MNEc.2.8.28225165.PC	OASL	-0.564118747979716	-6.14666756336924	2.92324739176643e-08	0.0198210095075121	C	T
MNEc.2.7.91789183.PC	PI4KA	0.166511956110079	6.14665735140788	2.92337510057466e-08	0.0198210095075121	G	A
MNEc.2.26.17450612.BIEC2-721866	ATXN1L	-0.103826353702664	-6.14645757048385	2.92587463126929e-08	0.019831794005593	T	C
MNEc.2.7.91787876.PC	MARCH8	-0.154782903482938	-6.14617783339268	2.92937807118668e-08	0.0198401319652482	A	G
MNEc.2.3.115884693.PC	PNPLA4	-0.223561970730982	-6.14590728224051	2.93277040911689e-08	0.019840945431697	T	C
MNEc.2.10.6373086.PC	OPA1	0.0926502794422502	6.14588903481446	2.93299934632968e-08	0.019840945431697	A	G
MNEc.2.11.60892596.PC	PTPRT	0.389221141173469	6.14564408345555	2.93607428340482e-08	0.0198546682881312	C	T
MNEc.2.22.40348308.PC	ZNF260	-0.226428467332117	-6.14552132376632	2.93761651520295e-08	0.0198550556680727	C	A
MNEc.2.26.32545767.PC	LRRIQ3	-0.354841096124788	-6.14535685347234	2.93968401264082e-08	0.0198575376284471	T	C
MNEc.2.1.97270830.PC	MAP7D2	0.277168307985645	6.14389835323537	2.95808132109482e-08	0.0199324429927346	G	A
MNEc.2.5.63314867.PC	C20H6orf89	-0.105878804890765	-6.14385266299656	2.9586594851115e-08	0.0199332608155282	T	C
MNEc.2.2.80436013.PC	TATDN3	0.0807173833864744	6.14353309671614	2.96270639773924e-08	0.019947913437259	A	C
MNEc.2.2.85472196.PC	LOC102149258	-0.461148456640343	-6.14342813366145	2.96403681822621e-08	0.019947913437259	T	C
MNEc.2.5.95448424.PC	IKBKE	-0.139715403991172	-6.14341228950759	2.96423769622821e-08	0.019947913437259	C	A
MNEc.2.3.107409056.PC	JPH3	0.250067469066284	6.14325610966302	2.96621852162607e-08	0.019947913437259	A	G
MNEc.2.11.60892596.PC	EFCAB6	0.313833687665358	6.14307022801642	2.96857775902478e-08	0.0199600210152262	C	T
MNEc.2.5.4049813.PC	DCAF5	0.137010387253201	6.14285718095221	2.97128406437221e-08	0.0199659119312239	T	C
MNEc.2.1.45854588.PC	TMOD3	-0.140410919380403	-6.14262956097051	2.97417818102456e-08	0.01997920617929	T	C
MNEc.2.10.44350733.PC	NIN	-0.223120848606711	-6.14247101773779	2.97619565401955e-08	0.0199842311525307	G	A
MNEc.2.2.66777372.PC	BCOR	-0.262416325519131	-6.1424628123132	2.97630010537869e-08	0.0199842311525307	A	G
MNEc.2.2.47198495.PC	LOC102147527	-0.16606756640904	-6.14158211949914	2.98753201131799e-08	0.0200082239377012	G	A
MNEc.2.11.60892596.PC	CADPS	0.3037355452213	6.14157670123554	2.98760124254524e-08	0.0200082239377012	C	T
MNEc.2.14.11928190.PC	SLC7A1	-0.203255939563768	-6.14156579611101	2.9877405862999e-08	0.0200082239377012	T	C
MNEc.2.18.74181628.PC	UBAC2	0.139511892190429	6.14149971091526	2.98858514863804e-08	0.0200082239377012	C	T
MNEc.2.20.34234062.PC	LOC100056231	0.907592275214552	6.14129413090868	2.99121394961382e-08	0.0200166105262562	A	G
MNEc.2.1.144520606.PC	FAM89B	0.2035204935968	6.1406490346042	2.99947779346273e-08	0.0200305382194279	G	A
MNEc.2.13.28004065.PC	ERC2	-0.452675691376547	-6.13983994637746	3.00987431002143e-08	0.0200625392462907	G	A
MNEc.2.28.6190281.PC	ITFG1	0.24640606593534	6.13949988206602	3.01425464438094e-08	0.0200631100579629	G	A
MNEc.2.1.50839846.BIEC2-21529	ZNF618	-0.285983919569624	-6.13790454469021	3.03488825711027e-08	0.020157403869824	C	T
MNEc.2.23.11205910.PC	INTS10	0.150514570764507	6.13778773194186	3.03640454967708e-08	0.0201644057594705	T	C
MNEc.2.7.18165053.PC	FBXL19	-0.12142063829926	-6.13695473156859	3.04723906683196e-08	0.0202152368646475	T	C
MNEc.2.2.20256022.PC	UHMK1	-0.126295863099383	-6.13649121748228	3.05328434889555e-08	0.0202152368646475	C	T
MNEc.2.2.19810072.PC	MGA	-0.152783524739909	-6.13648385425838	3.05338047770001e-08	0.0202152368646475	T	C
MNEc.2.9.14940283.PC	LOC100060104	-0.154002553846201	-6.13607529944506	3.0587189558094e-08	0.0202294709477445	T	C
MNEc.2.1.102391437.PC	NAALADL1	0.268627160412382	6.13586209637365	3.06150848506995e-08	0.0202398377389536	G	T
MNEc.2.19.59348462.BIEC2-449258	CRYBG3	-0.188145178574338	-6.13445740873689	3.07995022776066e-08	0.0203011375792077	T	C
MNEc.2.14.36272658.PC	LOC102147329	0.154025457314515	6.13268113672194	3.10342761662251e-08	0.0204014781287836	G	A
MNEc.2.30.10238486.PC	LOC100050174	0.141640458435806	6.13242956336263	3.10676698161383e-08	0.0204142045604927	C	T
MNEc.2.23.27854570.PC	PDZD2	0.25256601217881	6.13136677859069	3.12091352549367e-08	0.0204423765844749	G	T
MNEc.2.15.15927752.PC	METTL3	-0.126957863124434	-6.13114730653209	3.12384279872338e-08	0.0204494260417224	C	T
MNEc.2.15.84572590.PC	NEURL4	0.148533006509213	6.13103896935279	3.12528976625281e-08	0.0204527617968885	A	G
MNEc.2.8.55120551.PC	IKZF5	0.141721858053812	6.1309114132945	3.12699427284325e-08	0.0204608480465848	T	C
MNEc.2.20.26211455.PC	LOC106782240	0.185849404438237	6.13049728769472	3.13253448604766e-08	0.020472212396535	T	G
MNEc.2.10.39040213.PC	ARMC7	-0.227964101242329	-6.13045109761123	3.13315302239568e-08	0.020472212396535	T	G
MNEc.2.20.44754347.PC	DOCK5	-0.424767246972559	-6.13002188922703	3.13890637102775e-08	0.0204768823886362	A	G
MNEc.2.6.9798931.PC	CLPTM1	-0.210188156849669	-6.12987896518081	3.14082452031029e-08	0.0204807097180553	T	C
MNEc.2.13.18333037.PC	DNM3	0.270631348708378	6.12898055394661	3.15290842888785e-08	0.0205288298771617	T	G
MNEc.2.14.81508994.BIEC2-269986	LOC100067361	1.01603991761132	6.12870989108499	3.15655792327471e-08	0.0205464605749667	A	G
MNEc.2.8.25408882.PC	SLC12A6	-0.26886643154521	-6.12858531028737	3.1582391161402e-08	0.0205543377045513	G	A
MNEc.2.15.75105326.PC	BRWD1	0.116075031952056	6.1284618378416	3.15990622489537e-08	0.0205564527629416	G	A
MNEc.2.9.4631753.PC	CCL1	0.80309713096474	6.12845657300513	3.15997732934951e-08	0.0205564527629416	C	T
MNEc.2.25.35960645.PC	CAPS	-0.112488621612347	-6.12726792001011	3.17607126217935e-08	0.0206309975731175	G	A
MNEc.2.14.81019390.PC	POLDIP3	-0.0800511045901975	-6.12717624194472	3.17731590863078e-08	0.0206323352466252	G	T
MNEc.2.5.14626375.PC	LOC100052576	0.285027700910475	6.12619357185824	3.19068720839539e-08	0.0206718927353851	A	G
MNEc.2.11.59099004.PC	CS	0.138136611760736	6.12605394639734	3.19259161270279e-08	0.0206778575380043	A	G
MNEc.2.21.47112599.PC	TUBGCP3	-0.0936651519261721	-6.12586158404809	3.19521715476966e-08	0.0206819835050207	T	C
MNEc.2.15.18658014.BIEC2-292780	MYBBP1A	0.209887368823247	6.12539031224241	3.20165853356835e-08	0.0207072088029169	T	C
MNEc.2.14.1373160.PC	CBFA2T3	-0.550649131553763	-6.1248393507966	3.20920538441863e-08	0.0207345071847156	G	A
MNEc.2.20.4149020.BIEC2-513543	LOC100060725	0.410583517113715	6.12389310217916	3.22220775519833e-08	0.0207564503353908	G	A
MNEc.2.1.53118199.PC	LOC102150395	-0.575836244188129	-6.12387428343142	3.22246687010712e-08	0.0207564503353908	A	G
MNEc.2.25.10136944.PC	ACLY	0.106240295477595	6.12308681982334	3.23332791154718e-08	0.020788787682465	C	T
MNEc.2.9.17887631.PC	PPP4R3B	0.118114883743828	6.12174824277214	3.25187319743544e-08	0.0208615147047034	C	T
MNEc.2.17.40595150.PC	C13H16orf72	-0.0814596561284948	-6.12157159020861	3.25432846248782e-08	0.0208684655482672	G	A
MNEc.2.4.98419892.PC	LOC100146250	0.362507145421008	6.12134143845107	3.25753005165473e-08	0.0208772080447277	T	G
MNEc.2.20.25356471.PC	ENDOV	-0.266892602740739	-6.12133601633822	3.25760551494856e-08	0.0208772080447277	G	A
MNEc.2.5.95968607.BIEC2-931528	METTL16	0.113047403493201	6.12074119841459	3.26589450291072e-08	0.0209149718407938	C	T
MNEc.2.11.55369973.PC	KIF9	-0.182773467309499	-6.12043550774681	3.27016250767082e-08	0.0209260620969744	A	G
MNEc.2.8.7285689.PC	PRRG4	-0.230853929941406	-6.12033251821485	3.27160167181164e-08	0.020926924173304	C	T
MNEc.2.24.42771593.PC	FRYL	-0.149095993830925	-6.12029851519585	3.27207696355842e-08	0.020926924173304	A	G
MNEc.2.25.26799536.PC	WDR34	0.175459477970892	6.11908906580474	3.28902699683722e-08	0.0209799819154058	T	C
MNEc.2.21.3431647.PC	LOC100061736	0.173025493495617	6.11830223961586	3.30010064820489e-08	0.0210198919649315	C	T
MNEc.2.13.18333037.PC	GPC5	0.401026346345602	6.11814722811189	3.30228659141203e-08	0.0210210206920121	T	G
MNEc.2.9.20661570.PC	GBE1	0.328399858428544	6.11811669752935	3.30271729655223e-08	0.0210210206920121	C	T
MNEc.2.13.34310521.PC	BAHD1	-0.103142330314516	-6.11763489403142	3.30952161252347e-08	0.0210583821406936	A	G
MNEc.2.3.113924103.PC	ALG2	0.118971113686835	6.11754018372402	3.31086079571544e-08	0.0210629411135668	T	C
MNEc.2.3.4397675.PC	TNFSF9	0.381576571500884	6.11660565419392	3.32410357597199e-08	0.0211053727141133	C	A
MNEc.2.13.18333037.PC	RYR2	0.304137755356862	6.11652372198676	3.32526709076859e-08	0.0211062507511468	T	G
MNEc.2.24.24661127.PC	ATP10D	0.282610387616016	6.11590794048147	3.33402465471492e-08	0.0211253511056532	C	T
MNEc.2.16.42916668.PC	RBM33	-0.116701952157884	-6.11589327612542	3.3342334867913e-08	0.0211253511056532	G	T
MNEc.2.10.54163790.PC	PMS1	0.121668523867863	6.11498625977661	3.34717526845171e-08	0.021171399665756	G	A
MNEc.2.8.26766552.PC	NTSR1	-0.584866585881778	-6.11473293593719	3.35079868191183e-08	0.0211881759241072	C	T
MNEc.2.15.58232495.PC	LOC100057652	0.109434785058499	6.11422349283662	3.35809722902737e-08	0.021215881061995	G	A
MNEc.2.2.34380031.PC	MRPL36	0.160004641602262	6.11352616539936	3.36811297155826e-08	0.0212545408305392	A	G
MNEc.2.25.36676439.PC	FCMR	-0.41917421125589	-6.11297894825143	3.37599333410648e-08	0.0212781875333815	A	C
MNEc.2.2.105759041.PC	LRP12	0.182206932246974	6.11265503118344	3.38066657658397e-08	0.021287583622328	C	T
MNEc.2.12.26701686.PC	TSPAN5	-0.144824545376231	-6.11162080817344	3.39563041926786e-08	0.0213356278298629	A	G
MNEc.2.1.184678562.PC	MTERF3	0.188592231634955	6.11035972592885	3.413965171926e-08	0.0213830936209818	G	A
MNEc.2.7.28416057.PC	BCL7C	-0.122541743255576	-6.11007346227772	3.41814073153427e-08	0.0213955115327021	A	G
MNEc.2.24.24951537.PC	SETD1B	-0.214786498008779	-6.10980145909853	3.42211295613392e-08	0.0213955115327021	A	G
MNEc.2.1.43774136.PC	PLCH1	-0.283988811831154	-6.10960128960133	3.42503906296418e-08	0.021400235865463	C	A
MNEc.2.8.78158327.PC	TGFB3	-1.08782784166702	-6.10861310114894	3.43952080373127e-08	0.0214421263234868	G	A
MNEc.2.8.68941484.PC	ARHGAP35	0.153453360843168	6.10857686399513	3.44005300144603e-08	0.0214421263234868	G	A
MNEc.2.8.64196983.PC	PKD1L3	0.309024423704216	6.10793041883054	3.44956071266038e-08	0.0214800966820678	G	A
MNEc.2.6.66588537.PC	NCOA1	0.159132816333428	6.10785062953875	3.45073602657052e-08	0.0214838909716332	C	T
MNEc.2.15.30360416.PC	DENND4A	-0.180568125156917	-6.10727493286145	3.45922789764332e-08	0.0215030133369701	A	G
MNEc.2.7.78436672.PC	MON1B	-0.176128849277145	-6.10594191270782	3.47897006350794e-08	0.021567360027079	A	C
MNEc.2.15.30360416.PC	TAOK1	-0.13189373124275	-6.10538640178675	3.48723005473621e-08	0.0216001547820904	A	G
MNEc.2.24.24951537.PC	LOC100057465	-0.141774342219442	-6.10505089901307	3.49222808549643e-08	0.0216096413359814	A	G
MNEc.2.22.27980351.PC	ADA	0.181498069252621	6.10395177685696	3.50865147290355e-08	0.0216743858973025	C	A
MNEc.2.13.40195173.BIEC2-235865	DLG5	0.33279871171522	6.10372361914145	3.51207021897777e-08	0.0216832267426679	G	A
MNEc.2.15.32145707.PC	CANX	0.118279949083518	6.10364352740877	3.5132711044496e-08	0.0216875724916128	A	G
MNEc.2.28.38392724.PC	ADSL	-0.12299721765186	-6.10239120340358	3.53210113489166e-08	0.0217599257435147	T	C
MNEc.2.30.15722829.PC	GLIPR1L2	-0.170485239336861	-6.10172014998828	3.54223212646175e-08	0.0217844332447459	T	C
MNEc.2.3.112432835.PC	PLCXD2	0.126319737146309	6.10120112611264	3.55008758674412e-08	0.0218099422174664	G	A
MNEc.2.9.46471124.PC	ZNF772	-0.145269778126039	-6.10099998493417	3.55313649599794e-08	0.0218225285787008	A	G
MNEc.2.6.2672591.PC	WIPF1	-0.182848214460524	-6.10018280934024	3.56554991157513e-08	0.0218618452621596	G	A
MNEc.2.20.50241341.PC	HECW1	-0.253586379301987	-6.09984366746937	3.57071426125166e-08	0.0218812120054152	G	T
MNEc.2.17.13326466.PC	CEP295NL	0.355233775061555	6.0990298372843	3.58313717854705e-08	0.021917327235552	T	G
MNEc.2.11.14045847.PC	GDA	-0.34318519085765	-6.09868308280173	3.58844326157648e-08	0.0219372238669323	A	G
MNEc.2.13.18333037.PC	NLGN1	0.364152292721448	6.09858325506621	3.58997227714311e-08	0.0219372238669323	T	G
MNEc.2.15.18659688.PC	LOC100053446	-0.208624589116608	-6.09841510633224	3.59254918907092e-08	0.0219372238669323	G	A
MNEc.2.24.39649290.PC	VTI1B	0.135191923285614	6.0983905744649	3.59292529738478e-08	0.0219372238669323	G	T
MNEc.2.1.178808530.PC	STAC2	0.509659691442906	6.09833067923498	3.59384373960418e-08	0.0219397617878235	G	T
MNEc.2.1.183563554.PC	NOP14	-0.0983480061199242	-6.09822348168009	3.59548810157387e-08	0.0219436605140152	G	A
MNEc.2.26.41413680.TBIEC2-732832	DNMT3L	0.449832201192025	6.09794672775438	3.59973681834381e-08	0.02195218876174	C	T
MNEc.2.4.68377211.PC	B2M	0.223499223549714	6.09793585563802	3.5999038278977e-08	0.02195218876174	G	A
MNEc.2.1.59416194.PC	MTX3	-0.19744988822942	-6.09770183236541	3.6035005794145e-08	0.0219635812041023	A	G
MNEc.2.10.1777058.PC	FAM169B	0.273564972166784	6.09768331396888	3.60378534394343e-08	0.0219635812041023	T	G
MNEc.2.18.4165421.PC	ARPC4	-0.145135121501986	-6.09543141048835	3.63857994381678e-08	0.0220643797921038	G	A
MNEc.2.2.45992110.PC	LOC106782742	0.245881423909206	6.0950375501985	3.6446995575971e-08	0.0220833969356341	T	C
MNEc.2.18.63821198.PC	ACO2	-0.133028839443507	-6.09474677134832	3.64922406324113e-08	0.022098537560839	T	G
MNEc.2.24.46443373.PC	MBNL3	-0.299317404866531	-6.09430683982316	3.65607992589474e-08	0.022130840973615	C	T
MNEc.2.6.74431060.PC	PCGF3	-0.107170985605945	-6.09316399599985	3.67394943423983e-08	0.0221744133583142	A	G
MNEc.2.29.24272553.PC	HMMR	0.591665444392546	6.09299890705848	3.67653788606602e-08	0.0221782120523077	T	C
MNEc.2.8.81782910.PC	C16H3orf58	0.174781645590861	6.09284656287938	3.6789281090593e-08	0.022182985242824	A	G
MNEc.2.11.39546200.PC	ZNF653	0.117639622497558	6.09229886429621	3.68753397925187e-08	0.0222277849355134	T	G
MNEc.2.18.13100339.PC	LOC102149302	-0.406674398075567	-6.09201507366518	3.69200093801579e-08	0.0222360137881132	A	G
MNEc.2.17.60383711.PC	ZFAND5	0.17141193882117	6.09174236096266	3.69629856211822e-08	0.0222492501412795	T	C
MNEc.2.15.86924087.PC	LOC100067589	0.323179516389167	6.0915545062682	3.69926179980595e-08	0.0222527726327019	G	A
MNEc.2.15.30360416.PC	ZNF106	-0.137271690233886	-6.09122896162664	3.70440252903642e-08	0.0222575503949047	A	G
MNEc.2.4.106028209.PC	MAP2K1	-0.139554022901417	-6.09005598486581	3.72298378112763e-08	0.0223099055317515	C	A
MNEc.2.11.38924457.PC	FLNB	0.225115492192381	6.08993647871572	3.72488205043793e-08	0.0223151520199479	C	T
MNEc.2.11.39715335.PC	LOC102150779	-0.49320023400394	-6.08903457245943	3.73923904827143e-08	0.02238270386608	G	A
MNEc.2.3.66869904.PC	IGHMBP2	-0.146042844448638	-6.0883403029407	3.75032799736174e-08	0.022412210103284	A	C
MNEc.2.1.167500020.PC	KIAA1683	0.338748703990043	6.0861824152285	3.7850017938608e-08	0.0225145892734504	G	A
MNEc.2.2.84593402.PC	IQSEC1	-0.191748572177621	-6.0861003702007	3.78632635532494e-08	0.0225158867607424	A	G
MNEc.2.1.151090771.PC	TOP1	0.199312396382173	6.08590470807756	3.78948703597632e-08	0.0225221234247372	G	T
MNEc.2.5.87482622.PC	KPNA6	-0.083170882983087	-6.08571753086734	3.79251309207154e-08	0.02252781860389	A	G
MNEc.2.25.19200281.PC	PIEZO1	0.241146578545807	6.08543881404947	3.79702347380379e-08	0.0225362867114643	C	T
MNEc.2.8.51820108.PC	RHOG	0.204356652686977	6.08539156536548	3.79778860858063e-08	0.0225362867114643	A	G
MNEc.2.1.24230311.PC	DNTTIP1	-0.0923393977655269	-6.08512275385631	3.80214458147749e-08	0.0225543306971234	T	C
MNEc.2.20.35582798.PC	LOC100056309	-0.760118803342921	-6.0827579806025	3.84067795906719e-08	0.0226543094110937	C	T
MNEc.2.9.15817253.PC	TOMM7	0.138379411217122	6.08243268930679	3.8460085855547e-08	0.0226765565253263	T	C
MNEc.2.5.93090822.PC	LEPROT	-0.214854009980915	-6.08219540239594	3.84990167167264e-08	0.0226933781402545	G	A
MNEc.2.11.60236085.PC	HDLBP	-0.137344824217984	-6.08200741872969	3.8529886189182e-08	0.0226995260868774	C	T
MNEc.2.26.18438172.PC	LOC102149658	-0.165258711525777	-6.08165768835315	3.858738172926e-08	0.0227165179888979	C	T
MNEc.2.5.14626375.PC	LOC102148157	0.257589627346968	6.08106996858452	3.86841935419164e-08	0.0227379574045122	A	G
MNEc.2.3.7506924.BIEC2-810644	CLPB	-0.184434243964539	-6.08103913167079	3.86892797535665e-08	0.0227379574045122	C	T
MNEc.2.13.41463325.PC	MAEA	-0.167329324974216	-6.08063906287047	3.87553266249592e-08	0.0227600516206895	T	C
MNEc.2.13.18333037.PC	ADGRV1	0.277636041159504	6.08003337601125	3.88555306953791e-08	0.022786757311255	T	G
MNEc.2.1.109893312.PC	LUC7L3	0.132680033249059	6.07987768372273	3.88813295443481e-08	0.0227925021474387	T	G
MNEc.2.25.10229374.PC	MORC2	-0.0953445025896792	-6.0788104248937	3.90586347305897e-08	0.0228412592381419	G	A
MNEc.2.15.86719090.PC	CNGB3	0.364115204129815	6.07844404492227	3.911968586866e-08	0.0228549451357401	A	G
MNEc.2.20.9910509.PC	C26H21orf91	-0.222958954032475	-6.0784180288732	3.91240245931241e-08	0.0228549451357401	A	G
MNEc.2.3.76680078.PC	C12H11orf31	-0.229174673695678	-6.07818254723658	3.91633177434921e-08	0.0228654181358962	A	G
MNEc.2.3.104307647.PC	TMEM33	0.178236266908777	6.07774115924009	3.92370740480789e-08	0.0228903418141053	G	A
MNEc.2.18.65372414.PC	ENOX1	0.220123613333931	6.07694010059297	3.93712821932136e-08	0.0229293136840627	C	T
MNEc.2.11.50598585.PC	SRCAP	-0.229471187482025	-6.07658693030817	3.9430595707949e-08	0.0229480170521231	G	A
MNEc.2.17.13401379.PC	AREG	0.478355914312335	6.07624274695796	3.94884848093725e-08	0.0229668908003725	T	C
MNEc.2.2.45286629.PC	BAG3	0.331120397083733	6.07623765800436	3.94893413632145e-08	0.0229668908003725	C	T
MNEc.2.18.65081897.PC	CD74	-0.389684076426332	-6.0740272747497	3.9863125053238e-08	0.0230888864463847	C	T
MNEc.2.1.179064611.PC	LNX1	0.282192899102284	6.07399445394701	3.9868701411581e-08	0.0230889213105327	T	C
MNEc.2.23.8191306.PC	COPA	-0.0874743660906385	-6.07379301246088	3.99029438362723e-08	0.0230972561947079	A	G
MNEc.2.7.86304062.PC	FRG1	-0.157868212477536	-6.0732899399027	3.99885865005128e-08	0.0231139783434005	G	A
MNEc.2.13.31085330.PC	CTDSPL2	-0.105673449660204	-6.07311262336585	4.00188159704304e-08	0.0231142689395762	G	A
MNEc.2.2.119934649.PC	HOOK2	-0.153215696850171	-6.07284509835649	4.00644671741701e-08	0.0231348778492809	C	A
MNEc.2.25.9631261.PC	INO80	0.0966605609137278	6.07187063713133	4.02311871777603e-08	0.0231756426866775	A	G
MNEc.2.5.16527003.PC	EXOSC7	-0.142816534500055	-6.07127321698981	4.03337380289495e-08	0.0231891034999458	A	G
MNEc.2.3.54516207.PC	TEN1	-0.288228579929846	-6.07022516265096	4.05142670679524e-08	0.0232462360428675	G	A
MNEc.2.17.65069918.PC	KPNA3	-0.152911788515938	-6.06975539593691	4.05954439086138e-08	0.0232690539550303	A	G
MNEc.2.2.20192360.PC	FMO4	-0.114799598955457	-6.06725163856123	4.10308163458191e-08	0.0233758693691069	A	C
MNEc.2.10.55927129.PC	VPS18	0.33230447769174	6.06689988243266	4.10923506425706e-08	0.0233894713513451	T	G
MNEc.2.7.18474672.PC	C13H16orf13	0.16327800366222	6.06687076122294	4.10974490307361e-08	0.0233894713513451	G	A
MNEc.2.22.17874921.PC	IRF5	-0.400238109715759	-6.06680126626088	4.11096183672379e-08	0.0233894713513451	G	T
MNEc.2.11.51528147.PC	PTPRD	0.306793907521944	6.06646261919269	4.11689701530225e-08	0.023407389329021	G	A
MNEc.2.8.66007942.PC	MED27	0.22377650276952	6.06569163463778	4.13044098518406e-08	0.0234383142265003	C	T
MNEc.2.1.113163157.BIEC2-47767	TUBGCP5	0.346176606612285	6.06568518234946	4.13055451869522e-08	0.0234383142265003	A	G
MNEc.2.8.30436061.PC	CRK	0.195091819383331	6.06542338879433	4.13516359942712e-08	0.0234499182868303	C	G
MNEc.2.6.78355106.BIEC2-1188514	LOC100072592	0.80283878742307	6.06454628834473	4.15064268359779e-08	0.023496139010542	T	C
MNEc.2.2.19795624.PC	YDJC	0.192084412958722	6.06438235767058	4.15354207492339e-08	0.02350221824949	T	G
MNEc.2.29.26724816.PC	SLC38A2	-0.145335061512969	-6.06232549024074	4.19009168064666e-08	0.0235810114329611	A	G
MNEc.2.13.10290769.PC	LOC100053756	-0.133141503817738	-6.06106151795797	4.21270925806252e-08	0.0236590733122629	T	C
MNEc.2.13.5793656.PC	RNF213	-0.308392626055865	-6.06055737306004	4.22176404444094e-08	0.0236881923778103	A	C
MNEc.2.9.82360032.PC	LOC100064109	0.207956792714063	6.06040694760514	4.22446950902293e-08	0.0236881923778103	A	G
MNEc.2.8.73987262.PC	RANBP6	-0.23755753879833	-6.06031847110559	4.22606159534503e-08	0.0236881923778103	G	A
MNEc.2.3.409759.PC	LONP2	-0.158011161339454	-6.06025889255291	4.2271340126896e-08	0.0236881923778103	A	C
MNEc.2.24.36656202.PC	MBD1	-0.0726435830775803	-6.05989795650618	4.23363662983553e-08	0.0236881923778103	G	A
MNEc.2.25.33870460.PC	TOR1B	0.230896579837405	6.05918156520475	4.24657239513999e-08	0.023723469829195	A	G
MNEc.2.2.19795624.PC	ZNF236	-0.134633590609366	-6.05900842353024	4.24970463887015e-08	0.0237244187610347	T	G
MNEc.2.9.63833780.PC	PPBP	0.795725805582971	6.05857739483188	4.25751213626385e-08	0.0237258706005374	T	C
MNEc.2.23.49102197.PC	UBTF	-0.120715339670492	-6.05854956093977	4.25801679585252e-08	0.0237258706005374	C	T
MNEc.2.3.111894625.PC	DGKG	-0.239622859694603	-6.05801341799561	4.26774920221894e-08	0.023752000046061	A	G
MNEc.2.11.49041644.PC	DOCK2	-0.165756379830853	-6.05775564664665	4.27243624707966e-08	0.023763201447492	G	T
MNEc.2.16.44747005.PC	LOC100147208	-0.395896650764098	-6.05713439463718	4.28375334202027e-08	0.0237824234398367	A	G
MNEc.2.16.16367744.PC	COMMD2	0.0997449484738409	6.0566084318204	4.2933577275493e-08	0.0238009307315621	A	G
MNEc.2.9.43294249.PC	LOC100061485	-0.209877799379213	-6.05650559454785	4.2952380792885e-08	0.0238009307315621	G	A
MNEc.2.7.69273523.PC	SURF2	-0.161383766807059	-6.05610666124206	4.30254016611074e-08	0.0238202197940895	C	A
MNEc.2.1.178808530.PC	LOC102149792	0.427894739426651	6.0559663702866	4.30511096803037e-08	0.0238284062803315	G	T
MNEc.2.6.71099467.PC	TMTC1	0.402637236319178	6.05528004205317	4.31770966422524e-08	0.0238770491764145	A	G
MNEc.2.6.32366347.PC	LOC106783291	-0.536157466318909	-6.05519197306759	4.3193289501754e-08	0.0238792222962979	T	C
MNEc.2.3.40647497.PC	ADIPOR1	-0.233464370833677	-6.05444282058552	4.33312755719995e-08	0.0239167368712886	C	T
MNEc.2.16.57587825.PC	TMEM261	-0.157523737268427	-6.05435695544237	4.3347118812377e-08	0.0239224557013639	T	C
MNEc.2.28.6190281.PC	RFWD2	0.296198461786219	6.05396165509807	4.34201307016152e-08	0.0239385294952418	G	A
MNEc.2.8.22249997.PC	BEND4	0.48445069697992	6.05246408190034	4.36978352309177e-08	0.0240369704827019	G	A
MNEc.2.2.91778309.PC	COPE	-0.145976747075731	-6.05202782895022	4.37790617357917e-08	0.0240549921572958	C	T
MNEc.2.14.54154896.PC	SLC38A7	0.424560063430233	6.05161375406685	4.38562967781796e-08	0.024065017827305	A	G
MNEc.2.28.29080259.PC	ERAP1	-0.174157932167567	-6.05141389275115	4.38936239035587e-08	0.024068818113136	C	T
MNEc.2.22.17874921.PC	LOC100050401	-0.37899892772728	-6.05095266600811	4.39798847482418e-08	0.0240949244258219	G	T
MNEc.2.26.20240314.PC	MLLT3	0.270761422223832	6.05012930151479	4.41342906528899e-08	0.0241392384291928	T	C
MNEc.2.1.123205564.PC	LHFPL3	0.279992866471894	6.05008336674674	4.41429205662251e-08	0.0241392384291928	T	G
MNEc.2.9.45982928.PC	OCEL1	0.182063469024631	6.05003659192976	4.41517100144471e-08	0.0241392384291928	T	C
MNEc.2.24.38596770.PC	LOC102147622	-0.558368247869137	-6.04960494016989	4.42329032233721e-08	0.0241493888380675	A	G
MNEc.2.8.75785102.PC	SLC7A7	-0.31273601882651	-6.04960254259211	4.42333546165071e-08	0.0241493888380675	A	G
MNEc.2.2.71533601.PC	TMX2	-0.131656371802764	-6.04948864493472	4.42548034248839e-08	0.0241493888380675	T	C
MNEc.2.4.64456134.PC	SAMD8	-0.170037408975521	-6.04931762388115	4.42870287993352e-08	0.0241567939704191	G	A
MNEc.2.24.41271930.PC	KIF6	0.286117815715639	6.04925872723999	4.42981320138932e-08	0.0241567939704191	T	C
MNEc.2.7.16485036.PC	ZNF185	-0.151638530415232	-6.04923198205737	4.43031749321139e-08	0.0241567939704191	T	C
MNEc.2.27.21375737.PC	ATG5	0.107009710340438	6.04917511498819	4.43138993445289e-08	0.0241596227535924	T	C
MNEc.2.7.82925739.PC	LOC100050864	-0.170862183464316	-6.04892742871527	4.43606397571022e-08	0.0241714879129205	A	G
MNEc.2.7.67121739.PC	CCL5	-0.423098168282998	-6.04787623908122	4.45595500607291e-08	0.0242271076988033	A	G
MNEc.2.29.13792704.PC	LDHB	-0.281970182910642	-6.04745490715011	4.46395231684504e-08	0.0242473695010443	T	G
MNEc.2.16.5817217.PC	GTF2H2	-0.202922477887591	-6.0474442759513	4.46415429106479e-08	0.0242473695010443	G	A
MNEc.2.11.60892596.PC	CADPS2	0.229106506836502	6.04692354624091	4.47405829920694e-08	0.0242649204746671	C	T
MNEc.2.9.14940283.PC	EIF3A	-0.0992822898677861	-6.04666068721673	4.47906597772365e-08	0.0242769930942912	T	C
MNEc.2.15.75098807.PC	C8H18orf25	-0.100012585736714	-6.04618741660537	4.48809612422333e-08	0.024298774449231	C	A
MNEc.2.18.9749371.PC	DGKD	-0.218349032931926	-6.04593398329382	4.49293909617243e-08	0.0243038869448315	T	C
MNEc.2.2.7064635.PC	TULP3	0.184473045643422	6.04561297249105	4.49908084467546e-08	0.0243242872464031	C	T
MNEc.2.6.55698818.PC	SDF2	0.0957799812520064	6.04479608427515	4.51474739445995e-08	0.0243403891651646	C	A
MNEc.2.4.94274513.BIEC2-874334	SLC26A2	-0.337176534113181	-6.04365327155572	4.5367550543339e-08	0.0244077750475737	C	T
MNEc.2.13.18333037.PC	KLHL29	0.315778049977263	6.04254501901145	4.55819832673546e-08	0.0244387748627625	T	G
MNEc.2.1.7482399.PC	DOCK8	0.107848263181788	6.04245001440069	4.56004119480905e-08	0.0244426490949659	A	G
MNEc.2.3.38776222.PC	LOC100062709	0.179746008822652	6.04219409015339	4.56500918955924e-08	0.0244489054146121	A	C
MNEc.2.15.18658014.BIEC2-292780	GART	0.167766101561179	6.04211264618764	4.56659129828995e-08	0.0244507281854583	T	C
MNEc.2.4.94259541.PC	LIMS1	-0.158557868591215	-6.04168887720865	4.57483206212977e-08	0.0244683842625933	C	T
MNEc.2.24.37193830.PC	TTBK2	-0.169661331845757	-6.04159716085493	4.57661754313115e-08	0.0244683842625933	G	T
MNEc.2.11.60892596.PC	GPC6	0.332988399004848	6.04148627682103	4.57877708819507e-08	0.0244756492504604	C	T
MNEc.2.23.8854313.PC	DICER1	-0.101135179001298	-6.04116549649852	4.58503017902192e-08	0.024492356047507	A	G
MNEc.2.26.20259959.PC	MYO6	-0.233640098975938	-6.04106019707525	4.58708465759643e-08	0.0245003314962211	A	G
MNEc.2.18.63181915.PC	PLEKHH2	0.206057896756585	6.04026980184293	4.60253496386034e-08	0.0245498003944714	A	G
MNEc.2.2.1099864.PC	TREML2	-0.298026953424719	-6.03969549792807	4.61379342840209e-08	0.0245798077563454	G	A
MNEc.2.2.41623908.PC	MPC2	0.355928874046241	6.03899764005768	4.62751060309988e-08	0.0246140724590178	T	G
MNEc.2.13.18333037.PC	EPHB1	0.362125002170857	6.03745091887453	4.65805681339801e-08	0.0246770349921977	T	G
MNEc.2.23.33741472.PC	LOC102149878	0.115344537725673	6.03715935723505	4.66383712614833e-08	0.0246905693929489	T	C
MNEc.2.5.30474855.PC	ARRB2	-0.378426751696999	-6.03715405042901	4.66394240105248e-08	0.0246905693929489	T	C
MNEc.2.1.92775532.PC	LOC100068061	0.307457116414829	6.0371508211916	4.66400646289101e-08	0.0246905693929489	G	A
MNEc.2.26.35653893.PC	LOC106782422	-0.458559416625785	-6.0362603914515	4.68170405725593e-08	0.0247506664963337	G	A
MNEc.2.13.18333037.PC	NCAM1	0.26653585787808	6.03590576873478	4.68877075018205e-08	0.0247506664963337	T	G
MNEc.2.9.78939369.PC	SMARCD3	-0.158593323765947	-6.03546188037995	4.69763111366376e-08	0.0247804145844647	A	C
MNEc.2.29.23867176.PC	CHTF18	0.393804217927291	6.03513808606724	4.70410472980725e-08	0.024793597678044	T	C
MNEc.2.3.97729514.PC	NRP1	0.516151071291758	6.03508285108519	4.70520992122621e-08	0.0247939905524441	T	C
MNEc.2.6.61299812.PC	BTBD7	-0.130262572810339	-6.03499461713699	4.70697591762067e-08	0.0247939905524441	T	C
MNEc.2.1.3270152.PC	PPP2R2D	0.160719155003811	6.03481243987458	4.71062425364095e-08	0.0247993676287733	G	T
MNEc.2.27.10799007.PC	GAS2L1	-0.307426728142718	-6.03474523644794	4.71197079421294e-08	0.0248000717022045	T	C
MNEc.2.3.48315218.PC	CCDC64B	-0.174941125816083	-6.0341132647699	4.72465207840534e-08	0.0248248971353174	A	G
MNEc.2.19.24156704.PC	ZSCAN29	-0.224898175037175	-6.03269478576072	4.75323841150318e-08	0.0249091148493938	A	C
MNEc.2.22.20022871.PC	BLNK	-0.48627971804521	-6.03225985135901	4.76203771690498e-08	0.024943245317665	A	C
MNEc.2.25.11569118.PC	RMDN2	-0.211549292219412	-6.03214589324544	4.76434589974151e-08	0.0249519952647259	T	C
MNEc.2.15.36535727.PC	BOLA3	-0.0962169538127177	-6.03209270302431	4.76542362763225e-08	0.0249519952647259	T	C
MNEc.2.16.81974657.PC	ERICH3	0.223139129701184	6.0316265863325	4.77487827745482e-08	0.0249778563038371	A	G
MNEc.2.15.30301695.PC	LRIG1	-0.208353871199023	-6.03137182118026	4.78005372498359e-08	0.0249896184961226	G	A
MNEc.2.7.79923343.PC	AKAP13	0.166960862084294	6.03084801183914	4.79071209781795e-08	0.025018077610417	A	G
MNEc.2.28.30975317.PC	ARHGDIA	-0.173084332293872	-6.0305364733693	4.79706234668291e-08	0.0250245732065591	A	C
MNEc.2.23.48677432.PC	LOC102149162	0.280985285176091	6.03045964047118	4.79862974817986e-08	0.0250297575838143	G	A
MNEc.2.10.78602606.PC	SCIMP	-0.237572382509334	-6.02755836936913	4.8581875214473e-08	0.0251575604769833	A	G
MNEc.2.9.20075528.PC	POLR1A	0.232162224119645	6.02736799728336	4.86212092452439e-08	0.0251592626968939	T	C
MNEc.2.8.66007942.PC	RABGAP1L	0.249925968025946	6.02736051324196	4.86227562144485e-08	0.0251592626968939	C	T
MNEc.2.10.59236545.PC	RPL8	-0.371539913280017	-6.02734173420964	4.86266380991464e-08	0.0251592626968939	A	G
MNEc.2.6.9052666.PC	ABHD2	-0.17053874756554	-6.02694623113372	4.87084651471488e-08	0.0251777176295321	A	C
MNEc.2.1.116254056.PC	OCA2	-0.213778037731255	-6.02679456945663	4.87398790191782e-08	0.025185005765762	G	A
MNEc.2.11.42234973.PC	AIG1	0.140360477650981	6.02659202424857	4.87818636543999e-08	0.0252021349311795	T	C
MNEc.2.13.18333037.PC	POU6F2	0.301857760296763	6.02620522154147	4.88621413720529e-08	0.0252183196735648	T	G
MNEc.2.14.1024339.PC	LOC100630058	0.210196531345223	6.02594022505221	4.89172144784161e-08	0.0252288401688976	G	A
MNEc.2.30.11926836.PC	AKIP1	-0.326084884272188	-6.02589138397371	4.89273716002998e-08	0.0252310966136017	A	G
MNEc.2.8.75790403.PC	MMP14	-0.58017950323531	-6.02444966543054	4.92281348720499e-08	0.0253043320041928	C	A
MNEc.2.3.37806778.PC	DCTN1	-0.132617951217365	-6.02423298792608	4.92734944090722e-08	0.025304922197043	A	C
MNEc.2.13.28004065.PC	SHISA9	-0.371086139264343	-6.02401064703491	4.93200824175553e-08	0.0253174805729427	G	A
MNEc.2.22.33814003.PC	ADAMTS12	0.791106831459919	6.02365050647251	4.93956364401043e-08	0.0253348516696177	A	G
MNEc.2.15.10000804.PC	LOC100070852	0.670065209077135	6.02212844811679	4.9716213491137e-08	0.0254383624581443	T	C
MNEc.2.1.96379186.PC	RYR3	0.217191358381388	6.02194631246972	4.97547123609458e-08	0.0254472370104855	C	T
MNEc.2.20.52789753.PC	TCAF2	-0.457536609055478	-6.02164119459574	4.98192725206963e-08	0.0254683164109506	A	G
MNEc.2.22.37449049.PC	DHTKD1	-0.273738465990337	-6.02068297056652	5.00225621241559e-08	0.0255051295384558	T	C
MNEc.2.25.2068797.PC	LOC106782581	0.226431710763234	6.0203158947102	5.0100654922747e-08	0.0255280315740638	T	C
MNEc.2.13.32306376.PC	ZNF707	-0.0944350445950422	-6.02018937894614	5.01275981369065e-08	0.0255283949854577	G	A
MNEc.2.1.73849037.PC	NACA	-0.157876370316877	-6.01996050992088	5.01763751858032e-08	0.0255461260423604	A	G
MNEc.2.29.21528204.PC	LIN7C	0.118857332881927	6.01961707526419	5.02496566197994e-08	0.0255468138628674	G	A
MNEc.2.11.60892596.PC	KCND2	0.284772774333484	6.01930899817564	5.03154834122767e-08	0.0255525525623393	C	T
MNEc.2.15.58232495.PC	PCED1B	-0.182711682450347	-6.01929805739575	5.0317822691863e-08	0.0255525525623393	G	A
MNEc.2.12.19487326.PC	LOC102150202	0.515288422561153	6.01907970291348	5.03645321506893e-08	0.0255732966428675	T	G
MNEc.2.9.5906031.PC	MROH8	0.154849063887085	6.01863445266084	5.04599108504904e-08	0.0255919476590186	A	G
MNEc.2.6.11904157.PC	NCOA5	-0.0639281874907276	-6.01831861000109	5.05276767512086e-08	0.0256084586918703	G	A
MNEc.2.15.26824543.PC	ABL2	-0.159984390167409	-6.01799152014452	5.05979504967758e-08	0.0256146573367105	G	A
MNEc.2.16.37487159.PC	TRAK1	0.126042100468337	6.01714891818708	5.07794243362639e-08	0.0256555964205316	C	T
MNEc.2.17.11122908.PC	TMEM248	0.109741128287474	6.01710831144724	5.07881861468705e-08	0.0256570526054937	A	G
MNEc.2.9.23357374.PC	LY49F	-0.551543795961493	-6.01671587842297	5.08729392723629e-08	0.0256850005372396	C	T
MNEc.2.23.49249778.PC	MED8	0.0950661503231099	6.01632819649737	5.09568033939159e-08	0.0257090912693978	G	A
MNEc.2.17.35086002.PC	LPP	-0.164893168466928	-6.01625026357464	5.09736784648876e-08	0.0257090912693978	T	C
MNEc.2.7.10136579.PC	LOC102150293	0.654800323245367	6.01574558378094	5.10830920434285e-08	0.0257285905248902	G	A
MNEc.2.3.72006917.PC	GREB1L	0.254023945392917	6.01478291956051	5.12924389798093e-08	0.0257967318070618	C	T
MNEc.2.26.14636079.PC	LOC100062855	-0.282490748388497	-6.01421902729312	5.14154595818176e-08	0.0258263288231723	C	A
MNEc.2.20.49109661.PC	CTCF	-0.0894758850951489	-6.01397727443167	5.14682903425561e-08	0.0258306124609025	G	A
MNEc.2.15.28519786.BIEC2-299145	C1D	-0.134332542893531	-6.01397661545324	5.14684344237021e-08	0.0258306124609025	A	G
MNEc.2.3.99573613.PC	ANXA11	0.207306100824262	6.01376272050362	5.15152221422254e-08	0.0258439530991645	C	T
MNEc.2.9.44153839.PC	ACSS2	-0.157512645282759	-6.01363273656308	5.15436755410253e-08	0.0258494679730785	G	A
MNEc.2.20.39696161.PC	LOC102147456	-0.163166635808859	-6.01318952795878	5.16408102876163e-08	0.0258750989464664	T	G
MNEc.2.11.46342908.PC	RPL39	0.211502600795007	6.01315294008371	5.16488370503532e-08	0.0258761496327166	T	G
MNEc.2.13.18333037.PC	COL22A1	0.312650949335773	6.01306070099623	5.16690782169151e-08	0.025883318811012	T	G
MNEc.2.14.80897725.PC	NFE2L1	0.0930383324040094	6.01295654424739	5.16919440368599e-08	0.0258888293684285	C	T
MNEc.2.2.92630918.PC	GRAMD3	0.351188521684246	6.01279450319708	5.17275372172145e-08	0.0259007101661483	T	C
MNEc.2.1.122741337.PC	PIGL	0.116199788296316	6.01264825457973	5.17596822751358e-08	0.0259106936352406	C	T
MNEc.2.11.60236085.PC	LRRC59	-0.151605902865667	-6.0124570423896	5.1801739952136e-08	0.0259106936352406	C	T
MNEc.2.4.69200576.PC	N4BP3	0.243934539669368	6.01231313505522	5.18334150343806e-08	0.0259210074096353	T	C
MNEc.2.17.37176354.PC	RFXANK	0.100955507972046	6.01225303090604	5.18466500670956e-08	0.0259246550572601	G	A
MNEc.2.24.310713.PC	CTNNAL1	0.86565270779524	6.0111298767847	5.20945849441108e-08	0.0259870976876496	A	G
MNEc.2.2.96211485.PC	CHD4	-0.115539204850885	-6.01106699829139	5.21084998346836e-08	0.0259870976876496	T	C
MNEc.2.29.4488651.PC	CACNB1	0.16765585004582	6.01077167866699	5.21739025993631e-08	0.0260048548683714	T	C
MNEc.2.29.15129565.PC	SMPD2	-0.171582674142007	-6.01071606530994	5.21862280376642e-08	0.0260080275447651	G	T
MNEc.2.3.111845829.PC	LOC106782177	-0.182561579218698	-6.01066513441796	5.21975182351602e-08	0.0260106836229666	C	T
MNEc.2.3.58615541.PC	G3BP2	-0.24891496162558	-6.00956660367571	5.24416247010509e-08	0.0260638689862556	T	G
MNEc.2.3.5558214.PC	EDIL3	0.526836102390144	6.00846269359836	5.26880615786942e-08	0.0261179316353209	G	T
MNEc.2.4.82284758.PC	LOC102148234	0.314127611900293	6.00830300365883	5.27238052700427e-08	0.0261225942403508	G	A
MNEc.2.19.20196070.PC	MPZL1	0.311194817225073	6.00825481251002	5.27345966837132e-08	0.026123194293845	T	C
MNEc.2.15.27586699.PC	KIAA1107	-0.168831470267836	-6.0077998697829	5.28365792237914e-08	0.0261469995667216	C	T
MNEc.2.14.82609315.PC	ITGA11	0.208327846212721	6.00542472077161	5.3372175549364e-08	0.0263046342220414	G	A
MNEc.2.26.14717299.PC	C7H19orf38	-0.371364935781068	-6.00534017076513	5.33913400373662e-08	0.0263046342220414	T	C
MNEc.2.1.148138295.PC	ITSN1	0.392554580040731	6.0053134966749	5.33973875169757e-08	0.0263046342220414	C	T
MNEc.2.2.71664135.PC	SEMA4F	0.204693097792775	6.00530406365786	5.339952630762e-08	0.0263046342220414	T	C
MNEc.2.30.10742046.PC	SAMD9	-0.330530314806369	-6.00461855125155	5.35551822014883e-08	0.0263046342220414	A	G
MNEc.2.15.49481767.PC	UNG	0.37440105266272	6.00306073459878	5.39105750551003e-08	0.0263678379413214	G	A
MNEc.2.11.42513913.PC	ABCC4	-0.32476214526625	-6.00157991996436	5.42505586585536e-08	0.0264424726014327	A	G
MNEc.2.13.31085330.PC	SECISBP2L	-0.109520826487472	-6.00085865799194	5.4416920377244e-08	0.0264841264393869	G	A
MNEc.2.6.82357729.PC	LOC100065897	0.143821491135502	6.00056633584984	5.44844888536971e-08	0.0264934058914049	C	T
MNEc.2.1.160986414.PC	ZMYND8	0.171365725135505	6.00011224171628	5.45896141987575e-08	0.0265094594648973	A	G
MNEc.2.9.20342797.PC	RANBP10	0.191197811232591	5.9984133041021	5.4984706490396e-08	0.0266210555005015	C	T
MNEc.2.5.28421451.PC	OLFM1	0.30305240775873	5.99839352392719	5.49893230014078e-08	0.0266210555005015	T	C
MNEc.2.11.60892596.PC	TRHDE	0.209806711793657	5.99811986896579	5.50532308251494e-08	0.0266342865596464	C	T
MNEc.2.9.25308380.PC	LOC102149305	0.297577440140711	5.99795563879744	5.50916193968964e-08	0.0266376304509206	G	A
MNEc.2.22.38463687.PC	SKIL	-0.143815003265826	-5.99695043639242	5.53271604477349e-08	0.0267012221772185	C	T
MNEc.2.7.11857087.PC	ARL6IP4	-0.209334915040458	-5.99684008739216	5.53530781141656e-08	0.0267107761214388	A	G
MNEc.2.8.11263826.PC	LOC100147553	0.213026681121715	5.9967028673179	5.53853237044546e-08	0.0267117566592469	G	T
MNEc.2.10.78084380.PC	SLC12A4	0.133176785096505	5.99638723256919	5.54595656635755e-08	0.0267256231676133	T	C
MNEc.2.7.30961301.BIEC2-1044679	KRTCAP2	-0.13223002031914	-5.99604610316995	5.55399147860215e-08	0.0267437606654508	T	C
MNEc.2.4.10743915.PC	LOC102150023	-0.299130065409014	-5.99547734183123	5.56741355492486e-08	0.0267827752685005	C	A
MNEc.2.18.69226655.PC	RASGRP4	0.390464073242886	5.99544710646698	5.56812796823884e-08	0.0267832594229397	G	T
MNEc.2.6.3476810.PC	RBMX2	0.127908030342947	5.9953424645082	5.57060118892527e-08	0.0267838968117366	G	A
MNEc.2.20.27430003.PC	LOC100068447	-0.210991560190141	-5.99419515343756	5.59778918755936e-08	0.0268624022665558	A	G
MNEc.2.3.104595821.PC	CCDC126	0.11452304628399	5.99418498745764	5.59803067667636e-08	0.0268624022665558	T	C
MNEc.2.7.97912455.PC	FAM160B1	-0.16232583578242	-5.99409012669289	5.60028455494088e-08	0.026862994939124	T	C
MNEc.2.28.36019220.PC	UHRF1BP1L	-0.320462909459183	-5.99404631594399	5.6013257944077e-08	0.026862994939124	C	A
MNEc.2.20.7307948.PC	JPH1	-0.236085066150639	-5.99398385749882	5.60281055953173e-08	0.0268671628572834	C	T
MNEc.2.17.76068467.PC	ZNF852	0.147484138661308	5.99242293907876	5.6400432020224e-08	0.0270014985216462	C	T
MNEc.2.7.79833108.PC	ZNF606	-0.190697761818295	-5.99201214984368	5.64988229300234e-08	0.0270174223165476	C	T
MNEc.2.10.75234220.PC	JDP2	-0.390646783132364	-5.9918992280903	5.65258992542096e-08	0.0270227230581631	A	C
MNEc.2.2.52719919.PC	C2H1orf174	0.204600738939668	5.9917681738647	5.65573394303748e-08	0.0270341615445608	C	T
MNEc.2.16.60670138.PC	LAS1L	0.128790027162251	5.99150072992726	5.66215533336353e-08	0.027038346128683	C	T
MNEc.2.2.105838909.PC	LOC100058226	-0.316485670360727	-5.99140531829309	5.6644479295504e-08	0.0270438584936641	T	C
MNEc.2.8.12343469.PC	LYSMD2	0.268152404228379	5.99076561892378	5.67984261049417e-08	0.0270942788299266	G	A
MNEc.2.13.21018199.BIEC2-216098	SMG1	-0.138126552275749	-5.99076008935257	5.67997586219794e-08	0.0270942788299266	C	T
MNEc.2.1.24448078.PC	LOC102150362	-0.150771903532266	-5.99059261223615	5.6840131908459e-08	0.0271051778464013	T	C
MNEc.2.7.20345763.PC	SGCB	0.124677787518366	5.99045762223412	5.68726942211014e-08	0.0271051778464013	A	G
MNEc.2.17.42771651.PC	SLA2	0.383484986825707	5.9903170916652	5.69066125894432e-08	0.0271051778464013	A	C
MNEc.2.8.91617201.PC	RPP40	-0.171613458122434	-5.98972072261831	5.7050774105713e-08	0.0271251521631477	A	G
MNEc.2.18.51783301.PC	CHAC1	0.236371629446394	5.98966134740007	5.70651467127063e-08	0.0271251521631477	A	G
MNEc.2.24.41271930.PC	ZNF536	0.270270409165393	5.98965210186904	5.70673850450953e-08	0.0271251521631477	T	C
MNEc.2.16.53548427.PC	RBM25	0.149857370615455	5.98927708759176	5.71582486415132e-08	0.0271436297957339	T	C
MNEc.2.25.11741239.PC	LOC102148210	0.204871036935642	5.98903194520145	5.72177222555905e-08	0.0271482375364381	G	A
MNEc.2.18.25282876.PC	ESRP2	0.115184880030965	5.98839946006303	5.73714506978354e-08	0.0271945654025807	A	G
MNEc.2.28.37745435.PC	BACH2	-0.179528166266062	-5.98818687588149	5.74232117380905e-08	0.0272043252614551	T	G
MNEc.2.3.8428579.PC	ARL2BP	-0.19579617334248	-5.98747622120656	5.75965802065496e-08	0.0272489998580258	A	G
MNEc.2.2.80085941.PC	NBAS	-0.122283069765888	-5.98712007578454	5.76836582220698e-08	0.0272732894213163	C	T
MNEc.2.12.2823712.PC	CHURC1	-0.130153659487814	-5.98707870368678	5.76937821726551e-08	0.0272732894213163	G	A
MNEc.2.5.75649037.PC	CHD8	-0.147622708389938	-5.98675399677931	5.7773300421682e-08	0.0272984867260587	T	C
MNEc.2.22.17819477.PC	CD180	-0.685877685294061	-5.98665249343985	5.7798179999806e-08	0.0272984867260587	T	C
MNEc.2.25.7128603.PC	HSP90AA1	-0.174077344142796	-5.98661865910271	5.78064755151904e-08	0.0272984867260587	A	G
MNEc.2.27.38630312.BIEC2-758015	DPYSL2	0.328747587435183	5.98649724412905	5.78362537586478e-08	0.0273016512543047	G	A
MNEc.2.4.100215349.PC	YIPF4	0.235913512017369	5.98620746930582	5.79073851436685e-08	0.0273116104898753	C	A
MNEc.2.24.43164769.PC	MPZL2	0.307068664671534	5.98582662705551	5.80010022754605e-08	0.0273204108887394	C	T
MNEc.2.14.87932926.PC	C1H10orf54	0.325207958885649	5.98581837242489	5.80030330489307e-08	0.0273204108887394	C	T
MNEc.2.6.22720753.PC	SHB	-0.143770716400556	-5.98526080638513	5.81403659352915e-08	0.0273416867313684	C	T
MNEc.2.27.26871640.PC	LMTK3	0.321801039083268	5.98524970607727	5.81431032834507e-08	0.0273416867313684	A	G
MNEc.2.1.123541527.PC	WDR11	0.137152863557899	5.98486435475091	5.82382102346284e-08	0.0273616998686347	G	A
MNEc.2.1.4967311.BIEC2-1269	LOC102149601	0.267783786602427	5.98483272823525	5.82460226566588e-08	0.0273624243333413	T	C
MNEc.2.8.42567360.BIEC2-1046450	SEC61G	0.207911390495659	5.98448887258444	5.8331029095627e-08	0.0273713884521445	T	C
MNEc.2.5.71529957.PC	ANAPC7	-0.0788996503466491	-5.98410449587469	5.84261978981295e-08	0.0274053487884615	C	T
MNEc.2.1.92266103.BIEC2-38336	RPP21	0.418666350841618	5.98379621099417	5.85026376517067e-08	0.0274315728353112	C	T
MNEc.2.6.15307836.PC	ZBTB2	-0.181209519330161	-5.9829215271187	5.87200546510962e-08	0.0274778892144678	A	G
MNEc.2.9.17375980.PC	UBA6	0.125617757008931	5.9827828940416	5.87545873010329e-08	0.0274886807164732	G	A
MNEc.2.1.79635623.PC	RASGRP1	0.16643255539038	5.98269570464248	5.87763159111265e-08	0.0274887109351965	A	G
MNEc.2.3.5558214.PC	UBE2F	0.204710850254754	5.9826636242729	5.87843127070353e-08	0.0274887109351965	G	T
MNEc.2.17.11054346.PC	MTMR6	0.132555635433619	5.98228028560117	5.88799521079758e-08	0.0275209782255303	T	C
MNEc.2.16.78591143.PC	ERCC4	-0.248047850208877	-5.9817411908734	5.90147110525042e-08	0.0275595743179494	G	A
MNEc.2.15.15198579.PC	DPY19L3	0.201794104564429	5.98122487348608	5.91440616177311e-08	0.027597919312897	A	G
MNEc.2.21.3431647.PC	POLE	0.424599220085337	5.98103750504665	5.91910713071057e-08	0.0276013561648273	C	T
MNEc.2.6.11904157.PC	GLYR1	-0.0646269135102844	-5.98025871795346	5.93868600780193e-08	0.0276277035313806	G	A
MNEc.2.15.75105326.PC	ARIH1	0.0899837290193312	5.98017674143549	5.94075062927695e-08	0.0276343623818957	G	A
MNEc.2.1.183563554.PC	INO80E	-0.114987261075546	-5.97995114301482	5.94643610110465e-08	0.027653703700396	G	A
MNEc.2.21.46245031.PC	RNF216	-0.176238229570733	-5.97962275232538	5.95472171461174e-08	0.0276787416728076	A	G
MNEc.2.2.28958654.PC	NHLRC2	-0.11486118265829	-5.97902001600286	5.96995898914832e-08	0.0277288478634885	C	A
MNEc.2.28.6761303.PC	LOC100146471	0.160363194295809	5.97798754787268	5.99614940972804e-08	0.0277810896633487	T	C
MNEc.2.5.88328788.PC	LOC102147850	0.2461052244184	5.97795912341143	5.99687204900566e-08	0.0277810896633487	T	C
MNEc.2.7.64234066.PC	AIMP1	0.147181705911526	5.97746757010446	6.00938248408523e-08	0.0277877353118577	G	T
MNEc.2.26.37830358.PC	HECTD1	-0.101073465116196	-5.97706982706754	6.01952421889425e-08	0.0277992819812785	T	C
MNEc.2.2.94036364.PC	LOC102151104	0.445379463182095	5.97689236554672	6.02405461701452e-08	0.0278054907452361	G	A
MNEc.2.1.91290376.PC	TOMM20L	-0.241474049621137	-5.97620744261096	6.04157152423933e-08	0.0278592040144635	T	C
MNEc.2.13.28004065.PC	NTN1	-0.252337372821358	-5.97618775177244	6.04207586011164e-08	0.0278592040144635	G	A
MNEc.2.1.123205564.PC	SORCS1	0.305689304141341	5.97558207706328	6.0576091438829e-08	0.0278940018669373	T	G
MNEc.2.25.10108802.PC	CMIP	0.110352220989368	5.97556682862077	6.05800071733165e-08	0.0278940018669373	T	C
MNEc.2.11.37092750.PC	LEF1	0.326786100036845	5.97525512160352	6.06601069582892e-08	0.0279083548002536	C	T
MNEc.2.7.91264090.PC	TOM1	0.191134800474027	5.97399394140025	6.09852624375292e-08	0.0279952499117191	T	C
MNEc.2.2.32352483.PC	MPG	-0.142852175305501	-5.97354447379922	6.11015586674234e-08	0.0280191603925649	G	A
MNEc.2.19.41470038.PC	NUMA1	-0.223663741488886	-5.9731404249921	6.12062899108764e-08	0.0280553937524219	C	A
MNEc.2.4.29349968.PC	STXBP4	-0.15711948073719	-5.97294610051373	6.12567227429919e-08	0.0280656163224746	A	G
MNEc.2.27.14727616.PC	INPPL1	-0.138968553395426	-5.97266204587	6.13305169414125e-08	0.0280656163224746	C	A
MNEc.2.23.28078507.PC	THRB	-0.217232289375689	-5.9721339520897	6.14679429782087e-08	0.0281036926402452	A	G
MNEc.2.3.22752590.PC	KIF2A	-0.0976060741352328	-5.97149933068166	6.16334927759634e-08	0.0281381680164102	A	C
MNEc.2.13.18333037.PC	SHISA6	0.298621031446152	5.97142212564677	6.16536627745097e-08	0.0281381680164102	T	G
MNEc.2.26.40034677.PC	FADD	0.132475422593191	5.97138638824577	6.16630014604904e-08	0.0281381680164102	C	G
MNEc.2.15.19540595.PC	RNF113A	0.169155783844021	5.97136552141743	6.16684549019205e-08	0.0281381680164102	G	A
MNEc.2.17.74406467.PC	SAT2	0.15896932381765	5.97101358442151	6.1760503614229e-08	0.0281644669340239	G	A
MNEc.2.29.24272553.PC	CDC6	0.607495428200246	5.97061857369154	6.18639797007834e-08	0.0281795154178493	T	C
MNEc.2.6.65929596.PC	GALE	0.161634620498263	5.97061644745583	6.18645371471542e-08	0.0281795154178493	A	G
MNEc.2.15.72516641.PC	SLCO4C1	0.282427331307859	5.97055312309005	6.18811415005607e-08	0.0281841367828378	C	T
MNEc.2.24.12217152.PC	PAK1IP1	0.140207045601405	5.97033296538472	6.19389035299543e-08	0.0281888873892575	T	C
MNEc.2.25.15433030.PC	TMED4	0.13662382656217	5.96997488196009	6.20329663227651e-08	0.0282032440214303	C	T
MNEc.2.8.68505823.PC	G3BP1	-0.222056767519649	-5.96985658909677	6.20640709303263e-08	0.0282085686945417	G	A
MNEc.2.25.28270783.PC	NUP58	0.110278580499742	5.96913983613273	6.22528674879114e-08	0.0282619979277942	T	C
MNEc.2.27.10799007.PC	TRIM8	-0.20907741240514	-5.96910040713095	6.22632697263642e-08	0.0282637799415621	T	C
MNEc.2.1.172925300.BIEC2-82772	SRP54	-0.11926018752634	-5.96869295797019	6.23708642721276e-08	0.0282743849435172	T	G
MNEc.2.7.87966956.PC	FAM195B	-0.0988498759141754	-5.967445356263	6.27014589962556e-08	0.0283418120526821	A	C
MNEc.2.17.2076289.PC	PAWR	0.471757074286894	5.96682681306087	6.28660036942883e-08	0.0283712676128577	A	C
MNEc.2.2.110132872.PC	CEP57	-0.0987559262112534	-5.96650475493719	6.29518461146388e-08	0.0283983150445169	G	A
MNEc.2.1.97521849.PC	FASTKD1	0.118353718455713	5.96628992388356	6.30091721808963e-08	0.0284044038147473	G	A
MNEc.2.22.14541365.PC	MAP4K4	-0.255411979110785	-5.96596319691014	6.30964555952189e-08	0.0284250172566894	C	A
MNEc.2.3.89508876.BIEC2-800390	LOC106783218	-0.364658187180047	-5.96577758548936	6.31460938507465e-08	0.0284250172566894	G	A
MNEc.2.10.48043339.PC	OSBPL11	-0.124226057474298	-5.9656590771924	6.31778068007151e-08	0.0284316288080805	A	G
MNEc.2.20.35518099.CUHSNP00144469	RSRP1	0.194968228462362	5.965310297169	6.32712319316133e-08	0.0284637304450899	C	T
MNEc.2.18.59697174.PC	UCP2	-0.238359651336933	-5.96513375672889	6.33185724659649e-08	0.0284673822632736	G	A
MNEc.2.1.59384736.PC	DLC1	-0.582838009633731	-5.96510974168139	6.33250149662418e-08	0.0284673822632736	T	G
MNEc.2.15.19495165.PC	ATP5E	0.165095088265194	5.96482869325298	6.3400459729696e-08	0.0284873944568771	A	G
MNEc.2.14.36855548.PC	TBC1D2	0.168688832848172	5.96470874999217	6.34326843467796e-08	0.0284913341505666	G	T
MNEc.2.29.24272553.PC	TICRR	0.632579515289539	5.96466818394462	6.34435867013926e-08	0.0284913341505666	T	C
MNEc.2.1.11977245.PC	RBP7	-0.132355252412307	-5.96445422078546	6.35011211115613e-08	0.0285009668288083	C	T
MNEc.2.10.1565054.PC	TRMT11	-0.105918463218537	-5.96415589448935	6.35814265990594e-08	0.0285102881184896	T	C
MNEc.2.29.24272553.PC	PRC1	0.59303384859061	5.96384829609924	6.36643329384628e-08	0.0285376034479563	T	C
MNEc.2.21.3431647.PC	TIMELESS	0.3635993771126	5.96269860565972	6.39751520466703e-08	0.0286210681083489	C	T
MNEc.2.24.2293114.PC	TNC	0.415461146764833	5.96262837951088	6.39941861515272e-08	0.0286215651230871	T	C
MNEc.2.2.19810072.PC	LARS2	-0.15722063996582	-5.96213407422902	6.41283208995088e-08	0.0286484730660032	T	C
MNEc.2.27.21348323.PC	PPIL6	0.23997810752838	5.96169713446838	6.42471198957656e-08	0.028680991398966	C	T
MNEc.2.3.92296803.PC	TMEM80	-0.117683084924917	-5.9613986795563	6.43283912155169e-08	0.0287084614975622	A	G
MNEc.2.14.39515864.PC	LYRM7	-0.200259414201609	-5.96132749324081	6.43477907153235e-08	0.0287099508071128	A	G
MNEc.2.7.7875714.PC	RBMS1	-0.142084414796526	-5.96113758629242	6.4399571881953e-08	0.0287277378702768	T	C
MNEc.2.10.67751380.PC	LOC106782916	0.241271433977962	5.96111951583022	6.44045012241573e-08	0.0287277378702768	G	A
MNEc.2.24.6010631.PC	TMEM260	0.110521787355438	5.96087416709883	6.4471465410966e-08	0.0287473986505295	G	A
MNEc.2.2.111645874.PC	COG1	0.121896755535019	5.95998455581779	6.47148478604799e-08	0.0287837862206762	T	C
MNEc.2.7.11058393.PC	SNTB2	0.129585780727971	5.95890000191385	6.50127898307491e-08	0.0288574776828181	A	G
MNEc.2.18.30707615.PC	POFUT2	-0.100817302332818	-5.95785890604617	6.53000662779067e-08	0.0289056472611493	G	A
MNEc.2.17.28630666.PC	MYCBP2	0.345063091093493	5.95781269957661	6.53128453199889e-08	0.0289056472611493	G	A
MNEc.2.24.32923064.PC	PDE12	-0.231016013257824	-5.95682082077444	6.55877589608385e-08	0.0289713817175002	C	A
MNEc.2.1.124736422.UKUL237	DIS3L	0.149749187862163	5.95680822307946	6.55912579274818e-08	0.0289713817175002	C	T
MNEc.2.20.55483227.PC	GFPT1	-0.134404880451899	-5.95679575417111	6.55947213054346e-08	0.0289713817175002	C	T
MNEc.2.9.51337790.PC	LOC100630213	-0.183666871794559	-5.95600297529061	6.58152952875687e-08	0.0290188719127739	A	G
MNEc.2.30.28895778.PC	CHI3L1	0.738383605587733	5.95591756398277	6.58391028047684e-08	0.0290258218804575	T	G
MNEc.2.14.3602921.PC	RBMX	-0.0969389682474501	-5.95527815266891	6.60176021948229e-08	0.0290692026414274	C	T
MNEc.2.15.19146937.PC	IER2	0.237274265054426	5.9552304315674	6.60309432477321e-08	0.0290698954270448	G	A
MNEc.2.7.2596445.PC	ZNF554	-0.178417756604495	-5.95500840222933	6.60930494158272e-08	0.0290811904926601	C	T
MNEc.2.15.27577347.PC	SPR	-0.205501990697827	-5.95477853885465	6.6157407645171e-08	0.0290845665788781	T	C
MNEc.2.24.33883303.PC	TMEM179B	-0.147446045320328	-5.95473063885387	6.61708266956068e-08	0.0290845665788781	A	G
MNEc.2.24.41257669.PC	PHACTR3	0.250999864225389	5.9545709835898	6.62155730642e-08	0.0291012666946159	T	C
MNEc.2.24.19872464.PC	LOC100147378	0.365376203027985	5.95409114043037	6.63502378456379e-08	0.029123801854523	A	G
MNEc.2.5.7971919.PC	ROCK2	0.259099669528733	5.95406534788563	6.63574839988202e-08	0.029123801854523	C	T
MNEc.2.9.71929992.PC	TANGO6	0.190684129825972	5.9540585063116	6.63594062004913e-08	0.029123801854523	A	G
MNEc.2.4.43241872.PC	GOLGA2	-0.186429035763721	-5.95404650522624	6.63627781459193e-08	0.029123801854523	G	T
MNEc.2.13.18333037.PC	SPOCK1	0.342136310156143	5.95404110212576	6.63642963104619e-08	0.029123801854523	T	G
MNEc.2.13.18333037.PC	PARD3B	0.426927142980909	5.95400517791438	6.63743911758306e-08	0.029123801854523	T	G
MNEc.2.7.7322236.PC	SHC3	0.357708976971102	5.95363506720076	6.64784822040137e-08	0.0291463618909815	G	A
MNEc.2.18.27435952.PC	FOXP1	0.323853998714097	5.95347831572563	6.65226159863381e-08	0.029150507060191	C	T
MNEc.2.7.48297682.PC	PRDX2	0.353889892269393	5.9532865538191	6.65766463610466e-08	0.0291542499926296	C	G
MNEc.2.17.30564862.PC	CAPZB	-0.195554094304038	-5.95317317921983	6.66086108800903e-08	0.0291617317386803	G	T
MNEc.2.17.37073008.PC	HAGHL	0.205535240319315	5.95301309301336	6.66537709253463e-08	0.0291617317386803	T	C
MNEc.2.11.14131372.PC	LOC100147629	0.260673318751561	5.95294168469757	6.66739248306556e-08	0.0291617317386803	C	T
MNEc.2.9.29893332.PC	LOC100630442	0.275682647164852	5.95240719303014	6.68249679750803e-08	0.0291853733008156	T	C
MNEc.2.15.30360416.PC	SYNCRIP	-0.149174186431333	-5.952256116045	6.68677223069479e-08	0.029190903984677	A	G
MNEc.2.26.20240314.PC	TM2D1	0.128523693528374	5.9521655185113	6.68933740796377e-08	0.0291911807972488	T	C
MNEc.2.13.24810835.BIEC2-234718	LOC102148227	-0.163835406354765	-5.95199225211164	6.69424597455315e-08	0.0291913370161439	G	A
MNEc.2.11.60229886.PC	HCFC1	-0.238664080907937	-5.95153293666418	6.70727539742693e-08	0.0292190254380001	A	G
MNEc.2.22.22539528.PC	TLR9	-0.47515935622021	-5.9513052168997	6.71374440879983e-08	0.0292249363789751	C	T
MNEc.2.14.2118553.PC	LOC100059672	-0.495922666343575	-5.95099655939804	6.72252250830205e-08	0.0292445737842489	C	T
MNEc.2.15.18924636.PC	LOC100062159	0.174465718811171	5.95075086992319	6.72951791475167e-08	0.0292509170115147	G	A
MNEc.2.17.3597735.PC	ILT11B	-0.779649192901384	-5.95073576338335	6.72994827079019e-08	0.0292509170115147	A	T
MNEc.2.14.2649079.PC	REPS2	0.154474013170213	5.95072032306856	6.73038816348942e-08	0.0292509170115147	A	C
MNEc.2.13.40059169.PC	PPP2R2C	0.271007816586416	5.95062822165148	6.7330127110586e-08	0.0292523047669302	G	A
MNEc.2.16.68424003.PC	PLAU	-0.825545770273608	-5.95039925431376	6.73954180414783e-08	0.0292690082310718	T	C
MNEc.2.6.7691065.PC	HMGXB3	0.13426969578493	5.95031738049503	6.74187798390746e-08	0.029276240336324	T	C
MNEc.2.1.181336905.PC	BRD9	0.10477597529568	5.94977546896711	6.75736099351514e-08	0.0293053694485083	A	C
MNEc.2.11.56239377.PC	B9D1	-0.247220277233586	-5.94970660347343	6.75933106713425e-08	0.0293053694485083	C	T
MNEc.2.5.63271286.PC	METTL10	-0.242173677216552	-5.94946332714044	6.7662951468121e-08	0.0293139540905125	T	C
MNEc.2.1.7346630.PC	SLC24A4	-0.24432917023189	-5.94900196175635	6.7795217374663e-08	0.0293346954660629	G	A
MNEc.2.13.18333037.PC	SYNPR	0.255113558839595	5.94837067572249	6.79766101401999e-08	0.0293519846172947	T	G
MNEc.2.31.3248033.PC	LOC102150646	-0.277459736631803	-5.94804029912935	6.80717308250056e-08	0.0293727120484108	T	C
MNEc.2.10.58040174.BIEC2-132847	GCSAM	0.40896138220133	5.94796311647013	6.80939718581697e-08	0.0293792122394057	A	G
MNEc.2.1.185517242.BIEC2-96148	FRS2	0.107898942958371	5.94683573465967	6.84196576755292e-08	0.0294224091931383	G	A
MNEc.2.29.4678.PC	CALHM1	0.155249550660864	5.94682167915689	6.84237278098841e-08	0.0294224091931383	A	C
MNEc.2.15.59432121.PC	THUMPD2	0.249185879191509	5.94625878404183	6.8586925136452e-08	0.029472614737783	G	A
MNEc.2.25.4955109.PC	LOC100065605	-0.264019056973196	-5.946148451184	6.8618958365105e-08	0.0294834764500611	G	A
MNEc.2.29.24272553.PC	RAD54B	0.504013824707304	5.94601792071767	6.86568746792127e-08	0.0294910565165771	T	C
MNEc.2.7.470895.PC	FZR1	0.431878277749641	5.94588636999861	6.86951082674887e-08	0.0294959985183404	C	T
MNEc.2.5.32546851.PC	LOC100060989	-0.135398419130456	-5.94584201638488	6.87080038307541e-08	0.0294959985183404	G	A
MNEc.2.19.11160125.UKUL3245	NEURL3	0.93729846021974	5.94583303181456	6.87106163348232e-08	0.0294959985183404	G	A
MNEc.2.22.36318628.PC	HBS1L	0.0704349419449013	5.94581536854632	6.87157526881032e-08	0.0294959985183404	T	C
MNEc.2.3.110680204.PC	KMT2C	-0.174589965227118	-5.94508504099917	6.8928458718199e-08	0.0295318454193704	C	T
MNEc.2.2.28611999.PC	MTCH2	-0.111446770392343	-5.94440050214436	6.91284186053419e-08	0.0295700504146524	C	T
MNEc.2.14.66148955.PC	HMGA2	0.325891216768132	5.9443220563366	6.91513698398889e-08	0.0295700504146524	T	C
MNEc.2.5.85888722.PC	VTCN1	-0.118721491737749	-5.94333352912824	6.94412326285489e-08	0.0296383377016028	A	C
MNEc.2.15.17741198.BIEC2-305518	HELZ	-0.149429525097123	-5.94267408824504	6.96352646364563e-08	0.0296805105261196	A	G
MNEc.2.26.20199825.PC	RPS7	0.196321466864976	5.94258174299725	6.96624786988107e-08	0.0296875544910957	C	T
MNEc.2.27.3661320.PC	MDN1	-0.424753941082158	-5.94225086123707	6.97600754373722e-08	0.0296995786644087	C	A
MNEc.2.26.8266432.PC	MRGPRX2	0.735352560424735	5.94220028912086	6.97750040457262e-08	0.0296995786644087	A	C
MNEc.2.29.24272553.PC	NCAPD3	0.257717336491047	5.94158369870928	6.99572717791521e-08	0.0297299882857251	T	C
MNEc.2.14.67551848.PC	POLR3C	-0.0978967717541079	-5.94154285165664	6.99693629822914e-08	0.0297299882857251	G	A
MNEc.2.21.1072594.PC	LOC100629880	-0.134305099604955	-5.9414051247364	7.00101469511614e-08	0.0297357148592815	G	A
MNEc.2.11.60892596.PC	DCDC5	0.269236555639336	5.94046155419057	7.02901903386731e-08	0.0297822100872776	C	T
MNEc.2.25.12679268.PC	LOC102149955	-0.238709462930377	-5.94024062690957	7.03559190970545e-08	0.0297893447339448	G	A
MNEc.2.2.59924175.PC	LOC102148613	0.247497833063615	5.93976151572099	7.04986693485459e-08	0.0298093055774289	C	A
MNEc.2.2.33907704.PC	MFSD10	0.389345071254541	5.93959287873033	7.05489823677829e-08	0.0298168641884791	G	A
MNEc.2.2.70743018.PC	LOC100630905	-0.516651642599868	-5.93944717294236	7.0592482363096e-08	0.0298263071855893	T	G
MNEc.2.3.104836455.PC	COL5A1	0.250792906574802	5.93863603185484	7.08351300338075e-08	0.0298594424310684	C	T
MNEc.2.25.25730920.PC	CDH24	0.267989295528829	5.93830071915478	7.09356768847241e-08	0.0298989381570772	C	T
MNEc.2.3.41388909.PC	LOC100060638	0.303959377755898	5.93808835877916	7.09994280636976e-08	0.0299200289021635	C	T
MNEc.2.15.80814149.PC	EFR3A	0.127907821366105	5.93803603982942	7.10151430346267e-08	0.0299237615947977	G	T
MNEc.2.14.80894996.PC	ZYX	-0.139085320895389	-5.93798152113305	7.10315223912542e-08	0.029927773492834	T	C
MNEc.2.9.5163988.PC	LOC106780969	0.184990940441272	5.93731460301193	7.12321902220579e-08	0.0299804792698016	G	A
MNEc.2.16.6038499.PC	MKRN2OS	-0.283063542955994	-5.93702641822461	7.13190745834369e-08	0.0299939162637723	T	C
MNEc.2.23.26344895.PC	VPS8	-0.0871957519782791	-5.93673113605009	7.14082071618747e-08	0.0300103611577598	G	A
MNEc.2.4.32488392.PC	BHLHE41	-0.486452688458819	-5.93589989589646	7.1659712176495e-08	0.0300789268719033	G	A
MNEc.2.5.90901131.PC	LOC100061331	-0.847223614104483	-5.93585777703382	7.16724791469833e-08	0.0300789268719033	A	G
MNEc.2.25.10229374.PC	INTS1	-0.137922022441811	-5.93550082597762	7.17807674369164e-08	0.030103935469343	G	A
MNEc.2.2.14326323.PC	SH2B3	-0.183153964383299	-5.93397934741886	7.22441515846942e-08	0.0301851329976068	G	A
MNEc.2.4.79811918.PC	C7H11orf42	-0.20716854783366	-5.9332769860821	7.24590583087437e-08	0.0302284613972036	A	T
MNEc.2.6.65527586.PC	NELL2	0.356409365074386	5.93291308774153	7.25706508766938e-08	0.0302501132981689	C	A
MNEc.2.29.24272553.PC	MCM10	0.770825299960561	5.93202806872642	7.28427576320106e-08	0.030311153743988	T	C
MNEc.2.11.60229886.PC	SMARCA4	-0.144862274360941	-5.93168134515981	7.29496349626633e-08	0.0303249577171942	A	G
MNEc.2.12.11253971.PC	C1H14orf119	-0.124283265165188	-5.93167859501584	7.29504833109306e-08	0.0303249577171942	G	A
MNEc.2.16.53231572.PC	ZBTB37	0.237547625303231	5.9316153237521	7.29700035466593e-08	0.0303249577171942	A	G
MNEc.2.16.29518738.PC	LOC100147598	0.169333468092282	5.93140590166521	7.30346504970262e-08	0.0303249577171942	C	T
MNEc.2.13.18333037.PC	ANKS1B	0.371426448685686	5.93137287641971	7.3044850286339e-08	0.0303249577171942	T	G
MNEc.2.15.28525179.PC	PXMP4	-0.167116484960382	-5.9313621442948	7.30481651868508e-08	0.0303249577171942	C	A
MNEc.2.16.52378010.PC	TULP4	-0.221514400691465	-5.93111432944754	7.31247506426892e-08	0.0303409926937149	A	G
MNEc.2.8.4841784.PC	TOP3B	0.188060064338261	5.93083503215023	7.32111604717492e-08	0.0303639609334215	A	G
MNEc.2.11.53409219.PC	NUP210	-0.233315947788254	-5.9303902287214	7.33489830635589e-08	0.0303862398327561	T	G
MNEc.2.16.79042121.PC	RNF4	-0.0936998728304558	-5.93035600442461	7.33595980786964e-08	0.0303862398327561	A	G
MNEc.2.25.10712246.PC	NVL	0.145396022235669	5.92990615387527	7.34992647636613e-08	0.0304240652979165	A	G
MNEc.2.15.16173751.PC	SPATA13	-0.408635480581722	-5.92985259636227	7.351591041662e-08	0.0304260630818344	C	T
MNEc.2.18.58427711.PC	CAPNS1	-0.12613792439744	-5.92897687000736	7.37886139111938e-08	0.0304715752960769	T	G
MNEc.2.8.11765775.PC	LOC102149172	0.469573974609592	5.92883038531184	7.38343269453565e-08	0.0304796327705623	C	T
MNEc.2.5.97133863.PC	LOC100063204	0.247723690408075	5.9288248187484	7.38360646367548e-08	0.0304796327705623	C	T
MNEc.2.1.165544408.PC	PTPRF	0.416134279702449	5.92824554703299	7.4017114226375e-08	0.030519724882757	T	G
MNEc.2.7.82587850.PC	B3GAT3	0.125370735504958	5.92811537402364	7.4057859620873e-08	0.0305295156404173	G	A
MNEc.2.13.21514421.PC	DIP2B	-0.131209993343365	-5.92752600250765	7.42426155639503e-08	0.0305784359819551	T	C
MNEc.2.6.9052666.PC	HIF1AN	-0.103556989690694	-5.9271549744143	7.4359158425892e-08	0.0306115881956239	A	C
MNEc.2.7.10151323.PC	EPPK1	0.217035928773316	5.92702326059373	7.44005741666404e-08	0.0306199718693084	T	C
MNEc.2.26.20199825.PC	SMAD4	0.138818975836313	5.92652391389898	7.45577941550695e-08	0.0306557642841095	C	T
MNEc.2.8.46534519.PC	PHLDA1	0.5457452619367	5.92630120286871	7.46280206594009e-08	0.0306673015746109	C	T
MNEc.2.17.13371198.PC	G0S2	1.35122703522733	5.92603427440605	7.4712276024274e-08	0.0306771291948132	A	G
MNEc.2.1.49836429.PC	FUBP3	-0.112317759182646	-5.92553295482259	7.48707700898823e-08	0.0306981725472506	A	G
MNEc.2.9.11442979.PC	TP53I13	0.221038433638459	5.92539354816794	7.49149029317688e-08	0.0306981725472506	T	C
MNEc.2.17.61380520.PC	ASB6	0.265096399964377	5.92524806221116	7.49609876998917e-08	0.0306981725472506	T	C
MNEc.2.8.60266804.PC	MGME1	-0.139616043534374	-5.92520125369314	7.49758209158751e-08	0.0306981725472506	T	C
MNEc.2.6.34652473.PC	MLLT6	-0.262037384636878	-5.92438451858957	7.52351037069535e-08	0.0307450946223407	G	A
MNEc.2.26.34014793.PC	BLOC1S3	0.167576658041825	5.92420775728896	7.52913351110351e-08	0.0307450946223407	A	G
MNEc.2.15.14949686.PC	LOC100063525	0.206494931740595	5.92403244746088	7.53471457178845e-08	0.0307450946223407	T	C
MNEc.2.19.13678846.PC	NUP93	0.149633799994159	5.92271204126997	7.57688156590687e-08	0.0308148993242209	T	C
MNEc.2.3.115436733.PC	BMP2K	0.212604323508693	5.92242819100531	7.58597663805792e-08	0.0308339047797938	C	T
MNEc.2.15.17757612.PC	ZSCAN26	0.165983361482824	5.92214879970194	7.59493935311761e-08	0.0308463132418819	C	T
MNEc.2.5.7193330.PC	SPRY2	0.251422583109512	5.92203238339383	7.5986770045616e-08	0.0308463132418819	A	G
MNEc.2.15.20356246.PC	GGCX	0.176123935332391	5.92109383868053	7.62887618477577e-08	0.0309004272258229	G	A
MNEc.2.21.31746515.PC	BAG5	0.158954876898547	5.92101508479127	7.63141559430151e-08	0.0309004272258229	A	G
MNEc.2.11.51528147.PC	TSHZ2	0.278232498977406	5.92098196147373	7.63248390068911e-08	0.0309018855217645	G	A
MNEc.2.4.98531219.PC	SEC22C	0.141950723399199	5.920859119707	7.63644713022152e-08	0.0309093281278976	G	A
MNEc.2.20.6949996.PC	NR3C1	0.129598750983055	5.92073306076495	7.64051626540556e-08	0.0309143284534405	A	G
MNEc.2.17.64955688.PC	SOX12	-0.191374199745743	-5.91997980124867	7.66487580880575e-08	0.0309784213745769	T	C
MNEc.2.16.5523014.PC	LOC100065656	-0.253913344448077	-5.91991895264934	7.66684692293023e-08	0.0309806490933365	T	G
MNEc.2.11.4727205.PC	RBM39	0.0971644062527383	5.91974025344837	7.67263855030914e-08	0.0309925724507607	T	C
MNEc.2.15.31765751.PC	CD40LG	0.368651563842135	5.91945804718908	7.6817936232373e-08	0.0310065916463431	T	C
MNEc.2.16.27891317.PC	MYO9A	0.15328997192376	5.91941216648864	7.68328306016702e-08	0.0310097352204501	A	C
MNEc.2.26.7935237.PC	LRRC32	-0.285801559853147	-5.91921263975987	7.68976366107075e-08	0.031023359345268	A	C
MNEc.2.22.47571512.PC	SRPR	0.103531373831927	5.91849243548867	7.71320068250112e-08	0.0310638658282962	C	T
MNEc.2.12.1823162.PC	STARD9	0.386332133459627	5.91845108123649	7.71454857714803e-08	0.0310638658282962	T	C
MNEc.2.4.37150716.BIEC2-858925	RNF40	0.0734522257532292	5.91821818307433	7.72214396663682e-08	0.0310795647334038	G	A
MNEc.2.5.97624466.PC	CCDC12	0.25290383813581	5.91795234851571	7.73082250869198e-08	0.0310876348158591	G	A
MNEc.2.9.73267604.BIEC2-1104990	HMBOX1	-0.273629757845498	-5.91786581885868	7.7336494654979e-08	0.0310917576878771	T	G
MNEc.2.15.33699000.PC	HIVEP3	-0.318303141801839	-5.9166026461904	7.77503406886998e-08	0.031155174320286	T	C
MNEc.2.15.86142878.PC	PTPRO	0.258678444532275	5.91655999641097	7.77643518460067e-08	0.031155174320286	A	G
MNEc.2.6.51239737.PC	ARMC12	0.394031513052651	5.91631696522507	7.78442391469487e-08	0.0311757309855824	A	G
MNEc.2.14.74023701.PC	LOC102150477	-0.426498684175341	-5.91618110433838	7.78889335375445e-08	0.0311879059275263	A	G
MNEc.2.1.142451665.PC	FAM46C	-0.244996386585824	-5.91577700591987	7.80220201445525e-08	0.0312125551890807	G	T
MNEc.2.26.2606403.PC	HHEX	-0.250111638367534	-5.91502993753315	7.82686520664835e-08	0.0312401862176755	C	T
MNEc.2.8.12535837.BIEC2-1030792	MPRIP	0.161608884488728	5.91500401078535	7.82772251331647e-08	0.0312401862176755	C	T
MNEc.2.1.123205564.PC	CNTNAP5	0.335196649359567	5.91429176655067	7.85131018829902e-08	0.0312913962104849	T	G
MNEc.2.14.89085101.PC	KBTBD6	0.147517747489468	5.91424514691244	7.85285655154181e-08	0.031291767168033	G	A
MNEc.2.24.38552148.PC	BRWD3	-0.247442325319194	-5.91381947545093	7.86698988174738e-08	0.0312956312774398	A	G
MNEc.2.13.10322241.PC	IL17RA	0.216441846787301	5.91329034843618	7.88459316808978e-08	0.031338179656044	A	G
MNEc.2.16.81974657.PC	GPC3	0.226735224489292	5.91283422893081	7.89979877556989e-08	0.0313728981768751	A	G
MNEc.2.13.24884898.PC	LYRM1	-0.380001814175391	-5.91267517257824	7.90510801873897e-08	0.0313800536107477	G	A
MNEc.2.16.68424003.PC	TBC1D9	-0.546505378703435	-5.91240149944323	7.91425136665774e-08	0.0314033688022626	T	C
MNEc.2.21.51192132.PC	TTC4	-0.0821377664229657	-5.9123071509312	7.91740594296237e-08	0.0314085212122313	C	A
MNEc.2.3.66332891.PC	AUH	-0.218067910454552	-5.91222882085886	7.92002587917199e-08	0.0314160585507142	T	C
MNEc.2.27.24611579.PC	SPON1	0.355239519618614	5.91209822519477	7.92439586419634e-08	0.0314276791962378	G	T
MNEc.2.2.26003514.PC	LOC100146184	-0.127678536183424	-5.9119087507859	7.93074027498891e-08	0.0314370626589034	G	A
MNEc.2.23.52709292.PC	STK10	-0.138120126702194	-5.91142321809975	7.9470208550831e-08	0.0314488850633977	A	C
MNEc.2.14.2830363.PC	TCP1	-0.209960643089199	-5.91135016400589	7.94947331079774e-08	0.0314528121063142	C	T
MNEc.2.15.13987659.PC	SERBP1	-0.174632050774217	-5.9112611636132	7.95246209891505e-08	0.0314617848758982	C	T
MNEc.2.4.47814914.PC	FNDC3B	-0.279359778997392	-5.91121303994142	7.9540786372065e-08	0.0314653275721615	C	A
MNEc.2.1.85546037.PC	TECPR1	-0.269422583711543	-5.91097907852918	7.96194233204278e-08	0.031479605686774	A	G
MNEc.2.1.74714327.PC	SLC31A1	-0.324048111159779	-5.9109298325811	7.96359851792384e-08	0.031479605686774	T	C
MNEc.2.14.62093056.PC	TTC37	-0.12220789848351	-5.91089490976998	7.96477320963338e-08	0.031479605686774	C	T
MNEc.2.6.11386569.PC	PPP2R1A	0.102677246728665	5.91003382444912	7.99379148413125e-08	0.0315509214391113	G	A
MNEc.2.30.7000225.PC	LRRC45	0.186131039007856	5.90992275932378	7.99754192386758e-08	0.0315592875008786	A	G
MNEc.2.29.97154.PC	TOMM20	-0.152713378338366	-5.90959406984386	8.00865125882591e-08	0.0315706663437431	C	A
MNEc.2.3.10130009.PC	LOC100630794	0.34452211132371	5.90936434034089	8.01642489267832e-08	0.0315831208814629	A	C
MNEc.2.22.37139326.PC	ZNF879	-0.240769211929628	-5.90920851589416	8.02170194749629e-08	0.0315925020743699	G	A
MNEc.2.2.34991128.PC	TNFRSF14	0.408124526341724	5.90901094423022	8.02839771396253e-08	0.0316160191087314	T	C
MNEc.2.31.18435281.PC	TAF9B	-0.185445384212687	-5.90846221135755	8.04702337398012e-08	0.0316486943662743	C	T
MNEc.2.7.85439942.PC	FBXL6	-0.11060407360393	-5.90808055085377	8.06000321300029e-08	0.031661899870748	G	A
MNEc.2.1.175820392.PC	CCL25	-0.405276284263854	-5.90794840554799	8.06450213495366e-08	0.031661899870748	A	G
MNEc.2.30.13517353.PC	DHX38	0.147178104467509	5.90755300729792	8.07797837046281e-08	0.0316854535450285	A	G
MNEc.2.6.2550873.PC	KARS	-0.161550281510071	-5.90727709963182	8.08739519936175e-08	0.0317017444851373	C	T
MNEc.2.22.38849507.PC	CEP95	-0.128015440160567	-5.90699221893572	8.09712964148504e-08	0.0317235032567977	A	C
MNEc.2.13.5793656.PC	DDX60L	-0.295295547363103	-5.90590893853612	8.1342512241105e-08	0.0317935249817516	A	C
MNEc.2.1.122583850.PC	GAREM1	0.156230798459091	5.90537827378946	8.15249711037629e-08	0.0318489223574441	G	T
MNEc.2.18.66564601.PC	LOC106781358	-0.204662891617435	-5.90530935962318	8.15486955068279e-08	0.0318553387768957	C	T
MNEc.2.17.60700900.PC	SNRNP27	-0.125433362293422	-5.90522546521083	8.15775862021383e-08	0.0318561999884114	C	T
MNEc.2.14.27787251.PC	ZNF169	0.109038809589764	5.90506117902314	8.16341906318801e-08	0.0318561999884114	G	A
MNEc.2.6.11445958.PC	CDC37	0.108540971514212	5.90502748908574	8.164580320794e-08	0.0318561999884114	C	T
MNEc.2.6.47148501.PC	CHERP	-0.153774898454368	-5.90456200108696	8.18064190090599e-08	0.0318925756561509	T	G
MNEc.2.13.3375946.PC	RAPGEF6	-0.230607261965268	-5.90453512829125	8.18157009272908e-08	0.0318925756561509	T	C
MNEc.2.27.31235238.PC	MFSD6	-0.361075626297741	-5.9042638631271	8.19094546447673e-08	0.0319034525709362	T	C
MNEc.2.5.96798236.PC	DCTN5	0.120683971591355	5.90418049854921	8.19382880969079e-08	0.0319034525709362	C	A
MNEc.2.3.12142410.PC	RAB11FIP4	-0.164075788097706	-5.90377304903052	8.20793574595306e-08	0.0319289324927707	G	T
MNEc.2.20.6578543.PC	LOC100058685	-0.203906473979096	-5.90376834506885	8.20809874882338e-08	0.0319289324927707	A	C
MNEc.2.8.83656621.PC	LSM1	0.105440438176991	5.90342903682534	8.21986496835814e-08	0.0319519160907542	A	C
MNEc.2.13.6124570.PC	SERPINI1	0.26508875358605	5.90321755601789	8.22720691860983e-08	0.0319558173144494	A	G
MNEc.2.3.66897436.PC	TRAPPC1	0.145921168336856	5.90274011354849	8.24380601388864e-08	0.0319709323812928	T	C
MNEc.2.15.41002627.PC	HAX1	-0.0903281042261361	-5.90261520128873	8.24815424811141e-08	0.0319764282239857	A	G
MNEc.2.28.6190281.PC	VPS13B	0.242449327700418	5.90249264832734	8.25242255259698e-08	0.0319816104006247	G	A
MNEc.2.26.20199825.PC	ADD3	0.210372408802337	5.90195348166699	8.27122666804942e-08	0.0320199796264148	C	T
MNEc.2.12.9327480.PC	LOC100059652	0.158487121079727	5.90191172126055	8.27268487669636e-08	0.0320199796264148	C	A
MNEc.2.3.46509495.PC	SHF	-0.193667570070158	-5.90143918276751	8.28920286423214e-08	0.0320439208975208	A	G
MNEc.2.6.74441908.PC	WDFY3	0.361415476043284	5.90085850758449	8.3095454105274e-08	0.0320804757055698	A	G
MNEc.2.9.18620221.PC	VPS39	-0.103575848944455	-5.90054076455043	8.32069759967664e-08	0.032106487544472	T	C
MNEc.2.15.37089952.PC	LOC102148192	0.129735091808695	5.90047054282482	8.32316424237379e-08	0.0321103266834671	T	C
MNEc.2.13.39546681.PC	COMMD9	0.180959046480319	5.9002687304514	8.3302572175866e-08	0.0321218931791093	A	G
MNEc.2.21.53155446.PC	GCSH	-0.138601884583016	-5.9000690672205	8.33728052437393e-08	0.0321218931791093	C	T
MNEc.2.12.2787445.PC	RASSF2	-0.158034374564844	-5.89956972893281	8.35487070470149e-08	0.0321218931791093	A	G
MNEc.2.5.40696763.PC	ROBO4	0.613987596181029	5.89866220489428	8.38693379149799e-08	0.0321970488676146	A	G
MNEc.2.7.16450988.PC	PTPN4	-0.168236570382272	-5.89835080286798	8.39796365355167e-08	0.032227223728975	C	T
MNEc.2.10.79362998.PC	QSOX2	-0.171032034645852	-5.89787711582139	8.41476908793075e-08	0.0322460328936527	G	A
MNEc.2.4.103331445.PC	LOC102147484	-0.169041803578383	-5.89752566308502	8.42725933002578e-08	0.0322775310559926	A	G
MNEc.2.16.69869732.PC	CCL11	-0.354380303713049	-5.89696589750729	8.44719054020477e-08	0.0323032223543235	G	A
MNEc.2.15.72545118.PC	ARHGAP18	0.247020922021245	5.89619015758076	8.47488868009479e-08	0.0323750976650809	C	T
MNEc.2.13.18333037.PC	NKAIN2	0.398409924445195	5.89607290022238	8.4790831912314e-08	0.0323798036365349	T	G
MNEc.2.7.30303424.PC	AKNAD1	0.269794415564703	5.89566142610799	8.49381857991789e-08	0.0324054721836809	A	G
MNEc.2.24.30227455.PC	RNF168	-0.126169186600618	-5.89536589833502	8.50441736814931e-08	0.0324171403206498	A	G
MNEc.2.5.76792595.PC	CTBS	0.228571094716318	5.89528581297223	8.5072917895802e-08	0.0324214786569693	T	C
MNEc.2.16.16291826.PC	SRD5A3	-0.150120120299523	-5.89514680597955	8.51228329925979e-08	0.0324214786569693	G	T
MNEc.2.2.50253998.PC	LOC100061960	-0.102844201813204	-5.89512981319221	8.51289368003502e-08	0.0324214786569693	T	C
MNEc.2.5.60710575.PC	GALNT2	-0.124122449549936	-5.89512544418	8.51305062189091e-08	0.0324214786569693	A	G
MNEc.2.3.926865.PC	CNGB1	0.179982799683776	5.89496981164158	8.51864305128386e-08	0.0324234871181741	G	T
MNEc.2.19.5163918.PC	URM1	-0.0855828804484442	-5.89481616724842	8.52416759329876e-08	0.0324327435982692	G	A
MNEc.2.25.36626836.BIEC2-672854	POU2F2	-0.334019047778535	-5.89417820844818	8.54714428924927e-08	0.0324878305539031	G	T
MNEc.2.26.11937069.PC	MRPL45	-0.111831086580922	-5.89416942594796	8.54746102518883e-08	0.0324878305539031	T	G
MNEc.2.7.23248185.PC	GATSL3	-0.175342548167573	-5.89341773132729	8.57461340483166e-08	0.0325200946835105	C	T
MNEc.2.10.5207878.PC	LRRC34	-0.302625967686822	-5.89234796797625	8.61340163809246e-08	0.0325861511228078	A	G
MNEc.2.1.109237706.PC	LOC100630729	-0.631400199947559	-5.89183110206295	8.63220447200835e-08	0.0326157690666562	T	G
MNEc.2.5.75863052.PC	SSR4	0.133398484014018	5.89176964951777	8.63444271720828e-08	0.0326157690666562	T	C
MNEc.2.28.6190281.PC	GMDS	0.227213761709914	5.8916537593321	8.63866526581143e-08	0.0326237558285728	G	A
MNEc.2.15.68027268.PC	MUT	-0.110297259122758	-5.89150576142077	8.64406064506781e-08	0.0326251374285502	G	A
MNEc.2.2.73828389.PC	SMAD5	-0.143792777765034	-5.89132762934955	8.65055899550159e-08	0.0326394336223035	A	C
MNEc.2.16.26029630.PC	SLC36A1	0.169469507184203	5.89131156164738	8.6511453904305e-08	0.0326394336223035	A	G
MNEc.2.11.4573014.PC	XKRX	-0.221024852928487	-5.89110999542164	8.65850493279172e-08	0.0326506435260715	C	T
MNEc.2.20.22382559.PC	INPP4A	0.216683129651796	5.89094481368729	8.66454061497284e-08	0.0326621136306147	G	A
MNEc.2.17.36379241.PC	RHOA	-0.178076449618403	-5.89063186028093	8.67598720059408e-08	0.0326820910230446	T	C
MNEc.2.10.74921774.PC	SCYL1	-0.124452896373479	-5.89052618258856	8.679855835357e-08	0.0326859631788277	G	A
MNEc.2.6.77270460.PC	TERF1	-0.242468672328624	-5.89033840018801	8.68673434558913e-08	0.0327005780287639	C	T
MNEc.2.6.9052666.PC	TMED10	-0.135853087833632	-5.88994430269599	8.70118770552381e-08	0.0327279764888869	A	C
MNEc.2.16.408094.PC	DLST	0.0998799490890211	5.88967160175941	8.71120277703176e-08	0.0327426986370388	C	T
MNEc.2.3.115883043.PC	CDK16	-0.14578244231996	-5.88966543044099	8.71142955311614e-08	0.0327426986370388	T	A
MNEc.2.22.27620390.PC	RNF214	-0.0683584069910519	-5.88877184898572	8.74432731749618e-08	0.0328051862108137	C	T
MNEc.2.6.23212506.PC	ATP8B1	0.639332404715193	5.88850772385786	8.75407468609809e-08	0.0328291135205599	T	C
MNEc.2.8.19437659.PC	PIP4K2B	-0.128744855989635	-5.88789951867108	8.77656086977618e-08	0.0328635822198334	C	T
MNEc.2.17.60644371.PC	RAB30	-0.389778199902795	-5.8878613963554	8.77797219963717e-08	0.0328635822198334	C	A
MNEc.2.16.53231572.PC	RPS24	-0.19741509795182	-5.8878588119929	8.77806788366559e-08	0.0328635822198334	A	G
MNEc.2.29.20127207.PC	DNAJC11	-0.1037603533903	-5.88737630643543	8.79595031296832e-08	0.0328988586399397	C	T
MNEc.2.30.23003524.PC	TNNI3K	0.278268671545898	5.88735318392286	8.79680817173722e-08	0.0328992473723072	A	G
MNEc.2.10.77682111.PC	VAC14	0.0904335462250052	5.88722422906138	8.80159398598696e-08	0.0329143249686401	T	C
MNEc.2.15.33056412.PC	SUCO	-0.143546843823059	-5.88684641777699	8.81563022472617e-08	0.0329410809379127	A	G
MNEc.2.1.162878538.PC	LOC102149944	0.209771171770339	5.88649834307611	8.8285812398666e-08	0.0329643130846396	C	T
MNEc.2.25.36676439.PC	AFF3	-0.384836306110347	-5.88574897621763	8.85652707062307e-08	0.033009428270247	A	C
MNEc.2.4.100583695.PC	NUB1	-0.288243910804272	-5.88502502341256	8.88360797871209e-08	0.0330595936201433	A	C
MNEc.2.17.58489110.PC	MTG2	0.123885490963148	5.88490199263073	8.88821830229846e-08	0.0330628762612617	A	G
MNEc.2.10.18364879.PC	KLHL6	0.162801707888662	5.88461457301952	8.89899795243219e-08	0.0330632352658199	C	A
MNEc.2.23.5896805.PC	PXN	0.231425365324912	5.88446349450666	8.90466930822802e-08	0.033063818499157	T	C
MNEc.2.10.10358671.PC	DENND1A	0.170257703199358	5.884459834392	8.90480674995281e-08	0.033063818499157	C	T
MNEc.2.2.19795624.PC	UBN2	-0.180877563306901	-5.88390721676878	8.9255822273435e-08	0.0330899691495486	T	G
MNEc.2.16.59718339.PC	IRF8	0.226744755902135	5.88387838636045	8.92666740783988e-08	0.0330899691495486	T	C
MNEc.2.25.34716347.PC	ADAMTS6	-0.201342123713681	-5.88361770122384	8.93648554016371e-08	0.0331010570420747	G	T
MNEc.2.17.10360064.PC	LOC100065786	-0.283439994463487	-5.8831960323678	8.95238931651171e-08	0.0331065720252582	T	C
MNEc.2.10.25907378.PC	VAMP2	0.253973309199121	5.88261586886165	8.9743165431939e-08	0.0331377722970862	C	T
MNEc.2.17.72187937.PC	LOC106781665	-0.114203897401431	-5.88218139813753	8.99077199516458e-08	0.0331640015692756	T	C
MNEc.2.26.23070890.PC	SNX13	-0.145461099000112	-5.8817793138367	9.00602732670329e-08	0.0331836906018391	C	T
MNEc.2.13.4947107.PC	HERC1	-0.135509535731191	-5.88129050270088	9.02460750720508e-08	0.0332020025568421	T	C
MNEc.2.1.141745536.PC	TMEM62	0.119686848895417	5.88119628356335	9.02819320946171e-08	0.0332039968370946	C	A
MNEc.2.1.145023252.PC	PARK2	0.410217916863541	5.88083171461227	9.04208086649544e-08	0.033235967594157	C	T
MNEc.2.17.11278409.PC	STK32C	-0.356216980804834	-5.88003197800129	9.07261935042684e-08	0.03329442911376	A	G
MNEc.2.3.57515217.PC	WARS	-0.398859523658202	-5.87992566002685	9.07668682526719e-08	0.0332999942785421	T	C
MNEc.2.13.25084609.BIEC2-235070	LOC100066419	0.616000725803969	5.87960487602816	9.08897016419207e-08	0.033320806599646	G	A
MNEc.2.1.165818591.PC	SC5D	0.209280936782398	5.87879402011719	9.12009227594737e-08	0.0333594795562685	G	A
MNEc.2.8.2170039.PC	KLF9	0.242698427244896	5.87800754785638	9.15037887527288e-08	0.0334223878414443	C	A
MNEc.2.17.65091189.PC	CHST10	0.204959068232097	5.87796433799769	9.15204573324709e-08	0.0334232989356337	C	T
MNEc.2.14.54645360.PC	ITGA3	0.420811681283828	5.87775103446848	9.16027849068587e-08	0.0334232989356337	C	T
MNEc.2.4.15525687.PC	GIT2	-0.17003629424355	-5.87770280399214	9.16214102747849e-08	0.0334232989356337	A	G
MNEc.2.24.24661127.PC	CLIC4	0.205821409429296	5.877609501597	9.16574518564481e-08	0.0334281496778929	C	T
MNEc.2.20.29597943.PC	LOC106781654	0.551379508623869	5.877305032718	9.17751617535566e-08	0.0334515088860847	G	T
MNEc.2.15.81095764.PC	CCDC57	-0.206268517214366	-5.87644366370157	9.21089812389751e-08	0.0335255570494428	T	G
MNEc.2.29.20804940.PC	FAM102B	0.22994217168659	5.87638445630829	9.21319707079427e-08	0.0335255570494428	G	A
MNEc.2.23.5856332.PC	EID3	0.184582183244667	5.87626757222819	9.21773719023961e-08	0.0335265597424855	T	G
MNEc.2.5.62770946.PC	HEXIM2	0.187553270015198	5.87601887941132	9.22740448773128e-08	0.0335401772613351	A	C
MNEc.2.9.44015764.PC	IFT80	0.221195926813165	5.87599791138546	9.22822002294255e-08	0.0335401772613351	A	G
MNEc.2.8.87750713.BIEC2-1065190	PVRL1	-0.321332663859081	-5.87578481481948	9.23651228204363e-08	0.0335488506389612	C	A
MNEc.2.1.184678562.PC	TM9SF4	-0.159269495443906	-5.87573093982456	9.23860989115604e-08	0.0335508842748087	G	A
MNEc.2.10.57992475.PC	FIG4	-0.112937516999637	-5.87547441321531	9.24860413329778e-08	0.0335676242681915	T	C
MNEc.2.19.56209503.BIEC2-446906	ATP1B3	0.121490702985537	5.87519528003301	9.25949123533862e-08	0.0335832638404067	C	T
MNEc.2.12.281481.PC	ARRB1	0.22337213213591	5.87435216084431	9.29245240997316e-08	0.0336510747931497	G	A
MNEc.2.17.36143057.PC	FAM136A	-0.324186440472213	-5.87425280109666	9.29634442407214e-08	0.0336541231991458	C	T
MNEc.2.15.16880677.PC	AP1S3	0.252165930611866	5.87418401287981	9.29903986425502e-08	0.0336581449482353	G	A
MNEc.2.11.19998074.PC	SLC25A43	-0.19822188143464	-5.87371178512846	9.31756474339818e-08	0.0336862300897327	G	C
MNEc.2.9.2427608.PC	CEP350	0.240313702075037	5.87340510073544	9.32961505612535e-08	0.0337130373928818	G	A
MNEc.2.15.26824543.PC	BTAF1	-0.132360147369656	-5.87322781803729	9.33658789524019e-08	0.0337242707558638	G	A
MNEc.2.18.31823907.BIEC2-410159	CDK13	0.106002848427539	5.87244086425488	9.36760224499231e-08	0.0337648613646029	G	A
MNEc.2.3.99573613.PC	SQSTM1	0.550783052150519	5.87166634390835	9.39822576117871e-08	0.0338425128287875	C	T
MNEc.2.3.57528326.PC	GRK5	0.305186343193068	5.87163005495351	9.39966299685952e-08	0.0338425128287875	A	G
MNEc.2.15.33356844.BIEC2-301637	FAM109B	-0.109903629134295	-5.87158959028505	9.40126586855815e-08	0.0338427207198635	T	G
MNEc.2.27.10635316.PC	C16H3orf20	-0.188498949235512	-5.87130723423815	9.41245795678833e-08	0.0338523186485374	T	G
MNEc.2.8.19948615.PC	DLG2	0.336419432867214	5.87128348027507	9.41340012021243e-08	0.0338523186485374	C	T
MNEc.2.15.56590599.PC	HACE1	-0.159300825098024	-5.87124556043497	9.41490434346942e-08	0.0338530346531178	G	A
MNEc.2.15.75098807.PC	DNAJC10	-0.130510800126668	-5.87113927342326	9.41912185322413e-08	0.0338626189677288	C	A
MNEc.2.18.58427711.PC	NUDC	-0.109541137886259	-5.87074089517983	9.43494623775609e-08	0.0338958123206618	T	G
MNEc.2.10.39135117.PC	CDH12	0.195004666128806	5.87066200442055	9.43808304515541e-08	0.0338972743283451	C	T
MNEc.2.4.31332092.PC	CDK19	-0.140717957046022	-5.87044537452246	9.44670184339775e-08	0.0339019625172598	G	A
MNEc.2.5.41640657.PC	BLOC1S2	-0.290593401590966	-5.87044270706949	9.44680801855232e-08	0.0339019625172598	C	T
MNEc.2.7.91787876.PC	IGF2R	-0.22129010798982	-5.87043392895345	9.44715743051801e-08	0.0339019625172598	A	G
MNEc.2.8.38662978.PC	LOC100058633	0.213478879495114	5.87023032851582	9.45526530018194e-08	0.0339143242852274	T	C
MNEc.2.21.50337723.PC	C23H9orf85	0.11553414668342	5.86981886905371	9.47167157463871e-08	0.0339346487653862	A	C
MNEc.2.8.2697794.PC	C14H5orf30	0.194651957584663	5.86964451839555	9.47863198586015e-08	0.0339369614729031	A	T
MNEc.2.22.45915149.PC	NFATC2	0.132524184610388	5.86963530835696	9.47899980838978e-08	0.0339369614729031	C	A
MNEc.2.14.80897725.PC	HNRNPUL1	0.10826514553735	5.86925020013416	9.49439252955306e-08	0.0339576119893743	C	T
MNEc.2.17.43278652.PC	ZKSCAN1	-0.0933240734244492	-5.86889054574404	9.50879011807151e-08	0.0339806194833215	A	G
MNEc.2.31.15724486.PC	PSMA3	-0.245464649520992	-5.86875825127643	9.51409150833043e-08	0.0339884358049736	T	C
MNEc.2.7.17794762.PC	TP53BP1	-0.106859347203435	-5.86839192128748	9.52878653406951e-08	0.0339983451285749	A	C
MNEc.2.20.58442322.PC	FUOM	0.143625450611532	5.86826190963127	9.53400722298707e-08	0.0339983451285749	A	C
MNEc.2.6.11443300.PC	TADA2B	0.102623925368494	5.86812729691942	9.5394156413405e-08	0.0340043697841382	A	G
MNEc.2.2.27737245.PC	ZNF362	0.242906772968754	5.86792424779064	9.54757939505146e-08	0.0340151118403873	G	T
MNEc.2.15.30360416.PC	MSN	-0.15265622739237	-5.86791222475532	9.54806300681399e-08	0.0340151118403873	A	G
MNEc.2.3.84517424.PC	NTMT1	0.2103670914967	5.86752561111558	9.56362694478351e-08	0.0340478414165654	A	G
MNEc.2.2.114082561.PC	B4GALT2	-0.11380535761519	-5.86653805260112	9.60349681076079e-08	0.0341323987786355	G	A
MNEc.2.13.2674771.PC	SLC7A6	0.24303448058004	5.86598196302661	9.62601941642447e-08	0.0341766083564828	G	A
MNEc.2.20.25518965.PC	PLXNA2	0.245432028175745	5.86597509042807	9.62629809427531e-08	0.0341766083564828	G	A
MNEc.2.28.38612816.PC	XPNPEP3	0.181560063782717	5.86595598848229	9.62707270322318e-08	0.0341766083564828	T	C
MNEc.2.23.45554341.PC	LOC100056321	-0.27780835380369	-5.86586009658151	9.63096217419137e-08	0.0341798853106355	G	A
MNEc.2.8.5008658.PC	DCANP1	-0.316374471886209	-5.8657581389027	9.63509937850574e-08	0.0341798853106355	G	A
MNEc.2.2.112742212.PC	ECT2L	0.156325483465385	5.86571430853721	9.6368784507765e-08	0.0341798853106355	G	A
MNEc.2.24.41271930.PC	FMN2	0.260786230241126	5.86524014775773	9.65614532733653e-08	0.0342112159754293	T	C
MNEc.2.5.2445693.PC	LOC106782285	1.01156902503278	5.86469398282823	9.67838506272362e-08	0.0342334440787647	G	A
MNEc.2.15.29757664.PC	EMP1	-0.663891638439201	-5.86464764118724	9.68027440834758e-08	0.0342345769856371	C	T
MNEc.2.9.50095835.PC	LOC102149442	-0.106695522903055	-5.86459115888486	9.68257767974867e-08	0.0342399476361255	T	C
MNEc.2.3.43962661.PC	ST8SIA4	-0.196910323204324	-5.86412949431243	9.70142399977205e-08	0.0342732638597813	G	A
MNEc.2.1.84875298.PC	LOC100630858	0.552232089909908	5.86388019032726	9.71161625453029e-08	0.0342898617455653	T	C
MNEc.2.12.18708175.PC	PCMTD2	0.221639628843876	5.86383747605866	9.71336359411215e-08	0.0342917061768593	T	C
MNEc.2.18.22123874.PC	OMA1	0.126008593263209	5.86382884219056	9.71371682286601e-08	0.0342917061768593	T	C
MNEc.2.1.111236000.PC	PAK2	-0.112517214873254	-5.86310050280745	9.74356027812339e-08	0.0343276332984056	T	C
MNEc.2.22.6765809.PC	PFKL	0.393399261025826	5.86299117379382	9.74804779259441e-08	0.0343323558332827	G	T
MNEc.2.8.87691477.PC	ITGA9	-0.3450050358083	-5.86226059116018	9.77808760519516e-08	0.0344076077129696	A	G
MNEc.2.23.11191886.PC	ADAT1	-0.16981921239688	-5.862218121842	9.77983664615838e-08	0.034410987467071	A	G
MNEc.2.5.67946965.PC	OTUD7A	0.543959364791747	5.86212586476413	9.78363719095583e-08	0.0344185844749025	G	A
MNEc.2.5.63607925.PC	PLCG2	-0.20605448664474	-5.86189203739751	9.79327626915968e-08	0.0344305135839588	G	A
MNEc.2.5.30073692.PC	OSBPL8	0.152415305363912	5.86181148611585	9.79659900670101e-08	0.034439420744015	C	T
MNEc.2.2.23557181.PC	ARHGAP29	-0.260774373932792	-5.86174168222711	9.79947931353284e-08	0.034441235371243	A	G
MNEc.2.5.72262812.PC	BUB3	-0.0722292265541356	-5.86143863335774	9.81199365431543e-08	0.034462999807528	G	A
MNEc.2.22.48615468.PC	ZPR1	-0.076726851256002	-5.86125251684975	9.81968710524217e-08	0.0344761469598159	A	G
MNEc.2.1.98393614.PC	NAB2	0.299193155412032	5.86096656595534	9.83151897405245e-08	0.0345055174271664	A	G
MNEc.2.31.23324000.PC	LOC100055978	-0.334859456907093	-5.86068229437083	9.84329528855546e-08	0.0345201500036174	A	G
MNEc.2.24.23076992.PC	EDA	-0.35160675610528	-5.85991392691475	9.87519553209362e-08	0.0345653537369175	G	T
MNEc.2.29.1149478.PC	VAPA	0.122870899773924	5.85959646894523	9.88840514029083e-08	0.0345697742824697	G	A
MNEc.2.17.43715148.PC	LOC102150413	0.42528367659444	5.85927813412072	9.90166872671485e-08	0.034589136487886	G	A
MNEc.2.15.18658014.BIEC2-292780	IARS	0.192740128133721	5.85922843732227	9.9037409519012e-08	0.0345931248168757	T	C
MNEc.2.26.34070065.PC	LOC102149885	0.130600530686705	5.85891170003162	9.91695810941974e-08	0.0346108548853712	G	A
MNEc.2.31.10376946.PC	MTX1	0.322890546813291	5.85880846627649	9.92126971594935e-08	0.0346108548853712	A	G
MNEc.2.28.6190281.PC	LRBA	0.226515196651407	5.85840490708086	9.93814229602334e-08	0.0346282067346488	G	A
MNEc.2.13.20198217.PC	APBA3	-0.279613792469424	-5.85789640962639	9.95944256769968e-08	0.0346758144038191	G	T
MNEc.2.1.81495325.PC	MIOS	-0.204943268239017	-5.85787338223803	9.96040821836203e-08	0.0346758144038191	G	A
MNEc.2.27.22073261.PC	KRR1	0.158134280395458	5.85778416052532	9.96415059149897e-08	0.0346758144038191	T	C
MNEc.2.3.102952660.PC	LOC102149961	-0.331662331417169	-5.85704798671389	9.99508209203025e-08	0.0347170727091397	C	T
MNEc.2.21.19582953.PC	OXCT1	-0.349632477824566	-5.8563174387048	1.00258707876462e-07	0.0347628345229725	C	T
MNEc.2.9.82845896.PC	LOC100059729	-0.162452032557605	-5.85619135222047	1.00311941120147e-07	0.0347628345229725	T	C
MNEc.2.16.75729319.PC	KLHL9	0.161299150040805	5.85609306614215	1.00353456460911e-07	0.0347661838073831	A	G
MNEc.2.10.28572978.PC	PGM2	-0.227050432992831	-5.85598561163589	1.00398863862314e-07	0.0347661838073831	T	G
MNEc.2.3.6366455.PC	DHX34	-0.17409392965551	-5.8558856759124	1.0044111220491e-07	0.0347661838073831	C	T
MNEc.2.12.12701530.PC	PICK1	-0.104148576614774	-5.85574565715963	1.00500335336542e-07	0.0347688653098687	T	G
MNEc.2.10.16208189.PC	COL27A1	0.193234231736894	5.85525122311639	1.00709739520343e-07	0.0348152346653178	C	T
MNEc.2.13.40205327.PC	RPUSD1	0.211946599581581	5.85482204025194	1.00891857015101e-07	0.0348503289122925	G	A
MNEc.2.25.9600660.PC	KDM8	-0.153465557098343	-5.85456184206955	1.0100242636065e-07	0.0348780550676612	T	C
MNEc.2.23.26868744.PC	CREB5	0.241498463582515	5.85452774315383	1.01016925299747e-07	0.0348780550676612	C	T
MNEc.2.5.63735390.PC	EXOC4	0.313341193003079	5.85442005958496	1.01062726078393e-07	0.0348880092137389	C	T
MNEc.2.11.58765823.PC	LOC100054228	-0.103056344406745	-5.85441494556006	1.01064901722715e-07	0.0348880092137389	T	C
MNEc.2.15.33056412.PC	RAB3GAP2	-0.113586060794799	-5.85343806854497	1.01481339485291e-07	0.0349463766807994	A	G
MNEc.2.24.25455462.PC	C6H12orf57	0.176342620253543	5.85343595406496	1.01482242709633e-07	0.0349463766807994	A	G
MNEc.2.23.20171278.PC	ERRFI1	0.179904076740453	5.85318980497008	1.01587442289743e-07	0.0349713641244513	T	G
MNEc.2.14.73522331.PC	LOC102149399	-0.163331206400188	-5.85261540806448	1.01833347238161e-07	0.0350203017190081	T	C
MNEc.2.15.13487098.PC	LOC100050355	0.229189638310099	5.85252487838013	1.01872157375821e-07	0.0350231524096894	T	C
MNEc.2.4.51685650.PC	WNT10B	0.429400160886643	5.85223477454854	1.01996623340638e-07	0.0350418583868805	C	T
MNEc.2.17.42124741.PC	PDCD1LG2	0.498104557098694	5.85182568665205	1.02172392934805e-07	0.0350567786061739	G	T
MNEc.2.29.31395722.PC	PLCD4	0.320982774098717	5.85143894068187	1.02338837612809e-07	0.0350863001986505	T	C
MNEc.2.31.19973369.PC	TBC1D8	0.394076023078735	5.85092750807381	1.02559354447756e-07	0.0351274561207329	C	A
MNEc.2.3.99573613.PC	DRC7	0.408160636796044	5.85044452839022	1.02768033110605e-07	0.0351733732936003	C	T
MNEc.2.4.32285490.PC	PPEF1	-0.216356188386314	-5.85016397971754	1.0288944051862e-07	0.0351836290192999	G	A
MNEc.2.6.12249279.PC	PI4KB	-0.078450415618557	-5.85014685115564	1.02896857479829e-07	0.0351836290192999	T	G
MNEc.2.24.2781026.PC	ACSL4	-0.11752983904456	-5.84974853159184	1.03069485401669e-07	0.0352150621772752	T	C
MNEc.2.20.29865663.PC	ZSCAN9	-0.278144484332257	-5.84968583300264	1.03096684369344e-07	0.0352188400589283	A	G
MNEc.2.18.11516122.PC	MOCOS	-0.159645098567059	-5.84945578347129	1.03196541648923e-07	0.0352391589723485	T	C
MNEc.2.14.88185243.PC	PADI4	1.01977441676665	5.84923205352751	1.03293747241854e-07	0.0352515255970639	C	T
MNEc.2.3.35081602.PC	CLMP	-0.297407078020615	-5.84864149779085	1.035507641029e-07	0.0352922751951435	T	C
MNEc.2.8.83405157.PC	CYGB	-0.258790701754199	-5.84850297824843	1.03611140666055e-07	0.0352978693213237	C	A
MNEc.2.11.60892596.PC	KCNQ1	0.274987269497483	5.84802184793042	1.03821120829088e-07	0.0353302861436694	C	T
MNEc.2.21.39488481.PC	PITPNC1	-0.186572978556471	-5.84763444833603	1.03990498819208e-07	0.0353585135787577	G	A
MNEc.2.7.46792800.PC	LOC100069029	0.498304832717254	5.84734032182651	1.04119278043455e-07	0.0353825854171691	G	T
MNEc.2.19.53672755.PC	ABHD16A	0.219114414915613	5.84725172476242	1.04158099841843e-07	0.0353875106625914	A	G
MNEc.2.18.75585565.PC	CENPB	-0.119573073005572	-5.84697066900169	1.04281348376192e-07	0.0354073303394103	A	G
MNEc.2.14.29654125.PC	LOC106782537	-0.201648127133722	-5.84686079597065	1.04329568957983e-07	0.0354137129834885	A	G
MNEc.2.15.36350655.PC	CLPX	-0.0778654953886224	-5.84654301764004	1.04469157832108e-07	0.03543462131991	C	T
MNEc.2.16.47578693.PC	GORASP1	0.161004552808041	5.84647896161736	1.04497317683145e-07	0.0354365433589448	C	T
MNEc.2.5.63087867.PC	PPARA	-0.148791748800459	-5.84640009517989	1.04531998660338e-07	0.0354455496270923	T	G
MNEc.2.4.78903481.PC	ZBTB34	-0.177457264491449	-5.8458388279518	1.04779139994763e-07	0.0354869988955844	A	G
MNEc.2.17.56907357.PC	ZCWPW2	0.284704397917782	5.84559973784013	1.0488459277242e-07	0.0355096642679399	A	C
MNEc.2.10.79873166.PC	GNPNAT1	0.162492098587983	5.84519888524644	1.05061627082751e-07	0.0355202549269609	T	C
MNEc.2.7.8143412.PC	ALKBH8	-0.134701103736714	-5.84444503211455	1.05395360319129e-07	0.0355724534019193	T	C
MNEc.2.21.34422681.PC	UGDH	-0.232457818103381	-5.84398585338412	1.05599152115034e-07	0.0356136904829224	T	C
MNEc.2.4.103784329.PC	LOC100630393	-0.29433212053325	-5.84336047620552	1.05877330648827e-07	0.0356579390855453	G	A
MNEc.2.23.50278457.PC	LOC100062031	-0.107360336720766	-5.84277244660954	1.06139555189746e-07	0.035696625121945	A	G
MNEc.2.3.44663513.PC	RBL2	-0.115033987632921	-5.84257828097797	1.06226281465204e-07	0.0357126642840991	C	T
MNEc.2.11.60892596.PC	LOC106781699	0.280587392408145	5.84244100954344	1.06287637448345e-07	0.0357214366163309	C	T
MNEc.2.21.2976214.PC	LOC102149732	0.294231357232154	5.84224532341376	1.06375163347244e-07	0.0357380814801626	T	C
MNEc.2.2.85212068.PC	ANKRD54	0.0930529034533328	5.84187958238563	1.06538941409005e-07	0.0357725563619108	A	G
MNEc.2.16.38443537.PC	SPHKAP	0.183074717315755	5.84178879062757	1.0657963626021e-07	0.0357757002485319	C	A
MNEc.2.11.4087587.PC	RTEL1	-0.268321883293887	-5.84136282461213	1.06770768210006e-07	0.03581270241997	A	G
MNEc.2.15.75086262.PC	ZNF280C	-0.233797570349569	-5.84117143289166	1.06856756091383e-07	0.0358318000756197	G	A
MNEc.2.7.7177706.PC	VKORC1	-0.189741544880237	-5.84105101190534	1.06910893441735e-07	0.0358414347761224	C	T
MNEc.2.20.31024811.PC	APOO	0.539448027671416	5.84068496288272	1.07075623199878e-07	0.0358536511332481	C	T
MNEc.2.6.7695646.PC	LOC100067423	-0.207220678146036	-5.84001666945727	1.07377014880982e-07	0.035885045547624	G	A
MNEc.2.10.14102097.PC	CCDC114	0.283673115835689	5.83991677846574	1.07422136201357e-07	0.0358900957306441	A	G
MNEc.2.2.80059350.PC	C14H5orf15	0.118350073007469	5.83957820918058	1.07575208910327e-07	0.0359055000284941	T	C
MNEc.2.3.57769439.PC	YES1	-0.193134676170693	-5.83904595077554	1.07816286419818e-07	0.0359584609489593	T	C
MNEc.2.1.104286204.PC	LURAP1	-0.144229733951415	-5.83842399073018	1.08098667541259e-07	0.0360231899464681	A	C
MNEc.2.12.17387561.PC	STAG1	0.0963857094841371	5.83812719935156	1.08233673006116e-07	0.0360259537744383	C	T
MNEc.2.9.78892773.PC	NDUFB5	0.128272598288036	5.83766724828719	1.08443225518864e-07	0.0360623008146409	T	C
MNEc.2.24.24739352.PC	AP3B1	0.157309864441099	5.83724530037474	1.08635815569214e-07	0.0360892712869918	C	T
MNEc.2.12.12973838.PC	RHBDD3	0.119072599501537	5.83709241586153	1.08705679952111e-07	0.0361020396749402	G	A
MNEc.2.29.24272553.PC	DTL	0.619467419637476	5.83630432715371	1.09066519821698e-07	0.0361436959111249	T	C
MNEc.2.13.31170774.PC	PHF3	0.117648763231343	5.83622715556752	1.09101917549135e-07	0.0361468865164634	C	T
MNEc.2.15.4567671.PC	WBSCR27	0.198751266681576	5.83521955143192	1.09565134521101e-07	0.0362277292508871	A	C
MNEc.2.15.13898626.PC	INPP5B	0.144002304804497	5.83515370951404	1.09595470828254e-07	0.0362277292508871	G	A
MNEc.2.3.98269347.PC	NFYA	-0.157369733579276	-5.83477176291951	1.09771614033007e-07	0.0362550061581522	T	C
MNEc.2.17.13371198.PC	CCRL2	0.753345822140851	5.8342311839046	1.10021391148823e-07	0.0362736821719703	A	G
MNEc.2.5.87482622.PC	ZDHHC5	-0.0981568541894244	-5.83408292250866	1.10089993867487e-07	0.0362785109816932	A	G
MNEc.2.23.8144117.PC	EIF4G1	-0.15220940129119	-5.83334914872053	1.10430142932012e-07	0.0363413764043478	T	C
MNEc.2.4.96075203.PC	EMP3	0.480457494088103	5.83291502302097	1.10631874264693e-07	0.0363721050971301	T	G
MNEc.2.13.18333037.PC	ADCY2	0.299607937710058	5.83256041360289	1.10796925124695e-07	0.0364071677208149	T	G
MNEc.2.2.45992110.PC	ANKH	0.251460604818018	5.83238268795234	1.10879737755187e-07	0.03642187801708	T	C
MNEc.2.3.102432663.PC	DCTD	-0.194937325825238	-5.83230494886575	1.10915980054708e-07	0.0364298291564683	T	G
MNEc.2.15.19146937.PC	BRCA2	-0.194561103294637	-5.83189096904938	1.11109175971759e-07	0.0364545676639726	G	A
MNEc.2.17.13043343.PC	KDM5A	-0.184130930707983	-5.8318806751821	1.11113984132902e-07	0.0364545676639726	A	C
MNEc.2.24.41271930.PC	GABRG3	0.274832466551331	5.83187996401599	1.11114316318962e-07	0.0364545676639726	T	C
MNEc.2.7.31318804.PC	MICAL1	-0.230360510047269	-5.83155549116229	1.11265979905041e-07	0.0364591993745532	G	A
MNEc.2.2.46854556.PC	ARHGEF2	-0.114807779230675	-5.83135034507781	1.11361973588819e-07	0.0364771815413094	T	C
MNEc.2.15.36350655.PC	MANEA	-0.20366604341091	-5.83131120210201	1.11380298970731e-07	0.0364779998282676	C	T
MNEc.2.8.6114426.PC	ITGA2B	0.103771271132879	5.83107305282495	1.11491856259516e-07	0.0364898878659137	C	T
MNEc.2.15.20043526.PC	LSM12	0.0900832947301514	5.83080738185033	1.11616435610064e-07	0.0365114921141246	T	C
MNEc.2.16.53339305.PC	TANC2	0.203238592789346	5.8305922302887	1.1171742576004e-07	0.0365346547621668	T	C
MNEc.2.14.82078769.PC	MYO16	0.26315780632124	5.83056735856795	1.11729106121052e-07	0.0365346547621668	G	A
MNEc.2.1.20530050.PC	WNK4	-0.208038665098873	-5.8298191463299	1.12081047952365e-07	0.0365988292187979	C	T
MNEc.2.10.63270006.PC	OAT	0.132425623789682	5.82981657842758	1.12082257713995e-07	0.0365988292187979	A	G
MNEc.2.14.80897725.PC	HS6ST2	-0.161342003717852	-5.82954869270632	1.12208531786696e-07	0.0366228159329912	C	T
MNEc.2.8.48634133.PC	BCAT2	-0.161793874601741	-5.82923564056977	1.12356273759024e-07	0.0366364783103804	T	C
MNEc.2.9.2532504.PC	ASAP2	0.328288590201494	5.82914870428025	1.12397336515698e-07	0.0366364783103804	T	C
MNEc.2.6.18553410.PC	DPCD	0.371305499113007	5.82911367120834	1.12413887923384e-07	0.0366364783103804	A	G
MNEc.2.27.779028.PC	MYCBPAP	0.151195523916239	5.82909774795743	1.12421411672249e-07	0.0366364783103804	G	T
MNEc.2.12.15352636.PC	SLC23A2	0.182138414483502	5.82883764029899	1.12544383042076e-07	0.0366555571884491	A	G
MNEc.2.23.4294587.PC	PRLR	0.390289572839034	5.82876947698625	1.12576630599743e-07	0.0366555571884491	A	G
MNEc.2.9.12271337.PC	GNL1	0.224495293134746	5.82842476562416	1.12739850518586e-07	0.0366693344879733	G	A
MNEc.2.27.613254.PC	RHOH	0.229550465941449	5.82732664448094	1.13261364487592e-07	0.0367165381633104	T	C
MNEc.2.8.44545506.BIEC2-1047802	GPR55	0.188709268134752	5.82723565816047	1.13304681745848e-07	0.0367227154138375	G	A
MNEc.2.30.12823291.PC	ZMYND10	-0.212080075879745	-5.82710428396525	1.13367255890903e-07	0.036722986215212	C	T
MNEc.2.8.84551207.PC	CDA	0.271641810627111	5.82681496051357	1.13505182129593e-07	0.0367409890276407	A	C
MNEc.2.16.60395371.PC	STXBP2	0.137608241561938	5.82664263556069	1.13587411433033e-07	0.0367485245444977	G	A
MNEc.2.20.47360147.PC	LAMTOR3	0.316322494092585	5.82659319103734	1.13611016002587e-07	0.0367507118517335	T	G
MNEc.2.1.7031943.PC	MAP2	-0.178324026320706	-5.82654938089898	1.13631934784224e-07	0.036754754033558	T	C
MNEc.2.18.4310372.PC	EIF3G	-0.203985502408901	-5.82607306228482	1.13859615984452e-07	0.0367956694479616	A	G
MNEc.2.7.12230732.PC	CTSW	-0.503657405181026	-5.82557436516802	1.14098475946649e-07	0.0368128830665734	G	A
MNEc.2.10.25907378.PC	LOC106781249	0.234735701197553	5.8252593533442	1.14249610962116e-07	0.0368427503278893	C	T
MNEc.2.9.47820471.PC	TMEM120B	0.269596054515013	5.82493921085483	1.14403409692334e-07	0.0368676530641342	T	G
MNEc.2.19.56218042.PC	SOCS5	-0.206957050342462	-5.82492159893659	1.14411876502016e-07	0.0368676589101306	T	C
MNEc.2.13.40059169.PC	SRGN	0.347701261729911	5.82467766839972	1.14529207975415e-07	0.0368827412156896	G	A
MNEc.2.26.20199825.PC	PPP2R5A	0.169464539208711	5.82427600757958	1.14722666738692e-07	0.0369040733324105	C	T
MNEc.2.3.76913333.PC	SLC17A9	0.207278121190579	5.82422734308944	1.14746127711497e-07	0.0369040733324105	C	A
MNEc.2.30.27658329.PC	XIAP	-0.138606103384008	-5.82376050206484	1.14971430451398e-07	0.0369171137519276	G	A
MNEc.2.27.39941704.PC	SWAP70	-0.38563725887191	-5.82344689458596	1.15123025709658e-07	0.0369440429281035	T	C
MNEc.2.18.11926773.PC	MAGT1	-0.194637379556394	-5.82326414966594	1.15211453915188e-07	0.0369533974280013	C	T
MNEc.2.15.18658014.BIEC2-292780	SFXN1	0.153525952059749	5.82316667237347	1.15258649450601e-07	0.0369582204074196	T	C
MNEc.2.15.77891641.PC	LOC102147730	0.341972594731589	5.82312028108679	1.15281117389658e-07	0.0369582204074196	A	G
MNEc.2.3.32907069.PC	FBXO38	-0.0867924466828776	-5.82222220272795	1.15716920689829e-07	0.037020285149558	C	T
MNEc.2.7.87010009.PC	TRAPPC3	0.0691941853227336	5.82188319566565	1.15881849718044e-07	0.0370462814324431	A	G
MNEc.2.8.18820869.PC	LRP3	0.254088624412078	5.82180387112148	1.1592047503211e-07	0.0370475728758054	G	A
MNEc.2.28.2016646.PC	FAM133B	-0.135031705849739	-5.82180264032088	1.15921074442908e-07	0.0370475728758054	T	C
MNEc.2.21.20515937.PC	LOC100070523	0.146901374207159	5.82165119541573	1.15994852770148e-07	0.0370657226343153	G	A
MNEc.2.8.35647190.PC	LOC100069629	-0.146461145620074	-5.82121595559581	1.16207143132258e-07	0.0371060237776863	C	T
MNEc.2.2.112742212.PC	C13H16orf96	0.141775630615834	5.82063876102716	1.16489263314392e-07	0.0371472194104264	G	A
MNEc.2.15.23743614.PC	PHYKPL	-0.101583893908051	-5.82046504520888	1.16574303905904e-07	0.037161083574339	T	G
MNEc.2.29.115799.PC	TSPAN14	-0.173555716208687	-5.82009728156186	1.16754540313216e-07	0.0371805133885045	C	T
MNEc.2.12.23479344.PC	TICAM1	0.506067235553479	5.81999715338955	1.16803659435665e-07	0.0371811146243057	C	A
MNEc.2.1.145023252.PC	MCC	0.25452270806684	5.81982796090615	1.16886705200874e-07	0.0371927450808117	C	T
MNEc.2.17.34210643.PC	PDCL	-0.094651454729396	-5.81909630403485	1.17246499147808e-07	0.0372176727630908	C	T
MNEc.2.28.8522757.PC	IRS2	0.432442210270903	5.81900728289937	1.17290349904317e-07	0.0372190877056654	T	G
MNEc.2.6.83201581.PC	PAX5	-0.488889491769674	-5.81890842751634	1.17339063834298e-07	0.0372190877056654	G	A
MNEc.2.5.46417415.PC	TCTE3	-0.166230872125916	-5.81883142618675	1.17377022343279e-07	0.0372190877056654	T	C
MNEc.2.16.85815530.PC	LOC102150681	0.170959454082463	5.81881004152835	1.17387566252905e-07	0.0372190877056654	A	C
MNEc.2.22.31978401.PC	IFT52	-0.125026843898117	-5.81879522492544	1.17394872267583e-07	0.0372190877056654	C	A
MNEc.2.26.20199825.PC	SARAF	0.245056973835333	5.81876921729761	1.17407697620872e-07	0.0372190877056654	C	T
MNEc.2.7.62575040.PC	GLCE	0.214654893085953	5.81813555662137	1.17720606896422e-07	0.0372705668414487	A	C
MNEc.2.1.145023252.PC	LOC102150894	0.250686561280201	5.81789580613223	1.17839212757016e-07	0.0372757713067847	C	T
MNEc.2.4.963252.PC	COPB2	0.111935528776398	5.81781314488235	1.17880133018042e-07	0.0372757713067847	C	T
MNEc.2.8.8195043.PC	ASCC2	-0.12994745824603	-5.81758915334841	1.1799108719925e-07	0.0372858660388575	C	T
MNEc.2.15.13117838.PC	UBR7	0.152645724961673	5.81736306826879	1.18103182784216e-07	0.0372915830905115	T	C
MNEc.2.1.106556624.PC	FRMPD3	-0.310486258205948	-5.81733112144655	1.18119030846736e-07	0.0372926059809571	C	T
MNEc.2.1.111236000.PC	PUM2	-0.104425063904578	-5.81712883198994	1.18219430520469e-07	0.037320187465301	T	C
MNEc.2.19.46230468.PC	USP1	-0.107132462354799	-5.81708430245566	1.1824154257177e-07	0.0373213795000067	C	T
MNEc.2.2.29699485.PC	PCED1A	0.088282430020233	5.81701848967891	1.18274230716315e-07	0.0373213795000067	G	A
MNEc.2.9.26922654.PC	BNIP2	0.0970991841121248	5.81681961055309	1.18373064897211e-07	0.0373362753401164	A	C
MNEc.2.9.31528221.PC	LOC102148084	-0.214076077560478	-5.81677549648396	1.18394998676452e-07	0.0373377959302329	C	T
MNEc.2.8.84833531.PC	TPR	-0.167328636349379	-5.8164458870471	1.18559009272322e-07	0.0373560913078755	C	A
MNEc.2.5.31214820.PC	LYSMD4	-0.103561176798265	-5.81604460794168	1.18758984275862e-07	0.0373825175158426	A	G
MNEc.2.8.60598005.PC	MIPEP	0.149793120499684	5.81581349651725	1.18874308061826e-07	0.0373995708268562	G	A
MNEc.2.18.65372414.PC	LOC100064785	-0.156665636894598	-5.81569566507723	1.18933148005404e-07	0.0374047868368401	C	T
MNEc.2.15.32145707.PC	APBB3	-0.124790255650473	-5.81499515627589	1.19283544890535e-07	0.0374475145765595	A	G
MNEc.2.25.34338108.PC	TBC1D13	0.222234760611826	5.8145230249144	1.1952028029357e-07	0.0374827360823011	C	A
MNEc.2.15.61231691.PC	RPP38	-0.129747870614876	-5.81450337600251	1.19530142650752e-07	0.0374827360823011	A	G
MNEc.2.8.76477598.PC	RUBCN	0.194712890645871	5.81433590094048	1.19614235783381e-07	0.0374960788348534	C	T
MNEc.2.18.5110964.PC	PHF21A	-0.112674403960092	-5.81386109730431	1.19852962836237e-07	0.0375407368246968	T	C
MNEc.2.7.27842016.PC	BTBD10	0.117273994920733	5.81304413219172	1.20264825097782e-07	0.0376229470558195	T	C
MNEc.2.27.12511641.PC	IL31	0.978338684115385	5.81260528445487	1.20486639939643e-07	0.0376530063555533	C	A
MNEc.2.29.18660196.PC	GADD45GIP1	-0.173159280555916	-5.81259883836345	1.20489901108166e-07	0.0376530063555533	T	G
MNEc.2.23.41863213.PC	IL20RA	0.515943728758954	5.81164478715937	1.20973529444013e-07	0.0377204526108213	G	T
MNEc.2.13.40300979.PC	DDX3X	-0.172653360694069	-5.81120721109935	1.21195985226172e-07	0.0377599467488503	T	C
MNEc.2.6.23771201.PC	AFTPH	-0.0945155895030933	-5.81078352494179	1.21411763735491e-07	0.037768543978995	T	C
MNEc.2.14.11928190.PC	ELMO1	-0.128221593874399	-5.81066134848906	1.21474057098064e-07	0.0377715881811169	T	C
MNEc.2.18.30178307.PC	VPS4A	-0.0793777433763545	-5.81001276428284	1.21805274530447e-07	0.0378318044085915	T	C
MNEc.2.1.6789314.BIEC2-2490	SDK2	-0.317254219817645	-5.80931426109802	1.2216297982713e-07	0.037879314869025	G	A
MNEc.2.24.8972334.PC	RPL10A	-0.128987297782932	-5.80917956652606	1.22232076223548e-07	0.037879314869025	A	G
MNEc.2.6.70306322.PC	BCL11B	-0.398746610654184	-5.80917134572043	1.22236294626455e-07	0.037879314869025	A	G
MNEc.2.21.30851937.PC	SRPK2	0.194284799092111	5.80891241760876	1.22369233770402e-07	0.03789012608011	C	T
MNEc.2.21.12237687.PC	EDARADD	0.663744171412393	5.80883192366734	1.22410590076662e-07	0.0378908184032108	A	G
MNEc.2.28.8522757.PC	STK40	0.192531424302363	5.80873308016249	1.22461392891945e-07	0.0378944620483529	T	G
MNEc.2.5.55300468.PC	CMC2	-0.128847372250419	-5.8086937160331	1.22481630744986e-07	0.0378953499864116	A	G
MNEc.2.23.36967693.PC	SNX20	0.280606501072808	5.80816049759498	1.22756093459457e-07	0.0379166084016817	G	A
MNEc.2.5.87482622.PC	XPO7	-0.0734864538143554	-5.80796639327645	1.22856154870189e-07	0.0379212962745878	A	G
MNEc.2.17.43507937.PC	ATXN7	-0.123886214362252	-5.80763001109115	1.23029751353283e-07	0.0379358297903196	T	G
MNEc.2.3.1345097.BIEC2-805010	EXOC8	-0.172379628205971	-5.80728539983562	1.23207845258337e-07	0.0379639186426991	C	T
MNEc.2.4.108313735.PC	ST6GAL1	-0.348655446696125	-5.80696946269383	1.23371343679202e-07	0.0379980262318712	C	A
MNEc.2.11.60892596.PC	KCNH1	0.257712055677134	5.80685182463678	1.23432276335475e-07	0.0380065854805557	C	T
MNEc.2.10.67580220.PC	LRPAP1	-0.118213765311221	-5.8068160121053	1.23450831939921e-07	0.0380065854805557	T	G
MNEc.2.22.48681468.PC	DNAJB6	-0.0731349330985112	-5.80677059906701	1.23474365823229e-07	0.0380085040901755	T	C
MNEc.2.23.55650780.PC	ADCY1	0.348913461031814	5.80677037090206	1.23474484073721e-07	0.0380085040901755	T	C
MNEc.2.24.8548548.PC	ZSWIM6	0.153492997849866	5.80627685580432	1.23730518279963e-07	0.0380363379049433	A	G
MNEc.2.1.77356333.PC	SLC12A9	-0.142675050762996	-5.80598680406628	1.23881240297872e-07	0.0380590773322086	T	C
MNEc.2.5.16568283.PC	LOC100053736	-0.249514999273584	-5.80584695724409	1.23953974704102e-07	0.0380627640829908	C	A
MNEc.2.13.40059169.PC	TRIM69	0.892805324747157	5.8053667832505	1.24204033893437e-07	0.0380960222076262	G	A
MNEc.2.15.49847825.PC	ABCD1	-0.189376456960248	-5.80532145438373	1.24227665372643e-07	0.038097914765471	G	A
MNEc.2.13.18333037.PC	DGKB	0.306789063106947	5.80524916979626	1.24265358951612e-07	0.0380987643903836	T	G
MNEc.2.6.731648.PC	POLN	0.113697446118189	5.80491370746809	1.24440436972899e-07	0.0381336871987099	A	G
MNEc.2.19.41320809.PC	XAB2	-0.26042314098049	-5.80463500063313	1.24586079101759e-07	0.0381644707061624	G	A
MNEc.2.18.64233057.PC	TPM4	-0.369531599721183	-5.80453498758629	1.2463838324937e-07	0.038167543059792	A	G
MNEc.2.3.107409056.PC	PPP6R3	-0.0898016226012436	-5.80424205059384	1.2479170599181e-07	0.0381832906959789	A	G
MNEc.2.3.103122507.PC	MINPP1	0.100725791831512	5.80422941142299	1.24798325493856e-07	0.0381832906959789	G	A
MNEc.2.15.27723563.PC	ANK3	0.167176414419057	5.80415235395957	1.24838690218312e-07	0.0381860067926915	A	G
MNEc.2.18.3252934.PC	RFK	-0.102723651649676	-5.80406223791734	1.24885911689235e-07	0.0381870670846171	T	C
MNEc.2.18.25236553.PC	SDHD	-0.164407607581819	-5.80379746376734	1.2502475714838e-07	0.038197530815912	G	A
MNEc.2.21.4821912.PC	MTHFS	0.158974769589094	5.80333464222372	1.25267822497316e-07	0.0382368625962181	G	A
MNEc.2.5.19579918.PC	FEZ2	-0.136230400829581	-5.80331131680963	1.2528008489245e-07	0.0382379308513627	T	C
MNEc.2.15.30367614.PC	QKI	-0.166022146415281	-5.80267499706192	1.25615060952408e-07	0.0382615478181279	C	T
MNEc.2.20.33859285.PC	DDX39B	-0.256092261822899	-5.80249758267514	1.25708613954842e-07	0.0382750265058747	A	G
MNEc.2.31.1555355.PC	CCDC28B	0.315247288456818	5.80209343849797	1.25921981038976e-07	0.0382962001043055	C	T
MNEc.2.29.23190543.PC	IL12B	0.693009100063994	5.80205809120755	1.25940659529296e-07	0.0382962001043055	G	T
MNEc.2.3.57305471.PC	EZR	-0.218158357998325	-5.80203811265388	1.25951217959697e-07	0.0382962001043055	A	G
MNEc.2.18.24731928.PC	CLNK	0.533404358227744	5.80179471396125	1.26079921367249e-07	0.0383239037964827	G	A
MNEc.2.17.59398459.PC	IDH3A	-0.164936281526022	-5.80152122961501	1.2622468795955e-07	0.0383465388705992	C	T
MNEc.2.10.82323885.PC	LOC106783091	-0.276582070039045	-5.80125474590339	1.26365906374483e-07	0.0383600889499722	A	G
MNEc.2.17.43278652.PC	MTR	-0.118523570434069	-5.8011320246624	1.26430992708436e-07	0.0383638092827567	A	G
MNEc.2.20.45646324.PC	INSIG2	0.231813277138589	5.80070429627273	1.26658100681092e-07	0.0384057439920958	G	A
MNEc.2.16.58843874.BIEC2-353465	TARS	0.104534359823742	5.80069344853886	1.26663865650498e-07	0.0384057439920958	G	A
MNEc.2.1.106160693.PC	ERP27	0.246457874442673	5.80023750295326	1.26906409421431e-07	0.0384094347226811	G	A
MNEc.2.27.5121663.PC	PLPP5	-0.215733984354464	-5.79966112125201	1.27213675117084e-07	0.0384489092123354	G	A
MNEc.2.10.65298646.PC	SH2D1A	0.271500829531272	5.79923380638353	1.27441947230892e-07	0.0384726023992038	A	G
MNEc.2.6.18870381.PC	SH3BP4	-0.516461624922797	-5.79890309749351	1.27618889321173e-07	0.0385073706336721	A	C
MNEc.2.11.51601576.PC	SAR1B	0.141711140058891	5.79852387218849	1.27822087526996e-07	0.0385481792269931	T	C
MNEc.2.4.42836965.PC	PIK3R4	0.0938628381195019	5.79809569802388	1.28051896914599e-07	0.0385792641328956	C	T
MNEc.2.4.96397582.PC	GMNN	0.34436836779767	5.7975740496595	1.28332425894801e-07	0.0386282699302997	A	G
MNEc.2.4.103124712.PC	LOC100060980	0.232140365202861	5.79730170571298	1.28479125925812e-07	0.0386377192497695	G	A
MNEc.2.15.73428127.BIEC2-319428	LOC102150092	-0.429149983275812	-5.79723926195659	1.28512784984389e-07	0.0386381637006067	G	T
MNEc.2.5.95238222.PC	ZBTB21	-0.141002859842969	-5.79693003284031	1.28679596849997e-07	0.0386660456093684	A	G
MNEc.2.7.71721863.PC	CCDC109B	0.203337338364202	5.79691035748178	1.28690217824951e-07	0.0386660456093684	G	A
MNEc.2.16.38682472.PC	DPF3	0.265342339421779	5.79690311104429	1.28694129749252e-07	0.0386660456093684	C	G
MNEc.2.9.20697854.PC	TMTC4	0.252200572869289	5.7964105600459	1.28960303816845e-07	0.038685185839437	A	G
MNEc.2.6.73812001.PC	NAPSA	-0.668256392985129	-5.79583733608701	1.29270756495808e-07	0.0387162584489621	C	T
MNEc.2.8.42567628.PC	OSTC	-0.119096878471751	-5.79531367721652	1.29555008752196e-07	0.0387512704563876	C	T
MNEc.2.15.32296080.PC	AGPS	-0.159823228609193	-5.79513138064394	1.29654107330578e-07	0.0387547161459434	T	C
MNEc.2.6.74714061.PC	LOC100057768	0.288831289447031	5.79441589247344	1.3004377752721e-07	0.0388161998798926	A	G
MNEc.2.6.10170158.PC	RPLP0	-0.196998518659451	-5.79431593124199	1.30098310344551e-07	0.0388236374909953	G	A
MNEc.2.27.38710183.PC	LOC100064629	-0.182813692334676	-5.79396181587011	1.30291675678007e-07	0.0388411597034831	A	G
MNEc.2.21.44858759.PC	TMEM184B	0.275404960597461	5.79362411099274	1.30476343810171e-07	0.0388723108129089	A	G
MNEc.2.30.9083015.PC	STOX1	-0.13462914159596	-5.79335559558612	1.30623360888006e-07	0.0388894587372749	G	T
MNEc.2.7.31092420.PC	RRNAD1	-0.120845559534137	-5.79322724862002	1.30693690831547e-07	0.0388951104104222	G	A
MNEc.2.20.4340831.PC	CEP170	0.114466587985309	5.79308721715032	1.30770466060558e-07	0.0389049892293709	C	T
MNEc.2.4.79000188.PC	PPP2R3A	0.293139405322753	5.79217879627728	1.31269607420477e-07	0.0389721302851664	C	A
MNEc.2.14.25887200.PC	TCEAL4	0.154540373572117	5.79217563972828	1.31271345087793e-07	0.0389721302851664	C	T
MNEc.2.2.6224355.PC	SYNM	-0.38580313272352	-5.79197084783684	1.31384130632357e-07	0.0389936793515032	G	A
MNEc.2.8.19437659.PC	BCL9L	-0.278278677503039	-5.79182104116059	1.31466694493184e-07	0.039002392833786	C	T
MNEc.2.28.44100777.PC	PLXND1	0.420055448634239	5.79177407082481	1.31492592064075e-07	0.039002392833786	C	T
MNEc.2.13.29985183.PC	RUNDC1	0.102907512885044	5.79153196434619	1.31626159672474e-07	0.039002392833786	T	C
MNEc.2.16.53147129.PC	LOC100059899	0.1124368111293	5.79151860136568	1.31633535780311e-07	0.039002392833786	G	A
MNEc.2.7.48552876.PC	LOC100065592	-0.204609705437346	-5.79149599513647	1.31646014910629e-07	0.039002392833786	T	A
MNEc.2.12.14458202.PC	ZNF581	-0.14579371023103	-5.7913972920354	1.31700514826118e-07	0.039002392833786	A	G
MNEc.2.29.3349334.PC	LOC100067707	0.114003563972443	5.7913611646051	1.31720468509008e-07	0.039002392833786	G	T
MNEc.2.21.53480314.PC	UNC93A	-0.406787153684868	-5.79132677716437	1.31739463938274e-07	0.039002392833786	T	G
MNEc.2.16.60399155.PC	SLC52A2	0.159817627498045	5.79114686248032	1.31838891809363e-07	0.039002392833786	G	A
MNEc.2.14.80897725.PC	BAG6	0.0934258201254381	5.79107345897646	1.31879478680984e-07	0.039002392833786	C	T
MNEc.2.16.7894624.PC	FBN3	0.200147531351377	5.79077981463718	1.32041966099277e-07	0.0390141463309555	A	G
MNEc.2.1.123541527.PC	SMARCA2	0.257166836249045	5.79024127615067	1.32340477885199e-07	0.0390464707805418	G	A
MNEc.2.8.26623873.PC	LOC100070792	-0.218955534885334	-5.78889526581578	1.33089481966473e-07	0.0391446911783439	T	C
MNEc.2.9.2231693.BIEC2-1068518	AURKC	-0.164236938972571	-5.7887597583882	1.33165117749382e-07	0.03914578453785	T	C
MNEc.2.7.25635005.PC	IL4R	0.240842253144044	5.78854083725898	1.33287401799899e-07	0.0391617379599291	C	A
MNEc.2.15.30360416.PC	RBM27	-0.115498041668276	-5.78844817988185	1.33339191286808e-07	0.0391617379599291	A	G
MNEc.2.15.75105326.PC	PPP1R12A	0.0936687772076398	5.78807351257144	1.3354880834751e-07	0.039181098111756	G	A
MNEc.2.12.16864411.PC	TCF20	-0.281064629402069	-5.78736974745943	1.33943425506149e-07	0.0392408273680108	C	G
MNEc.2.20.23823167.BIEC2-524909	SS18	-0.101777775590703	-5.78689031377709	1.34212912568552e-07	0.0392654362767619	C	T
MNEc.2.5.19214772.PC	C31H6orf120	0.111032329835961	5.7867497422505	1.34292028282112e-07	0.0392796655206473	C	A
MNEc.2.16.66979908.PC	BBS4	0.138994900570326	5.78669042996475	1.34325423887026e-07	0.0392832555824425	T	G
MNEc.2.5.7555346.PC	GOLGA3	0.0877176999851802	5.78643394054933	1.34469933704109e-07	0.0392878121763996	G	A
MNEc.2.16.83007795.PC	LOC100062210	0.254978396287675	5.78608942222146	1.34664281340753e-07	0.0393134598536575	C	T
MNEc.2.7.64234066.PC	PDS5B	0.14032527442867	5.78574649459879	1.34858006453781e-07	0.0393317020613536	G	T
MNEc.2.10.3091441.PC	LOC102150024	-0.691488800137339	-5.78541024882499	1.35048223474381e-07	0.0393636468449966	C	T
MNEc.2.24.41271930.PC	NTRK2	0.306003026844864	5.78537107179284	1.35070403432169e-07	0.0393666097539122	T	C
MNEc.2.11.42597918.PC	FBXO9	-0.110623845498879	-5.78512184108581	1.35211588702076e-07	0.039372263882217	C	T
MNEc.2.10.59236545.PC	EEF1G	-0.267399581538002	-5.7850677859233	1.35242229281675e-07	0.0393728653038294	A	G
MNEc.2.21.9762249.PC	PHF6	-0.146832048600072	-5.78496389548079	1.353011376559e-07	0.0393794974033489	A	G
MNEc.2.9.11038432.PC	TMEM168	0.116605256128002	5.78486538765852	1.35357017303807e-07	0.039384362962619	C	A
MNEc.2.8.87691477.PC	BBS9	-0.256326508175331	-5.78480360658457	1.35392074899957e-07	0.039384362962619	A	G
MNEc.2.16.17774537.PC	LOC102150975	-0.243772700841277	-5.78478256178846	1.35404018786679e-07	0.039384362962619	G	A
MNEc.2.25.13135363.PC	ELL2	0.340462908578814	5.78458866074652	1.35514115374316e-07	0.0393981236969621	A	G
MNEc.2.18.54826933.PC	TSPAN15	0.168653752413019	5.78444160079782	1.35597674497186e-07	0.0394079793181653	G	A
MNEc.2.13.40531183.PC	MYH3	-0.410474839664579	-5.78426097230787	1.35700376653701e-07	0.0394278043843004	G	T
MNEc.2.22.2589891.PC	ADAMTS14	0.182313274889496	5.78425806315759	1.35702031371889e-07	0.0394278043843004	T	C
MNEc.2.22.41448347.PC	ANAPC2	0.0892799600377299	5.78420023962539	1.35734925392553e-07	0.0394294857190182	C	T
MNEc.2.9.77372460.PC	AHRR	0.220192821775849	5.78412479062878	1.35777857807614e-07	0.039439331669817	G	A
MNEc.2.6.43132394.PC	CCR9	0.685665456646583	5.78406675858298	1.35810888632853e-07	0.0394436750133999	T	C
MNEc.2.11.60343428.PC	IK	0.144318998078301	5.78400371184997	1.35846782702546e-07	0.0394492282705712	T	C
MNEc.2.15.87532511.PC	DPM1	-0.0865363972568609	-5.78369553763579	1.36022368470185e-07	0.0394735689759507	T	G
MNEc.2.8.62170212.PC	PTS	0.106059988198027	5.78320558632849	1.36301984224102e-07	0.0395171920317474	T	C
MNEc.2.1.88039876.PC	FAM175A	0.189171333502578	5.78311277865174	1.36355013424493e-07	0.039520166539589	A	G
MNEc.2.20.54507555.PC	LOC100052168	0.265343948402433	5.78291184556246	1.36469893847924e-07	0.0395282255239473	T	C
MNEc.2.28.1782869.PC	ANKRD6	0.237091184275712	5.78285820549374	1.36500577859515e-07	0.0395282255239473	G	T
MNEc.2.12.14458202.PC	LAT	-0.228203403608794	-5.78281414221437	1.36525788694596e-07	0.0395282605799329	A	G
MNEc.2.6.33015365.PC	TNFRSF13C	0.404544266147176	5.78273449859818	1.36571368483095e-07	0.0395283292369269	A	C
MNEc.2.7.86098739.PC	TMPRSS9	-0.171121326872023	-5.78271511914564	1.36582461549762e-07	0.0395283292369269	C	T
MNEc.2.3.115436733.PC	KCTD20	0.172949862348058	5.78251521804543	1.36696939521083e-07	0.0395459432898806	C	T
MNEc.2.22.15518687.PC	RNASEH1	-0.121131585666908	-5.78246660861743	1.36724791115037e-07	0.0395459432898806	T	C
[truncated: 697 more rows]
