# Supplementary material for: eQTL discovery and their association with severe equine asthma in European Warmblood horses
Source: BMC Genomics. 2018 Aug 2;19:581. doi: 10.1186/s12864-018-4938-9 (PMC6090848; doi:10.1186/s12864-018-4938-9)
Supplement: Supplementary file 1 — Figure S1. Minimum D-statistics determine mean read count cutoffs. Figure S2. PCA plots of normalized variance stabilized RNAseq counts after KS test filter. Figure S3. PCA plots of 1,056,195 SNP genotypes and colored by cohort. Figure S4. Matrix eQTL histograms and QQ-plots for all p-values for all cis and trans eQTL analyses using tag SNPs for the MCK1 treatment. Figure S5. Low confidence cis eQTLs. Figure S6. Joint modeling with eQTLBMA with possible overestimation of shared eQTLs across all PBMC treatments. Figure S7. Distance between eSNPs with the lowest FDR values per gene is small. Figure S8.. Enrichment of SNPs in trans regulatory hotspots genome wide. Figure S9. GWAS for RAO. Figure S10. Loss of DEXI gene expression regulation in HDE. Figure S11. Cis trans eQTL plot for all eQTLs for treatment HDE9. Table S1. High confidence additive linear cis eQTLs from the MCK treatment. Table S2. Low confidence additive linear cis eQTLs from the MCK treatment. Table S3. High confidence additive linear trans eQTLs from the MCK treatment. Table S4. Low confidence additive linear trans eQTLs from the MCK treatment. Table S5. High confidence additive linear cis eQTLs from the LPS treatment. Table S6. Low confidence additive linear cis eQTLs from the LPS treatment. Table S7. High confidence additive linear trans eQTLs from the LPS treatment. Table S8. Low confidence additive linear trans eQTLs from the LPS treatment. Table S9. High confidence additive linear cis eQTLs from the RCA treatment. Table S10. Low confidence additive linear cis eQTLs from the RCA treatment. Table S11. High confidence additive linear trans eQTLs from the RCA treatment. The eQTLs reported are limited to one eQTL per gene, representing the eSNP with the lowest FDR value for each gene. Table S12. Low confidence additive linear trans eQTLs from the RCA treatment. Table S13. High confidence additive linear cis eQTLs from the HDE treatment. Table S14. Low confidence additive linear cis eQTLs from the HDE [file 12864_2018_4938_MOESM1_ESM.zip › S16_Table.tsv.csv]

SNP	gene	beta	t-stat	p-value	FDR	Ref	Alt
MNEc.2.13.40301306.PC	LOC102150010	-5.24471464244019	-31.5401557751525	6.85808139336984e-47	5.98535470121663e-38	C	T
MNEc.2.13.40301306.PC	OFD1	1.20052088937505	23.0322518910647	4.73536996425943e-37	1.58952668963549e-28	C	T
MNEc.2.13.40301306.PC	EIF2S3	-0.562069298068924	-17.9622447634918	8.36872977796981e-30	1.14121331022442e-21	C	T
MNEc.2.13.41658194.PC	HCFC1R1	1.0332376119686	16.4145947724601	2.46992005393466e-27	2.83632871216475e-19	A	T
MNEc.2.13.40301306.PC	PUDP	-0.436124879031123	-12.6494445987981	8.89217837038913e-21	5.31548096530595e-13	C	T
MNEc.2.1.48775377.PC	RHOBTB1	-0.765752067079437	-11.6270417724548	7.20719427710048e-19	3.310547971741e-11	C	T
MNEc.2.16.38602443.PC	TMEM132C	3.32130655599069	10.2929198884882	2.60358170990178e-16	9.79423419431736e-09	G	T
MNEc.2.18.66664345.PC	CARF	0.715657844738925	10.176653606673	4.37923389928274e-16	1.57931962943225e-08	T	C
MNEc.2.25.2984498.PC	TDRD7	-0.508169078343182	-9.48872602239836	9.64905360382757e-15	2.52130572290587e-07	T	C
MNEc.2.2.56833045.PC	PNMA2	0.806901345540091	9.34560074756675	1.84114307537932e-14	4.36643477906658e-07	A	G
MNEc.2.15.88193643.PC	THNSL2	1.54670217558149	9.32737036929172	1.9991722764411e-14	4.66515282938233e-07	T	C
MNEc.2.3.115884693.PC	ZRSR2	-0.306332613704445	-9.15949752258236	4.26932822850829e-14	9.31508475834189e-07	T	C
MNEc.2.27.7072558.PC	ADAM32	0.791628794526652	9.09761987282673	5.64795469418463e-14	1.18279514037281e-06	T	C
MNEc.2.24.26439478.PC	PHC3	-0.484422758758932	-8.86515051314938	1.61704882797993e-13	2.9038496197859e-06	G	T
MNEc.2.28.6190281.PC	PCCA	0.279463882391264	8.86006910883192	1.6546713449604e-13	2.95923313591287e-06	G	A
MNEc.2.24.26439478.PC	EIF2AK2	-0.484588240326613	-8.66448731199039	4.01052960617877e-13	6.05565529061111e-06	G	T
MNEc.2.1.145152170.PC	GATM	0.433539311770341	8.65226142357989	4.23873391490968e-13	6.31518024125615e-06	C	T
MNEc.2.24.24951537.PC	INO80D	-0.536522067880662	-8.47623272800539	9.40218716066025e-13	1.27023370219162e-05	A	G
MNEc.2.23.16701694.PC	LOC100146487	-0.299747807198895	-8.38972532496559	1.39058639594538e-12	1.75379625862615e-05	C	T
MNEc.2.11.20148906.PC	KRT23	-0.843364755493973	-8.12532297464233	4.59414458850509e-12	4.6840136498756e-05	A	G
MNEc.2.6.8697917.PC	TPO	1.077716449376	8.06228653425979	6.10649676264625e-12	5.90844029039095e-05	G	A
MNEc.2.28.6190281.PC	SCAPER	0.334596369307841	8.05714754827429	6.24977486646795e-12	6.0071127295003e-05	G	A
MNEc.2.9.13796125.PC	KAT6A	-0.212685879565483	-7.95937494378348	9.71399013770093e-12	8.36078317074676e-05	C	A
MNEc.2.28.6190281.PC	NLK	0.239761832132539	7.93013156583398	1.10827067642321e-11	9.31827978721019e-05	G	A
MNEc.2.3.115929166.PC	TXLNG	-0.287605395317005	-7.91105707701547	1.20774891580271e-11	9.96272736802626e-05	C	T
MNEc.2.29.24272553.PC	CLSPN	0.770066655704671	7.87835499824498	1.39945359587745e-11	0.000111235502129063	T	C
MNEc.2.28.6190281.PC	RSRC1	0.29493178521963	7.85298010483186	1.56887007539055e-11	0.000121817007174127	G	A
MNEc.2.24.24951537.PC	BOD1L1	-0.243654666623008	-7.84114009295049	1.65477269118684e-11	0.000127353987629193	A	G
MNEc.2.7.97912455.PC	RC3H1	-0.350647663515403	-7.82925579614056	1.74571257704336e-11	0.000133169968188722	T	C
MNEc.2.24.24951537.PC	CBL	-0.316198732991323	-7.78855242849054	2.09663132482691e-11	0.000152929784781598	A	G
MNEc.2.24.36397790.PC	TMX3	-0.337365635272364	-7.76380361547256	2.34351977776754e-11	0.000166014175380445	C	T
MNEc.2.8.49046299.PC	LTF	0.752116253610097	7.73208799824399	2.70271213115066e-11	0.0001896123705989	A	G
MNEc.2.6.28519297.PC	ND2	-1.11222962772175	-7.7192587129093	2.86314526613309e-11	0.000198801933004514	C	A
MNEc.2.6.28519297.PC	COX1	-0.886629525352257	-7.67508419139477	3.49170525838449e-11	0.000232979168149598	C	A
MNEc.2.24.27405114.PC	MDM4	-0.575060946030541	-7.65961279216928	3.74292928110209e-11	0.000248153597456547	G	A
MNEc.2.13.28365431.PC	STK32B	0.559690414635341	7.6501123047397	3.90604123536519e-11	0.000256121294990036	C	T
MNEc.2.6.28519297.PC	ND1	-1.16196188205432	-7.62870978707713	4.29991173801938e-11	0.000275530506714949	C	A
MNEc.2.24.24951537.PC	KMT2A	-0.513784065218759	-7.5964481291127	4.96962099263074e-11	0.000309800768146776	A	G
MNEc.2.7.97912455.PC	CCNT1	-0.302629569519412	-7.59063559326407	5.10088653814046e-11	0.000317077782977902	T	C
MNEc.2.6.28519297.PC	COX3	-0.922600305380641	-7.58101834829018	5.32570186388544e-11	0.000325646477364619	C	A
MNEc.2.17.30875617.PC	KANSL1	0.193041231803292	7.53648919738182	6.50224438374234e-11	0.000384993202875426	C	A
MNEc.2.8.49151287.PC	USP37	-0.397165935696206	-7.52464245254372	6.85668189032456e-11	0.000400544397071389	A	G
MNEc.2.13.8643521.PC	TBL2	-0.364604099861746	-7.48655252236259	8.1319117078661e-11	0.000462620186705908	C	G
MNEc.2.28.6190281.PC	LOC102148423	0.562737214772288	7.48494327777451	8.19070324344606e-11	0.000464785010250648	G	A
MNEc.2.19.6391521.PC	NCOA3	-0.178012290140592	-7.4821293610297	8.29452463649613e-11	0.000468847346888074	T	C
MNEc.2.4.18351056.PC	CC2D1A	0.619512007056097	7.47948692020508	8.39321191468837e-11	0.000472279728070195	T	C
MNEc.2.8.49046299.PC	HAL	0.687614782696539	7.46819374139819	8.82832329582285e-11	0.000489509086828114	A	G
MNEc.2.29.24272553.PC	PCNA	0.60165730450766	7.46494524722147	8.95759213958418e-11	0.000491678725447273	T	C
MNEc.2.23.18095266.PC	ANXA1	0.345886250919919	7.44803857733268	9.66141696099787e-11	0.00051938206545901	A	G
MNEc.2.28.6190281.PC	LOC102148065	0.645431610201683	7.41166519503658	1.13677962053838e-10	0.000582913321929494	G	A
MNEc.2.4.42426449.PC	SDHAF3	-0.253321269813731	-7.40548171094239	1.16863556790507e-10	0.000594598407046126	A	C
MNEc.2.28.6190281.PC	LOC102147770	0.5192271581268	7.39159332157715	1.24346154089899e-10	0.000616604865047926	G	A
MNEc.2.20.9043836.PC	LOC102150802	0.411492932353983	7.36568905575558	1.39599470487797e-10	0.000673864537793536	A	G
MNEc.2.8.49046299.PC	RETN	0.925048748882248	7.35401322677785	1.47070126364624e-10	0.000700626006080249	A	G
MNEc.2.17.3683795.PC	EIF4EBP2	0.538156747565972	7.34411975943559	1.537108303448e-10	0.000727809722538374	T	C
MNEc.2.29.24272553.PC	CENPI	0.714119891045748	7.32756643223562	1.65495540803927e-10	0.000763836965837441	T	C
MNEc.2.20.31437858.PC	LOC100050706	-0.386246181976161	-7.31910472432417	1.71862562736398e-10	0.000787773916029037	A	G
MNEc.2.29.24272553.PC	CDCA8	0.801732930881213	7.31576571308638	1.74441547614638e-10	0.00079791902090514	T	C
MNEc.2.24.24951537.PC	ITPR2	-0.335573475996789	-7.31271779445373	1.76829297628597e-10	0.000805463703219792	A	G
MNEc.2.2.44030629.PC	PPP2R4	0.283886432647758	7.30849316830743	1.80192746803588e-10	0.000818685899790886	C	T
MNEc.2.8.52783505.PC	SBNO1	-0.288211145334853	-7.2827470646442	2.02111192523777e-10	0.000891766871606287	G	A
MNEc.2.28.6190281.PC	LOC100061057	0.389375612225294	7.28043752240555	2.04202458287869e-10	0.000897364695226853	G	A
MNEc.2.8.49046299.PC	S100A8	0.869599476025998	7.27857980242585	2.05900213597147e-10	0.000902100078047761	A	G
MNEc.2.24.24951537.PC	ANKRD44	-0.232713530468266	-7.25805595429124	2.25617444386906e-10	0.000969982491095573	A	G
MNEc.2.29.24272553.PC	SGOL1	0.674662797612654	7.24637695007513	2.37664451348844e-10	0.00100494383755045	T	C
MNEc.2.22.2141059.PC	LBR	0.317718872657218	7.24347633228256	2.4075434204987e-10	0.00101578304970779	C	T
MNEc.2.6.8697917.PC	C7H19orf43	0.394301720873826	7.24214030833707	2.42190953342715e-10	0.0010201297733286	G	A
MNEc.2.29.24272553.PC	ATAD2	0.564804701127394	7.2309811133784	2.54528178936231e-10	0.0010618457849233	T	C
MNEc.2.9.13796125.PC	ND5	-0.695625378811435	-7.22894173955443	2.56849469076132e-10	0.00106846535770423	C	A
MNEc.2.7.97912455.PC	PRDM2	-0.134878867171583	-7.21907691535914	2.68378651560386e-10	0.00110483993309999	T	C
MNEc.2.6.28519297.PC	ND4	-1.18480926401422	-7.21883088538339	2.68672674459116e-10	0.00110500788296765	C	A
MNEc.2.16.38892044.PC	C16H3orf18	0.480615306407875	7.19878662082133	2.93735074130933e-10	0.00118683218112622	A	G
MNEc.2.18.78567686.PC	TMEM237	0.402012735173311	7.19470975460199	2.99110280659419e-10	0.00119746300245169	G	A
MNEc.2.3.6057359.PC	LYZ	1.28877658612144	7.18082197850212	3.18165567129349e-10	0.00125096104469183	T	G
MNEc.2.7.6997402.PC	LOC100147591	0.476143471298141	7.18079280909073	3.18206834277786e-10	0.00125096104469183	A	G
MNEc.2.19.45495113.PC	DHRSX	0.458036132527711	7.16554545760838	3.40522854400127e-10	0.0013173295295997	G	A
MNEc.2.15.77157755.PC	S100A12	1.14088013721336	7.16262639872681	3.44969372468687e-10	0.00133099123469532	A	G
MNEc.2.11.43756384.PC	LOC102149755	0.56938944606345	7.15415594193351	3.58201624718192e-10	0.0013628038189618	G	A
MNEc.2.20.31025179.PC	PTRHD1	0.336005317684223	7.14404883767325	3.74652321350775e-10	0.0014081647537708	T	C
MNEc.2.22.23077043.PC	LOC100054381	0.528285426468088	7.13522564316211	3.89625980259323e-10	0.00144576546937777	G	T
MNEc.2.28.6190281.PC	PRKCE	0.414318764139786	7.13242293055552	3.94505780751756e-10	0.00146014783197408	G	A
MNEc.2.28.6190281.PC	GPATCH2	0.242073467701116	7.12597003322449	4.05973106095476e-10	0.0014887012901435	G	A
MNEc.2.29.30505382.BIEC2-762520	ASB13	0.437742960758768	7.09856619793313	4.58479165465979e-10	0.00161999575297622	T	C
MNEc.2.10.60054254.PC	BPIFC	1.09891241259073	7.09193550588495	4.72166072018071e-10	0.00165893909900005	T	C
MNEc.2.10.21321346.PC	LOC100053055	0.637324101621449	7.0824766446331	4.92396463656277e-10	0.00171599515633046	G	A
MNEc.2.7.97912455.PC	GPATCH2L	-0.231550827691793	-7.08059413910654	4.9652434121638e-10	0.00171989519298531	T	C
MNEc.2.27.12001424.BIEC2-705099	LOC100062369	-0.321257371039234	-7.06700576993392	5.27358022501012e-10	0.00180915471142539	T	C
MNEc.2.28.6190281.PC	EXOC6	0.222711243381415	7.06544466070725	5.3102004470851e-10	0.00181885780743098	G	A
MNEc.2.20.29169112.PC	LOC102148185	-1.09098922072823	-7.05793749084819	5.48986252605201e-10	0.00186013344626527	G	A
MNEc.2.4.79979927.PC	LOC102148406	0.436461057928345	7.05556951520913	5.54777654755643e-10	0.00187666395102242	T	C
MNEc.2.29.24272553.PC	MTFR2	0.762529610671714	7.04781687292367	5.74166518969181e-10	0.00192636581410841	T	C
MNEc.2.29.24272553.PC	TOP2A	1.3185485963176	7.04550930377575	5.80066574051384e-10	0.00194114291234464	T	C
MNEc.2.29.24272553.PC	CDCA2	0.560056362811049	7.03443346614033	6.09234872553039e-10	0.00202786632969721	T	C
MNEc.2.29.24272553.PC	RRM2	1.19593043516523	7.03406074695763	6.10241373801156e-10	0.00202966833213313	T	C
MNEc.2.29.24272553.PC	CCNA2	1.03049081174639	7.01073652252996	6.76626039239502e-10	0.00217904738095902	T	C
MNEc.2.18.1120337.PC	LOC100146284	1.08304405104288	6.99991600370504	7.09812790600037e-10	0.00224451233363184	G	A
MNEc.2.3.8991299.PC	EPB41L4A	0.459201499361863	6.99338059454305	7.30635121245466e-10	0.00229538511285941	C	T
MNEc.2.29.24272553.PC	CDCA3	0.957286320026093	6.98906009827031	7.4473258462405e-10	0.00232129097090692	T	C
MNEc.2.16.2191655.PC	RNF212B	0.877375579271395	6.96620992674104	8.23907916949e-10	0.00246930401591206	C	T
MNEc.2.15.75083622.PC	CCDC186	-0.129881823890541	-6.96446339515078	8.30292756173528e-10	0.00248648597167742	C	T
MNEc.2.29.24272553.PC	SPC25	0.692787859717452	6.95318183846979	8.72735515435463e-10	0.00258020108698742	T	C
MNEc.2.29.24272553.PC	SPC24	0.584650920691957	6.95099124417233	8.81223264993891e-10	0.00259124999985045	T	C
MNEc.2.28.6190281.PC	FARS2	0.330822524996501	6.94656176432947	8.98637162047867e-10	0.00262125965113094	G	A
MNEc.2.7.30303424.PC	COPS4	0.357270781271025	6.94429675789249	9.07673351727108e-10	0.00264072438512839	A	G
MNEc.2.31.21798825.PC	LOC106782361	-0.280556498254987	-6.93850144262548	9.31206532881278e-10	0.00268549050743529	C	A
MNEc.2.29.24272553.PC	CCNF	0.776124608042354	6.93837306894791	9.31734625209017e-10	0.00268549050743529	T	C
MNEc.2.29.5811272.PC	TMEM145	0.2418078136016	6.93627306930739	9.40415766522657e-10	0.00269983198552582	C	T
MNEc.2.3.99574788.PC	PPARD	0.320317319854975	6.92715767106455	9.79038251111093e-10	0.00278141444657076	C	T
MNEc.2.29.24272553.PC	KIF11	1.11870807508566	6.91904117304819	1.01475172352729e-09	0.00284387823125629	T	C
MNEc.2.11.60892596.PC	DAB1	0.413321492057146	6.91655086558303	1.02596650801584e-09	0.00286989393907253	C	T
MNEc.2.7.91789183.PC	TIMP2	0.384822490428712	6.91632760229272	1.02697793729596e-09	0.00287085307351196	G	A
MNEc.2.9.80589440.BIEC2-1106768	LOC100066253	-1.43439178544733	-6.91618484577492	1.027625172973e-09	0.00287085307351196	A	G
MNEc.2.25.27687221.PC	LOC102148112	0.245220909379934	6.9133801966206	1.0404234784626e-09	0.0029010356370846	T	C
MNEc.2.9.14454645.PC	XRN1	-0.124607941539041	-6.91170376734681	1.04814888406731e-09	0.00291698489088709	T	C
MNEc.2.14.82314824.PC	ATP6AP1L	-0.318251961377301	-6.91117099213547	1.05061595242303e-09	0.00292012605986854	T	C
MNEc.2.28.6190281.PC	YAF2	0.283797560399466	6.90442784596835	1.08234357426058e-09	0.002968603705136	G	A
MNEc.2.15.66145972.PC	CLIP4	-0.500231816290015	-6.90296153440983	1.08936775282767e-09	0.00298224596648674	T	C
MNEc.2.12.22104886.PC	IDO1	-0.670971963201208	-6.90148589373922	1.09648231471786e-09	0.0029960839412355	G	A
MNEc.2.13.26211283.PC	CCAR2	0.177890476940567	6.8975306883648	1.11578005219526e-09	0.00302884599561204	T	C
MNEc.2.15.69779181.PC	KLHL28	-0.17685644166345	-6.88579577582713	1.17504240174346e-09	0.00312663563204128	C	A
MNEc.2.1.69929776.PC	LOC102150867	0.457530543621298	6.88206070789984	1.19455257148798e-09	0.00314712600911386	A	G
MNEc.2.7.97912455.PC	SMG7	-0.21264654425691	-6.88018054241756	1.20449498811461e-09	0.00316250513582976	T	C
MNEc.2.28.6190281.PC	ZCCHC7	0.286490670518407	6.87616430656311	1.22600907756177e-09	0.00319328066594897	G	A
MNEc.2.28.19552972.PC	LTA4H	-0.279239384667593	-6.86861775282071	1.26747135638898e-09	0.00326499115554058	C	T
MNEc.2.10.78170739.PC	FBXO10	0.46429420312248	6.86535505128939	1.28582551656063e-09	0.0032967024115241	T	C
MNEc.2.15.75047163.PC	AGO2	-0.161010526961392	-6.86349220950652	1.29642291131451e-09	0.00331413685348782	G	A
MNEc.2.16.39715426.PC	ERCC3	-0.263978748225154	-6.85853966150646	1.32502066005394e-09	0.00336555546438919	T	C
MNEc.2.29.24272553.PC	KIF18B	0.897806615744703	6.85565047040443	1.34199216597015e-09	0.00339585227770018	T	C
MNEc.2.7.17789978.PC	GPATCH8	-0.183713088308778	-6.8351379649543	1.46885072929425e-09	0.00360457715588942	A	C
MNEc.2.20.26909790.PC	LOC102150905	0.588547127307005	6.834856090368	1.47067439409242e-09	0.00360540278897842	A	G
MNEc.2.29.24272553.PC	UBE2C	0.909721369627844	6.82463837551042	1.53831988183428e-09	0.00372933510789396	T	C
MNEc.2.20.27796241.PC	MHCX1	-0.615863126490103	-6.8217614485665	1.5579173593312e-09	0.00375621592244444	A	G
MNEc.2.20.34252520.PC	SMIM13	0.55903625108291	6.80943680707656	1.64471505718992e-09	0.00390733824442537	T	G
MNEc.2.29.24272553.PC	PRR11	0.710939730937901	6.79085939590768	1.78469694344654e-09	0.00411623924945691	T	C
MNEc.2.12.4287277.PC	AMOTL1	0.48319535802601	6.79042743093912	1.78808869775731e-09	0.00411961055345591	A	G
MNEc.2.28.6190281.PC	DIS3L2	0.214686730004455	6.78634335543617	1.82047431267839e-09	0.00417010352768421	G	A
MNEc.2.9.13743636.PC	PUM1	-0.138074356306454	-6.78456692094905	1.83474196693401e-09	0.0041782610053291	T	G
MNEc.2.20.29695389.PC	LOC100068433	-1.48366531340585	-6.78219856834462	1.85393639134801e-09	0.00420044989190172	A	C
MNEc.2.24.18199501.PC	PRDM15	-0.169933163371885	-6.76807063085186	1.97264712055832e-09	0.00435740023232021	T	C
MNEc.2.29.24272553.PC	TTK	0.791151196336758	6.76595964421439	1.99102087672086e-09	0.00439023008255646	T	C
MNEc.2.28.6190281.PC	HDAC8	0.289563158343931	6.76338040406043	2.01370085655426e-09	0.00441347790197893	G	A
MNEc.2.16.44782746.PC	XYLB	-0.204136582468273	-6.75902656005079	2.0525683848022e-09	0.0044717132619965	C	T
MNEc.2.4.4347828.PC	CMTM8	0.434484673841	6.75737559775112	2.06750065192047e-09	0.00449302886170114	C	A
MNEc.2.3.17126049.PC	NFATC3	0.208198810476842	6.75177192766335	2.1189917645706e-09	0.00457757175834956	A	G
MNEc.2.15.25585365.PC	AGER	0.171132442586872	6.74975347533097	2.13784894596984e-09	0.00460463103876324	G	T
MNEc.2.11.60892596.PC	CNTNAP2	0.49790428382049	6.73392716363084	2.29159083330205e-09	0.00481921427890107	C	T
MNEc.2.8.20499580.PC	RIMBP2	0.302517128176697	6.72889902889115	2.3426943759029e-09	0.00488664979809418	G	A
MNEc.2.6.77382917.PC	LOC106783322	0.836055826015193	6.71878418237584	2.44894581205965e-09	0.00502422346319558	A	G
MNEc.2.17.72324038.PC	CDH4	0.743212880981046	6.71780684554802	2.45946206802171e-09	0.00503396498284415	A	C
MNEc.2.15.86479603.PC	PPP1R13L	0.399445743252294	6.70510918040728	2.60023097923466e-09	0.00520729233685208	A	G
MNEc.2.29.24272553.PC	ZWINT	0.714697297495437	6.69739135712082	2.68966697987903e-09	0.00530322091579023	T	C
MNEc.2.23.49102197.PC	MTMR4	-0.149743918608583	-6.688195297436	2.80022382824972e-09	0.00544779472665047	C	T
MNEc.2.29.24272553.PC	CEP55	0.611828291766847	6.68625295704624	2.82414528514732e-09	0.00548289075959105	T	C
MNEc.2.24.25568219.PC	ARFGEF2	-0.298278747215357	-6.68479074717274	2.84228715817185e-09	0.00550508492182784	G	T
MNEc.2.11.60892596.PC	PRKG1	0.38978673976926	6.68386819178245	2.85379286367638e-09	0.00552001952600862	C	T
MNEc.2.1.43476824.PC	GGH	-0.535011596977488	-6.68264792801356	2.86908243506827e-09	0.00553866480593098	A	G
MNEc.2.16.44139211.PC	RSF1	-0.135687736143529	-6.68255489068623	2.87025149467429e-09	0.00553866480593098	T	C
MNEc.2.29.24272553.PC	NCAPH	0.803673536005164	6.68033527108815	2.89828259862093e-09	0.00555681237662606	T	C
MNEc.2.29.24272553.PC	GEN1	0.650422038250156	6.67510873583656	2.96536416700614e-09	0.0056383574774156	T	C
MNEc.2.25.17627592.PC	LOC100630493	0.279407259505938	6.65633038297638	3.21933296842688e-09	0.00595266107316935	C	T
MNEc.2.24.41271930.PC	PTPRN2	0.406345434685209	6.6562152584153	3.22095466734269e-09	0.00595313713636383	T	C
MNEc.2.29.24272553.PC	BUB1B	0.913802881399809	6.6552464523003	3.23463385484812e-09	0.00597083290019009	T	C
MNEc.2.29.24272553.PC	KIAA0101	1.16097408494918	6.65451351394937	3.24502093425494e-09	0.00598350448728787	T	C
MNEc.2.29.24272553.PC	RACGAP1	0.798971367859682	6.65256309178578	3.27282336759274e-09	0.006022077825189	T	C
MNEc.2.7.97912455.PC	MDC1	-0.15831951429676	-6.64815689160809	3.33650431088171e-09	0.00608966026873296	T	C
MNEc.2.18.8868485.PC	LOC100053834	1.32428241040986	6.6479425159661	3.33963373701285e-09	0.00608966026873296	G	A
MNEc.2.29.24272553.PC	NCAPG	0.820146759097269	6.64730305966269	3.34898572938279e-09	0.00609517962822775	T	C
MNEc.2.29.24272553.PC	SHCBP1	1.00331793124549	6.64505365126341	3.38208991459904e-09	0.00612580487588577	T	C
MNEc.2.24.41271930.PC	OPCML	0.336050193083315	6.64223074045332	3.42409362975643e-09	0.00616919864532595	T	C
MNEc.2.24.24951537.PC	BBX	-0.263893285803214	-6.6383174570473	3.48317830087765e-09	0.00622733518964918	A	G
MNEc.2.24.41257669.PC	SPOCK3	0.280007103526577	6.63349325070934	3.55740923474716e-09	0.00631421329047803	T	C
MNEc.2.14.1804347.PC	SPIDR	0.303491261632364	6.62479564052381	3.69522499310377e-09	0.00648369180627599	G	A
MNEc.2.10.59265243.PC	RPL18A	-0.258757120459563	-6.61789909276676	3.80825366957129e-09	0.00658186698885428	T	C
MNEc.2.21.3431647.PC	CENPL	0.421083019026639	6.60296357108525	4.0649160974427e-09	0.00686727503686319	C	T
MNEc.2.6.20779273.PC	LOC100050862	-0.157382267638374	-6.59998282368801	4.11815539705564e-09	0.00691686295277671	A	G
MNEc.2.21.7568232.PC	ZSWIM5	0.198132010585361	6.59591298464004	4.19196468885588e-09	0.00698189938615472	T	C
MNEc.2.4.55968600.PC	LOC100630411	0.532375239491573	6.59447348625578	4.21838363314955e-09	0.00700932056873085	C	T
MNEc.2.1.141255169.PC	EPB42	0.42084475396884	6.59418615335003	4.2236767439509e-09	0.00701128101338566	T	C
MNEc.2.13.42073464.PC	LOC106782068	0.558949212868109	6.59150298038925	4.27342372355868e-09	0.00705558331613744	C	T
MNEc.2.20.33181987.PC	KMT2E	-0.186131853242042	-6.58967721606306	4.30760561804802e-09	0.00708793419127175	G	A
MNEc.2.28.6190281.PC	LIN52	0.204818514041106	6.58488148856027	4.39868717029762e-09	0.00717289096385846	G	A
MNEc.2.24.24951537.PC	PRR14L	-0.279302079917538	-6.58008815290786	4.49163018297143e-09	0.00726158745138606	A	G
MNEc.2.29.24272553.PC	CDC20	0.912371835696653	6.56840281559509	4.72644477818507e-09	0.0074700091390875	T	C
MNEc.2.25.2068797.PC	LOC102148741	-0.24592008226112	-6.56832203270592	4.72810971498231e-09	0.0074700091390875	T	C
MNEc.2.15.75083622.PC	CHD1	-0.0961961151753538	-6.56288476834797	4.84151813010886e-09	0.00758819940114279	C	T
MNEc.2.6.77382917.PC	COL16A1	0.9067590385448	6.56279373285879	4.84343967811169e-09	0.00758819940114279	A	G
MNEc.2.17.14559784.PC	SPP1	1.15104175806208	6.55858961896278	4.93300693697632e-09	0.00764427561842727	G	T
MNEc.2.25.4955109.PC	LOC102149862	-0.32451820760682	-6.55686197391061	4.9702879018907e-09	0.0076829486284569	G	A
MNEc.2.21.3431647.PC	CASC5	0.584835059847534	6.5523815957521	5.06827614808341e-09	0.00779300832537574	C	T
MNEc.2.1.5239060.PC	UGGT1	-0.153084708832185	-6.55150277957029	5.08771968753975e-09	0.00781068086701795	T	C
MNEc.2.6.16334698.PC	ZNF667	0.355604319337622	6.54877309260784	5.14858573327492e-09	0.00785834434474556	G	A
MNEc.2.1.157698880.PC	USP50	0.34023478667717	6.54643218272237	5.20135719875952e-09	0.00791949985534846	T	C
MNEc.2.7.30303424.PC	LOC102149605	0.663662836023578	6.54548451334814	5.22287272622351e-09	0.00792813188191483	A	G
MNEc.2.4.55968600.PC	PRDM5	0.455206802987456	6.54010510680762	5.34668629984704e-09	0.00804546461277035	C	T
MNEc.2.24.41194684.PC	PACRG	0.226436921678506	6.53931626709724	5.36508524512762e-09	0.00806189757927292	G	A
MNEc.2.29.24272553.PC	KIF22	0.836813567695233	6.53201030842657	5.53849862529414e-09	0.0082233680426377	T	C
MNEc.2.29.24272553.PC	KIF2C	0.866621359363896	6.52924401496493	5.60559864689251e-09	0.00828915101440425	T	C
MNEc.2.6.28326029.PC	GPR35	-0.282733005245345	-6.52768522190531	5.64376332286523e-09	0.00832690777623995	A	G
MNEc.2.20.33142369.PC	NDUFA4L2	1.43709396408757	6.52350611442952	5.74735731624003e-09	0.00841606722593462	A	G
MNEc.2.29.24272553.PC	HJURP	0.865250389646967	6.51789041962174	5.88953430183036e-09	0.00856391250904334	T	C
MNEc.2.8.60812873.PC	GADD45G	0.446578051100451	6.51764064783832	5.89593826861834e-09	0.00857036861505665	T	G
MNEc.2.19.1593351.PC	SPECC1L	0.462700106419045	6.51101253224363	6.06842171637259e-09	0.00870796340718025	G	A
MNEc.2.1.90400626.PC	PANK3	-0.37547686367482	-6.49885238824045	6.39796262851307e-09	0.00899740324428047	C	A
MNEc.2.31.22205001.PC	CBX5	-0.209541768832978	-6.49293983950161	6.56453759502183e-09	0.00915202218056463	T	C
MNEc.2.29.24272553.PC	KIF15	0.653579379166161	6.49054115331354	6.63333453357647e-09	0.00920207288573406	T	C
MNEc.2.1.155306713.PC	FBXW4	-0.119362571022696	-6.48932722018449	6.66842313549369e-09	0.0092319661288984	C	T
MNEc.2.29.24272553.PC	CDC25C	0.754218256580295	6.47967120868696	6.95415511263515e-09	0.00945653246759276	T	C
MNEc.2.9.2549244.PC	PTBP3	0.148256858917924	6.47946355777146	6.9604310789893e-09	0.00945746331339437	A	G
MNEc.2.11.55784566.PC	POLR3K	-0.183803615470829	-6.47897291154248	6.97528248909014e-09	0.0094675604122976	T	C
MNEc.2.29.24272553.PC	CDK1	0.85876535606207	6.47799280817386	7.00504334371677e-09	0.00949319095570859	T	C
MNEc.2.13.31085330.PC	MAP3K1	-0.174845482193553	-6.47748520131204	7.02050623195167e-09	0.00949464697728849	G	A
MNEc.2.21.3431647.PC	LOC100071612	0.49382327673265	6.47593656818187	7.06789040287301e-09	0.00953100188190124	C	T
MNEc.2.20.31368654.PC	LOC100054448	-0.722305147015099	-6.46640283911493	7.36665430051105e-09	0.00977004045804654	C	T
MNEc.2.26.23518155.PC	TNFSF15	0.634261529148455	6.46466292880728	7.42251291915605e-09	0.00981806511985289	T	C
MNEc.2.29.24272553.PC	AURKB	1.09412895854704	6.46056668609407	7.5556816044831e-09	0.00992203075589092	T	C
MNEc.2.2.110589275.PC	DUSP18	0.189696870143946	6.45799348503215	7.6405434259192e-09	0.00998883503744456	C	T
MNEc.2.5.35219538.PC	CATSPER2	-0.363350851006104	-6.45525739226116	7.73181277222494e-09	0.0100247798982021	A	C
MNEc.2.11.8194581.PC	LOC102150099	0.559427735137208	6.45305140385272	7.80618458911599e-09	0.0100870696050863	A	G
MNEc.2.18.68888807.PC	RASSF6	0.808028424372036	6.45011325742098	7.90634122273798e-09	0.0101703985865217	C	T
MNEc.2.12.17179842.PC	EIF4G3	-0.127284136662832	-6.44992273957982	7.91287942097946e-09	0.0101733966643544	A	G
MNEc.2.29.24272553.PC	CCNB1	0.908205476215735	6.44856935725417	7.95947920199355e-09	0.0102095736091551	T	C
MNEc.2.17.72324038.PC	ALX4	0.693769875139474	6.44311282755401	8.15013132138186e-09	0.0103130858711452	A	C
MNEc.2.1.146661469.PC	SNX29	0.287568179950798	6.44145029507351	8.20911421903646e-09	0.0103472870311965	C	T
MNEc.2.22.47556262.PC	FAM217B	0.441008142452094	6.43780335647701	8.33998392994249e-09	0.0104578698229501	A	G
MNEc.2.8.49151287.PC	PARP14	-0.541715460825071	-6.43305784014154	8.51337315819611e-09	0.0105759985681637	A	G
MNEc.2.16.78404433.PC	LYST	-0.236538328635923	-6.43305018772111	8.5136556208615e-09	0.0105759985681637	G	A
MNEc.2.1.161944877.PC	LOC106782106	0.517929127958711	6.43145591505197	8.5727054851271e-09	0.0106034352579988	T	C
MNEc.2.28.6190281.PC	EXOC6B	0.257593292721466	6.42994740754837	8.62895202071926e-09	0.0106548850991548	G	A
MNEc.2.28.6190281.PC	MNAT1	0.260391563349851	6.42927678608901	8.65407413414126e-09	0.010668684838729	G	A
MNEc.2.24.41194684.PC	KHDRBS2	0.28762350348479	6.42858012402913	8.68024844143423e-09	0.0106807413284656	G	A
MNEc.2.7.86049714.PC	PLEKHA6	0.730970194226053	6.42561748797925	8.79243589819872e-09	0.0107774613594338	A	G
MNEc.2.9.14180026.PC	EP300	-0.197857377463836	-6.4244919306674	8.83543315086229e-09	0.0107907614266859	A	G
MNEc.2.29.24272553.PC	GINS2	0.435222303363593	6.42376160866071	8.86344336994519e-09	0.0108095640513889	T	C
MNEc.2.29.24272553.PC	BUB1	0.798801412348731	6.42319161050675	8.885365717579e-09	0.0108244786462927	T	C
MNEc.2.6.80438070.PC	LOC100063776	0.279958082096092	6.421850918488	8.93714110021473e-09	0.0108602662167401	C	T
MNEc.2.29.24272553.PC	OIP5	0.424298222941143	6.4194787049291	9.02948504513085e-09	0.0109300620252085	T	C
MNEc.2.29.24272553.PC	DHFR	0.525121574670695	6.41852183839599	9.06700010821291e-09	0.010941892930799	T	C
MNEc.2.20.5690808.PC	WDR62	0.329017701224652	6.41399425299916	9.24661234737408e-09	0.011060762898536	G	T
MNEc.2.26.9661041.PC	CCL13	0.920486090024862	6.41382891514781	9.25323764692723e-09	0.0110656547086029	T	C
MNEc.2.29.24272553.PC	SPDL1	0.346052658237369	6.39837181978049	9.89383577911826e-09	0.0114824381369079	T	C
MNEc.2.17.72324038.PC	LOC106783480	0.54704375752667	6.39678844627377	9.96188502445497e-09	0.0115235791699162	A	C
MNEc.2.22.26008889.PC	LOC102150711	0.572046316002489	6.39562164212685	1.00123275155788e-08	0.0115554172478282	T	C
MNEc.2.28.6190281.PC	CDKAL1	0.323131117518124	6.39408890683004	1.00789740779486e-08	0.0116005181376173	G	A
MNEc.2.28.6190281.PC	STX8	0.271195881628634	6.3940591190157	1.00802736554617e-08	0.0116005181376173	G	A
MNEc.2.21.46555403.PC	GAA	0.483355107735394	6.39075432671633	1.0225489333744e-08	0.0116908315356756	C	A
MNEc.2.18.5859628.PC	TAX1BP3	-0.273061570298237	-6.38728655059616	1.03800932722658e-08	0.0117835225875476	T	G
MNEc.2.26.11937069.PC	EIF5A	-0.168606820653597	-6.38705953966594	1.03902944133632e-08	0.0117883252033033	T	G
MNEc.2.3.56548180.PC	LOC100050034	0.78914243227821	6.38613547540961	1.04319213964324e-08	0.011811547095652	A	G
MNEc.2.24.2357070.PC	PARS2	-0.165954394266761	-6.38607714947343	1.0434554377979e-08	0.011811547095652	G	A
MNEc.2.29.24272553.PC	KIF20A	0.749409163349413	6.38498635821713	1.04839168352156e-08	0.0118336570581637	T	C
MNEc.2.21.52203410.PC	LOC102150734	0.460181319713435	6.38306870511988	1.05712589248646e-08	0.0118842829519216	T	C
MNEc.2.20.7028246.PC	ICE1	-0.160872849365646	-6.38021258373793	1.0702681635266e-08	0.0119568733660091	C	A
MNEc.2.3.33590252.PC	IL5	0.828338139503326	6.37712957774262	1.08463595923955e-08	0.0120558068584431	T	C
MNEc.2.29.24272553.PC	KNSTRN	0.258029678261759	6.37706786283732	1.08492551087356e-08	0.0120558068584431	T	C
MNEc.2.13.28365431.PC	GRB10	0.738668248453062	6.37485823890152	1.09534309887732e-08	0.0121344880192742	C	T
MNEc.2.22.17712433.PC	THEM4	0.312364766974192	6.37226871506869	1.10767783417996e-08	0.0122245832314408	A	C
MNEc.2.6.11544892.PC	POLR2A	-0.181139621221988	-6.36974259251347	1.11984300766939e-08	0.0123028340072983	G	A
MNEc.2.8.88353238.PC	STXBP5	-0.345409450002839	-6.36901800180245	1.12335679413444e-08	0.0123197257139596	A	G
MNEc.2.29.24272553.PC	SMC2	0.526987923244817	6.36827460795039	1.1269731035056e-08	0.0123345859972994	T	C
MNEc.2.6.80732384.PC	SIX4	0.560289569378087	6.35796457087463	1.17833135552343e-08	0.0126345002017017	G	A
MNEc.2.10.22666466.PC	LOC102147584	-0.193076618550135	-6.35794976884566	1.17840673025422e-08	0.0126345002017017	T	C
MNEc.2.19.12342022.PC	CNPY4	0.299134458043882	6.35772589897911	1.17954729992638e-08	0.0126374139779056	A	C
MNEc.2.7.97912455.PC	PRRC2C	-0.203129607577733	-6.3568310991483	1.18411703615441e-08	0.0126464903981646	T	C
MNEc.2.28.6190281.PC	RAD51B	0.470102590632792	6.34991276786555	1.22004532511719e-08	0.0128715487482471	G	A
MNEc.2.24.30227455.PC	NUFIP2	-0.154938452746133	-6.34747574979278	1.23295647204888e-08	0.0129458171142505	A	G
MNEc.2.30.19565528.PC	MSI2	-0.304232512580032	-6.34728824393132	1.23395544784687e-08	0.0129531894328163	C	T
MNEc.2.29.24272553.PC	CENPN	0.584289241844689	6.34550339559811	1.24350478027624e-08	0.0130158587122201	T	C
MNEc.2.29.24272553.PC	KIFC1	0.86003761804415	6.34137652534239	1.26586536452595e-08	0.0131569464079965	T	C
MNEc.2.29.24272553.PC	GTSE1	0.555011396982302	6.33864286731225	1.28089570978315e-08	0.0132511256671616	T	C
MNEc.2.9.50708045.PC	MTOR	0.138062926439072	6.33752470372304	1.28709442253262e-08	0.0132688382491845	A	G
MNEc.2.23.37829748.PC	LOC102148798	-0.509915544198908	-6.33688844729298	1.29063484893335e-08	0.0132811033790838	A	C
MNEc.2.9.49258263.PC	FOS	0.664377324499696	6.33250896045701	1.31526716235434e-08	0.0133885904774301	A	G
MNEc.2.7.30122475.PC	LRRC28	0.156094560779516	6.33170585985716	1.31983438800114e-08	0.0134001694477589	C	T
MNEc.2.10.32863832.PC	ELOVL4	-0.268140253827005	-6.32767758436209	1.34298097848006e-08	0.0135135468346974	G	A
MNEc.2.5.95968607.BIEC2-931528	ANKHD1	0.129465699775486	6.32708756678309	1.34640478943449e-08	0.0135314111555118	C	T
MNEc.2.10.39135117.PC	SLF2	-0.217019237473983	-6.32668442315031	1.34874915521514e-08	0.0135424962923369	C	T
MNEc.2.22.33382109.PC	LOC102150609	-0.542551039324955	-6.32409894490288	1.36388056240295e-08	0.0136036529632967	T	C
MNEc.2.28.6190281.PC	ARID1B	0.211498818645708	6.31710929623426	1.40563312052943e-08	0.0138241938384931	G	A
MNEc.2.29.24272553.PC	NDC80	0.724293523805948	6.31683844672012	1.40727623751052e-08	0.0138279394463646	T	C
MNEc.2.12.8259610.PC	SYNE3	-0.210611229873541	-6.31240289028356	1.43445663560774e-08	0.0139908003436058	G	A
MNEc.2.1.123541527.PC	HPSE	0.482468276553545	6.31037229434652	1.4470724919438e-08	0.0140585691250808	G	A
MNEc.2.19.47773559.PC	CPOX	-0.146236785963792	-6.31018151765808	1.44826339101307e-08	0.0140596697112435	C	T
MNEc.2.9.2549244.PC	KIAA2026	0.131868666106821	6.3089938225248	1.45569926382964e-08	0.0140932421214933	A	G
MNEc.2.1.169781205.PC	FAM135A	0.456424277169491	6.30845837916583	1.45906388540506e-08	0.0141042973722563	T	C
MNEc.2.24.27405114.PC	QSER1	-0.294896207806607	-6.30841691596728	1.4593247527682e-08	0.0141042973722563	G	A
MNEc.2.9.17887631.PC	SOS1	0.139127867148139	6.30758257311443	1.46458387068568e-08	0.0141363406369972	C	T
MNEc.2.21.3431647.PC	TCF19	0.485924761756631	6.30721837981942	1.46688536652526e-08	0.0141450997427388	C	T
MNEc.2.24.41194684.PC	KCNIP1	0.313383938807546	6.30683517874196	1.46931084366705e-08	0.0141475437044064	G	A
MNEc.2.22.37225434.PC	ERBB2IP	0.186696723013186	6.3057058022913	1.47648235048958e-08	0.0141850955377118	G	T
MNEc.2.11.8711007.PC	PIAS1	-0.157179051767235	-6.30506339802771	1.4805770370728e-08	0.0141892054864575	T	G
MNEc.2.24.41271930.PC	LOC106782324	0.254223521948365	6.30212915065023	1.49942323441567e-08	0.014292418010594	T	C
MNEc.2.18.65008936.PC	USP5	-0.100644582826488	-6.29919613343684	1.51849865884756e-08	0.0143837685400724	A	C
MNEc.2.15.75083622.PC	FOXN2	-0.165636757240604	-6.2981852460028	1.52512862296683e-08	0.0144158062802237	C	T
MNEc.2.11.12326723.PC	LAMA4	1.17848518232169	6.29808295057929	1.5258011268013e-08	0.0144178752793394	G	A
MNEc.2.5.60200416.PC	RPGR	0.259720621143083	6.29669142250582	1.53497840695563e-08	0.0144513957292487	G	A
MNEc.2.20.5690808.PC	TRAIP	0.425684652378874	6.29406482441537	1.55245016291012e-08	0.0145343570887923	G	T
MNEc.2.2.70281679.BIEC2-486882	LOC100065203	0.202098286904622	6.29360477788593	1.5555305077708e-08	0.0145536233015075	T	C
MNEc.2.11.60892596.PC	PCDH9	0.347414483814076	6.29337868679133	1.55704656642579e-08	0.0145536233015075	C	T
MNEc.2.9.44033790.PC	NKTR	-0.257180164164158	-6.29236373809345	1.56387035408317e-08	0.0145724928463668	T	C
MNEc.2.4.44845787.PC	DFNB31	0.396968537293698	6.2861530743571	1.60627544040092e-08	0.0148018020520452	G	A
MNEc.2.5.96060297.PC	OXNAD1	-0.179903394522789	-6.28496971439734	1.61448321814698e-08	0.0148219890861566	T	C
MNEc.2.10.33223386.PC	LOC106781990	0.275279280895874	6.28356671919748	1.62426814587938e-08	0.0148779548403686	T	C
MNEc.2.20.40707692.PC	FAM83F	-0.3499447159652	-6.28018137160658	1.64812080753392e-08	0.0150113632124231	A	G
MNEc.2.14.67364318.PC	PCSK5	0.333755193659277	6.27714325087804	1.66982174486836e-08	0.0151175124759469	T	C
MNEc.2.23.48320423.PC	LOC106782471	0.429175646471811	6.27045983405423	1.71856025834041e-08	0.0153157184023161	C	T
MNEc.2.7.97912455.PC	GOPC	-0.191463983890673	-6.27037005601839	1.71922444575889e-08	0.0153157184023161	T	C
MNEc.2.24.24951537.PC	ARID1A	-0.243318155528261	-6.26831769639517	1.73447744898879e-08	0.0153680825442984	A	G
MNEc.2.8.88353238.PC	GNAT2	-0.29733355348205	-6.26698247683587	1.74447249343647e-08	0.0154109276242431	A	G
MNEc.2.5.95968607.BIEC2-931528	NCOR1	0.1481282784448	6.26543827989049	1.75610292868387e-08	0.0154630974136928	C	T
MNEc.2.15.84165981.PC	IFI27	-0.653814839589919	-6.26341081582534	1.77148969990057e-08	0.0155226744899623	T	C
MNEc.2.3.92928423.PC	KDM4C	0.279648556652329	6.26008309467258	1.79703385348125e-08	0.0156299743455806	G	T
MNEc.2.2.36741090.PC	APOA1BP	-0.218885413679519	-6.25723189983973	1.81920962499013e-08	0.0157635593176728	C	T
MNEc.2.15.8600134.PC	SGMS1	0.174136265841417	6.25693586854682	1.82152752109139e-08	0.0157742471342222	T	C
MNEc.2.31.16520353.PC	LOC100629802	0.58406105602449	6.25346270284638	1.84894117979934e-08	0.0158852624253318	C	T
MNEc.2.11.60892596.PC	GRID2	0.386484441142301	6.24808254216069	1.89221426318801e-08	0.0160543095068274	C	T
MNEc.2.14.92075563.PC	ENC1	-0.795151134706279	-6.24527017573515	1.91523140323528e-08	0.0161498376783233	A	G
MNEc.2.29.24272553.PC	BIRC5	0.834868558695987	6.24489570936107	1.91831694563441e-08	0.0161662447925761	T	C
MNEc.2.20.22697557.PC	TTYH2	0.5167757134418	6.24025153558698	1.95699514245215e-08	0.0163212543954465	A	G
MNEc.2.4.87623539.PC	LDLRAD4	0.331717275929393	6.23714640221242	1.98328483049441e-08	0.0164440573128834	G	A
MNEc.2.17.21782263.PC	MLLT10	0.198639179411413	6.2369149990032	1.98525793474019e-08	0.0164508682989889	G	A
MNEc.2.1.99343806.PC	LOC100070840	-0.222485699615686	-6.23283256767149	2.02038847145849e-08	0.016575328835604	G	T
MNEc.2.17.12280685.PC	SDC3	-0.681635201785717	-6.23008743887785	2.04435602590736e-08	0.0166467721537744	C	T
MNEc.2.23.8854313.PC	LOC100051567	-0.167039013281018	-6.22791229949051	2.06354647417291e-08	0.0167298966895339	A	G
MNEc.2.7.97912455.PC	THUMPD1	-0.163120250369215	-6.22784432777815	2.06414902448638e-08	0.0167298966895339	T	C
MNEc.2.1.178808530.PC	TOLLIP	0.286063243118664	6.22180515840891	2.11838474554229e-08	0.0169958560184599	G	T
MNEc.2.11.60892596.PC	THSD7B	0.307249636770096	6.22084982553147	2.12709237417864e-08	0.0170406531584481	C	T
MNEc.2.13.26317375.PC	LOC100054938	0.0948938578690544	6.21944775536965	2.13993602021483e-08	0.0171058616967284	C	T
MNEc.2.7.8259031.PC	RCBTB2	0.244526200408118	6.21156344519742	2.21360089989484e-08	0.0173824370965627	C	T
MNEc.2.5.96060297.PC	HSPA9	0.169562235469528	6.20354720465657	2.29106809433378e-08	0.0177230784261727	T	C
MNEc.2.19.1593351.PC	KLHL21	0.491903129414632	6.20288173131314	2.29761827382409e-08	0.0177517204582593	G	A
MNEc.2.8.15982764.PC	MAP2K5	-0.13072748351514	-6.20137109363182	2.31255609843227e-08	0.0177915307769626	T	G
MNEc.2.7.26601664.PC	LOC100054601	-0.325097102650697	-6.19930715253008	2.3331205168069e-08	0.0178741111308102	C	T
MNEc.2.15.18658014.BIEC2-292780	PABPC1	0.189800616543714	6.19907930754275	2.33540173774223e-08	0.0178884471096487	T	C
MNEc.2.16.79070780.PC	NPTN	-0.0925687216994186	-6.19605381729543	2.36590327436719e-08	0.0180082829267938	T	G
MNEc.2.27.12852924.PC	TASP1	0.26495514168323	6.19517127126163	2.37487463253688e-08	0.0180513797801048	T	C
MNEc.2.31.20218950.PC	LOC102148022	-0.442088077223164	-6.19274494785338	2.39971264450554e-08	0.0181327850347506	A	G
MNEc.2.15.30360416.PC	MTPN	-0.161863128063188	-6.19090903768797	2.41867715122181e-08	0.0181947092108387	A	G
MNEc.2.6.64111024.PC	RNF41	0.443576023519148	6.18854751248385	2.44328910563828e-08	0.0182816169433434	T	C
MNEc.2.13.27896614.PC	PYGB	0.190999199312639	6.18704747363089	2.45905099051858e-08	0.0183366703942401	C	T
MNEc.2.1.150083158.PC	LOC100073226	-0.134944752614146	-6.18637174921556	2.46618406110601e-08	0.018371024692944	G	T
MNEc.2.6.82328915.PC	UBR5	0.121916914123885	6.1861684419483	2.46833420938494e-08	0.018377629958205	T	G
MNEc.2.29.23871727.PC	KIF24	0.503307134575626	6.1851235173123	2.47941444975733e-08	0.0184015020721881	T	G
MNEc.2.13.28365431.PC	EYA2	0.242524256550925	6.17961939289197	2.53859598684225e-08	0.0186086543158477	C	T
MNEc.2.4.94290316.PC	GTF2A1	-0.134468606540149	-6.1793068797042	2.54199776837655e-08	0.0186207855371963	C	A
MNEc.2.24.13010286.PC	MTMR9	0.241655188448199	6.17602821902107	2.57795948579305e-08	0.0187460479159472	T	C
MNEc.2.11.60892596.PC	AGBL1	0.336460290090071	6.17466969180334	2.59300729705386e-08	0.0187710150093068	C	T
MNEc.2.20.30630196.PC	C23H9orf3	0.182839006311348	6.17420228615813	2.59820459019005e-08	0.0187868225347949	C	T
MNEc.2.1.178808530.PC	RNF185	0.232580228895856	6.173112548218	2.61036189290538e-08	0.0188194677075446	G	T
MNEc.2.16.408094.PC	DYNC1LI2	0.116903502523925	6.17290902779658	2.61263862389623e-08	0.0188194677075446	C	T
MNEc.2.12.11765794.PC	TSPAN32	0.231688322820377	6.17185939372488	2.62441180995266e-08	0.0188591445578161	G	A
MNEc.2.8.12547532.PC	DHRS7C	-0.341162914620409	-6.16987034688499	2.64686589133381e-08	0.0189378453538115	G	A
MNEc.2.27.3661320.PC	ANKRD17	-0.198519642626723	-6.16910381862995	2.65556971732763e-08	0.0189659132153421	C	A
MNEc.2.24.32685246.PC	TAF2	-0.246917679574731	-6.16755323021895	2.67326301577637e-08	0.018995899109957	A	C
MNEc.2.5.44084852.PC	ALKBH2	0.143104049501415	6.16584449016182	2.69289588777909e-08	0.0190547333804087	A	C
MNEc.2.1.107041429.PC	BRPF3	-0.302968094840987	-6.16488842175204	2.70394290358586e-08	0.0191050197576271	A	C
MNEc.2.20.5690808.PC	ARHGEF39	0.485924347367033	6.16376904309666	2.71693383316639e-08	0.0191502972570934	G	T
MNEc.2.26.33995051.BIEC2-693631	CENPF	0.678335791727955	6.15942264184199	2.76796324025654e-08	0.019319621359344	T	C
MNEc.2.2.67897243.PC	TMCC1	0.389397090376409	6.15722322715422	2.79414546050577e-08	0.0193973925983328	A	G
MNEc.2.13.18333037.PC	LARGE	0.240977050898959	6.15717989838119	2.79466370437256e-08	0.0193973925983328	T	G
MNEc.2.16.38575928.PC	ACAP2	-0.182526532498243	-6.15693714091272	2.79756901893246e-08	0.0194054152240013	A	G
MNEc.2.24.41257669.PC	CDK14	0.300864735929739	6.15636033857774	2.8044841495668e-08	0.0194305434940143	T	C
MNEc.2.22.16754253.PC	MAVS	0.182212787025349	6.15569221715778	2.81251519691369e-08	0.0194589950119527	G	A
MNEc.2.1.7482399.PC	IQGAP1	0.10896285374962	6.15273751961402	2.84830501882141e-08	0.0195717967889615	A	G
MNEc.2.6.64343334.PC	PTGER2	-0.288923151758719	-6.15200679615947	2.85722535334316e-08	0.0196009157173111	G	A
MNEc.2.24.41257669.PC	NELL1	0.34465048071804	6.14989949208911	2.88310523992504e-08	0.0196948578063798	T	C
MNEc.2.18.59697174.PC	UNC119B	0.146175800120992	6.14773013767143	2.90998912913885e-08	0.0197794221743048	G	A
MNEc.2.1.176544038.PC	C7H11orf65	-0.15750762488278	-6.1473881405232	2.91424989839852e-08	0.0197820586392569	C	A
MNEc.2.21.3431647.PC	MIS18BP1	0.362302148105625	6.14661807991257	2.92386627364689e-08	0.0198212600010818	C	T
MNEc.2.29.22000082.PC	LOC106783221	0.21579881663458	6.14600403985661	2.9315567565433e-08	0.019840945431697	C	T
MNEc.2.27.11356980.PC	PREX1	-0.147309587972422	-6.14471698699479	2.94774123300426e-08	0.0198867884812791	A	G
MNEc.2.15.86119415.PC	WDR37	-0.101321166953262	-6.14151535183658	2.98838523788749e-08	0.0200082239377012	C	T
MNEc.2.8.64196983.PC	WDR20	0.236705725080119	6.13993741044139	3.00862004521586e-08	0.0200625392462907	G	A
MNEc.2.15.2053194.PC	SBSN	0.774028153058133	6.1354134414516	3.0673868574396e-08	0.0202652978964467	T	C
MNEc.2.4.69531722.PC	PRPSAP2	0.22243349302278	6.13516931369549	3.0705901548973e-08	0.0202790031469518	G	A
MNEc.2.16.42149829.PC	TMSB10	0.647303879260853	6.13487809261278	3.07441570595988e-08	0.0202840961818834	A	G
MNEc.2.4.61294018.PC	MMACHC	-0.193256893091725	-6.13435684545338	3.08127469661003e-08	0.0203017242276148	T	G
MNEc.2.28.6190281.PC	MAD1L1	0.268529439937204	6.1299943283727	3.13927616853598e-08	0.0204768823886362	G	A
MNEc.2.8.7285689.PC	LGALS8	-0.175024091364142	-6.12453566806515	3.21337262022129e-08	0.0207411453273997	C	T
MNEc.2.28.6190281.PC	ELP4	0.308763710749653	6.124056792364	3.21995477681504e-08	0.0207564503353908	G	A
MNEc.2.31.6420687.PC	SH3BP5	0.614093408395385	6.12043584880691	3.27015774277443e-08	0.0209260620969744	T	C
MNEc.2.11.39179623.PC	ACOX2	-0.148689786712795	-6.11601666810947	3.33247668995869e-08	0.0211253511056532	T	G
MNEc.2.10.55551978.PC	SEC24A	0.280761071503981	6.11592343924651	3.33380395403701e-08	0.0211253511056532	G	T
MNEc.2.6.73460992.PC	GNAL	-0.39839525733673	-6.11292742043049	3.37673631337259e-08	0.0212781875333815	A	G
MNEc.2.20.5690808.PC	PHGDH	0.666682703532925	6.10670058091981	3.46772050329948e-08	0.0215251418899107	G	T
MNEc.2.4.45103729.PC	LOC102150107	1.07380704476049	6.10609042445651	3.47676509176698e-08	0.0215598164491024	A	G
MNEc.2.31.2720789.PC	USP40	0.184512396242083	6.10317736948515	3.52026867321121e-08	0.0217137383250293	C	T
MNEc.2.15.76107917.BIEC2-320623	C20H6orf136	0.104592072841443	6.09590182379187	3.6312841843848e-08	0.022057718325676	C	T
MNEc.2.10.66590153.PC	HNRNPH1	0.144983010749307	6.09362145121541	3.66678633269647e-08	0.0221587634134393	T	C
MNEc.2.27.3661320.PC	TRPM7	-0.264361855241493	-6.09138789958111	3.70189183262134e-08	0.0222527726327019	C	A
MNEc.2.20.5810699.PC	ACD	-0.143308310041072	-6.09103454501549	3.70747595843719e-08	0.0222720282931077	A	G
MNEc.2.7.97912455.PC	RNF111	-0.137105407271216	-6.08900013801018	3.73978827502012e-08	0.02238270386608	T	C
MNEc.2.20.27735801.PC	LOC100051586	0.462366293719182	6.08594433297729	3.78884673415875e-08	0.0225221099969697	G	A
MNEc.2.30.2118974.PC	COMMD1	0.250557232547475	6.08301195860499	3.83652103400518e-08	0.0226389701544173	T	C
MNEc.2.28.6190281.PC	LOC106782519	0.314970720709995	6.07737837272856	3.92977986795253e-08	0.0229012743447503	G	A
MNEc.2.2.26003514.PC	EMC1	-0.073376474836813	-6.07507587123098	3.96853700483308e-08	0.0230234209024757	G	A
MNEc.2.29.24272553.PC	NCAPD2	0.56598749905713	6.07253205542741	4.01179509828686e-08	0.023142287878993	T	C
MNEc.2.6.17214096.PC	RAD51AP1	-0.234570464315542	-6.07247684927912	4.01273903391728e-08	0.023142287878993	T	C
MNEc.2.5.95356860.PC	OSBPL9	0.19817365456482	6.07141328959792	4.03096705584991e-08	0.0231864311568333	A	C
MNEc.2.28.6190281.PC	LOC106782785	0.451859658163994	6.07031804337672	4.04982360417185e-08	0.023244129090823	G	A
MNEc.2.20.33142369.PC	TPI1	0.558684478249177	6.07017689523955	4.05226004003257e-08	0.0232462360428675	A	G
MNEc.2.2.59465067.PC	FOSL1	0.314139732623426	6.0685911712251	4.07973177586942e-08	0.0233326644166157	A	G
MNEc.2.29.24272553.PC	SGOL2	0.409564054271587	6.06830894493521	4.08464042384248e-08	0.0233423820511091	T	C
MNEc.2.4.39411999.PC	BATF3	-0.467881625544506	-6.06679312487497	4.11110442467967e-08	0.0233894713513451	T	G
MNEc.2.3.99573613.PC	KDM6B	0.53258559965881	6.06453442922336	4.15085236514367e-08	0.023496139010542	C	T
MNEc.2.9.13796125.PC	MED1	-0.125275014708457	-6.06419163695925	4.15691781046379e-08	0.0235030338063963	C	A
MNEc.2.29.24272553.PC	NUSAP1	0.742395103664552	6.06370162859264	4.16560333193164e-08	0.0235269115522312	T	C
MNEc.2.19.12342022.PC	TANC1	0.644506890408095	6.06261220555705	4.18497789260204e-08	0.0235810114329611	A	C
MNEc.2.21.9762249.PC	LOC100056745	-0.184841933728155	-6.06233450034954	4.18993088456195e-08	0.0235810114329611	A	G
MNEc.2.18.36204723.PC	KCNH7	0.436759483760196	6.06186666571158	4.19828800997974e-08	0.0236054240678734	A	G
MNEc.2.7.97873560.PC	CSE1L	0.150759782947473	6.05731207245969	4.28051363857079e-08	0.0237736789583988	T	C
MNEc.2.2.30939662.PC	FAAP20	0.445100078128552	6.05707127328084	4.28490485331444e-08	0.0237824234398367	G	A
MNEc.2.20.18662201.PC	ASPM	0.835538033644648	6.05508132317122	4.32136427147701e-08	0.0238850417222227	T	C
MNEc.2.3.112521563.PC	LOC100069456	0.129567702611298	6.05473736998755	4.32769707972904e-08	0.0238988548041682	G	A
MNEc.2.28.6190281.PC	VTI1A	0.170736887551494	6.05202166740353	4.37802100292203e-08	0.0240549921572958	G	A
MNEc.2.3.115948603.PC	KDM6A	0.133440463396978	6.05156909790369	4.3864634272316e-08	0.024065017827305	G	A
MNEc.2.11.60892596.PC	DNAH14	0.325747828063743	6.0512773122853	4.39191504143128e-08	0.0240767644709465	C	T
MNEc.2.2.78356578.PC	USP9X	-0.117564436900989	-6.05029835205066	4.4102544926677e-08	0.024137881374727	A	G
MNEc.2.29.24272553.PC	KIF4A	0.690312011292749	6.04701011273715	4.47241034727369e-08	0.0242637038069479	T	C
MNEc.2.3.87051492.PC	EXOSC10	0.110192781336161	6.04600722570384	4.49153894390813e-08	0.0243038869448315	G	A
MNEc.2.9.51133536.PC	MED13L	-0.174105776321324	-6.04598858424613	4.49189526595305e-08	0.0243038869448315	T	G
MNEc.2.20.9182215.PC	GAREM2	0.167568762271422	6.04517238231698	4.50752394743901e-08	0.024337084805713	A	G
MNEc.2.3.92928423.PC	EFCAB11	0.320436995342828	6.04437493482181	4.52284536725781e-08	0.0243599707572368	G	T
MNEc.2.23.55195467.PC	CDK20	-0.349432186853218	-6.04311132142954	4.5472286246648e-08	0.024427637484307	C	A
MNEc.2.28.8536749.PC	DUSP5	0.466336080648907	6.04289077845954	4.55149760488779e-08	0.0244278100430525	G	A
MNEc.2.3.536125.PC	PC	0.359870024311079	6.03871099639112	4.63315656284364e-08	0.0246318419898399	T	C
MNEc.2.2.89747531.PC	PLCB4	0.182749058812728	6.03752632700503	4.65656297210051e-08	0.0246770349921977	T	C
MNEc.2.10.33288678.PC	NGDN	0.18811907902856	6.03750363990641	4.65701235564765e-08	0.0246770349921977	G	A
MNEc.2.1.145023252.PC	HHAT	0.256057213514233	6.03692720668924	4.6684446566742e-08	0.0247080696213183	C	T
MNEc.2.13.27996557.PC	AP2A2	-0.112297996179342	-6.03287770562369	4.74954249464887e-08	0.0249045910977694	G	A
MNEc.2.28.6190281.PC	AKT3	0.292033562081318	6.03280479612682	4.75101529923295e-08	0.0249045910977694	G	A
MNEc.2.21.9762249.PC	SETD5	-0.116469761464468	-6.03209835569988	4.76530908300565e-08	0.0249519952647259	A	G
MNEc.2.27.12437181.PC	PKN2	0.0945513603303016	6.02821336629502	4.84467818119067e-08	0.0251287743267664	T	C
MNEc.2.14.16297803.PC	PBRM1	-0.247116897219727	-6.02625810245023	4.88511586834371e-08	0.0252183196735648	G	A
MNEc.2.13.28004065.PC	PIEZO2	-0.320434683820436	-6.02433003430222	4.92531735014086e-08	0.0253043320041928	G	A
MNEc.2.3.99573613.PC	CLIP1	0.372836740173522	6.02238268863276	4.96625226456784e-08	0.0254239248840934	C	T
MNEc.2.4.56233648.PC	OSER1	0.135629588651864	6.01868923776961	5.04481655172275e-08	0.0255919476590186	C	T
MNEc.2.10.64491754.PC	MYH9	-0.389466984933169	-6.01844891784012	5.04997075583315e-08	0.0256002299607702	A	G
MNEc.2.19.59532214.PC	ARL6	0.194540698533459	6.01769330696947	5.06621042950604e-08	0.0256289629051047	G	A
MNEc.2.6.67623323.PC	PARP15	-0.327455303008199	-6.01437377646031	5.13816700245291e-08	0.0258193712772948	T	C
MNEc.2.14.71077291.PC	ARSK	0.150297111474568	6.01243380601173	5.18068531591681e-08	0.0259106936352406	C	T
MNEc.2.15.40766951.PC	FAM174A	0.291423486816173	6.00968457111104	5.2415357035591e-08	0.0260638689862556	C	T
MNEc.2.20.48365650.PC	ABCC6	0.377130904686021	6.00956971683648	5.24409313304263e-08	0.0260638689862556	T	C
MNEc.2.15.12654422.PC	MBOAT1	0.135160574821106	6.00790345326338	5.28133422615048e-08	0.0261408348588858	T	C
MNEc.2.8.1278261.PC	ITIH5	0.464805850380459	6.00611057782051	5.32169668048506e-08	0.0262786181450936	A	G
MNEc.2.14.80897725.PC	GRM8	-0.267951269893065	-6.00492724210378	5.34850339548407e-08	0.0263046342220414	C	T
MNEc.2.6.59569321.PC	LOC102148111	0.349679018770162	6.00405197984497	5.368416871452e-08	0.0263138585242977	C	T
MNEc.2.5.82841006.PC	FAM73A	0.166459960851373	6.00404253556691	5.36863214094885e-08	0.0263138585242977	C	T
MNEc.2.24.32685246.PC	NEMF	-0.215323511759399	-6.00110228765795	5.43606700626598e-08	0.0264632720944531	A	C
MNEc.2.29.24272553.PC	TYMS	0.490049385383633	6.00033812572853	5.45372957798795e-08	0.0264964112614312	T	C
MNEc.2.18.10251529.PC	NAT9	0.239197845935458	5.99702766124451	5.53090297732826e-08	0.026698377618302	C	A
MNEc.2.1.98307864.PC	RGS3	0.318395011639282	5.99606089313947	5.55364287966944e-08	0.0267437606654508	A	C
MNEc.2.3.107409056.PC	TRABD2B	0.269283582319991	5.99246143372663	5.63912205771197e-08	0.0270014985216462	A	G
MNEc.2.3.99573613.PC	NID1	0.49651603564486	5.99079282036905	5.67918715450613e-08	0.0270942788299266	C	T
MNEc.2.7.30303424.PC	UIMC1	0.171965001395263	5.99012448088848	5.69531334384694e-08	0.0271052184627066	A	G
MNEc.2.2.108556259.PC	SDCCAG8	0.295386715095563	5.98872747112159	5.72916752780693e-08	0.0271685558783272	A	G
MNEc.2.7.87010009.PC	GSK3B	-0.0916607914299551	-5.98668019714195	5.77913884706291e-08	0.0272984867260587	A	G
MNEc.2.8.20499580.PC	GABBR2	0.278787154674116	5.98647639110468	5.7841369695714e-08	0.0273016512543047	G	A
MNEc.2.9.13743636.PC	LSM11	-0.154342861814828	-5.98639077095923	5.78623798329471e-08	0.0273056611099262	T	G
MNEc.2.16.44133804.PC	FOXS1	0.42947245081595	5.98620026079251	5.79091557264868e-08	0.0273116104898753	G	A
MNEc.2.17.37176354.PC	SYTL1	0.165939266031409	5.98616100659068	5.79187984325027e-08	0.0273116104898753	G	A
MNEc.2.2.14326323.PC	EEF1B2	0.20900772913218	5.9859974520081	5.79589923047216e-08	0.0273172094885329	G	A
MNEc.2.9.1337735.BIEC2-1067943	LOC106780968	0.874292285110071	5.98498820891354	5.82076255755556e-08	0.0273593421580161	G	T
MNEc.2.1.90813141.PC	ARID2	-0.134683699040979	-5.98408269847184	5.84315993610565e-08	0.0274053487884615	A	C
MNEc.2.12.11765794.PC	DBP	0.30406295525318	5.98270196706832	5.87747549776314e-08	0.0274887109351965	G	A
MNEc.2.19.44630922.PC	KCNG1	-0.28807403667423	-5.98030125675648	5.93761492487108e-08	0.0276256658516672	A	G
MNEc.2.20.32542364.PC	MAPRE2	0.246282211684729	5.9779199641898	5.9978677404417e-08	0.0277810896633487	A	G
MNEc.2.1.32673356.PC	PAM16	-0.101692965957602	-5.97772402852746	6.0028521968692e-08	0.0277810896633487	A	G
MNEc.2.8.26721276.PC	GMPPB	-0.151058491829595	-5.97738051633285	6.01160075691638e-08	0.0277891586270259	C	T
MNEc.2.8.72368403.PC	BZRAP1	0.342704991844973	5.97683726907244	6.02546185397562e-08	0.0278090446790795	T	C
MNEc.2.2.75954247.PC	HOMEZ	0.571684922137969	5.97509273686886	6.07018765842753e-08	0.0279225893336111	C	T
MNEc.2.15.79247669.PC	HSF2BP	0.276104443323751	5.9749938204878	6.07273343888544e-08	0.0279238481429953	G	A
MNEc.2.30.2756870.PC	EXTL3	0.128900660612585	5.97135734086	6.16705929796297e-08	0.0281381680164102	A	C
MNEc.2.18.70176577.PC	TGIF1	0.323675187428788	5.97032866995569	6.19400310360574e-08	0.0281888873892575	A	G
MNEc.2.13.18333037.PC	OPHN1	0.207684161357114	5.97023755563275	6.19639523839003e-08	0.0281905207021654	T	G
MNEc.2.16.27778460.PC	MCU	0.163288504777552	5.96997982607901	6.20316666225719e-08	0.0282032440214303	A	G
MNEc.2.24.41194684.PC	LOC106782765	0.295388058943825	5.96842650691397	6.24413248368721e-08	0.0282944909905386	G	A
MNEc.2.3.70980697.PC	BARD1	0.515141092408704	5.96801035631679	6.25515292507474e-08	0.0283073280972201	A	G
MNEc.2.19.28954701.PC	ATP13A4	0.86132776030056	5.96505265302229	6.33403326980325e-08	0.0284699092806627	A	G
MNEc.2.1.73947429.PC	ULK2	0.271440149741267	5.96161741346477	6.42688185501457e-08	0.0286877432345586	T	C
MNEc.2.15.31054768.BIEC2-300973	HECTD2	-0.209052596087056	-5.96075664972955	6.45035643095687e-08	0.0287481982774357	T	C
MNEc.2.12.14458202.PC	RTKN2	0.18690828528159	5.95803176155761	6.52522825539818e-08	0.0289036246808606	A	G
MNEc.2.10.66997920.PC	BTG2	0.188403151140043	5.95368529291598	6.64643471363585e-08	0.0291455692981529	C	T
MNEc.2.7.42459903.PC	LOC100064538	-0.413153135208809	-5.95297420079031	6.66647469152045e-08	0.0291617317386803	A	G
MNEc.2.31.13193632.PC	NKD1	0.252439434887579	5.95282454997099	6.67069973370761e-08	0.0291683822621378	C	A
MNEc.2.21.51856373.PC	IL4	-0.345219546571209	-5.95018556553551	6.74564085814702e-08	0.0292809251548055	T	C
MNEc.2.9.57416514.PC	DSEL	1.1222556925629	5.94990061261404	6.75378238934555e-08	0.0292987786581051	G	A
MNEc.2.1.84633833.PC	C20H6orf222	0.384881746142218	5.9495943050587	6.76254486609254e-08	0.0293118899551796	T	C
MNEc.2.5.63290241.PC	KDM3B	-0.107580451631163	-5.94916641236154	6.77480428459057e-08	0.0293257121206316	C	T
MNEc.2.24.41194684.PC	PDE11A	0.221240849221803	5.94337983811246	6.94276268657134e-08	0.0296366462358158	G	A
MNEc.2.18.28487915.PC	SUGCT	0.430027840454099	5.94220579659398	6.97733781172812e-08	0.0296995786644087	C	T
MNEc.2.7.97912455.PC	AFF4	-0.302154049762437	-5.94084563925963	7.01760641765494e-08	0.0297772235152241	T	C
MNEc.2.24.26439478.PC	ANKFY1	-0.200659957635668	-5.94026769562945	7.03478625402095e-08	0.0297893447339448	G	T
MNEc.2.27.3661320.PC	NIPBL	-0.192700093691581	-5.94022140138846	7.03616418083123e-08	0.0297893447339448	C	A
MNEc.2.2.26541451.PC	SLC15A4	0.344553368722912	5.93898233216972	7.07314360194607e-08	0.029841676109487	T	C
MNEc.2.28.36865750.PC	LOC100058690	-0.0929363600881739	-5.9378058060343	7.10843388272647e-08	0.0299460408259999	G	A
MNEc.2.24.26439478.PC	BDP1	-0.205027260076802	-5.9374053070391	7.12048656232894e-08	0.0299776528765374	G	T
MNEc.2.7.96909327.PC	KIR-ILTA	1.60942024200417	5.93678182574047	7.13928983857174e-08	0.0300103611577598	A	G
MNEc.2.4.59013309.PC	LOC100054282	0.11176822563845	5.93652221438743	7.14713377082503e-08	0.0300145493854497	T	C
MNEc.2.3.10130009.PC	LOC100630899	0.315930507020713	5.93585364322971	7.16737322968642e-08	0.0300789268719033	A	C
MNEc.2.16.75363117.PC	CORO2B	-0.236901433542886	-5.93571722961076	7.17150977894746e-08	0.0300908542644399	G	A
MNEc.2.1.22885580.PC	SLC1A4	-0.279165415053614	-5.93551593796385	7.17761796414939e-08	0.030103935469343	G	A
MNEc.2.24.41271930.PC	ABCA13	0.286854484226239	5.93142092159793	7.30300120818834e-08	0.0303249577171942	T	C
MNEc.2.4.94461727.PC	NCOA2	-0.115661099391352	-5.93126441359823	7.30783587257104e-08	0.030330395533966	T	C
MNEc.2.2.40738152.PC	LOC100630863	-0.331216282382312	-5.93050143949403	7.3314500366647e-08	0.0303851474301261	G	A
MNEc.2.30.13503308.PC	PARP9	-0.166159863891072	-5.92963732308564	7.35828547836862e-08	0.0304313176903141	T	C
MNEc.2.24.41271930.PC	FAM155A	0.301899100467807	5.92810263702792	7.40618476102638e-08	0.0305295156404173	T	C
MNEc.2.3.5296980.PC	ZNF397	0.404093351769968	5.92684740065465	7.44559065677854e-08	0.0306283010039742	T	C
MNEc.2.3.70980697.PC	ESCO2	0.380426606796164	5.926603414179	7.45327414672888e-08	0.0306483512377948	A	G
MNEc.2.30.5606279.PC	SLC45A3	0.378436328477961	5.92610057086003	7.46913409445453e-08	0.0306771291948132	A	G
MNEc.2.21.1008536.PC	LOC102148769	0.247975355141974	5.92596386249906	7.4734517019032e-08	0.0306771291948132	T	G
MNEc.2.4.18351056.PC	LOC100069843	1.20756984232015	5.92205451564493	7.59796628886471e-08	0.0308463132418819	T	C
MNEc.2.6.2380364.PC	NEMP1	0.292741573424365	5.9179444451472	7.73108067244546e-08	0.0310876348158591	T	C
MNEc.2.14.64388171.PC	FBLN1	0.389948991100261	5.91780403775277	7.73566850158772e-08	0.0310917576878771	A	C
MNEc.2.24.31043344.PC	CD58	-0.298461366666149	-5.91669962384732	7.77184911928177e-08	0.031155174320286	T	G
MNEc.2.7.82045235.PC	LOC102148471	1.18261786529379	5.91466421473637	7.83896694258748e-08	0.0312574585705443	T	C
MNEc.2.23.41843441.PC	F2RL1	0.413589754650755	5.91144661405129	7.94623560121995e-08	0.0314488850633977	A	G
MNEc.2.25.29989703.PC	TMEM218	-0.138762500537389	-5.91094914062627	7.96294913036999e-08	0.031479605686774	A	G
MNEc.2.28.6190281.PC	CHIC2	0.236485122945253	5.91060201317743	7.97463204416538e-08	0.0315037952539289	G	A
MNEc.2.11.10779545.BIEC2-138865	U2AF2	-0.0760718918242995	-5.90982422031384	8.00087083542131e-08	0.031565437306329	C	A
MNEc.2.2.88260765.PC	DCPS	-0.159581436033304	-5.90966569276416	8.00622918845064e-08	0.0315677479159637	C	T
MNEc.2.24.24951537.PC	MBTD1	-0.208835632638043	-5.90878321968729	8.03612220958617e-08	0.031629312113604	A	G
MNEc.2.7.811938.PC	ITGB5	-0.371191629703129	-5.9069092899879	8.09996551456584e-08	0.0317317648752021	C	A
MNEc.2.1.64425900.PC	PRCP	0.240264817457494	5.90669094169218	8.10743693021469e-08	0.0317375000093423	T	C
MNEc.2.21.15543884.PC	PGGT1B	-0.113035780960032	-5.90631285068392	8.12039048061508e-08	0.031768970822414	A	G
MNEc.2.15.18658014.BIEC2-292780	EIF5B	0.122578966518569	5.90523602299244	8.15739498666797e-08	0.0318561999884114	T	C
MNEc.2.1.8095279.BIEC2-2903	LOC100630511	0.113798969615521	5.90329289223888	8.22459074004843e-08	0.0319532077690782	T	C
MNEc.2.27.3661320.PC	VPS13A	-0.310984459861311	-5.90011460490341	8.33567818769416e-08	0.0321218931791093	C	A
MNEc.2.26.37378993.PC	BCAP29	0.137048449281799	5.89728033186697	8.43598896444781e-08	0.032285850241152	T	C
MNEc.2.3.45724323.PC	P3H3	-0.22941691651296	-5.89554069420494	8.49814692611259e-08	0.0324072066994995	G	A
MNEc.2.6.16321414.PC	ZNF583	0.21650668988467	5.89419621686121	8.54649486214234e-08	0.0324878305539031	G	A
MNEc.2.6.28547669.PC	C26H3orf38	0.148741130819528	5.89354008064295	8.57018816878035e-08	0.0325172936815915	T	C
MNEc.2.29.24272553.PC	RECQL4	0.857717492058792	5.89315355866022	8.58417591721792e-08	0.0325305891346762	T	C
MNEc.2.19.57891523.PC	ELF1	-0.109387470405413	-5.89300205298933	8.58966485814998e-08	0.0325457372676634	C	T
MNEc.2.24.3363076.PC	RFX7	0.187288172845055	5.88971150516529	8.70973659583525e-08	0.0327419758093537	C	T
MNEc.2.5.97624466.PC	ZNF143	0.169521450814977	5.88462314616311	8.89867623090162e-08	0.0330632352658199	G	A
MNEc.2.19.55553410.BIEC2-446571	CBLN3	-0.174763128189013	-5.8843884004222	8.90748960061467e-08	0.033063818499157	C	T
MNEc.2.20.49197888.PC	TBL1XR1	-0.218401404867096	-5.88416109669492	8.91603176697438e-08	0.033078643668499	A	G
MNEc.2.9.13743636.PC	CREBBP	-0.178607718682622	-5.88398035013899	8.92283006079977e-08	0.0330896095815123	T	G
MNEc.2.24.24951537.PC	HIPK3	-0.28145592217913	-5.88304072180478	8.95825408154712e-08	0.0331142288903051	A	G
MNEc.2.7.56019303.PC	WDFY4	-0.42669500008411	-5.87937321159205	9.09785116189586e-08	0.0333359393364613	G	A
MNEc.2.20.31025179.PC	PARM1	0.347324330842177	5.87863518978228	9.12620076603267e-08	0.033367591254004	T	C
MNEc.2.24.41271930.PC	CNTN4	0.291118067505356	5.87820267684209	9.14285533177561e-08	0.0334077416079437	T	C
MNEc.2.7.65257829.PC	GSTM3	0.273682055328767	5.87779389358022	9.15862369544266e-08	0.0334232989356337	A	G
MNEc.2.17.15856366.PC	RNF38	-0.115568736045219	-5.87714307457256	9.18378366753446e-08	0.0334624839344149	G	T
MNEc.2.1.183997458.PC	FN1	1.0961066214082	5.87689921860964	9.19322842131649e-08	0.0334891980476117	A	G
MNEc.2.7.30122475.PC	LOC100630169	0.219783788274585	5.87431183668798	9.29403175109375e-08	0.0336510747931497	C	T
MNEc.2.18.10649305.PC	MARCO	0.890504895259648	5.87302729143563	9.34448115089858e-08	0.0337332358440761	A	G
MNEc.2.24.41194684.PC	FAM189A1	0.260832714439296	5.86960422054547	9.48024147035407e-08	0.0339369614729031	G	A
MNEc.2.16.86771586.PC	PRMT7	-0.0918152907095569	-5.86853842985378	9.52290678036623e-08	0.0339976566042384	C	T
MNEc.2.1.178808530.PC	GNG7	0.780920556199012	5.86834042372391	9.530854109614e-08	0.0339983451285749	G	T
MNEc.2.18.68576365.PC	C4H7orf49	0.300259888629779	5.86826319693315	9.53395551685786e-08	0.0339983451285749	G	T
MNEc.2.22.17819477.PC	LOC102148424	-0.342545326008924	-5.86729653354716	9.57286073817533e-08	0.0340617424540549	T	C
MNEc.2.15.17111247.PC	AASDH	-0.17886835437419	-5.86673696151093	9.59545327226983e-08	0.0341170932339732	T	G
MNEc.2.8.20499580.PC	RELN	0.241823939173658	5.86515628482053	9.65955693358027e-08	0.0342112159754293	G	A
MNEc.2.18.5019620.PC	LOC106782396	-0.467924060549191	-5.86482029335244	9.67323723672834e-08	0.0342302310783528	G	A
MNEc.2.23.25025703.PC	CTTNBP2NL	0.636593915757724	5.86373589824662	9.71752014692261e-08	0.0342940874924656	T	C
MNEc.2.2.74915476.PC	LOC102149298	-1.17032066237698	-5.86325945482597	9.73703957254961e-08	0.0343102002945877	A	G
MNEc.2.10.65627905.PC	IGSF8	-0.174633167100973	-5.86246776139958	9.76956000166741e-08	0.0343886926012354	T	C
MNEc.2.4.39539796.PC	KIAA0586	0.200669784469957	5.86070576881725	9.84232230301295e-08	0.0345195119830094	A	C
MNEc.2.24.36573001.BIEC2-680829	CHCHD2	0.238815588564431	5.86056018373402	9.84835814684278e-08	0.034522649094599	G	A
MNEc.2.1.102656464.PC	LCORL	0.294177098097217	5.8600175556576	9.87088724812893e-08	0.0345570704277209	G	A
MNEc.2.8.51820108.PC	STAT6	0.27572352465466	5.85993072038864	9.87449723070096e-08	0.0345653537369175	A	G
MNEc.2.4.57434153.PC	EML4	-0.187887016117268	-5.85836605016565	9.93976837372432e-08	0.0346282067346488	A	G
MNEc.2.8.64196983.PC	ATG7	0.553786625172358	5.85500122036043	1.00815785103619e-07	0.0348405993769475	G	A
MNEc.2.18.11598493.PC	TMEM236	0.277929515927217	5.85265255016488	1.01817428611282e-07	0.0350175870129525	A	G
MNEc.2.9.44153839.PC	RRAGA	-0.111644577165721	-5.85248375350871	1.018897924523e-07	0.0350231524096894	G	A
MNEc.2.3.26327564.PC	PRKAA1	-0.121398058957588	-5.8523738031321	1.01936955909775e-07	0.035031085851817	A	G
MNEc.2.15.86985135.PC	TUBB4A	0.385617160361867	5.8521341595078	1.02039826156757e-07	0.0350418583868805	C	T
MNEc.2.16.41320513.PC	KLHL18	0.167233277437225	5.85100736786012	1.02524890088826e-07	0.0351224925859503	T	C
MNEc.2.1.72328412.PC	GPHN	-0.195395049480549	-5.85091783760576	1.02563528618506e-07	0.0351274561207329	A	G
MNEc.2.18.44314009.PC	ZNF454	-0.200154398972194	-5.85072769102228	1.02645637713545e-07	0.0351417872157971	C	T
MNEc.2.26.17096835.PC	MFSD11	-0.251576189945268	-5.84987910496977	1.03012864707047e-07	0.0352039859856897	T	C
MNEc.2.3.1383924.PC	MYLK3	-0.147146583599643	-5.84859217820466	1.0357225707189e-07	0.0352922751951435	G	A
MNEc.2.31.20629103.PC	DOK6	0.317141423662366	5.84788563142328	1.03880646085135e-07	0.0353455325823195	A	G
MNEc.2.29.24272553.PC	KIF18A	0.397197206865975	5.84754431148152	1.04029947299824e-07	0.0353585135787577	T	C
MNEc.2.29.247081.PC	CISD2	-0.188251705114878	-5.84515330038287	1.05081778026526e-07	0.0355243154242887	C	T
MNEc.2.25.34716347.PC	PEX10	0.106564920721609	5.84453943440217	1.05353510951465e-07	0.035566581382379	G	T
MNEc.2.20.545363.PC	PLEKHA5	0.463757538764526	5.84382406747514	1.05671048114742e-07	0.0356244258786117	C	T
MNEc.2.3.56754288.PC	PGAP1	-0.263446882904561	-5.84314218261066	1.05974601370264e-07	0.0356720478419884	G	A
MNEc.2.7.97912455.PC	MED12	-0.172724347890762	-5.83812317577616	1.08235504405012e-07	0.0360259537744383	T	C
MNEc.2.2.16858697.PC	IPP	-0.260939665401694	-5.83694822703892	1.08771611201101e-07	0.0361142263266904	T	G
MNEc.2.8.44675552.PC	TSPAN9	0.326270550447178	5.83616202148899	1.09131802620621e-07	0.0361540428566853	C	T
MNEc.2.14.1685954.PC	STAU2	-0.171134249630414	-5.83475158551582	1.09780927049221e-07	0.0362550061581522	C	T
MNEc.2.24.35814406.PC	PRKD3	-0.250263726511677	-5.83413782809284	1.10064583335414e-07	0.0362785109816932	A	C
MNEc.2.18.5226703.PC	DAAM2	0.643877157330825	5.83168493195345	1.11205452848645e-07	0.0364564400532311	G	A
MNEc.2.19.1593351.PC	UBAP1	0.289796746484737	5.83150503133729	1.11289583925644e-07	0.0364619726934348	G	A
MNEc.2.27.3661320.PC	FAM208B	-0.200887670673273	-5.82989681195252	1.12044465066654e-07	0.0365988292187979	C	A
MNEc.2.19.31524338.BIEC2-434726	RAC1	0.100430923638861	5.8286544618193	1.12631064070633e-07	0.0366559751559361	C	T
MNEc.2.29.24272553.PC	UBE2T	0.463492076009635	5.82864980302262	1.12633269495746e-07	0.0366559751559361	T	C
MNEc.2.28.19551134.PC	LOC100060228	0.678244802687191	5.82820941930706	1.12841934771537e-07	0.0366753229029115	T	G
MNEc.2.24.27922506.PC	SLC4A2	-0.158184567102938	-5.82811820129869	1.12885203848368e-07	0.0366753229029115	C	T
MNEc.2.19.31170073.PC	TMBIM6	0.156923629799707	5.82749273049945	1.13182335445027e-07	0.036704552563655	G	A
MNEc.2.24.22056886.PC	GANC	0.312064837103248	5.82717542840502	1.13333365233943e-07	0.0367227154138375	G	A
MNEc.2.29.24272553.PC	CENPT	0.740413920981045	5.82678329444995	1.1352028800878e-07	0.036743153164758	T	C
MNEc.2.5.82808838.PC	TEX14	0.333431653749368	5.82581743870081	1.13981989873187e-07	0.0368128830665734	T	C
MNEc.2.24.1115192.PC	LOC106782042	-0.203108885476099	-5.8256173020177	1.14077891154822e-07	0.0368128830665734	A	G
MNEc.2.6.22303020.BIEC2-944745	LACC1	0.323098112035329	5.82431336777196	1.14704658734389e-07	0.0369040733324105	A	G
MNEc.2.29.24272553.PC	DLGAP5	0.691488731228082	5.82211864675934	1.15767276752332e-07	0.0370255371879301	T	C
MNEc.2.29.24272553.PC	TROAP	0.695608957171333	5.81983405051772	1.16883715190938e-07	0.0371927450808117	T	C
MNEc.2.4.45537473.PC	C20H6orf106	0.180245076588955	5.81974229274691	1.16928776407104e-07	0.0371979946901864	A	G
MNEc.2.16.37661457.PC	ECATH-3	-0.586700221833516	-5.81941831795339	1.17088013788651e-07	0.0372000312694149	T	C
MNEc.2.29.24272553.PC	CDT1	0.627824025636664	5.81880111319714	1.17391968727906e-07	0.0372190877056654	T	C
MNEc.2.28.44070958.PC	SCML1	0.546106939445828	5.81822018035273	1.17678771177191e-07	0.0372705668414487	A	G
MNEc.2.20.35551145.PC	LGALSL	-0.28656404995549	-5.81796240616247	1.17806253554722e-07	0.0372757713067847	T	C
MNEc.2.15.69669096.PC	QTRTD1	-0.231509953062841	-5.81756429045183	1.18003409376527e-07	0.0372870597183016	T	C
MNEc.2.24.43664386.PC	NFATC1	-0.303098582176033	-5.81593824117954	1.18812047214029e-07	0.0373895867015848	A	G
MNEc.2.14.70943780.PC	IPO9	0.295718837742121	5.81236937618325	1.2060604593655e-07	0.0376600117627833	T	G
MNEc.2.1.43521361.PC	NUP155	0.131056276600046	5.81235417237542	1.20613745408607e-07	0.0376600117627833	G	A
MNEc.2.1.151090771.PC	LOC100054719	-0.228926088643577	-5.81182268960244	1.20883202142013e-07	0.0377008602042203	G	T
MNEc.2.1.154894305.PC	SMU1	0.0655555191892633	5.81009240668903	1.21764555055075e-07	0.0378290542432591	G	A
MNEc.2.16.44011116.TBIEC2-361369	REST	0.113570766475932	5.81000726679502	1.21808085774565e-07	0.0378318044085915	G	A
MNEc.2.7.65399101.BIEC2-1005054	MSL2	0.106578943764128	5.80927031085444	1.22185521444311e-07	0.037879314869025	A	G
MNEc.2.26.22446798.PC	HCST	0.27271081869366	5.80913257051801	1.22256193567611e-07	0.037879314869025	T	C
MNEc.2.18.52012140.PC	CLDN7	0.2453140989594	5.80698565243431	1.23362960245117e-07	0.0379980262318712	G	A
MNEc.2.21.3431647.PC	FOXM1	0.624057413460858	5.80600395382146	1.2387232359658e-07	0.0380590773322086	C	T
MNEc.2.19.24349342.PC	MCF2L2	0.466578024044634	5.80543786752038	1.24166984166754e-07	0.0380873353838779	G	A
MNEc.2.5.6905215.PC	FBXO31	0.225488815105847	5.80462106283662	1.24593366899179e-07	0.0381644707061624	C	T
MNEc.2.17.7779145.PC	CPNE5	0.44071510102975	5.8040337335964	1.24900851827458e-07	0.0381889594312231	G	A
MNEc.2.1.100138096.PC	NCKAP5	0.317833078824566	5.80384171996463	1.25001538967658e-07	0.038197530815912	G	A
MNEc.2.28.14662294.BIEC2-730673	ACSF3	-0.167481358288308	-5.80052117737046	1.26755452893995e-07	0.0384064597346379	A	G
MNEc.2.2.23024915.PC	LOC106781492	0.500594262228875	5.8004815450608	1.26776532476166e-07	0.0384064597346379	A	G
MNEc.2.31.10522711.PC	MED14	-0.148706927444017	-5.80025102124432	1.26899211683639e-07	0.0384094347226811	A	G
MNEc.2.14.85556606.PC	ABI3BP	0.294309410867902	5.7986510095482	1.27753928718571e-07	0.0385374580911464	T	G
MNEc.2.14.75366786.PC	DPP8	-0.152496834323886	-5.79810941632071	1.28044527729581e-07	0.0385792641328956	A	C
MNEc.2.24.41271930.PC	GALNT13	0.261007191313603	5.7961432453711	1.29104987400101e-07	0.0386937841617176	T	C
MNEc.2.26.31848461.PC	IARS2	-0.191888794506969	-5.79596216385152	1.29203088300789e-07	0.0387070301395498	T	C
MNEc.2.31.23762408.PC	TCN2	0.507816076531344	5.795404517036	1.29505655013213e-07	0.0387471318888697	G	A
MNEc.2.14.61774920.PC	ANAPC4	0.18038619955897	5.79404394019177	1.30246806339878e-07	0.0388377072879218	T	C
MNEc.2.14.7093514.PC	ST6GALNAC6	0.298755080494422	5.79397705083372	1.3028335077257e-07	0.0388411597034831	C	T
MNEc.2.20.29541561.PC	LOC100072838	0.281718256989812	5.7911777310643	1.31821827373104e-07	0.039002392833786	C	T
MNEc.2.21.30944372.PC	TMEM255A	0.496162045854595	5.79097642930879	1.31933148018579e-07	0.0390039394780604	T	C
MNEc.2.6.33455010.PC	CLEC4E	-0.912592240687093	-5.78973916679419	1.326193959209e-07	0.0390889564468296	A	G
MNEc.2.20.29029916.PC	LOC102149321	0.290887326460623	5.78903124107415	1.33013627601559e-07	0.0391446911783439	T	C
MNEc.2.29.24272553.PC	MIS18A	0.54210394262198	5.78746591304408	1.33889435580372e-07	0.0392355467408806	T	C
MNEc.2.8.55056192.PC	DPH6	-0.111058606587468	-5.78733233095523	1.33964437926107e-07	0.0392419956698766	C	T
MNEc.2.25.18238634.PC	USP45	-0.169169744818298	-5.78655066012247	1.34404153240213e-07	0.0392878121763996	A	G
MNEc.2.9.77447601.PC	ADM	0.646436424022715	5.78637707471619	1.34501993468386e-07	0.0392878121763996	A	G
MNEc.2.12.27791542.PC	SRSF9	0.212697538462524	5.78636918761506	1.3450644064524e-07	0.0392878121763996	C	A
MNEc.2.15.50265356.PC	PIK3CG	0.132218901540159	5.78579370296068	1.34831321432404e-07	0.0393317020613536	A	C
MNEc.2.9.27066761.PC	CENPV	-0.236116600246892	-5.7857314333031	1.34866521103813e-07	0.0393317020613536	T	C
MNEc.2.9.69562045.PC	UBE3D	0.310849056940553	5.78529845899645	1.35111522437142e-07	0.039369869592251	T	G
MNEc.2.27.11621812.PC	CRAMP1	-0.11257418909817	-5.7839605976804	1.35871334050071e-07	0.0394507275391924	G	A
MNEc.2.25.13926994.PC	BTK	-0.307999879523438	-5.78293343860544	1.36457543784008e-07	0.0395282255239473	C	T
MNEc.2.7.90929103.PC	IP6K1	-0.112802159754063	-5.78097319765779	1.3758319582479e-07	0.0396470366692104	G	A
MNEc.2.11.42952861.PC	SPATA7	-0.388442985595469	-5.7806242072717	1.37784557740568e-07	0.0396783938168681	T	C
MNEc.2.24.20984304.PC	MDH2	-0.170648930311775	-5.77972671248956	1.38303732356736e-07	0.0397365880134578	T	C
MNEc.2.21.29349060.PC	LTBP4	0.398404946848269	5.77869501364212	1.38902921469183e-07	0.0398117566228847	A	C
MNEc.2.6.64111024.PC	DYSF	0.777419638435653	5.77862561738541	1.38943317033962e-07	0.0398207191431664	T	C
MNEc.2.19.49167566.PC	SKA1	1.15182967072459	5.77848502870258	1.39025189189894e-07	0.0398307957758764	G	A
MNEc.2.15.18943979.PC	FANCA	-0.156155527388346	-5.77733325202086	1.39697721148456e-07	0.0399644229329193	G	A
MNEc.2.6.46108460.PC	PAAF1	0.228196553780944	5.77623090696871	1.40344390792879e-07	0.040011916569508	A	G
MNEc.2.5.63735390.PC	FBXO33	0.279357441302689	5.77429447842078	1.41487507241518e-07	0.0401673549686136	C	T
MNEc.2.28.5432364.PC	STIM2	0.221892369818433	5.77371823617959	1.41829443106434e-07	0.0402297766873719	G	T
MNEc.2.14.88174610.PC	LOC102150448	0.482957400173939	5.77339147824109	1.42023699254251e-07	0.0402537058322438	A	G
MNEc.2.18.26042049.PC	KLF10	0.349604757600561	5.77257791843356	1.42508496357455e-07	0.0403025099029726	T	C
MNEc.2.27.3661320.PC	IKZF3	-0.298918384801576	-5.77202490858395	1.42838963053193e-07	0.0403593873992152	C	A
MNEc.2.15.82021144.PC	LOC102149015	-0.165154489761403	-5.77094214602246	1.43488185986142e-07	0.0404197807000632	T	C
MNEc.2.4.70576331.PC	HDAC5	0.235613159662963	5.76960223445561	1.44295620520967e-07	0.0405190633321099	T	G
MNEc.2.13.3038598.PC	EXOSC3	0.142137038418953	5.76856740540789	1.44922273093226e-07	0.0406056896564483	A	G
MNEc.2.5.76553571.PC	DAZAP2	0.113948840513782	5.76854572736708	1.44935429105314e-07	0.0406056896564483	T	G
MNEc.2.8.56583749.PC	LOC106782826	0.347257472113144	5.76655714175345	1.46147283028145e-07	0.0407479642240209	C	T
MNEc.2.10.33288678.PC	EIF1	0.317307931525956	5.76620592427497	1.46362351371212e-07	0.0407696767449874	G	A
MNEc.2.10.1866437.PC	RNF145	-0.159413996543498	-5.76561559464304	1.46724542849785e-07	0.0408068458216509	C	T
MNEc.2.17.72324038.PC	LOC102150840	0.563202131924058	5.76558681806896	1.46742221009669e-07	0.0408068458216509	A	C
MNEc.2.9.13796125.PC	TAB3	-0.202823245592617	-5.76309698103937	1.48279759986617e-07	0.0409534222269	C	A
MNEc.2.19.12342022.PC	KCNE3	0.463060716993847	5.76239487061465	1.48716192345208e-07	0.0410108947792695	A	C
MNEc.2.23.17607978.PC	FZD3	0.323873123209958	5.76072576740421	1.49758793866434e-07	0.0411087641779205	A	G
MNEc.2.11.43242789.PC	TMEM192	0.227874943865773	5.7594015113276	1.50591106563655e-07	0.0411740605842041	T	C
MNEc.2.3.8099516.PC	GNPTAB	0.183099816862171	5.75937724841994	1.50606398552752e-07	0.0411756617343402	G	A
MNEc.2.23.42157233.PC	MMP3	1.40332270528516	5.75906308680911	1.50804540856619e-07	0.0412083719031722	T	C
MNEc.2.1.175927472.PC	SLC2A1	-0.710455316892487	-5.75834355418766	1.51259319395842e-07	0.041272482482184	T	C
MNEc.2.3.73777259.PC	SRPK1	-0.220763790008695	-5.7575912083096	1.51736282127195e-07	0.041329207719271	C	T
MNEc.2.20.9910509.PC	HELB	-0.294464623380818	-5.75724700320605	1.51954990544265e-07	0.0413552214052297	A	G
MNEc.2.29.23780727.PC	FBLN2	-0.374921577172679	-5.75615544261859	1.5265062539691e-07	0.0414385803064092	C	T
MNEc.2.17.30758024.PC	TGM2	0.808510372612517	5.75589039565476	1.52820008485085e-07	0.0414498704913422	A	G
MNEc.2.8.49151287.PC	DDX60	-0.790426001700591	-5.7555550148501	1.53034605041357e-07	0.0414724243074642	A	G
MNEc.2.3.75485889.PC	DNAL4	0.250637825781905	5.75512661405584	1.53309153065759e-07	0.0415022034477361	G	T
MNEc.2.18.47132824.PC	EPN2	0.195530627203767	5.75464899409061	1.53615816003377e-07	0.0415430279855882	A	G
MNEc.2.15.75098807.PC	XPO4	-0.145087214483659	-5.75174949579226	1.55490490696131e-07	0.041715492872651	C	A
MNEc.2.27.3661320.PC	THOC2	-0.156103739191335	-5.7507057671477	1.56170815490496e-07	0.0417919325191064	C	A
MNEc.2.5.73349671.PC	ART3	-0.644062002931169	-5.74982088517385	1.56749896362711e-07	0.0418664013346178	C	T
MNEc.2.22.26008889.PC	LOC100057829	0.637314352856306	5.74673027363338	1.58789082627946e-07	0.0421117558187302	T	C
MNEc.2.2.5450546.PC	CFL2	0.127817942263955	5.74665074551094	1.58841898633663e-07	0.0421117558187302	A	G
MNEc.2.13.30551633.PC	FOXRED1	-0.11833875327863	-5.74654317793432	1.58913363655434e-07	0.0421117558187302	A	G
MNEc.2.1.8220681.PC	IST1	0.155392502075397	5.74645938998647	1.58969052066465e-07	0.0421162678483141	A	G
MNEc.2.4.59924079.PC	GGCT	-0.170029577111049	-5.73968468221939	1.63535940448144e-07	0.0425790983049288	G	A
MNEc.2.4.82284758.PC	FBXW7	0.228222553922274	5.73715445642806	1.65274521946868e-07	0.0427277925191498	G	A
MNEc.2.17.47975319.PC	LYRM4	0.231391854624933	5.73661779246896	1.65645610276985e-07	0.0427641612856222	C	T
MNEc.2.5.21379102.PC	NDEL1	0.324358630180335	5.73625482423211	1.6589705782242e-07	0.0427826210373713	G	A
MNEc.2.18.65136014.PC	SYNGR2	-0.290002983530825	-5.7353865879435	1.66500057564577e-07	0.0428357529390756	C	T
MNEc.2.19.29477195.PC	LOC100052689	0.500899711747586	5.73457375924474	1.6706653203843e-07	0.0428877376955832	T	C
MNEc.2.16.35240926.PC	CACNA1D	-0.344332538022443	-5.73313853150329	1.68071405117587e-07	0.043001636472939	C	A
MNEc.2.28.6190281.PC	SIL1	0.221930122788888	5.73270580683064	1.68375542910194e-07	0.043022858437459	G	A
MNEc.2.1.178808530.PC	VPS37C	0.255056108921645	5.73240570818938	1.6858678353052e-07	0.0430325261590529	G	T
MNEc.2.1.100138096.PC	CCSER1	0.204487837277898	5.73114624946012	1.69476171075106e-07	0.0431222865186325	G	A
MNEc.2.2.68131732.PC	SYT7	-0.387995105100329	-5.7303409308783	1.70047280081507e-07	0.0431769682183426	C	T
MNEc.2.18.27511852.PC	OGG1	0.216116847686269	5.72949976861383	1.70645831952436e-07	0.0432559564850095	A	C
MNEc.2.7.35587017.PC	HNRNPR	-0.0879884268108171	-5.72930648408237	1.70783661672397e-07	0.0432720434769082	C	T
MNEc.2.3.59818291.PC	PAICS	-0.355915871145014	-5.72897750618469	1.71018505411976e-07	0.0432994232625236	T	C
MNEc.2.6.37757666.PC	LOC102150789	-0.166311177599471	-5.72895356791603	1.71035606359753e-07	0.0432994232625236	A	C
MNEc.2.28.6190281.PC	CCDC91	0.270836451150121	5.72886245994772	1.71100707195182e-07	0.0433070349320169	G	A
MNEc.2.10.65168728.PC	SRI	-0.13386290853803	-5.72824359085372	1.71543563889405e-07	0.043360098770577	A	G
MNEc.2.10.7382803.PC	LOC100063034	0.188631913722185	5.72794384934162	1.71758461529003e-07	0.0433917963952772	A	G
MNEc.2.20.46244379.PC	MED22	-0.143766038644909	-5.72743478926979	1.72124036254841e-07	0.0434338614638577	G	A
MNEc.2.14.14263936.PC	GSTCD	0.257469848350144	5.72359611367396	1.74905512850155e-07	0.043732840348995	A	G
MNEc.2.5.86198868.PC	TNPO2	-0.186575809175176	-5.72327278136835	1.75141807988616e-07	0.0437551089972775	A	G
MNEc.2.3.26477219.PC	SETD2	-0.171422714715403	-5.72280335507602	1.75485429932468e-07	0.0438101676401969	G	A
MNEc.2.10.28187488.PC	LTA	0.610045120696427	5.7220557336449	1.76034062819557e-07	0.0438700195638445	T	G
MNEc.2.14.73985856.PC	PPARGC1B	0.338259838245237	5.72147492149427	1.76461450125889e-07	0.0439188411997377	T	C
MNEc.2.19.1593351.PC	RALGDS	0.688111435877104	5.72035883640921	1.77285584911593e-07	0.0439954935480927	G	A
MNEc.2.9.36486210.PC	NRDE2	-0.127923929575625	-5.71973833596253	1.77745410202137e-07	0.0440404150460853	C	A
MNEc.2.3.72197095.PC	HMCN1	0.453668490414684	5.71921357139325	1.78135206252916e-07	0.0440816659760371	T	C
MNEc.2.1.178808530.PC	ZFAND2A	0.912919879721267	5.71778823603782	1.791982006601e-07	0.0441592199231038	G	T
MNEc.2.15.29624176.PC	SPNS2	-0.498155072000115	-5.71614268106378	1.80433200888084e-07	0.0442835020459826	A	G
MNEc.2.3.106046659.PC	DUSP22	-0.19925114795911	-5.71557585348651	1.80860546329548e-07	0.0443185918622492	T	C
MNEc.2.29.24272553.PC	MAD2L1	0.573197248803107	5.71517344450028	1.81164537210937e-07	0.0443308482111551	T	C
MNEc.2.16.77062838.PC	ZNF580	-0.146837734599153	-5.71441083053152	1.81742017616835e-07	0.0444085386079536	T	C
MNEc.2.20.56354706.PC	BTBD3	0.286903228557237	5.71394595192629	1.8209493018245e-07	0.0444505978598982	A	G
MNEc.2.12.12367154.PC	URB2	-0.210519080408125	-5.71196541110444	1.83606033435747e-07	0.0445649303507197	G	A
MNEc.2.14.9950811.PC	LOC102149617	-0.339326607033871	-5.71161509608552	1.83874597090064e-07	0.0445711448034666	T	C
MNEc.2.1.149431557.PC	ANKRD42	0.259169221472958	5.71103387424467	1.84321035356977e-07	0.0446178566853962	T	C
MNEc.2.13.30735527.PC	CCDC63	0.12879665410507	5.70897006775568	1.85914890619974e-07	0.0448016777627842	A	C
MNEc.2.21.46555403.PC	C1S	0.964140374548732	5.70727572596272	1.87233548741604e-07	0.0449192097782989	C	A
MNEc.2.28.6190281.PC	UVRAG	0.285614573197608	5.70438035157735	1.89508280925247e-07	0.0451201336640222	G	A
MNEc.2.10.27486969.PC	QSOX1	-0.595261208759933	-5.70308867917273	1.90531830650325e-07	0.0452193761302176	T	A
MNEc.2.6.44766124.PC	ABHD14A	0.175277715592313	5.70217683939521	1.91257667802669e-07	0.0452803042123435	C	T
MNEc.2.7.30303424.PC	BRE	0.282955810495029	5.701473505903	1.91819390045722e-07	0.0453094539265257	A	G
MNEc.2.9.31641075.PC	CSMD1	-1.83272985780705	-5.70111281979377	1.92108084239336e-07	0.045323671798421	C	A
MNEc.2.5.95921616.PC	TCF12	0.13253562769444	5.69570748869806	1.9648611242079e-07	0.0457395693553451	T	C
MNEc.2.29.15291231.PC	CCT3	-0.123912335850904	-5.6954432998056	1.96702590499428e-07	0.0457740929095563	T	C
MNEc.2.1.141050751.PC	ADI1	-0.239962844747625	-5.6940868427533	1.97817782982388e-07	0.0458941029455047	T	G
MNEc.2.7.95835231.PC	KLHL42	-0.0765546541054991	-5.69312533623306	1.98612039418364e-07	0.0459598774872724	A	G
MNEc.2.16.42916668.PC	ZNF30	-0.176757709720185	-5.69275983729368	1.98914784083494e-07	0.0459750631460115	G	T
MNEc.2.20.8258115.PC	CP	0.375396369562266	5.69234789823292	1.99256539874968e-07	0.0459869671779785	T	G
MNEc.2.10.65814204.PC	PDCD6	0.234069298013482	5.69184604597299	1.99673671167566e-07	0.0460212732204688	T	C
MNEc.2.19.16350792.PC	SNRNP40	-0.0846487459929083	-5.6917954009821	1.99715814165804e-07	0.0460236938260808	G	A
MNEc.2.5.94003481.PC	DCP1A	-0.105673540079639	-5.6917028301419	1.99792867370036e-07	0.0460326128408985	A	C
MNEc.2.16.49381008.PC	MBTPS2	0.119127799895338	5.6903938305057	2.00885577294374e-07	0.0461446117587899	G	A
MNEc.2.1.182451989.PC	PTCH2	0.315623084986173	5.68999035618562	2.01223568950051e-07	0.0461857822343164	G	A
MNEc.2.2.3902059.PC	NTRK1	-0.656624729125686	-5.689795973473	2.01386603679905e-07	0.0462028648340042	A	G
MNEc.2.20.33142369.PC	MIF	0.489346505662641	5.68956098144414	2.0158387230444e-07	0.0462174305778517	A	G
MNEc.2.30.10742046.PC	SAMD9L	-0.360944552251141	-5.6894182598319	2.01703775565694e-07	0.0462299794786178	A	G
MNEc.2.26.28902676.PC	LOC100055052	0.440705406349859	5.68888446762732	2.02152847614502e-07	0.046265460402637	C	T
MNEc.2.26.13574906.PC	TMTC2	-0.225143838589786	-5.68878972561739	2.02232655542007e-07	0.046276217466758	C	T
MNEc.2.4.106522102.PC	PPP3CC	0.200775533521622	5.68684768992528	2.03875420679197e-07	0.0464319283421333	A	G
MNEc.2.6.58454875.PC	TTC38	-0.374315933912684	-5.68658638606506	2.0409745742894e-07	0.0464516116419293	G	A
MNEc.2.7.74977529.PC	TSEN2	0.155453528510045	5.68523129656901	2.05252735926621e-07	0.0465672617485874	T	C
MNEc.2.4.16932650.PC	WWC3	0.247032593124428	5.68485236914367	2.05576939667268e-07	0.0465887246712309	A	G
MNEc.2.6.71047054.PC	STX11	0.42119568070863	5.68333793369593	2.06877704890123e-07	0.0467036575536461	C	T
MNEc.2.31.6452963.PC	TMEM230	0.233172819693503	5.6831386369306	2.07049485143511e-07	0.0467101168523669	T	C
MNEc.2.16.84253529.PC	ADAR	-0.21253822565523	-5.68310149582666	2.07081513765049e-07	0.0467101168523669	A	G
MNEc.2.10.65814204.PC	LOC106781560	0.660318649933005	5.68295496616085	2.07207921164123e-07	0.0467237573618124	T	C
MNEc.2.10.78853202.PC	ACRC	0.2270959262047	5.68081349588061	2.09064001939618e-07	0.0469257070432248	C	T
MNEc.2.19.42505849.PC	GRINA	-0.182280769509328	-5.67831820251611	2.11247403000071e-07	0.047134845656958	A	G
MNEc.2.24.26439478.PC	RIC1	-0.143557185188652	-5.67734644270888	2.12103759064771e-07	0.0471960755288403	G	T
MNEc.2.18.68576365.PC	LOC102148237	0.990882793673435	5.67599722203776	2.13298417533297e-07	0.0473206477494925	G	T
MNEc.2.19.16496689.PC	GCFC2	0.155908295199105	5.675474470033	2.13763062745604e-07	0.0473567577712096	A	C
MNEc.2.17.58071974.PC	DCT	0.347975474325767	5.67434739240046	2.14768251445441e-07	0.047448177775096	A	G
MNEc.2.20.31646736.PC	LDHA	0.529963549958226	5.67401845982059	2.15062487251435e-07	0.0474810916847831	T	G
MNEc.2.28.6190281.PC	EEFSEC	0.224941667793799	5.67218354540798	2.16711143666442e-07	0.047629134428774	G	A
MNEc.2.10.63416320.PC	PCYOX1	0.163681063442163	5.67157549701975	2.17260209502917e-07	0.0476725279367486	T	C
MNEc.2.20.30922349.PC	NFKBIZ	0.33918276171984	5.67113163494787	2.17661879874335e-07	0.0477126810502514	T	C
MNEc.2.18.80922822.PC	PWWP2A	-0.144149286952983	-5.66725311454481	2.21202962436495e-07	0.048012956485222	C	T
MNEc.2.4.8484091.PC	RHOT2	0.169161226686512	5.66578550908002	2.22557617630218e-07	0.0481270123451644	C	T
MNEc.2.21.1261380.PC	CHD7	-0.165881530702835	-5.66507836221793	2.2321325228396e-07	0.048188154873606	A	T
MNEc.2.24.22278315.PC	NRCAM	-0.433513797518218	-5.66479485437365	2.23476641423619e-07	0.0482027757135872	A	G
MNEc.2.19.26018312.PC	FOXP3	0.205827834720805	5.66478109790611	2.23489429461965e-07	0.0482031513903626	C	T
MNEc.2.21.3431647.PC	PASK	0.242934678601234	5.66400022639411	2.24216510976597e-07	0.0482654406359262	C	T
MNEc.2.21.3977139.PC	PTPN13	0.23640329277503	5.66312690699481	2.25032429909166e-07	0.0483091153056949	T	C
MNEc.2.16.69652906.PC	ZMAT3	-0.163386840862917	-5.66262783007238	2.25500015402024e-07	0.0483498990372685	T	C
MNEc.2.18.4762018.PC	SULT6B1	0.538898576884468	5.66178718123734	2.2628978240159e-07	0.0484503275554724	T	C
MNEc.2.7.69891433.PC	GABPB2	0.117930953067387	5.6615256515779	2.26536037170499e-07	0.0484604669483074	C	T
MNEc.2.4.57474243.PC	SLC2A8	0.163226313680733	5.6590209887391	2.28907809510318e-07	0.0486670891297519	G	A
MNEc.2.19.36469226.PC	DTNBP1	0.306754279514011	5.65901178669066	2.28916568219436e-07	0.0486670891297519	G	A
MNEc.2.10.50032141.PC	LOC106782230	-0.197020572298778	-5.65893720148928	2.2898757220108e-07	0.0486744866122632	A	G
MNEc.2.10.83515708.PC	SUCLG1	-0.231327728956745	-5.65759346312177	2.30270509586642e-07	0.0487761234969844	A	G
MNEc.2.15.30360416.PC	APOBEC3H	0.189951428598195	5.65726570627326	2.30584507700672e-07	0.0487988231148876	A	G
MNEc.2.3.104445853.PC	MZT1	0.175995698424148	5.65694318238216	2.30893903822302e-07	0.048824642176411	G	A
MNEc.2.19.16869411.PC	SFXN4	0.223447706904345	5.65682207045012	2.31010191580827e-07	0.048824642176411	T	C
MNEc.2.23.49593231.PC	SAMD3	-0.378788916526397	-5.65680271977379	2.31028776813185e-07	0.048824642176411	T	C
MNEc.2.8.34796874.BIEC2-1043572	NCR1	0.424910095809738	5.65661505394074	2.31209095599129e-07	0.0488445318721858	A	G
MNEc.2.2.51832341.PC	PTGES	0.726441434146411	5.65644171438626	2.31375772010216e-07	0.0488491094625219	T	C
MNEc.2.31.17435150.PC	BNIP3L	0.303346475515044	5.65492052035287	2.32843572581393e-07	0.0490000509539388	C	A
MNEc.2.22.39536518.PC	PDZD4	-0.671643318516063	-5.65390073680446	2.3383268827649e-07	0.0490747908071262	G	A
MNEc.2.15.295864.PC	POFUT1	0.141404496078226	5.6522503657568	2.35442194747391e-07	0.0492303741162936	A	G
MNEc.2.6.80979433.PC	TMCC2	0.327140952418576	5.65127723556894	2.36396333240549e-07	0.0493083012757863	A	G
MNEc.2.5.35688379.PC	UNC80	0.163772110539836	5.65064486356042	2.37018402357661e-07	0.0493349295698938	C	T
MNEc.2.28.26032933.PC	GFI1B	0.437146978389654	5.65058219342299	2.37080139099597e-07	0.0493419307979278	G	T
MNEc.2.6.73687601.PC	SBNO2	-0.251885277884332	-5.65027138714616	2.37386550200729e-07	0.049356873558041	A	T
MNEc.2.2.49538171.PC	NRBP2	-0.208151753140143	-5.64941813202351	2.38229743996296e-07	0.0494214882690674	A	G
MNEc.2.10.66590153.PC	PNN	0.137580592338427	5.64888375528511	2.3875931958863e-07	0.0494508397659547	T	C
MNEc.2.29.14119219.PC	MFSD2A	-0.315323762841299	-5.64885893986362	2.38783940179073e-07	0.0494535918598579	A	G
MNEc.2.30.12823291.PC	SUGP2	-0.202479688540543	-5.64853489482203	2.39105670467471e-07	0.0494849951447797	C	T
MNEc.2.15.68082945.BIEC2-331631	GLRX	-0.217615601018944	-5.6463133006911	2.41322910409178e-07	0.0496331500917044	T	C
MNEc.2.16.74544794.PC	GK	-0.380411532410765	-5.6461733719535	2.41463240159521e-07	0.0496343712774368	G	A
MNEc.2.29.22500650.PC	BAZ2B	0.885830247499112	5.64565383071331	2.41984973168768e-07	0.0496639829068667	A	G
MNEc.2.24.37513034.PC	DCP1B	-0.116272874074468	-5.64458242218719	2.4306440641329e-07	0.0497645483564119	T	C
MNEc.2.19.23516306.PC	PI4K2A	0.155178071631674	5.64364320963885	2.44014549523432e-07	0.0498110814266042	A	G
MNEc.2.7.89674393.PC	CFAP70	0.127396825072097	5.64291454271236	2.44754213233683e-07	0.0498776442382172	T	C
MNEc.2.10.52011196.PC	PRR5L	0.30764758703075	5.64271396302105	2.44958206917244e-07	0.0498848690932154	A	G
