# Supplementary material for: eQTL discovery and their association with severe equine asthma in European Warmblood horses
Source: BMC Genomics. 2018 Aug 2;19:581. doi: 10.1186/s12864-018-4938-9 (PMC6090848; doi:10.1186/s12864-018-4938-9)
Supplement: Supplementary file 1 — Figure S1. Minimum D-statistics determine mean read count cutoffs. Figure S2. PCA plots of normalized variance stabilized RNAseq counts after KS test filter. Figure S3. PCA plots of 1,056,195 SNP genotypes and colored by cohort. Figure S4. Matrix eQTL histograms and QQ-plots for all p-values for all cis and trans eQTL analyses using tag SNPs for the MCK1 treatment. Figure S5. Low confidence cis eQTLs. Figure S6. Joint modeling with eQTLBMA with possible overestimation of shared eQTLs across all PBMC treatments. Figure S7. Distance between eSNPs with the lowest FDR values per gene is small. Figure S8.. Enrichment of SNPs in trans regulatory hotspots genome wide. Figure S9. GWAS for RAO. Figure S10. Loss of DEXI gene expression regulation in HDE. Figure S11. Cis trans eQTL plot for all eQTLs for treatment HDE9. Table S1. High confidence additive linear cis eQTLs from the MCK treatment. Table S2. Low confidence additive linear cis eQTLs from the MCK treatment. Table S3. High confidence additive linear trans eQTLs from the MCK treatment. Table S4. Low confidence additive linear trans eQTLs from the MCK treatment. Table S5. High confidence additive linear cis eQTLs from the LPS treatment. Table S6. Low confidence additive linear cis eQTLs from the LPS treatment. Table S7. High confidence additive linear trans eQTLs from the LPS treatment. Table S8. Low confidence additive linear trans eQTLs from the LPS treatment. Table S9. High confidence additive linear cis eQTLs from the RCA treatment. Table S10. Low confidence additive linear cis eQTLs from the RCA treatment. Table S11. High confidence additive linear trans eQTLs from the RCA treatment. The eQTLs reported are limited to one eQTL per gene, representing the eSNP with the lowest FDR value for each gene. Table S12. Low confidence additive linear trans eQTLs from the RCA treatment. Table S13. High confidence additive linear cis eQTLs from the HDE treatment. Table S14. Low confidence additive linear cis eQTLs from the HDE [file 12864_2018_4938_MOESM1_ESM.zip › S18_Table.csv]

gene	snp	gene.log10.bf	snp.log10.bf	log10.bf.1	log10.bf.2	log10.bf.3	log10.bf.4	log10.bf.1-2	log10.bf.1-3	log10.bf.1-4	log10.bf.2-3	log10.bf.2-4	log10.bf.3-4	log10.bf.1-2-3	log10.bf.1-2-4	log10.bf.1-3-4	log10.bf.2-3-4	log10.bf.1-2-3-4	gene.post	snp.post.the	snp.post.an	snp.post.s1	snp.post.s2	snp.post.s3	snp.post.s4	post.config.1	post.config.2	post.config.3	post.config.4	post.config.1-2	post.config.1-3	post.config.1-4	post.config.2-3	post.config.2-4	post.config.3-4	post.config.1-2-3	post.config.1-2-4	post.config.1-3-4	post.config.2-3-4	post.config.1-2-3-4	best.config	post.best.config
AAAS	MNEc.2.6.70302185.PC	6.8856e+00	9.3595e+00	1.3790e+00	3.5622e-01	-2.6676e-01	-1.8397e-01	2.7865e+00	1.7325e+00	1.3538e+00	6.4362e-01	1.2531e+00	4.2083e-02	4.2434e+00	4.3923e+00	2.3771e+00	2.4495e+00	9.3653e+00	1.0000e+00	9.7303e-01	1.0000e+00	1.0000e+00	1.0000e+00	1.0000e+00	1.0000e+00	2.4786e-12	1.4074e-19	1.6017e-14	2.2671e-21	7.3133e-14	4.5675e-16	3.6139e-16	1.4861e-18	1.2105e-14	4.8444e-21	1.2111e-14	1.3642e-07	4.8362e-16	2.8191e-11	1.0000e+00	1-2-3-4	1.0000e+00
AACS	MNEc.2.8.24548729.PC	3.5801e+00	5.7019e+00	-5.7249e-01	-6.8315e-01	7.7237e-01	-6.7597e-01	-7.5640e-01	3.4850e-01	-6.7396e-01	6.0552e-01	-6.7831e-01	2.7895e-01	6.3165e-01	-3.0959e-01	5.3881e-01	1.6433e+00	5.7076e+00	9.9968e-01	5.1701e-01	9.9949e-01	1.0000e+00	1.0000e+00	1.0000e+00	1.0000e+00	1.2598e-10	5.8433e-17	7.9677e-10	3.3195e-18	9.5245e-14	8.5765e-14	1.5412e-14	6.1882e-15	6.4451e-13	3.7994e-17	1.3458e-14	1.2321e-08	3.1904e-14	2.0024e-08	1.0000e+00	1-2-3-4	1.0000e+00
AAGAB	MNEc.2.1.125433563.PC	2.5985e+00	5.0007e+00	1.3615e+00	-4.2813e-01	-3.5016e-01	-1.6983e-01	9.0705e-01	1.0529e+00	2.0251e+00	-5.1945e-01	-3.5265e-01	-9.2170e-02	1.0278e+00	2.4093e+00	2.5938e+00	-1.4951e-01	5.0065e+00	9.9698e-01	8.0920e-01	9.9690e-01	1.0000e+00	1.0000e+00	9.9997e-01	1.0000e+00	5.4382e-08	5.2823e-16	3.0197e-10	5.3502e-17	2.2052e-11	2.1820e-12	3.8730e-11	2.3321e-15	6.8554e-12	8.1236e-17	1.6837e-13	3.2411e-05	1.8197e-11	1.6213e-09	9.9997e-01	1-2-3-4	9.9997e-01
AAMDC	MNEc.2.7.66359001.PC	1.5614e+00	3.8846e+00	1.3528e+00	-1.3205e-01	-2.2675e-01	4.6736e-01	4.0472e-01	1.7563e+00	3.1075e+00	-4.8414e-01	-2.1092e-01	6.7536e-01	7.3656e-01	1.7864e+00	3.8723e+00	1.3989e-01	3.8903e+00	9.6801e-01	6.7670e-01	9.6113e-01	1.0000e+00	1.0000e+00	9.9990e-01	1.0000e+00	6.9644e-07	1.3648e-14	5.2425e-09	3.0320e-15	9.0632e-11	1.4403e-10	6.1180e-09	3.3054e-14	1.2415e-10	6.2151e-15	1.1251e-12	1.0090e-04	4.5147e-09	4.1251e-08	9.9990e-01	1-2-3-4	9.9990e-01
AAMP	MNEc.2.6.7799453.PC	1.6001e+00	4.1461e+00	1.4548e-01	-1.2707e-02	6.3529e-01	-4.1875e-01	6.5492e-01	1.5919e+00	-2.3582e-01	1.3388e+00	-1.7389e-01	1.9827e-01	2.8927e+00	5.8494e-01	1.1518e+00	1.6193e+00	4.1518e+00	9.7066e-01	8.9674e-01	9.7283e-01	1.0000e+00	1.0000e+00	1.0000e+00	1.0000e+00	2.3665e-08	9.8381e-15	2.0897e-08	2.1583e-16	8.8304e-11	5.4018e-11	1.5199e-12	1.2040e-12	7.4038e-11	1.1346e-15	8.8282e-11	3.4751e-06	4.7061e-12	6.8130e-07	1.0000e+00	1-2-3-4	1.0000e+00
AARS2	MNEc.2.20.43080229.PC	9.4010e+00	1.1799e+01	2.9497e-01	-4.2899e-01	-3.6582e-01	1.6759e-01	6.6176e-01	6.2506e-01	1.8006e+00	-3.4606e-02	4.0031e-01	5.4229e-01	2.2100e+00	3.3038e+00	3.2234e+00	1.8521e+00	1.1805e+01	1.0000e+00	9.8400e-01	1.0000e+00	1.0000e+00	1.0000e+00	1.0000e+00	1.0000e+00	7.4262e-16	8.3910e-23	4.6360e-17	1.8520e-23	1.9953e-18	1.2968e-19	3.6768e-18	1.1335e-21	6.1779e-18	5.5726e-23	4.0768e-19	4.0455e-11	1.2344e-17	2.5903e-14	1.0000e+00	1-2-3-4	1.0000e+00
AASDH	MNEc.2.3.76854149.PC	2.6270e+00	4.5273e+00	-4.1109e-01	1.2419e+00	2.5062e-01	-4.6770e-01	1.2166e+00	2.0064e-01	-5.5173e-01	3.1020e+00	1.2622e+00	6.3191e-02	3.4991e+00	1.4144e+00	1.3637e-01	3.7089e+00	4.5330e+00	9.9717e-01	3.4411e-01	9.9322e-01	9.9997e-01	1.0000e+00	9.9999e-01	1.0000e+00	2.7308e-09	7.3496e-14	3.5823e-09	8.0153e-17	1.3380e-10	9.1205e-13	3.0526e-13	2.9017e-11	8.4005e-10	3.4557e-16	1.4824e-10	9.7536e-06	1.8879e-13	3.4807e-05	9.9996e-01	1-2-3-4	9.9996e-01
ABCA2	MNEc.2.25.39355125.PC	8.0215e-01	2.3051e+00	-2.0403e-01	1.4841e-01	-5.7669e-01	-3.8042e-01	7.3686e-01	-4.3982e-01	-2.6938e-01	-3.9414e-01	6.9262e-01	-5.2041e-01	3.2717e-01	1.2303e+00	-6.5836e-02	4.5051e-01	2.3104e+00	8.4047e-01	1.1054e-01	4.1294e-01	1.0000e+00	1.0000e+00	9.9893e-01	1.0000e+00	7.3377e-07	9.8857e-13	8.8935e-08	1.6346e-14	7.3943e-09	3.4816e-11	9.7552e-11	1.5442e-12	3.7752e-08	1.5037e-14	1.6645e-11	1.0648e-03	1.9769e-11	3.2028e-06	9.9893e-01	1-2-3-4	9.9893e-01
ABCA5	MNEc.2.11.11527803.PC	6.9985e+00	9.3014e+00	-6.1409e-01	1.5600e+00	-2.6534e-01	3.3233e-01	1.3606e+00	-6.1240e-01	-2.6832e-01	2.7064e+00	3.1461e+00	7.0694e-01	3.5096e+00	3.4663e+00	2.1667e-01	5.6470e+00	9.3072e+00	1.0000e+00	5.6900e-01	1.0000e+00	1.0000e+00	1.0000e+00	1.0000e+00	1.0000e+00	2.8786e-14	2.5720e-18	1.8370e-14	8.5086e-21	3.1358e-15	2.3598e-18	9.8623e-18	1.9628e-16	1.0818e-12	2.5596e-20	2.5550e-15	1.8491e-08	3.8211e-18	5.0779e-08	1.0000e+00	1-2-3-4	1.0000e+00
ABCC2	MNEc.2.1.30567736.PC	5.9058e+00	8.0592e+00	4.5438e-01	-5.2121e-01	2.3984e+00	1.0686e+00	2.4780e-02	3.3142e+00	2.0055e+00	1.5010e+00	7.5631e-01	4.1208e+00	3.1932e+00	2.5059e+00	5.2207e+00	4.7936e+00	8.0649e+00	1.0000e+00	5.6935e-01	1.0000e+00	1.0000e+00	1.0000e+00	1.0000e+00	1.0000e+00	5.8870e-12	3.7266e-19	1.4793e-10	8.0970e-19	2.5278e-15	3.4812e-13	3.2363e-14	2.1366e-16	7.7013e-14	1.1597e-15	2.1539e-14	3.5383e-08	6.7368e-12	1.2432e-07	1.0000e+00	1-2-3-4	1.0000e+00
ABCE1	MNEc.2.2.87716477.PC	1.3295e+00	3.7180e+00	1.3253e+00	-2.3654e-01	-4.8482e-03	-1.2810e-01	1.0596e+00	1.7855e+00	1.3621e+00	1.4099e-01	2.5909e-01	3.6203e-01	1.8497e+00	1.9570e+00	2.3562e+00	1.3164e+00	3.7236e+00	9.4664e-01	8.7676e-01	9.4947e-01	1.0000e+00	1.0000e+00	9.9978e-01	1.0000e+00	9.5941e-07	1.5746e-14	1.2824e-08	1.1294e-15	6.0083e-10	2.2603e-10	1.6136e-10	2.0462e-13	5.3769e-10	4.4331e-15	2.1425e-11	2.1933e-04	2.0192e-10	9.0886e-07	9.9978e-01	1-2-3-4	9.9978e-01
ABCG1	MNEc.2.26.38270377.PC	7.4460e-01	3.1474e+00	-4.6889e-02	9.3642e-01	3.8997e+00	-5.8997e-01	3.2212e+00	3.3085e+00	-1.4600e-02	2.8074e+00	8.7043e-01	3.7821e+00	3.3438e+00	3.3568e+00	3.3347e+00	3.2168e+00	3.1439e+00	8.2189e-01	6.2580e-01	7.7700e-01	9.9935e-01	9.9962e-01	9.7951e-01	9.9962e-01	1.5148e-07	8.7231e-13	3.8295e-04	1.4505e-15	3.2426e-07	2.8036e-08	2.5216e-11	3.5313e-10	8.1737e-09	4.3383e-11	2.4863e-09	2.0485e-02	7.1486e-09	2.6880e-04	9.7886e-01	1-2-3-4	9.7886e-01
ABCG2	MNEc.2.3.49756013.UKUL787	4.7304e+00	7.0980e+00	-8.0300e-02	2.0046e+00	-5.1284e-01	-4.8243e-01	2.6362e+00	-3.7036e-01	-1.6877e-01	1.5889e+00	2.3541e+00	-2.8783e-01	2.1614e+00	3.6930e+00	1.7181e-01	5.2109e+00	7.1038e+00	9.9998e-01	9.6338e-01	9.9998e-01	1.0000e+00	1.0000e+00	1.0000e+00	1.0000e+00	1.5717e-11	1.1435e-15	1.6596e-12	2.0820e-19	9.4463e-12	6.5813e-16	1.9811e-15	2.3924e-15	2.7891e-11	4.1381e-19	1.8306e-14	4.9783e-06	5.5044e-16	2.9713e-06	9.9999e-01	1-2-3-4	9.9999e-01
ABHD1	MNEc.2.15.69111286.PC	2.5553e+00	4.8487e+00	-5.8831e-01	4.7336e-01	1.1891e+00	-5.6641e-01	1.0650e-01	5.5930e-01	-6.9984e-01	2.6650e+00	3.9568e-01	7.3395e-01	2.3901e+00	5.5726e-01	7.4511e-01	3.1586e+00	4.8545e+00	9.9666e-01	6.9444e-01	9.9602e-01	1.0000e+00	1.0000e+00	1.0000e+00	1.0000e+00	8.6626e-10	5.9748e-15	1.4833e-08	3.0465e-17	4.9534e-12	9.9374e-13	1.0355e-13	5.0609e-12	5.4497e-11	7.7246e-16	5.5027e-12	6.4661e-07	3.6585e-13	4.6770e-06	9.9999e-01	1-2-3-4	9.9999e-01
ABHD10	MNEc.2.19.46399514.PC	2.3747e+00	4.5871e+00	6.9498e-01	1.9768e-01	1.1928e+00	3.3793e+00	1.3827e+00	6.3216e-01	4.7812e+00	3.7471e-01	4.1004e+00	2.2576e+00	7.1783e-01	5.8067e+00	3.3369e+00	2.8948e+00	4.4906e+00	9.9495e-01	5.2768e-01	9.9209e-01	9.9999e-01	1.0000e+00	7.9025e-01	1.0000e+00	3.0381e-08	5.7850e-15	2.7327e-08	4.9110e-13	1.7092e-10	2.1468e-12	5.7257e-08	4.7377e-14	5.0441e-07	4.7119e-14	2.1379e-13	2.0975e-01	2.6105e-10	4.6544e-06	7.9025e-01	1-2-3-4	7.9025e-01
ABHD17A	MNEc.2.7.769622.PC	2.5582e+00	4.3284e+00	1.4191e+00	1.7202e-01	-4.3212e-01	8.8757e-01	2.0793e+00	9.4678e-01	3.0339e+00	-1.8167e-01	2.2222e+00	8.1109e-01	1.4415e+00	4.8584e+00	3.1079e+00	1.7250e+00	4.3151e+00	9.9668e-01	2.9754e-01	9.9084e-01	1.0000e+00	1.0000e+00	9.5714e-01	1.0000e+00	2.9199e-07	9.8926e-15	1.1758e-09	2.8715e-15	1.5419e-09	8.0366e-12	1.8587e-09	2.3870e-14	1.2112e-08	3.0573e-15	2.0526e-12	4.2861e-02	2.7952e-10	5.7114e-07	9.5714e-01	1-2-3-4	9.5714e-01
ABHD17B	MNEc.2.23.18426337.PC	1.2257e+00	3.2964e+00	4.0710e-01	-1.1881e-01	-1.9268e-01	3.5942e-02	7.1440e-01	5.4428e-01	6.9914e-01	-6.4186e-02	6.9150e-01	1.4787e-01	1.0620e+00	2.0162e+00	1.1208e+00	1.0571e+00	3.3019e+00	9.3320e-01	4.1734e-01	8.7565e-01	1.0000e+00	1.0000e+00	9.9934e-01	1.0000e+00	3.0576e-07	5.4510e-14	2.1967e-08	4.3499e-15	7.1635e-10	3.4243e-11	9.2565e-11	3.3677e-13	3.8417e-09	7.1469e-15	9.2215e-12	6.6363e-04	3.0999e-11	1.3206e-06	9.9933e-01	1-2-3-4	9.9933e-01
ABHD18	MNEc.2.2.101932146.PC	1.2465e+00	3.4185e+00	-5.8010e-01	-4.3138e-01	1.8329e+00	-4.3392e-01	-6.0649e-01	9.7055e-01	-5.8763e-01	1.6229e+00	-2.9113e-01	1.7834e+00	1.3480e+00	-2.2189e-01	1.5870e+00	2.5783e+00	3.4243e+00	9.3612e-01	6.9775e-01	9.2518e-01	9.9997e-01	1.0000e+00	1.0000e+00	1.0000e+00	2.3770e-08	2.0033e-14	1.7586e-06	1.1129e-15	2.5828e-11	6.8975e-11	3.6102e-12	1.2366e-11	3.0181e-10	2.3310e-13	1.3449e-11	2.8951e-06	6.8449e-11	3.3099e-05	9.9996e-01	1-2-3-4	9.9996e-01
ABHD3	MNEc.2.8.40216722.PC	1.2599e+00	3.0156e+00	-4.6838e-01	2.5808e+00	-4.8465e-01	-3.5740e-01	1.8170e+00	-5.9879e-01	-6.5368e-01	1.8857e+00	2.9629e+00	-5.8439e-01	1.6291e+00	2.5338e+00	-7.4798e-01	2.9227e+00	3.0195e+00	9.3794e-01	2.3353e-01	8.1009e-01	9.9981e-01	1.0000e+00	9.9583e-01	1.0000e+00	7.7750e-08	5.2106e-11	2.1408e-08	3.3568e-15	1.7320e-08	4.7021e-12	7.8418e-12	5.7276e-11	1.3701e-06	2.5273e-15	6.4964e-11	4.1714e-03	8.0045e-13	1.8500e-04	9.9564e-01	1-2-3-4	9.9564e-01
ABTB2	MNEc.2.12.1042029.PC	8.0998e-01	2.7623e+00	-5.2644e-01	-4.9765e-01	-5.0912e-01	1.0434e-01	-4.3944e-01	-5.6831e-01	-8.4409e-02	-4.2815e-01	6.0862e-01	4.5949e-02	-7.2573e-02	9.6950e-01	1.1094e-01	1.3092e+00	2.7679e+00	8.4287e-01	2.1694e-01	5.8403e-01	9.9999e-01	1.0000e+00	9.9980e-01	1.0000e+00	1.2189e-07	7.7938e-14	3.6262e-08	1.7418e-14	1.7195e-10	9.0385e-12	5.2121e-11	4.9830e-13	1.0858e-08	1.9334e-14	2.3140e-12	2.0385e-04	1.0365e-11	8.0737e-06	9.9979e-01	1-2-3-4	9.9979e-01
ACAA1	MNEc.2.16.47113701.PC	1.1138e+00	2.8233e+00	-2.4907e-01	3.4061e-01	-3.2255e-01	-1.8832e-01	4.5197e-01	-3.0475e-01	2.7759e-02	3.9662e-01	7.2692e-01	7.3245e-03	6.1667e-01	1.3275e+00	3.8899e-01	1.6579e+00	2.8289e+00	9.1524e-01	2.3285e-01	7.5247e-01	9.9998e-01	1.0000e+00	9.9960e-01	1.0000e+00	2.0059e-07	4.6663e-13	4.8415e-08	7.7143e-15	1.1635e-09	1.4409e-11	5.8634e-11	2.8922e-12	1.2389e-08	1.5370e-14	9.8303e-12	4.0389e-04	1.7084e-11	1.5655e-05	9.9958e-01	1-2-3-4	9.9958e-01
ACAA2	MNEc.2.8.68157687.PC	7.3957e-01	2.7399e+00	1.4764e+00	-5.5251e-01	-6.2618e-01	-3.5828e-01	6.2346e-01	8.7261e-01	1.9178e+00	-6.6752e-01	-7.3902e-01	-6.7663e-01	5.0509e-01	1.3922e+00	1.8720e+00	-8.2731e-01	2.7455e+00	8.2019e-01	3.1773e-01	6.3635e-01	1.0000e+00	9.9999e-01	9.9942e-01	9.9999e-01	1.2915e-05	7.2314e-14	2.9155e-08	6.3197e-15	2.0924e-09	2.6263e-10	5.5150e-09	3.0231e-13	5.1338e-10	3.8555e-15	9.2121e-12	5.6798e-04	6.2953e-10	6.2065e-08	9.9942e-01	1-2-3-4	9.9942e-01
ACACA	MNEc.2.11.36553233.PC	2.3258e+00	4.4143e+00	3.6581e-01	4.6639e-01	-4.7201e-01	-4.8217e-01	1.6377e+00	-3.7583e-02	3.6725e-01	2.7318e-01	9.2590e-01	-4.5632e-01	1.2222e+00	3.4045e+00	4.3624e-01	1.6705e+00	4.4196e+00	9.9435e-01	4.7154e-01	9.9012e-01	1.0000e+00	1.0000e+00	9.9876e-01	1.0000e+00	2.1191e-08	1.5986e-14	8.8004e-10	1.0056e-16	4.5760e-10	6.8354e-13	3.2856e-12	5.5816e-14	5.0231e-10	1.3551e-16	1.0165e-12	1.2368e-03	4.8844e-13	4.1327e-07	9.9876e-01	1-2-3-4	9.9876e-01
ACAD11	MNEc.2.16.68452448.PC	5.0924e+00	7.6099e+00	9.0390e-03	-3.7142e-01	3.6639e-01	-6.3244e-01	5.2483e-01	1.1336e+00	-2.2263e-01	1.2793e+00	-5.5135e-01	-3.7504e-02	3.7154e+00	8.1335e-01	1.2100e+00	1.3834e+00	7.6156e+00	9.9999e-01	9.7974e-01	9.9999e-01	1.0000e+00	1.0000e+00	1.0000e+00	1.0000e+00	5.9407e-12	1.4804e-18	3.8668e-12	4.5353e-20	2.2494e-14	6.4618e-15	5.3851e-16	3.6090e-16	1.0670e-14	2.2660e-19	2.0170e-13	2.0210e-09	1.8496e-15	1.3603e-10	1.0000e+00	1-2-3-4	1.0000e+00
ACADM	MNEc.2.5.86573741.PC	1.3113e+00	3.4330e+00	1.6989e+00	-6.2861e-01	-2.3328e-01	-4.9375e-01	8.4914e-01	1.9605e+00	1.4980e+00	-5.4680e-01	-6.4898e-01	-3.4405e-01	1.6061e+00	1.6029e+00	2.0236e+00	-2.6942e-01	3.4387e+00	9.4449e-01	3.7814e-01	8.8592e-01	1.0000e+00	1.0000e+00	9.9981e-01	1.0000e+00	4.3711e-06	1.2304e-14	1.4607e-08	9.3792e-16	7.1326e-10	6.5183e-10	4.2531e-10	8.0930e-14	1.2806e-10	1.6810e-15	2.3564e-11	1.8706e-04	1.8094e-10	4.5465e-08	9.9981e-01	1-2-3-4	9.9981e-01
ACADSB	MNEc.2.1.9838968.PC	6.1027e+00	8.5491e+00	-5.8077e-01	1.5574e+00	-2.9112e-01	5.1568e-01	8.9592e-01	-5.7625e-01	1.2496e-01	2.4712e+00	3.0426e+00	1.3450e+00	2.0733e+00	2.9674e+00	1.1658e+00	6.6184e+00	8.5549e+00	1.0000e+00	7.9412e-01	1.0000e+00	1.0000e+00	1.0000e+00	1.0000e+00	1.0000e+00	1.7572e-13	1.4453e-17	9.7864e-14	7.3370e-20	6.0806e-15	1.4499e-17	1.3790e-16	6.4572e-16	4.8187e-12	6.2892e-19	5.2897e-16	3.3142e-08	1.9214e-16	2.6878e-06	1.0000e+00	1-2-3-4	1.0000e+00
ACADVL	MNEc.2.11.50227083.BIEC2-158184	8.6341e-01	2.5900e+00	1.9758e-01	-5.7709e-01	1.3360e-01	-6.4070e-01	-2.1186e-01	1.3256e+00	-3.2352e-01	-3.3419e-01	-7.7719e-01	2.1725e-01	9.1299e-01	-4.1578e-01	1.6956e+00	-1.2340e-02	2.5957e+00	8.5849e-01	1.5999e-01	5.3953e-01	1.0000e+00	1.0000e+00	9.9999e-01	1.0000e+00	9.6007e-07	9.6523e-14	2.3686e-07	4.6587e-15	4.3182e-10	1.0527e-09	4.4692e-11	9.1996e-13	6.6415e-10	4.2652e-14	3.3285e-11	1.2484e-05	5.9230e-10	5.7255e-07	9.9999e-01	1-2-3-4	9.9999e-01
ACAT2	MNEc.2.31.1747938.BIEC2-830947	9.3329e-01	3.1655e+00	1.0752e-01	6.4845e-01	-1.8681e-01	-5.4934e-01	1.8717e+00	2.0167e-01	-3.0063e-01	1.0019e+00	7.0215e-01	-3.6158e-01	2.1005e+00	1.9576e+00	3.6943e-02	1.8577e+00	3.1710e+00	8.7693e-01	4.5161e-01	7.9522e-01	9.9999e-01	1.0000e+00	9.9922e-01	1.0000e+00	2.0733e-07	4.3110e-13	3.0094e-08	1.5277e-15	1.3907e-08	2.1028e-11	1.2518e-11	5.2996e-12	5.3212e-09	2.9890e-15	1.3619e-10	7.8366e-04	3.4539e-12	1.1278e-05	9.9920e-01	1-2-3-4	9.9920e-01
ACKR3	MNEc.2.6.22805815.PC	1.9523e+00	3.9673e+00	1.4145e+00	-7.3390e-02	-4.0430e-01	-2.7659e-01	1.9179e+00	6.5112e-01	2.2251e+00	-1.5036e-01	3.1856e-01	-1.2236e-01	1.2503e+00	4.2677e+00	1.8576e+00	8.4652e-01	3.9619e+00	9.8675e-01	3.3714e-01	9.6806e-01	1.0000e+00	1.0000e+00	9.7474e-01	1.0000e+00	6.6356e-07	1.2912e-14	2.8791e-09	4.5191e-16	2.4419e-09	9.3438e-12	6.6304e-10	5.8922e-14	3.4728e-10	8.1847e-16	3.0355e-12	2.5262e-02	3.6075e-11	1.7351e-07	9.7474e-01	1-2-3-4	9.7474e-01
ACO1	MNEc.2.23.49112342.PC	1.5479e+00	3.8265e+00	-4.7687e-01	-5.6070e-01	-5.9756e-01	4.5206e-01	-5.6194e-01	-7.3416e-01	3.4420e-01	-7.6473e-01	1.1657e+00	8.1152e-01	-7.3714e-01	1.6383e+00	7.0105e-01	2.5785e+00	3.8322e+00	9.6704e-01	5.5704e-01	9.5175e-01	9.9999e-01	1.0000e+00	9.9992e-01	1.0000e+00	1.1784e-08	5.8139e-15	2.5514e-09	3.3456e-15	1.1186e-11	5.3213e-13	1.2061e-11	1.9801e-14	3.3776e-09	9.7196e-15	4.3207e-14	8.2019e-05	3.4789e-12	1.2944e-05	9.9991e-01	1-2-3-4	9.9991e-01
ACOT13	MNEc.2.20.22040992.PC	1.7099e+00	3.8382e+00	-1.2625e-02	2.6976e-01	-2.7981e-01	-3.9105e-01	8.2111e-01	6.5787e-02	2.6014e-01	5.8822e-01	3.7823e-01	-2.7969e-01	1.3596e+00	1.9351e+00	6.6721e-01	1.1127e+00	3.8439e+00	9.7706e-01	4.5396e-01	9.5894e-01	1.0000e+00	1.0000e+00	9.9984e-01	1.0000e+00	3.3409e-08	3.8304e-14	5.1622e-09	4.6739e-16	2.6305e-10	3.2679e-12	9.6747e-12	4.3445e-13	5.3634e-10	7.6694e-16	5.2553e-12	1.5813e-04	3.1328e-12	4.3112e-07	9.9984e-01	1-2-3-4	9.9984e-01
ACOT6	MNEc.2.24.19346321.PC	1.1951e+01	1.4314e+01	1.7267e-01	1.8114e-01	5.4100e-01	-6.9965e-01	1.6046e+00	1.7904e+00	-2.8489e-01	1.9638e+00	-7.6605e-02	-5.8319e-02	5.2520e+00	2.2864e+00	1.5759e+00	2.5459e+00	1.4320e+01	1.0000e+00	9.9778e-01	1.0000e+00	1.0000e+00	1.0000e+00	1.0000e+00	1.0000e+00	1.7123e-18	1.0448e-24	1.1430e-18	7.6824e-27	5.3448e-20	5.7988e-21	9.2262e-23	3.4507e-22	6.2954e-21	4.2712e-26	1.3723e-18	1.1876e-14	8.4918e-22	3.9108e-16	1.0000e+00	1-2-3-4	1.0000e+00
ACOT7	MNEc.2.2.43592644.PC	1.1842e+00	2.5381e+00	-4.0977e-01	4.5273e-01	8.5528e-01	4.3293e+00	7.1035e-01	4.6621e-01	3.2473e+00	2.3330e+00	2.9923e+00	3.0488e+00	2.5188e+00	2.7079e+00	2.7208e+00	2.7347e+00	2.5355e+00	9.2699e-01	8.8938e-02	5.7707e-01	9.9963e-01	1.0000e+00	9.8129e-01	1.0000e+00	2.6719e-07	1.1650e-12	1.4062e-06	4.8989e-10	4.0681e-09	1.6399e-10	1.8746e-07	4.8173e-10	4.4022e-06	3.2608e-11	1.5134e-09	1.8704e-02	7.0737e-09	3.6032e-04	9.8093e-01	1-2-3-4	9.8093e-01
ACOX1	MNEc.2.11.6163718.PC	2.6015e+00	4.8571e+00	5.5993e-01	-3.6089e-02	3.0194e-01	-5.6924e-01	8.1383e-01	1.6183e+00	-2.3152e-01	1.0347e+00	-3.9638e-01	-3.2447e-01	2.3872e+00	6.4077e-01	9.4253e-01	1.4799e+00	4.8629e+00	9.9700e-01	5.5433e-01	9.9552e-01	1.0000e+00	1.0000e+00	1.0000e+00	1.0000e+00	1.1953e-08	1.8132e-15	1.8864e-09	2.9686e-17	2.4763e-11	1.1164e-11	2.9856e-13	1.1627e-13	8.6275e-12	6.6227e-17	5.3618e-12	7.6864e-07	5.6533e-13	9.6121e-08	1.0000e+00	1-2-3-4	1.0000e+00
ACPP	MNEc.2.16.68128132.PC	1.6159e+00	4.0925e+00	-2.6752e-01	-6.4948e-01	1.1428e-01	-4.6584e-01	-5.0303e-01	3.5294e-01	-4.1381e-01	-3.2930e-01	-7.2028e-01	4.8970e-01	6.7388e-01	-3.6189e-01	7.0109e-01	5.0437e-01	4.0983e+00	9.7168e-01	9.5424e-01	9.7533e-01	1.0000e+00	1.0000e+00	1.0000e+00	1.0000e+00	1.0343e-08	2.5685e-15	7.1221e-09	2.1907e-16	6.9435e-12	3.5246e-12	1.1412e-12	2.9249e-14	2.3802e-11	2.5109e-15	6.0335e-13	4.4431e-07	1.8858e-12	5.9150e-08	1.0000e+00	1-2-3-4	1.0000e+00
ACSBG1	MNEc.2.1.115826140.PC	6.0558e+00	8.2132e+00	2.3721e-01	8.2151e-01	1.1067e+00	-5.8861e-01	1.1954e+00	3.0552e+00	6.1951e-02	4.2314e+00	3.7007e-01	7.0109e-01	5.7409e+00	1.3211e+00	3.6701e+00	4.1090e+00	8.2190e+00	1.0000e+00	5.1690e-01	1.0000e+00	1.0000e+00	1.0000e+00	1.0000e+00	1.0000e+00	2.5043e-12	5.7542e-18	5.3008e-12	1.2506e-20	2.6262e-14	1.3450e-13	2.5849e-16	8.0558e-14	2.2196e-14	3.0941e-19	5.3327e-12	1.6219e-09	1.3300e-13	1.8026e-08	1.0000e+00	1-2-3-4	1.0000e+00
ACSF3	MNEc.2.3.36230400.PC	1.3131e+00	2.8363e+00	-4.5709e-01	-2.6796e-01	5.6981e-01	-4.2633e-01	-4.3923e-01	1.4057e-01	-4.6934e-01	1.0896e+00	3.1741e-01	1.3483e-01	7.3044e-01	4.3993e-01	1.7973e-01	2.2137e+00	2.8420e+00	9.4470e-01	2.0216e-01	8.0704e-01	9.9994e-01	1.0000e+00	9.9995e-01	1.0000e+00	1.2059e-07	1.1155e-13	3.6676e-07	4.3284e-15	1.4509e-10	3.8993e-11	1.8117e-11	1.3845e-11	4.6833e-09	2.0008e-14	1.2399e-11	5.0788e-05	1.0242e-11	5.4647e-05	9.9989e-01	1-2-3-4	9.9989e-01
ACSS2	MNEc.2.22.25556603.PC	3.5054e+00	5.5396e+00	5.6790e-01	1.7108e+00	-5.9317e-01	-6.4254e-01	4.0481e+00	-1.0933e-01	2.9385e-01	1.5144e+00	8.2272e-01	-7.6247e-01	3.3103e+00	4.3632e+00	-1.1523e-01	1.1649e+00	5.5450e+00	9.9962e-01	4.4347e-01	9.9930e-01	1.0000e+00	1.0000e+00	9.9916e-01	1.0000e+00	2.5290e-09	2.1032e-14	4.9894e-11	5.2091e-18	8.8221e-09	4.3425e-14	2.0793e-13	7.2893e-14	2.9683e-11	5.0183e-18	9.3304e-12	8.4264e-04	1.0282e-14	9.6697e-09	9.9916e-01	1-2-3-4	9.9916e-01
ACSS3	MNEc.2.28.8690066.PC	8.9261e-01	2.7834e+00	8.2683e-01	-8.0160e-02	-4.6592e-01	-6.6276e-01	1.5145e+00	-1.0902e-01	1.4108e-01	-6.0414e-01	-1.0091e-01	-7.0386e-01	6.1799e-01	1.6371e+00	-3.2474e-01	-2.5737e-01	2.7888e+00	8.6646e-01	2.1722e-01	6.2978e-01	1.0000e+00	1.0000e+00	9.9909e-01	1.0000e+00	2.6189e-06	1.9414e-13	3.8153e-08	2.8364e-15	1.4732e-08	2.4790e-11	8.3442e-11	3.1651e-13	2.0188e-09	3.2764e-15	1.0810e-11	9.0331e-04	3.6206e-12	2.0861e-07	9.9909e-01	1-2-3-4	9.9909e-01
ACTB	MNEc.2.13.1499635.PC	9.9963e-01	2.8576e+00	1.1682e-01	-6.9901e-02	-2.3289e-01	-4.5458e-01	3.4236e-01	2.8376e-01	6.9590e-01	4.2441e-01	2.1994e-01	-3.7305e-01	9.2981e-01	1.8979e+00	8.3259e-01	7.9727e-01	2.8628e+00	8.9249e-01	1.8537e-01	6.4996e-01	1.0000e+00	1.0000e+00	9.9861e-01	1.0000e+00	4.3041e-07	1.6756e-13	5.4997e-08	3.8613e-15	8.3534e-10	5.1622e-11	2.5234e-10	2.8492e-12	3.5624e-09	5.9153e-15	1.8681e-11	1.3881e-03	4.3842e-11	1.9942e-06	9.9861e-01	1-2-3-4	9.9861e-01
ACTN1	MNEc.2.24.14734602.PC	1.3832e+00	3.7140e+00	-8.7390e-02	-2.1025e-01	-3.5803e-01	-3.5410e-01	5.0015e-01	-9.7915e-02	1.8642e-01	-2.3529e-01	2.2234e-01	1.9239e-01	4.3396e-01	1.9068e+00	1.0640e+00	1.1224e+00	3.7197e+00	9.5256e-01	7.1407e-01	9.4539e-01	1.0000e+00	1.0000e+00	9.9980e-01	1.0000e+00	3.7432e-08	1.6881e-14	5.7381e-09	6.7731e-16	1.6720e-10	2.9835e-12	1.0866e-11	8.6813e-14	4.9855e-10	3.0268e-15	8.3010e-13	1.9717e-04	1.0396e-11	5.8671e-07	9.9980e-01	1-2-3-4	9.9980e-01
ACTR3	MNEc.2.18.16978309.PC	7.6302e-01	2.6402e+00	2.4781e-01	-4.1131e-01	-1.5016e-01	-3.9488e-01	2.3955e-01	6.5676e-01	7.1507e-02	-5.4738e-02	-2.9174e-01	2.8739e-01	1.0660e+00	4.4400e-01	1.2164e+00	1.0119e+00	2.6460e+00	8.2801e-01	2.1911e-01	5.6012e-01	9.9999e-01	1.0000e+00	9.9992e-01	1.0000e+00	9.5993e-07	1.2593e-13	1.0976e-07	7.3080e-15	1.0875e-09	2.0100e-10	9.8846e-11	1.5593e-12	1.8089e-09	4.4646e-14	4.2163e-11	8.0508e-05	1.7503e-10	5.3923e-06	9.9991e-01	1-2-3-4	9.9991e-01
ACTR3B	MNEc.2.4.104067327.PC	1.0862e+00	3.4551e+00	6.7224e-01	7.9947e-01	1.3471e+00	5.9684e-04	2.3158e+00	8.7056e-01	1.4386e+00	9.8300e-01	2.2649e+00	4.0614e-01	1.6726e+00	5.0400e+00	8.3517e-01	1.2627e+00	3.1715e+00	9.1018e-01	6.9795e-01	8.9516e-01	1.0000e+00	1.0000e+00	5.1361e-01	1.0000e+00	3.9066e-07	3.1336e-13	5.2818e-07	2.7823e-15	1.9851e-08	5.0365e-11	3.5251e-10	2.6050e-12	9.9811e-08	8.9881e-15	2.6100e-11	4.8639e-01	1.1142e-11	1.4713e-06	5.1361e-01	1-2-3-4	5.1361e-01
ACTR8	MNEc.2.16.33747931.PC	1.0989e+00	3.2557e+00	-2.3435e-01	3.6138e-01	-5.0000e-01	-5.2722e-01	7.6215e-01	-3.8071e-01	-2.4463e-01	7.6164e-01	1.9055e-01	-6.1829e-01	1.4167e+00	1.2416e+00	-2.0585e-01	9.4132e-01	3.2614e+00	9.1254e-01	7.6723e-01	9.0643e-01	1.0000e+00	1.0000e+00	9.9988e-01	1.0000e+00	7.6667e-08	1.8086e-13	1.1888e-08	1.3062e-15	8.7812e-10	4.4695e-12	1.1571e-11	2.4765e-12	1.3312e-09	1.3447e-15	2.2922e-11	1.2247e-04	1.6046e-12	1.1110e-06	9.9988e-01	1-2-3-4	9.9988e-01
ACY1	MNEc.2.16.36061130.PC	1.4650e+00	3.1266e+00	7.8333e-01	4.8275e-01	-4.8715e-01	-4.9525e-01	2.3036e+00	2.0057e-01	2.6032e-01	-5.2069e-02	4.7084e-01	-6.3660e-01	1.9278e+00	2.1560e+00	1.3782e-01	3.1884e-01	3.1318e+00	9.6038e-01	2.5070e-01	8.8030e-01	1.0000e+00	1.0000e+00	9.9865e-01	1.0000e+00	1.0750e-06	3.2198e-13	1.6485e-08	1.8927e-15	4.1126e-08	2.2943e-11	4.9821e-11	5.1197e-13	3.4170e-09	1.7356e-15	1.0010e-10	1.3537e-03	4.7657e-12	3.5673e-07	9.9864e-01	1-2-3-4	9.9864e-01
ACYP1	MNEc.2.24.20609075.PC	3.0314e+00	5.3770e+00	-4.4892e-01	-5.0430e-01	9.0693e-01	3.6464e-01	-5.8422e-01	1.0910e+00	3.8428e-01	5.3885e-01	2.1051e-01	1.9025e+00	1.1639e+00	5.8612e-01	3.0693e+00	2.2529e+00	5.3828e+00	9.9888e-01	7.3875e-01	9.9875e-01	1.0000e+00	1.0000e+00	1.0000e+00	1.0000e+00	3.5375e-10	1.8635e-16	2.2946e-09	7.7003e-17	2.9912e-13	1.0014e-12	3.7232e-13	1.1213e-14	1.0541e-11	3.3733e-15	9.6848e-14	2.0472e-07	2.2866e-11	1.7217e-07	1.0000e+00	1-2-3-4	1.0000e+00
ADA	MNEc.2.22.33046841.PC	1.0885e+00	2.9336e+00	-6.6266e-02	-1.7616e-01	5.9110e-02	-3.5401e-01	2.8724e-01	2.2209e-01	-2.4713e-01	5.9532e-01	-2.7856e-01	1.6766e-01	1.3038e+00	2.1505e-01	4.4635e-01	1.3401e+00	2.9393e+00	9.1061e-01	2.3098e-01	7.3969e-01	9.9999e-01	1.0000e+00	9.9998e-01	1.0000e+00	2.3706e-07	1.1015e-13	9.0447e-08	4.0865e-15	6.1774e-10	3.7603e-11	2.4155e-11	3.5455e-12	9.4905e-10	1.7248e-14	3.7110e-11	2.4187e-05	1.5125e-11	5.8428e-06	9.9997e-01	1-2-3-4	9.9997e-01
ADAL	MNEc.2.1.146165810.PC	4.5742e+00	6.7599e+00	1.2599e+00	8.5666e-03	-4.9458e-01	-3.1244e-01	1.6110e+00	5.7902e-01	1.8191e+00	1.7931e-03	7.0600e-01	-4.5351e-01	1.7113e+00	4.2556e+00	1.4698e+00	1.3516e+00	6.7657e+00	9.9997e-01	6.0618e-01	9.9996e-01	1.0000e+00	1.0000e+00	9.9996e-01	1.0000e+00	7.4926e-10	2.5137e-17	3.7699e-12	6.7074e-19	1.9416e-12	1.2757e-14	4.1967e-13	1.3483e-16	1.3661e-12	6.1546e-19	1.4144e-14	3.9605e-05	2.3812e-14	8.9497e-10	9.9996e-01	1-2-3-4	9.9996e-01
ADAM12	MNEc.2.1.6789314.BIEC2-2490	1.1126e+01	1.3341e+01	-6.6764e-01	-4.5563e-01	-6.7256e-01	-3.1820e-01	1.6588e-01	-9.9718e-01	-3.5994e-02	-8.7080e-01	4.4313e-01	-6.3315e-01	-4.5225e-01	3.6909e+00	-2.1828e-01	4.4328e-01	1.3347e+01	1.0000e+00	5.3691e-01	1.0000e+00	1.0000e+00	1.0000e+00	1.0000e+00	1.0000e+00	2.3222e-18	2.2642e-24	6.5635e-19	1.7361e-25	1.8275e-20	8.8789e-23	1.5366e-21	4.7422e-24	1.9561e-19	1.0675e-25	2.5458e-23	2.8304e-12	1.2808e-22	2.8990e-17	1.0000e+00	1-2-3-4	1.0000e+00
ADAM15	MNEc.2.5.42432102.PC	5.2588e+00	7.1793e+00	-5.9188e-02	7.0010e-01	-1.5354e-01	1.2348e-01	1.5883e+00	5.7712e-01	7.8643e-01	9.3436e-01	2.0960e+00	4.6189e-01	2.7898e+00	4.3226e+00	1.9726e+00	2.5833e+00	7.1850e+00	9.9999e-01	3.7337e-01	9.9999e-01	1.0000e+00	1.0000e+00	9.9998e-01	1.0000e+00	1.3685e-11	4.7047e-17	3.1481e-12	6.9686e-19	7.0166e-13	4.8367e-15	1.4821e-14	4.3957e-16	1.2770e-11	1.9288e-18	6.4527e-14	1.7599e-05	2.8857e-14	5.8098e-09	9.9998e-01	1-2-3-4	9.9998e-01
ADAM23	MNEc.2.18.80628943.BIEC2-421769	5.2426e+00	7.6672e+00	2.2437e-01	-3.4700e-01	3.8337e-01	-5.6659e-01	7.1036e-01	1.5417e+00	-4.4053e-01	6.9256e-01	-6.7613e-01	-4.0576e-01	2.9424e+00	7.5158e-01	6.4821e-01	3.7904e-01	7.6730e+00	9.9999e-01	9.8088e-01	9.9999e-01	1.0000e+00	1.0000e+00	1.0000e+00	1.0000e+00	8.5479e-12	1.3724e-18	3.5238e-12	4.6254e-20	3.0219e-14	1.4493e-14	2.8574e-16	8.1901e-17	7.0160e-15	8.5053e-20	2.9815e-14	1.5363e-09	4.4456e-16	1.1802e-11	1.0000e+00	1-2-3-4	1.0000e+00
ADAM32	MNEc.2.27.5726892.PC	1.0133e+01	1.2526e+01	1.3541e-01	4.0746e-02	8.6339e-02	-4.8521e-01	1.4344e+00	1.2047e+00	-2.6538e-01	4.9173e-01	-2.6240e-01	-3.5032e-01	3.1720e+00	1.8791e+00	9.7241e-01	4.7050e-01	1.2532e+01	1.0000e+00	7.4431e-01	1.0000e+00	1.0000e+00	1.0000e+00	1.0000e+00	1.0000e+00	9.6350e-17	4.6365e-23	2.4601e-17	7.7177e-25	2.2144e-18	9.2288e-20	5.9168e-21	7.1354e-22	2.5164e-19	1.3369e-24	6.9975e-19	2.8507e-13	1.2975e-20	2.0154e-16	1.0000e+00	1-2-3-4	1.0000e+00
ADAMTS17	MNEc.2.1.106393519.PC	7.6388e-01	2.9149e+00	2.9857e+00	-1.8387e-01	-2.7649e-01	1.0963e-01	2.5691e+00	1.6360e+00	3.6875e+00	-4.9754e-01	3.2724e-01	-3.8920e-01	1.8079e+00	3.5829e+00	2.4668e+00	-1.3372e-01	2.8942e+00	8.2830e-01	4.5824e-01	7.2746e-01	1.0000e+00	9.9972e-01	9.4082e-01	9.9972e-01	2.7889e-04	1.1295e-13	4.3593e-08	1.2406e-14	1.2340e-07	1.0181e-09	2.1690e-07	2.9884e-13	3.9968e-09	4.9947e-15	1.2364e-10	5.8896e-02	1.6548e-09	2.0486e-07	9.4082e-01	1-2-3-4	9.4082e-01
ADAMTS6	MNEc.2.21.8972578.PC	3.9775e+00	6.2126e+00	2.3193e-01	2.2160e+00	-4.4753e-01	-5.2032e-01	3.4740e+00	-2.6357e-01	2.0764e-01	1.2341e+00	2.2675e+00	-6.5539e-01	2.5347e+00	5.3621e+00	-2.8935e-02	2.0060e+00	6.2175e+00	9.9987e-01	6.3640e-01	9.9984e-01	1.0000e+00	1.0000e+00	9.9822e-01	1.0000e+00	2.4777e-10	1.4292e-14	1.4817e-11	1.4657e-18	4.9954e-10	6.4648e-15	3.6206e-14	8.1182e-15	1.7552e-10	1.3636e-18	3.3215e-13	1.7848e-03	2.6633e-15	1.4240e-08	9.9822e-01	1-2-3-4	9.9822e-01
ADARB1	MNEc.2.26.39799578.PC	2.7536e+00	5.1979e+00	-3.2346e-01	5.7428e-03	7.6696e-02	2.0161e-01	1.2686e-01	1.5803e-01	2.4537e-01	1.2885e+00	1.0303e+00	7.8306e-01	1.8798e+00	1.4800e+00	1.1229e+00	3.3609e+00	5.2037e+00	9.9788e-01	9.3028e-01	9.9811e-01	1.0000e+00	1.0000e+00	1.0000e+00	1.0000e+00	7.1332e-10	9.1094e-16	5.1240e-10	7.9910e-17	2.3230e-12	1.7651e-13	4.0845e-13	9.5163e-14	1.0513e-10	3.8706e-16	7.6042e-13	2.4222e-06	3.9075e-13	3.3351e-06	9.9999e-01	1-2-3-4	9.9999e-01
ADAT2	MNEc.2.31.22473070.PC	3.4420e+00	5.4084e+00	3.2716e-01	-5.8066e-01	-1.5985e-01	-3.0767e-01	2.7997e-01	5.0693e-01	1.5761e+00	-3.0065e-01	-3.1674e-01	1.8689e-01	8.3171e-01	2.7959e+00	2.3483e+00	5.6554e-01	5.4142e+00	9.9957e-01	2.5638e-01	9.9860e-01	1.0000e+00	1.0000e+00	9.9997e-01	1.0000e+00	1.9652e-09	1.4541e-16	1.8305e-10	1.5235e-17	2.0355e-12	2.4277e-13	5.3871e-12	1.5095e-15	2.9123e-12	6.0411e-17	4.1927e-14	3.0873e-05	4.0435e-12	3.2901e-09	9.9997e-01	1-2-3-4	9.9997e-01
ADAT3	MNEc.2.7.1010668.PC	2.5522e+00	4.5095e+00	8.9452e-01	3.1037e-01	-4.6599e-02	-4.3999e-01	2.0137e+00	1.4405e+00	9.4200e-01	5.6690e-01	5.1569e-01	-2.5492e-02	2.4804e+00	3.2027e+00	2.0503e+00	1.1744e+00	4.5150e+00	9.9664e-01	4.5319e-01	9.9388e-01	1.0000e+00	1.0000e+00	9.9938e-01	1.0000e+00	5.7500e-08	8.9643e-15	1.8824e-09	8.9002e-17	8.7353e-10	1.6507e-11	9.9122e-12	8.8162e-14	1.5688e-10	2.9351e-16	1.4793e-11	6.2408e-04	1.6131e-11	1.0591e-07	9.9938e-01	1-2-3-4	9.9938e-01
ADCK1	MNEc.2.24.23085998.PC	3.1138e+00	5.0259e+00	-5.0275e-01	-1.6561e-01	1.8382e+00	-4.1178e-01	-3.3579e-01	1.0344e+00	-6.4003e-01	2.8227e+00	1.6824e-01	1.9895e+00	2.5310e+00	-1.3835e-02	1.3320e+00	5.4428e+00	5.0314e+00	9.9907e-01	3.2032e-01	9.9761e-01	9.9940e-01	1.0000e+00	1.0000e+00	1.0000e+00	7.0151e-10	9.1237e-16	4.3970e-08	2.8924e-17	1.1897e-12	1.9733e-12	7.9027e-14	4.8382e-12	2.1466e-11	9.2533e-15	5.0618e-12	1.1544e-07	9.3986e-13	5.9842e-04	9.9940e-01	1-2-3-4	9.9940e-01
ADCK2	MNEc.2.4.93864585.PC	3.4375e+00	5.8226e+00	8.4991e-01	-3.2288e-01	9.5826e-01	-3.8981e-01	7.4735e-01	2.5102e+00	1.0394e+00	3.9367e-01	-4.5358e-01	4.5151e-01	2.3007e+00	1.6444e+00	3.9781e+00	3.8012e-01	5.8284e+00	9.9956e-01	9.9881e-01	9.9964e-01	1.0000e+00	1.0000e+00	1.0000e+00	1.0000e+00	2.5232e-09	1.0143e-16	9.2570e-10	4.8583e-18	2.3006e-12	9.4236e-12	6.0317e-13	2.8771e-15	8.1884e-13	4.2808e-17	4.7570e-13	8.3911e-07	6.6430e-11	8.2716e-10	1.0000e+00	1-2-3-4	1.0000e+00
ADCK3	MNEc.2.30.6403909.PC	1.0762e+00	3.1810e+00	7.9779e-01	9.6947e-01	-1.7482e-01	-4.1066e-01	2.3622e+00	1.0616e+00	5.7710e-02	1.0270e+00	6.8172e-01	-4.5424e-01	2.7061e+00	2.1375e+00	4.5045e-01	1.1382e+00	3.1863e+00	9.0828e-01	4.3891e-01	8.3998e-01	1.0000e+00	1.0000e+00	9.9885e-01	1.0000e+00	9.8056e-07	8.7126e-13	2.9856e-08	2.0290e-15	4.1524e-08	1.4699e-10	2.7568e-11	5.4189e-12	4.8994e-09	2.3303e-15	5.3000e-10	1.1445e-03	8.6371e-12	2.0763e-06	9.9885e-01	1-2-3-4	9.9885e-01
ADCK5	MNEc.2.9.82681216.PC	4.1557e+00	6.3975e+00	3.3590e-02	-2.7330e-01	6.3415e-01	5.7019e-01	-1.7836e-02	1.5720e+00	9.6031e-01	6.3843e-01	6.0552e-01	2.2253e+00	1.8937e+00	1.2704e+00	3.7044e+00	3.1710e+00	6.4033e+00	9.9992e-01	9.9720e-01	9.9993e-01	1.0000e+00	1.0000e+00	1.0000e+00	1.0000e+00	1.0251e-10	3.0260e-17	1.1681e-10	1.1793e-17	1.0514e-13	2.8918e-13	1.3381e-13	1.3454e-15	2.4970e-12	6.7675e-16	4.9595e-14	9.4402e-08	9.4146e-12	1.3603e-07	1.0000e+00	1-2-3-4	1.0000e+00
ADCY1	MNEc.2.4.15819999.PC	9.6443e-01	2.7484e+00	1.8484e-01	-2.4800e-02	-2.4425e-01	-1.2430e-01	7.4120e-01	-3.7103e-02	4.8873e-01	-1.5083e-01	5.1961e-01	-2.8470e-01	7.0873e-01	2.2196e+00	3.0362e-01	4.0560e-01	2.7526e+00	8.8446e-01	2.8286e-01	7.2363e-01	1.0000e+00	1.0000e+00	9.9626e-01	1.0000e+00	6.4724e-07	2.3902e-13	6.8887e-08	1.0621e-14	2.6907e-09	3.1705e-11	2.0136e-10	9.7419e-13	9.1321e-09	9.3217e-15	1.4437e-11	3.7433e-03	1.6676e-11	1.0405e-06	9.9625e-01	1-2-3-4	9.9625e-01
ADCY9	MNEc.2.13.38565929.PC	5.2344e+00	7.0880e+00	-3.1906e-01	-1.9047e-01	-2.2125e-01	-4.6124e-01	1.6316e-01	1.0148e-01	1.4926e-01	7.1648e-01	1.0819e-01	-2.1811e-01	1.7714e+00	1.7761e+00	9.4407e-01	1.4201e+00	7.0938e+00	9.9999e-01	3.3516e-01	9.9998e-01	1.0000e+00	1.0000e+00	1.0000e+00	1.0000e+00	9.2810e-12	7.4678e-18	3.3233e-12	2.2370e-19	3.2528e-14	1.9959e-15	4.2163e-15	3.2838e-16	1.6202e-13	4.9717e-19	7.6304e-15	6.1689e-08	3.3340e-15	4.9227e-10	1.0000e+00	1-2-3-4	1.0000e+00
ADD1	MNEc.2.3.117347403.PC	6.6930e+00	9.0858e+00	7.2219e-02	-4.7721e-01	-6.1725e-01	-8.0593e-02	3.2800e-01	-3.0785e-02	8.4346e-01	-3.1750e-01	-2.1970e-02	-2.5466e-01	1.7991e+00	1.6449e+00	1.2052e+00	8.4143e-01	9.0915e+00	1.0000e+00	9.3223e-01	1.0000e+00	1.0000e+00	1.0000e+00	1.0000e+00	1.0000e+00	2.2968e-13	3.8789e-20	1.3422e-14	5.4021e-21	4.7792e-16	1.4796e-17	2.0960e-16	3.0525e-19	1.2069e-15	4.5943e-21	8.1764e-17	4.5836e-10	6.1145e-17	1.3055e-12	1.0000e+00	1-2-3-4	1.0000e+00
ADGRL2	MNEc.2.5.81605861.BIEC2-923292	1.3216e+01	1.5723e+01	2.1767e-01	-5.9421e-01	-7.3527e-01	-4.7839e-01	7.2735e-01	-4.5468e-01	5.9748e-01	-9.2573e-01	-3.4969e-01	-9.2103e-01	1.0172e+00	2.0079e+00	1.6391e-01	-5.8810e-01	1.5729e+01	1.0000e+00	9.3131e-01	1.0000e+00	1.0000e+00	1.0000e+00	1.0000e+00	1.0000e+00	7.4028e-20	6.8315e-27	2.3584e-21	4.9841e-28	2.7639e-22	1.2855e-24	2.7431e-23	1.7348e-26	1.3085e-22	2.2839e-28	3.1150e-24	2.4383e-16	1.2820e-24	1.1196e-20	1.0000e+00	1-2-3-4	1.0000e+00
ADHFE1	MNEc.2.9.18212591.UKUL1954	7.2819e-01	2.7618e+00	-4.4630e-01	4.6738e-02	1.1725e-01	6.3320e-02	-3.0022e-01	-1.6613e-01	-8.9795e-02	7.2354e-01	6.9579e-01	9.4907e-01	4.0179e-01	5.7392e-01	1.1472e+00	2.1889e+00	2.7675e+00	8.1629e-01	3.6017e-01	6.5901e-01	9.9994e-01	1.0000e+00	9.9992e-01	1.0000e+00	1.4675e-07	2.7328e-13	1.5356e-07	1.5865e-14	2.3719e-10	2.2842e-11	5.1533e-11	7.0736e-12	1.3286e-08	1.5485e-13	6.9053e-12	8.2072e-05	1.1281e-10	6.1255e-05	9.9986e-01	1-2-3-4	9.9986e-01
ADI1	MNEc.2.15.88713059.PC	7.2350e-01	2.6033e+00	-1.2513e-02	-1.7229e-01	4.8653e-01	2.8342e-01	4.3018e-01	-5.6184e-02	1.1640e+00	-2.2739e-01	1.6660e+00	-7.3206e-02	-8.3863e-02	4.1144e+00	2.9740e-01	5.8570e-01	2.3797e+00	8.1466e-01	2.6795e-01	5.8723e-01	1.0000e+00	1.0000e+00	5.8970e-01	1.0000e+00	5.7388e-07	2.3771e-13	5.1763e-07	3.7932e-14	1.8363e-09	4.2379e-11	1.3317e-09	1.1407e-12	1.7867e-07	2.1188e-14	3.2509e-12	4.1030e-01	2.2960e-11	2.2002e-06	5.8970e-01	1-2-3-4	5.8970e-01
ADIPOR2	MNEc.2.6.28029053.PC	2.2570e+00	4.1098e+00	-5.6749e-01	1.6500e+00	4.4513e-01	-5.7212e-01	8.2468e-01	-1.3496e-01	-7.2048e-01	2.6955e+00	1.0613e+00	1.7116e-01	2.2080e+00	9.5472e-01	2.4145e-02	2.8127e+00	4.1156e+00	9.9338e-01	3.5802e-01	9.8486e-01	9.9999e-01	1.0000e+00	9.9999e-01	1.0000e+00	4.9818e-09	4.9185e-13	1.4661e-08	1.6482e-16	1.4190e-10	1.1013e-12	5.4128e-13	2.9759e-11	1.3834e-09	1.1588e-15	1.9835e-11	8.8513e-06	3.8129e-13	1.1561e-05	9.9998e-01	1-2-3-4	9.9998e-01
ADORA2A	MNEc.2.8.1162516.PC	6.8379e-01	2.7208e+00	-4.0693e-01	-6.7341e-01	-3.4372e-01	-6.7122e-01	1.2074e-01	-8.5187e-02	-7.8299e-01	-7.0250e-01	-5.8392e-01	-5.2361e-01	4.2541e-01	3.0515e-01	-4.5278e-01	-2.7142e-01	2.7265e+00	8.0046e-01	2.6177e-01	5.5888e-01	1.0000e+00	1.0000e+00	9.9995e-01	1.0000e+00	1.7658e-07	5.7208e-14	5.8386e-08	3.2129e-15	6.8715e-10	3.0248e-11	1.1479e-11	2.9148e-13	7.6680e-10	5.7310e-15	8.0133e-12	4.8578e-05	3.1141e-12	2.3328e-07	9.9995e-01	1-2-3-4	9.9995e-01
ADORA2B	MNEc.2.11.59022885.PC	7.1764e-01	2.4963e+00	-3.7658e-01	3.4471e-01	1.0637e+00	-5.5672e-01	-2.1097e-01	2.5128e-01	-6.6508e-01	2.2498e+00	1.0732e-01	6.5821e-01	1.7564e+00	-3.7724e-01	5.9880e-02	3.0762e+00	2.5017e+00	8.1262e-01	1.5286e-01	4.4441e-01	9.9913e-01	1.0000e+00	9.9998e-01	1.0000e+00	3.1752e-07	1.0002e-12	2.5017e-06	7.0126e-15	5.3681e-10	1.1006e-10	2.5252e-11	4.3793e-10	6.3155e-09	1.4606e-13	2.8793e-10	1.6925e-05	1.7001e-11	8.7088e-04	9.9911e-01	1-2-3-4	9.9911e-01
ADPRH	MNEc.2.19.39800545.PC	8.8473e-01	2.8382e+00	1.5494e-01	1.0315e-01	-4.4593e-01	-2.8228e-01	1.0947e+00	-2.0471e-01	4.6030e-01	-2.0842e-01	3.7012e-01	-4.1745e-01	7.0238e-01	2.1851e+00	3.8177e-01	3.7308e-01	2.8427e+00	8.6435e-01	3.2669e-01	7.1547e-01	1.0000e+00	1.0000e+00	9.9719e-01	1.0000e+00	4.9137e-07	2.6099e-13	3.5213e-08	6.0039e-15	4.9382e-09	1.7529e-11	1.5339e-10	6.9388e-13	5.2641e-09	5.5845e-15	1.1571e-11	2.8116e-03	1.6236e-11	7.8520e-07	9.9719e-01	1-2-3-4	9.9719e-01
ADPRM	MNEc.2.11.53177780.PC	2.6605e+00	4.9694e+00	3.8978e-01	5.5762e-01	-4.5715e-01	2.5820e-01	1.8495e+00	-8.4862e-02	1.8487e+00	6.6606e-02	1.4849e+00	-5.6973e-02	1.3235e+00	4.2468e+00	1.5552e+00	1.3701e+00	4.9741e+00	9.9738e-01	4.7150e-01	9.9540e-01	1.0000e+00	1.0000e+00	9.9760e-01	1.0000e+00	6.2378e-09	5.4939e-15	2.5367e-10	1.5406e-16	2.0759e-10	1.7076e-13	2.7734e-11	9.6627e-15	5.0690e-10	9.4677e-17	3.5752e-13	2.3960e-03	1.7891e-12	5.7647e-08	9.9760e-01	1-2-3-4	9.9760e-01
ADSL	MNEc.2.28.37022511.PC	9.1573e+00	1.1660e+01	-3.8526e-01	4.2117e-01	1.4871e-01	1.2309e-01	5.6665e-01	5.1561e-01	4.5149e-01	1.4172e+00	2.3323e+00	1.4421e+00	2.3276e+00	3.3777e+00	2.9188e+00	5.7454e+00	1.1665e+01	1.0000e+00	9.9965e-01	1.0000e+00	1.0000e+00	1.0000e+00	1.0000e+00	1.0000e+00	2.1373e-16	8.1902e-22	2.0893e-16	2.3039e-23	2.2091e-18	1.3891e-19	2.2680e-19	4.4214e-20	7.2798e-16	6.0984e-22	7.3666e-19	6.6112e-11	8.4371e-18	2.7923e-10	1.0000e+00	1-2-3-4	1.0000e+00
ADTRP	MNEc.2.20.12362100.PC	2.5615e+00	4.7285e+00	-5.6121e-01	-1.2687e-01	1.1479e+00	-6.6308e-01	5.1532e-02	8.8850e-01	-8.2063e-01	1.1728e+00	1.3211e-02	6.4384e-01	2.0138e+00	3.5832e-01	6.3337e-01	2.4615e+00	4.7343e+00	9.9671e-01	5.3810e-01	9.9494e-01	1.0000e+00	1.0000e+00	1.0000e+00	1.0000e+00	1.2160e-09	1.9782e-15	1.7792e-08	3.2159e-17	5.7560e-12	2.7968e-12	1.0340e-13	2.1490e-13	2.9791e-11	8.2785e-16	3.0509e-12	5.3936e-07	3.7304e-13	1.2391e-06	1.0000e+00	1-2-3-4	1.0000e+00
AEBP2	MNEc.2.6.46054569.PC	1.0262e+00	3.2123e+00	-5.0471e-01	-5.3693e-01	1.5190e+00	6.0805e-01	-7.1257e-01	1.2514e+00	1.2547e-01	6.9064e-01	5.7468e-01	2.8468e+00	7.0264e-01	1.5926e-01	2.6637e+00	3.1687e+00	3.2179e+00	8.9822e-01	4.3236e-01	8.2159e-01	9.9979e-01	1.0000e+00	9.9999e-01	1.0000e+00	4.5469e-08	2.5263e-14	1.3726e-06	1.9711e-14	3.2531e-11	2.1174e-10	2.9985e-11	2.3244e-12	3.5631e-09	4.3371e-12	4.8932e-12	1.1197e-05	1.3132e-09	2.0729e-04	9.9978e-01	1-2-3-4	9.9978e-01
AEN	MNEc.2.1.93924946.PC	7.7232e-01	2.9663e+00	-4.8348e-01	-3.5987e-01	-5.6539e-01	-2.6942e-01	-3.7441e-01	-7.7206e-01	-2.5951e-01	-7.9259e-01	5.1896e-01	-6.5650e-01	-7.9019e-01	7.3441e-01	-5.0852e-01	6.0959e-01	2.9720e+00	8.3104e-01	6.1298e-01	7.8463e-01	1.0000e+00	1.0000e+00	9.9993e-01	1.0000e+00	8.4117e-08	6.6911e-14	1.9913e-08	4.6046e-15	1.2485e-10	3.5344e-12	2.1771e-11	1.3459e-13	5.5215e-09	2.3979e-15	2.7714e-13	7.4163e-05	1.5563e-12	1.0078e-06	9.9992e-01	1-2-3-4	9.9992e-01
AFAP1L2	MNEc.2.1.16580164.PC	2.3669e+00	4.4196e+00	6.4512e-02	-3.5862e-01	2.0939e-01	5.2741e-01	1.0071e+00	-1.5363e-01	1.6911e+00	-4.7316e-01	1.0458e+00	-9.2551e-02	6.5464e-02	4.6327e+00	5.9404e-01	2.4331e-01	4.4163e+00	9.9486e-01	3.7761e-01	9.8879e-01	1.0000e+00	1.0000e+00	9.7933e-01	1.0000e+00	1.0462e-08	2.3631e-15	4.1750e-09	1.0157e-15	1.0584e-10	5.1699e-13	6.8424e-11	9.8899e-15	6.5412e-10	3.0940e-16	7.0000e-14	2.0666e-02	6.9404e-13	1.5270e-08	9.7933e-01	1-2-3-4	9.7933e-01
AFF1	MNEc.2.3.50567124.PC	2.3739e+00	4.3355e+00	5.7900e-01	-5.7011e-01	-2.5656e-02	-2.7219e-01	-1.6893e-01	1.1923e+00	7.8534e-01	-5.7758e-01	-5.6673e-01	6.3635e-01	4.3618e-01	7.9086e-01	2.4560e+00	4.3429e-01	4.3412e+00	9.9494e-01	3.4672e-01	9.8800e-01	1.0000e+00	1.0000e+00	1.0000e+00	1.0000e+00	4.1514e-08	1.7623e-15	2.9492e-09	1.9554e-16	8.5645e-12	1.3915e-11	1.0317e-11	9.4373e-15	1.9373e-11	2.0115e-15	1.9948e-13	3.6097e-06	6.1300e-11	2.8768e-08	1.0000e+00	1-2-3-4	1.0000e+00
AFG3L2	MNEc.2.8.37899322.PC	3.2470e+00	5.5189e+00	7.7981e-01	6.8986e-01	-4.4331e-01	3.1355e-01	2.5875e+00	-3.3638e-02	1.4660e+00	4.2016e-02	2.0895e+00	2.4037e-02	1.5060e+00	4.2523e+00	1.1723e+00	2.5998e+00	5.5244e+00	9.9932e-01	9.4950e-01	9.9941e-01	1.0000e+00	1.0000e+00	9.9932e-01	1.0000e+00	4.3206e-09	2.1018e-15	7.3890e-11	4.9378e-17	3.2041e-10	5.4213e-14	3.2414e-12	2.5763e-15	5.7535e-10	3.2191e-17	1.5355e-13	6.8460e-04	2.0907e-13	2.7606e-07	9.9932e-01	1-2-3-4	9.9932e-01
AFMID	MNEc.2.11.4346238.PC	1.6120e+00	3.9507e+00	1.6079e-01	-3.5775e-01	1.9242e-01	-5.8933e-01	4.7523e-01	8.4110e-01	-3.6792e-01	7.4676e-01	-6.4915e-01	-4.2738e-02	2.2451e+00	6.1062e-02	8.3669e-01	1.0436e+00	3.9565e+00	9.7143e-01	6.2861e-01	9.6269e-01	1.0000e+00	1.0000e+00	1.0000e+00	1.0000e+00	3.8435e-08	6.9693e-15	1.1818e-08	2.2848e-16	9.1541e-11	1.5033e-11	1.7581e-12	4.8300e-13	3.8862e-11	1.0213e-15	3.1157e-11	1.6309e-06	3.5716e-12	2.8377e-07	1.0000e+00	1-2-3-4	1.0000e+00
AFTPH	MNEc.2.15.37332925.PC	1.5602e+00	3.5694e+00	4.5795e-01	-1.8207e-01	-3.3857e-01	-3.8293e-01	8.0205e-01	9.1057e-01	4.0448e-01	-2.3493e-01	1.6868e-01	-2.2649e-01	1.2190e+00	1.6739e+00	1.4574e+00	4.7242e-01	3.5751e+00	9.6793e-01	4.0371e-01	9.3640e-01	1.0000e+00	1.0000e+00	9.9984e-01	1.0000e+00	1.8332e-07	2.5130e-14	8.3723e-09	8.8425e-16	4.6746e-10	4.2445e-11	2.5047e-11	1.2122e-13	6.1471e-10	1.6097e-15	7.0592e-12	1.6092e-04	3.5884e-11	1.8327e-07	9.9984e-01	1-2-3-4	9.9984e-01
AGAP1	MNEc.2.6.21635043.PC	8.0704e-01	2.6360e+00	8.7087e-01	2.9984e-02	-4.8828e-01	-2.4594e-01	1.5482e+00	5.7362e-01	1.1246e+00	-2.1696e-01	3.3234e-01	-4.7063e-01	1.5699e+00	2.3029e+00	1.0186e+00	1.5900e-01	2.6392e+00	8.4197e-01	2.1212e-01	5.7708e-01	1.0000e+00	1.0000e+00	9.9412e-01	1.0000e+00	4.0692e-06	3.5125e-13	5.0877e-08	1.0398e-14	2.2349e-08	1.6760e-10	1.1279e-09	1.0837e-12	7.6861e-09	7.8699e-15	1.3587e-10	5.8739e-03	1.1206e-10	7.6394e-07	9.9412e-01	1-2-3-4	9.9412e-01
AGBL2	MNEc.2.12.12132310.PC	7.8029e+00	1.0229e+01	-5.0289e-01	2.9158e-01	-2.5559e-02	-6.7983e-02	1.5240e+00	-2.5984e-01	4.1687e-03	1.1167e+00	1.4371e+00	5.9274e-01	2.6663e+00	5.5709e+00	6.2342e-01	3.2997e+00	1.0235e+01	1.0000e+00	4.9364e-01	1.0000e+00	1.0000e+00	1.0000e+00	1.0000e+00	1.0000e+00	4.3882e-15	1.6359e-20	3.7652e-15	3.9943e-22	5.3907e-16	6.2712e-19	2.1796e-18	5.9576e-19	2.4949e-15	2.3221e-21	4.3248e-17	2.7766e-07	1.1504e-18	2.6935e-11	1.0000e+00	1-2-3-4	1.0000e+00
AGL	MNEc.2.5.66098615.PC	4.5036e+00	6.6252e+00	1.4515e+00	4.5229e-01	-2.6323e-01	-3.8446e-01	2.4559e+00	1.4401e+00	1.1877e+00	7.6372e-01	5.4116e-01	-1.9077e-01	3.2667e+00	3.1201e+00	2.1093e+00	1.7597e+00	6.6309e+00	9.9996e-01	4.6264e-01	9.9993e-01	1.0000e+00	1.0000e+00	1.0000e+00	1.0000e+00	1.5886e-09	9.5238e-17	8.7589e-12	7.7500e-19	1.8530e-11	1.2637e-13	1.3373e-13	1.0629e-15	1.2747e-12	1.5371e-18	6.9309e-13	3.9543e-06	1.4159e-13	3.1233e-09	1.0000e+00	1-2-3-4	1.0000e+00
AGO3	MNEc.2.2.20486154.PC	1.7559e+00	3.9646e+00	2.0154e+00	-4.5066e-02	-5.8976e-01	5.3857e-01	1.0063e+00	1.3201e+00	4.1580e+00	-2.1230e-01	-1.6829e-01	9.1848e-02	7.3779e-01	2.9504e+00	3.9626e+00	-3.6671e-01	3.9698e+00	9.7932e-01	4.5038e-01	9.6261e-01	1.0000e+00	1.0000e+00	9.9877e-01	1.0000e+00	2.6637e-06	1.3868e-14	1.8901e-09	2.9709e-15	3.0116e-10	4.3875e-11	5.7161e-08	5.1407e-14	1.1390e-10	1.3486e-15	9.3841e-13	1.2243e-03	4.6228e-09	1.0685e-08	9.9877e-01	1-2-3-4	9.9877e-01
AGTPBP1	MNEc.2.23.4492614.PC	2.1468e+00	4.2644e+00	-5.5865e-01	1.9458e-01	-5.5607e-01	1.0129e+00	-3.1595e-01	-6.9623e-01	4.4351e-01	-2.0364e-01	3.3987e+00	5.1912e-01	-4.8110e-01	2.8258e+00	2.8824e-01	3.4493e+00	4.2700e+00	9.9149e-01	4.7502e-01	9.8526e-01	9.9996e-01	1.0000e+00	9.9954e-01	1.0000e+00	3.5613e-09	1.2074e-14	1.0241e-09	4.4400e-15	7.1903e-12	2.1185e-13	5.5307e-12	2.6294e-14	2.1071e-07	1.8086e-15	2.8424e-14	4.6079e-04	4.9060e-13	3.5070e-05	9.9950e-01	1-2-3-4	9.9950e-01
AHI1	MNEc.2.10.81194650.PC	1.7353e+00	4.0419e+00	-2.8483e-01	-1.8292e-01	-5.2602e-01	8.7140e-01	3.6413e-01	-5.0927e-01	8.6871e-01	-2.9457e-01	1.6057e+00	7.5551e-01	3.2219e-01	2.6328e+00	9.0559e-01	2.3693e+00	4.0474e+00	9.7834e-01	6.5551e-01	9.7279e-01	1.0000e+00	1.0000e+00	9.9951e-01	1.0000e+00	1.1169e-08	8.4509e-15	1.8322e-09	5.3515e-15	5.7464e-11	5.4395e-13	2.4578e-11	3.5603e-14	5.6659e-09	5.2035e-15	3.0168e-13	4.9326e-04	3.3935e-12	4.8697e-06	9.9950e-01	1-2-3-4	9.9950e-01
AIFM2	MNEc.2.1.58183827.PC	1.2758e+00	3.2233e+00	-5.3083e-01	-3.4849e-01	-5.9124e-01	-1.8987e-01	-3.0977e-01	-6.4938e-01	-3.0620e-01	-4.1966e-01	4.9827e-01	-1.7235e-01	-1.0326e-01	7.9595e-01	-2.2318e-02	1.3227e+00	3.2290e+00	9.4005e-01	2.7265e-01	8.3769e-01	1.0000e+00	1.0000e+00	9.9995e-01	1.0000e+00	4.1740e-08	3.8010e-14	1.0383e-08	3.0603e-15	8.0178e-11	2.5942e-12	1.0819e-11	1.7578e-13	2.9133e-09	4.0458e-15	7.4585e-13	4.7287e-05	2.6382e-12	2.8804e-06	9.9995e-01	1-2-3-4	9.9995e-01
AIFM3	MNEc.2.8.2922872.PC	1.4800e+00	3.5639e+00	4.7191e-01	2.4315e+00	1.4110e+00	-4.7335e-01	1.5937e+00	3.8641e+00	2.0989e-01	1.7520e+00	1.4522e+00	2.2718e+00	2.5972e+00	1.2210e+00	4.9965e+00	1.6763e+00	3.5696e+00	9.6167e-01	2.4913e-01	8.8288e-01	1.0000e+00	1.0000e+00	9.9994e-01	1.0000e+00	1.9172e-07	1.0454e-11	4.7631e-07	7.2722e-16	2.9305e-09	3.8629e-08	1.6206e-11	1.1913e-11	1.1960e-08	5.1349e-13	1.7081e-10	5.7436e-05	1.2576e-07	2.9684e-06	9.9994e-01	1-2-3-4	9.9994e-01
AIM1	MNEc.2.10.56725449.PC	3.1324e+00	5.2490e+00	3.1574e-01	2.1870e+00	8.2107e-01	-4.1128e-01	4.4150e+00	1.8356e-01	2.3115e-01	1.7139e+00	3.1909e+00	6.4742e-02	2.9545e+00	5.6050e+00	-1.1885e-01	2.1322e+00	5.2422e+00	9.9911e-01	5.0511e-01	9.9855e-01	1.0000e+00	1.0000e+00	9.7129e-01	1.0000e+00	2.7630e-09	1.2293e-13	2.5286e-09	1.7322e-17	4.0098e-08	1.6642e-13	3.5141e-13	2.2533e-13	1.3530e-08	6.5819e-17	8.0292e-12	2.8710e-02	1.9908e-14	1.7511e-07	9.7129e-01	1-2-3-4	9.7129e-01
AIMP1	MNEc.2.2.118471902.PC	1.0836e+00	2.9325e+00	-3.5765e-01	-3.4367e-01	-5.3308e-01	8.9258e-01	-2.3166e-01	-5.8352e-01	9.3126e-01	-5.2603e-01	1.9747e+00	4.0310e-01	-3.0551e-01	2.3685e+00	6.9437e-01	1.8996e+00	2.9367e+00	9.0969e-01	2.5489e-01	7.5618e-01	9.9998e-01	1.0000e+00	9.9655e-01	1.0000e+00	1.2149e-07	7.5083e-14	2.3190e-08	7.2283e-14	1.8749e-10	5.8979e-12	3.6516e-10	2.6879e-13	1.7049e-07	2.9735e-14	9.1459e-13	3.4528e-03	2.6842e-11	2.1245e-05	9.9653e-01	1-2-3-4	9.9653e-01
AK3	MNEc.2.23.26010245.PC	1.5505e+00	3.3187e+00	7.3634e-01	-4.5002e-01	-4.4713e-02	-4.6743e-01	4.6978e-01	1.9717e+00	2.1228e-01	-3.0517e-01	-5.2555e-01	1.0402e-01	1.5606e+00	4.1271e-01	2.2328e+00	1.2343e-01	3.3244e+00	9.6723e-01	2.6896e-01	9.0565e-01	1.0000e+00	1.0000e+00	9.9998e-01	1.0000e+00	6.1992e-07	2.4154e-14	2.9339e-08	1.2966e-15	3.8746e-10	8.7044e-10	2.8661e-11	1.8368e-13	2.2140e-10	6.1374e-15	2.7616e-11	1.5708e-05	3.8113e-10	1.4617e-07	9.9998e-01	1-2-3-4	9.9998e-01
AK6	MNEc.2.14.92818185.PC	2.0282e+00	3.8920e+00	5.9601e-02	-1.3869e-01	2.0625e-01	-2.5004e-01	3.8468e-01	1.1517e+00	4.9398e-01	6.0109e-01	9.7514e-02	5.3228e-01	1.8405e+00	1.1763e+00	2.3774e+00	1.2965e+00	3.8978e+00	9.8885e-01	2.3963e-01	9.6248e-01	1.0000e+00	1.0000e+00	9.9998e-01	1.0000e+00	3.4855e-08	1.3212e-14	1.3966e-08	5.7131e-16	8.5072e-11	3.5182e-11	1.4644e-11	3.9536e-13	2.4826e-10	4.3946e-15	1.4050e-11	2.4342e-05	1.4200e-10	5.8155e-07	9.9998e-01	1-2-3-4	9.9998e-01
AKAP10	MNEc.2.11.57919196.PC	1.8529e+00	3.9502e+00	-4.4789e-01	1.4503e-01	1.7471e+00	-5.6648e-01	-4.2901e-01	7.9090e-01	-6.6641e-01	3.0716e+00	-5.3239e-02	1.3739e+00	2.0816e+00	-4.3519e-01	9.5533e-01	3.6191e+00	3.9559e+00	9.8339e-01	3.1754e-01	9.5778e-01	9.9989e-01	1.0000e+00	1.0000e+00	1.0000e+00	9.4759e-09	2.2210e-14	4.2441e-07	2.4114e-16	1.1427e-11	1.3410e-11	8.8537e-13	1.0217e-10	1.5346e-10	2.6692e-14	2.1409e-11	5.2089e-07	4.6998e-12	1.0692e-04	9.9989e-01	1-2-3-4	9.9989e-01
AKAP7	MNEc.2.10.77364970.PC	1.1646e+00	3.0906e+00	9.1861e-01	5.8710e-01	1.8572e+00	1.7241e-01	2.1720e+00	1.3865e+00	2.0766e+00	1.0514e+00	1.8354e+00	8.5383e-01	1.6619e+00	4.5677e+00	1.4573e+00	1.0889e+00	2.8891e+00	9.2388e-01	2.6434e-01	7.9482e-01	9.9999e-01	9.9999e-01	6.2051e-01	9.9999e-01	1.5949e-06	4.4486e-13	3.9579e-06	9.5670e-15	3.3002e-08	3.8250e-10	3.5459e-09	7.0594e-12	8.5954e-08	5.8334e-14	5.8965e-11	3.7949e-01	1.0806e-10	2.2824e-06	6.2050e-01	1-2-3-4	6.2050e-01
AKIP1	MNEc.2.7.78186676.BIEC2-1062717	7.3710e+00	9.6887e+00	1.5559e+00	-3.2800e-01	9.7686e-01	-5.7366e-01	1.7651e+00	2.9491e+00	1.0337e+00	1.3522e+00	-4.7251e-01	1.9672e-01	4.3644e+00	3.1163e+00	2.6807e+00	1.5267e+00	9.6945e+00	1.0000e+00	7.7842e-01	1.0000e+00	1.0000e+00	1.0000e+00	1.0000e+00	1.0000e+00	1.7453e-12	1.3646e-20	1.3153e-13	4.3309e-22	3.2626e-15	3.5246e-15	8.1042e-17	3.5599e-18	1.0671e-16	3.2410e-21	7.4970e-15	3.3860e-09	4.5599e-16	1.5779e-12	1.0000e+00	1-2-3-4	1.0000e+00
AKR1A1	MNEc.2.2.12896028.BIEC2-457100	4.8158e+00	7.2635e+00	6.0669e+00	3.5330e-01	-4.5366e-01	-4.4500e-01	7.7750e+00	4.4435e+00	4.3227e+00	-2.0308e-01	-1.6702e-01	-4.5611e-01	6.4458e+00	7.8371e+00	3.8798e+00	-4.1764e-01	7.2482e+00	9.9998e-01	9.9772e-01	9.9998e-01	1.0000e+00	9.9998e-01	9.5259e-01	9.9998e-01	1.5069e-05	1.7437e-17	1.2992e-12	1.5503e-19	8.8846e-07	2.9288e-11	4.1961e-11	2.6383e-17	5.7395e-14	1.9188e-19	2.4070e-10	4.7392e-02	1.9196e-12	4.7748e-12	9.5259e-01	1-2-3-4	9.5259e-01
AKR1E2	MNEc.2.29.28886024.PC	1.1862e+01	1.4098e+01	-3.1329e-01	3.9711e-02	-6.1412e-01	9.6324e-02	7.0997e-01	-5.0180e-01	1.0401e+00	-2.2730e-01	1.6344e+00	-1.9341e-02	7.4157e-01	5.5728e+00	1.5344e+00	2.0899e+00	1.4103e+01	1.0000e+00	4.9997e-01	1.0000e+00	1.0000e+00	1.0000e+00	1.0000e+00	1.0000e+00	9.2020e-19	1.2413e-24	1.3159e-19	7.9021e-26	1.1209e-20	4.8683e-23	3.2081e-21	3.6569e-24	5.3251e-19	7.6877e-26	6.9706e-23	3.7794e-11	1.2700e-21	2.2517e-16	1.0000e+00	1-2-3-4	1.0000e+00
AKTIP	MNEc.2.3.5977300.PC	1.6616e+01	1.9132e+01	-5.7597e-01	-6.1893e-02	3.3778e+00	1.3484e+00	-5.8756e-02	2.7924e+00	1.1870e+00	4.4473e+00	2.4940e+00	6.6586e+00	5.4415e+00	3.6319e+00	7.4253e+00	1.0713e+01	1.9137e+01	1.0000e+00	8.0850e-01	1.0000e+00	1.0000e+00	1.0000e+00	1.0000e+00	1.0000e+00	4.6459e-24	9.0813e-30	1.1939e-20	1.3053e-29	1.7649e-26	8.8598e-25	4.1602e-26	1.5981e-24	3.5629e-23	3.3852e-24	3.2294e-23	4.0024e-18	9.1326e-21	8.7324e-13	1.0000e+00	1-2-3-4	1.0000e+00
ALAD	MNEc.2.25.17882982.PC	1.0278e+00	3.6993e+00	1.5874e+00	-4.1581e-01	1.0650e+00	-4.0802e-01	8.9070e-01	3.7422e+00	6.8660e-01	1.0293e+00	-5.9486e-01	2.9856e-01	3.2956e+00	5.1672e-01	3.1861e+00	5.8026e-01	3.7051e+00	8.9856e-01	7.5335e-01	8.8944e-01	1.0000e+00	1.0000e+00	9.9999e-01	1.0000e+00	1.8314e-06	1.0878e-14	1.5722e-07	6.1887e-16	4.2512e-10	2.1358e-08	3.5562e-11	1.6516e-12	7.8567e-11	3.9985e-15	6.2439e-10	8.3080e-06	1.4247e-09	1.7420e-07	9.9999e-01	1-2-3-4	9.9999e-01
ALAS1	MNEc.2.16.35317092.PC	1.5319e+00	3.2901e+00	-5.0266e-01	1.2857e-01	4.8316e-01	1.1286e-01	7.9082e-01	-2.5177e-01	2.4577e-01	1.7282e-01	1.7880e+00	-2.1487e-01	3.3509e-01	4.3445e+00	-3.3264e-01	7.3654e-01	3.2286e+00	9.6585e-01	3.2011e-01	9.1636e-01	1.0000e+00	1.0000e+00	8.5663e-01	1.0000e+00	3.8188e-08	9.7760e-14	1.0566e-07	5.2686e-15	8.6665e-10	5.5567e-12	3.3066e-11	5.8972e-13	4.8675e-08	3.1455e-15	1.7547e-12	1.4337e-01	1.1071e-12	6.4056e-07	8.5663e-01	1-2-3-4	8.5663e-01
ALCAM	MNEc.2.19.50768172.PC	8.6618e-01	2.7834e+00	2.5739e+00	-4.2936e-01	1.4623e+00	-1.6682e-01	2.8733e+00	2.1245e+00	2.8951e+00	6.6763e-01	-2.1136e-01	6.7293e-01	2.2200e+00	3.7878e+00	2.1415e+00	2.9160e-01	2.7297e+00	8.5926e-01	2.5195e-01	6.4999e-01	1.0000e+00	9.9985e-01	8.7205e-01	9.9985e-01	1.4627e-04	8.6887e-14	3.2342e-06	8.8867e-15	3.3659e-07	4.2447e-09	4.7365e-08	5.9181e-12	1.5656e-09	7.8021e-14	4.3233e-10	1.2780e-01	1.0593e-09	7.3848e-07	8.7205e-01	1-2-3-4	8.7205e-01
ALDH18A1	MNEc.2.1.33434627.BIEC2-15117	1.5688e+00	3.7625e+00	-2.1929e-02	2.6860e-01	-4.1559e-01	1.6392e-01	1.2713e+00	-5.1771e-01	8.8149e-01	-2.6875e-01	1.4041e+00	-2.8514e-01	4.0892e-01	3.5019e+00	2.5580e-01	1.2930e+00	3.7652e+00	9.6854e-01	5.7426e-01	9.5527e-01	1.0000e+00	1.0000e+00	9.9306e-01	1.0000e+00	3.8926e-08	4.5475e-14	4.4952e-09	1.9968e-15	8.8290e-10	1.0150e-12	4.8159e-11	7.1889e-14	6.7770e-09	9.0155e-16	7.0085e-13	6.9423e-03	1.4461e-12	7.7736e-07	9.9306e-01	1-2-3-4	9.9306e-01
ALDH1L2	MNEc.2.28.28302747.PC	3.2309e+00	5.6404e+00	9.2285e-01	-4.2569e-01	1.4362e+00	-1.6894e-01	4.0605e-01	3.2790e+00	1.0993e+00	8.1564e-01	-2.8731e-01	1.8714e+00	2.8096e+00	1.1353e+00	4.2173e+00	2.1154e+00	5.6462e+00	9.9929e-01	8.1763e-01	9.9928e-01	1.0000e+00	1.0000e+00	1.0000e+00	1.0000e+00	4.5405e-09	1.2178e-16	4.2331e-09	1.2290e-17	1.5949e-12	8.4197e-11	1.0534e-12	1.1565e-14	1.8267e-12	1.7123e-15	2.3357e-12	3.9531e-07	1.7529e-10	6.8398e-08	1.0000e+00	1-2-3-4	1.0000e+00
ALDH3A2	MNEc.2.11.58697155.PC	2.0710e+00	4.2796e+00	7.0996e-01	-1.6775e-01	-5.0460e-02	-5.7069e-01	1.3660e+00	1.1500e+00	8.1926e-02	5.3224e-01	-3.2635e-01	-6.7844e-02	2.6633e+00	1.0326e+00	1.1570e+00	1.3149e+00	4.2854e+00	9.8988e-01	4.5031e-01	9.8154e-01	1.0000e+00	1.0000e+00	9.9999e-01	1.0000e+00	6.3831e-08	5.0620e-15	3.1679e-09	1.1185e-16	3.3383e-10	1.4357e-11	2.3228e-12	1.3821e-13	3.8323e-11	4.5206e-16	3.8273e-11	7.1633e-06	3.5018e-12	2.4854e-07	9.9999e-01	1-2-3-4	9.9999e-01
ALDH4A1	MNEc.2.2.34455368.PC	1.9521e+00	4.1339e+00	1.4545e+00	-4.8440e-01	2.6323e-01	-3.5351e-01	1.1609e+00	2.9394e+00	4.8419e-01	4.1366e-01	-6.5444e-01	-3.9038e-01	3.5675e+00	7.2346e-01	1.7728e+00	-2.0303e-01	4.1397e+00	9.8674e-01	4.0639e-01	9.7333e-01	1.0000e+00	1.0000e+00	9.9999e-01	1.0000e+00	4.9572e-07	3.4146e-15	9.1228e-09	2.5791e-16	2.9115e-10	1.2364e-09	8.2025e-12	1.4711e-13	2.5178e-11	3.0083e-16	4.2929e-10	4.9160e-06	2.0218e-11	1.0547e-08	9.9999e-01	1-2-3-4	9.9999e-01
ALDH5A1	MNEc.2.20.21941052.PC	1.9307e+00	4.3751e+00	-4.1438e-01	-4.7003e-01	-2.1797e-01	5.0747e-02	-2.4974e-01	6.5479e-02	2.1113e-01	-2.8261e-01	2.1756e-01	4.7245e-01	5.9645e-01	1.2546e+00	1.4353e+00	8.8166e-01	4.3809e+00	9.8608e-01	9.4320e-01	9.8776e-01	1.0000e+00	1.0000e+00	9.9999e-01	1.0000e+00	3.8477e-09	2.0256e-15	1.7289e-09	3.7546e-16	6.4905e-12	9.4854e-13	2.5103e-12	1.6990e-14	1.0761e-10	1.2589e-15	2.6336e-13	9.5838e-06	5.3347e-12	7.3562e-08	9.9999e-01	1-2-3-4	9.9999e-01
ALDH9A1	MNEc.2.5.31917694.PC	3.4495e+00	5.7303e+00	-4.4651e-01	7.1598e-01	-5.3937e-01	-7.2650e-01	1.7893e+00	-7.3767e-01	-7.9445e-01	2.8416e-01	5.2223e-01	-7.8650e-01	1.1528e+00	3.3654e+00	-8.9036e-01	5.9293e-01	5.7361e+00	9.9957e-01	5.0376e-01	9.9930e-01	1.0000e+00	1.0000e+00	9.9995e-01	1.0000e+00	1.5769e-10	1.3719e-15	3.6402e-11	2.7674e-18	3.1336e-11	6.5865e-15	1.0937e-14	2.7652e-15	9.5784e-12	3.0605e-18	4.1849e-14	5.4598e-05	1.1123e-15	1.6699e-09	9.9995e-01	1-2-3-4	9.9995e-01
ALDOC	MNEc.2.11.42536068.PC	7.6137e+00	1.0136e+01	4.8014e-01	1.9814e+00	-5.0171e-01	-6.2813e-01	3.1635e+00	3.9287e-01	2.4326e-01	2.9104e+00	1.3208e+00	-7.2310e-01	5.0020e+00	3.8578e+00	5.8448e-01	2.9657e+00	1.0142e+01	1.0000e+00	9.9174e-01	1.0000e+00	1.0000e+00	1.0000e+00	1.0000e+00	1.0000e+00	5.2287e-14	9.9222e-19	1.5585e-15	1.3626e-22	2.9119e-14	3.4925e-18	4.6831e-18	4.5913e-17	2.3650e-15	1.3904e-22	1.1608e-14	6.6607e-09	1.3031e-18	1.5468e-11	1.0000e+00	1-2-3-4	1.0000e+00
ALG1	MNEc.2.13.38050908.CUHSNP00071014	3.0725e+00	5.3036e+00	4.3382e-01	8.8723e-01	3.8043e-01	-3.8240e-01	1.8112e+00	1.8887e+00	3.2221e-01	1.6632e+00	1.2991e+00	7.4150e-01	3.3443e+00	2.3337e+00	2.3929e+00	3.1582e+00	5.3093e+00	9.9898e-01	6.5729e-01	9.9872e-01	1.0000e+00	1.0000e+00	9.9999e-01	1.0000e+00	3.1983e-09	5.4366e-15	8.0853e-10	1.6328e-17	8.8050e-11	7.4437e-12	3.8223e-13	1.7684e-13	1.5308e-10	2.7578e-16	1.7374e-11	1.3558e-05	5.7044e-12	1.6397e-06	9.9998e-01	1-2-3-4	9.9998e-01
ALG3	MNEc.2.19.22543035.PC	1.0960e+00	3.4193e+00	6.6399e-01	-2.2457e-02	-4.8973e-01	6.8848e-01	1.3319e+00	3.5021e-02	2.3696e+00	-2.7349e-01	1.0824e+00	2.2642e-01	9.1909e-01	3.2577e+00	1.6688e+00	1.0849e+00	3.4212e+00	9.1200e-01	7.3095e-01	9.0147e-01	1.0000e+00	1.0000e+00	9.9128e-01	1.0000e+00	4.1628e-07	5.1279e-14	8.3528e-09	1.4728e-14	2.2373e-09	7.9878e-12	3.2656e-09	1.5673e-13	7.1216e-09	6.4533e-15	5.0006e-12	8.7198e-03	8.2497e-11	1.0611e-06	9.9128e-01	1-2-3-4	9.9128e-01
ALG6	MNEc.2.5.97783556.PC	1.0181e+00	3.1733e+00	-5.1486e-01	-5.9071e-02	4.7606e-01	-1.9450e-01	-2.1573e-01	2.3275e-01	-2.8227e-01	1.0460e+00	6.1768e-01	7.9592e-01	1.0644e+00	7.3853e-01	9.5205e-01	2.3432e+00	3.1791e+00	8.9651e-01	4.1316e-01	8.1204e-01	9.9997e-01	1.0000e+00	9.9995e-01	1.0000e+00	4.8582e-08	8.3036e-14	1.3601e-07	3.3969e-15	1.1170e-10	2.2187e-11	1.2826e-11	5.7623e-12	4.3027e-09	4.2191e-14	1.2309e-11	4.6481e-05	2.7901e-11	3.3879e-05	9.9992e-01	1-2-3-4	9.9992e-01
ALKBH2	MNEc.2.8.11966787.PC	9.8860e-01	3.2773e+00	8.0024e-01	-3.3794e-01	2.2896e-01	-1.9706e-01	9.6149e-01	1.6425e+00	1.1822e+00	1.6946e-01	-8.6802e-02	3.5828e-01	2.0032e+00	1.8967e+00	2.1818e+00	6.3405e-01	3.2828e+00	8.9003e-01	4.3389e-01	8.0902e-01	1.0000e+00	1.0000e+00	9.9947e-01	1.0000e+00	7.9003e-07	3.4393e-14	6.0608e-08	2.6583e-15	1.3223e-09	4.4869e-10	2.9420e-10	6.0271e-13	6.6887e-10	1.2124e-14	8.4171e-11	5.2662e-04	3.7280e-10	5.2106e-07	9.9947e-01	1-2-3-4	9.9947e-01
ALKBH3	MNEc.2.12.8795547.PC	1.1915e+01	1.4595e+01	7.8619e-01	7.8898e-01	3.4474e-01	6.6098e-01	2.9150e+00	1.9889e+00	2.4815e+00	2.5161e+00	2.3137e+00	2.3208e+00	6.2363e+00	5.7133e+00	5.4522e+00	6.1943e+00	1.4601e+01	1.0000e+00	9.9946e-01	1.0000e+00	1.0000e+00	1.0000e+00	1.0000e+00	1.0000e+00	3.6807e-18	2.2167e-24	3.8075e-19	9.2249e-26	5.7168e-19	4.7931e-21	2.8198e-20	6.4424e-22	8.0936e-19	5.3519e-24	6.9274e-18	1.6612e-11	3.3430e-18	9.1089e-13	1.0000e+00	1-2-3-4	1.0000e+00
ALKBH6	MNEc.2.10.8013779.PC	3.1860e+00	5.4982e+00	3.0263e-02	1.1364e+00	-3.4863e-01	-1.8629e-01	2.1763e+00	6.1058e-02	9.4396e-02	8.7022e-01	2.1172e+00	-2.4730e-01	2.7893e+00	3.1881e+00	3.3663e-01	2.3025e+00	5.5039e+00	9.9922e-01	4.9685e-01	9.9869e-01	1.0000e+00	1.0000e+00	9.9994e-01	1.0000e+00	8.0678e-10	6.1645e-15	9.6388e-11	1.6385e-17	1.3038e-10	7.0722e-14	1.4451e-13	1.8195e-14	6.4330e-10	1.8078e-17	3.0928e-12	6.1947e-05	3.2015e-14	1.4601e-07	9.9994e-01	1-2-3-4	9.9994e-01
ALKBH7	MNEc.2.7.4547265.PC	8.8925e-01	3.0047e+00	1.3507e-01	-3.2248e-01	7.9867e-01	5.5030e-01	1.3798e-03	1.4711e+00	1.1926e+00	5.1083e-01	4.6725e-01	1.9147e+00	1.2489e+00	1.2003e+00	2.9152e+00	1.8732e+00	3.0104e+00	8.6556e-01	4.5938e-01	7.8129e-01	9.9998e-01	1.0000e+00	9.9980e-01	1.0000e+00	3.1989e-07	6.6751e-14	4.2147e-07	2.7828e-14	2.7149e-10	5.6628e-10	5.6436e-10	2.4775e-12	4.4865e-09	8.1766e-13	2.7754e-11	1.9847e-04	3.7785e-09	1.6926e-05	9.9978e-01	1-2-3-4	9.9978e-01
ALKBH8	MNEc.2.7.16817131.PC	6.1434e+00	8.6117e+00	1.4054e+00	5.8448e-01	-4.6982e-01	-5.3214e-01	3.8709e+00	1.2118e+00	7.6330e-01	5.5317e-01	1.1427e+00	-4.6521e-01	4.2105e+00	4.8322e+00	1.2222e+00	2.1394e+00	8.6175e+00	1.0000e+00	9.9997e-01	1.0000e+00	1.0000e+00	1.0000e+00	1.0000e+00	1.0000e+00	1.4734e-11	1.3318e-18	5.6143e-14	5.6894e-21	4.9694e-12	7.7040e-16	5.1913e-16	6.7510e-18	5.2525e-14	8.4277e-21	6.2811e-14	2.1019e-06	1.8939e-16	7.7236e-11	1.0000e+00	1-2-3-4	1.0000e+00
ALMS1	MNEc.2.15.28672682.PC	7.2179e-01	2.3794e+00	-2.8162e-01	7.8312e-01	-8.4445e-03	-1.6625e-01	1.0109e+00	-4.3879e-01	8.2511e-02	4.4887e-02	1.8380e+00	-4.2393e-01	4.3254e-01	2.6564e+00	-4.5131e-01	6.4535e-01	2.3747e+00	8.1407e-01	1.5205e-01	4.4565e-01	1.0000e+00	1.0000e+00	9.7606e-01	1.0000e+00	5.1716e-07	3.5922e-12	2.7731e-07	2.2555e-14	1.1709e-08	2.9407e-11	1.8483e-10	3.5758e-12	4.4464e-07	1.5823e-14	1.7878e-11	2.3935e-02	6.8576e-12	4.2268e-06	9.7606e-01	1-2-3-4	9.7606e-01
ALPK3	MNEc.2.1.92416298.PC	1.2114e+01	1.4453e+01	6.6635e-01	-5.9649e-01	3.1574e-01	1.3947e-02	5.3539e-01	1.9557e+00	2.1579e+00	1.7896e-01	3.0449e-01	1.5601e+00	2.3232e+00	3.9448e+00	5.7198e+00	3.0319e+00	1.4459e+01	1.0000e+00	8.0238e-01	1.0000e+00	1.0000e+00	1.0000e+00	1.0000e+00	1.0000e+00	3.8698e-18	1.2643e-25	4.9346e-19	2.8810e-26	3.3051e-21	6.1519e-21	1.8546e-20	4.1072e-24	1.0979e-20	1.2866e-24	1.1724e-21	3.9225e-13	8.5780e-18	8.6824e-16	1.0000e+00	1-2-3-4	1.0000e+00
AMFR	MNEc.2.3.9029622.PC	3.1441e+00	5.6106e+00	6.8406e-01	-6.3692e-01	1.0948e+00	-5.4807e-01	6.0060e-01	2.9031e+00	-1.5229e-01	6.3256e-01	-7.8046e-01	2.7671e-01	3.4208e+00	6.9415e-02	2.0328e+00	4.7117e-01	5.6164e+00	9.9914e-01	7.8502e-01	9.9909e-01	1.0000e+00	1.0000e+00	1.0000e+00	1.0000e+00	2.8060e-09	8.0188e-17	2.0652e-09	5.4980e-18	2.6734e-12	3.7941e-11	6.3206e-14	8.1250e-15	6.2849e-13	4.6634e-17	1.0218e-11	3.6379e-08	1.2275e-12	1.6620e-09	1.0000e+00	1-2-3-4	1.0000e+00
AMMECR1L	MNEc.2.18.2841733.PC	1.7078e+00	4.2091e+00	1.3815e-01	3.7434e-01	-8.1891e-02	6.8215e-02	1.1535e+00	3.3719e-01	6.9945e-01	4.8249e-01	1.6699e+00	5.1617e-01	1.2876e+00	3.3688e+00	1.3524e+00	2.2765e+00	4.2140e+00	9.7696e-01	8.0284e-01	9.7623e-01	1.0000e+00	1.0000e+00	9.9817e-01	1.0000e+00	2.0127e-08	2.0748e-14	3.4665e-09	5.7291e-16	2.4077e-10	2.5990e-12	1.1326e-11	1.4499e-13	4.4693e-09	2.0406e-15	1.8958e-12	1.8274e-03	6.4609e-12	2.6761e-06	9.9817e-01	1-2-3-4	9.9817e-01
AMN1	MNEc.2.6.55866489.PC	9.6770e+00	1.2207e+01	1.7519e+00	3.4651e-01	-3.3319e-01	2.2864e-01	3.6425e+00	8.6673e-01	2.3148e+00	-4.6926e-02	2.2714e+00	-4.9386e-02	2.8719e+00	8.0946e+00	2.1446e+00	2.1742e+00	1.2212e+01	1.0000e+00	9.9863e-01	1.0000e+00	1.0000e+00	1.0000e+00	1.0000e+00	1.0000e+00	8.3173e-15	1.9571e-22	1.9547e-17	8.3369e-24	7.4648e-16	8.8482e-20	4.6984e-18	4.3096e-22	1.7959e-16	5.5808e-24	7.3202e-19	9.7747e-07	4.0269e-19	2.1269e-14	1.0000e+00	1-2-3-4	1.0000e+00
AMT	MNEc.2.16.37503555.PC	1.5254e+00	3.2761e+00	6.6183e-01	-1.6389e-01	-2.6988e-01	9.9153e-02	8.1432e-01	1.0316e+00	1.2741e+00	-1.1340e-01	4.9200e-01	9.8549e-02	1.4890e+00	1.9882e+00	1.8881e+00	6.8422e-01	3.2816e+00	9.6534e-01	3.0450e-01	9.1122e-01	1.0000e+00	1.0000e+00	9.9935e-01	1.0000e+00	5.7592e-07	5.1480e-14	1.9267e-08	5.2714e-15	9.4470e-10	1.1019e-10	3.6443e-10	3.1505e-13	2.5425e-09	6.6841e-15	2.5826e-11	6.5191e-04	1.9003e-10	5.8638e-07	9.9935e-01	1-2-3-4	9.9935e-01
ANAPC13	MNEc.2.16.69969181.PC	4.6364e+00	7.1249e+00	1.0317e+00	-2.0882e-01	-1.8447e-01	1.0943e+00	1.7050e+00	1.7671e-01	3.2870e+00	-5.5855e-01	1.8033e+00	2.2751e-01	7.9373e-01	5.4246e+00	2.5285e+00	9.0279e-01	7.1305e+00	9.9997e-01	9.0312e-01	9.9997e-01	1.0000e+00	1.0000e+00	9.9975e-01	1.0000e+00	1.9121e-10	6.5766e-18	3.3229e-12	7.3857e-18	1.0405e-12	2.1804e-15	5.3194e-12	1.6014e-17	7.3771e-12	1.2744e-18	7.3804e-16	2.5224e-04	1.1764e-13	1.3741e-10	9.9975e-01	1-2-3-4	9.9975e-01
ANAPC15	MNEc.2.7.71503974.PC	8.2246e-01	2.9537e+00	3.7868e-01	6.9142e-01	2.2345e-01	-5.1905e-01	1.5188e+00	1.0022e+00	-1.1901e-01	2.0830e+00	1.1543e-01	-3.0810e-01	2.9078e+00	1.2246e+00	5.6715e-01	1.4222e+00	2.9593e+00	8.4664e-01	4.4941e-01	7.4975e-01	9.9999e-01	1.0000e+00	9.9976e-01	1.0000e+00	6.3050e-07	7.7522e-13	1.2607e-07	2.6681e-15	1.0052e-08	2.1636e-10	3.0975e-11	1.0405e-10	2.2447e-09	5.5064e-15	1.4235e-09	2.3604e-04	1.9072e-11	6.7403e-06	9.9976e-01	1-2-3-4	9.9976e-01
ANGEL2	MNEc.2.5.26702157.PC	2.3591e+00	4.3830e+00	-4.8644e-01	9.9946e-01	2.3822e+00	-2.0212e-01	4.9466e-01	1.5569e+00	-3.8760e-01	5.5782e+00	1.8091e-01	1.0959e+00	4.6224e+00	6.9928e-02	9.0889e-01	3.9479e+00	4.3887e+00	9.9476e-01	3.9720e-01	9.8915e-01	9.9992e-01	1.0000e+00	1.0000e+00	1.0000e+00	3.2006e-09	5.8633e-14	6.7610e-07	2.0597e-16	3.5381e-11	2.8881e-11	6.2100e-13	1.2109e-08	9.7122e-11	5.1950e-15	2.7454e-09	6.1520e-07	1.5588e-12	8.4132e-05	9.9991e-01	1-2-3-4	9.9991e-01
ANGPTL6	MNEc.2.7.49768107.PC	2.7437e+00	4.5470e+00	1.0914e+00	-4.5283e-01	-3.8044e-01	-4.2533e-01	9.2697e-01	9.0043e-01	1.1494e+00	-1.8711e-01	-3.7686e-01	-1.9004e-02	1.5568e+00	1.4892e+00	2.1654e+00	7.5512e-01	4.5528e+00	9.9783e-01	3.1479e-01	9.9433e-01	1.0000e+00	1.0000e+00	9.9999e-01	1.0000e+00	8.2985e-08	1.4185e-15	8.0050e-10	8.4443e-17	6.5623e-11	4.3660e-12	1.4658e-11	1.4249e-14	1.8430e-11	2.7328e-16	1.6180e-12	1.1072e-05	1.9290e-11	3.6999e-08	9.9999e-01	1-2-3-4	9.9999e-01
ANK3	MNEc.2.1.49679124.PC	3.3137e+00	5.7960e+00	1.3060e+00	-1.1254e-01	-5.5755e-01	-9.8609e-02	1.8866e+00	6.7008e-01	2.0882e+00	-5.7253e-01	7.6331e-01	-5.0584e-01	1.5068e+00	4.0769e+00	2.1722e+00	2.8324e-01	5.8017e+00	9.9942e-01	9.7000e-01	9.9950e-01	1.0000e+00	1.0000e+00	9.9976e-01	1.0000e+00	7.6673e-09	1.7504e-16	3.0012e-11	1.0100e-17	3.3704e-11	1.4480e-13	7.1757e-12	3.3067e-16	1.4346e-11	5.0211e-18	8.1291e-14	2.4155e-04	1.1043e-12	7.0363e-10	9.9976e-01	1-2-3-4	9.9976e-01
ANKIB1	MNEc.2.4.36053049.PC	4.9919e+00	6.8214e+00	1.0528e-01	5.6316e-02	-3.3771e-01	1.4966e-01	8.6211e-01	-1.4469e-01	1.0164e+00	-1.2467e-01	1.4356e+00	2.9401e-02	7.1192e-01	4.1675e+00	1.0305e+00	1.7272e+00	6.8271e+00	9.9999e-01	3.0419e-01	9.9997e-01	1.0000e+00	1.0000e+00	9.9997e-01	1.0000e+00	4.5560e-11	2.4357e-17	4.6964e-12	1.6874e-18	3.0051e-13	2.0923e-15	5.7370e-14	8.7473e-17	6.3629e-12	1.6243e-18	1.2296e-15	2.8066e-05	7.5176e-15	1.8447e-09	9.9997e-01	1-2-3-4	9.9997e-01
ANKMY1	MNEc.2.6.26039554.PC	3.1054e+00	5.0998e+00	-1.6391e-01	1.5109e+00	5.3572e-02	-2.4452e-01	6.2216e-01	-4.3440e-01	-5.6501e-01	2.6026e+00	3.5044e+00	4.0461e-01	1.4925e+00	2.1260e+00	-2.8253e-01	6.1935e+00	5.1043e+00	9.9906e-01	5.0364e-01	9.9845e-01	9.9716e-01	1.0000e+00	9.9999e-01	1.0000e+00	1.2912e-09	3.6540e-14	6.0903e-10	3.5862e-17	9.1096e-12	5.6560e-14	7.9234e-14	2.4587e-12	3.9265e-08	2.0299e-16	3.9078e-13	1.3437e-05	1.9258e-14	2.8435e-03	9.9714e-01	1-2-3-4	9.9714e-01
ANKMY2	MNEc.2.4.49257799.PC	9.3244e-01	2.8347e+00	1.3682e-01	1.2833e-01	-1.7654e-01	1.7496e-01	1.0352e+00	-3.5089e-01	7.9378e-01	-3.5736e-01	1.5801e+00	-3.3319e-01	3.0105e-01	3.1048e+00	1.6500e-01	6.2909e-01	2.8301e+00	8.7672e-01	3.4271e-01	7.4658e-01	1.0000e+00	1.0000e+00	9.7644e-01	1.0000e+00	4.7509e-07	2.7880e-13	6.6005e-08	1.7344e-14	4.3409e-09	1.2620e-11	3.3324e-10	4.9640e-13	8.6057e-08	6.8349e-15	4.6295e-12	2.3559e-02	9.9356e-12	1.4272e-06	9.7644e-01	1-2-3-4	9.7644e-01
ANKRD16	MNEc.2.29.28036050.PC	1.2515e+01	1.5034e+01	1.1443e+00	1.3585e-01	-1.8373e-02	-2.9124e-01	2.1427e+00	2.6014e+00	1.5865e+00	1.0987e+00	9.8606e-01	4.3108e-01	5.2074e+00	4.4894e+00	4.2726e+00	3.3749e+00	1.5040e+01	1.0000e+00	9.9451e-01	1.0000e+00	1.0000e+00	1.0000e+00	1.0000e+00	1.0000e+00	3.0543e-18	1.7924e-25	6.0030e-20	3.7462e-27	3.5135e-20	7.1445e-21	1.3064e-21	8.9635e-24	1.3847e-20	2.5097e-26	2.3578e-19	3.6091e-13	8.0424e-20	5.0222e-16	1.0000e+00	1-2-3-4	1.0000e+00
ANKRD27	MNEc.2.10.3717301.PC	7.0763e+00	9.7182e+00	-3.9655e-01	-5.6817e-01	-6.1372e-01	-1.9333e-01	2.3071e-02	-3.3994e-01	7.9070e-04	-6.6242e-01	4.7250e-01	-1.7836e-02	3.9094e-01	2.3618e+00	7.8562e-01	1.1405e+00	9.7240e+00	1.0000e+00	9.6589e-01	1.0000e+00	1.0000e+00	1.0000e+00	1.0000e+00	1.0000e+00	1.8192e-14	7.3326e-21	3.1541e-15	9.7129e-22	5.5200e-17	1.6924e-18	7.0184e-18	3.2155e-20	8.7834e-16	1.8474e-21	7.4456e-19	5.5668e-10	5.4235e-18	6.0587e-13	1.0000e+00	1-2-3-4	1.0000e+00
ANKRD28	MNEc.2.16.65922679.PC	1.0660e+00	3.0414e+00	-9.7525e-02	-2.9002e-01	-3.7720e-01	3.0928e-01	2.6352e-01	-3.9470e-01	5.7668e-01	-5.3046e-01	8.4120e-01	9.3999e-02	-1.4790e-01	2.1679e+00	5.7347e-01	6.9062e-01	3.0465e+00	9.0630e-01	3.7648e-01	8.1483e-01	1.0000e+00	1.0000e+00	9.9831e-01	1.0000e+00	1.7207e-07	6.6103e-14	2.5835e-08	1.4681e-14	4.5624e-10	7.0883e-12	1.2558e-10	2.0702e-13	9.7537e-09	1.1355e-14	1.0230e-12	1.6924e-03	1.5810e-11	1.0216e-06	9.9831e-01	1-2-3-4	9.9831e-01
ANKRD42	MNEc.2.7.61954729.PC	5.7931e+00	8.2552e+00	9.8960e-01	1.3064e+00	-4.7721e-01	4.0337e-03	3.6304e+00	6.7774e-01	1.5475e+00	1.1463e+00	2.3854e+00	-1.9407e-01	4.3804e+00	5.4939e+00	1.6036e+00	2.7956e+00	8.2609e+00	1.0000e+00	9.7581e-01	1.0000e+00	1.0000e+00	1.0000e+00	9.9998e-01	1.0000e+00	1.2856e-11	1.5956e-17	1.2544e-13	4.4440e-20	6.4907e-12	5.1196e-16	7.1784e-15	6.0123e-17	2.0874e-12	3.5759e-20	2.1108e-13	2.1920e-05	1.0360e-15	7.9535e-10	9.9998e-01	1-2-3-4	9.9998e-01
ANKRD44	MNEc.2.18.72598094.PC	1.7494e+00	3.5873e+00	-3.8285e-01	9.1185e-02	1.5962e-01	-3.4730e-01	-4.0308e-01	-3.7934e-01	-6.6129e-01	8.8509e-01	1.5938e+00	5.4386e-01	2.5153e-01	5.6534e-01	-3.8046e-02	4.5350e+00	3.5922e+00	9.7902e-01	2.7989e-01	9.4041e-01	9.9797e-01	1.0000e+00	9.9999e-01	1.0000e+00	2.5382e-08	4.5244e-14	2.5302e-08	9.2112e-16	2.7973e-11	2.0895e-12	2.0659e-12	1.5336e-12	1.5701e-08	9.1034e-15	7.3020e-13	1.2026e-05	1.1004e-12	2.0314e-03	9.9796e-01	1-2-3-4	9.9796e-01
ANKRD54	MNEc.2.28.35923302.PC	9.1241e-01	3.1094e+00	1.4435e+00	2.9740e+00	1.5332e+00	-5.2084e-01	4.3151e+00	1.1746e+00	4.9420e-01	2.4786e+00	2.2890e+00	1.2403e+00	3.2277e+00	3.8177e+00	9.7380e-01	2.2198e+00	3.0861e+00	8.7165e-01	3.8577e-01	7.5966e-01	9.9997e-01	9.9999e-01	9.3536e-01	9.9999e-01	5.1138e-06	1.0381e-10	1.7975e-06	1.8564e-15	4.3933e-06	2.2485e-10	8.8817e-11	1.8078e-10	2.3387e-07	1.3599e-13	2.0775e-09	6.4631e-02	3.3987e-11	2.9546e-05	9.3533e-01	1-2-3-4	9.3533e-01
ANKRD6	MNEc.2.10.42252976.PC	1.5925e+00	3.5689e+00	2.1220e-01	-1.9927e-01	-3.9224e-01	-3.6967e-02	1.0367e+00	6.1434e-02	5.7760e-01	-1.2096e-01	6.3218e-01	-9.1886e-02	1.2969e+00	2.6569e+00	5.8353e-01	1.0383e+00	3.5740e+00	9.7016e-01	3.3468e-01	9.2929e-01	1.0000e+00	1.0000e+00	9.9845e-01	1.0000e+00	1.0422e-07	2.4182e-14	7.4076e-09	1.9635e-15	8.0335e-10	6.0144e-12	3.7357e-11	1.5777e-13	1.7892e-09	2.1970e-15	8.4558e-12	1.5490e-03	4.8031e-12	6.7531e-07	9.9845e-01	1-2-3-4	9.9845e-01
ANKS6	MNEc.2.25.5503874.PC	2.0647e+00	4.2788e+00	1.4668e+00	-3.2182e-01	-6.0517e-01	-6.7520e-01	1.1165e+00	1.1873e+00	8.2825e-01	-4.8551e-01	-4.9148e-01	-7.9688e-01	1.3875e+00	1.4729e+00	1.3997e+00	-3.0295e-01	4.2846e+00	9.8974e-01	6.5235e-01	9.8701e-01	1.0000e+00	1.0000e+00	9.9998e-01	1.0000e+00	3.6529e-07	3.5567e-15	8.8482e-10	8.8087e-17	1.8827e-10	1.5673e-11	1.2976e-11	1.3292e-14	2.6249e-11	8.4518e-17	2.0317e-12	1.9779e-05	6.1344e-12	6.0026e-09	9.9998e-01	1-2-3-4	9.9998e-01
ANKUB1	MNEc.2.16.82685512.PC	1.9073e+00	4.2926e+00	1.3389e+00	-1.4304e-01	-3.7864e-01	-2.3196e-01	1.5682e+00	4.3763e-01	1.1181e+00	-4.0260e-01	7.5498e-01	-3.6616e-01	9.4436e-01	3.5480e+00	9.0564e-01	8.4355e-01	4.2974e+00	9.8532e-01	7.6353e-01	9.8410e-01	1.0000e+00	1.0000e+00	9.9772e-01	1.0000e+00	2.6363e-07	5.2004e-15	1.4441e-09	2.3679e-16	5.1608e-10	2.7022e-12	2.4501e-11	1.5585e-14	4.4852e-10	2.2074e-16	7.0952e-13	2.2777e-03	1.9053e-12	8.1480e-08	9.9772e-01	1-2-3-4	9.9772e-01
ANKZF1	MNEc.2.6.8649251.PC	5.2452e+00	7.8019e+00	-4.6305e-01	-5.1891e-01	6.8596e-01	-6.1094e-02	-5.0102e-01	8.5242e-01	4.5337e-02	6.5483e-01	3.1487e-02	2.0258e+00	1.3436e+00	5.2224e-01	3.1764e+00	3.2589e+00	7.8077e+00	9.9999e-01	9.7904e-01	9.9999e-01	1.0000e+00	1.0000e+00	1.0000e+00	1.0000e+00	1.2875e-12	6.7744e-19	5.1870e-12	1.0863e-19	1.3621e-15	2.1738e-15	6.4142e-16	5.5062e-17	2.6242e-14	1.6847e-17	5.5074e-16	6.6442e-10	1.1001e-13	6.5639e-09	1.0000e+00	1-2-3-4	1.0000e+00
ANO10	MNEc.2.16.42665719.PC	2.1219e+00	4.5131e+00	1.7032e-01	1.6411e-01	-4.7701e-01	4.4561e-01	9.3860e-01	-1.3378e-01	1.3108e+00	2.1798e-01	1.0516e+00	1.0816e-01	1.4739e+00	2.3372e+00	1.1717e+00	1.7719e+00	4.5188e+00	9.9099e-01	9.1843e-01	9.9187e-01	1.0000e+00	1.0000e+00	9.9992e-01	1.0000e+00	1.0763e-08	6.3492e-15	6.9304e-10	6.7837e-16	7.2886e-11	4.3635e-13	2.2981e-11	3.9159e-14	5.3455e-10	3.9604e-16	1.4455e-12	8.4373e-05	2.1161e-12	4.1582e-07	9.9992e-01	1-2-3-4	9.9992e-01
ANO6	MNEc.2.6.63608200.PC	1.8841e+00	3.8673e+00	3.2377e-01	-2.3697e-01	-2.7402e-01	-4.4428e-01	6.4371e-01	3.5801e-01	1.5076e-01	1.8062e-02	-6.8531e-02	-1.7258e-01	1.1455e+00	1.2552e+00	7.6914e-01	1.1004e+00	3.8730e+00	9.8452e-01	3.5632e-01	9.6477e-01	1.0000e+00	1.0000e+00	9.9997e-01	1.0000e+00	6.7792e-08	1.1154e-14	4.8927e-09	3.8670e-16	1.6351e-10	5.9900e-12	7.0337e-12	1.0932e-13	1.7931e-10	9.1788e-16	3.0021e-12	3.0905e-05	3.7050e-12	3.9199e-07	9.9997e-01	1-2-3-4	9.9997e-01
ANPEP	MNEc.2.1.93559467.PC	1.4191e+00	3.7321e+00	1.7171e+00	4.3878e-01	1.1224e-02	4.6295e-01	3.3982e+00	1.6534e+00	8.2881e-01	1.3838e+00	3.8109e-04	-1.3812e-01	4.1336e+00	2.0086e+00	8.1868e-01	3.7938e-01	3.7377e+00	9.5616e-01	7.3159e-01	9.5067e-01	1.0000e+00	1.0000e+00	9.9976e-01	1.0000e+00	2.2892e-06	7.2176e-14	1.2882e-08	4.2639e-15	1.2684e-07	1.6146e-10	4.5755e-11	3.4646e-12	2.8689e-10	1.3566e-15	3.9880e-09	2.3913e-04	5.6693e-12	1.0172e-07	9.9976e-01	1-2-3-4	9.9976e-01
ANXA1	MNEc.2.23.16823061.PC	7.4691e+00	9.7474e+00	2.9979e+00	-2.5567e-01	9.2962e-01	7.6260e-01	5.6198e+00	2.7858e+00	4.2741e+00	7.0049e-02	1.4989e+00	3.3786e-01	4.3956e+00	9.4955e+00	3.2813e+00	5.5157e-01	9.7500e+00	1.0000e+00	7.7786e-01	1.0000e+00	1.0000e+00	1.0000e+00	9.9292e-01	1.0000e+00	4.2188e-11	1.4082e-20	1.0306e-13	8.2068e-21	2.0399e-11	2.1141e-15	1.2315e-13	1.6241e-19	8.7294e-15	3.9187e-21	7.0378e-15	7.0833e-03	1.5881e-15	1.4599e-13	9.9292e-01	1-2-3-4	9.9292e-01
ANXA6	MNEc.2.14.27797909.PC	1.4254e+00	3.7275e+00	2.3436e-01	5.0475e-02	-3.2918e-01	-2.1384e-01	8.1439e-01	5.9724e-02	6.9017e-01	1.9682e-01	5.0787e-01	-1.2101e-01	9.8220e-01	2.2758e+00	8.3194e-01	1.3122e+00	3.7331e+00	9.5676e-01	7.2902e-01	9.5119e-01	1.0000e+00	1.0000e+00	9.9955e-01	1.0000e+00	7.6128e-08	2.9831e-14	5.9452e-09	9.0697e-16	3.3421e-10	4.1583e-12	3.3603e-11	2.2764e-13	9.3280e-10	1.4261e-15	2.8439e-12	4.4711e-04	5.9070e-12	8.8067e-07	9.9955e-01	1-2-3-4	9.9955e-01
AOC2	MNEc.2.11.20834368.BIEC2-143155	6.7498e-01	2.3539e+00	-3.0297e-01	-4.4348e-01	3.5521e+00	-2.8724e-01	-6.4622e-01	2.3014e+00	-1.6906e-01	3.1894e+00	-6.2948e-01	2.3851e+00	2.5359e+00	-5.2122e-01	1.8610e+00	2.7853e+00	2.3589e+00	7.9720e-01	1.7617e-01	4.5551e-01	9.9831e-01	9.9893e-01	9.9998e-01	9.9893e-01	5.2219e-07	2.2611e-13	1.0691e-03	1.8105e-14	2.7354e-10	1.7149e-08	1.0984e-10	5.2899e-09	1.6071e-09	1.0812e-11	2.4058e-09	1.6865e-05	1.4929e-09	6.1876e-04	9.9829e-01	1-2-3-4	9.9829e-01
AOX1	MNEc.2.18.75429806.PC	7.9356e-01	3.0534e+00	-3.8875e-01	-3.7789e-01	-4.5866e-01	2.9843e-01	-3.4739e-01	-4.4705e-01	6.5562e-01	-3.3825e-01	7.5750e-01	2.4885e-01	-1.3127e-01	1.5152e+00	8.6892e-01	1.3356e+00	3.0590e+00	8.3780e-01	5.2122e-01	7.6468e-01	1.0000e+00	1.0000e+00	9.9963e-01	1.0000e+00	8.5610e-08	5.2526e-14	2.0834e-08	1.3930e-14	1.0872e-10	6.1127e-12	1.4653e-10	3.1352e-13	7.8253e-09	1.5779e-14	1.0340e-12	3.6634e-04	3.0369e-11	4.3881e-06	9.9963e-01	1-2-3-4	9.9963e-01
AOX4	MNEc.2.18.76061904.PC	8.8317e-01	2.8067e+00	2.4652e-01	2.8024e-01	-6.5336e-01	1.9847e-02	-1.9411e-01	-4.3729e-01	-1.1281e-01	-2.6678e-01	1.2596e+00	1.6557e+00	-5.2361e-01	4.0346e-01	3.8404e-01	4.3208e+00	2.8092e+00	8.6392e-01	2.5105e-01	6.5802e-01	9.9251e-01	1.0000e+00	9.9995e-01	1.0000e+00	6.5241e-07	4.2193e-13	2.3486e-08	1.2945e-14	2.7311e-10	1.1034e-11	4.4077e-11	6.5231e-13	4.3888e-08	7.1061e-13	7.3947e-13	4.9990e-05	1.7550e-11	7.4859e-03	9.9246e-01	1-2-3-4	9.9246e-01
AP1S3	MNEc.2.6.12646076.PC	2.0440e+00	4.5816e+00	4.1847e-01	1.3587e+00	-1.8141e-01	4.9773e-03	2.9831e+00	-2.5024e-01	8.8923e-01	4.3511e-01	2.5441e+00	-4.1587e-01	1.5116e+00	4.6100e+00	2.6031e-01	1.9767e+00	4.5815e+00	9.8924e-01	9.7954e-01	9.9089e-01	1.0000e+00	1.0000e+00	9.8650e-01	1.0000e+00	1.6276e-08	8.4874e-14	1.1690e-09	2.1004e-16	6.8960e-09	2.8500e-13	7.4359e-12	5.5135e-14	1.4189e-08	1.0120e-16	1.3464e-12	1.3505e-02	2.2163e-13	5.6910e-07	9.8649e-01	1-2-3-4	9.8649e-01
AP2B1	MNEc.2.11.36841932.PC	8.6904e-01	3.2644e+00	6.0838e-01	9.2443e-02	-2.6884e-01	2.5454e-01	9.1921e-01	3.2979e-01	2.0055e+00	1.4689e-01	8.2396e-01	2.6425e-01	9.8868e-01	2.5093e+00	1.8459e+00	1.3205e+00	3.2692e+00	8.6005e-01	9.0378e-01	8.7029e-01	1.0000e+00	1.0000e+00	9.9778e-01	1.0000e+00	5.2314e-07	9.5430e-14	1.9841e-08	7.7451e-15	1.2356e-09	2.2492e-11	2.0174e-09	5.8934e-13	5.6095e-09	1.0057e-14	8.3840e-12	2.2230e-03	1.7716e-10	2.6070e-06	9.9777e-01	1-2-3-4	9.9777e-01
AP2S1	MNEc.2.10.17255405.PC	1.6066e+00	3.9293e+00	3.6217e-01	1.0588e+00	-1.3914e-01	-2.7089e-01	2.1580e+00	9.1187e-01	-3.1496e-01	1.3266e+00	2.2804e-01	-4.5617e-01	3.1975e+00	1.0946e+00	1.4164e-01	1.2342e+00	3.9351e+00	9.7109e-01	4.6408e-01	9.4950e-01	1.0000e+00	1.0000e+00	9.9998e-01	1.0000e+00	6.4198e-08	1.9106e-13	5.7860e-09	4.9970e-16	4.6323e-09	1.8588e-11	2.0865e-12	1.9285e-12	3.0770e-10	4.1414e-16	2.9335e-10	1.8507e-05	7.5723e-13	4.6234e-07	9.9998e-01	1-2-3-4	9.9998e-01
AP4E1	MNEc.2.1.138592923.PC	2.0862e+00	4.2708e+00	-4.0621e-01	4.1765e-01	2.1917e-01	-5.6711e-01	5.4367e-01	5.0293e-01	-6.0940e-01	1.2463e+00	6.1078e-01	1.3292e-01	2.0957e+00	8.5453e-01	5.1546e-01	2.5900e+00	4.2766e+00	9.9023e-01	6.1192e-01	9.8683e-01	1.0000e+00	1.0000e+00	1.0000e+00	1.0000e+00	4.9849e-09	1.9885e-14	6.0145e-09	1.1508e-16	5.1284e-11	3.3022e-12	4.8249e-13	7.3019e-13	3.3836e-10	7.3241e-16	1.0570e-11	4.8508e-06	8.1577e-13	4.7780e-06	9.9999e-01	1-2-3-4	9.9999e-01
AP4S1	MNEc.2.1.168398556.PC	1.2149e+00	3.0923e+00	1.4427e+00	-2.0261e-01	-3.2035e-01	-2.2286e-01	2.0816e+00	6.4142e-01	1.4138e+00	-5.4391e-01	5.0697e-01	-5.7114e-01	1.5619e+00	3.5178e+00	7.8920e-01	-1.7431e-01	3.0832e+00	9.3164e-01	2.4168e-01	7.9907e-01	1.0000e+00	9.9999e-01	9.6630e-01	9.9999e-01	5.3095e-06	7.1904e-14	2.6193e-08	3.8349e-15	2.6695e-08	6.8516e-11	7.6767e-10	1.7852e-13	4.0186e-09	2.1837e-15	4.6643e-11	3.3697e-02	2.3110e-11	1.2402e-07	9.6630e-01	1-2-3-4	9.6630e-01
AP5S1	MNEc.2.22.18853268.PC	3.8130e+00	5.8088e+00	4.8771e-01	-1.3810e-01	-2.9164e-01	2.2869e-01	6.9395e-01	8.0363e-01	1.4551e+00	9.2586e-02	1.3334e+00	5.3933e-01	1.4337e+00	2.9575e+00	2.5039e+00	2.4521e+00	5.8145e+00	9.9981e-01	3.9606e-01	9.9961e-01	1.0000e+00	1.0000e+00	9.9998e-01	1.0000e+00	1.1315e-09	1.6026e-16	5.3759e-11	2.0838e-17	2.1004e-12	1.9123e-13	1.6221e-12	1.4851e-15	5.1772e-11	5.4102e-17	6.6704e-14	1.7818e-05	2.3020e-12	1.0079e-07	9.9998e-01	1-2-3-4	9.9998e-01
AP5Z1	MNEc.2.13.2186495.PC	2.9004e+00	5.1449e+00	-2.0050e-01	1.4465e-01	-4.1985e-01	4.0269e-01	5.3361e-01	-1.1681e-01	6.0804e-01	1.9023e-01	1.6707e+00	8.0337e-01	1.0309e+00	2.2524e+00	1.5381e+00	3.0771e+00	5.1507e+00	9.9849e-01	5.0606e-01	9.9753e-01	1.0000e+00	1.0000e+00	9.9998e-01	1.0000e+00	1.0697e-09	1.4171e-15	1.8453e-10	1.4345e-16	6.6960e-12	1.0591e-13	1.0637e-12	8.5750e-15	5.1900e-10	4.5824e-16	1.2166e-13	1.6201e-05	1.1485e-12	1.9603e-06	9.9998e-01	1-2-3-4	9.9998e-01
APBA1	MNEc.2.23.21030804.PC	2.0826e+00	4.2821e+00	-6.0559e-01	-4.9117e-01	-5.7954e-01	-7.6797e-01	-6.0731e-01	-6.2738e-01	-7.9985e-01	-3.9069e-01	-4.2727e-01	-8.8326e-01	-2.4092e-01	3.2000e-02	-6.9022e-01	4.4126e-02	4.2879e+00	9.9015e-01	5.3662e-01	9.8488e-01	1.0000e+00	1.0000e+00	1.0000e+00	1.0000e+00	3.0690e-09	2.3901e-15	9.3155e-10	7.0608e-17	3.5295e-12	2.3835e-13	3.0321e-13	1.6411e-14	3.0203e-11	6.8752e-17	4.7446e-14	7.1121e-07	4.9499e-14	1.3248e-08	1.0000e+00	1-2-3-4	1.0000e+00
APBA3	MNEc.2.7.2265106.PC	1.3863e+00	3.6207e+00	1.8457e-01	-3.0116e-01	-2.7794e-01	9.8158e-01	1.6274e-01	6.4696e-01	1.5295e+00	-2.9808e-01	1.2274e+00	9.7208e-01	7.0532e-01	2.0288e+00	2.5977e+00	1.4191e+00	3.6264e+00	9.5288e-01	8.7992e-01	9.5560e-01	1.0000e+00	1.0000e+00	9.9968e-01	1.0000e+00	8.6797e-08	1.6973e-14	8.5537e-09	1.8187e-14	9.5304e-11	2.0554e-11	2.9680e-10	9.3129e-14	6.2525e-09	2.2593e-14	1.9221e-12	3.2367e-04	4.4041e-10	1.4402e-06	9.9967e-01	1-2-3-4	9.9967e-01
APBB1	MNEc.2.7.75329874.PC	1.0787e+00	3.4589e+00	8.7835e-01	-6.1704e-01	-6.3012e-01	-4.1320e-01	5.5365e-01	5.0695e-01	1.0404e+00	-7.9398e-01	-5.5456e-01	-7.1192e-01	8.2117e-01	1.3330e+00	1.0971e+00	-6.7111e-01	3.4647e+00	9.0874e-01	6.6309e-01	8.8851e-01	1.0000e+00	1.0000e+00	9.9990e-01	1.0000e+00	6.2243e-07	1.1904e-14	5.5181e-09	1.0636e-15	3.4028e-10	2.1612e-11	1.3970e-10	4.3152e-14	1.4994e-10	6.7887e-16	3.6429e-12	9.4665e-05	2.0186e-11	1.6985e-08	9.9990e-01	1-2-3-4	9.9990e-01
APH1B	MNEc.2.1.128701585.PC	1.0697e+00	2.5619e+00	1.1021e-01	-6.1336e-01	-2.3087e-01	-4.9533e-01	-1.8419e-01	7.0358e-01	3.7856e-02	-5.6466e-01	-7.1828e-01	-1.4654e-01	7.3713e-01	6.9452e-02	1.1781e+00	-3.0534e-01	2.5677e+00	9.0701e-01	1.1505e-01	5.7550e-01	1.0000e+00	1.0000e+00	9.9996e-01	1.0000e+00	8.3748e-07	9.4712e-14	1.0916e-07	6.9451e-15	4.9092e-10	2.6813e-10	1.0956e-10	5.7723e-13	8.1135e-10	1.9688e-14	2.3682e-11	4.0703e-05	1.9193e-10	3.1106e-07	9.9996e-01	1-2-3-4	9.9996e-01
APIP	MNEc.2.12.871159.PC	2.7505e+00	5.2401e+00	1.0766e+00	-4.9925e-01	9.2282e-02	-4.8030e-01	2.0453e-01	3.0296e+00	5.5484e-01	-3.3336e-01	-5.8333e-01	-9.6333e-03	2.0700e+00	3.4153e-01	2.7249e+00	5.8098e-02	5.2459e+00	9.9787e-01	7.0020e-01	9.9748e-01	1.0000e+00	1.0000e+00	1.0000e+00	1.0000e+00	1.6260e-08	2.5840e-16	4.8193e-10	1.5083e-17	2.5206e-12	1.1917e-10	7.5578e-13	2.0626e-15	2.3224e-12	5.6607e-17	1.0692e-12	1.5976e-07	1.4180e-11	1.5068e-09	1.0000e+00	1-2-3-4	1.0000e+00
APOBEC3H	MNEc.2.28.35966450.PC	1.1418e+00	3.6688e+00	-2.2382e-01	-3.3092e-01	2.6737e-01	1.7295e-01	-2.8154e-01	4.2239e-01	2.0759e-01	1.7925e-01	3.0781e-01	1.4679e+00	5.6390e-01	5.8032e-01	1.7646e+00	2.3175e+00	3.6746e+00	9.2010e-01	9.2209e-01	9.2761e-01	9.9999e-01	1.0000e+00	9.9999e-01	1.0000e+00	3.0342e-08	1.4188e-14	2.6878e-08	2.5296e-15	3.0673e-11	1.0971e-11	1.2661e-11	2.5023e-13	6.7360e-10	6.3340e-14	1.2425e-12	1.0318e-05	5.7896e-11	1.0205e-05	9.9998e-01	1-2-3-4	9.9998e-01
APOBEC3Z1B	MNEc.2.28.35919181.PC	5.3608e+00	7.8537e+00	1.4367e+00	6.8337e-01	-7.5226e-01	-8.9096e-02	6.7895e+00	4.3426e-01	6.0341e-01	2.1963e-01	-1.8609e-02	2.9651e-01	5.8312e+00	5.2516e+00	4.7104e-01	-2.3304e-01	7.8594e+00	9.9999e-01	8.3851e-01	9.9999e-01	1.0000e+00	1.0000e+00	9.9997e-01	1.0000e+00	9.0726e-11	9.5799e-18	1.6784e-13	9.0395e-20	2.3600e-08	7.3665e-16	2.0579e-15	1.7941e-17	2.0755e-14	2.7891e-19	1.5021e-11	3.1623e-05	1.9243e-16	1.8766e-12	9.9997e-01	1-2-3-4	9.9997e-01
APOBEC3Z2A-Z2	MNEc.2.28.36032469.PC	1.1641e+00	3.4860e+00	-1.7038e-01	-4.1796e-01	-6.1082e-01	-3.6839e-01	2.6712e-02	-2.0201e-01	-1.4963e-01	-6.1483e-01	7.1723e-02	-3.7744e-01	2.4049e-01	7.4960e-01	4.5932e-01	4.2284e-01	3.4918e+00	9.2380e-01	5.7180e-01	8.9324e-01	1.0000e+00	1.0000e+00	9.9998e-01	1.0000e+00	5.2271e-08	1.7688e-14	5.4199e-09	1.1079e-15	9.5016e-11	3.9686e-12	8.4730e-12	6.1243e-14	5.9579e-10	1.3777e-15	8.9880e-13	2.3209e-05	4.3672e-12	1.9811e-07	9.9998e-01	1-2-3-4	9.9998e-01
APPL1	MNEc.2.16.31041410.PC	2.5924e+00	4.5900e+00	-4.6759e-01	-2.0159e-01	6.6571e-01	1.4978e-01	-4.6852e-01	2.2371e-01	-1.5056e-01	1.1340e+00	6.4592e-01	1.8866e+00	8.3145e-01	4.2676e-01	1.8392e+00	3.6201e+00	4.5957e+00	9.9693e-01	4.4392e-01	9.9430e-01	9.9998e-01	1.0000e+00	1.0000e+00	1.0000e+00	2.0753e-09	2.2913e-15	8.0642e-09	2.8755e-16	2.3911e-12	8.3253e-13	6.6549e-13	2.7038e-13	1.7593e-10	1.9917e-14	2.7584e-13	8.6867e-07	8.2439e-12	2.4560e-05	9.9997e-01	1-2-3-4	9.9997e-01
APTX	MNEc.2.23.49045291.PC	1.2854e+00	3.1780e+00	-2.0966e-01	-4.9608e-01	1.5191e-01	8.0708e-01	-5.3060e-01	7.9190e-01	1.1846e+00	-2.7931e-01	3.2123e-01	1.8481e+00	2.4515e-01	7.9467e-01	3.4414e+00	1.4684e+00	3.1837e+00	9.4128e-01	2.5350e-01	8.3071e-01	1.0000e+00	1.0000e+00	9.9995e-01	1.0000e+00	9.7062e-08	3.0035e-14	6.3795e-08	3.3732e-14	5.3525e-11	7.9546e-11	3.7183e-10	2.6955e-13	2.1512e-09	4.7072e-13	1.8467e-12	5.2336e-05	8.5186e-09	4.4725e-06	9.9994e-01	1-2-3-4	9.9994e-01
AQP3	MNEc.2.23.49843508.PC	1.0439e+00	3.2676e+00	-5.1682e-01	-3.3956e-01	-4.6370e-01	7.6824e-01	-5.1561e-01	-6.3611e-01	4.0041e-01	-6.4612e-01	1.6753e+00	3.6704e-01	-7.2210e-01	1.8470e+00	2.3370e-01	1.7231e+00	3.2732e+00	9.0189e-01	5.4169e-01	8.5740e-01	9.9999e-01	1.0000e+00	9.9952e-01	1.0000e+00	3.8927e-08	3.5036e-14	1.2576e-08	2.5093e-14	4.5072e-11	2.4153e-12	4.9717e-11	9.4230e-14	3.9548e-08	1.2650e-14	1.6199e-13	4.8022e-04	4.2954e-12	6.5401e-06	9.9951e-01	1-2-3-4	9.9951e-01
AREL1	MNEc.2.24.20526611.PC	2.0874e+00	4.4489e+00	1.0926e+00	-2.6314e-01	-4.5838e-01	-1.5440e-01	9.3122e-01	7.4861e-01	1.7762e+00	-4.2470e-01	7.7160e-01	-2.1503e-01	8.3658e-01	3.5283e+00	2.0538e+00	8.1014e-01	4.4540e+00	9.9025e-01	7.8448e-01	9.8972e-01	1.0000e+00	1.0000e+00	9.9848e-01	1.0000e+00	1.0434e-07	2.7522e-15	8.3868e-10	1.9754e-16	8.3076e-11	3.8586e-12	7.7814e-11	1.0336e-14	3.2519e-10	2.1815e-16	3.8630e-13	1.5190e-03	1.8701e-11	5.2648e-08	9.9848e-01	1-2-3-4	9.9848e-01
ARF3	MNEc.2.6.66763465.PC	1.0698e+00	2.8182e+00	1.5839e-01	-3.2120e-01	2.2040e-01	-5.8855e-01	3.4664e-01	6.4296e-01	-5.0081e-01	3.0982e-01	-7.3592e-01	-3.8579e-01	9.6685e-01	-3.2740e-02	5.6130e-01	1.5884e-01	2.8240e+00	9.0703e-01	2.2593e-01	7.2706e-01	1.0000e+00	1.0000e+00	9.9998e-01	1.0000e+00	5.1863e-07	1.0287e-13	1.7101e-07	3.1057e-15	9.2375e-10	1.2925e-10	1.7566e-11	2.3963e-12	4.3180e-10	6.2899e-15	2.2277e-11	1.7830e-05	2.5704e-11	5.0204e-07	9.9998e-01	1-2-3-4	9.9998e-01
ARF6	MNEc.2.1.183264231.PC	1.1847e+00	3.2226e+00	3.2978e-01	8.9690e-01	-4.4291e-01	7.7757e-01	2.0768e-01	-1.5147e-01	1.4437e-01	7.6365e-01	3.5577e+00	6.9562e-01	1.1239e-01	2.0108e+00	5.1998e-02	4.4068e+00	3.2265e+00	9.2707e-01	3.9676e-01	8.5901e-01	9.9649e-01	1.0000e+00	9.9922e-01	1.0000e+00	3.0332e-07	6.6991e-13	1.4634e-08	2.8440e-14	2.6438e-10	8.1781e-12	3.0585e-11	2.6854e-12	3.3461e-06	2.9903e-14	1.2275e-12	7.7684e-04	3.1358e-12	3.5023e-03	9.9572e-01	1-2-3-4	9.9572e-01
ARFGAP2	MNEc.2.12.11722208.PC	3.0506e+00	5.2567e+00	6.6017e-01	6.6588e-01	-3.4850e-01	-4.6712e-01	2.4100e+00	9.1855e-01	6.2972e-01	8.3535e-01	7.2081e-01	-4.3445e-01	3.3509e+00	3.3267e+00	1.1526e+00	1.1664e+00	5.2624e+00	9.9893e-01	3.8452e-01	9.9770e-01	1.0000e+00	1.0000e+00	9.9985e-01	1.0000e+00	6.0004e-09	3.6383e-15	1.6815e-10	1.4967e-17	3.8941e-10	8.8832e-13	8.6448e-13	2.9282e-14	4.5036e-11	2.0489e-17	1.9654e-11	1.4865e-04	3.6547e-13	1.8614e-08	9.9985e-01	1-2-3-4	9.9985e-01
ARFGAP3	MNEc.2.28.39290437.BIEC2-742727	1.1390e+00	2.7565e+00	-5.2697e-01	-4.8814e-01	3.2745e+00	-4.1079e-01	-7.4039e-01	3.2449e+00	-6.8224e-01	2.0988e+00	-5.3338e-02	2.0574e+00	2.5304e+00	-3.9229e-01	2.5208e+00	1.7190e+00	2.7622e+00	9.1963e-01	1.3458e-01	6.5028e-01	9.9976e-01	9.9978e-01	9.9999e-01	9.9978e-01	1.2337e-07	8.0728e-14	2.2326e-04	5.3904e-15	8.7140e-11	5.9573e-08	1.3334e-11	1.6992e-10	2.3964e-09	2.0115e-12	9.3988e-10	8.9803e-06	2.6987e-09	2.1020e-05	9.9975e-01	1-2-3-4	9.9975e-01
ARFGEF2	MNEc.2.22.37429351.PC	1.0953e+00	3.2165e+00	-3.8691e-01	-5.9746e-01	-4.7931e-01	1.0079e+00	-5.8345e-01	-5.1690e-01	1.1775e+00	-6.8241e-01	1.5242e+00	9.1240e-01	-5.7713e-01	2.3268e+00	1.2365e+00	1.9611e+00	3.2216e+00	9.1188e-01	3.5726e-01	8.1691e-01	9.9999e-01	1.0000e+00	9.9837e-01	1.0000e+00	5.9052e-08	2.1762e-14	1.3646e-08	4.9012e-14	4.3365e-11	3.5749e-12	3.3474e-10	9.7495e-14	3.1410e-08	4.9948e-14	2.5442e-13	1.6308e-03	4.8623e-11	1.2727e-05	9.9836e-01	1-2-3-4	9.9836e-01
ARFIP1	MNEc.2.2.80790256.PC	3.8134e+00	5.9442e+00	1.0259e+00	-3.9647e-03	-1.8332e-02	2.1073e-01	1.7010e+00	1.7093e+00	2.0095e+00	6.3361e-01	8.4227e-01	7.1399e-01	3.1972e+00	3.3629e+00	3.1526e+00	1.9718e+00	5.9499e+00	9.9982e-01	5.2175e-01	9.9971e-01	1.0000e+00	1.0000e+00	9.9997e-01	1.0000e+00	2.8603e-09	1.5979e-16	7.3850e-11	1.4638e-17	1.5632e-11	1.1267e-12	4.2566e-12	3.7789e-15	1.2233e-11	5.9221e-17	2.8332e-12	3.3178e-05	7.5059e-12	2.4418e-08	9.9997e-01	1-2-3-4	9.9997e-01
ARHGAP1	MNEc.2.12.10345691.PC	7.5248e-01	2.4683e+00	9.1647e-03	5.2950e-01	7.7451e-01	3.1052e-02	9.8521e-01	1.8165e+00	-3.6165e-01	1.8563e+00	-1.4453e-01	-1.4579e-03	3.0432e+00	1.5842e-01	5.7082e-01	9.7963e-01	2.4741e+00	8.2453e-01	1.3397e-01	4.3171e-01	9.9999e-01	1.0000e+00	9.9994e-01	1.0000e+00	8.2321e-07	1.6325e-12	1.3709e-06	2.8950e-14	8.9948e-09	4.3132e-09	5.4164e-11	1.8875e-10	3.7718e-09	3.4108e-14	5.9444e-09	6.1970e-05	5.8804e-11	7.4371e-06	9.9993e-01	1-2-3-4	9.9993e-01
ARHGAP12	MNEc.2.29.6055267.PC	3.9843e+00	6.4725e+00	-4.2398e-01	3.8657e-01	-4.4336e-01	1.7880e+00	5.5991e-01	-6.5648e-01	1.4116e+00	-3.5292e-02	4.2932e+00	8.6770e-01	3.2803e-01	4.7271e+00	8.7707e-01	4.3957e+00	6.4782e+00	9.9988e-01	9.8960e-01	9.9990e-01	1.0000e+00	1.0000e+00	9.9977e-01	1.0000e+00	3.0072e-11	1.1634e-16	8.2212e-12	1.6383e-16	3.3457e-13	1.4377e-15	3.1824e-13	2.3993e-16	1.0236e-08	2.4992e-17	1.1342e-15	2.2733e-04	1.1788e-14	1.9199e-06	9.9977e-01	1-2-3-4	9.9977e-01
ARHGAP18	MNEc.2.10.75580368.PC	6.6545e-01	2.4416e+00	3.1384e-01	-2.7456e-01	-4.0156e-01	-4.4604e-01	5.2669e-01	7.1532e-02	2.1711e-01	-3.6859e-01	6.5807e-02	-5.3405e-01	4.8408e-01	1.9482e+00	1.8261e-01	1.1358e-01	2.4456e+00	7.9363e-01	2.0248e-01	4.8463e-01	1.0000e+00	1.0000e+00	9.9594e-01	1.0000e+00	1.7655e-06	2.7257e-13	9.7194e-08	1.0262e-14	3.3278e-09	8.2522e-11	2.1835e-10	1.1959e-12	6.5098e-09	1.0640e-14	1.7444e-11	4.0613e-03	2.5579e-11	1.0766e-06	9.9594e-01	1-2-3-4	9.9594e-01
ARHGAP25	MNEc.2.15.34341145.PC	8.5415e-01	2.7201e+00	1.2154e+00	-4.0915e-01	2.9359e-01	-4.5682e-01	5.3903e-01	1.6464e+00	6.1605e-01	-4.1421e-03	-5.4435e-01	9.4636e-03	1.2782e+00	5.0581e-01	2.0938e+00	5.9432e-02	2.7258e+00	8.5588e-01	2.5860e-01	6.4972e-01	1.0000e+00	9.9999e-01	9.9992e-01	9.9999e-01	7.4135e-06	1.0530e-13	2.5371e-07	5.2723e-15	1.8032e-09	1.6329e-09	2.8816e-10	1.4577e-12	8.4131e-10	1.9589e-14	5.7187e-11	7.7233e-05	1.0981e-09	5.0053e-07	9.9991e-01	1-2-3-4	9.9991e-01
ARHGAP28	MNEc.2.8.31750578.PC	4.3340e+00	6.7376e+00	8.4645e-01	1.3451e-01	-2.8632e-01	1.2461e-01	1.7500e+00	7.8161e-01	1.6286e+00	4.0524e-01	9.7477e-01	7.5464e-01	2.2280e+00	3.3121e+00	2.7675e+00	2.7615e+00	6.7434e+00	9.9994e-01	9.6317e-01	9.9995e-01	1.0000e+00	1.0000e+00	1.0000e+00	1.0000e+00	3.0442e-10	3.5362e-17	6.4102e-12	1.9314e-18	2.8150e-12	2.1411e-14	2.8485e-13	3.5934e-16	2.6701e-12	1.0462e-17	4.8933e-14	4.7478e-06	4.9742e-13	2.4208e-08	1.0000e+00	1-2-3-4	1.0000e+00
ARHGAP32	MNEc.2.7.37269741.PC	1.3799e+00	3.7038e+00	3.3701e-02	1.0528e+00	5.0498e-01	-3.2079e-01	1.6794e+00	1.1471e+00	-4.2759e-01	2.2329e+00	3.6621e-01	-1.5348e-01	3.3884e+00	1.0932e+00	3.7770e-01	1.9002e+00	3.7096e+00	9.5221e-01	9.0888e-01	9.5631e-01	1.0000e+00	1.0000e+00	9.9997e-01	1.0000e+00	5.0644e-08	3.1669e-13	4.2852e-08	7.4865e-16	2.5864e-09	5.3695e-11	2.7056e-12	2.6117e-11	7.1084e-10	1.3974e-15	7.6523e-10	3.1008e-05	2.1916e-12	3.6014e-06	9.9997e-01	1-2-3-4	9.9997e-01
ARHGAP42	MNEc.2.7.11058393.PC	1.6754e+00	3.9548e+00	-5.7406e-01	-1.2185e-01	-5.7809e-01	-7.2457e-01	2.3883e-01	-6.7782e-01	-8.1912e-01	3.0303e-02	-1.8310e-01	-8.5208e-01	7.5174e-01	9.3909e-01	-7.9598e-01	3.6600e-01	3.9605e+00	9.7522e-01	5.5628e-01	9.6354e-01	1.0000e+00	1.0000e+00	9.9999e-01	1.0000e+00	7.0121e-09	1.1887e-14	1.9860e-09	1.6580e-16	5.2624e-11	4.5092e-13	6.1633e-13	9.1930e-14	1.1260e-10	1.5696e-16	9.9125e-13	1.2202e-05	8.2445e-14	5.9067e-08	9.9999e-01	1-2-3-4	9.9999e-01
ARHGEF10	MNEc.2.27.38180099.PC	1.5928e+00	3.6337e+00	-6.0453e-01	-6.6046e-01	6.4392e-01	-7.0766e-01	-8.1339e-01	3.7556e-01	-8.4787e-01	-1.2169e-01	-8.1028e-01	1.2307e+00	-1.4595e-01	-8.2021e-01	1.3560e+00	1.2978e+00	3.6395e+00	9.7018e-01	3.1576e-01	9.2537e-01	1.0000e+00	1.0000e+00	1.0000e+00	1.0000e+00	1.3691e-08	7.2029e-15	6.9350e-08	3.6103e-16	9.7726e-12	1.0679e-11	1.2081e-12	1.3568e-13	5.5643e-11	3.9779e-14	2.6275e-13	4.4480e-07	2.4504e-11	1.0572e-06	1.0000e+00	1-2-3-4	1.0000e+00
ARHGEF11	MNEc.2.5.40329479.PC	2.0973e+00	4.3088e+00	2.1747e-02	-8.2374e-02	-1.8125e-01	-5.0919e-01	6.4891e-01	4.9059e-01	-2.2366e-01	1.0112e-01	2.4129e-01	-2.9472e-01	1.2842e+00	1.5815e+00	4.9669e-01	1.0076e+00	4.3146e+00	9.9047e-01	5.0084e-01	9.8434e-01	1.0000e+00	1.0000e+00	9.9998e-01	1.0000e+00	1.2234e-08	5.7605e-15	2.1915e-09	1.2047e-16	5.9866e-11	2.9405e-12	1.0745e-12	4.7884e-14	1.3239e-10	2.5065e-16	1.4949e-12	2.3700e-05	7.1574e-13	1.1450e-07	9.9998e-01	1-2-3-4	9.9998e-01
ARHGEF19	MNEc.2.2.36864331.BIEC2-471737	1.1682e+01	1.4174e+01	-1.0436e-01	1.1185e+00	-3.1053e-01	-5.7286e-01	1.8303e+00	5.4374e-01	-2.0725e-01	1.6301e+00	1.6159e+00	-3.9910e-01	4.0800e+00	3.4438e+00	8.5244e-01	3.3034e+00	1.4180e+01	1.0000e+00	9.9999e-01	1.0000e+00	1.0000e+00	1.0000e+00	1.0000e+00	1.0000e+00	1.2487e-18	1.2483e-23	2.2205e-19	1.4197e-26	1.2405e-19	4.5350e-22	1.5226e-22	2.2087e-22	4.2799e-19	2.6896e-26	1.2746e-19	2.3553e-13	2.2157e-22	3.0879e-15	1.0000e+00	1-2-3-4	1.0000e+00
ARHGEF7	MNEc.2.17.78253098.PC	1.9568e+00	4.0627e+00	-6.4980e-02	-5.8795e-01	-4.6849e-01	2.0750e-01	-3.7423e-01	-1.6587e-01	9.2675e-01	-4.9773e-01	3.8323e-01	2.4076e-01	-3.4595e-02	1.3760e+00	1.1607e+00	1.6889e+00	4.0685e+00	9.8688e-01	4.6575e-01	9.7692e-01	1.0000e+00	1.0000e+00	9.9997e-01	1.0000e+00	1.7660e-08	3.1697e-15	1.9936e-09	1.1059e-15	1.0004e-11	1.1432e-12	2.6776e-11	2.1256e-14	3.2354e-10	1.5160e-15	1.2645e-13	2.6026e-05	5.8203e-12	9.6886e-07	9.9997e-01	1-2-3-4	9.9997e-01
ARID2	MNEc.2.6.64175964.PC	1.3196e+00	3.2352e+00	1.6418e+00	7.4259e-01	2.5956e-02	-9.9384e-02	2.4344e+00	5.1053e-01	2.2564e+00	1.6802e-02	1.4628e+00	-3.5229e-01	1.3498e+00	4.1629e+00	1.1441e+00	6.1763e-01	3.1918e+00	9.4548e-01	2.8106e-01	8.5478e-01	1.0000e+00	9.9999e-01	8.9289e-01	9.9999e-01	6.0433e-06	4.5607e-13	4.1838e-08	3.6670e-15	4.3285e-08	3.6474e-11	3.8451e-09	4.6719e-13	2.6119e-08	2.6009e-15	2.0596e-11	1.0710e-01	3.7650e-11	5.5272e-07	8.9289e-01	1-2-3-4	8.9289e-01
ARID4A	MNEc.2.24.5864333.PC	1.0783e+00	2.8833e+00	-6.3133e-01	-5.7627e-01	1.2595e+00	-6.0342e-01	-6.6061e-01	7.2119e-01	-8.2495e-01	6.8118e-01	-5.8038e-01	1.1669e+00	1.0104e+00	-5.6798e-01	8.7249e-01	1.5536e+00	2.8891e+00	9.0868e-01	2.1135e-01	7.1748e-01	9.9999e-01	1.0000e+00	1.0000e+00	1.0000e+00	7.2447e-08	4.9213e-14	1.6108e-06	2.5833e-15	7.8195e-11	1.3321e-10	7.1684e-12	4.8503e-12	5.3174e-10	1.9330e-13	2.1197e-11	4.4749e-06	4.5298e-11	1.0723e-05	9.9998e-01	1-2-3-4	9.9998e-01
ARID5B	MNEc.2.1.51644277.PC	1.8404e+00	4.0436e+00	2.8518e-02	1.4336e+00	4.0456e-01	-3.3801e-01	1.9906e+00	-1.3017e-01	4.5711e-01	7.3379e-01	2.9871e+00	-3.5308e-01	1.0278e+00	5.0357e+00	-1.9013e-01	1.8823e+00	3.9918e+00	9.8291e-01	5.9136e-01	9.7625e-01	1.0000e+00	1.0000e+00	8.7578e-01	1.0000e+00	2.2887e-08	3.4809e-13	1.5553e-08	3.2909e-16	2.4215e-09	1.2969e-12	9.4888e-12	3.7854e-13	1.3582e-07	4.0361e-16	1.5254e-12	1.2422e-01	2.7114e-13	1.5807e-06	8.7577e-01	1-2-3-4	8.7577e-01
ARL10	MNEc.2.14.5531682.PC	2.8535e+00	5.4210e+00	-2.8021e-01	4.2694e-02	7.1358e-02	5.9779e-01	3.1637e-01	1.5364e-01	1.2399e+00	6.6106e-01	1.1991e+00	1.7016e+00	1.1483e+00	2.6422e+00	2.8100e+00	2.7694e+00	5.4267e+00	9.9832e-01	9.8250e-01	9.9858e-01	1.0000e+00	1.0000e+00	9.9998e-01	1.0000e+00	4.7150e-10	5.9345e-16	3.0284e-10	1.1905e-16	2.1503e-12	1.0455e-13	2.4131e-12	1.3427e-14	9.2794e-11	1.9200e-15	8.4430e-14	2.1053e-05	1.1375e-11	5.1106e-07	9.9998e-01	1-2-3-4	9.9998e-01
ARL11	MNEc.2.17.21442585.PC	7.5295e+00	9.8257e+00	1.9442e+00	-5.5143e-01	-5.4936e-01	9.3759e-03	2.0261e+00	9.0794e-01	1.7373e+00	-7.3675e-01	1.1430e+00	-3.1414e-01	1.6930e+00	5.6473e+00	1.3565e+00	1.6311e+00	9.8314e+00	1.0000e+00	9.8895e-01	1.0000e+00	1.0000e+00	1.0000e+00	1.0000e+00	1.0000e+00	3.1131e-12	5.9507e-21	2.8563e-15	1.2095e-21	4.3400e-15	2.3386e-17	2.9877e-16	2.1159e-20	3.2114e-15	7.2916e-22	1.1655e-17	8.3900e-07	1.5767e-17	1.4639e-12	1.0000e+00	1-2-3-4	1.0000e+00
ARL2	MNEc.2.12.24259940.PC	7.9213e-01	2.7390e+00	5.7483e-02	-3.8976e-01	-2.8530e-01	-3.7755e-01	2.4734e-01	3.4209e-01	3.4304e-02	-2.4978e-01	-3.5014e-02	-1.4294e-01	7.9569e-01	1.0310e+00	6.6791e-01	5.9335e-01	2.7446e+00	8.3735e-01	1.7875e-01	5.2603e-01	1.0000e+00	1.0000e+00	9.9975e-01	1.0000e+00	4.9337e-07	1.0542e-13	6.4055e-08	6.0588e-15	8.8200e-10	7.7587e-11	7.2279e-11	7.9276e-13	2.6026e-09	1.3204e-14	1.8026e-11	2.4779e-04	3.9431e-11	1.6385e-06	9.9975e-01	1-2-3-4	9.9975e-01
ARL2BP	MNEc.2.3.9267184.PC	2.5085e+00	4.8130e+00	-3.9686e-01	-6.3446e-01	-1.1703e-01	8.9816e-02	-4.6685e-01	-7.6831e-02	4.1703e-01	-3.1658e-01	-2.5657e-01	6.7789e-01	4.3206e-01	9.0537e-01	1.2757e+00	8.3574e-01	4.8187e+00	9.9628e-01	6.2796e-01	9.9510e-01	1.0000e+00	1.0000e+00	1.0000e+00	1.0000e+00	1.4617e-09	5.0612e-16	7.9589e-10	1.4989e-16	1.4365e-12	2.4940e-13	1.4715e-12	5.7329e-15	1.3179e-11	7.3718e-16	6.5813e-14	1.5650e-06	1.3479e-12	2.4148e-08	1.0000e+00	1-2-3-4	1.0000e+00
ARL6	MNEc.2.19.56633218.PC	8.5250e+00	1.0715e+01	2.2330e+00	-3.9838e-01	1.1798e-01	-2.2654e-01	1.9570e+00	3.1413e+00	2.4657e+00	4.8142e-01	-2.5000e-02	5.2417e-01	4.5809e+00	3.4415e+00	4.4193e+00	1.9864e+00	1.0721e+01	1.0000e+00	5.5760e-01	1.0000e+00	1.0000e+00	1.0000e+00	1.0000e+00	1.0000e+00	7.8037e-13	1.0914e-21	1.7120e-15	9.0583e-23	4.7726e-16	5.1594e-16	2.0607e-16	4.5082e-20	2.8124e-17	6.4786e-22	1.1607e-15	6.7345e-10	2.3492e-15	4.2773e-13	1.0000e+00	1-2-3-4	1.0000e+00
ARL6IP1	MNEc.2.13.28204860.PC	3.2104e+00	5.6759e+00	-1.7158e-01	4.9835e-01	-5.4809e-01	-8.0260e-02	1.3917e+00	-1.1824e-01	1.3200e-01	2.3075e-01	1.5275e+00	-6.6902e-02	2.0128e+00	2.5105e+00	7.5736e-01	2.0122e+00	5.6817e+00	9.9926e-01	7.2834e-01	9.9916e-01	1.0000e+00	1.0000e+00	9.9999e-01	1.0000e+00	3.3664e-10	9.4210e-16	4.0441e-11	1.3891e-17	1.4220e-11	3.1082e-14	1.0466e-13	2.7717e-15	1.0990e-10	1.8189e-17	3.4365e-13	8.6422e-06	5.6021e-14	4.9697e-08	9.9999e-01	1-2-3-4	9.9999e-01
ARL6IP6	MNEc.2.18.34868631.PC	7.1258e-01	2.6065e+00	7.2959e-01	-4.4848e-01	-2.1643e-01	-5.0892e-01	5.5319e-01	1.1942e+00	4.0008e-01	-3.0022e-01	-4.9378e-01	-3.2445e-01	1.2418e+00	8.4886e-01	1.3173e+00	-5.3711e-02	2.6122e+00	8.1084e-01	2.7295e-01	5.8560e-01	1.0000e+00	1.0000e+00	9.9978e-01	1.0000e+00	3.1458e-06	1.2493e-13	1.0183e-07	6.0739e-15	2.4197e-09	7.4879e-10	2.2763e-10	9.5754e-13	1.2277e-09	1.1794e-14	6.8300e-11	2.2101e-04	2.3861e-10	5.0101e-07	9.9978e-01	1-2-3-4	9.9978e-01
ARL8A	MNEc.2.30.28589958.PC	2.4523e+00	4.5633e+00	1.6704e+00	6.2701e-01	-2.5454e-01	-2.9575e-01	3.0677e+00	2.2132e+00	6.0952e-01	9.7169e-01	-1.4072e-01	-5.7680e-01	4.4363e+00	1.9037e+00	1.2518e+00	3.6423e-01	4.5690e+00	9.9577e-01	4.4834e-01	9.9222e-01	1.0000e+00	1.0000e+00	9.9997e-01	1.0000e+00	3.0324e-07	1.6421e-14	1.0304e-09	1.0962e-16	8.7405e-09	8.6409e-11	4.0731e-12	1.9784e-13	3.0578e-11	7.2871e-17	1.1809e-09	2.7699e-05	2.2670e-12	1.4489e-08	9.9997e-01	1-2-3-4	9.9997e-01
ARMC12	MNEc.2.20.35777378.PC	6.0155e+00	8.0325e+00	9.8826e-01	6.0348e-02	-5.8810e-01	-4.2407e-01	2.3649e+00	5.6058e-01	1.1918e+00	-3.7664e-02	1.7060e-01	-6.2826e-01	3.4483e+00	3.3581e+00	1.2047e+00	4.4454e-01	8.0382e+00	1.0000e+00	3.5012e-01	1.0000e+00	1.0000e+00	1.0000e+00	1.0000e+00	1.0000e+00	2.1403e-11	1.5120e-18	1.6229e-13	2.7694e-20	5.8822e-13	6.5283e-16	5.2853e-15	6.5734e-18	2.1259e-14	2.1974e-20	4.1212e-14	2.6773e-07	6.9054e-16	5.9181e-12	1.0000e+00	1-2-3-4	1.0000e+00
ARMC7	MNEc.2.11.6573291.PC	3.8117e+00	6.0227e+00	1.2211e+00	-2.1334e-01	1.3368e-01	-3.3357e-01	3.8555e-01	2.2008e+00	2.4164e+00	-3.7595e-01	-4.9815e-01	2.6459e-02	1.1242e+00	2.1674e+00	4.1393e+00	-3.5166e-01	6.0285e+00	9.9981e-01	4.5785e-01	9.9966e-01	1.0000e+00	1.0000e+00	1.0000e+00	1.0000e+00	3.7422e-09	8.2346e-17	8.7463e-11	3.4887e-18	6.3092e-13	2.9163e-12	9.0661e-12	3.0851e-16	4.6619e-13	1.0149e-17	1.9987e-14	1.7651e-06	6.0742e-11	9.6771e-11	1.0000e+00	1-2-3-4	1.0000e+00
ARMT1	MNEc.2.31.15581018.BIEC2-838060	8.9706e+00	1.1197e+01	1.1461e-01	-1.8505e-01	-2.7253e-01	-4.2670e-01	1.8317e+00	7.3292e-01	1.5302e-01	2.2812e-01	2.5312e-01	5.8875e-02	3.8904e+00	3.0873e+00	1.4105e+00	1.5867e+00	1.1203e+01	1.0000e+00	3.8571e-01	1.0000e+00	1.0000e+00	1.0000e+00	1.0000e+00	1.0000e+00	1.9585e-15	5.8786e-22	2.2959e-16	1.8831e-23	1.1789e-16	6.6412e-19	3.3064e-19	8.2925e-21	1.7587e-17	7.3142e-23	7.8022e-17	9.8187e-11	7.5869e-19	5.6168e-14	1.0000e+00	1-2-3-4	1.0000e+00
ARPC3	MNEc.2.8.22265346.PC	9.1998e-01	2.9688e+00	2.3469e+00	-2.1106e-01	-1.0331e-01	-1.5589e-01	9.2545e-01	2.2772e+00	2.1225e+00	-4.0294e-01	-3.6584e-01	1.5445e-01	1.2659e+00	1.6870e+00	2.8915e+00	-1.8694e-01	2.9742e+00	8.7358e-01	4.8435e-01	8.0182e-01	1.0000e+00	9.9994e-01	9.9928e-01	9.9994e-01	5.6596e-05	9.3725e-14	5.7382e-08	5.9468e-15	2.4763e-09	3.9369e-09	5.2178e-09	3.2826e-13	7.1583e-10	1.5429e-14	3.1355e-11	6.6118e-04	3.8871e-09	1.6010e-07	9.9928e-01	1-2-3-4	9.9928e-01
ARSK	MNEc.2.14.72767312.PC	5.1971e+00	7.2997e+00	1.5072e-01	1.4933e-01	4.7303e-01	-3.2963e-01	9.1461e-01	1.5009e+00	3.3348e-01	1.3292e+00	7.6353e-01	3.9783e-01	3.0136e+00	2.6102e+00	1.9126e+00	2.5841e+00	7.3055e+00	9.9999e-01	4.1125e-01	9.9998e-01	1.0000e+00	1.0000e+00	1.0000e+00	1.0000e+00	1.6814e-11	1.0030e-17	1.0096e-11	1.8603e-19	1.1272e-13	3.0754e-14	3.9579e-15	8.2675e-16	4.5001e-13	1.2611e-18	8.1860e-14	2.5856e-07	1.9044e-14	4.4101e-09	1.0000e+00	1-2-3-4	1.0000e+00
ARV1	MNEc.2.1.79850474.PC	6.3624e+00	8.7518e+00	-2.6650e-01	-4.1996e-01	-5.8154e-02	1.6544e+00	-2.9236e-01	2.6072e-01	2.6344e+00	2.2624e-01	1.8550e+00	2.2340e+00	7.9916e-01	3.2548e+00	4.2316e+00	4.1057e+00	8.7576e+00	1.0000e+00	9.8044e-01	1.0000e+00	1.0000e+00	1.0000e+00	1.0000e+00	1.0000e+00	2.2718e-13	9.5478e-20	1.0492e-13	6.3320e-19	2.4714e-16	6.2458e-17	2.7942e-14	2.3033e-18	1.9617e-13	3.0537e-18	1.7642e-17	4.0282e-08	1.4018e-13	5.1759e-09	1.0000e+00	1-2-3-4	1.0000e+00
ASAP3	MNEc.2.2.31389553.PC	4.8920e+00	7.2198e+00	-1.8272e-01	4.5753e+00	-5.3908e-01	-6.8218e-01	3.7498e+00	-4.3444e-01	-6.0771e-01	3.5347e+00	5.5912e+00	-7.3744e-01	3.2365e+00	5.8197e+00	-5.7825e-01	6.2057e+00	7.2253e+00	9.9998e-01	5.8915e-01	9.9998e-01	9.9998e-01	1.0000e+00	9.9950e-01	1.0000e+00	9.3801e-12	3.2153e-13	1.1804e-12	9.9310e-20	9.2721e-11	4.2903e-16	5.4480e-16	1.5952e-13	3.6377e-08	1.1103e-19	1.6441e-13	5.0360e-04	7.3945e-17	2.2182e-05	9.9947e-01	1-2-3-4	9.9947e-01
ASB13	MNEc.2.29.28235365.PC	8.2967e+00	1.0611e+01	-8.7928e-01	-8.2368e-01	-6.8168e-01	-8.2397e-01	-4.6029e-01	-9.7659e-01	-1.0068e+00	-9.0703e-01	-4.9330e-01	-8.4467e-01	-2.9720e-01	1.8384e+00	-8.8797e-01	-1.6971e-01	1.0617e+01	1.0000e+00	6.4090e-01	1.0000e+00	1.0000e+00	1.0000e+00	1.0000e+00	1.0000e+00	7.6561e-16	5.2073e-22	3.4497e-16	2.9078e-23	2.3198e-18	4.9970e-20	8.8201e-20	2.3415e-21	1.2154e-17	3.5204e-23	1.9527e-20	2.1337e-11	1.4708e-20	3.7932e-15	1.0000e+00	1-2-3-4	1.0000e+00
ASB14	MNEc.2.16.31097426.BIEC2-338575	3.5129e+00	5.5916e+00	5.4828e-01	-3.0969e-01	-9.4530e-03	-6.8125e-02	5.8552e-01	1.6545e+00	1.0828e+00	6.6923e-02	1.1523e-01	6.9848e-01	1.9553e+00	1.6366e+00	3.5935e+00	1.2710e+00	5.5974e+00	9.9963e-01	5.2802e-01	9.9942e-01	1.0000e+00	1.0000e+00	1.0000e+00	1.0000e+00	2.1445e-09	1.7798e-16	1.6973e-10	1.7345e-17	2.6978e-12	2.2363e-12	1.1348e-12	2.3079e-15	5.1643e-12	1.2868e-16	3.6552e-13	1.4030e-06	4.6646e-11	1.0951e-08	1.0000e+00	1-2-3-4	1.0000e+00
ASB5	MNEc.2.27.32320955.PC	3.6756e+00	6.2071e+00	-2.2368e-01	2.7075e-01	-3.4947e-01	-2.3731e-01	8.6716e-01	-1.8074e-01	3.1387e-01	9.9544e-01	8.1094e-01	-5.5704e-02	1.8742e+00	2.6217e+00	6.6108e-01	2.3860e+00	6.2129e+00	9.9975e-01	9.9415e-01	9.9979e-01	1.0000e+00	1.0000e+00	1.0000e+00	1.0000e+00	8.7877e-11	1.6417e-16	1.8804e-11	2.8477e-18	1.2507e-12	7.9217e-15	4.6821e-14	4.7449e-15	6.2119e-12	5.4931e-18	7.3497e-14	3.2858e-06	1.3209e-14	3.4592e-08	1.0000e+00	1-2-3-4	1.0000e+00
ASB6	MNEc.2.25.32570149.PC	8.2633e-01	3.0134e+00	-1.5996e-01	7.3537e-01	-3.5029e-01	-4.7775e-01	9.2371e-01	2.1458e-01	-4.4993e-01	7.3998e-01	4.4639e-01	-5.0741e-01	1.9483e+00	7.9828e-01	3.2603e-02	1.0099e+00	3.0191e+00	8.4779e-01	4.6061e-01	7.5593e-01	1.0000e+00	1.0000e+00	9.9992e-01	1.0000e+00	1.5897e-07	7.4754e-13	2.9319e-08	2.5572e-15	2.2255e-09	3.0751e-11	1.2599e-11	4.1162e-12	4.1917e-09	3.0327e-15	1.3619e-10	7.7083e-05	4.8541e-12	2.2731e-06	9.9992e-01	1-2-3-4	9.9992e-01
ASB7	MNEc.2.1.104924327.PC	1.0694e+00	3.2536e+00	-4.0014e-02	8.3051e-01	-3.0997e-01	-5.1341e-01	1.4527e+00	1.8473e-01	-2.4603e-01	1.0399e+00	6.2446e-01	-4.5717e-01	2.2688e+00	1.5568e+00	1.7589e-01	1.2902e+00	3.2592e+00	9.0697e-01	5.0767e-01	8.5667e-01	1.0000e+00	1.0000e+00	9.9975e-01	1.0000e+00	1.2053e-07	5.3531e-13	1.8505e-08	1.3550e-15	4.3276e-09	1.6513e-11	1.1590e-11	4.7228e-12	3.6332e-09	1.9584e-15	1.6386e-10	2.5427e-04	3.8834e-12	2.4930e-06	9.9974e-01	1-2-3-4	9.9974e-01
ASCC2	MNEc.2.8.7579772.PC	5.3754e+00	7.4265e+00	1.4853e+00	-7.5488e-02	4.4202e-01	-4.6338e-01	2.2033e+00	2.7698e+00	1.3235e+00	1.0772e+00	-1.3882e-01	1.3102e-01	4.5135e+00	3.0890e+00	3.0477e+00	1.2704e+00	7.4322e+00	9.9999e-01	3.9325e-01	9.9999e-01	1.0000e+00	1.0000e+00	1.0000e+00	1.0000e+00	2.7136e-10	4.4641e-18	7.0210e-12	1.0211e-19	1.6365e-12	4.2660e-13	2.8892e-14	3.4563e-16	4.2085e-14	5.0957e-19	1.9332e-12	5.8162e-07	1.9418e-13	1.5998e-10	1.0000e+00	1-2-3-4	1.0000e+00
ASIC2	MNEc.2.11.39205159.PC	1.1810e+00	3.4630e+00	1.3566e+00	2.2535e-01	-2.6691e-01	-4.3196e-01	2.0926e+00	2.1404e+00	4.4959e-01	6.1977e-01	-3.2076e-01	-5.8969e-01	3.8199e+00	1.2693e+00	1.3260e+00	1.4567e-01	3.4687e+00	9.2650e-01	5.3617e-01	8.9079e-01	1.0000e+00	1.0000e+00	9.9992e-01	1.0000e+00	1.8548e-06	8.2045e-14	1.2617e-08	1.0092e-15	1.1662e-08	9.2071e-10	3.5507e-11	1.1084e-12	2.5449e-10	8.9119e-16	3.5982e-09	8.0979e-05	3.3881e-11	1.1036e-07	9.9992e-01	1-2-3-4	9.9992e-01
ASNA1	MNEc.2.7.45713622.PC	9.0100e-01	2.9452e+00	2.0091e-01	-5.8976e-02	3.2451e-01	-3.1283e-01	7.4588e-01	7.9584e-01	1.8414e-01	6.9514e-01	2.6167e-01	2.6565e-01	1.6298e+00	1.5191e+00	9.3422e-01	1.4638e+00	2.9508e+00	8.6868e-01	8.2621e-01	8.6889e-01	9.9999e-01	1.0000e+00	9.9953e-01	1.0000e+00	4.2696e-07	1.4044e-13	1.6224e-07	4.3742e-15	1.7290e-09	1.3719e-10	6.3480e-11	4.3437e-12	3.2054e-09	2.1042e-14	7.6535e-11	4.7422e-04	4.5283e-11	7.5632e-06	9.9952e-01	1-2-3-4	9.9952e-01
ASPHD2	MNEc.2.8.10448830.PC	3.0110e+00	5.2447e+00	-1.3186e-01	-3.4142e-01	1.0903e+00	4.8260e-01	-2.9874e-01	9.9354e-01	7.3403e-01	2.7473e-01	1.9970e-01	2.0103e+00	9.0598e-01	1.0831e+00	2.3868e+00	2.1026e+00	5.2504e+00	9.9883e-01	3.3916e-01	9.9714e-01	1.0000e+00	1.0000e+00	1.0000e+00	1.0000e+00	9.9576e-10	3.6778e-16	4.7474e-09	1.3705e-16	7.8292e-13	1.0853e-12	1.1300e-12	8.2791e-15	1.3946e-11	5.8649e-15	7.2532e-14	8.7201e-07	6.4424e-12	1.6522e-07	1.0000e+00	1-2-3-4	1.0000e+00
ASRGL1	MNEc.2.12.22697906.PC	1.4382e+00	3.6942e+00	2.5609e+00	1.2990e-01	1.3828e+00	1.5930e-01	3.1296e+00	1.4923e+00	2.7128e+00	3.8863e-01	1.5301e+00	3.8649e-01	1.9230e+00	5.3729e+00	1.7135e+00	5.2734e-01	3.2980e+00	9.5796e-01	4.0153e-01	9.1693e-01	1.0000e+00	9.9998e-01	3.9632e-01	9.9998e-01	1.7433e-05	3.8673e-14	3.3069e-07	2.3123e-15	7.4562e-08	1.2157e-10	3.8221e-09	3.8228e-13	1.0601e-08	4.9541e-15	2.6794e-11	6.0367e-01	4.8551e-11	1.5605e-07	3.9632e-01	1-2-4	6.0367e-01
ASS1	MNEc.2.25.33245121.PC	1.1993e+01	1.4497e+01	-6.9536e-01	-7.9101e-01	1.5866e+00	1.2022e-01	-9.4470e-01	6.3751e-01	-6.7276e-01	4.9146e-01	6.3965e-01	2.9955e+00	2.1804e-01	2.4437e-01	2.8736e+00	2.9942e+00	1.4503e+01	1.0000e+00	9.9546e-01	1.0000e+00	1.0000e+00	1.0000e+00	1.0000e+00	1.0000e+00	1.5212e-19	7.3039e-26	8.3235e-18	3.3268e-26	9.8922e-23	2.6734e-22	2.4764e-23	7.6253e-24	2.1475e-20	3.1695e-23	8.3201e-24	7.0688e-17	1.1050e-20	7.1969e-16	1.0000e+00	1-2-3-4	1.0000e+00
ASTE1	MNEc.2.16.67031515.PC	6.7320e+00	9.2182e+00	6.5982e-01	5.7372e-02	-1.1332e-01	3.0962e-01	1.7261e+00	1.3453e+00	2.1280e+00	6.4760e-01	9.9711e-01	1.1063e+00	3.4037e+00	3.9763e+00	4.2878e+00	2.5973e+00	9.2239e+00	1.0000e+00	9.9788e-01	1.0000e+00	1.0000e+00	1.0000e+00	1.0000e+00	1.0000e+00	6.5511e-13	9.7920e-20	3.1575e-14	9.7806e-21	8.8113e-15	2.5928e-16	2.9754e-15	2.0765e-18	9.2969e-15	7.7754e-20	2.4253e-15	7.2479e-08	5.4516e-14	5.4851e-11	1.0000e+00	1-2-3-4	1.0000e+00
ASTN2	MNEc.2.25.21099599.PC	1.1983e+00	3.2623e+00	-2.6476e-01	-4.1159e-01	1.3608e+00	1.1156e-01	-6.2790e-01	1.7592e+00	5.5336e-01	4.4012e-01	-3.9491e-01	2.5539e+00	8.6154e-01	-8.3815e-02	4.1285e+00	1.6852e+00	3.2681e+00	9.2917e-01	4.3894e-01	8.7432e-01	9.9999e-01	1.0000e+00	9.9999e-01	1.0000e+00	7.0400e-08	3.0043e-14	8.4981e-07	5.5994e-15	3.5226e-11	6.0751e-10	7.1566e-11	1.1633e-12	3.4053e-10	1.9690e-12	6.2863e-12	5.7007e-06	3.4123e-08	6.0670e-06	9.9999e-01	1-2-3-4	9.9999e-01
ASXL2	MNEc.2.15.69299354.PC	1.0422e+00	3.0633e+00	1.8451e+00	-1.3176e-01	1.2093e-01	-4.8475e-01	8.0754e-01	2.7205e+00	1.6756e+00	-4.0053e-01	-5.5612e-01	2.5041e-01	1.5984e+00	9.4063e-01	3.6275e+00	-4.0747e-01	3.0690e+00	9.0154e-01	3.7628e-01	8.0626e-01	1.0000e+00	9.9999e-01	9.9989e-01	9.9999e-01	1.4338e-05	9.0494e-14	7.7352e-08	2.2433e-15	1.5183e-09	8.7889e-09	1.4998e-09	2.6551e-13	3.7152e-10	1.5479e-14	5.4234e-11	9.5374e-05	1.7027e-08	7.7506e-08	9.9989e-01	1-2-3-4	9.9989e-01
ATAD2B	MNEc.2.15.70887274.PC	1.1021e+00	2.7586e+00	6.5636e-02	5.3753e-01	-2.5097e-01	-3.9102e-01	1.4268e+00	-4.2153e-01	4.1943e-01	-1.0627e-01	8.3500e-01	-6.2893e-01	8.0629e-01	2.8419e+00	-2.1401e-01	1.8774e-01	2.7577e+00	9.1311e-01	1.7309e-01	6.8729e-01	1.0000e+00	1.0000e+00	9.8468e-01	1.0000e+00	4.8048e-07	8.5224e-13	6.6257e-08	5.6139e-15	1.2742e-08	1.2779e-11	1.6768e-10	1.0544e-12	1.8440e-08	4.1217e-15	1.7655e-11	1.5322e-02	4.9461e-12	6.1546e-07	9.8468e-01	1-2-3-4	9.8468e-01
ATAT1	MNEc.2.20.29046117.PC	4.4289e+00	7.0098e+00	4.5341e-01	-1.2591e-01	2.6937e-01	4.4068e-01	8.1208e-01	1.2508e+00	2.2541e+00	4.2914e-01	1.1352e+00	1.5880e+00	1.7117e+00	4.0878e+00	4.3057e+00	2.5987e+00	7.0155e+00	9.9996e-01	4.2375e-01	9.9991e-01	1.0000e+00	1.0000e+00	9.9998e-01	1.0000e+00	6.5811e-11	1.0375e-17	1.2315e-11	2.1371e-18	1.7354e-13	3.3705e-14	6.4273e-13	2.0290e-16	2.0646e-12	3.8094e-17	7.9647e-15	1.5140e-05	9.1793e-12	8.8915e-09	9.9998e-01	1-2-3-4	9.9998e-01
ATE1	MNEc.2.1.11903591.BIEC2-5307	1.7627e+00	4.0911e+00	5.0625e-01	-1.8293e-01	-1.3461e-01	1.4304e-02	9.5744e-01	7.6842e-01	9.7920e-01	2.3534e-01	2.3606e-01	5.7900e-01	1.8861e+00	1.7307e+00	1.9476e+00	1.4026e+00	4.0969e+00	9.7964e-01	6.0002e-01	9.7210e-01	1.0000e+00	1.0000e+00	9.9994e-01	1.0000e+00	6.1631e-08	7.5444e-15	4.0281e-09	6.6390e-16	2.0111e-10	9.2040e-12	2.8299e-11	1.0768e-13	2.1595e-10	3.0940e-15	9.8677e-12	5.5171e-05	3.3372e-11	4.6942e-07	9.9994e-01	1-2-3-4	9.9994e-01
ATF2	MNEc.2.18.53735704.PC	7.9263e-01	2.7807e+00	4.0880e-01	-3.5167e-01	-2.7897e-02	-4.9971e-01	4.1063e-01	2.2339e+00	-1.8309e-01	2.1433e-01	-4.5330e-01	-3.4506e-01	2.7976e+00	1.5447e-01	1.0459e+00	3.5642e-01	2.7864e+00	8.3751e-01	3.8453e-01	7.0544e-01	1.0000e+00	1.0000e+00	9.9997e-01	1.0000e+00	1.0064e-06	1.0455e-13	1.0526e-07	4.1546e-15	1.1670e-09	5.4941e-09	3.9804e-11	2.0969e-12	9.0245e-10	7.5319e-15	1.6448e-09	2.9914e-05	8.5523e-11	8.6266e-07	9.9997e-01	1-2-3-4	9.9997e-01
ATF7IP2	MNEc.2.13.33978719.PC	3.9569e+00	6.4320e+00	3.2269e+00	-7.0671e-01	-3.3400e-01	-8.2624e-01	3.4167e+00	2.3712e+00	2.8623e+00	-7.8851e-01	-9.8893e-01	-5.0521e-01	2.6497e+00	4.5329e+00	2.2282e+00	-7.7476e-01	6.4377e+00	9.9987e-01	9.5109e-01	9.9988e-01	1.0000e+00	1.0000e+00	9.9984e-01	1.0000e+00	1.4776e-07	1.0302e-17	1.1609e-11	4.3716e-19	2.6410e-10	1.6819e-12	9.8621e-12	4.6492e-17	5.8674e-14	1.1625e-18	2.6116e-13	1.5957e-04	2.9043e-13	1.4233e-11	9.9984e-01	1-2-3-4	9.9984e-01
ATG12	MNEc.2.14.56743055.PC	2.4275e+00	4.0603e+00	7.4486e-01	-2.8863e-01	-1.7767e-01	-4.9148e-01	1.1467e+00	1.4867e+00	3.4051e-01	-6.4638e-03	-1.3641e-01	-2.1445e-01	2.2737e+00	1.5515e+00	1.3727e+00	6.1009e-01	4.0661e+00	9.9552e-01	1.6836e-01	9.7837e-01	1.0000e+00	1.0000e+00	9.9996e-01	1.0000e+00	1.1461e-07	6.3494e-15	3.9162e-09	2.2240e-16	3.3382e-10	5.1644e-11	6.9806e-12	6.6243e-14	9.8329e-11	5.3441e-16	2.5857e-11	3.9200e-05	9.5335e-12	8.1260e-08	9.9996e-01	1-2-3-4	9.9996e-01
ATG14	MNEc.2.24.4104055.PC	2.2061e+00	4.7415e+00	6.2133e-01	-2.2469e-01	-2.1054e-01	-5.9845e-01	1.4602e+00	1.0174e+00	1.3442e-01	1.0973e-01	-1.5636e-01	-4.5974e-01	2.4084e+00	2.1800e+00	7.3840e-01	5.9329e-01	4.7473e+00	9.9257e-01	9.4246e-01	9.9346e-01	1.0000e+00	1.0000e+00	9.9997e-01	1.0000e+00	1.7968e-08	1.5328e-15	7.5648e-10	3.6222e-17	1.4314e-10	3.6525e-12	9.0492e-13	1.8036e-14	1.9568e-11	6.3298e-17	7.3472e-12	3.4722e-05	4.6111e-13	1.6289e-08	9.9997e-01	1-2-3-4	9.9997e-01
ATG2B	MNEc.2.24.38411725.PC	2.9971e+00	5.3838e+00	-3.3166e-01	-5.7410e-01	-2.2600e-02	-4.8354e-01	-4.1336e-01	1.2172e-01	-1.1408e-01	-4.0925e-02	-4.2343e-01	-1.8217e-01	6.0218e-01	6.8820e-01	5.7615e-01	5.9888e-01	5.3896e+00	9.9879e-01	5.8419e-01	9.9828e-01	1.0000e+00	1.0000e+00	1.0000e+00	1.0000e+00	4.5626e-10	1.5623e-16	2.6573e-10	1.0754e-17	4.3647e-13	1.0583e-13	1.1636e-13	2.9053e-15	2.4109e-12	2.7332e-17	2.6157e-14	2.5497e-07	7.2321e-14	3.7599e-09	1.0000e+00	1-2-3-4	1.0000e+00
ATG7	MNEc.2.16.4971642.PC	1.4241e+00	3.9030e+00	-2.3176e-01	8.6162e-01	-2.8201e-01	-1.3532e-01	1.1819e+00	-5.6903e-01	3.4305e-01	3.3125e-01	1.1961e+00	-5.4336e-01	1.0078e+00	2.2499e+00	-4.1850e-01	9.5424e-01	3.9086e+00	9.5663e-01	9.3552e-01	9.6141e-01	1.0000e+00	1.0000e+00	9.9972e-01	1.0000e+00	1.7375e-08	1.2892e-13	4.4243e-09	7.2545e-16	5.1999e-10	6.5261e-13	1.0087e-11	2.0710e-13	3.0372e-09	3.5999e-16	2.0140e-12	2.8120e-04	2.2152e-13	2.5784e-07	9.9972e-01	1-2-3-4	9.9972e-01
ATG9B	MNEc.2.4.102639932.PC	2.0342e+00	4.3352e+00	-6.1341e-01	-5.5288e-01	-6.6740e-01	-3.4418e-01	-5.1605e-01	-8.3143e-01	-1.4259e-01	-8.4774e-01	2.9505e-01	-6.5651e-01	-6.5070e-01	1.5046e+00	-1.3615e-01	4.4864e-02	4.3410e+00	9.8900e-01	5.1282e-01	9.8234e-01	1.0000e+00	1.0000e+00	9.9998e-01	1.0000e+00	2.6671e-09	1.8347e-15	6.7330e-10	1.6577e-16	3.8533e-12	1.3183e-13	1.2186e-12	5.0692e-15	1.4100e-10	1.0254e-16	1.6341e-14	1.8685e-05	1.5687e-13	1.1742e-08	9.9998e-01	1-2-3-4	9.9998e-01
ATIC	MNEc.2.6.5466472.PC	8.8638e-01	3.2684e+00	-5.0715e-01	-5.0760e-01	-5.5798e-01	9.5158e-01	-5.5867e-01	-7.9557e-01	1.2243e+00	-7.1437e-01	1.4261e+00	3.2405e-01	-7.6744e-01	2.2292e+00	5.2279e-01	2.0113e+00	3.2737e+00	8.6479e-01	5.9953e-01	8.2228e-01	9.9999e-01	1.0000e+00	9.9884e-01	1.0000e+00	3.9729e-08	2.3750e-14	1.0103e-08	3.8203e-14	4.0741e-11	1.6699e-12	3.3081e-10	8.0377e-14	2.2236e-08	1.1436e-14	1.4566e-13	1.1558e-03	8.3423e-12	1.2675e-05	9.9883e-01	1-2-3-4	9.9883e-01
ATL1	MNEc.2.1.184276800.PC	1.2066e+01	1.4496e+01	2.0302e+00	-5.8529e-01	3.1427e-01	3.4826e-01	1.2806e+00	2.9817e+00	3.7283e+00	3.1878e-01	9.2156e-02	2.2951e+00	3.5918e+00	3.6019e+00	7.5654e+00	3.7566e+00	1.4502e+01	1.0000e+00	8.8869e-01	1.0000e+00	1.0000e+00	1.0000e+00	1.0000e+00	1.0000e+00	8.1051e-17	1.1756e-25	4.4563e-19	5.6370e-26	1.6658e-20	5.9192e-20	6.2495e-19	5.1352e-24	6.1014e-21	6.3334e-24	1.9716e-20	1.6139e-13	5.4477e-16	4.1745e-15	1.0000e+00	1-2-3-4	1.0000e+00
ATP10B	MNEc.2.14.19589065.PC	2.2205e+00	4.5591e+00	4.1122e-01	-5.4410e-01	-6.0009e-01	7.8637e-03	4.1402e-01	-7.9139e-02	8.4251e-01	-7.6058e-01	3.7330e-01	1.6472e-01	6.5106e-02	2.2157e+00	1.4052e+00	9.3747e-01	4.5648e+00	9.9281e-01	7.5187e-01	9.9209e-01	1.0000e+00	1.0000e+00	9.9994e-01	1.0000e+00	1.6858e-08	1.1181e-15	4.6953e-10	2.2269e-16	1.9591e-11	4.4510e-13	7.0327e-12	3.7004e-15	1.0084e-10	4.0577e-16	5.0726e-14	5.7370e-05	3.2589e-12	5.4763e-08	9.9994e-01	1-2-3-4	9.9994e-01
ATP10D	MNEc.2.3.81287842.BIEC2-795953	1.0177e+01	1.2402e+01	-3.4062e-01	4.7343e-01	-5.8014e-01	1.0378e+00	1.3714e+00	-7.1833e-01	1.6420e+00	-9.9803e-02	3.7925e+00	2.9266e-01	9.7450e-01	7.7182e+00	1.1149e+00	3.4672e+00	1.2407e+01	1.0000e+00	5.6480e-01	1.0000e+00	1.0000e+00	1.0000e+00	1.0000e+00	1.0000e+00	4.2894e-17	1.6728e-22	7.0639e-18	3.4278e-23	2.5517e-18	1.4679e-21	6.3691e-19	2.4347e-22	3.8043e-15	7.8279e-24	5.9163e-21	2.6223e-07	2.3998e-20	2.6649e-13	1.0000e+00	1-2-3-4	1.0000e+00
ATP13A4	MNEc.2.19.30412598.PC	8.8789e+00	1.1183e+01	-2.5163e-01	-8.4297e-01	-5.1744e-01	4.3653e-01	-6.3273e-01	-8.0553e-01	1.0903e+00	-8.4565e-01	4.2287e-01	-3.8507e-01	-9.3576e-01	1.9174e+00	1.7897e-01	2.2030e-02	1.1188e+01	1.0000e+00	6.0082e-01	1.0000e+00	1.0000e+00	1.0000e+00	1.0000e+00	1.0000e+00	8.7173e-16	1.3367e-22	1.3512e-16	1.4217e-22	4.1853e-19	1.9883e-20	2.9601e-18	7.2377e-22	2.6891e-17	2.7221e-23	1.2044e-21	6.8679e-12	4.6049e-20	1.5830e-15	1.0000e+00	1-2-3-4	1.0000e+00
ATP2B4	MNEc.2.5.590648.PC	1.0235e+00	2.7439e+00	1.3504e+00	1.9391e-01	-2.1464e-01	-3.5889e-01	1.5786e+00	3.2376e-01	1.0052e+00	-1.5319e-01	6.1837e-01	-4.3904e-01	9.3523e-01	3.2381e+00	4.0432e-01	3.1252e-01	2.7322e+00	8.9765e-01	2.5751e-01	7.3202e-01	1.0000e+00	9.9999e-01	9.6052e-01	9.9999e-01	9.5742e-06	3.9963e-13	7.4520e-08	6.2533e-15	1.8699e-08	7.3539e-11	6.6826e-10	9.7905e-13	1.1584e-08	6.6019e-15	2.4576e-11	3.9473e-02	2.1248e-11	8.4859e-07	9.6052e-01	1-2-3-4	9.6052e-01
ATP5C1	MNEc.2.29.25773756.PC	1.1947e+00	2.9853e+00	-3.4608e-01	-2.2606e-01	-5.2432e-01	6.3173e-01	7.0896e-02	-6.0476e-01	6.0158e-01	-5.3852e-01	1.8967e+00	2.6782e-01	-2.2681e-01	2.5500e+00	4.8513e-01	1.6464e+00	2.9891e+00	9.2861e-01	1.7395e-01	7.3198e-01	9.9999e-01	1.0000e+00	9.9536e-01	1.0000e+00	1.1047e-07	8.7151e-14	2.0950e-08	3.5100e-14	3.3317e-10	4.9725e-12	1.5133e-10	2.3123e-13	1.2610e-07	1.9281e-14	9.7063e-13	4.6421e-03	1.4679e-11	1.0499e-05	9.9535e-01	1-2-3-4	9.9535e-01
ATP5SL	MNEc.2.10.11963836.PC	1.2911e+00	3.7679e+00	-4.7365e-01	-1.8141e-01	9.2654e-02	-2.0358e-01	-2.0194e-01	5.9598e-02	-4.0583e-01	4.7079e-01	4.9716e-01	7.7403e-01	9.5998e-01	4.7683e-01	7.2387e-01	2.5120e+00	3.7736e+00	9.4199e-01	8.5896e-01	9.4394e-01	9.9999e-01	1.0000e+00	9.9999e-01	1.0000e+00	1.3588e-08	1.5937e-14	1.4310e-08	8.4623e-16	2.9330e-11	3.7881e-12	2.4548e-12	3.8981e-13	8.2931e-10	1.0205e-14	2.4622e-12	6.4724e-06	4.1969e-12	1.2712e-05	9.9998e-01	1-2-3-4	9.9998e-01
ATP6AP1L	MNEc.2.14.83909882.PC	4.9308e+00	7.0042e+00	2.0048e-01	2.9603e-01	-5.2592e-01	-4.9556e-01	1.6390e+00	-9.2827e-02	3.0286e-01	-9.3070e-02	2.7499e-01	-5.7171e-01	1.4396e+00	2.6889e+00	7.0683e-01	4.7572e-01	7.0100e+00	9.9999e-01	4.5548e-01	9.9997e-01	1.0000e+00	1.0000e+00	1.0000e+00	1.0000e+00	3.7234e-11	2.7764e-17	1.9985e-12	2.5070e-19	1.1799e-12	1.5475e-15	7.2835e-15	6.1749e-17	2.8852e-13	2.6712e-19	4.3112e-15	6.1198e-07	2.3416e-15	6.7858e-11	1.0000e+00	1-2-3-4	1.0000e+00
ATP6V0A2	MNEc.2.8.23849277.PC	2.3166e+00	4.0421e+00	3.0408e+00	7.1902e-02	2.4875e-01	-4.1407e-01	1.8879e+00	4.7473e+00	1.7957e+00	-2.3568e-01	5.2959e-01	-3.7962e-01	3.6187e+00	1.5368e+00	4.2521e+00	-2.5859e-01	4.0478e+00	9.9423e-01	2.7397e-01	9.8278e-01	1.0000e+00	9.9998e-01	9.9994e-01	9.9998e-01	2.3624e-05	1.5187e-14	1.0902e-08	2.7718e-16	1.9181e-09	9.8144e-08	2.0766e-10	4.0752e-14	4.7523e-10	3.8101e-16	5.9672e-10	3.9523e-05	7.5313e-09	1.1466e-08	9.9994e-01	1-2-3-4	9.9994e-01
ATP6V0E2	MNEc.2.4.102646827.PC	6.8840e-01	2.5058e+00	-4.2166e-01	-5.8625e-01	-8.1997e-02	3.2961e-01	-7.3367e-01	-3.0818e-02	4.4227e-01	-5.6289e-01	-2.2629e-01	1.3558e+00	-3.6856e-01	1.5856e-01	1.7402e+00	1.0101e+00	2.5115e+00	8.0215e-01	1.7328e-01	4.5882e-01	9.9999e-01	1.0000e+00	9.9994e-01	1.0000e+00	2.8004e-07	1.1472e-13	1.7500e-07	5.2813e-14	1.5763e-10	5.6243e-11	3.1635e-10	6.5952e-13	2.8663e-09	7.1234e-13	2.1127e-12	5.6866e-05	7.9674e-10	7.3178e-06	9.9994e-01	1-2-3-4	9.9994e-01
ATP6V1B2	MNEc.2.2.49239771.PC	1.6600e+00	3.9815e+00	9.9371e-01	2.6244e+00	-3.0347e-01	3.2914e-01	6.7021e+00	1.1973e-01	2.9126e-01	1.5896e+00	1.4835e+00	6.8117e-01	4.5528e+00	4.4261e+00	2.6250e-01	1.1929e+00	3.9716e+00	9.7434e-01	8.5921e-01	9.7527e-01	1.0000e+00	1.0000e+00	9.6464e-01	9.9986e-01	2.4374e-07	6.2316e-12	3.5148e-09	1.7644e-15	1.4381e-04	2.6604e-12	7.4730e-12	3.1339e-12	4.9136e-09	5.0390e-15	5.8960e-09	3.5218e-02	8.8706e-13	3.7284e-07	9.6464e-01	1-2-3-4	9.6464e-01
ATP6V1C1	MNEc.2.9.48449811.PC	1.8383e+00	3.8756e+00	1.4115e-01	-5.9156e-02	1.3842e+00	-8.1952e-02	-3.8066e-01	4.7346e-01	-3.3302e-01	1.4179e+00	1.3860e+00	2.5490e+00	6.4369e-01	2.5303e-01	1.3392e+00	5.0075e+00	3.8801e+00	9.8283e-01	4.7589e-01	9.7054e-01	9.9690e-01	1.0000e+00	1.0000e+00	1.0000e+00	4.3670e-08	1.6477e-14	2.1845e-07	8.7362e-16	1.5164e-11	7.6646e-12	2.2648e-12	2.6926e-12	5.0096e-09	4.7420e-13	9.2736e-13	3.0163e-06	1.3503e-11	3.1044e-03	9.9689e-01	1-2-3-4	9.9689e-01
ATP6V1C2	MNEc.2.15.82706171.BIEC2-339339	2.9125e+00	5.3701e+00	5.5070e-01	-1.8168e-01	7.5283e-01	-1.7438e-01	1.0962e+00	2.2039e+00	8.8866e-01	1.1131e+00	2.0690e-01	1.1398e+00	3.3995e+00	1.9756e+00	3.0156e+00	2.0683e+00	5.3759e+00	9.9853e-01	8.1480e-01	9.9851e-01	1.0000e+00	1.0000e+00	9.9999e-01	1.0000e+00	3.5912e-09	3.9798e-16	1.6350e-09	2.2616e-17	1.4560e-11	1.3198e-11	1.2084e-12	4.2743e-14	1.0621e-11	5.9195e-16	1.6927e-11	5.0998e-06	2.0529e-11	1.1435e-07	9.9999e-01	1-2-3-4	9.9999e-01
ATP6V1D	MNEc.2.24.14268847.PC	2.7008e+00	4.6945e+00	1.4501e+00	1.5858e+00	-1.4472e-01	-5.6944e-01	3.8612e+00	4.9409e-01	8.2227e-01	6.9235e-01	2.2521e+00	-5.6633e-01	2.5844e+00	5.1329e+00	3.0171e-01	1.2969e+00	4.6849e+00	9.9761e-01	4.1063e-01	9.9519e-01	1.0000e+00	1.0000e+00	9.6528e-01	1.0000e+00	1.3500e-07	1.1041e-13	9.8094e-10	4.3153e-17	4.0162e-08	1.2198e-12	4.9146e-12	7.6876e-14	5.5854e-09	5.5187e-17	1.2279e-11	3.4715e-02	1.8799e-13	9.1739e-08	9.6528e-01	1-2-3-4	9.6528e-01
ATP6V1E1	MNEc.2.6.27821902.PC	7.4141e-01	2.4482e+00	5.8681e-01	9.9892e-01	6.5792e-01	-6.2991e-01	3.1557e+00	4.2875e-01	1.2171e-01	5.3435e-01	6.8563e-01	1.8682e-01	1.8730e+00	3.5011e+00	1.2860e-01	2.8736e-01	2.3871e+00	8.2081e-01	2.4716e-01	5.7793e-01	1.0000e+00	1.0000e+00	8.5712e-01	9.9999e-01	3.2601e-06	5.0390e-12	1.0978e-06	6.6186e-15	1.3948e-06	1.8500e-10	1.7264e-10	9.4192e-12	2.6717e-08	5.5108e-14	4.2071e-10	1.4288e-01	2.2247e-11	1.5820e-06	8.5712e-01	1-2-3-4	8.5712e-01
ATP6V1H	MNEc.2.9.30288009.PC	7.5102e-01	2.5486e+00	4.3257e-01	1.1077e-01	-3.0926e-01	-4.2263e-01	1.6459e+00	-2.5288e-01	4.5380e-01	-4.4184e-01	5.4363e-01	-6.5011e-01	5.5855e-01	2.8028e+00	-1.2890e-01	4.3053e-02	2.5444e+00	8.2404e-01	3.0605e-01	6.3418e-01	1.0000e+00	1.0000e+00	9.7728e-01	1.0000e+00	1.8142e-06	5.1747e-13	9.3976e-08	8.4670e-15	3.4233e-08	3.0566e-11	2.9439e-10	7.8978e-13	1.5292e-08	6.3675e-15	1.6188e-11	2.2716e-02	9.7599e-12	7.1546e-07	9.7728e-01	1-2-3-4	9.7728e-01
ATP9A	MNEc.2.22.39272423.PC	7.3887e-01	2.6552e+00	-5.9306e-01	-2.3567e-01	-5.3678e-01	-4.3343e-01	1.0668e-01	-6.3953e-01	-7.6940e-01	1.7341e-01	-5.6255e-01	-7.2460e-01	1.7316e+00	-2.6642e-01	-8.1261e-01	-1.4319e-01	2.6610e+00	8.1995e-01	2.2911e-01	5.5739e-01	1.0000e+00	1.0000e+00	9.9998e-01	1.0000e+00	1.3378e-07	1.8230e-13	4.3535e-08	6.4605e-15	7.7370e-10	9.8159e-12	1.3774e-11	2.5474e-12	9.3677e-10	4.1959e-15	1.8861e-10	1.5151e-05	1.5815e-12	3.6449e-07	9.9998e-01	1-2-3-4	9.9998e-01
ATP9B	MNEc.2.8.92883277.PC	3.3147e+00	5.3778e+00	2.7234e+00	-7.0153e-01	-5.6826e-01	-6.1275e-01	1.5085e+00	2.1858e+00	2.1147e+00	-7.4782e-01	-7.3335e-01	-7.9177e-01	2.0302e+00	2.2610e+00	2.0172e+00	-6.4409e-01	5.3836e+00	9.9942e-01	5.0723e-01	9.9905e-01	1.0000e+00	1.0000e+00	9.9999e-01	1.0000e+00	5.2504e-07	1.1811e-16	7.6690e-11	8.0971e-18	3.6962e-11	1.2435e-11	1.9978e-11	5.7843e-16	1.1973e-12	6.8082e-18	7.1043e-13	9.6669e-06	2.0242e-12	2.1785e-10	9.9999e-01	1-2-3-4	9.9999e-01
ATPAF1	MNEc.2.2.11764170.PC	2.7290e+00	5.0091e+00	-1.6746e-01	-3.0402e-01	1.0200e+00	-2.4357e-01	-5.1490e-02	1.3275e+00	-4.4931e-02	8.0093e-01	4.1704e-02	9.9249e-01	1.7607e+00	7.9877e-01	1.7386e+00	1.9908e+00	5.0149e+00	9.9776e-01	5.8463e-01	9.9683e-01	1.0000e+00	1.0000e+00	1.0000e+00	1.0000e+00	1.5780e-09	6.8950e-16	6.9466e-09	4.4283e-17	2.3796e-12	4.0277e-12	3.2333e-13	4.7833e-14	1.6672e-11	9.6831e-16	8.9289e-13	7.7938e-07	2.4911e-12	2.1967e-07	1.0000e+00	1-2-3-4	1.0000e+00
ATPAF2	MNEc.2.11.59600177.PC	3.0092e+00	5.0868e+00	-5.8843e-02	1.7594e+00	-4.0118e-01	-4.8809e-01	2.3844e+00	-4.3014e-01	2.5715e-03	7.3416e-01	2.0266e+00	-6.4970e-01	1.6444e+00	4.3049e+00	-2.2256e-01	1.2444e+00	5.0917e+00	9.9882e-01	3.2665e-01	9.9702e-01	1.0000e+00	1.0000e+00	9.9791e-01	1.0000e+00	1.6944e-09	6.6715e-14	2.2022e-10	2.1087e-17	5.4291e-10	5.8848e-14	3.0162e-13	3.4298e-14	1.3465e-09	1.8455e-17	5.7126e-13	2.0901e-03	2.2779e-14	3.2939e-08	9.9791e-01	1-2-3-4	9.9791e-01
ATR	MNEc.2.16.77000117.PC	1.3025e+00	3.1415e+00	8.4354e-01	-3.6014e-01	-6.7644e-02	-5.0311e-01	6.7285e-01	1.3621e+00	2.6792e-01	2.0899e-01	-2.7904e-01	-3.5446e-01	1.9593e+00	1.0425e+00	8.2730e-01	6.4959e-01	3.1472e+00	9.4342e-01	2.1236e-01	8.1043e-01	1.0000e+00	1.0000e+00	9.9990e-01	1.0000e+00	1.1932e-06	4.4673e-14	4.1850e-08	1.7961e-15	9.2998e-10	3.2158e-10	4.8991e-11	9.0243e-13	5.8731e-10	3.2113e-15	1.0399e-10	1.0073e-04	2.2527e-11	7.3823e-07	9.9990e-01	1-2-3-4	9.9990e-01
ATRAID	MNEc.2.15.68983871.PC	3.9898e+00	6.2423e+00	1.3861e+00	-3.5600e-01	2.1758e-01	4.4353e-02	1.3243e+00	1.8747e+00	1.9558e+00	1.0518e-01	-5.2620e-02	6.4680e-01	2.8926e+00	3.1042e+00	2.6933e+00	1.0156e+00	6.2480e+00	9.9988e-01	6.2970e-01	9.9984e-01	1.0000e+00	1.0000e+00	9.9999e-01	1.0000e+00	3.3000e-09	3.5759e-17	6.3993e-11	5.0233e-18	3.3050e-12	8.3004e-13	1.8932e-12	5.6340e-16	7.8433e-13	2.5536e-17	7.0716e-13	9.2050e-06	1.3121e-12	1.3597e-09	9.9999e-01	1-2-3-4	9.9999e-01
ATRIP	MNEc.2.16.38872924.PC	2.3463e+00	4.4384e+00	-4.5660e-01	-7.4756e-02	1.3734e+00	5.7196e-01	-4.0517e-01	5.7823e-01	1.0779e-01	1.4621e+00	1.7804e+00	3.0296e+00	9.6650e-01	1.2098e+00	2.3972e+00	4.7859e+00	4.4440e+00	9.9461e-01	6.2435e-01	9.9287e-01	9.9949e-01	1.0000e+00	9.9999e-01	1.0000e+00	3.0176e-09	4.3502e-15	5.8323e-08	1.0776e-15	3.9222e-12	2.6699e-12	1.7103e-12	8.1592e-13	3.3992e-09	3.9251e-13	5.3370e-13	7.4733e-06	4.2241e-11	5.1000e-04	9.9948e-01	1-2-3-4	9.9948e-01
ATXN10	MNEc.2.28.41667058.PC	2.2090e+00	4.1137e+00	1.7058e+00	-5.3376e-01	-4.9354e-01	7.8968e-01	7.6059e-01	1.3301e+00	3.0738e+00	-6.7076e-01	2.0136e-01	3.4346e-01	9.1263e-01	3.0105e+00	2.8058e+00	1.5964e-01	4.1191e+00	9.9262e-01	2.3274e-01	9.7421e-01	1.0000e+00	1.0000e+00	9.9900e-01	1.0000e+00	9.2626e-07	3.1930e-15	1.6733e-09	3.7574e-15	1.2134e-10	3.1844e-11	3.3406e-09	1.2689e-14	1.8926e-10	1.7076e-15	9.9567e-13	9.9735e-04	2.2856e-10	2.5470e-08	9.9900e-01	1-2-3-4	9.9900e-01
ATXN7	MNEc.2.16.25251606.PC	1.0835e+00	2.7299e+00	-5.5268e-01	7.9995e-01	4.0630e-01	2.3862e+00	5.6880e-01	-1.6393e-02	1.5069e+00	3.2289e-01	1.3836e+00	4.3281e+00	1.1525e-01	1.0771e+00	3.3804e+00	2.8522e+00	2.7354e+00	9.0967e-01	1.6529e-01	6.6788e-01	9.9970e-01	1.0000e+00	9.9972e-01	1.0000e+00	1.2362e-07	1.6661e-12	3.2153e-07	3.5913e-12	1.8880e-09	3.4703e-11	2.1911e-09	3.0261e-12	6.9672e-08	3.9888e-10	3.8419e-12	2.8136e-04	2.0766e-08	3.0368e-04	9.9941e-01	1-2-3-4	9.9941e-01
ATXN7L1	MNEc.2.4.5924565.PC	1.4202e+00	3.8769e+00	-4.0497e-01	-5.5553e-01	2.7703e-01	1.3560e-01	-5.4895e-01	1.4383e-01	4.1715e-01	3.3658e-02	2.4007e-01	1.3159e+00	1.9087e-01	9.9655e-01	1.7563e+00	2.2382e+00	3.8827e+00	9.5626e-01	7.1731e-01	9.4981e-01	9.9999e-01	1.0000e+00	9.9998e-01	1.0000e+00	1.2383e-08	5.2391e-15	1.7021e-08	1.4376e-15	1.0263e-11	3.5778e-12	1.2704e-11	1.1084e-13	3.5692e-10	2.7644e-14	3.2598e-13	1.6663e-05	3.5182e-11	5.2653e-06	9.9998e-01	1-2-3-4	9.9998e-01
AURKC	MNEc.2.10.25736406.PC	2.6397e+00	4.3470e+00	3.3133e-01	2.0172e+00	8.3041e-01	-1.2095e-01	3.2876e+00	1.0692e-01	7.7686e-01	9.8792e-01	3.1100e+00	1.7639e-02	1.7500e+00	5.7403e+00	9.7869e-02	1.7171e+00	4.1899e+00	9.9725e-01	2.3168e-01	9.9025e-01	1.0000e+00	1.0000e+00	6.8715e-01	1.0000e+00	2.2854e-08	6.6342e-13	2.0616e-08	2.6973e-16	2.3858e-08	1.1132e-12	9.8517e-12	3.3791e-13	8.9613e-08	4.7124e-16	4.0009e-12	3.1285e-01	2.6166e-13	5.3722e-07	6.8715e-01	1-2-3-4	6.8715e-01
AVEN	MNEc.2.1.154021723.PC	1.2011e+00	3.3960e+00	1.3581e-01	5.9055e-02	-2.8987e-01	-4.2131e-01	9.4418e-01	2.0103e-01	1.1808e-01	1.7068e-01	2.9054e-01	-4.5812e-01	1.3733e+00	2.4241e+00	2.4946e-01	4.9121e-01	3.4012e+00	9.2959e-01	4.6898e-01	8.8200e-01	1.0000e+00	1.0000e+00	9.9865e-01	1.0000e+00	1.3015e-07	6.5267e-14	1.3962e-08	1.2066e-15	9.6663e-10	1.2350e-11	1.9308e-11	4.5979e-13	1.2132e-09	1.4076e-15	1.5013e-11	1.3495e-03	3.3138e-12	2.8528e-07	9.9865e-01	1-2-3-4	9.9865e-01
AVIL	MNEc.2.6.75323263.PC	1.4503e+00	3.5471e+00	4.5077e-01	-2.7619e-01	2.7259e-01	1.1845e+00	1.5226e+00	-7.2592e-02	2.1498e+00	-3.4116e-01	1.4333e+00	3.4584e-01	3.8970e-01	4.2940e+00	1.1405e+00	5.3641e-01	3.5211e+00	9.5907e-01	3.1879e-01	9.0014e-01	1.0000e+00	1.0000e+00	9.2937e-01	1.0000e+00	1.8982e-07	2.1300e-14	3.6001e-08	3.4378e-14	2.5861e-09	4.6449e-12	1.4669e-09	9.9918e-14	1.1902e-08	6.3296e-15	1.1010e-12	7.0634e-02	1.8211e-11	2.2356e-07	9.2937e-01	1-2-3-4	9.2937e-01
AZIN1	MNEc.2.9.48433604.PC	2.0319e+00	3.8252e+00	8.4015e-01	-5.9789e-01	-3.6316e-01	-2.3499e-01	2.5654e-01	1.3684e+00	8.9102e-01	-7.1162e-01	-3.4623e-01	-3.8551e-02	7.2330e-01	1.5939e+00	1.9193e+00	-9.4290e-02	3.8309e+00	9.8894e-01	2.6899e-01	9.6675e-01	1.0000e+00	1.0000e+00	9.9993e-01	1.0000e+00	2.4526e-07	5.3527e-15	4.3901e-09	6.8979e-16	7.3866e-11	6.7591e-11	4.2610e-11	2.2443e-14	1.0422e-10	1.3768e-15	1.2511e-12	7.4256e-05	5.7676e-11	2.7580e-08	9.9993e-01	1-2-3-4	9.9993e-01
B3GALNT1	MNEc.2.19.2820126.PC	8.1336e-01	3.0101e+00	-3.8145e-01	-4.9009e-01	-5.0983e-01	2.1192e-03	-6.6658e-01	-5.0965e-01	4.8962e-01	-7.1633e-01	-5.1733e-01	4.2581e-01	-7.0350e-01	1.2271e-01	1.2232e+00	-1.5242e-01	3.0159e+00	8.4390e-01	4.8106e-01	7.5844e-01	1.0000e+00	1.0000e+00	9.9998e-01	1.0000e+00	9.6189e-08	4.4821e-14	2.0460e-08	7.7793e-15	5.7601e-11	5.8469e-12	1.1046e-10	1.4504e-13	4.5917e-10	2.6203e-14	3.0592e-13	1.6394e-05	7.5866e-11	1.5761e-07	9.9998e-01	1-2-3-4	9.9998e-01
B3GALT6	MNEc.2.2.47463614.PC	1.0845e+00	2.6653e+00	1.7611e+00	-5.4099e-01	-2.1649e-01	-3.8691e-01	9.6355e-01	2.1423e+00	1.9351e+00	-5.6392e-01	-6.3125e-01	-2.2668e-01	1.5887e+00	1.6180e+00	2.5630e+00	-4.4125e-01	2.6706e+00	9.0985e-01	1.7159e-01	6.7676e-01	1.0000e+00	9.9997e-01	9.9884e-01	9.9997e-01	2.9546e-05	8.8183e-14	8.8929e-08	7.0261e-15	5.4370e-09	5.8038e-09	6.8161e-09	4.5571e-13	7.8137e-10	1.2902e-14	1.3261e-10	1.1346e-03	3.6693e-09	1.7929e-07	9.9884e-01	1-2-3-4	9.9884e-01
B3GAT2	MNEc.2.20.62174449.PC	9.6232e-01	3.2691e+00	-4.6501e-01	-2.6836e-01	-3.4724e-01	-5.9044e-01	-1.2538e-01	-2.4458e-01	-4.7407e-01	9.8334e-02	-3.6340e-01	-4.3995e-01	7.3345e-01	3.2126e-01	1.6660e-01	3.9966e-01	3.2749e+00	8.8396e-01	6.4965e-01	8.5665e-01	1.0000e+00	1.0000e+00	9.9999e-01	1.0000e+00	4.3703e-08	4.1131e-14	1.6385e-08	1.0948e-15	1.1030e-10	5.9286e-12	6.6142e-12	5.2132e-13	3.6046e-10	1.9658e-15	4.6080e-12	1.4263e-05	3.6674e-12	3.0947e-07	9.9999e-01	1-2-3-4	9.9999e-01
B3GNTL1	MNEc.2.11.710578.PC	2.6148e+00	4.3859e+00	-8.5002e-02	-1.6520e-01	7.2256e-01	-5.3142e-01	5.6133e-01	1.3355e+00	-5.2132e-01	1.3834e+00	-4.2342e-01	5.4107e-02	3.2527e+00	3.2200e-01	6.7579e-01	1.4229e+00	4.3917e+00	9.9709e-01	4.4390e-01	9.9460e-01	1.0000e+00	1.0000e+00	1.0000e+00	1.0000e+00	8.0125e-09	3.9863e-15	1.4706e-08	9.5852e-17	4.0977e-11	1.7228e-11	4.5339e-13	7.6801e-13	2.3993e-11	4.6864e-16	1.1641e-10	1.0919e-06	9.0530e-13	2.4954e-07	1.0000e+00	1-2-3-4	1.0000e+00
B9D1	MNEc.2.11.59188216.PC	7.4970e+00	9.8574e+00	-5.1441e-01	1.3148e+00	-7.1066e-01	-4.3735e-01	1.3041e+00	-7.4129e-01	-3.1698e-01	8.8659e-01	1.8914e+00	-7.2549e-01	1.9761e+00	2.7356e+00	-2.8387e-01	2.4651e+00	9.8632e+00	1.0000e+00	6.3342e-01	1.0000e+00	1.0000e+00	1.0000e+00	1.0000e+00	1.0000e+00	1.0066e-14	4.0652e-19	1.8312e-15	4.0192e-22	7.6529e-16	4.8749e-19	2.4507e-18	8.2617e-19	1.6726e-14	2.6286e-22	2.0791e-17	9.5549e-10	3.3544e-19	9.2858e-12	1.0000e+00	1-2-3-4	1.0000e+00
BABAM1	MNEc.2.21.1912774.PC	1.3159e+00	3.6921e+00	1.3513e-01	2.2604e-01	-8.6617e-02	1.7086e-01	7.8980e-01	4.1696e-01	5.2909e-01	4.0043e-01	1.7222e+00	5.6676e-01	1.2109e+00	2.2540e+00	1.1985e+00	2.5131e+00	3.6977e+00	9.4505e-01	7.1192e-01	9.3663e-01	9.9998e-01	1.0000e+00	9.9954e-01	1.0000e+00	6.5717e-08	4.8483e-14	1.1274e-08	2.3859e-15	3.4260e-10	1.0269e-11	2.5157e-11	3.9465e-13	1.6575e-08	7.5383e-15	5.2240e-12	4.6128e-04	1.4903e-11	1.5174e-05	9.9952e-01	1-2-3-4	9.9952e-01
BACE1	MNEc.2.7.24906009.PC	1.3133e+00	3.1050e+00	-4.3100e-01	4.9149e-01	4.5039e-01	4.8989e+00	-1.6161e-01	-1.4750e-01	4.2510e+00	1.8982e+00	3.5141e+00	3.5333e+00	1.1582e+00	3.5126e+00	3.4870e+00	3.1613e+00	3.0964e+00	9.4473e-01	2.2265e-01	8.2134e-01	9.9974e-01	1.0000e+00	9.6766e-01	1.0000e+00	6.8974e-08	3.4528e-13	1.5005e-07	4.9295e-10	1.4809e-10	1.0819e-11	5.1249e-07	4.7986e-11	3.9677e-06	2.6973e-11	1.7882e-11	3.2340e-02	1.1194e-08	2.6086e-04	9.6739e-01	1-2-3-4	9.6739e-01
BACE2	MNEc.2.26.37065612.PC	1.7125e+00	3.9304e+00	-3.2789e-01	2.6114e+00	2.7146e-02	-5.0873e-01	1.8158e+00	-4.9470e-01	-4.3846e-01	2.9772e+00	1.8330e+00	-4.0965e-01	2.4773e+00	1.5892e+00	-6.4734e-01	3.6864e+00	3.9361e+00	9.7720e-01	3.9520e-01	9.5334e-01	9.9987e-01	1.0000e+00	9.9994e-01	1.0000e+00	1.3072e-08	6.8018e-12	8.4634e-09	2.8824e-16	2.1012e-09	7.2701e-13	1.5660e-12	8.6036e-11	1.2357e-08	4.5978e-16	5.5726e-11	5.7651e-05	1.2278e-13	1.3063e-04	9.9981e-01	1-2-3-4	9.9981e-01
BAG3	MNEc.2.1.12575801.PC	1.8274e+00	3.9027e+00	1.2370e+00	9.8705e-02	-5.3836e-01	-7.5851e-02	2.4284e+00	1.5888e+00	4.0470e-01	-2.2637e-02	-4.6471e-01	-4.8855e-01	3.1394e+00	1.4542e+00	5.4132e-01	-5.7159e-01	3.9085e+00	9.8240e-01	4.2786e-01	9.6651e-01	1.0000e+00	1.0000e+00	9.9995e-01	1.0000e+00	5.1157e-07	2.2267e-14	2.4533e-09	8.3243e-16	9.1780e-09	9.3922e-11	1.1632e-11	9.1739e-14	6.6370e-11	4.0866e-16	2.7280e-10	4.5041e-05	2.0207e-12	7.6874e-09	9.9995e-01	1-2-3-4	9.9995e-01
BAIAP2	MNEc.2.11.2028311.PC	7.3255e+00	9.7166e+00	8.5262e-01	5.3899e-01	-2.6468e-01	6.2775e-01	2.8781e+00	3.0486e-02	1.7563e+00	-1.6572e-01	2.9549e+00	-1.4749e-01	2.3735e+00	5.6458e+00	1.0338e+00	2.1409e+00	9.7224e+00	1.0000e+00	9.8447e-01	1.0000e+00	1.0000e+00	1.0000e+00	1.0000e+00	1.0000e+00	3.2409e-13	9.4196e-20	7.0716e-15	6.4570e-21	3.9678e-14	3.9859e-18	4.0116e-16	1.0129e-19	2.6770e-13	1.3757e-21	7.1788e-17	1.0745e-06	9.6407e-18	6.0862e-12	1.0000e+00	1-2-3-4	1.0000e+00
BANP	MNEc.2.3.34665570.PC	6.2886e+00	8.2881e+00	-5.1172e-01	3.0896e-01	1.3815e+00	-6.5812e-01	1.2354e-01	1.2082e+00	-8.1920e-01	2.7601e+00	-1.3107e-01	1.1395e+00	3.0871e+00	-2.0845e-01	1.1764e+00	6.1567e+00	8.2938e+00	1.0000e+00	4.9450e-01	1.0000e+00	1.0000e+00	1.0000e+00	1.0000e+00	1.0000e+00	3.7573e-13	1.4878e-18	8.3997e-12	8.9685e-21	1.8732e-15	1.6100e-15	2.8603e-17	2.2904e-15	5.8919e-15	7.1453e-19	9.9589e-15	4.0324e-11	3.5908e-16	1.6932e-06	1.0000e+00	1-2-3-4	1.0000e+00
BARD1	MNEc.2.6.5010630.PC	1.4425e+00	3.7320e+00	-4.6730e-01	-5.6879e-01	-5.4170e-01	5.5406e-01	-5.9460e-01	-6.0212e-01	5.3337e-01	-6.4926e-01	6.8686e-01	2.6705e-01	-4.9742e-01	1.2461e+00	6.2092e-01	1.1541e+00	3.7378e+00	9.5836e-01	4.5292e-01	9.2634e-01	1.0000e+00	1.0000e+00	9.9996e-01	1.0000e+00	1.4975e-08	7.0937e-15	3.6068e-09	5.2598e-15	1.2897e-11	8.9647e-13	2.3177e-11	3.2109e-14	1.3940e-09	3.4489e-15	9.3275e-14	4.1322e-05	3.5959e-12	6.0557e-07	9.9996e-01	1-2-3-4	9.9996e-01
BBIP1	MNEc.2.1.20322054.PC	3.0031e+00	5.3118e+00	3.6452e-01	-2.2926e-01	1.1884e+00	9.7955e-02	5.1129e-01	1.9478e+00	1.0064e+00	1.8190e+00	5.9111e-01	1.5945e+00	2.9679e+00	1.9150e+00	2.7142e+00	3.4965e+00	5.3175e+00	9.9881e-01	8.8882e-01	9.9889e-01	1.0000e+00	1.0000e+00	9.9999e-01	1.0000e+00	2.6757e-09	4.0800e-16	5.0987e-09	4.8431e-17	4.3317e-12	8.3701e-12	1.8128e-12	2.4842e-13	2.9428e-11	1.9294e-15	7.1664e-12	5.0741e-06	1.1732e-11	3.5064e-06	9.9999e-01	1-2-3-4	9.9999e-01
BBS12	MNEc.2.2.105469452.PC	1.6336e+00	3.6351e+00	-4.3710e-02	2.3580e-01	5.3292e-01	-3.0408e-01	8.3636e-01	1.1461e+00	-5.3349e-02	1.4057e+00	7.0511e-01	8.2412e-01	2.5125e+00	1.2587e+00	1.3664e+00	2.6160e+00	3.6409e+00	9.7278e-01	3.9982e-01	9.4525e-01	9.9998e-01	1.0000e+00	9.9995e-01	1.0000e+00	4.9640e-08	5.6539e-14	5.3533e-08	9.1139e-16	4.3485e-10	6.2757e-11	7.5026e-12	4.5553e-12	1.8171e-09	1.5546e-14	1.1927e-10	5.3169e-05	2.5011e-11	2.1928e-05	9.9992e-01	1-2-3-4	9.9992e-01
BBS2	MNEc.2.3.8793151.PC	8.8802e+00	1.1426e+01	7.5309e-01	-6.7671e-01	-3.1071e-01	-6.3924e-01	1.0338e+00	2.0787e+00	4.4889e-01	-4.9738e-01	-7.0965e-01	-3.4729e-01	3.4577e+00	1.6916e+00	2.4662e+00	-9.1214e-02	1.1432e+01	1.0000e+00	9.7560e-01	1.0000e+00	1.0000e+00	1.0000e+00	1.0000e+00	1.0000e+00	5.0346e-15	1.1199e-22	1.2426e-16	6.8216e-24	1.1094e-17	8.7008e-18	3.8618e-19	9.2201e-22	1.1323e-18	1.6965e-23	1.7026e-17	2.3331e-12	5.0969e-18	6.9676e-16	1.0000e+00	1-2-3-4	1.0000e+00
BBS7	MNEc.2.2.106519748.PC	9.1481e-01	2.6998e+00	-4.6902e-01	-1.9966e-01	-3.5547e-01	6.7990e-01	-3.3806e-01	-5.2818e-01	3.6944e-01	5.1296e-02	1.4502e+00	6.8935e-01	-3.9259e-02	1.4105e+00	5.3472e-01	2.5017e+00	2.7052e+00	8.7226e-01	2.3176e-01	6.5660e-01	9.9985e-01	1.0000e+00	9.9935e-01	1.0000e+00	1.6064e-07	1.7874e-13	5.9644e-08	7.5687e-14	2.5075e-10	1.1447e-11	1.7113e-10	1.7354e-12	8.7052e-08	9.8216e-14	2.8850e-12	6.4979e-04	3.1756e-11	1.4522e-04	9.9920e-01	1-2-3-4	9.9920e-01
BCAR1	MNEc.2.3.23549027.PC	1.5250e+00	3.7898e+00	-4.0145e-02	7.5838e-01	2.1652e-01	-3.6519e-01	1.4832e+00	8.9805e-01	-4.3318e-02	1.5739e+00	9.1381e-01	7.3365e-02	3.1087e+00	1.9981e+00	8.6946e-01	1.7909e+00	3.7955e+00	9.6532e-01	8.1767e-01	9.6493e-01	1.0000e+00	1.0000e+00	9.9980e-01	1.0000e+00	3.5055e-08	1.3191e-13	1.8096e-08	5.5456e-16	1.3505e-09	2.4828e-11	5.3776e-12	4.6988e-12	2.0579e-09	1.9329e-15	3.2969e-10	2.0436e-04	5.5793e-12	2.2972e-06	9.9979e-01	1-2-3-4	9.9979e-01
BCAR3	MNEc.2.5.71877428.PC	1.4675e+00	3.4875e+00	9.8541e-02	1.4687e-01	-3.0272e-01	-5.4776e-01	9.3211e-01	-5.0839e-01	9.5049e-02	-4.5440e-01	6.4491e-01	-7.2645e-01	3.4119e-01	2.2547e+00	-5.3253e-01	-8.3913e-02	3.4929e+00	9.6060e-01	4.4554e-01	9.2923e-01	1.0000e+00	1.0000e+00	9.9926e-01	1.0000e+00	9.6771e-08	6.4725e-14	1.0981e-08	7.3063e-16	7.6165e-10	1.9535e-12	1.4835e-11	8.8318e-14	2.2225e-09	6.1478e-16	1.1296e-12	7.4022e-04	4.4352e-13	6.1478e-08	9.9926e-01	1-2-3-4	9.9926e-01
BCAS1	MNEc.2.22.41575807.BIEC2-598419	3.0102e+00	5.2689e+00	-5.6032e-01	-6.6304e-01	-1.3606e-01	-3.0998e-01	-5.1998e-01	-2.8181e-01	-4.1324e-01	-3.5685e-01	-3.3499e-01	8.4352e-01	1.6447e-01	3.4226e-01	6.8107e-01	1.4377e+00	5.2747e+00	9.9883e-01	5.0818e-01	9.9809e-01	1.0000e+00	1.0000e+00	1.0000e+00	1.0000e+00	3.5112e-10	1.6586e-16	2.6661e-10	2.0895e-17	4.4487e-13	5.4446e-14	7.6129e-14	1.8288e-15	3.8505e-12	3.7779e-16	1.2438e-14	1.4978e-07	1.1997e-13	3.3796e-08	1.0000e+00	1-2-3-4	1.0000e+00
BCDIN3D	MNEc.2.6.67381020.PC	4.1993e+00	5.9305e+00	1.6989e-01	-4.0678e-01	6.9684e-01	-4.4743e-01	5.5020e-01	1.4690e+00	1.7414e-01	8.3544e-01	-4.1199e-01	3.6043e-01	3.2252e+00	1.2328e+00	1.6390e+00	1.0570e+00	5.9363e+00	9.9992e-01	2.5164e-01	9.9975e-01	1.0000e+00	1.0000e+00	1.0000e+00	1.0000e+00	4.1120e-10	6.5221e-17	3.9552e-10	3.3188e-18	1.1397e-12	6.6865e-13	6.4169e-14	6.2065e-15	7.0292e-13	2.7075e-17	3.1178e-12	2.5372e-07	2.3733e-13	3.0664e-09	1.0000e+00	1-2-3-4	1.0000e+00
BCL11B	MNEc.2.24.42178970.PC	1.0540e+00	3.3520e+00	-3.1752e-01	-1.9470e-01	-3.5944e-01	4.2029e-01	-1.8363e-01	-3.1259e-01	7.0794e-01	-1.0999e-01	1.6467e+00	3.1843e-01	7.5114e-02	2.1316e+00	8.6077e-01	2.0183e+00	3.3575e+00	9.0392e-01	6.1496e-01	8.7477e-01	9.9999e-01	1.0000e+00	9.9924e-01	1.0000e+00	5.0713e-08	4.0266e-14	1.3163e-08	9.2719e-15	7.9697e-11	4.1885e-12	8.3098e-11	2.6661e-13	3.0484e-08	9.3117e-15	8.3615e-13	7.6143e-04	1.4984e-11	1.0625e-05	9.9923e-01	1-2-3-4	9.9923e-01
BCL2	MNEc.2.8.79677680.PC	2.5504e+00	4.9629e+00	1.1284e+00	2.4809e+00	1.1928e+00	-5.5190e-01	5.1853e+00	9.5397e-01	7.1603e-01	1.6804e+00	2.1971e+00	6.2993e-01	3.5136e+00	5.7510e+00	6.8338e-01	1.5668e+00	4.9336e+00	9.9662e-01	8.3128e-01	9.9664e-01	1.0000e+00	1.0000e+00	9.2234e-01	1.0000e+00	3.4683e-08	4.6730e-13	1.1501e-08	2.4215e-17	4.5650e-07	1.8954e-12	2.0739e-12	4.0304e-13	2.6521e-09	4.6734e-16	5.6221e-11	7.7658e-02	2.4398e-13	9.2040e-08	9.2234e-01	1-2-3-4	9.2234e-01
BCL7A	MNEc.2.8.22141117.PC	1.8292e+00	3.7860e+00	6.4802e-01	-3.0063e-01	-1.4084e-01	1.3095e-01	6.2478e-01	1.0344e+00	1.7322e+00	1.5560e-01	1.7018e-01	2.8843e-01	1.8566e+00	1.8822e+00	2.1922e+00	8.8396e-01	3.7917e+00	9.8248e-01	4.7401e-01	9.6984e-01	1.0000e+00	1.0000e+00	9.9984e-01	1.0000e+00	1.7245e-07	1.1615e-14	8.0161e-09	1.7532e-15	1.8874e-10	3.4282e-11	3.2347e-10	1.8091e-13	3.7459e-10	3.1991e-15	1.8610e-11	1.5786e-04	1.1833e-10	2.8709e-07	9.9984e-01	1-2-3-4	9.9984e-01
BCL7C	MNEc.2.13.18920442.PC	2.1989e+00	4.1293e+00	-3.5880e-01	4.1441e-01	8.0926e-01	5.8850e-01	2.8037e-01	5.0642e-01	2.0728e-01	1.5691e+00	1.9608e+00	2.4756e+00	1.6812e+00	1.6506e+00	1.9164e+00	4.0610e+00	4.1350e+00	9.9244e-01	2.9377e-01	9.7899e-01	9.9980e-01	1.0000e+00	9.9996e-01	1.0000e+00	7.7008e-09	2.7337e-14	3.2416e-08	2.2808e-15	3.8739e-11	4.6107e-12	4.3816e-12	2.1267e-12	1.0493e-08	2.2332e-13	5.6376e-12	4.2005e-05	2.8442e-11	1.9575e-04	9.9976e-01	1-2-3-4	9.9976e-01
BDH2	MNEc.2.3.36485540.PC	4.3296e+00	6.2034e+00	-4.6549e-01	4.1154e-01	1.2116e+00	-2.1524e-01	1.0413e-01	7.9804e-01	-2.4848e-01	2.8036e+00	1.2997e+00	1.4078e+00	2.3953e+00	1.4002e+00	1.6922e+00	4.9602e+00	6.2092e+00	9.9994e-01	4.7331e-01	9.9990e-01	9.9999e-01	1.0000e+00	1.0000e+00	1.0000e+00	5.0789e-11	2.2898e-16	6.9022e-10	3.0218e-18	2.1768e-13	7.6086e-14	1.2936e-14	3.0768e-13	1.9307e-11	1.6109e-16	2.4609e-13	1.9902e-07	1.4313e-13	1.3087e-05	9.9999e-01	1-2-3-4	9.9999e-01
BDKRB1	MNEc.2.24.38723586.PC	9.2334e+00	1.1844e+01	4.1996e-01	-8.3743e-01	-6.4766e-01	2.3246e-01	1.1415e+00	1.9963e-01	1.4606e+00	-1.0002e+00	-5.6719e-01	2.1297e-01	1.2498e+00	4.1636e+00	1.8894e+00	-5.3432e-01	1.1850e+01	1.0000e+00	1.0000e+00	1.0000e+00	1.0000e+00	1.0000e+00	1.0000e+00	1.0000e+00	8.9244e-16	2.9525e-23	2.1834e-17	1.9379e-23	5.4267e-18	4.3878e-20	1.5144e-18	1.1059e-22	6.0001e-19	2.3526e-23	4.0263e-20	2.6403e-10	5.1548e-19	9.5879e-17	1.0000e+00	1-2-3-4	1.0000e+00
BEAN1	MNEc.2.3.17130728.PC	2.8088e+00	5.1974e+00	3.0549e-02	3.0869e-01	-4.6589e-02	-4.3173e-01	1.1013e+00	4.6372e-01	-1.9926e-01	1.2677e+00	2.0474e-01	-1.9501e-01	2.8032e+00	1.2847e+00	4.6497e-01	1.8217e+00	5.2031e+00	9.9813e-01	9.9462e-01	9.9845e-01	1.0000e+00	1.0000e+00	1.0000e+00	1.0000e+00	1.6138e-09	1.8323e-15	3.8626e-10	1.8613e-17	2.1928e-11	3.5730e-13	1.4691e-13	9.0828e-14	1.5732e-11	4.0763e-17	6.3829e-12	1.5467e-06	8.6003e-14	9.6468e-08	1.0000e+00	1-2-3-4	1.0000e+00
BICD2	MNEc.2.23.55358562.PC	1.2540e+00	3.4384e+00	2.6391e+00	-3.9911e-01	-1.1247e-02	-4.3152e-01	1.9251e+00	2.3079e+00	1.7179e+00	-1.8572e-01	-4.5534e-01	-1.7477e-01	2.1893e+00	2.2583e+00	2.2324e+00	3.6058e-02	3.4438e+00	9.3715e-01	8.0902e-01	9.3589e-01	1.0000e+00	9.9996e-01	9.9913e-01	9.9996e-01	3.7618e-05	2.0613e-14	2.4053e-08	1.0690e-15	8.3896e-09	1.4325e-09	6.9691e-10	1.8356e-13	1.9753e-10	2.4516e-15	8.9140e-11	8.3561e-04	2.8902e-10	9.0726e-08	9.9913e-01	1-2-3-4	9.9913e-01
BIN1	MNEc.2.18.4310073.PC	1.1550e+00	3.0613e+00	-2.4138e-01	2.9950e-01	-6.6590e-02	-3.6754e-01	7.7752e-01	3.3544e-01	-6.3825e-01	1.2948e+00	-2.3877e-01	-5.7009e-01	2.5635e+00	2.8869e-01	-4.0207e-01	7.9513e-01	3.0670e+00	9.2231e-01	1.9097e-01	7.3227e-01	1.0000e+00	1.0000e+00	9.9998e-01	1.0000e+00	1.1804e-07	2.4543e-13	5.0465e-08	2.9521e-15	1.4236e-09	3.6380e-11	7.3144e-12	1.3227e-11	7.7513e-10	2.3512e-15	5.0289e-10	2.1356e-05	1.5980e-12	1.2416e-06	9.9998e-01	1-2-3-4	9.9998e-01
BIRC3	MNEc.2.7.12750637.PC	9.2618e-01	3.1615e+00	-5.3147e-01	-2.3518e-01	9.2609e-01	-1.5830e-01	-4.4894e-01	2.6004e-01	-5.3634e-01	1.0910e+00	2.8946e-01	1.5259e+00	1.1102e+00	8.1437e-02	8.8856e-01	2.5736e+00	3.1672e+00	8.7515e-01	5.3558e-01	8.1926e-01	9.9994e-01	1.0000e+00	9.9999e-01	1.0000e+00	4.8051e-08	5.6884e-14	3.9393e-07	3.7941e-15	6.7092e-11	2.4278e-11	7.3426e-12	6.5680e-12	2.0766e-09	2.3283e-13	1.4058e-11	1.0520e-05	2.4772e-11	5.9179e-05	9.9993e-01	1-2-3-4	9.9993e-01
BLK	MNEc.2.2.60607942.PC	1.3579e+00	3.3449e+00	-6.4108e-01	-4.3895e-01	-4.4420e-01	8.0325e-01	-6.0666e-01	-6.1260e-01	3.2649e-01	-7.2365e-01	1.4866e-02	8.5768e-01	-7.5943e-01	-1.8998e-02	7.7107e-01	4.1203e-01	3.3507e+00	9.4985e-01	3.8667e-01	8.9848e-01	1.0000e+00	1.0000e+00	9.9999e-01	1.0000e+00	2.4474e-08	2.3325e-14	1.1009e-08	2.2766e-14	3.0588e-11	2.1339e-12	3.5098e-11	6.5974e-14	7.2340e-10	3.2766e-14	1.2442e-13	5.4727e-06	1.2390e-11	2.6745e-07	9.9999e-01	1-2-3-4	9.9999e-01
BLMH	MNEc.2.11.43107850.PC	1.4327e+00	3.8553e+00	-3.3307e-01	1.0901e+00	8.9709e-01	-2.6141e-01	4.1142e-01	3.1713e-01	-4.6271e-01	2.0493e+00	1.5527e+00	1.7501e+00	1.5295e+00	9.5888e-01	1.0929e+00	4.4681e+00	3.8606e+00	9.5745e-01	8.4798e-01	9.5841e-01	9.9906e-01	1.0000e+00	9.9998e-01	1.0000e+00	1.5358e-08	2.4349e-13	7.4584e-08	6.0566e-16	9.8461e-11	5.6045e-12	1.7608e-12	1.2077e-11	7.7065e-09	7.8978e-14	7.4723e-12	1.6058e-05	8.0257e-12	9.3948e-04	9.9904e-01	1-2-3-4	9.9904e-01
BLOC1S3	MNEc.2.10.15784176.PC	1.0417e+01	1.2956e+01	-3.1569e-01	8.6476e-01	7.8848e-01	-6.9567e-02	1.2743e+00	1.6065e+00	5.2125e-02	2.3026e+00	2.8000e+00	1.7211e+00	4.4166e+00	3.5778e+00	3.0026e+00	6.2884e+00	1.2962e+01	1.0000e+00	8.5482e-01	1.0000e+00	1.0000e+00	1.0000e+00	1.0000e+00	1.0000e+00	1.2677e-17	1.1494e-22	4.6064e-17	7.4712e-25	5.6945e-19	8.6542e-20	4.5694e-21	1.7161e-20	1.0801e-16	5.8579e-23	4.5690e-18	5.2959e-12	5.1707e-19	4.9267e-11	1.0000e+00	1-2-3-4	1.0000e+00
BMP6	MNEc.2.20.7870140.PC	1.1243e+00	3.5158e+00	3.0211e-01	1.8786e+00	-3.7061e-01	-5.0027e-01	1.0534e+00	-3.0018e-01	-3.5414e-01	2.2652e+00	2.7215e+00	-3.4397e-01	1.2652e+00	1.6196e+00	-5.8379e-01	4.3299e+00	3.5208e+00	9.1709e-01	7.6016e-01	9.1033e-01	9.9851e-01	1.0000e+00	9.9984e-01	1.0000e+00	1.4489e-07	3.2699e-12	8.7997e-09	7.6366e-16	9.4353e-10	2.9563e-12	4.9408e-12	4.3387e-11	2.4838e-07	1.3897e-15	8.8857e-12	1.6065e-04	3.6928e-13	1.4937e-03	9.9835e-01	1-2-3-4	9.9835e-01
BMPR1A	MNEc.2.1.83688161.PC	1.3583e+00	3.6048e+00	9.1201e-01	-3.7273e-01	-3.8626e-01	-4.1771e-01	1.2267e+00	4.2707e-01	9.2953e-01	-5.3794e-01	-4.3176e-01	-5.0063e-01	8.1261e-01	2.1532e+00	1.0166e+00	-4.7705e-01	3.6104e+00	9.4990e-01	7.1135e-01	9.4219e-01	1.0000e+00	1.0000e+00	9.9955e-01	1.0000e+00	4.8068e-07	1.4932e-14	6.9143e-09	7.5229e-16	1.1455e-09	1.2850e-11	7.7338e-11	5.5609e-14	1.4217e-10	7.8918e-16	2.5526e-12	4.4718e-04	1.1987e-11	1.8977e-08	9.9955e-01	1-2-3-4	9.9955e-01
BMPR2	MNEc.2.18.77439281.PC	2.1410e+00	4.1421e+00	4.0746e+00	-5.7324e-01	-4.9023e-01	-5.8096e-01	3.2500e+00	2.6859e+00	3.2472e+00	-7.1449e-01	-6.8624e-01	-7.1027e-01	2.7638e+00	3.4598e+00	2.7768e+00	-7.4915e-01	4.1466e+00	9.9138e-01	4.4960e-01	9.8425e-01	1.0000e+00	9.9980e-01	9.9717e-01	9.9980e-01	2.0284e-04	2.7311e-15	1.5795e-09	1.4992e-16	3.5074e-08	6.7678e-10	4.6644e-09	1.0748e-14	2.2965e-11	1.4134e-16	6.6201e-11	2.6287e-03	2.0027e-10	2.9434e-09	9.9717e-01	1-2-3-4	9.9717e-01
BOD1	MNEc.2.14.8114565.PC	2.0875e+00	4.1687e+00	-9.1384e-03	-3.9504e-01	-4.3745e-01	8.2753e-01	1.5113e-01	-1.3771e-01	1.2157e+00	-3.7481e-01	1.0982e+00	7.1941e-01	4.5260e-01	2.3115e+00	1.3802e+00	1.8361e+00	4.1744e+00	9.9026e-01	2.8911e-01	9.7257e-01	1.0000e+00	1.0000e+00	9.9982e-01	1.0000e+00	1.5733e-08	3.8719e-15	1.6775e-09	3.6119e-15	2.6274e-11	9.5554e-13	4.0801e-11	2.2100e-14	1.3150e-09	3.5755e-15	3.0415e-13	1.7576e-04	7.5580e-12	1.0654e-06	9.9982e-01	1-2-3-4	9.9982e-01
BOLA3	MNEc.2.15.29242249.PC	1.9270e+00	4.1552e+00	-9.3895e-02	6.0842e-01	-4.4436e-01	7.0221e-01	1.5331e+00	-4.6474e-01	8.5120e-01	-1.0795e-01	2.0371e+00	8.4709e-02	1.0782e+00	2.9171e+00	7.8982e-01	1.5139e+00	4.1607e+00	9.8596e-01	5.9549e-01	9.8059e-01	1.0000e+00	1.0000e+00	9.9927e-01	1.0000e+00	1.3353e-08	4.0260e-14	1.7032e-09	2.7920e-15	6.5317e-10	4.6422e-13	1.8184e-11	4.2145e-14	1.1784e-08	8.5533e-16	1.3248e-12	7.3113e-04	2.0023e-12	5.2335e-07	9.9927e-01	1-2-3-4	9.9927e-01
BORCS6	MNEc.2.11.50716123.PC	1.4645e+00	3.7635e+00	5.2526e-01	4.0683e-01	9.3708e-01	-4.9317e-01	1.6861e+00	1.9228e+00	1.2798e-01	1.7407e+00	8.9750e-02	5.8448e-01	3.1963e+00	1.4658e+00	1.8475e+00	1.8041e+00	3.7692e+00	9.6034e-01	5.5598e-01	9.4202e-01	1.0000e+00	1.0000e+00	9.9994e-01	1.0000e+00	1.3692e-07	6.2378e-14	1.0103e-07	4.3881e-16	2.2894e-09	2.7926e-10	8.4761e-12	7.3312e-12	3.2785e-10	6.6625e-15	4.2861e-10	6.3738e-05	5.6361e-11	2.5163e-06	9.9993e-01	1-2-3-4	9.9993e-01
BPHL	MNEc.2.20.2628019.PC	1.3450e+00	3.8359e+00	1.0718e+00	-1.5269e-01	-2.5014e-01	-3.9932e-01	1.8980e+00	1.2457e+00	9.5646e-01	-1.3888e-01	-2.7034e-01	-4.5207e-01	2.4079e+00	2.6771e+00	1.2683e+00	-2.0573e-01	3.8413e+00	9.4842e-01	8.0634e-01	9.4707e-01	1.0000e+00	1.0000e+00	9.9912e-01	1.0000e+00	4.0797e-07	1.4558e-14	5.5568e-09	4.6103e-16	3.1569e-09	4.9712e-11	4.8337e-11	8.1877e-14	1.2111e-10	5.1843e-16	5.9058e-11	8.7756e-04	1.2569e-11	2.0821e-08	9.9912e-01	1-2-3-4	9.9912e-01
BPIFC	MNEc.2.28.30612995.PC	1.1746e+01	1.4285e+01	-2.8372e-01	-4.1437e-01	-4.7414e-01	-4.6179e-01	-1.5522e-01	-4.7566e-01	7.7983e-01	-4.2146e-01	-2.4478e-01	-4.7323e-01	-1.1673e-01	2.7696e+00	9.1780e-01	2.0234e-01	1.4291e+01	1.0000e+00	9.9940e-01	1.0000e+00	1.0000e+00	1.0000e+00	1.0000e+00	1.0000e+00	6.3975e-19	2.8338e-25	1.1797e-19	1.4197e-26	9.9301e-22	3.3579e-23	1.1444e-21	1.5188e-24	4.5675e-21	1.7558e-26	6.2738e-24	3.8613e-14	1.9942e-22	1.8945e-18	1.0000e+00	1-2-3-4	1.0000e+00
BPNT1	MNEc.2.30.9832203.PC	9.9332e-01	3.4135e+00	-2.8251e-01	-4.7714e-01	2.2016e-02	2.3080e-01	-5.0302e-01	3.1673e-01	3.4320e-01	-4.2353e-01	-5.6197e-02	9.4931e-01	1.7885e-02	5.6228e-01	1.6337e+00	7.5262e-01	3.4193e+00	8.9109e-01	8.0723e-01	8.8856e-01	1.0000e+00	1.0000e+00	9.9998e-01	1.0000e+00	4.7713e-08	1.8239e-14	2.7499e-08	5.2022e-15	3.3156e-11	1.5484e-11	3.1143e-11	1.1242e-13	5.2442e-10	3.4548e-14	6.3615e-13	1.7817e-05	7.7101e-11	5.0025e-07	9.9998e-01	1-2-3-4	9.9998e-01
BPTF	MNEc.2.11.15577503.PC	8.0144e-01	2.7255e+00	-2.0314e-01	5.6713e-01	-2.5019e-01	-2.6606e-01	1.1561e+00	-3.4280e-01	-1.0275e-01	2.9743e-01	8.1585e-01	-3.3493e-01	7.9665e-01	2.6254e+00	-1.8039e-01	7.8162e-01	2.7269e+00	8.4025e-01	2.8177e-01	6.4154e-01	1.0000e+00	1.0000e+00	9.8995e-01	1.0000e+00	2.7925e-07	9.8461e-13	7.1631e-08	8.0783e-15	7.3732e-09	1.6532e-11	5.4375e-11	2.8827e-12	1.9042e-08	8.7532e-15	1.8634e-11	1.0045e-02	5.7673e-12	2.6072e-06	9.8995e-01	1-2-3-4	9.8995e-01
BRAT1	MNEc.2.13.4605817.PC	3.7291e+00	6.3109e+00	-6.0805e-01	-9.2486e-02	6.3126e-01	-4.2967e-01	-2.0742e-01	8.2892e-01	-6.4618e-01	1.3714e+00	1.5026e-01	9.5356e-01	2.8208e+00	1.5750e-01	1.4329e+00	2.6821e+00	6.3167e+00	9.9978e-01	9.9670e-01	9.9981e-01	1.0000e+00	1.0000e+00	1.0000e+00	1.0000e+00	2.8558e-11	5.6015e-17	1.4165e-10	1.4400e-18	8.2947e-14	6.3784e-14	4.0423e-15	8.8812e-15	1.0685e-12	4.4189e-17	5.1185e-13	8.8859e-09	6.1514e-14	5.3867e-08	1.0000e+00	1-2-3-4	1.0000e+00
BRCA2	MNEc.2.17.11593807.PC	1.3411e+00	3.6598e+00	-2.1266e-01	-4.5580e-01	-3.3940e-04	-4.4031e-01	-2.8642e-01	2.4357e-01	-2.0665e-01	4.8300e-01	-3.6889e-01	-7.6313e-02	1.1007e+00	1.6824e-01	4.7582e-01	1.2680e+00	3.6656e+00	9.4798e-01	7.5751e-01	9.4342e-01	1.0000e+00	1.0000e+00	1.0000e+00	1.0000e+00	3.1785e-08	1.0866e-14	1.4815e-08	6.2924e-16	3.0967e-11	7.4209e-12	4.9802e-12	5.1418e-13	1.4478e-10	1.8473e-15	4.3660e-12	4.0788e-06	3.0404e-12	9.2966e-07	9.9999e-01	1-2-3-4	9.9999e-01
BRD7	MNEc.2.3.3393826.PC	2.5852e+00	4.8339e+00	1.4380e+00	6.2053e-02	-3.7144e-01	-5.3754e-01	2.1719e+00	1.5916e+00	9.1083e-01	3.0952e-01	-4.4473e-01	-7.1327e-01	3.1020e+00	2.5651e+00	1.3541e+00	-2.1161e-01	4.8397e+00	9.9688e-01	4.6410e-01	9.9445e-01	1.0000e+00	1.0000e+00	9.9993e-01	1.0000e+00	9.5220e-08	2.3978e-15	4.2217e-10	3.3687e-17	5.9584e-10	1.1075e-11	4.3713e-12	2.3095e-14	8.1424e-12	2.8540e-17	2.9328e-11	6.8124e-05	1.5384e-12	2.0634e-09	9.9993e-01	1-2-3-4	9.9993e-01
BRF2	MNEc.2.27.7827122.PC	1.6027e+00	4.0403e+00	-5.4097e-02	-1.0784e-01	5.7054e-01	5.1910e-01	1.7851e-01	9.8071e-01	8.4293e-01	8.1813e-01	9.2312e-01	2.0552e+00	1.4815e+00	1.4828e+00	2.7395e+00	2.8534e+00	4.0461e+00	9.7083e-01	9.3165e-01	9.7399e-01	9.9999e-01	1.0000e+00	9.9996e-01	1.0000e+00	1.9067e-08	1.0082e-14	2.2965e-08	2.3863e-15	3.7612e-11	1.6869e-11	2.3244e-11	4.6317e-13	1.1809e-09	1.0411e-13	4.3693e-12	3.5041e-05	2.3231e-10	1.4901e-05	9.9995e-01	1-2-3-4	9.9995e-01
BRI3BP	MNEc.2.8.24468554.PC	4.1413e+00	6.2927e+00	2.6504e-01	-5.7800e-01	-5.3318e-01	-6.6954e-01	3.9426e-01	2.1957e-01	-3.4316e-02	-6.5824e-01	-2.7261e-01	-6.5566e-01	5.4187e-01	2.1581e+00	3.8917e-01	1.3341e-01	6.2985e+00	9.9991e-01	5.5354e-01	9.9987e-01	1.0000e+00	1.0000e+00	1.0000e+00	1.0000e+00	2.2235e-10	1.9098e-17	1.0115e-11	8.6436e-19	3.4569e-13	1.6352e-14	1.7246e-14	8.6494e-17	4.2083e-13	1.1332e-18	2.8079e-15	9.2793e-07	5.7996e-15	1.5879e-10	1.0000e+00	1-2-3-4	1.0000e+00
BRSK1	MNEc.2.10.25036930.PC	3.1739e+00	4.9278e+00	4.9100e+00	-2.3155e-01	2.5151e+00	-1.0820e-01	4.7648e+00	4.2739e+00	4.0670e+00	1.3083e+00	7.4490e-01	1.3211e+00	4.4292e+00	6.0049e+00	4.0612e+00	9.8313e-01	4.8623e+00	9.9919e-01	2.9861e-01	9.9777e-01	1.0000e+00	9.9977e-01	8.4868e-01	9.9977e-01	2.2744e-04	9.8256e-16	2.6190e-07	7.2940e-17	1.8802e-07	4.2935e-09	5.0457e-09	1.8556e-13	1.0152e-10	2.4886e-15	5.0191e-10	1.5109e-01	6.3145e-10	2.6030e-08	8.4868e-01	1-2-3-4	8.4868e-01
BSCL2	MNEc.2.12.22789195.PC	1.7899e+00	4.2600e+00	2.4426e-01	-4.6168e-01	-3.8543e-01	2.2604e-01	-1.1615e-01	-8.8177e-02	1.2059e+00	-5.8320e-01	1.6682e-01	4.6516e-01	-2.5434e-01	2.0575e+00	1.6098e+00	7.0551e-01	4.2657e+00	9.8085e-01	6.4735e-01	9.7560e-01	1.0000e+00	1.0000e+00	9.9992e-01	1.0000e+00	2.2854e-08	2.6917e-15	1.5326e-09	7.3281e-16	1.1508e-11	8.6802e-13	3.2334e-11	1.1085e-14	1.2481e-10	1.6137e-15	4.8405e-14	7.9367e-05	1.0394e-11	6.3920e-08	9.9992e-01	1-2-3-4	9.9992e-01
BSDC1	MNEc.2.2.24459791.PC	1.3677e+00	3.4553e+00	1.2038e+00	-5.3807e-01	-1.4040e-01	-3.6652e-01	5.3589e-01	1.9112e+00	1.4411e+00	-3.1056e-01	-3.7818e-01	-1.5599e-01	1.5178e+00	1.5675e+00	2.2721e+00	1.5228e-01	3.4610e+00	9.5092e-01	4.3855e-01	9.1122e-01	1.0000e+00	1.0000e+00	9.9983e-01	1.0000e+00	1.3278e-06	1.4397e-14	1.7183e-08	1.1942e-15	3.2936e-10	5.5271e-10	3.5437e-10	1.3244e-13	2.2693e-10	2.4622e-15	1.8265e-11	1.6379e-04	3.0454e-10	1.1404e-07	9.9983e-01	1-2-3-4	9.9983e-01
BSN	MNEc.2.16.38297560.PC	2.9825e+00	4.8229e+00	1.1241e+00	5.4711e-01	-5.0062e-01	-4.6107e-01	3.1784e+00	8.5296e-01	5.8538e-01	2.7806e-01	6.2759e-01	-6.1718e-01	3.7740e+00	3.1413e+00	6.4638e-01	6.4126e-01	4.8285e+00	9.9875e-01	3.7634e-01	9.9726e-01	1.0000e+00	1.0000e+00	9.9974e-01	1.0000e+00	4.7415e-08	7.5146e-15	3.2162e-10	4.1208e-17	6.2033e-09	2.0738e-12	2.1194e-12	2.2034e-14	9.8656e-11	3.6525e-17	1.4135e-10	2.6335e-04	3.0933e-13	1.5083e-08	9.9974e-01	1-2-3-4	9.9974e-01
BST1	MNEc.2.3.106923336.PC	8.8271e-01	2.6959e+00	1.0842e-01	-1.5313e-01	3.2674e-01	-3.1085e-01	8.3276e-01	8.1415e-01	-4.9326e-01	8.1151e-01	-5.9310e-01	-3.5268e-01	2.0205e+00	-4.2233e-02	9.2703e-02	2.8858e-01	2.7016e+00	8.6380e-01	2.3650e-01	6.4436e-01	1.0000e+00	1.0000e+00	9.9998e-01	1.0000e+00	6.1267e-07	2.0076e-13	2.8954e-07	7.8020e-15	3.7498e-09	2.5408e-10	2.3690e-11	1.0082e-11	7.9513e-10	8.9968e-15	3.3409e-10	2.3120e-05	1.1581e-11	8.9704e-07	9.9998e-01	1-2-3-4	9.9998e-01
BTAF1	MNEc.2.1.36800569.PC	9.9853e-01	3.0159e+00	2.2010e-01	-5.2003e-01	-5.5842e-01	3.0836e-01	1.6125e-01	-2.1858e-01	1.5762e+00	-7.1954e-01	7.0390e-01	3.2282e-02	-1.1025e-01	2.8065e+00	1.3172e+00	6.1828e-01	3.0183e+00	8.9225e-01	4.0661e-01	8.0269e-01	1.0000e+00	1.0000e+00	9.9219e-01	1.0000e+00	3.7916e-07	4.1276e-14	1.8050e-08	1.5536e-14	3.8232e-10	1.1276e-11	1.3303e-09	1.4205e-13	7.5398e-09	1.0447e-14	1.1831e-12	7.8091e-03	9.2934e-11	9.1714e-07	9.9219e-01	1-2-3-4	9.9219e-01
BTBD19	MNEc.2.2.13560799.PC	7.6000e-01	2.8658e+00	-5.5931e-01	-3.2993e-01	-5.0304e-01	-2.1051e-01	-1.5434e-01	-6.7838e-01	-5.8922e-01	-5.8536e-01	5.6458e-01	-7.9458e-02	-3.8555e-01	8.6185e-01	-4.6767e-01	6.8213e-01	2.8715e+00	8.2702e-01	4.8323e-01	7.3624e-01	1.0000e+00	1.0000e+00	9.9987e-01	1.0000e+00	8.9043e-08	9.0362e-14	2.8976e-08	6.6474e-15	2.6123e-10	5.5276e-12	1.2844e-11	2.7340e-13	7.7307e-09	1.1414e-14	8.8695e-13	1.2537e-04	2.1552e-12	1.5013e-06	9.9987e-01	1-2-3-4	9.9987e-01
BTBD7	MNEc.2.24.36713323.PC	1.3420e+00	3.4399e+00	-5.3801e-01	2.8564e-01	2.5608e-01	-3.7806e-01	-1.6369e-01	-3.4068e-01	-6.6474e-01	1.5052e+00	6.4228e-01	6.3822e-01	9.3749e-01	4.5089e-01	8.0597e-02	3.1039e+00	3.4456e+00	9.4808e-01	3.4610e-01	8.8410e-01	9.9989e-01	1.0000e+00	9.9999e-01	1.0000e+00	2.4931e-08	9.9401e-14	4.4361e-08	1.2049e-15	6.8156e-11	3.2068e-12	2.8776e-12	8.9777e-12	2.4647e-09	1.5883e-14	4.9747e-12	1.2973e-05	2.0304e-12	1.0570e-04	9.9988e-01	1-2-3-4	9.9988e-01
BTBD9	MNEc.2.20.37830554.PC	1.2331e+00	3.3895e+00	2.0534e-01	-3.4441e-01	-3.2825e-01	-3.8862e-01	3.9981e-01	3.0471e-01	5.5223e-01	1.0266e-01	-2.0939e-01	-3.7389e-01	1.4719e+00	1.3719e+00	7.1468e-01	3.8978e-01	3.3952e+00	9.3426e-01	4.4105e-01	8.8328e-01	1.0000e+00	1.0000e+00	9.9988e-01	1.0000e+00	1.5506e-07	2.6166e-14	1.2974e-08	1.3206e-15	2.8016e-10	1.5917e-11	5.3261e-11	3.9908e-13	3.8949e-10	1.7347e-15	1.9124e-11	1.2148e-04	9.8190e-12	2.2928e-07	9.9988e-01	1-2-3-4	9.9988e-01
BTD	MNEc.2.16.65879817.PC	5.1046e+00	7.4976e+00	-5.7132e-01	1.9950e-01	-4.6290e-01	1.3089e+00	1.6158e-01	-6.4729e-01	1.6278e+00	2.9638e-01	2.7586e+00	1.6194e+00	3.4535e-01	4.8124e+00	2.1042e+00	4.1098e+00	7.5033e+00	9.9999e-01	9.9660e-01	9.9999e-01	1.0000e+00	1.0000e+00	9.9997e-01	1.0000e+00	2.0220e-12	7.1385e-18	7.4193e-13	5.1315e-18	1.2622e-14	1.3862e-16	4.9427e-14	4.8610e-17	2.8212e-11	1.3318e-17	1.1143e-16	2.6119e-05	1.8775e-14	9.3837e-08	9.9997e-01	1-2-3-4	9.9997e-01
BTG2	MNEc.2.5.33078.PC	1.5324e+00	3.2004e+00	-3.8104e-01	-4.4790e-01	-5.4801e-01	5.7110e-01	-2.5831e-01	-5.5425e-01	6.5257e-01	-5.8614e-01	8.9415e-01	4.5451e-01	-2.6403e-01	1.7475e+00	8.3706e-01	1.2844e+00	3.2060e+00	9.6588e-01	3.2332e-01	9.1731e-01	1.0000e+00	1.0000e+00	9.9955e-01	1.0000e+00	6.2122e-08	3.1870e-14	1.2090e-08	1.8605e-14	9.5152e-11	3.4044e-12	1.0372e-10	1.2630e-13	7.6413e-09	1.8062e-14	5.4298e-13	4.4590e-04	2.0118e-11	2.7805e-06	9.9955e-01	1-2-3-4	9.9955e-01
BTRC	MNEc.2.1.27949207.UKUL47	8.2250e-01	2.3820e+00	-1.6689e-01	1.8194e+00	-5.9965e-01	-5.9901e-01	1.6434e+00	-4.3866e-01	-5.5743e-01	1.4198e+00	1.0167e+00	-7.4095e-01	1.6942e+00	1.2657e+00	-5.4278e-01	1.5009e+00	2.3873e+00	8.4665e-01	1.4986e-01	4.9999e-01	9.9997e-01	1.0000e+00	9.9903e-01	1.0000e+00	6.6957e-07	3.8826e-11	7.0663e-08	8.2779e-15	4.9953e-08	2.9244e-11	4.2099e-11	8.4280e-11	6.6691e-08	7.5806e-15	3.2466e-10	9.6772e-04	5.5226e-12	3.0133e-05	9.9900e-01	1-2-3-4	9.9900e-01
BUB1	MNEc.2.15.13182515.PC	1.4990e+00	3.8150e+00	-3.0253e-01	-1.7833e-01	-5.5959e-01	-6.5165e-01	1.1145e-01	-5.2195e-01	-4.5778e-01	1.2196e-01	-4.8712e-01	-6.8849e-01	4.7912e-01	2.7007e-01	-2.8740e-01	4.1955e-01	3.8207e+00	9.6325e-01	5.2669e-01	9.4337e-01	1.0000e+00	1.0000e+00	1.0000e+00	1.0000e+00	1.8080e-08	1.4401e-14	2.8595e-09	2.7060e-16	5.4151e-11	8.9080e-13	1.9542e-12	1.5665e-13	7.7149e-11	3.1564e-16	7.3008e-13	3.6075e-06	3.6691e-13	9.2194e-08	1.0000e+00	1-2-3-4	1.0000e+00
BUB3	MNEc.2.1.9718922.PC	2.8770e+00	5.1723e+00	3.2240e+00	-5.3908e-01	-2.2335e-01	-3.4320e-01	2.6456e+00	3.1083e+00	2.0023e+00	-3.1034e-01	-5.8032e-01	-5.9335e-01	3.6694e+00	2.6055e+00	2.3493e+00	-6.0482e-01	5.1781e+00	9.9841e-01	5.6558e-01	9.9767e-01	1.0000e+00	1.0000e+00	9.9996e-01	1.0000e+00	2.6691e-06	2.7559e-16	2.7236e-10	2.4176e-17	8.1358e-10	1.6698e-10	2.4754e-11	2.5424e-15	2.7336e-12	1.7257e-17	4.9692e-11	3.4297e-05	6.9809e-12	3.8277e-10	9.9996e-01	1-2-3-4	9.9996e-01
BUD13	MNEc.2.7.24856796.PC	1.4995e+00	3.7569e+00	1.0040e+00	2.9586e-01	-4.1741e-01	-8.3606e-02	2.9063e+00	8.5405e-01	1.3134e+00	1.2950e-03	8.0522e-01	2.2820e-02	2.2389e+00	3.5594e+00	1.7697e+00	7.9768e-01	3.7592e+00	9.6330e-01	6.7996e-01	9.5568e-01	1.0000e+00	1.0000e+00	9.9197e-01	1.0000e+00	4.1858e-07	4.9048e-14	4.5344e-09	1.1439e-15	3.8596e-08	2.4200e-11	1.3187e-10	1.3561e-13	1.7287e-09	1.8559e-15	4.7996e-11	8.0277e-03	4.7827e-11	2.5169e-07	9.9197e-01	1-2-3-4	9.9197e-01
BZRAP1	MNEc.2.11.32057693.PC	8.4333e-01	2.6408e+00	4.4817e-01	-5.8333e-01	-3.4408e-01	-5.4426e-01	7.0605e-03	1.0906e+00	1.2077e-01	-4.4581e-01	-6.3098e-01	-4.9871e-01	1.1023e+00	2.1450e-01	9.3849e-01	-2.2382e-01	2.6466e+00	8.5278e-01	3.0753e-01	6.8299e-01	1.0000e+00	1.0000e+00	9.9995e-01	1.0000e+00	1.5206e-06	8.4625e-14	7.0131e-08	5.1738e-15	6.3581e-10	5.4505e-10	1.1057e-10	6.3279e-13	8.2714e-10	7.2960e-15	4.5780e-11	4.7397e-05	9.2163e-11	3.1292e-07	9.9995e-01	1-2-3-4	9.9995e-01
BZW2	MNEc.2.4.49246044.PC	7.1659e-01	2.2281e+00	8.6626e-01	-5.5075e-01	-4.8478e-01	-4.6565e-01	2.1093e-01	3.0471e-01	5.7672e-01	-7.1096e-01	-6.4432e-01	-4.1310e-01	1.1928e-02	8.4529e-01	7.5257e-01	-5.0798e-01	2.2336e+00	8.1225e-01	1.4056e-01	4.2366e-01	1.0000e+00	9.9999e-01	9.9947e-01	9.9999e-01	1.0301e-05	2.3597e-13	1.3121e-07	1.6040e-14	2.6301e-09	2.3084e-10	8.1722e-10	8.8895e-13	2.0750e-09	2.2986e-14	9.6175e-12	5.2396e-04	1.5538e-10	4.2077e-07	9.9947e-01	1-2-3-4	9.9947e-01
C10H19orf12	MNEc.2.10.1500499.PC	7.0609e+00	9.5747e+00	-5.2912e-01	8.8442e-01	1.9737e-01	1.0309e+00	1.4277e-01	-3.2787e-01	3.2933e-01	2.7515e+00	3.5852e+00	2.2715e+00	1.9407e+00	2.8493e+00	1.8379e+00	7.9211e+00	9.5805e+00	1.0000e+00	6.4263e-01	1.0000e+00	9.9999e-01	1.0000e+00	1.0000e+00	1.0000e+00	1.8657e-14	2.8933e-19	2.8412e-14	2.2653e-20	1.0120e-16	2.4216e-18	2.0812e-17	1.1607e-16	1.5843e-12	5.0048e-19	3.6748e-17	2.3808e-09	8.5126e-17	5.0875e-06	9.9999e-01	1-2-3-4	9.9999e-01
C10H19orf47	MNEc.2.10.10775627.PC	2.3007e+00	4.9084e+00	-2.4495e-01	3.6018e-01	-2.1719e-01	2.2622e-01	7.2942e-01	1.5517e-01	6.6833e-01	8.3319e-01	1.6054e+00	4.5429e-01	1.8427e+00	2.7497e+00	1.4231e+00	2.3860e+00	4.9142e+00	9.9401e-01	9.9079e-01	9.9499e-01	1.0000e+00	1.0000e+00	9.9991e-01	1.0000e+00	1.6645e-09	4.0126e-15	5.0725e-10	1.6471e-16	1.8118e-11	3.4152e-13	2.1067e-12	6.4964e-14	7.6983e-10	3.5359e-16	1.3598e-12	8.7770e-05	1.5189e-12	6.8808e-07	9.9991e-01	1-2-3-4	9.9991e-01
C10H19orf54	MNEc.2.10.11032315.PC	4.7695e+00	7.0442e+00	4.4987e-01	4.0059e-01	-6.2710e-01	-6.5720e-01	1.9033e+00	-5.1359e-02	1.0125e-01	-1.6385e-01	3.5736e-01	-8.3160e-01	1.9834e+00	2.5625e+00	4.5085e-02	2.1449e-01	7.0500e+00	9.9998e-01	4.9280e-01	9.9997e-01	1.0000e+00	1.0000e+00	1.0000e+00	1.0000e+00	6.0303e-11	3.2215e-17	1.4439e-12	1.5759e-19	1.9779e-12	1.5528e-15	4.1758e-15	4.7848e-17	3.1810e-13	1.3392e-19	1.3753e-14	4.1722e-07	4.6536e-16	3.3915e-11	1.0000e+00	1-2-3-4	1.0000e+00
C11H17orf62	MNEc.2.11.903625.PC	1.1678e+00	3.1263e+00	-4.9905e-01	1.5308e+00	-4.3513e-01	-5.0820e-01	9.4934e-01	-6.1694e-01	-7.3502e-01	2.0116e+00	1.5638e+00	-5.0505e-01	2.0367e+00	9.3844e-01	-7.0089e-01	3.4720e+00	3.1318e+00	9.2439e-01	4.5675e-01	8.7105e-01	9.9949e-01	1.0000e+00	9.9992e-01	1.0000e+00	5.6146e-08	3.5990e-12	1.8595e-08	1.8383e-15	1.8203e-09	3.4949e-12	5.0393e-12	5.9315e-11	4.2352e-08	2.3512e-15	1.2869e-10	8.2077e-05	6.9138e-13	5.0788e-04	9.9941e-01	1-2-3-4	9.9941e-01
C11H17orf80	MNEc.2.11.8388106.PC	2.1075e+00	4.7659e+00	-3.6213e-01	9.9293e-02	-3.3435e-01	1.3052e+00	2.7172e-01	-4.2093e-01	9.6722e-01	1.5677e-01	2.1825e+00	1.2960e+00	5.0822e-01	2.9306e+00	1.2359e+00	2.9979e+00	4.7716e+00	9.9069e-01	9.6917e-01	9.9202e-01	1.0000e+00	1.0000e+00	9.9982e-01	1.0000e+00	1.7644e-09	3.0551e-15	5.3771e-10	2.7427e-15	8.7678e-12	1.2584e-13	5.8206e-12	1.8999e-14	4.0357e-09	3.4093e-15	8.7394e-14	1.8483e-04	1.3705e-12	3.9086e-06	9.9981e-01	1-2-3-4	9.9981e-01
C12H11orf24	MNEc.2.12.27500064.PC	3.0665e+00	5.1236e+00	-5.1494e-01	9.7643e-01	-2.8035e-01	1.8475e-01	5.2159e-01	-5.0144e-01	1.1043e-01	1.1675e+00	2.2585e+00	6.7867e-01	9.0870e-01	2.6886e+00	7.9434e-01	3.7051e+00	5.1293e+00	9.9897e-01	2.4633e-01	9.9654e-01	9.9999e-01	1.0000e+00	9.9995e-01	1.0000e+00	5.4472e-10	1.0105e-14	2.6726e-10	9.1226e-17	6.8415e-12	4.5887e-14	3.5528e-13	8.5487e-14	2.1102e-09	3.6121e-16	9.6461e-14	4.6465e-05	2.1762e-13	8.7428e-06	9.9994e-01	1-2-3-4	9.9994e-01
C12H11orf31	MNEc.2.12.17641241.PC	2.8911e+00	4.7707e+00	9.5020e-01	-5.3624e-02	-5.2603e-01	-3.1122e-01	1.7325e+00	1.1351e-01	1.1819e+00	-4.8123e-01	3.4223e-01	-6.2764e-01	1.2189e+00	2.8753e+00	7.4911e-01	2.3004e-01	4.7764e+00	9.9846e-01	2.5434e-01	9.9499e-01	1.0000e+00	1.0000e+00	9.9984e-01	1.0000e+00	3.5823e-08	2.1249e-15	3.4205e-10	6.5612e-17	2.5054e-10	4.2606e-13	9.4381e-12	4.3247e-15	5.7665e-11	4.0205e-17	4.4403e-13	1.6093e-04	4.4187e-13	6.5982e-09	9.9984e-01	1-2-3-4	9.9984e-01
C12H11orf74	MNEc.2.12.3893448.PC	2.4042e+00	4.6992e+00	-9.3531e-02	-2.4307e-01	-4.7542e-01	6.6041e-02	4.4830e-01	-1.4434e-01	7.5176e-01	-2.8081e-01	4.2394e-01	-1.0505e-01	9.5689e-01	2.2094e+00	9.8697e-01	6.5323e-01	4.7049e+00	9.9528e-01	4.2228e-01	9.9077e-01	1.0000e+00	1.0000e+00	9.9996e-01	1.0000e+00	3.8193e-09	1.6198e-15	4.5317e-10	1.8442e-16	1.5355e-11	2.7745e-13	4.1333e-12	8.0900e-15	8.2070e-11	1.5792e-16	2.8638e-13	4.0962e-05	9.0099e-13	2.0614e-08	9.9996e-01	1-2-3-4	9.9996e-01
C12H11orf85	MNEc.2.12.25098525.PC	4.0946e+00	6.7268e+00	-2.0366e-01	-6.6021e-01	-5.0274e-01	-1.3764e-01	-7.1568e-01	-3.1568e-01	7.8089e-01	-8.1598e-01	-7.6032e-01	-8.9094e-02	-6.0144e-01	1.0519e+00	8.2363e-01	-6.2566e-01	6.7326e+00	9.9990e-01	8.6794e-01	9.9991e-01	1.0000e+00	1.0000e+00	1.0000e+00	1.0000e+00	2.7811e-11	5.8166e-18	3.9930e-12	1.0826e-18	9.8773e-15	1.7547e-15	4.1475e-14	2.2138e-17	5.0383e-14	1.5373e-18	7.4297e-17	2.6740e-08	5.8042e-15	1.0177e-11	1.0000e+00	1-2-3-4	1.0000e+00
C12H11orf98	MNEc.2.12.22944067.PC	2.5625e+00	5.0737e+00	1.0942e+00	-5.4657e-01	8.7444e-02	-3.0076e-01	5.9264e-01	1.4578e+00	1.4468e+00	-3.6169e-01	-6.1698e-01	5.0373e-01	1.6041e+00	1.5315e+00	2.6562e+00	2.1430e-01	5.0795e+00	9.9672e-01	7.2269e-01	9.9623e-01	1.0000e+00	1.0000e+00	1.0000e+00	1.0000e+00	2.4842e-08	3.3991e-16	6.9911e-10	3.3453e-17	9.0369e-12	4.6856e-12	8.6458e-12	2.8346e-15	3.1528e-12	2.7079e-16	5.3644e-13	3.6292e-06	1.7758e-11	3.1671e-09	1.0000e+00	1-2-3-4	1.0000e+00
C13H16orf13	MNEc.2.13.42478746.PC	1.5760e+01	1.7523e+01	2.0290e+00	1.0797e+00	5.0056e-01	4.1670e-01	4.3110e+00	3.9959e+00	4.2130e+00	2.8985e+00	2.6396e+00	1.5084e+00	8.4645e+00	8.8831e+00	7.3093e+00	5.3434e+00	1.7529e+01	1.0000e+00	3.3332e-01	1.0000e+00	1.0000e+00	1.0000e+00	1.0000e+00	1.0000e+00	7.5908e-20	5.1037e-27	6.4263e-22	6.1970e-29	1.6775e-20	5.7425e-22	1.7918e-21	1.8320e-24	2.0211e-21	9.7176e-28	1.3813e-18	2.8954e-11	2.8367e-19	1.5136e-16	1.0000e+00	1-2-3-4	1.0000e+00
C13H16orf52	MNEc.2.13.25678641.PC	9.2520e-01	3.1784e+00	6.1064e-01	-4.7063e-01	-3.8317e-01	2.0439e+00	1.6871e-01	-2.3341e-02	3.7668e+00	-5.3809e-01	1.3474e+00	9.7373e-01	-1.1531e-01	3.2042e+00	2.7293e+00	9.1001e-01	3.1783e+00	8.7490e-01	6.0733e-01	8.3686e-01	1.0000e+00	1.0000e+00	9.8657e-01	1.0000e+00	6.4102e-07	3.1813e-14	1.8588e-08	5.8132e-13	2.6753e-10	1.2159e-11	1.4192e-07	1.4838e-13	2.2820e-08	6.2795e-14	8.0436e-13	1.3424e-02	1.6510e-09	1.2350e-06	9.8657e-01	1-2-3-4	9.8657e-01
C13H16orf59	MNEc.2.13.40447914.PC	8.0658e+00	1.0444e+01	1.6887e+00	-7.0878e-01	-4.9950e-01	-1.9156e-01	1.0177e+00	1.6205e+00	1.8205e+00	-7.4545e-01	-3.5915e-01	-8.9946e-02	1.8988e+00	2.7890e+00	2.5585e+00	3.8004e-01	1.0450e+01	1.0000e+00	9.9951e-01	1.0000e+00	1.0000e+00	1.0000e+00	1.0000e+00	1.0000e+00	4.1627e-13	9.9752e-22	7.7154e-16	1.8340e-22	1.0252e-16	2.9053e-17	8.7134e-17	4.9944e-21	2.4338e-17	2.9425e-22	4.5087e-18	2.7994e-10	6.0460e-17	1.9777e-14	1.0000e+00	1-2-3-4	1.0000e+00
C13H16orf62	MNEc.2.13.27468590.PC	3.3446e+00	5.5107e+00	1.3794e+00	3.4578e-01	-5.8918e-01	-6.6534e-01	2.5164e+00	6.8882e-01	1.0724e+00	4.0463e-02	-1.8671e-01	-7.9946e-01	2.2912e+00	3.4266e+00	8.8359e-01	-1.6501e-01	5.5164e+00	9.9946e-01	3.4903e-01	9.9871e-01	1.0000e+00	1.0000e+00	9.9990e-01	1.0000e+00	1.7513e-08	9.6993e-16	5.3820e-11	5.2828e-18	2.7722e-10	2.9160e-13	1.3348e-12	2.6161e-15	3.1044e-12	4.9257e-18	9.5429e-13	1.0422e-04	1.0959e-13	4.8347e-10	9.9990e-01	1-2-3-4	9.9990e-01
C13H7orf26	MNEc.2.13.2001051.PC	3.4520e+00	5.8530e+00	-4.7017e-01	-3.4410e-01	2.5621e+00	-6.4030e-02	-5.9127e-01	1.7303e+00	-2.4560e-01	2.7918e+00	2.5271e-01	3.2609e+00	2.1537e+00	2.7332e-02	3.4176e+00	5.5530e+00	5.8587e+00	9.9958e-01	6.4058e-01	9.9945e-01	9.9989e-01	1.0000e+00	1.0000e+00	1.0000e+00	1.1260e-10	9.0077e-17	3.4671e-08	9.5923e-18	9.8373e-14	1.4589e-12	2.9183e-14	6.7105e-13	3.8829e-12	2.5737e-14	3.1620e-13	1.8900e-08	1.7041e-11	1.1485e-04	9.9989e-01	1-2-3-4	9.9989e-01
C13H7orf43	MNEc.2.13.8251696.PC	6.8988e-01	2.0993e+00	1.9752e+00	-2.1364e-01	-5.4292e-01	-5.1644e-01	1.9336e+00	1.3018e+00	1.0704e+00	-4.4242e-01	-4.5249e-01	-6.9314e-01	2.1448e+00	1.4897e+00	9.2487e-01	-5.3245e-01	2.1036e+00	8.0269e-01	7.9712e-02	2.8136e-01	1.0000e+00	9.9982e-01	9.9671e-01	9.9982e-01	1.7807e-04	6.8988e-13	1.5440e-07	1.9196e-14	1.8682e-07	3.0845e-09	3.4265e-09	2.2194e-12	4.3416e-09	1.6227e-14	1.7569e-09	3.1085e-03	3.1082e-10	5.3504e-07	9.9671e-01	1-2-3-4	9.9671e-01
C13H7orf50	MNEc.2.13.5917390.PC	1.5634e+00	3.9582e+00	-4.5915e-01	-4.9420e-01	2.3100e-01	4.3142e-01	-6.3228e-01	8.6927e-02	2.0902e-01	-6.6222e-02	1.3149e-01	1.6925e+00	3.8380e-03	1.5750e-01	2.0169e+00	2.0785e+00	3.9639e+00	9.6816e-01	5.9512e-01	9.5620e-01	1.0000e+00	1.0000e+00	1.0000e+00	1.0000e+00	9.0644e-09	5.0037e-15	1.2696e-08	2.3559e-15	7.0251e-12	2.6027e-12	6.5243e-12	7.3032e-14	2.3052e-10	5.4576e-14	1.7574e-13	2.0017e-06	5.3164e-11	3.0230e-06	9.9999e-01	1-2-3-4	9.9999e-01
C14H5orf15	MNEc.2.14.41845432.PC	9.8803e-01	2.9110e+00	3.4692e-01	-4.0383e-01	7.1272e-01	-1.1512e-01	8.3953e-02	1.9386e+00	4.3501e-01	1.9408e-01	-2.3946e-01	7.9605e-01	1.8276e+00	6.8347e-01	1.8182e+00	8.4359e-01	2.9167e+00	8.8990e-01	4.1052e-01	8.0053e-01	1.0000e+00	1.0000e+00	9.9992e-01	1.0000e+00	6.4656e-07	6.8685e-14	4.2912e-07	7.4614e-15	4.0746e-10	2.0621e-09	1.2238e-10	1.4826e-12	1.0939e-09	7.7216e-14	1.3056e-10	7.4916e-05	3.7512e-10	1.9620e-06	9.9992e-01	1-2-3-4	9.9992e-01
C14H5orf58	MNEc.2.14.10842028.PC	9.5805e-01	2.9402e+00	-3.0412e-02	-4.6546e-01	-5.2167e-01	-4.0143e-01	-1.6039e-03	4.5493e-02	3.9991e-01	-5.9418e-01	-1.3466e-01	-5.4804e-01	2.7497e-01	1.4369e+00	7.4599e-01	-1.8188e-01	2.9458e+00	8.8295e-01	2.7897e-01	7.1753e-01	1.0000e+00	1.0000e+00	9.9960e-01	1.0000e+00	2.5357e-07	5.5725e-14	2.3388e-08	3.6084e-15	3.1286e-10	2.4661e-11	1.0555e-10	2.2572e-13	1.3019e-09	3.2691e-15	3.4199e-12	3.9702e-04	2.9698e-11	1.7300e-07	9.9960e-01	1-2-3-4	9.9960e-01
C14H5orf63	MNEc.2.14.48292038.PC	8.9040e-01	2.8258e+00	-1.3110e-01	5.5284e-01	-3.3901e-01	-4.4930e-01	1.2570e+00	-1.8132e-01	-2.5732e-01	1.0533e+00	2.5681e-01	-4.8461e-01	1.9148e+00	1.3747e+00	-1.5498e-01	9.7341e-01	2.8314e+00	8.6587e-01	3.8993e-01	7.5268e-01	1.0000e+00	1.0000e+00	9.9955e-01	1.0000e+00	2.6169e-07	7.5637e-13	4.6349e-08	4.2057e-15	7.3852e-09	1.9036e-11	3.0241e-11	1.3046e-11	4.1729e-09	4.9232e-15	1.9418e-10	4.4771e-04	4.8545e-12	3.2191e-06	9.9955e-01	1-2-3-4	9.9955e-01
C15H2orf44	MNEc.2.15.70809141.PC	2.7889e+00	5.0546e+00	2.4547e-01	-7.0259e-02	2.4791e-01	1.4044e-01	4.5742e-01	1.1110e+00	1.2547e+00	9.8242e-01	7.3660e-01	9.5594e-01	1.9220e+00	1.9924e+00	2.7391e+00	2.6019e+00	5.0604e+00	9.9805e-01	7.0915e-01	9.9772e-01	1.0000e+00	1.0000e+00	9.9999e-01	1.0000e+00	3.6772e-09	1.0636e-15	1.0571e-09	9.6547e-17	6.9168e-12	2.2032e-12	5.8039e-12	6.5420e-14	7.4367e-11	8.0159e-16	1.1658e-12	1.0960e-05	2.2460e-11	8.0795e-07	9.9999e-01	1-2-3-4	9.9999e-01
C15H2orf68	MNEc.2.15.19126980.PC	1.8064e+00	4.2464e+00	-3.3982e-01	-2.7005e-01	1.6869e+00	-6.0635e-02	-5.0608e-01	2.1849e+00	-1.1863e-01	7.8063e-01	-4.2433e-01	2.3437e+00	1.6075e+00	-4.3896e-01	3.2614e+00	1.8383e+00	4.2521e+00	9.8155e-01	7.9822e-01	9.8087e-01	1.0000e+00	1.0000e+00	1.0000e+00	1.0000e+00	6.1448e-09	4.3179e-15	1.8679e-07	3.9078e-16	4.8383e-12	1.6798e-10	1.5802e-12	2.6436e-13	3.3016e-11	1.2588e-13	3.6340e-12	2.6108e-07	4.8085e-10	8.9556e-07	1.0000e+00	1-2-3-4	1.0000e+00
C16H3orf18	MNEc.2.16.36501413.PC	9.2514e+00	1.1203e+01	-2.3414e-01	6.5501e-01	-5.4933e-01	-3.2785e-01	2.0754e+00	-4.3055e-01	-1.9922e-01	3.9460e-01	9.6338e-01	-4.8536e-01	3.1067e+00	2.5633e+00	-7.5762e-02	1.5895e+00	1.1209e+01	1.0000e+00	4.9996e-01	1.0000e+00	1.0000e+00	1.0000e+00	1.0000e+00	1.0000e+00	8.6573e-16	4.0136e-21	1.1977e-16	2.3330e-23	2.0386e-16	4.4976e-20	1.4498e-19	1.2005e-20	8.9049e-17	2.0612e-23	1.2668e-17	2.8988e-11	2.4434e-20	5.5781e-14	1.0000e+00	1-2-3-4	1.0000e+00
C16H3orf33	MNEc.2.16.87276996.PC	7.6899e+00	9.6986e+00	-1.6387e-01	3.4653e-01	2.4144e+00	-6.2470e-01	1.2750e+00	2.0960e+00	-2.9241e-01	4.5478e+00	1.4553e-01	1.4887e+00	5.6281e+00	2.2381e+00	2.1408e+00	4.7699e+00	9.7044e+00	1.0000e+00	7.4483e-01	1.0000e+00	1.0000e+00	1.0000e+00	1.0000e+00	1.0000e+00	3.2520e-14	6.3032e-20	3.5204e-12	3.7633e-22	1.0315e-15	4.8313e-16	3.7380e-18	5.4582e-15	4.3280e-16	6.2048e-20	1.3447e-13	4.3810e-10	1.2854e-16	2.7000e-09	1.0000e+00	1-2-3-4	1.0000e+00
C16H3orf58	MNEc.2.16.78078334.PC	9.8536e-01	3.3875e+00	1.0668e-01	-2.7939e-02	2.2351e+00	2.4173e+00	-3.8621e-01	3.0044e+00	1.5499e+00	1.1082e+00	5.0366e+00	2.4083e+00	1.8198e+00	3.5735e+00	2.8634e+00	3.7280e+00	3.3845e+00	8.8930e-01	6.6952e-01	8.6650e-01	9.9942e-01	1.0000e+00	9.8052e-01	1.0000e+00	1.2414e-07	5.4485e-14	4.7700e-06	8.4870e-13	4.6073e-11	8.0106e-09	5.3232e-10	4.0616e-12	6.8944e-05	1.0555e-12	4.2812e-11	1.9412e-02	1.3895e-09	5.0195e-04	9.8001e-01	1-2-3-4	9.8001e-01
C16H3orf67	MNEc.2.16.29525318.PC	8.4518e-01	3.1034e+00	-2.0133e-01	-4.1847e-01	4.8655e-01	-1.8625e-01	-2.5157e-01	9.7381e-01	2.1852e-01	6.9793e-01	-2.2254e-01	1.0221e+00	1.3907e+00	2.7721e-01	2.2155e+00	1.5064e+00	3.1092e+00	8.5331e-01	7.4272e-01	8.3927e-01	9.9999e-01	1.0000e+00	9.9998e-01	1.0000e+00	1.1747e-07	4.2639e-14	1.6368e-07	4.0670e-15	1.2082e-10	1.4358e-10	4.7733e-11	3.0370e-12	7.3024e-10	8.3431e-14	3.0658e-11	1.8876e-05	6.0113e-10	5.7951e-06	9.9998e-01	1-2-3-4	9.9998e-01
C18H2orf76	MNEc.2.18.11733170.PC	7.7057e-01	3.2036e+00	-1.5412e-01	1.7692e+00	-1.7124e-01	1.7118e-01	6.6684e-01	-3.1335e-01	-2.3499e-01	1.7857e+00	2.6273e+00	2.2057e-01	1.0070e+00	2.0148e+00	-1.5394e-01	2.8931e+00	3.2089e+00	8.3048e-01	7.4458e-01	8.1489e-01	9.9989e-01	1.0000e+00	9.9918e-01	1.0000e+00	1.0398e-07	5.2149e-12	2.8576e-08	7.3538e-15	7.9500e-10	5.8850e-12	1.3339e-11	2.9515e-11	4.1031e-07	1.0462e-14	1.0060e-11	8.1900e-04	2.0388e-12	1.1209e-04	9.9907e-01	1-2-3-4	9.9907e-01
C18H2orf80	MNEc.2.18.82066721.PC	1.1352e+01	1.3235e+01	-2.3547e-01	-3.1366e-01	-5.6531e-01	-8.5377e-02	3.7710e-01	-2.3370e-01	8.1857e-01	-2.8396e-01	6.4535e-01	2.4090e-01	8.4645e-01	3.4032e+00	2.0793e+00	1.9418e+00	1.3241e+01	1.0000e+00	4.4429e-01	1.0000e+00	1.0000e+00	1.0000e+00	1.0000e+00	1.0000e+00	8.0224e-18	4.0097e-24	1.0731e-18	3.7900e-25	3.7959e-20	6.5777e-22	1.4040e-20	2.3391e-23	3.9797e-19	1.0201e-24	6.4676e-22	1.8637e-12	3.2454e-20	1.1669e-15	1.0000e+00	1-2-3-4	1.0000e+00
C19H3orf17	MNEc.2.19.44795695.PC	1.1304e+01	1.3787e+01	1.3908e+00	-3.8014e-01	-1.7663e-01	-3.0450e-01	2.3439e+00	2.0130e+00	2.6644e+00	1.6022e-01	-1.3251e-01	2.1206e-02	4.8569e+00	5.3409e+00	3.9898e+00	7.7888e-01	1.3792e+01	1.0000e+00	9.9997e-01	1.0000e+00	1.0000e+00	1.0000e+00	1.0000e+00	1.0000e+00	9.5255e-17	9.6598e-25	7.3729e-19	6.4248e-26	9.8731e-19	3.2594e-20	2.7639e-19	1.8263e-23	1.8635e-20	1.7270e-25	1.8601e-18	4.5338e-11	7.4164e-19	2.2512e-17	1.0000e+00	1-2-3-4	1.0000e+00
C19H3orf70	MNEc.2.19.23195314.PC	1.3849e+00	3.2240e+00	1.5973e-02	2.5282e+00	4.4823e-01	-4.6969e-01	5.0185e+00	-1.5127e-01	-2.5282e-01	1.3847e+00	1.6805e+00	3.1710e-01	3.0232e+00	4.0798e+00	-2.4754e-01	1.1686e+00	3.1884e+00	9.5273e-01	2.7840e-01	8.7148e-01	1.0000e+00	1.0000e+00	9.0921e-01	9.9998e-01	1.4678e-07	2.8567e-11	1.1352e-07	1.6042e-15	1.7047e-05	8.1554e-12	1.2215e-11	1.1185e-11	4.4247e-08	1.2467e-14	9.9633e-10	9.0770e-02	1.5682e-12	2.0170e-06	9.0921e-01	1-2-3-4	9.0921e-01
C1D	MNEc.2.15.33959396.PC	1.0850e+00	2.9582e+00	2.4909e+00	-4.2124e-01	7.2797e-02	-4.5906e-01	1.8308e+00	3.2616e+00	1.4428e+00	-1.8924e-01	-5.6985e-01	-1.3355e-01	2.7176e+00	1.4518e+00	2.8236e+00	-1.9379e-01	2.9638e+00	9.0995e-01	2.6482e-01	7.6372e-01	1.0000e+00	9.9992e-01	9.9952e-01	9.9992e-01	8.0797e-05	5.9188e-14	8.8192e-08	3.0315e-15	2.0406e-08	3.8908e-08	1.1176e-09	5.5013e-13	4.5851e-10	8.1449e-15	9.0912e-10	3.9420e-04	3.4067e-09	1.6147e-07	9.9952e-01	1-2-3-4	9.9952e-01
C1H10orf107	MNEc.2.1.50807035.PC	1.0233e+00	3.3193e+00	-3.5351e-01	-4.2460e-01	-4.5853e-01	1.1299e+00	-6.5903e-01	-4.7677e-01	1.4741e+00	-5.6791e-01	5.6467e-01	9.5117e-01	-7.1510e-01	1.3510e+00	1.6484e+00	8.2599e-01	3.3250e+00	8.9761e-01	7.1626e-01	8.8351e-01	1.0000e+00	1.0000e+00	9.9986e-01	1.0000e+00	5.0337e-08	2.5574e-14	1.1299e-08	5.1235e-14	2.8762e-11	3.0948e-12	5.2300e-10	1.0017e-13	2.7215e-09	4.3105e-14	1.4616e-13	1.3609e-04	9.9091e-11	7.3589e-07	9.9986e-01	1-2-3-4	9.9986e-01
C1H10orf35	MNEc.2.1.58360933.PC	1.5656e+00	3.7348e+00	-4.0605e-01	2.2835e+00	1.9579e-01	-4.6353e-01	2.4778e+00	1.9811e-01	-6.2012e-01	3.6085e+00	1.3114e+00	-3.5606e-01	4.6834e+00	1.9396e+00	-2.4037e-01	2.3545e+00	3.7404e+00	9.6831e-01	4.8886e-01	9.4748e-01	9.9999e-01	1.0000e+00	9.9980e-01	1.0000e+00	1.7134e-08	5.0169e-12	1.9582e-08	5.0190e-16	1.5139e-08	5.6236e-12	1.6173e-12	5.7766e-10	5.8352e-09	8.1622e-16	1.4056e-08	2.0273e-04	4.9177e-13	9.5461e-06	9.9979e-01	1-2-3-4	9.9979e-01
C1H14orf119	MNEc.2.1.161279384.PC	1.0745e+00	3.5085e+00	1.1317e+00	-3.6058e-01	-3.5486e-01	2.5590e-01	9.5858e-01	1.0992e+00	1.8595e+00	-4.5282e-01	5.1329e-01	4.8960e-02	1.1823e+00	2.8499e+00	2.0002e+00	3.8839e-01	3.5130e+00	9.0794e-01	7.1860e-01	8.9532e-01	1.0000e+00	1.0000e+00	9.9722e-01	1.0000e+00	9.9513e-07	1.9171e-14	9.2795e-09	4.4296e-15	7.7133e-10	7.5402e-11	8.2179e-10	8.4458e-14	1.5640e-09	3.4926e-15	7.4652e-12	2.7768e-03	1.4411e-10	1.7379e-07	9.9722e-01	1-2-3-4	9.9722e-01
C1H15orf40	MNEc.2.1.91656017.PC	2.2369e+00	4.4318e+00	3.1333e-01	-3.6574e-01	8.0596e-01	-3.7023e-01	7.0618e-02	2.3968e+00	-1.7106e-01	1.1084e+00	-4.9065e-01	1.0440e-01	2.8136e+00	-5.6263e-02	1.5536e+00	8.4006e-01	4.4376e+00	9.9307e-01	5.6346e-01	9.8986e-01	1.0000e+00	1.0000e+00	1.0000e+00	1.0000e+00	1.8038e-08	2.2601e-15	1.6032e-08	1.2499e-16	1.1910e-11	1.7851e-10	9.1374e-13	3.6687e-13	1.8490e-11	4.7340e-16	3.8102e-11	4.1116e-07	6.1482e-12	5.8661e-08	1.0000e+00	1-2-3-4	1.0000e+00
C1H15orf57	MNEc.2.1.147891643.PC	1.8250e+00	3.8303e+00	2.4089e-01	4.5651e-01	-2.5192e-01	-4.0279e-01	1.4464e+00	4.1898e-01	1.5260e-01	6.3183e-01	6.9490e-01	-2.9723e-01	1.9717e+00	2.2795e+00	5.9911e-01	1.2935e+00	3.8359e+00	9.8231e-01	3.7219e-01	9.6149e-01	1.0000e+00	1.0000e+00	9.9964e-01	1.0000e+00	6.0993e-08	5.9964e-14	5.6056e-09	4.6328e-16	1.1304e-09	7.5054e-12	7.6913e-12	4.8917e-13	1.1324e-09	7.5011e-16	2.1908e-11	3.5587e-04	2.7272e-12	6.6582e-07	9.9964e-01	1-2-3-4	9.9964e-01
C1H1orf131	MNEc.2.1.79608381.PC	5.8300e+00	8.1368e+00	1.5616e+00	-3.5362e-01	1.1618e+00	5.3024e-01	1.3192e+00	3.3494e+00	2.9954e+00	1.2045e+00	9.8024e-01	2.4962e+00	3.6281e+00	3.9924e+00	5.4540e+00	4.0272e+00	8.1426e+00	1.0000e+00	7.1875e-01	1.0000e+00	1.0000e+00	1.0000e+00	1.0000e+00	1.0000e+00	6.3019e-11	4.5836e-19	7.1744e-12	1.9603e-19	4.1634e-14	3.1565e-13	2.6439e-13	9.0267e-17	1.0784e-13	2.3016e-17	4.9034e-14	9.0709e-07	9.6400e-12	1.7802e-08	1.0000e+00	1-2-3-4	1.0000e+00
C1QTNF6	MNEc.2.28.34848113.PC	6.6889e-01	2.5370e+00	-3.0245e-01	-3.9199e-01	4.3314e-01	-2.0251e-01	-4.9427e-01	-6.8740e-02	-4.5778e-01	2.2308e-01	3.5283e-03	1.5485e+00	-2.3136e-02	-2.4488e-01	6.8663e-01	2.9689e+00	2.5425e+00	7.9493e-01	1.8829e-01	4.6828e-01	9.9938e-01	1.0000e+00	9.9998e-01	1.0000e+00	3.4295e-07	1.6699e-13	5.3331e-07	1.4435e-14	2.5459e-10	4.7967e-11	3.7060e-11	3.7497e-12	4.5283e-09	1.0332e-12	4.3558e-12	2.0903e-05	6.5545e-11	6.1945e-04	9.9936e-01	1-2-3-4	9.9936e-01
C1RL	MNEc.2.6.34567982.PC	1.7001e+00	3.9127e+00	1.2339e+00	3.0842e-01	-6.3056e-01	-4.5599e-01	3.2082e+00	6.8551e-01	2.6765e-01	-8.1840e-02	-3.5882e-01	-5.8876e-01	2.9700e+00	1.9630e+00	1.5575e-01	-3.4316e-01	3.9184e+00	9.7655e-01	5.2465e-01	9.6348e-01	1.0000e+00	1.0000e+00	9.9986e-01	1.0000e+00	4.9646e-07	3.5267e-14	1.9389e-09	3.3901e-16	5.4025e-08	1.1468e-11	8.2914e-12	7.8227e-14	8.2768e-11	3.1707e-16	1.8052e-10	1.4204e-04	8.1273e-13	1.2712e-08	9.9986e-01	1-2-3-4	9.9986e-01
C1S	MNEc.2.6.34567982.PC	7.8493e-01	2.9965e+00	-5.1027e-01	1.0023e-01	-6.4847e-01	-3.9029e-01	6.3552e-01	-8.4868e-01	-5.0531e-01	-4.7013e-01	5.5157e-01	-5.3951e-01	-1.8461e-01	1.1164e+00	-6.2634e-01	1.4133e+00	3.0022e+00	8.3508e-01	5.1837e-01	7.6015e-01	9.9999e-01	1.0000e+00	9.9983e-01	1.0000e+00	7.3774e-08	1.8006e-13	1.5342e-08	3.2519e-15	1.1916e-09	2.7638e-12	1.1531e-11	2.6381e-13	5.5524e-09	2.9284e-15	1.0426e-12	1.6672e-04	1.1068e-12	5.9827e-06	9.9983e-01	1-2-3-4	9.9983e-01
C20H6orf222	MNEc.2.20.36338254.PC	2.0010e+00	4.2458e+00	3.4506e+00	-5.8580e-01	-5.4106e-01	-5.4224e-01	3.3293e+00	2.6199e+00	2.1370e+00	-7.2889e-01	-6.3534e-01	-6.7664e-01	3.7552e+00	2.6423e+00	1.9957e+00	-6.2523e-01	4.2514e+00	9.8814e-01	4.9349e-01	9.8024e-01	1.0000e+00	9.9996e-01	9.9965e-01	9.9996e-01	3.7972e-05	2.0898e-15	1.1066e-09	1.2910e-16	3.3163e-08	4.5794e-10	2.8509e-10	8.1894e-15	2.0338e-11	1.2029e-16	5.1126e-10	3.1523e-04	2.6114e-11	3.0839e-09	9.9965e-01	1-2-3-4	9.9965e-01
C20H6orf25	MNEc.2.20.30625432.PC	2.3229e+00	4.9004e+00	-4.4453e-01	-3.1154e-01	-5.8478e-01	-3.3665e-01	-4.2407e-01	-6.1823e-01	3.5310e-01	-4.6379e-01	5.4546e-01	-4.4422e-01	-4.0647e-01	1.6379e+00	6.4540e-01	1.0890e+00	4.9061e+00	9.9431e-01	3.9789e-01	9.8820e-01	1.0000e+00	1.0000e+00	9.9999e-01	1.0000e+00	1.0710e-09	8.7049e-16	2.2166e-10	4.5910e-17	1.2962e-12	5.8624e-14	1.0385e-12	3.3401e-15	6.8312e-11	4.5504e-17	7.8048e-15	6.9121e-06	2.5819e-13	3.5381e-08	9.9999e-01	1-2-3-4	9.9999e-01
C20H6orf89	MNEc.2.20.36503110.PC	2.4516e+00	4.4114e+00	8.0889e-01	2.4338e+00	-2.9107e-01	-3.5873e-01	3.3178e+00	2.0602e-01	4.6397e-01	1.9711e+00	1.7620e+00	-4.1634e-01	2.7850e+00	4.0839e+00	1.7165e-01	2.0969e+00	4.4146e+00	9.9576e-01	2.5754e-01	9.8650e-01	1.0000e+00	1.0000e+00	9.9405e-01	1.0000e+00	5.9174e-08	1.4931e-12	1.3438e-09	1.3451e-16	2.2056e-08	1.2058e-12	4.1327e-12	2.8026e-12	3.4674e-09	1.4958e-16	3.7396e-11	5.9502e-03	2.6738e-13	1.1106e-06	9.9405e-01	1-2-3-4	9.9405e-01
C21H5orf42	MNEc.2.21.27691795.PC	2.3349e+00	4.6792e+00	1.6979e+00	-3.6900e-01	5.6465e-01	-3.9061e-01	1.3036e+00	2.0590e+00	1.5609e+00	6.9463e-02	-5.3885e-01	6.6164e-01	2.2156e+00	1.6344e+00	3.1558e+00	3.0187e-01	4.6850e+00	9.9446e-01	8.6313e-01	9.9469e-01	1.0000e+00	1.0000e+00	9.9999e-01	1.0000e+00	2.4736e-07	1.2689e-15	5.2028e-09	6.7462e-17	1.1521e-10	4.6394e-11	2.7881e-11	1.8973e-14	9.3606e-12	9.6613e-16	5.4397e-12	1.1410e-05	1.3914e-10	9.6100e-09	9.9999e-01	1-2-3-4	9.9999e-01
C23H9orf3	MNEc.2.23.2194511.PC	2.2892e+00	4.4343e+00	3.6208e+00	1.1851e-01	-5.2956e-01	-6.9002e-02	4.0668e+00	3.3589e+00	2.2689e+00	-1.2454e-01	-3.9101e-01	-3.8366e-01	4.4809e+00	3.1294e+00	2.5545e+00	-5.2999e-01	4.4398e+00	9.9385e-01	5.2319e-01	9.9031e-01	1.0000e+00	9.9996e-01	9.9934e-01	9.9996e-01	3.6406e-05	6.8526e-15	7.3613e-10	2.4865e-16	1.1737e-07	1.6263e-09	2.5020e-10	2.1333e-14	2.3124e-11	1.5299e-16	1.7612e-09	6.2687e-04	6.1246e-11	2.4876e-09	9.9934e-01	1-2-3-4	9.9934e-01
C23H9orf64	MNEc.2.23.6800463.PC	1.1282e+01	1.3890e+01	1.5010e+00	6.0376e-01	5.3020e-01	1.1823e-01	3.1230e+00	2.9579e+00	2.8975e+00	2.1019e+00	2.2819e+00	1.1407e+00	5.6976e+00	8.0912e+00	4.9201e+00	4.7051e+00	1.3895e+01	1.0000e+00	9.9990e-01	1.0000e+00	1.0000e+00	1.0000e+00	1.0000e+00	1.0000e+00	9.6841e-17	7.3427e-24	2.9612e-18	1.3415e-25	4.6834e-18	2.2648e-19	3.7294e-19	1.2597e-21	3.8171e-18	1.7939e-24	1.0168e-17	2.0124e-08	4.9828e-18	1.4983e-13	1.0000e+00	1-2-3-4	1.0000e+00
C23H9orf72	MNEc.2.23.45231550.PC	1.2097e+00	3.2175e+00	1.7465e+00	-3.6373e-01	1.5861e+00	-2.1928e-01	1.9397e+00	1.7554e+00	2.7247e+00	6.4971e-01	1.5366e-01	5.9391e-01	1.6456e+00	4.2964e+00	1.9354e+00	2.3726e-01	3.1518e+00	9.3087e-01	3.4629e-01	8.4920e-01	1.0000e+00	9.9999e-01	8.4827e-01	9.9999e-01	8.0100e-06	3.7192e-14	1.5830e-06	2.8984e-15	1.4433e-08	6.6766e-10	1.1773e-08	2.0899e-12	1.3353e-09	2.3936e-14	4.2392e-11	1.5172e-01	2.4257e-10	2.3981e-07	8.4827e-01	1-2-3-4	8.4827e-01
C23H9orf85	MNEc.2.23.19759262.PC	8.6815e-01	2.8226e+00	-7.2073e-02	-4.6003e-02	-1.9917e-01	1.1097e+00	2.3932e-01	1.4163e-01	1.3289e+00	-2.8051e-03	1.5900e+00	1.3960e+00	5.0208e-01	2.0294e+00	2.0930e+00	1.8941e+00	2.8274e+00	8.5981e-01	3.1928e-01	7.0284e-01	9.9997e-01	1.0000e+00	9.9796e-01	1.0000e+00	3.0201e-07	1.9191e-13	6.4431e-08	1.5348e-13	7.1427e-10	4.0340e-11	1.1748e-09	1.1549e-12	9.0538e-08	3.7674e-13	7.5632e-12	2.0367e-03	8.6565e-10	2.7015e-05	9.9794e-01	1-2-3-4	9.9794e-01
C24H14orf159	MNEc.2.24.34377113.PC	4.6993e+00	7.2762e+00	9.9015e-01	-3.9302e-01	-6.4182e-01	-3.1173e-01	1.7740e+00	3.8390e-01	9.8271e-01	-6.1353e-01	3.1396e-02	-2.3306e-01	1.4927e+00	2.6632e+00	1.6356e+00	7.2227e-01	7.2820e+00	9.9998e-01	9.9339e-01	9.9998e-01	1.0000e+00	1.0000e+00	1.0000e+00	1.0000e+00	1.2263e-10	3.0370e-18	8.1810e-13	2.0464e-19	8.6073e-13	2.4796e-15	1.8629e-14	9.9580e-18	8.8022e-14	3.1143e-19	2.6043e-15	3.0837e-07	1.0623e-14	6.3997e-11	1.0000e+00	1-2-3-4	1.0000e+00
C24H14orf2	MNEc.2.24.46087281.PC	6.6078e-01	2.6450e+00	-5.1293e-01	3.0449e+00	1.2760e+00	-5.6021e-01	3.2755e+00	6.1551e-01	-7.6431e-01	2.3647e+00	3.1513e+00	8.2672e-01	2.4666e+00	3.3397e+00	3.2126e-01	2.3969e+00	2.6226e+00	7.9186e-01	3.1005e-01	5.8752e-01	9.9986e-01	1.0000e+00	9.3736e-01	1.0000e+00	1.6473e-07	3.5609e-10	2.8964e-06	4.9400e-15	1.1685e-06	1.8081e-10	1.4269e-11	4.0514e-10	4.9632e-06	1.5289e-13	1.0490e-09	6.2636e-02	2.2039e-11	1.2942e-04	9.3723e-01	1-2-3-4	9.3723e-01
C24H14orf80	MNEc.2.24.46422968.PC	7.4781e-01	2.7287e+00	3.0758e-01	-4.4365e-01	5.2282e-01	-3.5029e-01	-9.5839e-02	1.3868e+00	3.4203e-01	5.8771e-02	-5.4844e-01	7.5869e-01	1.1654e+00	1.4975e-01	2.1601e+00	5.2733e-01	2.7344e+00	8.2297e-01	5.2006e-01	7.4527e-01	1.0000e+00	1.0000e+00	9.9997e-01	1.0000e+00	8.9861e-07	9.5355e-14	4.2167e-07	6.6061e-15	4.0982e-10	8.8061e-10	1.5033e-10	1.6520e-12	8.1711e-10	1.0781e-13	4.3239e-11	3.3355e-05	1.2541e-09	1.4413e-06	9.9996e-01	1-2-3-4	9.9996e-01
C25H9orf43	MNEc.2.25.18326728.PC	1.5917e+00	4.1752e+00	-8.8410e-03	-2.2620e-01	-4.6648e-01	6.3969e-01	7.6757e-01	-2.4365e-01	1.1411e+00	-3.3243e-01	1.4520e+00	2.9900e-01	7.1553e-01	3.7254e+00	9.1735e-01	1.4696e+00	4.1790e+00	9.7011e-01	6.1420e-01	9.6005e-01	1.0000e+00	1.0000e+00	9.9551e-01	1.0000e+00	1.5510e-08	5.6266e-15	1.5457e-09	2.3088e-15	1.0702e-10	7.3756e-13	3.3847e-11	2.4002e-14	2.9256e-09	1.3379e-15	5.4892e-13	4.4904e-03	2.5647e-12	4.5130e-07	9.9551e-01	1-2-3-4	9.9551e-01
C25H9orf69	MNEc.2.25.37904760.BIEC2-673831	1.5686e+00	3.8791e+00	1.5263e-01	1.7086e-01	-4.5976e-01	-1.5522e-01	7.6668e-01	2.0240e-01	4.5525e-01	3.4619e-01	9.3778e-01	-3.0810e-01	1.7910e+00	1.8327e+00	6.6405e-01	1.4289e+00	3.8848e+00	9.6852e-01	5.5701e-01	9.5388e-01	1.0000e+00	1.0000e+00	9.9989e-01	1.0000e+00	4.4486e-08	2.7762e-14	3.1045e-09	7.3218e-16	2.1121e-10	4.0738e-12	1.3799e-11	2.2648e-13	1.7705e-09	6.5382e-16	1.2916e-11	1.1368e-04	2.8306e-12	8.1274e-07	9.9989e-01	1-2-3-4	9.9989e-01
C25H9orf91	MNEc.2.25.19386973.PC	2.4780e+00	5.0149e+00	-3.2959e-01	-7.3419e-02	-4.0748e-01	-5.1176e-01	3.2855e-01	-4.6788e-01	-3.6410e-01	-1.0286e-02	-8.8198e-03	-1.3915e-01	2.7143e-01	1.1041e+00	1.1316e-01	1.6044e+00	5.0207e+00	9.9601e-01	9.8652e-01	9.9665e-01	1.0000e+00	1.0000e+00	1.0000e+00	1.0000e+00	1.0719e-09	1.1570e-15	2.5612e-10	2.3564e-17	5.6331e-12	6.3663e-14	1.5299e-13	7.2897e-15	1.4644e-11	7.0562e-17	2.8558e-14	1.5534e-06	5.8230e-14	8.9048e-08	1.0000e+00	1-2-3-4	1.0000e+00
C26H21orf33	MNEc.2.26.38574472.PC	8.2383e-01	2.5987e+00	6.0684e-01	-4.4671e-01	-5.1090e-01	-2.6086e-01	4.7252e-01	1.7856e-02	7.4768e-01	-5.9263e-01	4.8705e-02	-4.9622e-01	3.4414e-01	1.6858e+00	4.5947e-01	1.4629e-01	2.6038e+00	8.4705e-01	1.6774e-01	5.2858e-01	1.0000e+00	1.0000e+00	9.9845e-01	1.0000e+00	2.4144e-06	1.2772e-13	5.2631e-08	1.0949e-14	2.0462e-09	5.0797e-11	5.1603e-10	4.9726e-13	4.3592e-09	8.0858e-15	8.8033e-12	1.5460e-03	3.3704e-11	8.0852e-07	9.9845e-01	1-2-3-4	9.9845e-01
C28H12orf45	MNEc.2.28.29131645.PC	1.3113e+00	3.3710e+00	-2.6960e-01	-3.5175e-01	2.0259e+00	-6.4311e-02	-2.8294e-01	1.4724e+00	-4.6810e-02	1.7666e+00	1.9551e-01	2.4985e+00	1.6958e+00	3.6358e-01	2.0963e+00	3.7407e+00	3.3765e+00	9.4450e-01	3.6771e-01	8.8311e-01	9.9946e-01	1.0000e+00	9.9999e-01	1.0000e+00	5.4209e-08	2.6849e-14	3.0599e-06	2.9081e-15	6.0698e-11	2.4438e-10	1.3992e-11	1.9211e-11	1.0325e-09	1.3493e-12	3.3420e-11	1.2435e-05	2.4672e-10	5.3678e-04	9.9945e-01	1-2-3-4	9.9945e-01
C2CD2	MNEc.2.26.37537838.PC	4.4479e+00	6.9813e+00	1.2383e+00	3.5604e-01	-4.0481e-01	-2.2091e-01	3.2623e+00	7.5563e-01	1.3352e+00	7.2158e-01	7.3224e-01	-2.0452e-01	3.9525e+00	4.1177e+00	1.3256e+00	1.8809e+00	6.9870e+00	9.9996e-01	8.4725e-01	9.9996e-01	1.0000e+00	1.0000e+00	9.9998e-01	1.0000e+00	4.2826e-10	3.3609e-17	2.7846e-12	4.9746e-19	5.2257e-11	1.1509e-14	8.2726e-14	4.2485e-16	8.7174e-13	6.5594e-19	1.4807e-12	1.7320e-05	1.0263e-14	1.8184e-09	9.9998e-01	1-2-3-4	9.9998e-01
C2CD5	MNEc.2.6.48226716.PC	1.2144e+00	3.5964e+00	7.3192e-01	-2.6167e-01	-3.5824e-01	2.4750e+00	-3.6189e-02	6.2651e-01	3.3801e+00	-4.9006e-01	1.2752e+00	2.0949e+00	6.7582e-02	2.5611e+00	3.5525e+00	1.5307e+00	3.6017e+00	9.3156e-01	7.2164e-01	9.2222e-01	1.0000e+00	1.0000e+00	9.9883e-01	1.0000e+00	3.2373e-07	1.9660e-14	7.5192e-09	5.9917e-13	6.3754e-11	2.0738e-11	2.2254e-08	6.3304e-14	7.3827e-09	3.1705e-13	4.6813e-13	1.1662e-03	4.1976e-09	1.9695e-06	9.9883e-01	1-2-3-4	9.9883e-01
C2H1orf123	MNEc.2.2.6220297.PC	9.7323e-01	2.6664e+00	3.8645e-01	-4.9816e-01	-4.9728e-01	7.6193e-01	6.3172e-02	-1.3785e-01	1.8772e+00	-6.6892e-01	8.7774e-01	2.4346e-01	-1.6146e-01	2.2083e+00	1.5036e+00	7.2639e-01	2.6703e+00	8.8652e-01	1.6668e-01	6.1127e-01	1.0000e+00	1.0000e+00	9.9559e-01	1.0000e+00	1.2437e-06	9.7075e-14	4.6467e-08	9.8728e-14	6.8214e-10	3.0368e-11	5.9497e-09	3.5693e-13	2.5161e-08	3.7992e-14	2.3514e-12	4.4053e-03	3.1924e-10	2.6307e-06	9.9559e-01	1-2-3-4	9.9559e-01
C2H1orf159	MNEc.2.2.49046241.PC	1.1464e+00	2.9109e+00	-1.8161e-01	-2.4622e-01	-9.5654e-02	5.5580e-01	-2.5518e-02	1.9235e-02	6.2856e-01	7.0062e-02	7.8338e-01	1.0413e+00	5.2073e-01	1.3234e+00	1.2391e+00	1.9022e+00	2.9165e+00	9.2088e-01	2.5505e-01	7.8206e-01	9.9998e-01	1.0000e+00	9.9967e-01	1.0000e+00	1.9148e-07	9.8747e-14	6.6720e-08	3.4978e-14	3.1672e-10	2.4831e-11	1.9113e-10	1.1144e-12	1.1531e-08	1.3583e-13	6.4418e-12	3.2702e-04	9.8865e-11	2.2460e-05	9.9965e-01	1-2-3-4	9.9965e-01
C2H1orf167	MNEc.2.2.40249766.PC	1.7714e+00	3.8904e+00	-2.8206e-01	1.4787e+00	-3.0044e-01	7.9861e-02	1.3612e+00	-3.1995e-01	2.4378e-01	1.6990e+00	2.2451e+00	8.4790e-02	1.7715e+00	2.7904e+00	3.4782e-01	2.9544e+00	3.8958e+00	9.8003e-01	5.7441e-01	9.7149e-01	9.9997e-01	1.0000e+00	9.9900e-01	1.0000e+00	1.5928e-08	5.4945e-13	4.3648e-09	1.2256e-15	8.0884e-10	1.1920e-12	8.2610e-12	4.9710e-12	3.4997e-08	1.5739e-15	1.2029e-11	1.0046e-03	1.3313e-12	2.6549e-05	9.9897e-01	1-2-3-4	9.9897e-01
C2H1orf174	MNEc.2.2.46106684.PC	3.8372e+00	5.9358e+00	8.8651e-01	-3.6359e-01	-1.9947e-01	3.4560e-01	5.3651e-01	1.4342e+00	2.7552e+00	-4.4228e-01	1.6569e-02	9.0627e-01	1.0371e+00	2.6765e+00	5.9184e+00	4.5150e-01	5.9416e+00	9.9982e-01	4.9208e-01	9.9971e-01	1.0000e+00	1.0000e+00	9.9999e-01	1.0000e+00	2.1153e-09	7.1165e-17	4.9609e-11	2.0357e-17	1.0910e-12	6.0964e-13	2.4161e-11	3.2346e-16	1.8628e-12	9.3992e-17	1.9977e-14	6.9629e-06	4.4618e-09	7.5125e-10	9.9999e-01	1-2-3-4	9.9999e-01
C2H1orf216	MNEc.2.2.22547059.PC	2.3685e+00	4.5985e+00	-1.9910e-01	3.1484e-01	1.6187e+00	1.2521e+00	1.0311e+00	1.7661e+00	4.7864e-01	3.3678e+00	4.9542e-01	1.1200e+00	4.4918e+00	3.4835e-01	9.9376e-01	2.1039e+00	4.6042e+00	9.9487e-01	4.8655e-01	9.9130e-01	1.0000e+00	1.0000e+00	1.0000e+00	1.0000e+00	3.7766e-09	7.3798e-15	7.0961e-08	3.5690e-15	7.4088e-11	2.8462e-11	2.7788e-12	4.5420e-11	1.2200e-10	3.3436e-15	1.2374e-09	7.1116e-07	1.1540e-12	7.3377e-07	1.0000e+00	1-2-3-4	1.0000e+00
C2H4orf27	MNEc.2.2.65511697.PC	5.0226e+00	7.4863e+00	-3.0963e-01	-3.5917e-01	2.2165e+00	-2.9405e-02	-2.5521e-01	2.0466e+00	8.4473e-02	3.1175e+00	2.2784e-02	2.4842e+00	3.9994e+00	5.0101e-01	2.9805e+00	4.4678e+00	7.4921e+00	9.9999e-01	9.8937e-01	9.9999e-01	1.0000e+00	1.0000e+00	1.0000e+00	1.0000e+00	3.7908e-12	2.0239e-18	3.6397e-10	2.4166e-19	4.9612e-15	7.0300e-14	1.4516e-15	3.3045e-14	5.3195e-14	1.0011e-16	5.1561e-13	1.3085e-09	1.4492e-13	2.1956e-07	1.0000e+00	1-2-3-4	1.0000e+00
C2H4orf46	MNEc.2.2.75890539.BIEC2-489974	8.6490e-01	2.8980e+00	1.0637e+00	1.7068e+00	2.4586e+00	-1.7310e-01	3.5423e+00	1.4989e+00	1.0760e+00	1.8685e+00	2.3868e+00	1.4619e+00	2.3890e+00	4.1687e+00	1.2423e+00	1.8272e+00	2.7868e+00	8.5890e-01	3.6831e-01	7.3029e-01	9.9996e-01	9.9997e-01	7.6406e-01	9.9997e-01	3.4704e-06	9.1308e-12	2.4629e-05	6.7274e-15	1.2063e-06	7.7205e-10	5.5177e-10	7.2190e-11	4.7666e-07	3.6861e-13	4.9005e-10	2.3593e-01	1.0263e-10	1.9470e-05	7.6402e-01	1-2-3-4	7.6402e-01
C2H8orf58	MNEc.2.2.51513905.PC	2.0467e+00	3.6776e+00	-1.7713e-01	1.5968e-01	5.6520e-01	2.4126e+00	-3.1014e-01	1.0814e+00	2.3387e+00	-9.3286e-02	1.0886e+00	3.3770e+00	1.2836e-01	1.3197e+00	4.3064e+00	2.3860e+00	3.6834e+00	9.8931e-01	1.7962e-01	9.5257e-01	9.9999e-01	1.0000e+00	9.9994e-01	1.0000e+00	3.3108e-08	4.3027e-14	5.2290e-08	4.3038e-13	2.8143e-11	4.9027e-11	1.6778e-09	1.3092e-13	3.9850e-09	5.0349e-12	4.4663e-13	5.5490e-05	1.9754e-08	1.1709e-05	9.9993e-01	1-2-3-4	9.9993e-01
C30H1orf101	MNEc.2.30.600166.PC	4.8448e+00	7.1802e+00	9.4079e-02	1.1258e+00	-4.1713e-01	8.8480e-01	2.4982e+00	-3.1634e-01	1.5557e+00	4.5410e-01	3.1858e+00	3.3987e-01	1.9896e+00	5.3613e+00	1.3102e+00	3.0372e+00	7.1859e+00	9.9998e-01	9.7948e-01	9.9999e-01	1.0000e+00	1.0000e+00	9.9981e-01	1.0000e+00	1.9433e-11	1.2509e-16	1.7119e-12	4.0132e-18	5.6893e-12	6.1677e-16	8.6927e-14	1.4514e-16	1.5666e-10	1.4531e-18	1.0201e-14	1.9196e-04	6.2651e-15	1.6484e-08	9.9981e-01	1-2-3-4	9.9981e-01
C3H16orf74	MNEc.2.3.32724643.PC	2.7560e+00	5.1113e+00	-4.5675e-01	6.7021e-02	-3.9212e-01	6.4273e-01	2.1381e-01	-4.4903e-01	5.2672e-01	5.0820e-01	1.8816e+00	5.8437e-01	9.9773e-01	2.6390e+00	7.2923e-01	3.1080e+00	5.1171e+00	9.9789e-01	9.0288e-01	9.9807e-01	1.0000e+00	1.0000e+00	9.9996e-01	1.0000e+00	6.4061e-10	1.2805e-15	2.1251e-10	2.6935e-16	3.4641e-12	5.3250e-14	9.5298e-13	1.9266e-14	9.1139e-10	2.9900e-16	1.2179e-13	4.2637e-05	1.9267e-13	2.2737e-06	9.9996e-01	1-2-3-4	9.9996e-01
C3H4orf19	MNEc.2.3.89465453.BIEC2-800368	7.8710e-01	3.0777e+00	1.6154e-01	-4.0989e-01	-4.7752e-01	6.6226e-02	4.6889e-01	-4.4967e-01	8.0056e-01	-7.5202e-01	5.8594e-01	-3.6953e-01	-2.2790e-01	2.1731e+00	6.1855e-01	1.6682e-01	3.0827e+00	8.3577e-01	6.7555e-01	8.0590e-01	1.0000e+00	1.0000e+00	9.9842e-01	1.0000e+00	2.8745e-07	4.6145e-14	1.8865e-08	7.7178e-15	6.7352e-10	5.7459e-12	1.9347e-10	1.1435e-13	4.9853e-09	3.5930e-15	7.8281e-13	1.5758e-03	1.6136e-11	2.8137e-07	9.9842e-01	1-2-3-4	9.9842e-01
C4H7orf25	MNEc.2.4.13932019.PC	5.3414e+00	7.6780e+00	-2.5420e-01	4.9173e-01	1.6215e+00	-2.3116e-01	9.3141e-01	1.7934e+00	8.7436e-02	3.0750e+00	1.1466e+00	1.8213e+00	4.1876e+00	2.3102e+00	2.7279e+00	4.6293e+00	7.6837e+00	9.9999e-01	5.8985e-01	9.9999e-01	1.0000e+00	1.0000e+00	1.0000e+00	1.0000e+00	2.7702e-12	9.2350e-18	5.9477e-11	9.7679e-20	4.9041e-14	2.5244e-14	9.4008e-16	1.9275e-14	4.5498e-13	1.3996e-17	5.1151e-13	5.4238e-08	5.2106e-14	2.0484e-07	1.0000e+00	1-2-3-4	1.0000e+00
C4H7orf55	MNEc.2.4.92420741.PC	7.7529e-01	3.0242e+00	1.9431e-01	5.9941e-01	-2.2489e-01	-1.6483e-02	1.3495e+00	6.1341e-01	5.8135e-01	8.0753e-01	8.4159e-01	2.0742e-01	2.2675e+00	1.7178e+00	1.3529e+00	1.3732e+00	3.0297e+00	8.3200e-01	7.1241e-01	8.1001e-01	9.9999e-01	1.0000e+00	9.9937e-01	1.0000e+00	3.5056e-07	5.3318e-13	3.8171e-08	7.2147e-15	5.7865e-09	7.5139e-11	1.3208e-10	4.6906e-12	1.0157e-08	1.5341e-14	2.7703e-10	6.2468e-04	9.8980e-11	5.1177e-06	9.9937e-01	1-2-3-4	9.9937e-01
C5H1orf105	MNEc.2.5.8347818.PC	1.0314e+00	3.3357e+00	5.9066e-02	-1.9534e-01	1.0572e+00	2.7525e-01	-3.1183e-01	1.6244e+00	9.8264e-01	2.5767e-01	-1.5737e-01	2.1223e+00	8.2096e-01	3.7178e-01	3.5907e+00	1.4978e+00	3.3415e+00	8.9932e-01	8.6107e-01	9.0288e-01	1.0000e+00	1.0000e+00	9.9999e-01	1.0000e+00	1.2533e-07	4.1749e-14	3.5672e-07	6.8941e-15	6.1601e-11	3.7616e-10	1.6242e-10	6.4549e-13	4.9699e-10	6.1552e-13	4.8359e-12	1.3746e-05	8.3536e-09	3.3280e-06	9.9998e-01	1-2-3-4	9.9998e-01
C5H1orf112	MNEc.2.5.6195818.PC	2.4303e+00	4.6626e+00	-4.1266e-01	5.5932e-01	1.4537e+00	-3.3238e-01	3.2827e-02	5.4445e-01	-5.5626e-01	3.1807e+00	9.0217e-01	1.5988e+00	2.2629e+00	5.2558e-01	9.7702e-01	4.9606e+00	4.6681e+00	9.9555e-01	5.5071e-01	9.9332e-01	9.9954e-01	1.0000e+00	1.0000e+00	1.0000e+00	1.9928e-09	1.1180e-14	4.1880e-08	8.0165e-17	6.4178e-12	1.4743e-12	2.2125e-13	2.5470e-11	2.6855e-10	8.6880e-15	6.3038e-12	9.2283e-07	9.5802e-13	4.5515e-04	9.9954e-01	1-2-3-4	9.9954e-01
C5H1orf162	MNEc.2.5.56949407.PC	1.4062e+00	3.0458e+00	-1.7078e-01	-5.8448e-01	-2.4840e-01	3.3923e-01	-4.1546e-01	-5.4135e-01	1.4853e+00	-5.9186e-01	4.3874e-01	-1.1486e-01	-6.9793e-01	2.4951e+00	6.9182e-01	2.6629e-01	3.0501e+00	9.5489e-01	2.2141e-01	8.5008e-01	1.0000e+00	1.0000e+00	9.9644e-01	1.0000e+00	1.4390e-07	3.3217e-14	3.4403e-08	1.5571e-14	9.4583e-11	5.0060e-12	1.0073e-09	1.7792e-13	3.8221e-09	6.9493e-15	2.8539e-13	3.5595e-03	2.0553e-11	3.8067e-07	9.9644e-01	1-2-3-4	9.9644e-01
C5H1orf27	MNEc.2.5.23120861.PC	2.7643e+00	5.0598e+00	-3.1864e-01	-2.6261e-01	5.0579e-01	4.5758e-01	-2.6164e-01	7.7487e-01	6.1285e-01	9.8271e-01	1.3031e+00	1.5194e+00	1.3024e+00	1.4485e+00	2.3217e+00	3.8083e+00	5.0656e+00	9.9793e-01	7.3413e-01	9.9767e-01	9.9999e-01	1.0000e+00	1.0000e+00	1.0000e+00	9.9136e-10	6.7494e-16	1.8916e-09	1.9802e-16	1.3052e-12	1.0040e-12	1.3084e-12	6.4687e-14	2.7086e-10	2.8987e-15	2.7658e-13	3.0961e-06	8.4884e-12	1.2840e-05	9.9998e-01	1-2-3-4	9.9998e-01
C5H1orf74	MNEc.2.5.28523082.PC	3.6514e+00	5.9111e+00	-6.9779e-01	-5.5854e-01	-6.7558e-01	8.2049e-01	-8.3591e-01	-8.6209e-01	6.1963e-01	-8.1681e-01	1.2235e+00	6.2468e-01	-9.1327e-01	1.5128e+00	1.2991e+00	1.4617e+00	5.9169e+00	9.9973e-01	5.0939e-01	9.9956e-01	1.0000e+00	1.0000e+00	1.0000e+00	1.0000e+00	5.8312e-11	4.8085e-17	1.7544e-11	6.4310e-17	4.8987e-14	3.2618e-15	1.8715e-13	1.4454e-16	3.1751e-11	5.2022e-17	2.3703e-16	5.0555e-07	1.1347e-13	8.1417e-09	1.0000e+00	1-2-3-4	1.0000e+00
C6H12orf4	MNEc.2.6.31923252.PC	5.0810e+00	7.2320e+00	4.1794e-01	1.1172e+00	-5.7450e-01	-4.3607e-01	2.5627e+00	2.1124e-01	3.7972e-01	5.3015e-01	1.7998e+00	-4.0969e-01	2.3192e+00	3.9020e+00	1.0628e+00	2.3330e+00	7.2377e+00	9.9999e-01	3.6396e-01	9.9998e-01	1.0000e+00	1.0000e+00	9.9999e-01	1.0000e+00	3.6362e-11	1.0886e-16	1.0577e-12	1.7017e-19	5.8592e-12	1.8449e-15	5.1459e-15	1.5350e-16	5.7174e-12	2.2961e-19	1.9340e-14	5.9176e-06	3.1460e-15	2.8915e-09	9.9999e-01	1-2-3-4	9.9999e-01
C6H12orf56	MNEc.2.6.79720531.PC	7.8444e-01	2.5674e+00	3.8401e-01	-3.5971e-01	-4.1341e-01	7.9489e-01	3.5920e-01	-1.0205e-01	1.9505e+00	-4.7860e-01	7.4121e-01	3.7726e-01	1.4214e-01	2.3540e+00	1.3710e+00	8.1605e-01	2.5697e+00	8.3492e-01	2.0704e-01	5.5843e-01	1.0000e+00	1.0000e+00	9.9226e-01	1.0000e+00	1.5536e-06	1.6773e-13	7.0807e-08	1.3380e-13	1.6942e-09	4.1426e-11	8.8484e-09	6.9497e-13	2.3081e-08	6.4945e-14	5.9428e-12	7.7391e-03	2.9547e-10	4.0625e-06	9.9226e-01	1-2-3-4	9.9226e-01
C7H11orf42	MNEc.2.7.75102612.PC	1.6249e+00	3.5568e+00	-4.2326e-01	3.1717e-01	1.0758e+00	-4.6355e-02	-1.6973e-01	4.8355e-01	-3.6196e-01	2.3608e+00	9.1146e-01	1.8023e+00	1.6582e+00	3.9884e-01	1.3866e+00	4.0011e+00	3.5623e+00	9.7224e-01	2.3620e-01	9.0896e-01	9.9936e-01	1.0000e+00	9.9999e-01	1.0000e+00	2.4807e-08	8.1658e-14	2.2377e-07	1.9757e-15	5.1350e-11	1.6345e-11	4.4146e-12	4.9184e-11	3.4996e-09	1.7705e-13	1.9977e-11	8.7920e-06	3.1382e-11	6.3737e-04	9.9935e-01	1-2-3-4	9.9935e-01
C7H11orf65	MNEc.2.7.17691221.PC	5.6742e+00	7.8141e+00	2.6517e-01	-4.4841e-01	-1.0724e-01	2.3807e-01	3.3297e-02	1.5176e+00	1.4023e+00	2.4363e-01	3.9698e-01	1.0499e+00	1.9751e+00	1.4556e+00	4.5401e+00	2.6696e+00	7.8199e+00	1.0000e+00	4.7755e-01	1.0000e+00	1.0000e+00	1.0000e+00	1.0000e+00	1.0000e+00	6.6947e-12	7.7473e-19	8.1187e-13	2.1032e-19	4.5321e-15	9.7759e-15	1.4187e-14	2.0770e-17	5.9193e-14	1.7315e-18	2.2916e-15	5.5407e-09	2.4710e-12	1.6429e-09	1.0000e+00	1-2-3-4	1.0000e+00
C7H19orf38	MNEc.2.7.50252097.PC	7.8140e-01	1.9170e+00	5.0004e-01	-4.3042e-01	-4.2637e-01	-5.0414e-01	6.6153e-01	2.6452e-01	-3.5133e-02	-4.9484e-01	-6.2912e-01	-4.3187e-01	7.2377e-01	2.0020e-01	5.0050e-01	-3.9438e-01	1.9226e+00	8.3396e-01	7.4662e-02	3.1216e-01	1.0000e+00	9.9999e-01	9.9975e-01	9.9999e-01	9.0733e-06	6.3724e-13	3.0727e-07	3.0049e-14	1.5195e-08	4.3077e-10	4.0889e-10	2.9931e-12	4.3988e-09	4.5063e-14	1.0140e-10	2.4285e-04	1.7802e-10	1.1188e-06	9.9975e-01	1-2-3-4	9.9975e-01
C8H12orf49	MNEc.2.8.16551809.PC	4.1054e+00	6.6557e+00	-4.8502e-01	1.5135e-01	2.6524e-01	2.8004e-01	4.3194e-03	3.8396e-02	7.6242e-02	1.4500e+00	1.4073e+00	1.1008e+00	1.8110e+00	1.8161e+00	1.3007e+00	3.5388e+00	6.6614e+00	9.9991e-01	8.7882e-01	9.9991e-01	1.0000e+00	1.0000e+00	1.0000e+00	1.0000e+00	1.7139e-11	4.4398e-17	2.7568e-11	3.3365e-18	6.1061e-14	4.6710e-15	9.6442e-15	4.8113e-15	8.7304e-12	2.8037e-17	2.2623e-14	1.8304e-07	2.0510e-14	1.7508e-07	1.0000e+00	1-2-3-4	1.0000e+00
C8H18orf21	MNEc.2.8.56228249.PC	1.9725e+00	4.2025e+00	4.1569e-01	8.3073e-01	-2.3212e-01	-3.5125e-01	2.3324e+00	4.2112e-01	2.6306e-01	1.0680e+00	1.0823e+00	-3.5078e-01	2.8081e+00	3.2190e+00	3.9051e-01	1.5353e+00	4.2077e+00	9.8734e-01	5.3076e-01	9.8038e-01	1.0000e+00	1.0000e+00	9.9869e-01	1.0000e+00	3.8712e-08	6.0241e-14	2.4900e-09	2.2139e-16	3.6897e-09	3.2010e-12	4.2096e-12	5.6677e-13	1.1726e-09	2.8141e-16	6.3797e-11	1.3138e-03	7.1598e-13	4.9301e-07	9.9869e-01	1-2-3-4	9.9869e-01
C8H18orf54	MNEc.2.8.72243194.PC	1.4421e+01	1.6954e+01	8.5035e-02	3.7329e-02	7.2228e-01	-4.1928e-01	1.0693e+00	1.4195e+00	4.7943e-01	2.1513e+00	6.5303e-01	6.0152e-01	4.3505e+00	3.9769e+00	2.3140e+00	4.1346e+00	1.6959e+01	1.0000e+00	9.9996e-01	1.0000e+00	1.0000e+00	1.0000e+00	1.0000e+00	1.0000e+00	3.2064e-21	1.7191e-27	3.9758e-21	3.3569e-29	3.5702e-23	5.6552e-24	1.2287e-24	1.2177e-24	7.7400e-23	4.4716e-28	3.9448e-22	1.3344e-15	1.0647e-23	3.4754e-17	1.0000e+00	1-2-3-4	1.0000e+00
C8H5orf52	MNEc.2.8.6252186.PC	2.3382e+00	4.5404e+00	1.9812e+00	-4.7202e-01	3.3834e-01	2.3850e-01	1.1275e+00	3.1160e+00	2.7789e+00	-1.3494e-01	5.2764e-03	8.8829e-01	2.4186e+00	2.8747e+00	3.8370e+00	8.2509e-01	4.5460e+00	9.9451e-01	5.9434e-01	9.9236e-01	1.0000e+00	1.0000e+00	9.9973e-01	1.0000e+00	6.5391e-07	1.3782e-15	4.2542e-09	3.9543e-16	1.0575e-10	7.2839e-10	6.3427e-10	1.6316e-14	4.5115e-11	2.2417e-15	1.1953e-11	2.7320e-04	9.1958e-10	4.4140e-08	9.9973e-01	1-2-3-4	9.9973e-01
C9H8orf33	MNEc.2.9.83429554.PC	1.5002e+00	2.7062e+00	-3.7973e-01	-3.5427e-01	1.5290e+00	-3.7248e-01	-4.4146e-01	1.2917e+00	-4.2376e-01	1.7145e+00	-3.5607e-01	1.2483e+00	1.7366e+00	-3.1424e-01	1.4859e+00	2.0862e+00	2.7119e+00	9.6335e-01	1.5303e-01	8.3016e-01	9.9994e-01	1.0000e+00	9.9999e-01	1.0000e+00	1.9444e-07	1.2338e-13	4.5050e-06	6.6114e-15	1.9476e-10	7.4505e-10	2.7151e-11	7.8760e-11	1.3402e-09	3.5055e-13	1.6969e-10	1.2070e-05	2.7970e-10	5.4972e-05	9.9993e-01	1-2-3-4	9.9993e-01
C9H8orf59	MNEc.2.9.3203745.PC	1.6458e+00	3.8221e+00	-8.5615e-02	4.1650e-01	8.6342e-02	-6.1320e-01	1.1137e+00	5.8244e-01	-4.4157e-01	1.2100e+00	2.0408e-01	-3.2992e-01	2.3410e+00	1.3591e+00	3.2707e-01	1.4896e+00	3.8278e+00	9.7351e-01	4.3126e-01	9.5033e-01	1.0000e+00	1.0000e+00	9.9996e-01	1.0000e+00	2.9307e-08	5.5731e-14	1.2448e-08	2.9083e-16	5.3552e-10	1.1144e-11	1.9955e-12	1.8874e-12	3.7273e-10	7.0898e-16	5.2255e-11	4.3565e-05	1.4856e-12	1.0656e-06	9.9996e-01	1-2-3-4	9.9996e-01
CA9	MNEc.2.25.998545.PC	1.7643e+01	1.9866e+01	-4.3063e-01	-7.4248e-01	7.9875e-01	1.4164e-02	-5.9787e-01	1.0074e+00	2.6513e-01	5.5732e-01	2.8063e-01	2.4615e+00	1.5284e+00	1.4573e+00	3.3797e+00	6.3155e+00	1.9872e+01	1.0000e+00	7.8936e-01	1.0000e+00	1.0000e+00	1.0000e+00	1.0000e+00	1.0000e+00	1.1956e-24	3.4894e-31	5.7962e-24	1.1134e-31	9.3929e-28	2.6767e-27	9.1702e-28	3.7913e-29	4.0141e-26	3.9596e-29	7.2629e-28	4.9314e-21	1.5142e-25	6.4438e-18	1.0000e+00	1-2-3-4	1.0000e+00
CABLES1	MNEc.2.8.38809812.PC	7.7149e-01	2.5843e+00	4.7606e-01	7.7837e-01	-3.7984e-01	-2.2953e-01	1.8325e+00	-1.5038e-01	8.0894e-01	1.6961e-01	1.1199e+00	-5.7456e-01	1.3999e+00	2.6632e+00	1.7998e-01	6.1733e-01	2.5834e+00	8.3077e-01	2.7891e-01	6.2337e-01	1.0000e+00	1.0000e+00	9.8483e-01	1.0000e+00	1.8468e-06	2.2168e-12	7.3567e-08	1.2164e-14	4.8450e-08	3.5644e-11	6.1421e-10	2.9731e-12	5.3088e-08	6.9786e-15	1.0347e-10	1.5169e-02	1.8305e-11	2.4724e-06	9.8483e-01	1-2-3-4	9.8483e-01
CABLES2	MNEc.2.22.48265478.PC	5.9366e+00	8.0546e+00	1.5250e-01	-6.7580e-02	1.9770e+00	4.4542e-01	-3.6019e-01	2.6546e+00	1.5809e+00	7.6178e-01	-2.0272e-01	3.5970e+00	1.5268e+00	7.2649e-01	5.7489e+00	2.7744e+00	8.0604e+00	1.0000e+00	5.6326e-01	1.0000e+00	1.0000e+00	1.0000e+00	1.0000e+00	1.0000e+00	2.9685e-12	1.0702e-18	5.6645e-11	1.9485e-19	1.0527e-15	7.7031e-14	1.2301e-14	3.9360e-17	8.5516e-15	3.5075e-16	4.6916e-16	5.9421e-10	2.2969e-11	1.2019e-09	1.0000e+00	1-2-3-4	1.0000e+00
CABP4	MNEc.2.12.27643752.PC	2.5861e+00	4.7025e+00	3.3797e-02	-1.2577e-01	-5.4693e-01	-4.0818e-01	8.3285e-01	2.6456e-01	1.1802e-01	-3.0929e-01	3.0557e-01	-5.4543e-01	1.6575e+00	1.9082e+00	6.2796e-01	2.6776e-01	4.7082e+00	9.9689e-01	3.3521e-01	9.9234e-01	1.0000e+00	1.0000e+00	9.9998e-01	1.0000e+00	5.0816e-09	2.1059e-15	3.8146e-10	6.1414e-17	3.6940e-11	7.0595e-13	9.5333e-13	7.5189e-15	6.2016e-11	5.6851e-17	1.4264e-12	2.0314e-05	3.9120e-13	8.4216e-09	9.9998e-01	1-2-3-4	9.9998e-01
CACHD1	MNEc.2.5.96777656.BIEC2-932468	7.1349e-01	2.6314e+00	7.6358e-02	1.2703e+00	-3.0319e-01	-5.0848e-01	2.2714e+00	-4.1791e-01	-2.0100e-01	5.0848e-01	1.5853e+00	-5.9404e-01	1.3238e+00	3.2244e+00	-5.3468e-01	1.0035e+00	2.6151e+00	8.1116e-01	2.3187e-01	5.4589e-01	9.9999e-01	1.0000e+00	9.5045e-01	1.0000e+00	6.6014e-07	6.1736e-12	7.8751e-08	5.7418e-15	1.1942e-07	1.7273e-11	5.3864e-11	5.8210e-12	1.3911e-07	5.9869e-15	7.7910e-11	4.9552e-02	3.1684e-12	5.3979e-06	9.5044e-01	1-2-3-4	9.5044e-01
CACNA1D	MNEc.2.16.33969883.PC	6.1074e+00	8.1648e+00	-6.6323e-01	4.3425e-01	-5.8130e-01	4.2352e-01	-4.5465e-02	-7.7135e-01	-2.6576e-01	1.7928e-01	2.7775e+00	-7.9550e-03	1.6073e-01	3.3483e+00	-3.2970e-01	2.5095e+00	8.1705e+00	1.0000e+00	6.3058e-01	1.0000e+00	1.0000e+00	1.0000e+00	1.0000e+00	1.0000e+00	3.5211e-13	2.6373e-18	1.2156e-13	1.4377e-19	1.6861e-15	2.2416e-17	1.3588e-16	7.9878e-18	6.3401e-12	6.7595e-20	1.5674e-17	1.9302e-07	1.4874e-17	5.0675e-10	1.0000e+00	1-2-3-4	1.0000e+00
CACNA1E	MNEc.2.5.18807547.PC	2.0484e+00	4.0797e+00	3.0249e+00	-3.7746e-01	-4.1046e-01	-3.5139e-01	2.9885e+00	1.7211e+00	1.7698e+00	-6.0048e-01	-6.1594e-01	-2.7401e-01	3.1959e+00	2.4539e+00	1.2886e+00	-5.2939e-01	4.0854e+00	9.8935e-01	3.2472e-01	9.7327e-01	1.0000e+00	9.9998e-01	9.9968e-01	9.9998e-01	2.0886e-05	4.9487e-15	2.1910e-09	2.9363e-16	2.2174e-08	8.4737e-11	1.7936e-10	1.6133e-14	3.1170e-11	4.4556e-16	2.0671e-10	2.9942e-04	7.5131e-12	5.6362e-09	9.9968e-01	1-2-3-4	9.9968e-01
CACNB4	MNEc.2.18.34225945.PC	1.4204e+00	3.1432e+00	-5.1176e-01	-6.5957e-01	-4.4657e-01	-4.2451e-01	-6.5271e-01	-3.9340e-01	-3.3698e-01	-6.9181e-01	-2.0505e-01	-1.5234e-01	-4.3703e-01	4.7020e-01	3.7527e-01	4.2611e-01	3.1489e+00	9.5628e-01	1.8213e-01	8.2793e-01	1.0000e+00	1.0000e+00	9.9997e-01	1.0000e+00	5.2448e-08	2.2332e-14	1.7421e-08	2.1440e-15	4.3774e-11	5.6245e-12	1.2121e-11	1.1296e-13	6.9369e-10	5.0946e-15	4.1589e-13	2.6860e-05	7.9249e-12	4.3956e-07	9.9997e-01	1-2-3-4	9.9997e-01
CALHM1	MNEc.2.1.27662762.PC	1.6133e+00	3.6628e+00	1.0975e-01	-5.2324e-01	6.7030e-01	-1.6106e-01	-3.2843e-01	1.9237e+00	7.9299e-01	2.0711e-01	-4.7761e-01	1.2940e+00	1.3614e+00	2.8261e-01	3.9860e+00	9.9428e-01	3.6686e+00	9.7151e-01	3.6157e-01	9.3707e-01	1.0000e+00	1.0000e+00	9.9999e-01	1.0000e+00	6.6310e-08	9.2384e-15	6.8912e-08	1.1886e-15	2.7915e-11	3.5278e-10	4.9413e-11	2.7051e-13	1.1193e-10	4.3028e-14	7.9024e-12	5.2706e-06	9.7733e-09	4.9152e-07	9.9999e-01	1-2-3-4	9.9999e-01
CALHM2	MNEc.2.1.26951101.PC	6.9913e+00	9.2518e+00	2.8982e-01	3.1736e-01	-6.4418e-01	-6.7543e-01	1.4738e+00	1.2746e-01	3.6197e-02	1.8198e-01	7.3819e-01	-7.7380e-01	2.0565e+00	3.0654e+00	3.7688e-01	1.5032e+00	9.2576e+00	1.0000e+00	5.8769e-01	1.0000e+00	1.0000e+00	1.0000e+00	1.0000e+00	1.0000e+00	2.5862e-13	1.6489e-19	8.6065e-15	9.3684e-22	4.5612e-15	1.4532e-17	2.2287e-17	6.5776e-19	4.7398e-15	9.4844e-22	1.0089e-16	8.2343e-09	6.1938e-18	4.0879e-12	1.0000e+00	1-2-3-4	1.0000e+00
CALN1	MNEc.2.13.17172781.PC	1.8572e+00	3.8580e+00	6.5794e-01	3.3700e-01	1.3403e+00	-2.0637e-01	1.4080e+00	3.0072e+00	-8.4110e-02	2.5453e+00	-2.8124e-01	4.1773e-01	4.3222e+00	5.1815e-01	2.0952e+00	1.5413e+00	3.8638e+00	9.8355e-01	3.2745e-01	9.5942e-01	1.0000e+00	1.0000e+00	9.9999e-01	1.0000e+00	1.4948e-07	4.2722e-14	2.0565e-07	6.8317e-16	9.7070e-10	2.7283e-09	4.1837e-12	3.7598e-11	1.1224e-10	3.6505e-15	4.6063e-09	5.7838e-06	8.0181e-11	1.1051e-06	9.9999e-01	1-2-3-4	9.9999e-01
CALY	MNEc.2.1.660035.PC	9.1194e-01	2.8266e+00	-2.6521e-01	1.0511e-01	2.9092e-01	-4.2064e-01	3.5395e-01	6.0794e-01	-5.5654e-01	1.1105e+00	-2.8522e-01	-1.9660e-01	2.0526e+00	2.5252e-02	1.7692e-01	9.5717e-01	2.8323e+00	8.7153e-01	6.2236e-01	8.3661e-01	1.0000e+00	1.0000e+00	9.9998e-01	1.0000e+00	1.9182e-07	2.6930e-13	1.9733e-07	4.4846e-15	9.2152e-10	1.1697e-10	1.5156e-11	1.4854e-11	1.1957e-09	9.5385e-15	2.6621e-10	1.9989e-05	1.0406e-11	3.0953e-06	9.9998e-01	1-2-3-4	9.9998e-01
CAMLG	MNEc.2.14.41661936.PC	1.4901e+00	3.7564e+00	5.7085e-02	9.5725e-01	-2.6316e-01	5.1546e-01	1.7300e+00	5.7181e-02	7.4670e-01	5.0232e-01	2.3319e+00	3.0945e-01	1.7847e+00	2.9583e+00	1.0176e+00	1.9109e+00	3.7613e+00	9.6252e-01	9.1408e-01	9.6598e-01	1.0000e+00	1.0000e+00	9.9799e-01	1.0000e+00	4.7351e-08	2.2516e-13	6.4750e-09	4.5494e-15	2.5742e-09	3.8675e-12	3.5806e-11	4.3033e-13	5.8193e-08	3.5946e-15	1.6885e-11	2.0134e-03	8.4738e-12	3.2699e-06	9.9798e-01	1-2-3-4	9.9798e-01
CAMSAP1	MNEc.2.25.38928341.PC	8.0310e-01	3.0137e+00	6.1982e-01	5.0087e-01	-1.0364e-01	2.7006e+00	2.5673e-01	-1.1452e-01	4.8332e+00	1.6147e+00	1.6247e+00	1.5509e+00	5.9929e-01	3.2318e+00	3.7014e+00	1.4484e+00	3.0103e+00	8.4076e-01	4.5365e-01	7.4299e-01	9.9999e-01	1.0000e+00	9.7910e-01	1.0000e+00	9.5673e-07	4.3535e-13	5.1700e-08	3.8531e-12	4.7879e-10	1.4403e-11	2.4165e-06	3.0827e-11	6.3153e-08	3.4659e-13	6.0925e-12	2.0900e-02	2.2626e-08	6.2349e-06	9.7909e-01	1-2-3-4	9.7909e-01
CANT1	MNEc.2.11.3698808.PC	6.6749e-01	2.7372e+00	1.5235e+00	-2.6150e-01	-3.0546e-01	-3.4749e-01	1.4483e+00	1.6210e+00	9.9004e-01	-2.8188e-01	-2.2750e-01	-3.6878e-01	1.9007e+00	1.6496e+00	1.4656e+00	-9.7723e-02	2.7425e+00	7.9440e-01	3.3930e-01	6.1277e-01	1.0000e+00	9.9999e-01	9.9895e-01	9.9999e-01	1.4489e-05	1.4224e-13	6.1408e-08	6.5204e-15	1.4068e-08	1.4808e-09	6.5552e-10	7.3940e-13	1.6778e-09	7.8834e-15	2.3054e-10	1.0341e-03	2.4850e-10	3.3514e-07	9.9895e-01	1-2-3-4	9.9895e-01
CAPN2	MNEc.2.30.9352662.PC	4.8370e+00	7.3238e+00	-5.1879e-01	2.5498e+00	-4.5369e-01	-7.2666e-01	1.6875e+00	-7.2211e-01	-8.1582e-01	2.0222e+00	3.5702e+00	-7.8327e-01	1.9094e+00	3.3243e+00	-8.8352e-01	4.0317e+00	7.3296e+00	9.9998e-01	9.9285e-01	9.9999e-01	1.0000e+00	1.0000e+00	1.0000e+00	1.0000e+00	3.4047e-12	2.3861e-15	1.1307e-12	7.0543e-20	6.3220e-13	1.7408e-16	2.6550e-16	3.8572e-15	2.7274e-10	7.8626e-20	6.0929e-15	1.2664e-06	2.8813e-17	1.1695e-07	1.0000e+00	1-2-3-4	1.0000e+00
CAPN3	MNEc.2.1.146611631.PC	1.8977e+00	3.8914e+00	2.0695e+00	-5.4714e-01	-5.6583e-01	5.4320e-01	1.1591e+00	1.0744e+00	2.9371e+00	-7.2599e-01	8.3718e-02	3.8178e-01	7.3242e-01	2.8305e+00	3.1782e+00	1.2423e-01	3.8967e+00	9.8499e-01	3.4224e-01	9.6446e-01	1.0000e+00	1.0000e+00	9.9890e-01	1.0000e+00	3.5713e-06	5.1658e-15	2.3638e-09	3.5541e-15	5.0673e-10	2.9491e-11	4.0681e-09	1.8644e-14	2.4084e-10	3.1119e-15	1.0971e-12	1.0995e-03	8.9891e-10	3.9169e-08	9.9890e-01	1-2-3-4	9.9890e-01
CAPN7	MNEc.2.16.66183930.PC	4.4206e+00	6.7684e+00	-5.1449e-01	-8.1927e-02	1.5905e+00	-1.5204e-01	-8.1710e-02	1.3400e+00	-1.3257e-01	2.8341e+00	7.2706e-01	1.5683e+00	3.4111e+00	1.2897e+00	2.0285e+00	4.1307e+00	6.7741e+00	9.9995e-01	9.1292e-01	9.9996e-01	1.0000e+00	1.0000e+00	1.0000e+00	1.0000e+00	1.2354e-11	2.0016e-17	4.4972e-10	9.5171e-19	3.8639e-14	7.2153e-14	4.5999e-15	8.9884e-14	1.4063e-12	6.3468e-17	6.9485e-13	4.2016e-08	8.4539e-14	5.2769e-07	1.0000e+00	1-2-3-4	1.0000e+00
CAPRIN2	MNEc.2.6.55531588.PC	8.6648e-01	2.8014e+00	-3.1898e-01	-1.9505e-01	-6.7778e-02	-1.6578e-01	-2.7594e-02	-3.9753e-03	1.0505e-01	4.6725e-01	1.8084e-01	5.0231e-01	7.8645e-01	7.8818e-01	9.9093e-01	1.6120e+00	2.8071e+00	8.5934e-01	2.4880e-01	6.4724e-01	9.9999e-01	1.0000e+00	9.9988e-01	1.0000e+00	1.7959e-07	1.4296e-13	9.1550e-08	8.5455e-15	4.0562e-10	3.0290e-11	7.3679e-11	3.5790e-12	3.7054e-09	5.0530e-14	1.5284e-11	1.2271e-04	7.1852e-11	1.4814e-05	9.9986e-01	1-2-3-4	9.9986e-01
CAPZB	MNEc.2.2.34272558.PC	6.6582e-01	2.4184e+00	-1.1466e-01	6.2366e-01	9.4513e-01	-3.5006e-01	8.4064e-01	1.0303e+00	-5.3886e-01	2.5814e+00	-1.2654e-01	3.1250e-02	2.5395e+00	3.7939e-01	3.3112e-01	1.4968e+00	2.4241e+00	7.9377e-01	1.6350e-01	4.3170e-01	9.9997e-01	1.0000e+00	9.9988e-01	1.0000e+00	6.9438e-07	2.2747e-12	2.2780e-06	1.3503e-14	7.2334e-09	7.9162e-10	4.0403e-11	1.1243e-09	4.4101e-09	4.1255e-14	2.0908e-09	1.1563e-04	3.7985e-11	2.7448e-05	9.9985e-01	1-2-3-4	9.9985e-01
CARD19	MNEc.2.23.54722434.PC	1.7615e+00	3.4881e+00	-1.4190e-01	-3.9482e-01	-1.9809e-01	-2.9488e-01	-2.3353e-01	2.7269e-01	-3.5746e-02	-1.5555e-01	-2.0931e-01	1.0350e-01	5.2969e-01	2.5421e-01	1.0677e+00	8.4094e-01	3.4939e+00	9.7958e-01	2.5138e-01	9.3583e-01	1.0000e+00	1.0000e+00	9.9999e-01	1.0000e+00	5.5546e-08	1.8567e-14	1.3952e-08	1.3059e-15	5.1936e-11	1.1783e-11	1.0960e-11	1.7549e-13	3.1044e-10	4.1497e-15	1.7409e-12	7.3821e-06	1.7638e-11	5.1632e-07	9.9999e-01	1-2-3-4	9.9999e-01
CARF	MNEc.2.18.77541463.PC	1.6199e+00	3.8136e+00	-7.6048e-01	-5.1963e-01	-7.0952e-01	-5.4147e-01	-8.0880e-01	-9.3828e-01	-7.8926e-01	-7.4653e-01	1.4142e-01	-6.7845e-01	-8.5671e-01	3.8386e-01	-7.3990e-01	4.2102e-01	3.8194e+00	9.7193e-01	7.5106e-01	9.6919e-01	1.0000e+00	1.0000e+00	1.0000e+00	1.0000e+00	6.3177e-09	6.5829e-15	2.0309e-09	3.4980e-16	6.5266e-12	3.4258e-13	9.1370e-13	2.1269e-14	3.2900e-10	3.2401e-16	3.3796e-14	4.7024e-06	1.2983e-13	9.2787e-08	1.0000e+00	1-2-3-4	1.0000e+00
CARKD	MNEc.2.17.77957442.PC	1.0100e+01	1.2381e+01	2.7042e+00	1.2218e-01	4.9622e-01	-5.7357e-01	4.0818e+00	4.7009e+00	1.6083e+00	1.3535e+00	-2.8047e-01	-2.1424e-01	7.1947e+00	4.4698e+00	3.8507e+00	1.3348e+00	1.2387e+01	1.0000e+00	7.3021e-01	1.0000e+00	1.0000e+00	1.0000e+00	1.0000e+00	1.0000e+00	4.9823e-14	7.8050e-23	8.8223e-17	8.7876e-25	1.3722e-15	4.0371e-16	6.1732e-19	7.2431e-21	3.3686e-19	2.5522e-24	1.0290e-14	1.5504e-10	1.3682e-17	2.0581e-15	1.0000e+00	1-2-3-4	1.0000e+00
CARNS1	MNEc.2.12.27170699.PC	1.4019e+01	1.6606e+01	5.4669e-01	6.5801e-01	-5.3218e-01	-9.6631e-02	3.1214e+00	-3.6360e-01	9.1614e-01	-2.5771e-01	2.0451e+00	-6.9991e-01	2.0218e+00	4.7704e+00	6.8580e-01	1.5634e+00	1.6612e+01	1.0000e+00	9.9999e-01	1.0000e+00	1.0000e+00	1.0000e+00	1.0000e+00	1.0000e+00	2.0668e-20	1.5981e-26	4.9270e-22	1.5712e-28	8.9626e-21	2.0750e-25	7.4776e-24	1.0572e-26	4.2506e-21	4.9735e-29	4.1208e-24	1.8468e-14	5.5801e-25	2.0772e-19	1.0000e+00	1-2-3-4	1.0000e+00
CARS2	MNEc.2.17.77385643.PC	1.4427e+00	3.3742e+00	1.1827e+00	-2.3036e-01	-3.8082e-01	1.0856e+00	3.3017e-01	1.1786e+00	3.0693e+00	-5.7032e-01	2.1643e-01	1.4068e+00	4.1143e-01	2.2109e+00	4.1998e+00	4.4210e-01	3.3796e+00	9.5838e-01	3.1287e-01	8.9693e-01	1.0000e+00	1.0000e+00	9.9913e-01	1.0000e+00	1.5246e-06	3.5246e-14	1.1907e-08	4.0763e-14	2.4722e-10	1.2332e-10	1.8147e-08	8.7778e-14	1.0756e-09	1.0845e-13	1.7236e-12	8.6859e-04	3.1080e-08	2.6792e-07	9.9913e-01	1-2-3-4	9.9913e-01
CASD1	MNEc.2.4.37599248.PC	2.5611e+00	4.2680e+00	-2.9327e-01	6.6643e-02	-1.4427e-01	-4.3332e-01	3.1243e-01	2.6628e-01	-2.6583e-01	6.8578e-01	4.1066e-01	1.3471e-02	1.6170e+00	9.8241e-01	7.5550e-01	1.9228e+00	4.2738e+00	9.9670e-01	2.2535e-01	9.8801e-01	1.0000e+00	1.0000e+00	9.9999e-01	1.0000e+00	6.5068e-09	8.9182e-15	2.6214e-09	1.5760e-16	3.0304e-11	1.9272e-12	1.0711e-12	2.0214e-13	2.1480e-10	5.5985e-16	3.5336e-12	6.5532e-06	1.4268e-12	1.0349e-06	9.9999e-01	1-2-3-4	9.9999e-01
CASP10	MNEc.2.18.76187085.PC	1.7067e+00	4.1304e+00	-1.7097e-01	1.8012e+00	-5.2327e-01	-4.2964e-01	3.2401e+00	-4.9886e-01	-5.8845e-01	1.5046e+00	9.0561e-01	-5.5768e-01	2.7461e+00	2.7582e+00	-6.9858e-01	1.1691e+00	4.1359e+00	9.7690e-01	8.7557e-01	9.7812e-01	1.0000e+00	1.0000e+00	9.9946e-01	1.0000e+00	1.1839e-08	6.6451e-13	1.5038e-09	2.1822e-16	3.5220e-08	4.5440e-13	6.9962e-13	1.8284e-12	9.2179e-10	2.0634e-16	6.5307e-11	5.3697e-04	6.8857e-14	2.5052e-07	9.9946e-01	1-2-3-4	9.9946e-01
CASP8AP2	MNEc.2.10.42588798.PC	9.7845e-01	2.6929e+00	-5.0176e-02	1.7012e+00	-1.1030e-01	-2.0488e-01	2.2734e+00	-3.1037e-01	6.8204e-02	6.0801e-01	1.6584e+00	-3.4867e-01	1.4813e+00	2.7764e+00	-2.1380e-01	9.5676e-01	2.6919e+00	8.8772e-01	1.8979e-01	6.4447e-01	1.0000e+00	1.0000e+00	9.8467e-01	1.0000e+00	4.2816e-07	1.4455e-11	1.0657e-07	1.0027e-14	1.0414e-07	1.9205e-11	8.6897e-11	6.3537e-12	1.4285e-07	9.1427e-15	9.7192e-11	1.5333e-02	5.7573e-12	4.2070e-06	9.8466e-01	1-2-3-4	9.8466e-01
CATSPERG	MNEc.2.10.9428313.PC	2.3260e+00	4.9041e+00	6.4150e-01	7.1325e-01	-2.1355e-01	-6.9797e-01	2.1925e+00	-1.5264e-01	-4.9703e-03	-5.4139e-02	7.6645e-01	-5.4742e-01	1.5339e+00	3.2228e+00	-4.7479e-01	-1.7995e-02	4.9098e+00	9.9435e-01	8.5460e-01	9.9452e-01	1.0000e+00	1.0000e+00	9.9974e-01	1.0000e+00	1.2943e-08	9.1366e-15	5.1658e-10	1.9806e-17	5.3146e-10	1.6978e-13	4.5142e-13	8.5041e-15	1.1264e-10	3.5569e-17	6.7447e-13	2.6350e-04	1.9408e-14	2.7413e-09	9.9974e-01	1-2-3-4	9.9974e-01
CAV2	MNEc.2.4.73165739.PC	7.3131e-01	2.8026e+00	-4.9745e-01	-5.2398e-01	2.5326e-01	5.9682e-01	-7.4561e-01	-3.5197e-01	4.4503e-03	3.2609e-02	8.8002e-01	1.7697e+00	-3.9304e-01	3.8194e-01	1.2842e+00	2.6507e+00	2.8083e+00	8.1736e-01	4.1939e-01	6.9392e-01	9.9984e-01	1.0000e+00	9.9995e-01	1.0000e+00	1.1874e-07	6.6844e-14	1.9119e-07	4.9329e-14	7.7423e-11	1.3554e-11	5.8279e-11	1.3119e-12	1.8484e-08	9.3268e-13	1.0082e-12	4.8017e-05	1.4077e-10	1.6152e-04	9.9979e-01	1-2-3-4	9.9979e-01
CBFB	MNEc.2.3.17126049.PC	1.4932e+00	3.7891e+00	2.3372e-02	-4.3085e-01	3.0410e-01	3.2371e-01	-5.1196e-02	1.2460e+00	7.1638e-01	2.1293e-02	4.8130e-01	1.3717e+00	1.1171e+00	1.3069e+00	2.4992e+00	1.6872e+00	3.7948e+00	9.6278e-01	8.2345e-01	9.6261e-01	1.0000e+00	1.0000e+00	9.9996e-01	1.0000e+00	4.0644e-08	8.5463e-15	2.2176e-08	2.7138e-15	3.9525e-11	5.5421e-11	3.0976e-11	1.3187e-13	7.6147e-10	3.8486e-14	3.3672e-12	4.1679e-05	2.3829e-10	1.8125e-06	9.9996e-01	1-2-3-4	9.9996e-01
CBL	MNEc.2.7.27664531.PC	8.8587e-01	3.2205e+00	5.6330e-01	-1.5600e-02	-1.3272e-01	-5.1240e-01	1.2897e+00	8.4011e-01	-1.3733e-01	3.5532e-01	-3.8241e-01	-5.3673e-01	1.8720e+00	1.1499e+00	3.7263e-01	2.9718e-01	3.2262e+00	8.6465e-01	7.6093e-01	8.5447e-01	1.0000e+00	1.0000e+00	9.9989e-01	1.0000e+00	5.2173e-07	8.2328e-14	3.0032e-08	1.4655e-15	3.2085e-09	8.0587e-11	1.6063e-11	1.0537e-12	3.8590e-10	1.7595e-15	7.0910e-11	1.0751e-04	6.5920e-12	2.7337e-07	9.9989e-01	1-2-3-4	9.9989e-01
CBR4	MNEc.2.2.65980191.PC	6.7511e-01	2.9565e+00	3.7917e-01	2.0577e+00	-3.1191e-01	-5.1139e-01	3.0241e+00	-2.4747e-01	-7.6150e-02	1.1898e+00	1.2909e+00	-4.5791e-01	2.3448e+00	2.6433e+00	-3.9213e-01	1.0635e+00	2.9596e+00	7.9725e-01	6.5915e-01	7.5789e-01	1.0000e+00	1.0000e+00	9.9385e-01	1.0000e+00	6.2711e-07	1.7899e-11	3.6512e-08	2.6979e-15	3.1967e-07	1.2098e-11	3.3966e-11	1.3221e-11	3.3408e-08	3.8747e-15	3.8680e-10	6.1500e-03	2.0811e-12	2.9317e-06	9.9385e-01	1-2-3-4	9.9385e-01
CC2D1A	MNEc.2.7.45650842.PC	7.5603e-01	2.9743e+00	7.0795e-01	-1.2488e-01	-4.1409e-01	1.9652e+00	6.2667e-01	4.3940e-01	2.6428e+00	-2.5645e-01	2.4192e+00	1.5648e+00	5.8424e-01	2.7907e+00	2.5743e+00	2.3541e+00	2.9764e+00	8.2571e-01	8.9345e-01	8.3666e-01	9.9994e-01	1.0000e+00	9.9171e-01	1.0000e+00	1.2834e-06	1.1285e-13	2.7700e-08	7.7589e-13	1.2289e-09	5.6468e-11	1.7068e-08	4.5413e-13	4.3082e-07	3.9185e-13	6.4442e-12	8.2895e-03	1.8489e-09	5.4949e-05	9.9165e-01	1-2-3-4	9.9165e-01
CCBE1	MNEc.2.8.76672097.PC	2.3370e+00	4.8271e+00	1.8939e+00	-6.0278e-01	-5.9445e-01	-2.6151e-01	8.6544e-01	1.0735e+00	1.3246e+00	-8.5893e-01	-5.3229e-01	3.9090e-01	5.9960e-01	1.4334e+00	2.4283e+00	3.5768e-01	4.8329e+00	9.9449e-01	8.4005e-01	9.9457e-01	1.0000e+00	1.0000e+00	9.9999e-01	1.0000e+00	2.7639e-07	5.2698e-16	2.5662e-10	6.4612e-17	2.9885e-11	3.4128e-12	1.1514e-11	1.5918e-15	6.7611e-12	3.6850e-16	9.3693e-14	5.1094e-06	1.8542e-11	7.7747e-09	9.9999e-01	1-2-3-4	9.9999e-01
CCBL2	MNEc.2.5.75301651.PC	2.2519e+00	4.7254e+00	7.0833e-01	2.9275e-01	-5.1848e-01	-5.8313e-01	3.6420e+00	7.0884e-02	4.1730e-02	-8.4992e-02	9.3355e-02	-6.9517e-01	3.3331e+00	3.4842e+00	-2.5858e-01	-7.6230e-02	4.7309e+00	9.9331e-01	8.5738e-01	9.9353e-01	1.0000e+00	1.0000e+00	9.9927e-01	1.0000e+00	2.2781e-08	5.2359e-15	3.8630e-10	3.8936e-17	2.2578e-08	4.2868e-13	7.5856e-13	1.1953e-14	3.6085e-11	3.8197e-17	6.4099e-11	7.2581e-04	4.8183e-14	3.6177e-09	9.9927e-01	1-2-3-4	9.9927e-01
CCDC109B	MNEc.2.2.116228408.PC	7.0955e-01	2.5142e+00	-4.2674e-01	5.4570e-01	-5.4591e-01	-6.5419e-01	1.0580e+00	-5.2175e-01	-7.6888e-01	3.1814e-01	9.0575e-02	-7.0908e-01	1.0711e+00	6.5390e-01	-6.3651e-01	7.3383e-01	2.5199e+00	8.0977e-01	2.1840e-01	5.2891e-01	1.0000e+00	1.0000e+00	9.9983e-01	1.0000e+00	2.7149e-07	1.5248e-12	5.8987e-08	5.3772e-15	9.5708e-09	1.7814e-11	1.9082e-11	4.9190e-12	5.8318e-09	6.0170e-15	5.7034e-11	1.7451e-04	3.2827e-12	3.7998e-06	9.9982e-01	1-2-3-4	9.9982e-01
CCDC112	MNEc.2.14.58261862.PC	1.4328e+00	3.1862e+00	-8.4354e-02	-2.8238e-01	7.3008e-01	-2.7103e-01	2.3531e-02	1.1576e+00	-3.2233e-02	6.4507e-01	1.9736e-02	9.8418e-01	1.3812e+00	5.8625e-01	1.6252e+00	1.8102e+00	3.1920e+00	9.5746e-01	2.2491e-01	8.5950e-01	9.9999e-01	1.0000e+00	9.9997e-01	1.0000e+00	1.2708e-07	4.8201e-14	2.3696e-07	2.7647e-15	1.8811e-10	1.8116e-10	2.2142e-11	2.2220e-12	1.0542e-09	6.3181e-14	2.4786e-11	3.1776e-05	1.2762e-10	9.6387e-06	9.9996e-01	1-2-3-4	9.9996e-01
CCDC114	MNEc.2.10.18331963.PC	1.0363e+01	1.2957e+01	-6.2614e-01	-5.1851e-01	-4.9045e-02	2.1785e+00	-5.8926e-01	-3.6564e-01	2.1010e+00	1.2065e-02	2.6189e+00	3.1203e+00	1.7519e-01	4.6984e+00	3.5834e+00	5.0666e+00	1.2963e+01	1.0000e+00	9.9105e-01	1.0000e+00	1.0000e+00	1.0000e+00	1.0000e+00	1.0000e+00	6.1820e-18	4.7399e-24	6.6741e-18	1.3183e-22	7.7706e-21	9.1968e-22	5.0962e-19	8.7614e-23	7.0946e-17	1.4641e-21	2.6121e-22	6.9675e-11	1.9631e-18	2.9463e-12	1.0000e+00	1-2-3-4	1.0000e+00
CCDC130	MNEc.2.7.44960632.PC	1.3504e+01	1.5447e+01	2.0753e+00	1.1114e-01	4.7286e-02	-1.8187e-01	3.2462e+00	4.6110e+00	2.5438e+00	1.0405e+00	1.0085e+00	5.2811e-01	7.7576e+00	5.5391e+00	5.9566e+00	2.8025e+00	1.5453e+01	1.0000e+00	4.8433e-01	1.0000e+00	1.0000e+00	1.0000e+00	1.0000e+00	1.0000e+00	1.0071e-17	6.5457e-26	2.6994e-20	1.8629e-27	1.7237e-19	2.8240e-19	4.5776e-21	3.0304e-24	5.6366e-21	1.2131e-26	3.2352e-17	1.5645e-12	1.5018e-18	5.1963e-17	1.0000e+00	1-2-3-4	1.0000e+00
CCDC138	MNEc.2.15.1162078.PC	3.0783e+00	5.3158e+00	1.6210e+00	-1.6717e-01	9.8157e-02	-1.7169e-01	1.6476e+00	2.2679e+00	2.0056e+00	5.6702e-01	2.3780e-01	1.2934e-01	3.2792e+00	3.1641e+00	2.5814e+00	1.1529e+00	5.3215e+00	9.9900e-01	6.6971e-01	9.9876e-01	1.0000e+00	1.0000e+00	9.9991e-01	1.0000e+00	4.7854e-08	4.6635e-16	4.1039e-10	2.5789e-17	5.8744e-11	1.7329e-11	1.7926e-11	1.3777e-14	1.2924e-11	6.5492e-17	1.4543e-11	8.9216e-05	8.5606e-12	1.5746e-08	9.9991e-01	1-2-3-4	9.9991e-01
CCDC146	MNEc.2.4.4264837.PC	7.6966e-01	2.7608e+00	2.4665e+00	-5.9188e-01	-4.8899e-01	-4.3556e-01	2.0060e+00	1.9553e+00	1.7036e+00	-7.7350e-01	-5.0804e-01	-6.1945e-01	1.7201e+00	2.9075e+00	1.7429e+00	-7.1104e-01	2.7588e+00	8.3018e-01	2.6994e-01	6.1429e-01	1.0000e+00	9.9988e-01	9.8215e-01	9.9988e-01	1.2032e-04	6.2946e-14	3.8109e-08	5.0412e-15	4.8113e-08	3.0278e-09	3.2099e-09	2.2573e-13	8.3281e-10	4.1914e-15	1.4404e-10	1.7733e-02	4.4563e-10	7.7311e-08	9.8215e-01	1-2-3-4	9.8215e-01
CCDC15	MNEc.2.7.33452066.PC	1.2353e+00	3.5580e+00	1.2502e-01	-2.0047e-01	7.6891e-01	-4.7512e-01	3.2955e-01	1.7245e+00	-2.1849e-01	9.3201e-01	-1.9471e-01	5.6876e-01	2.1057e+00	4.1541e-01	1.5270e+00	1.8511e+00	3.5637e+00	9.3456e-01	7.4293e-01	9.2762e-01	1.0000e+00	1.0000e+00	9.9999e-01	1.0000e+00	8.7439e-08	2.4730e-14	1.1009e-07	7.3421e-16	1.6169e-10	2.8391e-10	6.1266e-12	1.8278e-12	2.7335e-10	1.0314e-14	5.5842e-11	9.1099e-06	4.3249e-11	4.4999e-06	9.9999e-01	1-2-3-4	9.9999e-01
CCDC150	MNEc.2.18.72182282.PC	6.5113e+00	8.9160e+00	1.1841e+00	-5.8223e-01	-6.1992e-01	-1.0468e-01	7.7819e-01	5.0050e-01	2.7144e+00	-7.1246e-01	3.4916e-02	-1.8715e-01	6.8873e-01	3.6921e+00	3.0030e+00	6.2883e-01	8.9218e+00	1.0000e+00	9.3018e-01	1.0000e+00	1.0000e+00	1.0000e+00	1.0000e+00	1.0000e+00	4.3929e-12	4.5021e-20	1.9719e-14	7.5545e-21	1.9919e-15	7.4327e-17	2.3016e-14	1.8172e-19	2.0337e-15	7.9332e-21	9.3734e-18	7.5543e-08	5.6742e-15	1.1827e-12	1.0000e+00	1-2-3-4	1.0000e+00
CCDC157	MNEc.2.8.6587472.PC	7.0631e-01	3.0553e+00	1.5793e+00	-3.2830e-01	-3.0192e-01	8.8668e-01	6.4172e-01	1.6405e+00	3.0736e+00	-4.6598e-01	3.5690e-01	6.7980e-01	8.3124e-01	2.3342e+00	3.6191e+00	3.5288e-01	3.0601e+00	8.0861e-01	7.8377e-01	7.9999e-01	1.0000e+00	9.9999e-01	9.9759e-01	9.9999e-01	7.9190e-06	5.8618e-14	2.9756e-08	5.3735e-14	1.0556e-09	7.4448e-10	3.8194e-08	2.3259e-13	3.0972e-09	4.2373e-14	9.4427e-12	2.4040e-03	1.7009e-08	4.5461e-07	9.9759e-01	1-2-3-4	9.9759e-01
CCDC167	MNEc.2.20.36829451.PC	9.0858e-01	3.0450e+00	-2.9618e-01	-1.4238e-01	-2.0928e-01	3.5143e-02	-1.9713e-01	-2.3802e-01	4.2808e-02	1.0420e-01	4.6499e-01	1.9188e-01	2.4782e-01	7.0151e-01	4.6639e-01	1.3384e+00	3.0507e+00	8.7066e-01	3.8782e-01	7.5909e-01	1.0000e+00	1.0000e+00	9.9994e-01	1.0000e+00	1.0802e-07	9.2111e-14	3.7720e-08	7.7461e-15	1.5668e-10	1.0085e-11	3.6435e-11	8.8538e-13	4.0683e-09	1.4110e-14	2.5237e-12	5.7361e-05	1.2255e-11	4.5033e-06	9.9994e-01	1-2-3-4	9.9994e-01
CCDC168	MNEc.2.17.71310800.PC	3.8964e+00	6.2594e+00	8.7179e-01	-4.4091e-01	-1.8921e-01	-6.8945e-01	1.2572e+00	1.3606e+00	1.7498e-01	-2.9288e-02	-4.7674e-01	-3.4952e-01	2.3834e+00	1.5801e+00	1.2730e+00	8.0719e-01	6.2652e+00	9.9985e-01	8.9066e-01	9.9986e-01	1.0000e+00	1.0000e+00	1.0000e+00	1.0000e+00	9.7062e-10	2.8272e-17	2.4111e-11	8.9137e-19	2.7223e-12	2.4425e-13	3.0148e-14	3.9738e-16	2.8395e-13	2.4757e-18	2.1045e-13	2.6474e-07	4.7914e-14	8.0885e-10	1.0000e+00	1-2-3-4	1.0000e+00
CCDC17	MNEc.2.2.12275044.PC	1.9564e+00	3.9634e+00	3.7954e-02	-1.6197e-01	-4.1259e-01	-6.2176e-01	2.8012e-01	-8.3925e-03	-1.3841e-01	-2.4357e-01	1.5447e-01	-5.2432e-01	2.9585e-01	1.7775e+00	4.1589e-01	8.2947e-01	3.9691e+00	9.8687e-01	3.6294e-01	9.7054e-01	1.0000e+00	1.0000e+00	9.9992e-01	1.0000e+00	2.8133e-08	1.0624e-14	2.8499e-09	2.0594e-16	5.6731e-11	2.0648e-12	2.8964e-12	4.7965e-14	2.4014e-10	3.2727e-16	3.4012e-13	8.2444e-05	1.3164e-12	1.6833e-07	9.9992e-01	1-2-3-4	9.9992e-01
CCDC191	MNEc.2.19.43702952.PC	1.6005e+00	3.7835e+00	-2.1721e-02	2.8871e-01	-2.8168e-01	-2.2018e-01	5.8307e-01	1.1586e-01	5.1957e-01	5.2010e-01	1.1596e+00	-7.0317e-02	1.0386e+00	2.3575e+00	9.6643e-01	1.8551e+00	3.7891e+00	9.7069e-01	5.1839e-01	9.5399e-01	1.0000e+00	1.0000e+00	9.9953e-01	1.0000e+00	3.7104e-08	4.5379e-14	5.8295e-09	7.8562e-16	1.7245e-10	4.1591e-12	1.9940e-11	4.2119e-13	3.6768e-09	1.4086e-15	2.8460e-12	4.7426e-04	7.0764e-12	2.7020e-06	9.9952e-01	1-2-3-4	9.9952e-01
CCDC25	MNEc.2.2.56553171.PC	1.2636e+00	2.8825e+00	-5.0525e-02	-2.7290e-01	-2.6453e-01	1.2297e-02	5.4412e-02	7.1723e-01	4.6230e-01	-8.9228e-02	3.7479e-01	1.4998e-01	1.0717e+00	9.8111e-01	1.5921e+00	7.9945e-01	2.8882e+00	9.3844e-01	1.8000e-01	7.6836e-01	1.0000e+00	1.0000e+00	9.9984e-01	1.0000e+00	2.7649e-07	9.9154e-14	4.8288e-08	1.0684e-14	4.0650e-10	1.3226e-10	1.3916e-10	8.2455e-13	4.8054e-09	1.8628e-14	2.4458e-11	1.5876e-04	2.3797e-10	1.8927e-06	9.9984e-01	1-2-3-4	9.9984e-01
CCDC34	MNEc.2.7.93792114.PC	5.0298e+00	7.4221e+00	2.3009e+00	-1.2767e-01	-3.1419e-01	-2.2174e-01	3.2179e+00	2.0568e+00	2.0574e+00	1.7993e-01	3.7300e-01	-1.6071e-01	4.4856e+00	4.5089e+00	2.3108e+00	1.1534e+00	7.4278e+00	9.9999e-01	9.3820e-01	9.9999e-01	1.0000e+00	1.0000e+00	9.9998e-01	1.0000e+00	1.7927e-09	3.9990e-18	1.2433e-12	1.7994e-19	1.7098e-11	8.3447e-14	1.5815e-13	4.4237e-17	1.3815e-13	2.6295e-19	1.8312e-12	1.5450e-05	3.5946e-14	1.2342e-10	9.9998e-01	1-2-3-4	9.9998e-01
CCDC39	MNEc.2.19.20144104.PC	9.4740e-01	2.8153e+00	6.0933e-01	3.1711e-01	2.8067e-02	-2.6627e-01	1.9755e+00	1.1276e+00	2.4689e-01	7.1836e-01	2.0288e-01	-1.4660e-01	2.8713e+00	1.6912e+00	7.5803e-01	6.9600e-01	2.8206e+00	8.8039e-01	2.5439e-01	6.9339e-01	1.0000e+00	1.0000e+00	9.9905e-01	1.0000e+00	1.4747e-06	4.5029e-13	1.1056e-07	6.5668e-15	3.9570e-08	3.9716e-10	9.8922e-11	6.1799e-12	3.7756e-09	1.0984e-14	1.7997e-09	9.5063e-04	4.0705e-11	1.7410e-06	9.9905e-01	1-2-3-4	9.9905e-01
CCDC51	MNEc.2.16.38217974.PC	1.0375e+00	3.1791e+00	3.8333e-01	-7.3636e-02	-3.5096e-01	3.4788e-01	9.4778e-01	4.7856e-01	1.1099e+00	-1.4265e-02	9.2487e-01	4.2121e-01	1.3703e+00	2.1594e+00	1.5600e+00	1.3073e+00	3.1844e+00	9.0057e-01	7.0343e-01	8.8515e-01	1.0000e+00	1.0000e+00	9.9879e-01	1.0000e+00	3.7919e-07	7.9231e-14	1.9986e-08	1.1686e-14	1.6060e-09	3.8556e-11	3.1223e-10	4.9489e-13	8.6124e-09	1.7567e-14	2.4567e-11	1.2088e-03	1.1162e-10	3.0779e-06	9.9879e-01	1-2-3-4	9.9879e-01
CCDC57	MNEc.2.11.982638.PC	2.3852e+00	4.4425e+00	-9.4035e-02	6.6087e-01	-2.9953e-01	-5.3475e-01	5.0056e-03	-6.0992e-01	-5.8932e-01	2.2926e+00	7.3269e-01	-1.3365e-01	1.2275e+00	-3.7761e-02	-6.4393e-01	4.3714e+00	4.4481e+00	9.9507e-01	4.8144e-01	9.9155e-01	9.9981e-01	1.0000e+00	1.0000e+00	1.0000e+00	6.8895e-09	2.3447e-14	1.2270e-09	8.3507e-17	9.9924e-12	1.7152e-13	3.4035e-13	5.4707e-12	3.0175e-10	2.6701e-16	9.6440e-13	4.1868e-07	3.8065e-14	1.9454e-04	9.9981e-01	1-2-3-4	9.9981e-01
CCDC59	MNEc.2.28.9441994.PC	6.3747e+00	8.6755e+00	6.1496e-01	-5.2214e-01	1.3859e+00	-5.9482e-01	6.1028e-01	4.1997e+00	4.8075e-02	1.5442e+00	-7.4671e-01	5.1567e-01	5.6854e+00	5.2968e-01	3.4948e+00	1.1579e+00	8.6813e+00	1.0000e+00	5.1656e-01	1.0000e+00	1.0000e+00	1.0000e+00	1.0000e+00	1.0000e+00	2.0612e-12	8.9955e-20	3.4772e-12	4.2520e-21	2.3544e-15	6.4695e-13	8.6349e-17	5.7094e-17	5.8504e-16	6.9629e-20	1.6186e-12	9.0418e-11	3.0634e-14	6.9579e-12	1.0000e+00	1-2-3-4	1.0000e+00
CCDC61	MNEc.2.10.16421353.PC	2.7232e+00	5.3117e+00	1.0736e+00	-3.4071e-01	-5.0864e-01	-1.8405e-01	1.2935e+00	7.7111e-01	1.8202e+00	-4.0336e-01	2.4479e-01	-1.9426e-01	1.4383e+00	3.3858e+00	2.1612e+00	6.0519e-01	5.3175e+00	9.9773e-01	9.4106e-01	9.9800e-01	1.0000e+00	1.0000e+00	9.9985e-01	1.0000e+00	1.3692e-08	3.1566e-16	1.0244e-10	2.5300e-17	2.6232e-11	5.5723e-13	1.1808e-11	1.4887e-15	1.3257e-11	3.1378e-17	2.1171e-13	1.5001e-04	3.2838e-12	4.5034e-09	9.9985e-01	1-2-3-4	9.9985e-01
CCDC62	MNEc.2.8.22869453.PC	1.0130e+00	2.6856e+00	-5.6515e-01	-2.5929e-01	-4.4430e-01	-3.6348e-01	-4.1396e-01	-5.9284e-01	-3.3411e-01	-1.9635e-01	2.1049e-01	-1.4624e-02	-2.1181e-01	5.8184e-01	2.9790e-01	1.2851e+00	2.6913e+00	8.9540e-01	2.4896e-01	7.2057e-01	9.9999e-01	1.0000e+00	9.9990e-01	1.0000e+00	1.3304e-07	1.6100e-13	5.0232e-08	7.0776e-15	2.1757e-10	1.0193e-11	3.4997e-11	1.0139e-12	5.1801e-09	2.0066e-14	2.0038e-12	9.9627e-05	1.9022e-11	9.1119e-06	9.9989e-01	1-2-3-4	9.9989e-01
CCDC64B	MNEc.2.13.38843513.PC	2.1343e+00	3.8665e+00	-5.8992e-01	-2.9760e-01	-6.6560e-01	8.8243e-01	-4.9446e-01	-7.8688e-01	7.0050e-01	-5.2493e-01	1.0264e+00	3.5058e-01	-4.2318e-01	1.1154e+00	8.8192e-01	1.4962e+00	3.8723e+00	9.9124e-01	2.2679e-01	9.6878e-01	1.0000e+00	1.0000e+00	9.9998e-01	1.0000e+00	8.2839e-09	9.7176e-15	1.9894e-09	8.2192e-15	1.1916e-11	4.2981e-13	2.4985e-11	3.1366e-14	2.2352e-09	3.0669e-15	8.1191e-14	2.2435e-05	4.8118e-12	9.7671e-07	9.9998e-01	1-2-3-4	9.9998e-01
CCDC66	MNEc.2.16.31756815.PC	2.5901e+00	4.8098e+00	1.6163e+00	-5.6888e-01	7.1864e-01	-4.8860e-01	6.0941e-01	3.5445e+00	1.4883e+00	2.1431e-01	-6.6164e-01	2.8730e-01	2.9099e+00	1.1096e+00	3.2539e+00	4.1755e-01	4.8155e+00	9.9692e-01	7.6416e-01	9.9666e-01	1.0000e+00	1.0000e+00	1.0000e+00	1.0000e+00	1.5176e-07	5.9297e-16	5.4918e-09	3.9862e-17	1.7249e-11	1.0506e-09	1.7466e-11	1.9609e-14	5.2240e-12	3.0212e-16	1.9924e-11	2.5233e-06	1.2914e-10	9.2872e-09	1.0000e+00	1-2-3-4	1.0000e+00
CCDC71	MNEc.2.16.38534631.PC	6.4543e+00	8.3463e+00	-3.2469e-02	-6.5282e-02	2.0919e+00	-4.8997e-01	4.7384e-01	3.3566e+00	-3.4220e-01	2.3875e+00	1.2424e-01	1.2256e+00	4.5120e+00	9.5712e-01	2.4903e+00	3.7610e+00	8.3520e+00	1.0000e+00	4.0825e-01	1.0000e+00	1.0000e+00	1.0000e+00	1.0000e+00	1.0000e+00	9.9071e-13	5.4971e-19	3.7713e-11	1.1553e-20	3.6703e-15	1.9815e-13	7.5030e-17	8.4945e-16	9.2765e-15	7.6213e-19	2.3169e-13	5.1636e-10	6.4705e-15	5.9547e-09	1.0000e+00	1-2-3-4	1.0000e+00
CCDC82	MNEc.2.7.7352888.PC	6.9729e+00	9.4695e+00	-6.1737e-01	1.3752e+00	6.0707e-01	-4.4815e-01	7.7069e-01	6.5896e-02	-7.0400e-01	3.5848e+00	2.2179e+00	1.6980e-01	4.4424e+00	2.6414e+00	7.9555e-02	3.9536e+00	9.4752e+00	1.0000e+00	9.4219e-01	1.0000e+00	1.0000e+00	1.0000e+00	1.0000e+00	1.0000e+00	1.9401e-14	1.1413e-18	9.2988e-14	9.5782e-22	5.4742e-16	7.6400e-18	2.4559e-18	1.0076e-15	8.6668e-14	5.0461e-21	1.4865e-14	1.8794e-09	1.8923e-18	6.9862e-10	1.0000e+00	1-2-3-4	1.0000e+00
CCDC85C	MNEc.2.24.41103615.PC	1.4063e+00	3.3260e+00	1.4308e+00	7.0726e-01	-4.9114e-01	-4.0989e-01	3.0742e+00	9.0305e-01	4.8690e-01	4.5242e-01	1.5139e-01	-5.8566e-01	3.7793e+00	2.1520e+00	3.6475e-01	1.4625e-01	3.3314e+00	9.5490e-01	2.4592e-01	8.6275e-01	1.0000e+00	1.0000e+00	9.9915e-01	1.0000e+00	3.0162e-06	3.4114e-13	1.0320e-08	1.4555e-15	1.5320e-07	7.3067e-11	5.3038e-11	1.0335e-12	1.0346e-09	1.2330e-15	4.4926e-09	8.4746e-04	5.0775e-12	1.5148e-07	9.9915e-01	1-2-3-4	9.9915e-01
CCDC88A	MNEc.2.15.45695615.PC	8.1328e-01	2.4632e+00	6.0629e-01	8.0900e-02	-1.8165e-01	2.4879e-01	1.9263e+00	7.3701e-01	9.6245e-02	8.0459e-01	-2.8524e-01	-3.0997e-01	3.0766e+00	7.4014e-01	2.5120e-02	-1.6238e-02	2.4689e+00	8.4388e-01	1.9417e-01	5.5922e-01	1.0000e+00	1.0000e+00	9.9976e-01	1.0000e+00	3.2944e-06	5.8800e-13	1.5346e-07	4.8363e-14	7.9471e-08	3.6349e-10	1.5731e-10	1.6955e-11	2.7604e-09	1.6962e-14	6.4955e-09	2.3935e-04	1.6937e-11	7.5974e-07	9.9976e-01	1-2-3-4	9.9976e-01
CCDC90B	MNEc.2.7.61954729.PC	6.0286e+00	8.5082e+00	-3.9841e-01	1.0769e+00	2.3548e+00	-4.9598e-01	1.0761e+00	1.9216e+00	-5.6866e-01	5.8816e+00	9.8276e-01	1.5374e+00	6.1025e+00	1.3774e+00	1.6656e+00	6.5169e+00	8.5140e+00	1.0000e+00	9.9917e-01	1.0000e+00	1.0000e+00	1.0000e+00	1.0000e+00	1.0000e+00	2.9380e-13	5.2527e-18	4.7574e-11	7.8473e-21	1.0116e-14	5.0129e-15	3.0677e-17	1.8251e-12	4.6125e-14	1.0761e-18	6.2163e-12	9.3602e-10	6.6722e-16	2.3376e-06	1.0000e+00	1-2-3-4	1.0000e+00
CCDC94	MNEc.2.7.2388279.PC	1.5698e+00	3.6344e+00	1.4748e+00	-1.4462e-01	-3.6453e-01	-1.3093e-01	1.5304e+00	8.8539e-01	1.3835e+00	-2.3946e-01	6.0127e-01	-1.1194e-01	1.3378e+00	2.8386e+00	1.4978e+00	9.6547e-01	3.6392e+00	9.6860e-01	5.3721e-01	9.5247e-01	1.0000e+00	1.0000e+00	9.9797e-01	1.0000e+00	1.6410e-06	2.3588e-14	6.7913e-09	1.3603e-15	2.1538e-09	3.4491e-11	2.0552e-10	1.0330e-13	1.4332e-09	1.8044e-15	7.9911e-12	2.0243e-03	3.3914e-11	4.9114e-07	9.9797e-01	1-2-3-4	9.9797e-01
CCHCR1	MNEc.2.20.30053597.PC	9.9353e-01	3.7561e+00	8.8146e-01	-5.7317e-01	6.1578e-01	-5.6418e-01	6.0827e-01	2.0062e+00	1.1084e-01	7.1394e-01	-7.6440e-01	-9.7721e-02	2.7907e+00	3.5165e-01	1.3454e+00	4.0227e-01	3.7619e+00	8.9113e-01	6.0297e-01	8.5605e-01	1.0000e+00	1.0000e+00	9.9999e-01	1.0000e+00	3.1626e-07	6.6437e-15	4.9037e-08	3.7900e-16	1.9467e-10	3.4416e-10	8.2879e-12	7.0107e-13	4.6657e-11	1.4087e-15	1.7131e-10	4.9848e-06	1.8041e-11	1.0146e-07	9.9999e-01	1-2-3-4	9.9999e-01
CCL1	MNEc.2.11.39279211.PC	9.6440e-01	3.1943e+00	3.0400e+00	8.6332e-01	9.8748e-01	1.1982e+00	1.8853e+00	3.8447e+00	2.8936e+00	6.7487e-01	4.2374e+00	5.9989e-01	2.7745e+00	3.3724e+00	2.9897e+00	3.6398e+00	3.1913e+00	8.8445e-01	4.9352e-01	8.2015e-01	9.9934e-01	9.9983e-01	9.8075e-01	9.9983e-01	1.6611e-04	6.6181e-13	4.2078e-07	7.9951e-14	1.3433e-08	8.6529e-08	1.8326e-08	2.3363e-12	1.7083e-05	2.5602e-14	6.0179e-10	1.9066e-02	2.8999e-09	6.3914e-04	9.8011e-01	1-2-3-4	9.8011e-01
CCNDBP1	MNEc.2.1.146100712.PC	1.9429e+00	3.8912e+00	-4.3693e-01	-2.4409e-01	6.5849e-02	4.3728e-01	-3.1993e-01	-1.2070e-02	2.0354e-01	6.2976e-02	1.5870e+00	1.3021e+00	2.4869e-01	1.6681e+00	1.4655e+00	2.4818e+00	3.8970e+00	9.8646e-01	3.5091e-01	9.6864e-01	9.9999e-01	1.0000e+00	9.9992e-01	1.0000e+00	1.1130e-08	1.0383e-14	1.0126e-08	2.7858e-15	1.6824e-11	2.4175e-12	7.5160e-12	1.1472e-13	7.6763e-09	2.5909e-14	3.6029e-13	7.5670e-05	1.7426e-11	8.9253e-06	9.9992e-01	1-2-3-4	9.9992e-01
CCNE1	MNEc.2.10.1533944.PC	6.2780e+00	8.9977e+00	8.7666e-01	5.7072e-01	-5.4963e-01	-4.9104e-02	2.5121e+00	3.9007e-03	9.7591e-01	-1.2362e-01	1.7557e+00	-3.6258e-01	1.8261e+00	3.7027e+00	1.0227e+00	2.6867e+00	9.0035e+00	1.0000e+00	9.9898e-01	1.0000e+00	1.0000e+00	1.0000e+00	1.0000e+00	1.0000e+00	1.7932e-12	5.3050e-19	1.9209e-14	7.1139e-21	8.9435e-14	1.9628e-17	3.4825e-16	5.8423e-19	8.8600e-14	4.3888e-21	1.0656e-16	6.4129e-08	4.9192e-17	1.1196e-10	1.0000e+00	1-2-3-4	1.0000e+00
CCNE2	MNEc.2.9.40798420.PC	1.1545e+00	3.0655e+00	-3.4224e-01	-2.4072e-01	-3.5401e-01	1.2238e+00	-1.3675e-01	-3.3830e-01	1.0720e+00	-2.6042e-01	2.0023e+00	8.6259e-01	5.6714e-02	2.4933e+00	1.1410e+00	1.8524e+00	3.0698e+00	9.2222e-01	2.9736e-01	8.0986e-01	9.9999e-01	1.0000e+00	9.9661e-01	1.0000e+00	9.2670e-08	7.0058e-14	2.5783e-08	1.1410e-13	1.7174e-10	7.6364e-12	3.7170e-10	3.6475e-13	1.3373e-07	6.3057e-14	1.5503e-12	3.3878e-03	5.5258e-11	1.4029e-05	9.9660e-01	1-2-3-4	9.9660e-01
CCNH	MNEc.2.14.79776931.PC	1.1829e+00	3.0831e+00	1.1167e+00	-1.5239e-01	-5.0617e-01	-4.9615e-01	1.6077e+00	3.7680e-01	8.9013e-01	-4.0821e-01	2.7602e-01	-7.2212e-01	1.2945e+00	3.2004e+00	3.9188e-01	5.9370e-03	3.0816e+00	9.2679e-01	2.7687e-01	8.0892e-01	1.0000e+00	1.0000e+00	9.8342e-01	1.0000e+00	2.5603e-06	8.2459e-14	1.7443e-08	2.0880e-15	9.1582e-09	3.8056e-11	2.3484e-10	2.4926e-13	2.4120e-09	1.5757e-15	2.5740e-11	1.6576e-02	9.4567e-12	1.9186e-07	9.8342e-01	1-2-3-4	9.8342e-01
CCNI	MNEc.2.3.58615541.PC	1.4606e+00	3.4291e+00	3.1970e+00	-6.3794e-02	1.8597e+00	7.9220e-01	1.7789e+00	1.7938e+00	6.4861e+00	2.3541e+00	4.8875e-03	6.9748e-01	1.6843e+00	4.7658e+00	3.5849e+00	1.0416e+00	3.2952e+00	9.5999e-01	3.6901e-01	9.1453e-01	1.0000e+00	9.9982e-01	7.2514e-01	9.9986e-01	1.3886e-04	4.5586e-14	1.8258e-06	1.8284e-14	6.1223e-09	4.4816e-10	4.1758e-05	6.5003e-11	5.8242e-10	1.8667e-14	2.8474e-11	2.7468e-01	6.6483e-09	9.3890e-07	7.2514e-01	1-2-3-4	7.2514e-01
CCP110	MNEc.2.13.28589573.PC	1.9863e+00	4.1866e+00	1.1150e+00	2.1542e-01	5.2764e-02	-2.0771e-01	1.6003e+00	1.6630e+00	1.0609e-01	8.5299e-01	-3.5912e-01	-4.4096e-01	2.5437e+00	1.0335e+00	7.1747e-01	2.5264e-01	4.1924e+00	9.8773e-01	3.7674e-01	9.7340e-01	1.0000e+00	1.0000e+00	9.9999e-01	1.0000e+00	2.0091e-07	1.5152e-14	4.9771e-09	3.1958e-16	7.0929e-10	5.7956e-11	3.0420e-12	3.5832e-13	4.4020e-11	2.3717e-16	3.5995e-11	8.8915e-06	1.5767e-12	2.6675e-08	9.9999e-01	1-2-3-4	9.9999e-01
CCT2	MNEc.2.6.84386866.PC	7.1831e+00	9.4349e+00	-5.3772e-01	2.3581e+00	1.9241e-01	-6.0980e-01	1.4030e+00	-3.2912e-01	-7.8129e-01	4.4664e+00	2.4724e+00	3.9585e-03	3.8079e+00	1.9867e+00	-2.8694e-01	6.7263e+00	9.4407e+00	1.0000e+00	9.8658e-01	1.0000e+00	1.0000e+00	1.0000e+00	1.0000e+00	1.0000e+00	2.5236e-14	1.1880e-17	3.8754e-14	7.1481e-22	2.5419e-15	3.3315e-18	2.2257e-18	8.3052e-15	1.6859e-13	3.7297e-21	3.7342e-15	4.5068e-10	8.8113e-19	4.4816e-07	1.0000e+00	1-2-3-4	1.0000e+00
CD109	MNEc.2.10.28379007.BIEC2-111801	5.6599e+00	7.5733e+00	-5.0024e-01	-4.6349e-02	1.8396e+00	-3.0399e-01	-2.6244e-01	1.1335e+00	-5.9691e-01	2.1591e+00	6.8037e-01	2.6612e+00	2.4011e+00	4.0904e-01	2.0528e+00	5.7591e+00	7.5791e+00	1.0000e+00	3.2131e-01	9.9999e-01	1.0000e+00	1.0000e+00	1.0000e+00	1.0000e+00	2.0003e-12	3.4039e-18	1.2505e-10	1.0510e-19	3.9933e-15	7.0278e-15	2.4742e-16	2.9765e-15	1.9789e-13	1.2318e-16	1.0640e-14	8.6654e-10	1.4008e-14	3.5141e-06	1.0000e+00	1-2-3-4	1.0000e+00
CD151	MNEc.2.12.31999662.PC	3.6224e+00	5.8544e+00	1.3461e+00	1.2429e+00	-8.6824e-02	8.4661e-02	3.4627e+00	4.1205e-01	2.3354e+00	3.2789e-01	2.3795e+00	-3.9283e-01	2.0456e+00	5.9147e+00	1.3768e+00	1.5503e+00	5.8538e+00	9.9971e-01	4.2546e-01	9.9944e-01	1.0000e+00	1.0000e+00	9.8547e-01	1.0000e+00	7.3517e-09	3.4683e-15	7.7550e-11	1.3463e-17	1.1101e-09	6.9870e-14	1.1082e-11	2.2981e-15	5.1819e-10	5.6935e-18	2.4571e-13	1.4534e-02	1.5461e-13	1.1375e-08	9.8547e-01	1-2-3-4	9.8547e-01
CD180	MNEc.2.21.6153400.PC	7.9725e-01	2.5765e+00	9.7269e-01	-5.1004e-01	-5.5287e-01	-7.1973e-01	6.8652e-01	3.5518e-01	9.8501e-02	-6.2881e-01	-5.8329e-01	-6.6305e-01	4.0756e-01	8.5985e-01	3.5800e-01	3.2731e-02	2.5822e+00	8.3895e-01	1.8452e-01	5.3714e-01	1.0000e+00	9.9999e-01	9.9975e-01	9.9999e-01	5.9000e-06	1.1618e-13	5.0287e-08	4.0057e-15	3.5247e-09	1.1624e-10	1.2181e-10	4.8149e-13	1.0705e-09	5.7953e-15	1.0722e-11	2.4290e-04	2.8080e-11	6.5511e-07	9.9975e-01	1-2-3-4	9.9975e-01
CD1A2	MNEc.2.5.40175906.PC	1.6751e+00	3.6166e+00	1.8454e+00	-4.5235e-01	-4.3197e-01	-5.3764e-01	2.0682e+00	1.7347e+00	7.2198e-01	-5.4105e-01	-6.8468e-01	-6.6882e-01	1.9649e+00	1.6580e+00	1.1965e+00	-6.0977e-01	3.6223e+00	9.7520e-01	3.1549e-01	9.3744e-01	1.0000e+00	1.0000e+00	9.9986e-01	1.0000e+00	4.0130e-06	1.2099e-14	6.0573e-09	5.5551e-16	7.7403e-09	2.5398e-10	4.6675e-11	5.3738e-14	7.7292e-11	5.2147e-16	3.5275e-11	1.3915e-04	1.7654e-11	1.3606e-08	9.9986e-01	1-2-3-4	9.9986e-01
CD1B1	MNEc.2.5.39107074.PC	4.8597e+00	7.2903e+00	-2.9396e-01	-7.4145e-01	-3.0109e-01	-6.2241e-01	-4.5356e-01	-7.0431e-02	-4.6916e-01	-6.2704e-01	2.6081e-02	-4.3579e-01	-3.6001e-02	1.6967e+00	-8.3174e-02	1.2867e+00	7.2961e+00	9.9998e-01	9.9811e-01	9.9999e-01	1.0000e+00	1.0000e+00	1.0000e+00	1.0000e+00	6.1721e-12	1.3181e-18	1.7357e-12	9.6878e-20	4.9348e-15	8.4327e-16	6.3716e-16	9.3453e-18	8.4179e-14	1.8904e-19	7.4631e-17	3.2249e-08	1.9654e-16	2.2728e-10	1.0000e+00	1-2-3-4	1.0000e+00
CD1E2	MNEc.2.5.38910167.PC	5.2376e+00	7.6301e+00	3.6558e-01	1.1735e+00	-2.9228e-01	-3.2687e-01	4.3570e+00	-2.7881e-01	4.2454e-01	3.6304e-01	2.3041e+00	-6.2348e-01	2.8422e+00	6.4968e+00	-1.3425e-01	1.6815e+00	7.6355e+00	9.9999e-01	8.7248e-01	9.9999e-01	1.0000e+00	1.0000e+00	9.9907e-01	1.0000e+00	1.2887e-11	4.9551e-17	8.0994e-13	8.7487e-20	1.4587e-10	2.3865e-16	2.2810e-15	4.1768e-17	7.3016e-12	5.6111e-20	2.5782e-14	9.3059e-04	7.9900e-17	2.5793e-10	9.9907e-01	1-2-3-4	9.9907e-01
CD244	MNEc.2.5.37010260.PC	1.7822e+00	3.8220e+00	7.9152e-01	-6.5152e-01	6.5983e-01	-4.6050e-01	-1.2429e-01	1.9927e+00	-1.3432e-01	2.2637e-01	-4.6056e-01	-1.6383e-01	1.6333e+00	-5.0256e-01	1.5027e+00	-2.3646e-01	3.8277e+00	9.8051e-01	4.2811e-01	9.6300e-01	1.0000e+00	1.0000e+00	1.0000e+00	1.0000e+00	2.2091e-07	4.7663e-15	4.6632e-08	4.1347e-16	3.0963e-11	2.8668e-10	4.0494e-12	1.9602e-13	8.0698e-11	1.0395e-15	1.0245e-11	5.9917e-07	2.2268e-11	2.0029e-08	1.0000e+00	1-2-3-4	1.0000e+00
CD320	MNEc.2.7.5478296.PC	1.0856e+00	3.4700e+00	1.6390e+00	2.5135e+00	-2.5210e-01	1.8929e-01	4.4616e+00	1.5409e+00	4.9857e-01	2.1728e+00	1.1695e+00	-1.8633e-01	4.5219e+00	2.7706e+00	5.7047e-01	1.4047e+00	3.4746e+00	9.1007e-01	7.2540e-01	8.9860e-01	1.0000e+00	1.0000e+00	9.9747e-01	9.9999e-01	3.4974e-06	1.5676e-11	1.2846e-08	4.1519e-15	2.6839e-06	2.2782e-10	3.9111e-11	3.8971e-11	7.7445e-09	2.2200e-15	1.7828e-08	2.5275e-03	5.8535e-12	1.9717e-06	9.9746e-01	1-2-3-4	9.9746e-01
CD36	MNEc.2.4.771581.PC	2.3990e+00	4.8764e+00	8.7937e-01	-2.7825e-01	-4.9878e-01	-4.3303e-02	1.3010e+00	6.3730e-02	1.1029e+00	-6.1817e-01	9.1093e-01	-2.4082e-01	5.4243e-01	3.3547e+00	1.0097e+00	1.1031e+00	4.8820e+00	9.9522e-01	8.2250e-01	9.9519e-01	1.0000e+00	1.0000e+00	9.9962e-01	1.0000e+00	2.3857e-08	9.9309e-16	2.8551e-10	9.5319e-17	7.2729e-11	2.9783e-13	6.1681e-12	2.4735e-15	1.6746e-10	7.6804e-17	7.3316e-14	3.8048e-04	6.3125e-13	3.8615e-08	9.9962e-01	1-2-3-4	9.9962e-01
CD46	MNEc.2.5.30427255.PC	2.4563e+00	5.0089e+00	1.2382e+00	-5.7293e-01	-4.8301e-01	-5.5697e-03	7.0966e-01	8.1971e-01	1.8778e+00	-6.6311e-01	-3.4851e-01	-2.7102e-01	9.9084e-01	2.4491e+00	1.6956e+00	-3.1946e-01	5.0147e+00	9.9581e-01	8.7714e-01	9.9604e-01	1.0000e+00	1.0000e+00	9.9997e-01	1.0000e+00	4.0172e-08	3.7137e-16	2.1822e-10	7.6633e-17	1.3735e-11	1.2516e-12	2.7072e-11	1.6439e-15	6.7915e-12	5.2806e-17	1.5175e-13	3.4851e-05	2.2573e-12	1.0757e-09	9.9997e-01	1-2-3-4	9.9997e-01
CD79A	MNEc.2.10.14159449.PC	1.4934e+00	3.9389e+00	2.3571e-01	-4.6649e-01	-4.6253e-01	-7.0073e-01	3.6257e-01	-4.7025e-01	7.4830e-02	-8.3820e-01	-7.1878e-02	-9.1792e-01	-2.9233e-01	1.9277e+00	-5.7767e-01	-2.8237e-01	3.9446e+00	9.6279e-01	7.4591e-01	9.5884e-01	1.0000e+00	1.0000e+00	9.9988e-01	1.0000e+00	4.6931e-08	5.5752e-15	2.6877e-09	1.8166e-16	7.2570e-11	7.5423e-13	5.0072e-12	1.2906e-14	1.5087e-10	1.3989e-16	9.2885e-14	1.2327e-04	1.4136e-13	1.3766e-08	9.9988e-01	1-2-3-4	9.9988e-01
CD82	MNEc.2.12.8856186.PC	8.4239e-01	3.4114e+00	-5.1679e-01	3.2717e-01	3.3211e-01	1.3806e+00	-6.8004e-02	2.0005e-01	6.0976e-01	4.5042e-02	4.0366e+00	5.4032e-01	-2.0890e-01	3.2938e+00	2.0331e-01	3.4531e+00	3.4129e+00	8.5250e-01	6.8524e-01	8.2686e-01	9.9974e-01	1.0000e+00	9.9034e-01	1.0000e+00	2.7955e-08	1.1679e-13	5.6431e-08	7.3811e-14	9.0716e-11	1.1893e-11	5.7812e-11	3.3230e-13	6.5251e-06	1.3537e-14	3.7921e-13	9.6485e-03	2.8760e-12	2.5220e-04	9.9009e-01	1-2-3-4	9.9009e-01
CD84	MNEc.2.5.37068683.PC	1.2184e+00	3.0858e+00	1.9464e+00	-1.7845e-01	-1.7938e-01	-2.1093e-01	2.1963e+00	1.5557e+00	7.2565e-01	1.6805e-01	-5.7217e-01	-5.4160e-01	2.2660e+00	1.1949e+00	7.9679e-01	-2.4439e-01	3.0915e+00	9.3214e-01	2.6605e-01	8.1532e-01	1.0000e+00	9.9998e-01	9.9982e-01	9.9998e-01	1.7188e-05	7.7165e-14	3.6784e-08	4.0012e-15	3.5285e-08	5.7088e-10	1.5979e-10	9.3359e-13	3.3996e-10	2.3727e-15	2.3958e-10	1.6262e-04	2.3873e-11	1.0713e-07	9.9982e-01	1-2-3-4	9.9982e-01
CD86	MNEc.2.19.37389429.PC	1.3620e+00	3.4843e+00	-5.3443e-01	-6.0386e-01	4.5726e-01	-3.6986e-01	-6.6102e-01	8.2008e-02	-5.1918e-01	-8.2733e-02	-1.3892e-01	1.1956e+00	-1.9533e-02	9.3586e-02	9.0119e-01	2.1290e+00	3.4900e+00	9.5031e-01	5.2375e-01	9.2368e-01	9.9999e-01	1.0000e+00	9.9999e-01	1.0000e+00	2.2697e-08	1.1575e-14	6.3652e-08	1.1086e-15	1.9580e-11	7.6631e-12	3.6327e-12	2.0936e-13	3.6830e-10	5.1750e-14	4.9589e-13	5.1451e-06	1.2129e-11	1.0111e-05	9.9998e-01	1-2-3-4	9.9998e-01
CD9	MNEc.2.6.33809201.BIEC2-946972	3.5498e+00	5.6113e+00	-8.0078e-02	-7.5714e-01	-5.9188e-01	-2.2078e-01	-1.8055e-02	-6.1637e-01	6.6994e-01	-8.5907e-01	-6.0073e-01	-5.6043e-01	-4.9302e-01	1.5636e+00	3.0292e-01	-6.9049e-01	5.6170e+00	9.9966e-01	3.5778e-01	9.9921e-01	1.0000e+00	1.0000e+00	1.0000e+00	1.0000e+00	4.8230e-10	6.0709e-17	4.2430e-11	1.1664e-17	6.4236e-13	1.1456e-14	4.1913e-13	2.6155e-16	9.4928e-13	6.7752e-18	1.2442e-15	1.1336e-06	2.2832e-14	1.1437e-10	1.0000e+00	1-2-3-4	1.0000e+00
CD93	MNEc.2.22.2388159.PC	6.9158e+00	9.2439e+00	8.0845e-01	-3.5607e-01	8.9842e-02	-6.2871e-01	9.0927e-01	1.5591e+00	3.9249e-01	1.1522e-01	4.8661e-02	-9.7453e-02	1.8022e+00	3.0772e+00	1.8098e+00	1.8657e+00	9.2497e+00	1.0000e+00	6.9343e-01	1.0000e+00	1.0000e+00	1.0000e+00	1.0000e+00	1.0000e+00	8.6939e-13	3.5621e-20	4.7509e-14	1.0625e-21	1.2661e-15	3.9979e-16	5.1555e-17	5.7441e-19	9.8664e-16	4.5844e-21	5.7210e-17	8.6170e-09	1.7093e-16	9.5927e-12	1.0000e+00	1-2-3-4	1.0000e+00
CD96	MNEc.2.19.46526364.PC	2.4833e+00	4.9762e+00	1.7350e+00	1.2913e+00	-1.9098e-01	-5.0071e-01	4.6157e+00	7.3978e-01	6.6788e-01	3.7160e-01	3.6391e-01	2.9472e-01	3.4663e+00	3.7017e+00	4.0332e-01	4.2714e-02	4.9816e+00	9.9606e-01	9.7507e-01	9.9665e-01	1.0000e+00	1.0000e+00	9.9933e-01	1.0000e+00	1.3600e-07	2.9295e-14	4.6101e-10	2.6427e-17	1.1931e-07	1.1228e-12	1.8006e-12	1.9203e-14	3.7771e-11	2.0951e-16	4.8904e-11	6.7236e-04	1.2419e-13	2.6709e-09	9.9933e-01	1-2-3-4	9.9933e-01
CDA	MNEc.2.2.33668506.PC	9.4831e-01	3.0912e+00	2.0874e+00	-6.6370e-01	-6.2422e-02	2.4888e-01	1.4934e+00	1.1069e+00	2.2343e+00	-5.0487e-01	3.1725e-01	-3.3447e-01	9.1057e-01	3.2748e+00	1.3582e+00	-1.7994e-01	3.0885e+00	8.8061e-01	4.9811e-01	8.1611e-01	1.0000e+00	9.9998e-01	9.8067e-01	9.9998e-01	2.3487e-05	2.4930e-14	4.7553e-08	1.1391e-14	6.9068e-09	2.0059e-10	5.0907e-09	1.9580e-13	2.6026e-09	3.7751e-15	1.0436e-11	1.9304e-02	8.5872e-11	1.2272e-07	9.8067e-01	1-2-3-4	9.8067e-01
CDC14A	MNEc.2.5.64866398.PC	1.5770e+00	3.8259e+00	8.7571e-01	-5.6157e-01	-3.8852e-02	-4.0519e-01	6.2125e-01	1.4112e+00	6.6168e-01	-2.9036e-01	-5.7972e-01	1.7063e-02	1.9767e+00	9.9518e-01	1.6001e+00	1.1457e-01	3.8316e+00	9.6911e-01	5.9719e-01	9.5767e-01	1.0000e+00	1.0000e+00	9.9998e-01	1.0000e+00	2.6578e-07	5.8110e-15	9.2499e-09	4.6546e-16	1.7081e-10	7.4479e-11	2.5091e-11	5.9116e-14	6.0791e-11	1.5626e-15	2.2388e-11	1.8682e-05	2.7617e-11	4.4547e-08	9.9998e-01	1-2-3-4	9.9998e-01
CDC14B	MNEc.2.23.1025668.PC	2.1035e+00	3.9169e+00	-1.1305e-02	-8.0727e-02	2.0441e-01	-5.7222e-01	3.0387e-01	9.3026e-01	-1.1290e-01	7.7848e-01	-3.3877e-02	-1.3153e-01	1.6012e+00	1.0263e+00	1.1060e+00	1.2893e+00	3.9227e+00	9.9061e-01	2.8417e-01	9.7314e-01	1.0000e+00	1.0000e+00	9.9998e-01	1.0000e+00	2.7953e-08	1.4256e-14	1.3131e-08	2.5690e-16	6.6688e-11	1.9953e-11	3.4186e-12	5.6163e-13	1.7322e-10	8.9985e-16	7.6465e-12	1.6274e-05	7.1777e-12	5.4003e-07	9.9998e-01	1-2-3-4	9.9998e-01
CDC25A	MNEc.2.16.39050350.PC	7.5871e-01	2.4518e+00	-5.8676e-01	3.0792e-01	-6.5045e-01	6.7835e-03	-3.1297e-01	-7.6993e-01	-3.3854e-01	-5.7721e-03	1.0908e+00	-4.3406e-01	-4.2484e-01	7.7598e-01	-5.6388e-01	1.5946e+00	2.4574e+00	8.2660e-01	2.5166e-01	5.9205e-01	9.9997e-01	1.0000e+00	9.9973e-01	1.0000e+00	2.1683e-07	1.0181e-12	5.3530e-08	2.8439e-14	4.7029e-10	1.1613e-11	5.9343e-11	2.6937e-12	6.7367e-08	1.3086e-14	2.1017e-12	2.6686e-04	4.4797e-12	3.1833e-05	9.9970e-01	1-2-3-4	9.9970e-01
CDC26	MNEc.2.25.18228816.PC	2.3062e+00	4.8580e+00	-1.6392e-01	-4.0715e-01	1.5716e+00	-5.3539e-02	-4.0056e-01	1.4024e+00	5.3796e-01	6.0858e-01	-2.4056e-01	1.6943e+00	1.0909e+00	7.6265e-01	2.7965e+00	1.7143e+00	4.8638e+00	9.9409e-01	5.8032e-01	9.9157e-01	1.0000e+00	1.0000e+00	1.0000e+00	1.0000e+00	2.2530e-09	7.7008e-16	3.5034e-08	9.7139e-17	1.5086e-12	6.7775e-12	1.7525e-12	4.3501e-14	1.2327e-11	6.9019e-15	2.7044e-13	1.0157e-06	4.0310e-11	1.6461e-07	1.0000e+00	1-2-3-4	1.0000e+00
CDC37L1	MNEc.2.23.26272495.PC	2.0179e+00	3.9856e+00	1.8879e+00	-2.0220e-01	-5.2800e-01	-5.4409e-01	1.7149e+00	1.3807e+00	2.1214e+00	-3.8781e-01	-1.6763e-01	-6.5544e-01	1.6270e+00	3.1371e+00	2.2482e+00	-1.4117e-01	3.9906e+00	9.8858e-01	4.2192e-01	9.7786e-01	1.0000e+00	1.0000e+00	9.9821e-01	1.0000e+00	1.8922e-06	9.2018e-15	2.0761e-09	2.3401e-16	1.4669e-09	4.8062e-11	5.0056e-10	3.2697e-14	1.0869e-10	2.2993e-16	6.9286e-12	1.7929e-03	8.5017e-11	1.7113e-08	9.9821e-01	1-2-3-4	9.9821e-01
CDC42BPA	MNEc.2.30.6374973.PC	1.3528e+00	3.5373e+00	-2.8636e-01	5.8963e-01	-5.6830e-01	-4.3434e-01	7.8082e-01	-2.8137e-01	-3.2114e-01	4.9106e-01	6.6861e-01	-5.3724e-01	1.7405e+00	1.0379e+00	1.7941e-02	1.2426e+00	3.5431e+00	9.4930e-01	5.3101e-01	9.2312e-01	1.0000e+00	1.0000e+00	9.9996e-01	1.0000e+00	3.5562e-08	1.5994e-13	5.3113e-09	8.4577e-16	4.7930e-10	2.9375e-12	5.0725e-12	6.9446e-13	2.0926e-09	8.4736e-16	2.5255e-11	4.0059e-05	1.4045e-12	1.1625e-06	9.9996e-01	1-2-3-4	9.9996e-01
CDC42BPG	MNEc.2.12.25007330.PC	1.4314e+00	3.9600e+00	1.5961e+00	-2.4066e-01	-4.6892e-01	7.9471e-01	5.7800e-01	1.8399e+00	2.7894e+00	-6.3089e-01	8.8098e-02	1.0147e+00	8.1878e-01	2.4087e+00	4.4595e+00	2.0198e-01	3.9656e+00	9.5732e-01	6.8649e-01	9.4891e-01	1.0000e+00	1.0000e+00	9.9964e-01	1.0000e+00	1.0253e-06	8.9342e-15	2.5232e-09	5.4159e-15	1.1354e-10	1.4676e-10	2.4727e-09	1.9818e-14	2.0775e-10	1.1411e-14	1.1429e-12	3.5549e-04	1.4671e-08	4.0006e-08	9.9964e-01	1-2-3-4	9.9964e-01
CDC42EP3	MNEc.2.15.60053935.PC	1.9937e+00	4.4135e+00	-1.3200e-01	-6.7568e-01	1.6076e+00	2.3641e-01	-5.7619e-01	5.7634e-01	-3.4215e-01	1.0688e+00	4.0874e-01	2.4152e+00	4.5639e-01	-2.9939e-01	1.3275e+00	3.9576e+00	4.4193e+00	9.8794e-01	9.4242e-01	9.8939e-01	9.9992e-01	1.0000e+00	1.0000e+00	1.0000e+00	6.7474e-09	1.1547e-15	1.0589e-07	5.2698e-16	2.8015e-12	2.8150e-12	6.4270e-13	3.4930e-13	1.5297e-10	1.0099e-13	1.7461e-13	2.4500e-07	3.8098e-12	8.0202e-05	9.9992e-01	1-2-3-4	9.9992e-01
CDC7	MNEc.2.5.73138712.PC	6.9552e-01	2.4695e+00	-4.6167e-01	-6.6372e-01	-1.6940e-01	-4.0453e-01	-6.6284e-01	-7.0927e-02	-2.3067e-01	-5.0098e-01	-6.5200e-01	-9.0044e-02	4.7742e-02	-8.4777e-02	5.0055e-01	-8.3446e-02	2.4752e+00	8.0474e-01	2.0705e-01	5.0755e-01	1.0000e+00	1.0000e+00	9.9996e-01	1.0000e+00	2.7767e-07	1.0435e-13	1.5558e-07	1.0590e-14	2.0174e-10	5.5754e-11	7.3038e-11	8.2690e-13	1.1693e-09	2.7741e-14	5.9906e-12	3.5305e-05	4.9886e-11	6.4147e-07	9.9996e-01	1-2-3-4	9.9996e-01
CDCA7L	MNEc.2.4.53914140.PC	8.0239e-01	2.6934e+00	-2.9730e-01	-4.8203e-01	1.4147e+00	-3.9237e-01	-4.0462e-01	1.6486e+00	-6.0946e-01	1.2156e+00	-6.0139e-01	4.7676e-01	1.9035e+00	-6.3272e-01	9.4892e-01	9.1673e-01	2.6991e+00	8.4054e-01	3.5363e-01	6.9267e-01	9.9999e-01	1.0000e+00	9.9999e-01	1.0000e+00	2.4211e-07	9.4685e-14	3.5661e-06	6.5041e-15	2.1834e-10	1.7456e-09	1.8234e-11	2.5712e-11	7.8460e-10	6.1100e-14	2.5664e-10	5.9705e-06	8.3651e-11	3.8324e-06	9.9999e-01	1-2-3-4	9.9999e-01
CDCA8	MNEc.2.2.19953429.PC	4.9812e+00	7.6010e+00	-6.0785e-01	1.8248e+00	-6.7943e-01	-6.0931e-01	1.1467e+00	-9.2287e-01	-7.7456e-01	2.7633e+00	1.1747e+00	-5.9639e-01	2.0974e+00	1.4178e+00	-7.9668e-01	3.9217e+00	7.6067e+00	9.9999e-01	9.9202e-01	9.9999e-01	1.0000e+00	1.0000e+00	1.0000e+00	1.0000e+00	1.4651e-12	2.3739e-16	3.5518e-13	4.8826e-20	9.6122e-14	5.7923e-17	1.5423e-16	1.1228e-14	5.7959e-13	6.3869e-20	4.9623e-15	8.2972e-09	1.8589e-17	4.7952e-08	1.0000e+00	1-2-3-4	1.0000e+00
CDH4	MNEc.2.22.47807020.PC	1.3255e+00	3.1693e+00	1.7933e+00	4.7688e-01	-4.4671e-01	6.7213e-01	2.3718e+00	7.6943e-01	3.1912e+00	-2.4799e-02	1.4751e+00	1.5287e-01	1.5655e+00	3.6775e+00	2.2113e+00	1.1386e+00	3.1570e+00	9.4618e-01	2.5946e-01	8.4639e-01	1.0000e+00	9.9999e-01	9.5923e-01	9.9999e-01	9.9693e-06	2.8791e-13	1.6400e-08	2.5221e-14	4.3610e-08	7.7057e-11	3.8509e-08	4.9411e-13	3.1275e-08	9.6875e-15	3.9395e-11	4.0762e-02	5.1159e-10	2.1349e-06	9.5923e-01	1-2-3-4	9.5923e-01
CDIP1	MNEc.2.13.39332193.PC	2.1378e+00	3.9390e+00	8.0824e-01	-2.7367e-01	-4.6395e-01	2.3116e-01	7.0929e-01	8.3980e-01	1.8894e+00	-1.8674e-01	3.6428e-01	1.5970e-01	1.5081e+00	1.8783e+00	2.5998e+00	9.2126e-01	3.9447e+00	9.9131e-01	2.5820e-01	9.7269e-01	1.0000e+00	1.0000e+00	9.9989e-01	1.0000e+00	1.7537e-07	8.6903e-15	2.6787e-09	1.5528e-15	1.6123e-10	1.5400e-11	3.2671e-10	5.7837e-14	4.1183e-10	1.6725e-15	5.8663e-12	1.1002e-04	2.1268e-10	2.1998e-07	9.9989e-01	1-2-3-4	9.9989e-01
CDK20	MNEc.2.23.54811494.PC	3.0982e+00	5.0422e+00	8.0701e-01	-4.2958e-01	-3.7427e-01	3.1036e-01	3.2619e-01	1.2037e-01	1.7078e+00	-5.2839e-01	2.1348e-01	2.3061e-02	8.1981e-03	2.2379e+00	1.8242e+00	1.5860e-01	5.0480e+00	9.9904e-01	2.7383e-01	9.9710e-01	1.0000e+00	1.0000e+00	9.9998e-01	1.0000e+00	1.3787e-08	4.7849e-16	2.5962e-10	1.4691e-16	5.2611e-12	2.3165e-13	1.6952e-11	2.0763e-15	2.2943e-11	9.6267e-17	1.4628e-14	1.9850e-05	2.8112e-12	2.9956e-09	9.9998e-01	1-2-3-4	9.9998e-01
CDK2AP1	MNEc.2.8.23307340.PC	2.2023e+00	4.4455e+00	5.9205e-01	9.3753e-01	5.6578e-01	-3.1621e-01	1.9094e+00	1.9602e+00	2.8326e-01	2.1297e+00	5.7032e-01	2.4408e-01	3.6056e+00	1.9005e+00	1.8449e+00	2.0857e+00	4.4513e+00	9.9250e-01	9.3131e-01	9.9334e-01	1.0000e+00	1.0000e+00	9.9996e-01	1.0000e+00	3.3205e-08	4.4025e-14	8.9351e-09	1.3715e-16	7.9625e-10	6.3288e-11	2.5202e-12	3.7337e-12	2.0616e-10	6.3271e-16	2.2873e-10	3.6065e-05	1.1649e-11	1.0006e-06	9.9996e-01	1-2-3-4	9.9996e-01
CDK5RAP1	MNEc.2.22.23890739.PC	8.8035e-01	2.6331e+00	-1.0342e-01	-1.0606e-02	-2.1230e-01	-4.5795e-01	3.8945e-01	2.9949e-01	-2.6804e-01	3.9175e-01	-1.9825e-01	-4.2122e-01	1.4832e+00	5.3309e-01	2.8596e-01	3.6168e-01	2.6388e+00	8.6316e-01	1.8614e-01	5.8640e-01	1.0000e+00	1.0000e+00	9.9990e-01	1.0000e+00	4.3470e-07	3.2211e-13	9.6711e-08	6.4256e-15	1.5613e-09	8.9765e-11	4.5983e-11	4.4321e-12	2.2808e-09	8.8788e-15	1.1203e-10	1.0049e-04	2.0884e-11	1.2267e-06	9.9990e-01	1-2-3-4	9.9990e-01
CDK5RAP3	MNEc.2.11.24170648.PC	1.6344e+00	3.6240e+00	-2.4525e-01	5.1376e-01	-3.8221e-01	-3.0837e-01	9.0242e-01	-2.0950e-01	-6.8280e-02	4.9938e-01	1.0134e+00	-2.0122e-01	1.2063e+00	2.0117e+00	3.2290e-01	1.6026e+00	3.6296e+00	9.7283e-01	6.3400e-01	9.6491e-01	1.0000e+00	1.0000e+00	9.9969e-01	1.0000e+00	3.2023e-08	1.1002e-13	6.6782e-09	9.2594e-16	5.1948e-10	2.8393e-12	7.4378e-12	5.7987e-13	3.7916e-09	1.5047e-15	6.0476e-12	3.0894e-04	2.3219e-12	2.1816e-06	9.9969e-01	1-2-3-4	9.9969e-01
CDK6	MNEc.2.4.35678603.PC	1.4517e+00	3.2843e+00	1.6144e-01	3.4251e-01	2.7945e-01	-3.6963e-01	1.1946e+00	7.0279e-01	-2.1470e-01	1.5793e+00	1.3571e-01	1.3034e-01	2.5521e+00	8.4385e-01	5.3527e-01	2.2997e+00	3.2901e+00	9.5920e-01	3.0367e-01	8.9616e-01	9.9998e-01	1.0000e+00	9.9995e-01	1.0000e+00	1.7856e-07	1.6213e-13	6.6983e-08	1.7578e-15	2.2252e-09	5.0716e-11	1.1606e-11	1.5237e-11	1.0985e-09	7.0576e-15	2.9305e-10	4.5879e-05	8.2767e-12	2.3738e-05	9.9993e-01	1-2-3-4	9.9993e-01
CDK8	MNEc.2.17.6627687.PC	8.2725e-01	2.8269e+00	-3.7006e-01	4.7402e-01	-2.6197e-01	-5.4438e-01	2.4758e-01	1.5262e-02	-4.9332e-01	1.1678e+00	7.9926e-01	-4.8088e-01	1.3384e+00	7.9743e-01	-5.3620e-02	1.8470e+00	2.8326e+00	8.4807e-01	3.1418e-01	6.7922e-01	9.9998e-01	1.0000e+00	9.9988e-01	1.0000e+00	1.5058e-07	6.2927e-13	5.5209e-08	3.3704e-15	7.2085e-10	2.9860e-11	1.7519e-11	1.6938e-11	1.4515e-08	4.9534e-15	5.1369e-11	1.1821e-04	6.1155e-12	2.4004e-05	9.9986e-01	1-2-3-4	9.9986e-01
CDKN2B	MNEc.2.23.41023535.PC	1.2766e+00	3.5952e+00	1.3978e-01	-2.6609e-01	-5.7956e-01	-1.1401e-01	2.4216e-01	-1.6805e-01	9.1129e-01	-3.3203e-01	5.2382e-01	-4.5513e-01	5.9507e-01	1.8241e+00	6.4477e-01	7.2049e-01	3.6009e+00	9.4014e-01	5.4953e-01	9.1240e-01	1.0000e+00	1.0000e+00	9.9979e-01	1.0000e+00	8.3035e-08	1.9516e-14	4.5298e-09	1.5478e-15	1.2136e-10	3.3376e-12	7.5822e-11	9.1346e-14	1.3123e-09	8.9603e-16	1.5816e-12	2.1427e-04	5.2059e-12	3.0577e-07	9.9979e-01	1-2-3-4	9.9979e-01
CDPF1	MNEc.2.28.42071353.PC	2.4626e+00	4.9240e+00	1.8282e+00	1.4415e-01	-3.9378e-01	-4.3243e-01	2.7183e+00	9.1273e-01	1.2892e+00	-3.8884e-01	5.6803e-01	-6.4276e-01	2.2545e+00	3.5147e+00	9.5494e-01	4.0843e-02	4.9295e+00	9.9587e-01	9.4551e-01	9.9638e-01	1.0000e+00	1.0000e+00	9.9951e-01	1.0000e+00	1.9008e-07	2.3543e-15	3.2590e-10	3.4876e-17	1.7038e-09	1.8856e-12	8.4895e-12	3.7593e-15	6.8151e-11	2.7285e-17	3.3861e-12	4.9294e-04	4.9876e-13	2.9990e-09	9.9951e-01	1-2-3-4	9.9951e-01
CEBPB	MNEc.2.22.38543436.PC	1.6236e+00	4.0476e+00	-2.3976e-01	-2.2583e-02	1.8735e+00	5.9286e-02	8.5072e-02	2.2232e+00	-2.6730e-01	1.9518e+00	-2.9209e-01	8.4765e-01	2.4779e+00	-4.1047e-01	1.2284e+00	2.2256e+00	4.0534e+00	9.7216e-01	8.7913e-01	9.7373e-01	1.0000e+00	1.0000e+00	1.0000e+00	1.0000e+00	1.2226e-08	1.2063e-14	4.5364e-07	8.1392e-16	2.9824e-11	2.8989e-10	1.7733e-12	6.1954e-12	7.0743e-11	6.3483e-15	4.2604e-11	4.4055e-07	7.0422e-12	3.4519e-06	1.0000e+00	1-2-3-4	1.0000e+00
CEBPE	MNEc.2.1.160337400.PC	3.0220e+00	5.5346e+00	3.1933e+00	-5.3568e-01	-3.8220e-01	-5.8985e-01	2.4358e+00	4.1150e+00	2.3523e+00	-5.9735e-01	-7.0979e-01	-6.9244e-01	3.3634e+00	2.5841e+00	4.5138e+00	-7.1879e-01	5.5404e+00	9.9886e-01	8.6124e-01	9.9890e-01	1.0000e+00	1.0000e+00	9.9998e-01	1.0000e+00	1.0800e-06	1.2061e-16	8.2042e-11	5.9494e-18	2.1791e-10	7.3635e-10	2.4068e-11	5.7012e-16	8.8107e-13	5.9649e-18	1.0666e-11	1.4177e-05	4.4269e-10	1.2785e-10	9.9998e-01	1-2-3-4	9.9998e-01
CEBPG	MNEc.2.10.4537764.BIEC2-95431	1.0009e+00	3.5595e+00	1.1081e+00	5.7955e-01	-2.9341e-01	-4.3785e-01	2.6949e+00	3.3487e-01	6.1159e-01	6.4503e-03	3.6778e-01	-4.6295e-01	1.8213e+00	3.3920e+00	2.6555e-01	4.3424e-02	3.5615e+00	8.9278e-01	8.3760e-01	8.9377e-01	1.0000e+00	1.0000e+00	9.9140e-01	1.0000e+00	8.3812e-07	1.4851e-13	9.5054e-09	7.9728e-16	3.7371e-08	1.1537e-11	4.1289e-11	2.1623e-13	9.9479e-10	9.5552e-16	2.8908e-11	8.6027e-03	2.3605e-12	6.9834e-08	9.9140e-01	1-2-3-4	9.9140e-01
CECR1	MNEc.2.6.27134372.PC	1.3398e+01	1.5185e+01	2.1599e-01	-2.1127e-01	-6.5604e-01	-1.7777e-01	8.8046e-01	1.2244e-02	9.6344e-01	-3.5302e-01	7.2250e-01	-2.8244e-01	1.4552e+00	3.3994e+00	1.7185e+00	1.5554e+00	1.5191e+01	1.0000e+00	2.8235e-01	1.0000e+00	1.0000e+00	1.0000e+00	1.0000e+00	1.0000e+00	2.5420e-19	5.6875e-26	9.7570e-21	3.4330e-27	1.3555e-21	1.2985e-23	2.1961e-22	2.2357e-25	5.3263e-21	3.4255e-27	2.9440e-23	2.0700e-14	1.5847e-22	5.3704e-18	1.0000e+00	1-2-3-4	1.0000e+00
CECR5	MNEc.2.6.27163052.PC	4.5492e+00	6.5328e+00	-2.4583e-01	-5.2632e-01	5.5103e-01	1.5540e+00	-6.2825e-01	1.4326e+00	1.6279e+00	-1.4322e-01	7.5554e-01	3.4982e+00	7.5549e-01	1.2669e+00	5.1435e+00	2.9970e+00	6.5385e+00	9.9997e-01	4.4169e-01	9.9994e-01	1.0000e+00	1.0000e+00	1.0000e+00	1.0000e+00	3.9454e-11	1.2377e-17	7.0650e-11	8.3199e-17	1.8885e-14	1.5365e-13	4.5587e-13	1.6291e-16	2.5834e-12	9.2919e-15	2.6421e-15	6.8587e-08	1.8951e-10	6.6740e-08	1.0000e+00	1-2-3-4	1.0000e+00
CELF2	MNEc.2.29.22891651.PC	1.2454e+00	3.2657e+00	8.8100e-01	-5.6141e-01	-5.1913e-01	1.4098e-01	7.4050e-02	4.4425e-01	1.6105e+00	-7.6720e-01	-1.8277e-01	2.5971e-01	-9.1653e-02	2.0157e+00	2.0459e+00	3.3561e-02	3.2712e+00	9.3597e-01	2.9688e-01	8.3969e-01	1.0000e+00	1.0000e+00	9.9929e-01	1.0000e+00	9.7717e-07	2.1113e-14	1.1117e-08	5.9456e-15	1.7598e-10	2.9189e-11	8.1004e-10	7.1616e-14	5.5072e-10	9.9229e-15	6.9478e-13	7.1140e-04	2.7996e-10	1.3426e-07	9.9929e-01	1-2-3-4	9.9929e-01
CELSR3	MNEc.2.16.38353118.PC	9.5108e+00	1.1792e+01	4.2658e-01	1.7252e-01	-2.0827e-01	-1.4843e-01	1.9875e+00	9.2997e-01	1.2868e+00	7.7408e-01	9.5620e-01	3.4845e-01	3.7034e+00	4.7825e+00	2.7006e+00	2.5213e+00	1.1798e+01	1.0000e+00	9.8442e-01	1.0000e+00	1.0000e+00	1.0000e+00	1.0000e+00	1.0000e+00	1.0220e-15	3.4071e-22	6.7726e-17	9.0924e-24	4.2931e-17	2.6597e-19	1.1446e-18	7.4162e-21	2.2583e-17	3.6248e-23	1.2905e-17	1.2381e-09	3.7648e-18	1.2292e-13	1.0000e+00	1-2-3-4	1.0000e+00
CEMIP	MNEc.2.1.89693450.PC	7.8556e-01	2.6901e+00	8.7277e-01	-4.2024e-01	-4.4264e-01	6.3727e-01	7.9267e-01	2.7970e-01	1.6299e+00	-6.2028e-01	8.1920e-01	3.9325e-01	3.3568e-01	2.4996e+00	1.6256e+00	6.4600e-01	2.6923e+00	8.3528e-01	2.4774e-01	6.0266e-01	1.0000e+00	1.0000e+00	9.9184e-01	1.0000e+00	3.6086e-06	1.0998e-13	4.9899e-08	7.0159e-14	3.4648e-09	7.5210e-11	3.1877e-09	3.7804e-13	2.0821e-08	5.0791e-14	6.9949e-12	8.1583e-03	4.0035e-10	2.0701e-06	9.9184e-01	1-2-3-4	9.9184e-01
CENPB	MNEc.2.22.18956150.PC	8.4423e-01	2.7379e+00	-3.7980e-01	3.8870e-01	6.2810e-02	-1.6292e-01	2.3231e-01	-4.6174e-02	-2.0954e-01	9.9777e-01	9.5692e-01	4.3483e-01	1.0090e+00	1.0339e+00	5.4702e-01	2.2255e+00	2.7435e+00	8.5303e-01	3.1565e-01	6.8886e-01	9.9993e-01	1.0000e+00	9.9975e-01	1.0000e+00	1.8072e-07	6.3460e-13	1.4314e-07	9.9568e-15	8.5418e-10	3.1815e-11	4.1330e-11	1.4054e-11	2.5612e-08	5.0071e-14	2.9531e-11	2.5010e-04	2.9926e-11	7.0419e-05	9.9968e-01	1-2-3-4	9.9968e-01
CENPH	MNEc.2.21.4851994.PC	1.8445e+00	4.2653e+00	-3.2770e-01	-5.9208e-01	-2.1515e-01	3.9632e-01	-6.3572e-01	-6.8056e-03	1.4069e+00	-5.5033e-01	-1.8749e-02	7.8270e-01	-2.0936e-01	1.3013e+00	2.4260e+00	7.5235e-01	4.2710e+00	9.8307e-01	9.2123e-01	9.8476e-01	1.0000e+00	1.0000e+00	9.9999e-01	1.0000e+00	6.0494e-09	1.9694e-15	2.2409e-09	1.0715e-15	3.4366e-12	1.0342e-12	5.0734e-11	1.1812e-14	8.0426e-11	3.3119e-15	5.3038e-14	1.3745e-05	6.7244e-11	7.0338e-08	9.9999e-01	1-2-3-4	9.9999e-01
CENPJ	MNEc.2.17.768385.PC	6.0645e+00	8.1449e+00	-3.3802e-01	-9.3100e-02	-4.8758e-01	6.6544e-02	1.1930e-01	-2.9442e-01	1.1167e-01	-2.1908e-01	7.3065e-01	9.8017e-02	6.9236e-01	1.3046e+00	1.0265e+00	1.3590e+00	8.1507e+00	1.0000e+00	4.6290e-01	1.0000e+00	1.0000e+00	1.0000e+00	1.0000e+00	1.0000e+00	7.7933e-13	8.1967e-19	1.5788e-13	6.6150e-20	2.5792e-15	7.0360e-17	3.3918e-16	3.3412e-18	5.9583e-14	9.0307e-20	5.5800e-17	1.8271e-09	3.5360e-16	3.7508e-11	1.0000e+00	1-2-3-4	1.0000e+00
CENPK	MNEc.2.21.8174056.BIEC2-549817	3.6493e+00	5.7298e+00	-4.2811e-01	-5.2003e-01	2.2157e+00	-2.7230e-01	-4.7594e-01	1.8056e+00	-2.0917e-01	2.4348e+00	-2.7365e-01	2.1420e+00	2.9351e+00	1.3820e-01	2.4127e+00	3.5915e+00	5.7355e+00	9.9973e-01	4.5245e-01	9.9951e-01	1.0000e+00	1.0000e+00	1.0000e+00	1.0000e+00	1.6473e-10	7.9775e-17	2.0735e-08	7.8858e-18	1.7037e-13	2.3039e-12	4.2145e-14	3.9168e-13	1.5345e-12	2.5993e-15	2.5381e-12	3.2397e-08	2.2376e-12	1.6667e-06	1.0000e+00	1-2-3-4	1.0000e+00
CENPQ	MNEc.2.20.47501296.PC	6.3928e+00	9.0093e+00	-9.5409e-02	1.3585e+00	-3.2032e-01	1.6498e+00	2.3208e+00	-3.3229e-01	1.8533e+00	7.6206e-01	7.3243e+00	8.6708e-01	1.8320e+00	9.7300e+00	1.3601e+00	5.3885e+00	8.9851e+00	1.0000e+00	9.7524e-01	1.0000e+00	1.0000e+00	1.0000e+00	9.3350e-01	1.0000e+00	1.8621e-13	3.1690e-18	3.1715e-14	3.4628e-19	5.6064e-14	8.8132e-18	2.5570e-15	4.3723e-18	3.1950e-08	7.2521e-20	1.0518e-16	6.6497e-02	1.0417e-16	5.4874e-08	9.3350e-01	1-2-3-4	9.3350e-01
CENPV	MNEc.2.11.58393766.PC	1.0755e+00	3.2541e+00	-1.3081e-01	-6.2986e-01	-6.3685e-01	-3.0515e-01	-4.1479e-01	-1.7700e-01	1.5930e-02	-6.9478e-01	-3.9958e-01	-4.8503e-01	1.4342e-01	1.2186e-01	3.9133e-01	2.2324e-02	3.2599e+00	9.0813e-01	3.7819e-01	8.1854e-01	1.0000e+00	1.0000e+00	9.9999e-01	1.0000e+00	9.7660e-08	1.8521e-14	8.7066e-09	2.1859e-15	5.8639e-11	7.1703e-12	2.1158e-11	8.6894e-14	3.4331e-10	1.8343e-15	1.2260e-12	9.3284e-06	6.3694e-12	1.3436e-07	9.9999e-01	1-2-3-4	9.9999e-01
CEP131	MNEc.2.11.2619554.PC	2.2515e+00	4.2596e+00	-5.3038e-01	-5.4453e-01	4.6878e-01	1.1738e+00	-6.9243e-01	2.3850e-01	7.0153e-01	1.4801e-01	8.7342e-01	3.0235e+00	1.9073e-01	7.8598e-01	2.9839e+00	3.2721e+00	4.2654e+00	9.9330e-01	4.1581e-01	9.8676e-01	9.9998e-01	1.0000e+00	1.0000e+00	1.0000e+00	3.8432e-09	2.2261e-15	1.0965e-08	6.5028e-15	3.0555e-12	1.8432e-12	1.0130e-11	5.9748e-14	6.3566e-10	5.8414e-13	1.3500e-13	4.2508e-06	2.4613e-10	2.3583e-05	9.9997e-01	1-2-3-4	9.9997e-01
CEP135	MNEc.2.3.75802667.PC	1.2901e+00	3.1286e+00	-5.8540e-01	2.8869e-02	2.9411e-01	-5.3818e-01	-1.9752e-01	-2.8773e-02	-7.3625e-01	1.1310e+00	2.8858e-01	2.0804e-01	1.2309e+00	1.7258e-01	6.8689e-02	2.3432e+00	3.1343e+00	9.4188e-01	2.9586e-01	8.5284e-01	9.9996e-01	1.0000e+00	9.9999e-01	1.0000e+00	4.5782e-08	1.1271e-13	9.9167e-08	1.7067e-15	1.2913e-10	1.3469e-11	4.9987e-12	7.7689e-12	2.2356e-09	1.2081e-14	2.0025e-11	1.3999e-05	4.0459e-12	3.7563e-05	9.9995e-01	1-2-3-4	9.9995e-01
CEP152	MNEc.2.1.140816110.BIEC2-61794	1.2045e+00	2.6164e+00	9.4623e-01	7.4848e-01	-7.3330e-02	-4.0860e-01	3.1949e+00	1.4893e-01	5.5380e-01	8.8935e-02	9.2469e-01	-4.4328e-01	1.7921e+00	3.8363e+00	3.2199e-02	2.3858e-01	2.5199e+00	9.3010e-01	1.1225e-01	6.4356e-01	1.0000e+00	9.9999e-01	7.9011e-01	9.9999e-01	5.0636e-06	1.9218e-12	1.3838e-07	7.4796e-15	1.0364e-06	6.5943e-11	3.1700e-10	2.2930e-12	3.1452e-08	8.7683e-15	2.3707e-10	2.0988e-01	1.2097e-11	9.5991e-07	7.9011e-01	1-2-3-4	7.9011e-01
CEP162	MNEc.2.10.37723280.PC	7.4873e-01	3.0712e+00	6.8700e-02	-1.6100e-01	-5.3249e-02	1.6692e+00	3.8957e-01	-3.4032e-01	2.3939e+00	-4.2566e-01	2.7023e+00	6.5976e-01	-1.7851e-01	4.1329e+00	1.3449e+00	1.4603e+00	3.0086e+00	8.2328e-01	5.9527e-01	7.6997e-01	9.9999e-01	1.0000e+00	8.5421e-01	1.0000e+00	2.3559e-07	8.3071e-14	5.0859e-08	3.1395e-13	5.6945e-10	7.5012e-12	7.6970e-09	2.4606e-13	6.6149e-07	3.9010e-14	8.9018e-13	1.4579e-01	8.7211e-11	5.6127e-06	8.5420e-01	1-2-3-4	8.5420e-01
CEP192	MNEc.2.8.37171175.PC	7.1625e+00	9.3026e+00	6.0356e-01	5.7169e-01	1.6160e-01	-5.7982e-01	2.4036e+00	1.5182e+00	4.0769e-01	1.3239e+00	4.8143e-01	-2.6781e-01	3.8782e+00	4.5247e+00	1.6749e+00	1.6503e+00	9.3083e+00	1.0000e+00	7.5026e-01	1.0000e+00	1.0000e+00	1.0000e+00	1.0000e+00	1.0000e+00	4.7389e-13	2.6352e-19	4.8965e-14	1.0388e-21	3.4531e-14	3.1790e-16	4.6647e-17	8.1145e-18	2.3350e-15	2.7056e-21	5.9545e-15	2.1095e-07	1.0947e-16	5.1032e-12	1.0000e+00	1-2-3-4	1.0000e+00
CEP295NL	MNEc.2.11.3838803.PC	9.3769e-01	3.1007e+00	-3.2230e-01	1.2430e+00	-4.8213e-01	-4.8147e-01	1.2571e+00	-4.7549e-01	-6.2449e-01	1.3838e+00	7.6405e-01	-6.0992e-01	1.9034e+00	8.0916e-01	-6.3567e-01	2.3238e+00	3.1064e+00	8.7802e-01	4.1947e-01	7.8469e-01	9.9996e-01	1.0000e+00	9.9994e-01	1.0000e+00	8.9464e-08	1.9678e-12	1.7701e-08	2.0737e-15	3.9216e-09	5.1342e-12	6.8942e-12	1.4824e-11	7.1242e-09	1.9588e-15	1.0044e-10	6.4645e-05	8.5216e-13	3.8301e-05	9.9990e-01	1-2-3-4	9.9990e-01
CEP63	MNEc.2.16.69900575.PC	1.2441e+01	1.4975e+01	1.6012e-01	1.0319e-03	-6.5976e-01	-6.5952e-02	1.5758e+00	-1.7730e-01	1.6234e+00	8.8673e-02	4.0941e-01	-3.1826e-01	2.8779e+00	3.7754e+00	1.6765e+00	1.1891e+00	1.4981e+01	1.0000e+00	9.9937e-01	1.0000e+00	1.0000e+00	1.0000e+00	1.0000e+00	1.0000e+00	3.6288e-19	1.5055e-25	1.5705e-20	7.2101e-27	1.0911e-20	1.3625e-23	1.6296e-21	1.0036e-24	4.2052e-21	5.1209e-27	1.2649e-21	7.9876e-14	2.3356e-22	3.7512e-18	1.0000e+00	1-2-3-4	1.0000e+00
CEP72	MNEc.2.21.57701641.PC	1.5031e+01	1.7015e+01	-5.6978e-01	9.7309e-01	-6.9130e-01	-6.3696e-01	9.2422e-01	-4.5514e-01	-4.6038e-01	7.1120e-01	2.1732e+00	-7.2322e-01	1.9369e+00	3.5070e+00	1.6460e-01	2.7290e+00	1.7020e+01	1.0000e+00	5.2876e-01	1.0000e+00	1.0000e+00	1.0000e+00	1.0000e+00	1.0000e+00	6.1710e-22	1.2889e-26	1.3335e-22	1.7678e-29	2.2223e-23	6.5614e-26	1.2268e-25	3.8421e-26	2.2289e-21	1.8403e-29	1.3231e-24	3.9311e-16	6.5610e-26	1.1873e-18	1.0000e+00	1-2-3-4	1.0000e+00
CEP78	MNEc.2.23.13519457.PC	7.6088e+00	1.0058e+01	9.1763e-01	3.2050e-01	1.7769e+00	-2.3364e-01	1.8775e+00	3.1177e+00	1.1370e+00	3.4758e+00	8.8791e-01	2.4090e+00	5.3560e+00	3.1543e+00	4.4900e+00	6.4894e+00	1.0063e+01	1.0000e+00	9.1256e-01	1.0000e+00	1.0000e+00	1.0000e+00	1.0000e+00	1.0000e+00	1.7169e-13	2.5978e-20	3.5498e-13	4.0524e-22	1.8073e-15	2.2225e-15	4.3971e-17	2.0235e-16	1.0465e-15	2.2596e-19	3.1449e-14	1.5804e-09	1.2569e-14	6.1930e-08	1.0000e+00	1-2-3-4	1.0000e+00
CERKL	MNEc.2.18.59293277.PC	6.2191e+00	8.6028e+00	-2.3992e-01	8.9776e-01	-1.1888e-01	6.0488e-01	9.5885e-02	-4.3728e-01	-2.6177e-02	1.5640e+00	3.6022e+00	9.7755e-01	7.5413e-01	2.7443e+00	4.8719e-01	5.3096e+00	8.6085e+00	1.0000e+00	9.9960e-01	1.0000e+00	1.0000e+00	1.0000e+00	1.0000e+00	1.0000e+00	3.4041e-13	2.7969e-18	1.2859e-13	7.9626e-20	8.5162e-16	1.7646e-17	8.6053e-17	7.0664e-17	1.5446e-11	2.3847e-19	2.2417e-17	1.7526e-08	3.5591e-17	1.1668e-07	1.0000e+00	1-2-3-4	1.0000e+00
CERS1	MNEc.2.21.3812670.PC	1.3180e+01	1.5612e+01	2.2016e+00	4.8633e-01	2.1998e-01	-1.9953e-01	3.6431e+00	3.4331e+00	2.6697e+00	1.8662e+00	8.6196e-01	1.0287e+00	6.8645e+00	5.0407e+00	6.4453e+00	4.0800e+00	1.5617e+01	1.0000e+00	9.7475e-01	1.0000e+00	1.0000e+00	1.0000e+00	1.0000e+00	1.0000e+00	9.2178e-18	1.0625e-25	2.7487e-20	1.2238e-27	2.9410e-19	1.2826e-20	4.1850e-21	1.3882e-23	2.7523e-21	2.6282e-26	2.8315e-18	3.3973e-13	3.1664e-18	6.7359e-16	1.0000e+00	1-2-3-4	1.0000e+00
CERS2	MNEc.2.5.46610263.PC	1.2011e+00	3.3388e+00	4.3188e-02	-2.4092e-02	-8.8351e-02	9.8998e-01	2.8362e-01	-3.2908e-01	1.9156e+00	-3.4198e-01	2.2257e+00	4.2902e-01	-2.4243e-01	3.5143e+00	1.2262e+00	1.7692e+00	3.3362e+00	9.2959e-01	7.7127e-01	9.2495e-01	9.9999e-01	1.0000e+00	9.8105e-01	1.0000e+00	1.1998e-07	6.1493e-14	2.5336e-08	3.5493e-14	2.4098e-10	4.1576e-12	1.3822e-09	1.6113e-13	1.1921e-07	1.2385e-14	4.1497e-13	1.8952e-02	3.5841e-11	6.1737e-06	9.8104e-01	1-2-3-4	9.8104e-01
CERS4	MNEc.2.7.5604636.PC	2.6741e+00	4.6953e+00	-4.9956e-01	2.2517e-01	2.2299e-01	-5.7581e-01	7.6806e-02	-1.1199e-01	-6.9139e-01	1.4343e+00	2.8503e-01	2.8149e-01	1.2749e+00	4.0462e-01	1.2935e-01	3.7999e+00	4.7010e+00	9.9746e-01	3.0879e-01	9.9321e-01	9.9997e-01	1.0000e+00	1.0000e+00	1.0000e+00	1.5130e-09	4.8035e-15	2.2832e-09	4.2445e-17	6.5862e-12	3.0158e-13	1.5032e-13	4.2353e-13	6.0138e-11	3.8801e-16	6.0091e-13	6.4778e-07	1.2617e-13	2.9153e-05	9.9997e-01	1-2-3-4	9.9997e-01
CETN3	MNEc.2.14.77833680.PC	1.1159e+00	2.9553e+00	4.2055e-01	-5.2659e-01	1.0973e+00	-3.2777e-01	-1.1542e-01	2.5371e+00	8.0965e-01	4.9782e-01	-5.4737e-01	6.8563e-01	2.0093e+00	5.2307e-01	2.5445e+00	6.0246e-01	2.9611e+00	9.1560e-01	2.3344e-01	7.5361e-01	1.0000e+00	1.0000e+00	9.9995e-01	1.0000e+00	6.9165e-07	4.6746e-14	9.3927e-07	4.1287e-15	2.3246e-10	7.3874e-09	2.6183e-10	2.6940e-12	4.8607e-10	5.4067e-14	1.7912e-10	4.6754e-05	1.8034e-09	1.0168e-06	9.9995e-01	1-2-3-4	9.9995e-01
CFAP126	MNEc.2.5.35946418.PC	3.5203e+00	5.7931e+00	1.2143e+00	-4.3929e-01	-5.8162e-01	-3.1076e-01	1.1202e+00	2.2976e+00	4.1855e-01	-3.4542e-01	-6.9165e-01	-7.6351e-01	3.4056e+00	7.5263e-01	1.4941e+00	-8.1578e-01	5.7988e+00	9.9964e-01	6.7168e-01	9.9955e-01	1.0000e+00	1.0000e+00	1.0000e+00	1.0000e+00	6.2500e-09	8.3047e-17	2.8585e-11	6.2386e-18	5.8104e-12	6.1830e-12	1.5459e-13	5.6160e-16	5.0662e-13	2.7929e-18	6.4830e-12	1.1525e-07	2.3330e-13	5.6397e-11	1.0000e+00	1-2-3-4	1.0000e+00
CFAP20	MNEc.2.3.10146963.BIEC2-772103	7.0551e-01	2.7438e+00	-4.1666e-01	1.9725e-01	-4.2928e-01	2.1098e-01	2.5090e-02	-5.5800e-01	2.3409e-01	9.5696e-02	1.6213e+00	1.3685e-02	5.5105e-02	1.8493e+00	1.6996e-01	1.9785e+00	2.7489e+00	8.0833e-01	3.4675e-01	6.3843e-01	9.9996e-01	1.0000e+00	9.9839e-01	1.0000e+00	1.6375e-07	4.0279e-13	4.5468e-08	2.3231e-14	5.2283e-10	9.6568e-12	1.1322e-10	1.7369e-12	1.1664e-07	1.8728e-14	3.2394e-12	1.6126e-03	1.2389e-11	3.9330e-05	9.9835e-01	1-2-3-4	9.9835e-01
CFAP36	MNEc.2.15.44355105.PC	4.3309e+00	6.0378e+00	-4.2702e-01	2.1675e-01	1.2345e+00	-2.8604e-01	2.7693e-01	7.1772e-01	-3.1606e-01	2.1544e+00	1.0141e+00	1.3843e+00	2.2541e+00	1.6809e+00	1.3138e+00	4.4633e+00	6.0436e+00	9.9994e-01	2.1488e-01	9.9978e-01	9.9999e-01	1.0000e+00	1.0000e+00	1.0000e+00	8.1251e-11	2.1409e-16	1.0655e-09	3.7589e-18	4.7448e-13	9.2592e-14	1.6211e-14	1.0103e-13	1.4646e-11	2.2343e-16	2.6028e-13	5.5616e-07	8.7679e-14	6.1040e-06	9.9999e-01	1-2-3-4	9.9999e-01
CFAP43	MNEc.2.1.26238719.PC	5.3078e+00	7.7939e+00	1.7864e+00	-2.7997e-01	-1.7246e-01	-4.1749e-01	1.9480e+00	2.1468e+00	1.5142e+00	-7.1183e-02	-2.1272e-01	-1.4544e-01	2.8328e+00	3.0084e+00	2.9647e+00	5.2051e-01	7.7996e+00	9.9999e-01	9.7234e-01	9.9999e-01	1.0000e+00	1.0000e+00	1.0000e+00	1.0000e+00	2.3290e-10	1.1963e-18	7.3198e-13	4.8703e-20	3.9019e-13	4.3610e-14	1.9232e-14	1.0540e-17	1.5234e-14	1.1570e-19	1.7305e-14	2.0733e-07	6.8816e-14	1.2210e-11	1.0000e+00	1-2-3-4	1.0000e+00
CFAP45	MNEc.2.5.37670512.PC	4.4750e+00	6.9089e+00	6.0286e-01	-2.4172e-01	-1.3999e-01	2.4428e-01	8.8077e-01	1.4409e+00	1.7530e+00	5.9362e-02	6.2327e-01	7.0473e-01	2.2300e+00	2.8773e+00	3.6508e+00	1.5245e+00	6.9146e+00	9.9996e-01	9.9837e-01	9.9997e-01	1.0000e+00	1.0000e+00	1.0000e+00	1.0000e+00	1.1713e-10	1.0025e-17	6.0529e-12	1.7152e-18	2.5645e-13	6.5868e-14	2.5574e-13	1.0924e-16	8.0130e-13	6.2877e-18	3.3135e-14	1.1762e-06	2.5637e-12	9.4554e-10	1.0000e+00	1-2-3-4	1.0000e+00
CFAP53	MNEc.2.8.68774669.PC	1.1755e+00	3.4626e+00	8.7008e-01	-3.1486e-01	-4.6138e-01	1.3107e+00	1.1858e-01	9.7950e-01	2.7739e+00	-5.9092e-01	4.4715e-01	9.3145e-01	2.2896e-01	2.3320e+00	3.5921e+00	3.4024e-01	3.4679e+00	9.2562e-01	5.6968e-01	8.9538e-01	1.0000e+00	1.0000e+00	9.9906e-01	1.0000e+00	6.0559e-07	2.3672e-14	8.0701e-09	5.5854e-14	1.2391e-10	6.3622e-11	7.4987e-09	6.8300e-14	1.4927e-09	2.9615e-14	9.2382e-13	9.3655e-04	6.2583e-09	1.7289e-07	9.9906e-01	1-2-3-4	9.9906e-01
CFAP54	MNEc.2.28.21102863.PC	2.2128e+00	4.5564e+00	2.2273e+00	-5.1988e-01	3.9772e-02	1.4251e+00	1.3991e+00	1.1064e+00	3.6557e+00	-1.6087e-01	1.0393e+00	5.8429e-01	8.6014e-01	4.8858e+00	2.6340e+00	4.9891e-01	4.5503e+00	9.9268e-01	9.3095e-01	9.9349e-01	1.0000e+00	1.0000e+00	9.7299e-01	1.0000e+00	1.1105e-06	1.1895e-15	2.0614e-09	5.8558e-15	1.9044e-10	6.8649e-12	4.6020e-09	1.4811e-14	4.7014e-10	1.0727e-15	3.1834e-13	2.7007e-02	5.5526e-11	2.0070e-08	9.7299e-01	1-2-3-4	9.7299e-01
CFAP70	MNEc.2.1.61174380.PC	8.0166e+00	1.0327e+01	4.9007e-01	-1.9166e-01	1.7507e+00	4.3969e-01	9.5029e-01	3.0216e+00	1.7140e+00	1.7640e+00	1.1673e+00	4.4131e+00	3.6782e+00	3.3480e+00	6.7190e+00	5.8085e+00	1.0332e+01	1.0000e+00	8.6170e-01	1.0000e+00	1.0000e+00	1.0000e+00	1.0000e+00	1.0000e+00	3.4517e-14	4.2985e-21	1.7982e-13	1.0278e-21	1.1500e-16	9.5848e-16	8.9335e-17	2.1143e-18	1.0716e-15	1.2275e-17	3.5536e-16	1.3287e-09	1.1459e-12	6.9478e-09	1.0000e+00	1-2-3-4	1.0000e+00
CFB	MNEc.2.20.31652654.PC	8.0124e-01	3.2400e+00	6.1559e-01	-3.4554e-01	-5.0040e-01	-6.6613e-01	7.2954e-01	3.5960e-01	-1.5221e-01	-1.6678e-01	-1.5768e-01	-7.5891e-01	1.3192e+00	1.1894e+00	-1.2129e-01	6.9297e-01	3.2457e+00	8.4019e-01	2.8696e-01	6.4510e-01	1.0000e+00	1.0000e+00	9.9989e-01	1.0000e+00	5.6272e-07	3.6827e-14	1.2316e-08	9.8358e-16	8.4466e-10	2.5486e-11	1.4843e-11	3.0280e-13	6.1908e-10	1.0087e-15	1.8986e-11	1.1260e-04	2.0213e-12	6.5027e-07	9.9989e-01	1-2-3-4	9.9989e-01
CFDP1	MNEc.2.3.24262191.PC	1.9534e+00	4.0805e+00	-4.2338e-01	1.3318e-01	7.6556e-01	-6.1945e-01	2.6193e-01	1.0808e+00	-7.3685e-01	2.1291e+00	6.3049e-02	-2.6413e-02	3.1548e+00	4.0877e-01	2.9292e-01	2.1799e+00	4.0863e+00	9.8678e-01	5.7015e-01	9.8093e-01	1.0000e+00	1.0000e+00	1.0000e+00	1.0000e+00	7.4269e-09	1.6009e-14	3.2803e-08	1.5812e-16	4.1549e-11	1.9363e-11	5.5765e-13	8.6400e-12	1.4858e-10	7.8658e-16	1.8771e-10	2.6938e-06	7.5743e-13	2.8806e-06	9.9999e-01	1-2-3-4	9.9999e-01
CFL2	MNEc.2.1.171442594.PC	9.2194e-01	2.9446e+00	3.5980e+00	-3.9783e-01	-3.0049e-01	-2.2106e-01	2.5343e+00	2.2943e+00	2.6917e+00	-4.1829e-01	-4.1720e-01	-4.4683e-01	2.1526e+00	3.0109e+00	2.2480e+00	-5.0732e-01	2.9434e+00	8.7408e-01	3.0449e-01	7.1842e-01	1.0000e+00	9.9893e-01	9.8420e-01	9.9893e-01	1.0668e-03	6.4455e-14	3.8526e-08	5.4109e-15	1.0637e-07	4.3289e-09	2.0454e-08	3.3499e-13	6.7238e-10	4.0853e-15	2.5540e-10	1.4737e-02	9.3384e-10	8.0944e-08	9.8420e-01	1-2-3-4	9.8420e-01
CHAF1B	MNEc.2.26.33672241.PC	6.6309e-01	3.0412e+00	2.2461e-01	-3.5372e-01	3.9107e-01	-3.0597e-01	-1.2825e-01	1.1340e+00	1.4717e-01	2.2184e-01	-4.6788e-01	6.9810e-01	1.2623e+00	-6.6378e-02	1.9172e+00	7.5276e-01	3.0470e+00	7.9274e-01	7.6071e-01	7.7842e-01	1.0000e+00	1.0000e+00	9.9999e-01	1.0000e+00	3.6145e-07	5.7111e-14	1.5159e-07	3.5622e-15	1.8520e-10	2.3955e-10	4.6733e-11	1.1709e-12	4.7895e-10	4.5657e-14	2.6321e-11	9.8736e-06	3.4901e-10	1.1793e-06	9.9999e-01	1-2-3-4	9.9999e-01
CHCHD2	MNEc.2.13.18163835.PC	7.5314e-01	3.0536e+00	-1.2005e-01	-3.5737e-01	-3.0577e-01	1.1754e+00	-4.0944e-01	-2.5489e-01	1.5884e+00	-4.8741e-01	7.0777e-01	1.3324e+00	-4.6563e-01	2.0055e+00	1.7705e+00	1.1272e+00	3.0589e+00	8.2475e-01	6.7476e-01	7.9317e-01	1.0000e+00	1.0000e+00	9.9887e-01	1.0000e+00	1.5887e-07	5.5046e-14	2.9614e-08	1.0490e-13	9.4209e-11	9.5108e-12	1.2548e-09	2.2229e-13	6.9759e-09	1.9119e-13	4.7862e-13	1.1325e-03	2.4201e-10	2.7147e-06	9.9886e-01	1-2-3-4	9.9886e-01
CHCHD8	MNEc.2.7.70382779.PC	2.9878e+00	5.1320e+00	8.0227e-01	-1.4471e-01	-2.5016e-02	-3.9024e-01	1.4607e+00	1.5398e+00	6.0324e-01	4.8979e-01	2.0402e-01	2.2404e-01	2.9388e+00	2.0312e+00	1.8719e+00	1.6955e+00	5.1378e+00	9.9876e-01	5.1809e-01	9.9803e-01	1.0000e+00	1.0000e+00	9.9999e-01	1.0000e+00	1.1091e-08	7.4986e-16	4.7188e-10	2.3806e-17	5.8322e-11	4.9493e-12	1.0838e-12	1.7608e-14	1.8257e-11	1.2436e-16	1.0140e-11	1.0029e-05	2.5517e-12	8.3877e-08	9.9999e-01	1-2-3-4	9.9999e-01
CHD1L	MNEc.2.5.49164048.PC	4.6832e+00	6.3917e+00	1.4219e+00	-2.2534e-01	8.4023e-01	-4.9079e-01	1.4830e+00	3.6041e+00	1.3026e+00	9.6670e-01	-2.9951e-01	7.2074e-01	3.7348e+00	1.9985e+00	4.7963e+00	1.3903e+00	6.3974e+00	9.9998e-01	2.8872e-01	9.9993e-01	1.0000e+00	1.0000e+00	1.0000e+00	1.0000e+00	2.5405e-09	3.4251e-17	1.9029e-10	1.0386e-18	3.3766e-12	3.1559e-11	2.9829e-13	2.9037e-15	3.1494e-13	2.1464e-17	3.4860e-12	5.1164e-07	1.1792e-10	2.2840e-09	1.0000e+00	1-2-3-4	1.0000e+00
CHDH	MNEc.2.16.33513755.PC	6.7815e-01	2.2611e+00	4.3548e-01	-1.1069e-02	2.0489e+00	7.2430e-01	2.1542e+00	1.2081e+00	2.3722e-01	9.3262e-01	-5.1404e-02	3.8039e+00	1.3471e+00	9.6498e-01	2.4410e+00	2.7415e+00	2.2662e+00	7.9838e-01	2.0802e-01	4.9921e-01	9.9927e-01	9.9995e-01	9.9936e-01	9.9995e-01	3.5406e-06	7.5777e-13	4.1560e-05	2.3023e-13	2.1391e-07	1.7126e-09	3.4661e-10	3.6263e-11	7.5323e-09	3.5114e-10	1.9284e-10	6.3973e-04	7.0283e-09	6.9262e-04	9.9862e-01	1-2-3-4	9.9862e-01
CHERP	MNEc.2.21.1906801.PC	1.2153e+00	3.4381e+00	1.0485e+00	2.9639e-01	-2.8113e-01	-5.4236e-01	1.9623e+00	7.8517e-01	5.3468e-01	1.4130e-01	8.3065e-01	-2.7790e-01	1.4353e+00	3.3811e+00	1.0225e+00	1.2423e+00	3.4390e+00	9.3169e-01	3.9956e-01	8.6799e-01	1.0000e+00	1.0000e+00	9.8890e-01	1.0000e+00	9.6629e-07	1.0233e-13	1.2932e-08	8.2891e-16	9.1496e-09	4.3033e-11	4.5742e-11	3.9009e-13	3.8195e-09	1.9350e-15	1.5719e-11	1.1095e-02	1.7839e-11	1.4600e-06	9.8890e-01	1-2-3-4	9.8890e-01
CHI3L1	MNEc.2.30.29929760.PC	4.3095e+00	6.1038e+00	5.2630e+00	-1.8459e-01	-7.2402e-02	-6.6115e-01	5.1409e+00	3.5082e+00	3.8458e+00	-5.3079e-01	-2.1983e-01	-3.9589e-01	4.1223e+00	5.6428e+00	3.1442e+00	-5.3900e-01	6.1076e+00	9.9994e-01	4.5791e-01	9.9989e-01	1.0000e+00	9.9997e-01	9.9559e-01	9.9997e-01	3.4188e-05	7.2995e-17	4.5149e-11	1.3614e-18	2.9798e-08	4.9101e-11	2.0217e-10	1.7920e-16	7.3415e-13	3.1839e-18	1.6508e-11	4.3767e-03	5.0971e-12	5.2157e-11	9.9559e-01	1-2-3-4	9.9559e-01
CHKA	MNEc.2.12.28274890.PC	1.8903e+00	4.4983e+00	1.6010e+00	-5.7082e-01	-3.5742e-01	4.5270e-01	7.7067e-01	1.1697e+00	2.6551e+00	-5.9544e-01	-2.4994e-02	8.3574e-01	1.0265e+00	2.4219e+00	2.9975e+00	9.3877e-01	4.5040e+00	9.8474e-01	9.1342e-01	9.8613e-01	1.0000e+00	1.0000e+00	9.9989e-01	1.0000e+00	3.0019e-07	1.2093e-15	9.4430e-10	7.1337e-16	5.1225e-11	9.0805e-12	5.2538e-10	6.2253e-15	4.6356e-11	2.1881e-15	5.3385e-13	1.0610e-04	1.4659e-10	6.3177e-08	9.9989e-01	1-2-3-4	9.9989e-01
CHML	MNEc.2.30.3277373.PC	1.0166e+00	3.1367e+00	-3.8988e-01	2.4223e-01	-6.6460e-01	2.2576e-01	-3.6268e-01	-6.7834e-01	-3.5981e-01	-2.9845e-02	1.8526e+00	1.1207e-01	-4.6293e-01	7.7007e-01	-3.2384e-01	3.4590e+00	3.1422e+00	8.9618e-01	4.1464e-01	8.1209e-01	9.9952e-01	1.0000e+00	9.9995e-01	1.0000e+00	7.0484e-08	1.8080e-13	1.0704e-08	9.7271e-15	8.6642e-11	2.9624e-12	1.1673e-11	5.2646e-13	8.0417e-08	9.5062e-15	3.9772e-13	5.4383e-05	1.6083e-12	4.8131e-04	9.9946e-01	1-2-3-4	9.9946e-01
CHMP2B	MNEc.2.26.3982349.PC	3.0141e+00	5.2776e+00	3.3239e-01	7.9217e-01	-3.8634e-01	-3.2539e-01	2.2707e+00	-5.1923e-02	4.1128e-01	1.2583e-01	1.3721e+00	-5.7209e-01	2.2193e+00	3.7275e+00	1.4164e-01	6.2147e-01	5.2832e+00	9.9884e-01	6.3694e-01	9.9849e-01	1.0000e+00	1.0000e+00	9.9964e-01	1.0000e+00	2.6881e-09	4.6369e-15	1.4685e-10	1.9766e-17	2.6929e-10	9.0604e-14	4.9816e-13	5.4466e-15	1.9225e-10	1.4221e-17	1.3831e-12	3.5644e-04	3.3958e-14	5.0578e-09	9.9964e-01	1-2-3-4	9.9964e-01
CHMP4B	MNEc.2.22.23883057.PC	7.3288e-01	3.0481e+00	9.5420e-01	-3.9607e-01	-1.9687e-01	-2.0125e-01	3.7240e-01	7.6217e-01	1.4839e+00	-3.9933e-01	-3.7601e-01	1.7699e-02	6.2075e-01	1.5440e+00	1.7165e+00	2.6517e-02	3.0537e+00	8.1790e-01	6.5805e-01	7.8112e-01	1.0000e+00	1.0000e+00	9.9960e-01	1.0000e+00	1.9090e-06	5.0997e-14	3.8539e-08	4.4628e-15	5.7737e-10	1.0018e-10	9.9899e-10	2.7575e-13	5.8255e-10	9.3816e-15	5.9141e-12	3.9634e-04	2.1644e-10	2.1805e-07	9.9960e-01	1-2-3-4	9.9960e-01
CHMP5	MNEc.2.23.49101767.PC	1.8123e+00	4.2408e+00	2.0140e+00	-3.3704e-01	-2.0142e-01	5.8613e-01	1.8035e+00	9.3915e-01	3.5150e+00	-5.8372e-01	1.3564e+00	-8.0104e-02	1.0209e+00	5.1139e+00	2.5260e+00	4.2466e-01	4.2035e+00	9.8179e-01	8.7099e-01	9.8267e-01	1.0000e+00	1.0000e+00	9.0556e-01	1.0000e+00	1.4057e-06	3.7480e-15	2.4467e-09	1.7548e-15	9.9952e-10	9.6604e-12	6.8849e-09	1.1571e-14	2.0184e-09	4.8051e-16	9.5330e-13	9.4438e-02	8.9552e-11	3.4988e-08	9.0556e-01	1-2-3-4	9.0556e-01
CHMP6	MNEc.2.11.2144398.PC	9.5283e-01	3.2206e+00	-5.1773e-01	-4.4843e-01	5.4354e+00	-3.7512e-01	-6.4864e-01	4.1542e+00	-5.9525e-01	3.9921e+00	-2.7192e-01	3.7132e+00	3.6814e+00	-4.4819e-01	3.4199e+00	3.3681e+00	3.2213e+00	8.8170e-01	7.1796e-01	8.6605e-01	9.8857e-01	9.8889e-01	1.0000e+00	9.8889e-01	4.3291e-08	3.0388e-14	1.1109e-02	2.0103e-15	3.6977e-11	1.6610e-07	5.5962e-12	4.5657e-09	4.9767e-10	3.1282e-11	4.5715e-09	2.7124e-06	7.3489e-09	3.2182e-04	9.8857e-01	1-2-3-4	9.8857e-01
CHMP7	MNEc.2.2.51916183.PC	3.8979e+00	6.2451e+00	1.0048e+00	-5.4522e-01	-4.7991e-01	2.4081e-01	7.7463e-01	8.3674e-01	1.5153e+00	-3.2387e-01	4.5305e-01	1.5920e-01	2.0489e+00	2.4688e+00	1.7178e+00	1.7778e+00	6.2508e+00	9.9985e-01	9.2670e-01	9.9986e-01	1.0000e+00	1.0000e+00	1.0000e+00	1.0000e+00	1.3627e-09	2.2982e-17	1.2760e-11	7.8461e-18	9.2613e-13	7.5568e-14	6.8216e-13	2.0844e-16	2.4968e-12	8.2558e-18	1.0069e-13	2.1172e-06	1.3792e-13	7.8132e-09	1.0000e+00	1-2-3-4	1.0000e+00
CHN1	MNEc.2.18.53710386.PC	1.8117e+00	4.0828e+00	-3.5390e-02	-6.4552e-02	-4.7632e-01	-4.0802e-01	1.7993e+00	-2.4359e-01	-1.6468e-01	-9.0865e-02	3.5267e-01	-3.1977e-01	1.5118e+00	2.3834e+00	-2.2008e-02	1.1182e+00	4.0884e+00	9.8177e-01	7.5264e-01	9.8000e-01	1.0000e+00	1.0000e+00	9.9975e-01	1.0000e+00	1.8051e-08	1.0100e-14	1.8695e-09	2.5593e-16	1.4244e-09	9.1265e-13	2.0712e-12	5.1793e-14	2.8793e-10	3.9818e-16	4.2488e-12	2.5279e-04	3.6485e-13	2.4858e-07	9.9975e-01	1-2-3-4	9.9975e-01
CHORDC1	MNEc.2.7.56518415.PC	1.6791e+00	3.7626e+00	-4.6671e-01	1.6299e+00	5.5758e-01	1.0583e-01	1.5015e+00	7.2991e-01	-4.1629e-01	3.2614e+00	6.6745e-01	-7.3020e-02	4.3902e+00	6.9809e-01	-7.0461e-02	2.2012e+00	3.7684e+00	9.7542e-01	3.0684e-01	9.3628e-01	9.9999e-01	1.0000e+00	9.9999e-01	1.0000e+00	1.3975e-08	1.0448e-12	4.2249e-08	1.7464e-15	1.4998e-09	1.7947e-11	2.4254e-12	2.4360e-10	1.2424e-09	1.4690e-15	6.7116e-09	1.0904e-05	6.8209e-13	6.2904e-06	9.9998e-01	1-2-3-4	9.9998e-01
CHPT1	MNEc.2.28.25553231.PC	3.3215e+00	5.5262e+00	-1.6545e-01	-4.5560e-01	5.7060e-01	9.7970e-02	6.9524e-03	1.0116e+00	4.2883e-01	5.7621e-01	2.7502e-01	1.6424e+00	1.8626e+00	1.3266e+00	2.3863e+00	2.6153e+00	5.5319e+00	9.9943e-01	6.5123e-01	9.9927e-01	1.0000e+00	1.0000e+00	1.0000e+00	1.0000e+00	4.8200e-10	1.4788e-16	7.5035e-10	2.9561e-17	8.2774e-13	5.9175e-13	2.9265e-13	8.6685e-15	8.6747e-12	1.3149e-15	3.4330e-13	7.9896e-07	3.3652e-12	2.8132e-07	1.0000e+00	1-2-3-4	1.0000e+00
CHRNA5	MNEc.2.1.116113755.PC	2.6789e+00	4.5401e+00	9.0547e-01	-4.0753e-01	-2.6155e-01	4.2937e-01	8.0485e-01	9.5512e-01	2.5660e+00	-3.4422e-01	5.5061e-01	8.1594e-01	1.0415e+00	3.3430e+00	3.3139e+00	1.1061e+00	4.5456e+00	9.9749e-01	2.6711e-01	9.9225e-01	1.0000e+00	1.0000e+00	9.9920e-01	1.0000e+00	5.4954e-08	1.5996e-15	1.0694e-09	6.1397e-16	5.0330e-11	5.0310e-12	3.8868e-10	1.0082e-14	1.5844e-10	1.8986e-15	5.0182e-13	8.0342e-04	2.7584e-10	8.4351e-08	9.9920e-01	1-2-3-4	9.9920e-01
CHRNB1	MNEc.2.11.50919792.PC	8.4593e-01	3.0841e+00	1.3138e+00	1.5975e+00	-4.9249e-01	7.8593e-01	4.1571e+00	8.3732e-01	6.8120e-01	1.2978e+00	8.7275e-01	3.3468e-01	4.0263e+00	2.6628e+00	4.4990e-01	7.0472e-01	3.0877e+00	8.5353e-01	5.2436e-01	7.8672e-01	1.0000e+00	1.0000e+00	9.9520e-01	9.9999e-01	4.0217e-06	4.6254e-12	1.7959e-08	3.9882e-14	3.2370e-06	1.0963e-10	1.4482e-10	1.2637e-11	9.5078e-09	1.7916e-14	1.3849e-08	4.7950e-03	1.0783e-11	9.5664e-07	9.9520e-01	1-2-3-4	9.9520e-01
CHST10	MNEc.2.15.8951655.PC	6.4845e+00	8.8135e+00	-6.1331e-01	-7.0489e-01	-3.0575e-01	4.3334e-02	-8.8854e-01	-2.4213e-01	1.0207e-01	-7.7556e-01	-3.4358e-01	1.5087e+00	-5.8746e-01	1.5720e-01	2.6341e+00	1.4157e+00	8.8193e+00	1.0000e+00	6.5238e-01	1.0000e+00	1.0000e+00	1.0000e+00	1.0000e+00	1.0000e+00	8.8686e-14	4.2980e-20	5.1473e-14	1.3451e-20	5.4332e-17	1.7023e-17	7.1162e-17	1.9899e-19	1.0772e-15	4.9868e-19	6.2839e-19	2.7911e-11	3.0725e-15	9.1677e-12	1.0000e+00	1-2-3-4	1.0000e+00
CHST11	MNEc.2.28.27592799.PC	1.0420e+00	3.0481e+00	6.2356e-01	9.3001e-01	-5.1826e-03	4.4216e+00	2.2532e+00	7.5862e-01	3.5712e+00	2.3408e+00	3.3814e+00	3.7714e+00	3.4516e+00	3.1636e+00	3.2979e+00	3.3594e+00	3.0464e+00	9.0149e-01	3.4616e-01	7.9278e-01	9.9953e-01	1.0000e+00	9.8349e-01	1.0000e+00	8.9150e-07	1.0804e-12	5.9916e-08	1.8726e-10	4.3874e-08	9.9354e-11	1.2213e-07	1.5158e-10	3.3317e-06	5.3202e-11	4.0060e-09	1.6504e-02	8.2551e-09	4.6928e-04	9.8302e-01	1-2-3-4	9.8302e-01
CHST2	MNEc.2.16.77197901.PC	1.3687e+00	3.4516e+00	4.8824e-01	-3.9859e-01	-4.9890e-01	1.2333e+00	-2.9554e-01	8.8032e-02	1.8087e+00	-6.7533e-01	7.5976e-01	1.8375e+00	-4.8132e-01	2.2347e+00	2.3806e+00	1.5833e+00	3.4570e+00	9.5103e-01	3.6674e-01	8.9581e-01	1.0000e+00	1.0000e+00	9.9923e-01	1.0000e+00	2.5783e-07	2.0022e-14	7.5920e-09	4.7930e-14	4.8977e-11	8.3778e-12	8.3340e-10	5.7677e-14	3.1447e-09	2.4468e-13	1.8463e-13	7.6780e-04	3.9441e-10	3.1031e-06	9.9923e-01	1-2-3-4	9.9923e-01
CHST3	MNEc.2.1.59945757.PC	3.3130e+00	5.4038e+00	1.6438e-01	3.9632e-01	-3.9128e-01	-3.9431e-01	1.6478e+00	-2.2642e-01	3.5840e-01	-6.1018e-02	5.6113e-01	-5.9732e-01	1.5887e+00	3.2069e+00	2.4985e-02	1.9952e-01	5.4096e+00	9.9941e-01	4.1644e-01	9.9884e-01	1.0000e+00	1.0000e+00	9.9992e-01	1.0000e+00	1.3653e-09	1.3937e-15	1.0858e-10	1.2612e-17	4.7986e-11	4.5336e-14	3.2982e-13	2.6490e-15	2.2218e-11	1.0035e-17	2.4215e-13	8.0377e-05	1.9412e-14	1.4315e-09	9.9992e-01	1-2-3-4	9.9992e-01
CHURC1	MNEc.2.24.11659600.PC	4.2842e+00	6.3513e+00	-1.7206e-01	-3.7798e-01	-3.3960e-01	4.5392e-01	1.8059e-01	1.0425e-01	8.3618e-01	-1.9528e-01	1.0078e+00	1.0447e+00	8.9677e-01	2.4058e+00	2.0811e+00	2.3574e+00	6.3571e+00	9.9994e-01	4.5588e-01	9.9989e-01	1.0000e+00	1.0000e+00	1.0000e+00	1.0000e+00	7.1009e-11	2.6448e-17	1.3802e-11	1.0036e-17	1.8467e-13	1.0956e-14	1.1183e-13	2.1945e-16	7.0126e-12	4.9660e-17	5.5549e-15	1.4343e-06	2.4932e-13	2.3238e-08	1.0000e+00	1-2-3-4	1.0000e+00
CIAPIN1	MNEc.2.3.9666804.PC	8.4594e+00	1.0947e+01	1.4533e+00	3.5458e-01	-1.8672e-01	-9.4276e-02	3.1423e+00	1.9283e+00	1.8921e+00	4.8544e-01	1.3406e+00	1.2035e+00	3.4882e+00	5.1704e+00	5.0695e+00	3.3538e+00	1.0953e+01	1.0000e+00	9.9902e-01	1.0000e+00	1.0000e+00	1.0000e+00	1.0000e+00	1.0000e+00	7.5945e-14	3.6206e-21	4.9732e-16	7.1973e-23	4.2852e-15	1.8515e-17	3.2237e-17	2.6661e-20	3.8237e-16	1.8141e-21	5.4945e-17	2.1134e-08	6.1513e-15	5.8400e-12	1.0000e+00	1-2-3-4	1.0000e+00
CINP	MNEc.2.24.43782664.PC	7.1486e+00	9.6105e+00	2.1926e+00	1.6744e-01	-6.5932e-01	-1.3304e-01	3.4095e+00	1.0552e+00	2.7353e+00	6.8229e-01	6.2692e-01	-3.4950e-01	4.3955e+00	4.5654e+00	2.0643e+00	2.6485e+00	9.6163e+00	1.0000e+00	9.6247e-01	1.0000e+00	1.0000e+00	1.0000e+00	1.0000e+00	1.0000e+00	9.0531e-12	5.1122e-20	3.6393e-15	1.4301e-21	1.7225e-13	5.3869e-17	4.8808e-15	9.1138e-19	1.6063e-15	1.1031e-21	9.6422e-15	1.1403e-07	1.3205e-16	2.5008e-11	1.0000e+00	1-2-3-4	1.0000e+00
CISD2	MNEc.2.3.36765469.PC	6.4764e+00	8.1660e+00	5.4994e-01	-4.9440e-01	4.8062e-01	9.4459e-01	4.3815e-01	2.2415e+00	2.0347e+00	2.4446e-01	6.3252e-01	2.6548e+00	2.8291e+00	2.5096e+00	5.0618e+00	2.8645e+00	8.1717e+00	1.0000e+00	3.0770e-01	1.0000e+00	1.0000e+00	1.0000e+00	1.0000e+00	1.0000e+00	5.7366e-12	3.0997e-19	1.3980e-12	4.7594e-19	5.1204e-15	2.3028e-14	2.7067e-14	9.2557e-18	4.5286e-14	3.1006e-17	7.2830e-15	2.7905e-08	3.6542e-12	1.1446e-09	1.0000e+00	1-2-3-4	1.0000e+00
CISD3	MNEc.2.11.23500487.PC	1.6286e+00	3.5901e+00	1.0598e+00	-3.3096e-02	-1.1822e-01	-1.0199e-01	1.3761e+00	1.2929e+00	1.4223e+00	2.8547e-01	3.4693e-01	2.8931e-01	1.9726e+00	2.1983e+00	2.2354e+00	1.1172e+00	3.5956e+00	9.7248e-01	6.0202e-01	9.6264e-01	1.0000e+00	1.0000e+00	9.9949e-01	1.0000e+00	6.9884e-07	3.3767e-14	1.3260e-08	1.6101e-15	1.6715e-09	9.7614e-11	2.4883e-10	3.8308e-13	8.8358e-10	5.0334e-15	3.8171e-11	5.1318e-04	2.0523e-10	7.7128e-07	9.9949e-01	1-2-3-4	9.9949e-01
CIZ1	MNEc.2.25.31390318.PC	8.9591e-01	2.6273e+00	-4.2045e-01	1.1360e+00	9.1414e-01	-5.9526e-01	2.8011e-01	7.6986e-02	-6.8592e-01	3.0440e+00	9.2167e-01	4.1835e-01	1.8076e+00	2.8586e-01	-9.4195e-02	3.6041e+00	2.6321e+00	8.6734e-01	1.6629e-01	5.6758e-01	9.9783e-01	1.0000e+00	9.9994e-01	1.0000e+00	2.1228e-07	4.5751e-12	1.3112e-06	4.7462e-15	1.2300e-09	5.4494e-11	1.7802e-11	2.0165e-09	3.0462e-08	6.2183e-14	2.3961e-10	5.7628e-05	8.8186e-12	2.1720e-03	9.9777e-01	1-2-3-4	9.9777e-01
CKAP2L	MNEc.2.15.15552534.PC	3.0162e+00	5.3806e+00	-6.4527e-01	-3.8752e-01	1.1400e+00	-3.3924e-01	-6.2936e-01	4.2282e-01	-6.6277e-01	1.0575e+00	2.2970e-01	1.2580e+00	1.1288e+00	2.5450e-01	1.0224e+00	2.6313e+00	5.3863e+00	9.9884e-01	6.4633e-01	9.9852e-01	1.0000e+00	1.0000e+00	1.0000e+00	1.0000e+00	2.2327e-10	2.4187e-16	3.8931e-09	1.5104e-17	2.6741e-13	2.1326e-13	3.3139e-14	3.6710e-14	1.0928e-11	7.5860e-16	8.8596e-14	9.4625e-08	2.0360e-13	4.0817e-07	1.0000e+00	1-2-3-4	1.0000e+00
CLASP2	MNEc.2.16.51184700.PC	8.8428e-01	2.6172e+00	-4.3223e-01	-5.9168e-01	-9.2968e-02	-4.7898e-01	-5.9027e-01	5.8704e-02	-5.2659e-01	-3.1940e-01	-3.2050e-01	4.4565e-01	2.9333e-03	-1.8838e-01	6.6191e-01	1.5032e+00	2.6229e+00	8.6422e-01	2.1711e-01	6.2546e-01	9.9998e-01	1.0000e+00	9.9998e-01	1.0000e+00	2.1149e-07	8.7667e-14	1.3204e-07	6.3501e-15	1.6970e-10	5.3484e-11	2.6299e-11	8.9405e-13	1.7854e-09	6.7785e-14	3.8458e-12	1.9795e-05	5.1483e-11	1.7625e-05	9.9996e-01	1-2-3-4	9.9996e-01
CLCN2	MNEc.2.19.22431521.PC	2.6609e+00	4.9446e+00	2.2222e+00	-3.5304e-01	4.9709e-01	2.5187e-01	1.4905e+00	2.6019e+00	3.3583e+00	2.7548e-01	3.9514e-02	1.5649e+00	2.4913e+00	2.9601e+00	4.5127e+00	1.5326e+00	4.9503e+00	9.9738e-01	6.8382e-01	9.9683e-01	1.0000e+00	1.0000e+00	9.9987e-01	1.0000e+00	4.4910e-07	7.1464e-16	2.4175e-09	1.6078e-16	9.6175e-11	8.7908e-11	9.4941e-10	1.6552e-14	1.9247e-11	4.1976e-15	5.5718e-12	1.3111e-04	1.7182e-09	8.8739e-08	9.9987e-01	1-2-3-4	9.9987e-01
CLCN7	MNEc.2.13.42096018.BIEC2-246487	1.6811e+00	3.6222e+00	-1.4331e-01	-6.0980e-01	-5.6315e-01	1.0984e+00	-4.3187e-01	-4.6981e-01	1.1428e+00	-7.6127e-01	6.2893e-01	7.2913e-01	-5.8089e-01	1.6405e+00	1.2952e+00	7.2616e-01	3.6279e+00	9.7553e-01	3.7803e-01	9.4796e-01	1.0000e+00	1.0000e+00	9.9987e-01	1.0000e+00	4.0660e-08	8.3117e-15	4.4207e-09	2.3723e-14	2.4158e-11	1.5656e-12	1.2142e-10	3.1949e-14	1.5709e-09	1.2870e-14	9.9111e-14	1.3195e-04	2.1872e-11	2.9112e-07	9.9987e-01	1-2-3-4	9.9987e-01
CLDN7	MNEc.2.11.50294998.PC	7.0878e+00	9.6142e+00	7.1270e-01	-2.9095e-01	1.7536e-01	-5.4483e-01	1.8656e+00	1.6762e+00	8.4138e-01	5.4370e-01	-5.5611e-01	-3.4877e-02	4.2973e+00	2.2641e+00	3.0956e+00	3.7188e-01	9.6199e+00	1.0000e+00	9.9997e-01	1.0000e+00	1.0000e+00	1.0000e+00	1.0000e+00	1.0000e+00	2.9731e-13	1.7642e-20	2.4662e-14	5.4946e-22	4.8814e-15	2.2322e-16	6.1789e-17	6.5683e-19	1.0450e-16	2.2574e-21	7.6261e-15	5.6494e-10	1.4071e-15	1.3116e-13	1.0000e+00	1-2-3-4	1.0000e+00
CLDND1	MNEc.2.19.56720711.PC	1.3220e+00	3.1051e+00	-3.8476e-01	3.1421e-01	-3.5206e-01	2.2378e-02	5.6622e-01	-5.8908e-01	1.2523e-01	-1.3733e-01	1.2146e+00	-2.9510e-01	4.3043e-02	2.6521e+00	-2.1341e-01	1.1140e+00	3.1090e+00	9.4577e-01	2.1147e-01	8.1665e-01	1.0000e+00	1.0000e+00	9.9554e-01	1.0000e+00	7.6700e-08	2.2949e-13	2.3641e-08	6.5490e-15	7.9107e-10	3.9127e-12	3.8353e-11	4.4204e-13	1.9900e-08	4.0032e-15	1.3713e-12	4.4576e-03	2.2304e-12	2.3387e-06	9.9554e-01	1-2-3-4	9.9554e-01
CLEC4E	MNEc.2.6.35239254.PC	9.5322e+00	1.2013e+01	1.5974e+00	-4.0815e-01	-4.6555e-01	-2.5798e-01	2.0185e+00	8.4900e-01	2.0408e+00	-4.9319e-01	3.3175e-01	-3.1761e-01	1.7385e+00	6.8592e+00	1.8729e+00	8.5322e-01	1.2019e+01	1.0000e+00	9.9919e-01	1.0000e+00	1.0000e+00	1.0000e+00	1.0000e+00	1.0000e+00	9.0964e-15	5.3737e-23	2.2492e-17	4.2432e-24	2.7696e-17	1.3256e-19	3.9020e-18	2.4070e-22	3.2203e-18	4.6965e-24	8.4027e-20	8.8729e-08	3.3617e-19	1.5851e-15	1.0000e+00	1-2-3-4	1.0000e+00
CLIC4	MNEc.2.2.30571295.PC	1.1814e+00	3.1076e+00	5.3263e-01	3.9270e-01	-5.2588e-01	-6.2662e-01	2.8199e+00	-1.6387e-01	-2.0868e-01	-2.4307e-01	8.1830e-02	-6.0445e-01	1.7257e+00	2.1829e+00	-4.1462e-01	-1.3816e-01	3.1127e+00	9.2655e-01	2.1692e-01	7.6754e-01	1.0000e+00	1.0000e+00	9.9849e-01	1.0000e+00	6.3053e-07	2.7339e-13	1.5753e-08	1.4612e-15	1.4108e-07	1.0357e-11	1.7677e-11	3.4455e-13	1.4576e-09	1.9525e-15	6.5666e-11	1.5044e-03	1.3954e-12	1.3012e-07	9.9849e-01	1-2-3-4	9.9849e-01
CLIC5	MNEc.2.20.44873771.PC	1.5654e+00	3.8199e+00	-4.7008e-01	2.4667e-01	-4.5735e-01	5.0176e-01	-3.1953e-01	-6.6855e-01	-1.6655e-01	3.7394e-01	1.9747e+00	6.3058e-01	1.3878e-02	1.1072e+00	1.9012e-01	3.2323e+00	3.8257e+00	9.6830e-01	5.6869e-01	9.5449e-01	9.9994e-01	1.0000e+00	9.9998e-01	1.0000e+00	1.2152e-08	3.7880e-14	3.5773e-09	3.8084e-15	1.9845e-11	6.2834e-13	3.7775e-12	2.7664e-13	2.2090e-08	6.5056e-15	2.4726e-13	2.4511e-05	1.0892e-12	5.9220e-05	9.9992e-01	1-2-3-4	9.9992e-01
CLINT1	MNEc.2.14.21067995.PC	1.1348e+00	3.5014e+00	-1.3566e-01	2.3638e-01	-5.0946e-01	-4.5309e-01	8.7027e-01	-5.0891e-01	-3.3632e-01	-1.1417e-01	2.6857e-01	-5.9673e-01	6.9726e-01	1.0413e+00	-4.5749e-01	5.8714e-01	3.5072e+00	9.1892e-01	8.4585e-01	9.2051e-01	1.0000e+00	1.0000e+00	9.9996e-01	1.0000e+00	5.4648e-08	7.7021e-14	6.6059e-09	8.7980e-16	6.3964e-10	1.8894e-12	5.3202e-12	1.8720e-13	9.0476e-10	8.0253e-16	2.4833e-12	4.3851e-05	5.1048e-13	2.7912e-07	9.9996e-01	1-2-3-4	9.9996e-01
CLIP4	MNEc.2.15.67475446.PC	1.0359e+01	1.2696e+01	3.7856e-02	4.1418e-01	-5.6747e-01	3.9862e-01	1.9037e+00	-4.2301e-01	1.3688e+00	-2.4720e-01	2.0952e+00	1.3251e-01	1.0995e+00	5.5008e+00	1.9218e+00	2.1579e+00	1.2701e+01	1.0000e+00	9.9565e-01	1.0000e+00	1.0000e+00	1.0000e+00	1.0000e+00	1.0000e+00	5.2104e-17	7.4165e-23	3.6958e-18	3.9984e-24	4.4171e-18	1.4724e-21	1.7252e-19	8.8116e-23	3.8815e-17	2.7510e-24	4.0087e-21	8.0759e-10	7.8165e-20	6.6427e-15	1.0000e+00	1-2-3-4	1.0000e+00
CLMP	MNEc.2.7.30143096.PC	2.8027e+00	4.8683e+00	1.0044e+00	-3.6051e-01	-6.4758e-01	-6.5449e-02	1.0564e+00	2.2710e-01	1.2524e+00	-5.1877e-01	-5.7463e-03	8.1412e-01	7.5639e-01	1.4978e+00	2.7318e+00	1.7997e+00	4.8740e+00	9.9811e-01	3.9422e-01	9.9603e-01	1.0000e+00	1.0000e+00	9.9999e-01	1.0000e+00	3.2421e-08	8.3735e-16	2.0654e-10	9.2302e-17	4.2198e-11	4.4210e-13	8.8680e-12	3.1687e-15	2.0673e-11	8.8818e-16	1.2227e-13	5.3901e-06	3.3920e-11	1.9566e-07	9.9999e-01	1-2-3-4	9.9999e-01
CLN5	MNEc.2.17.49767470.PC	2.0021e+00	4.2067e+00	7.3202e-02	-5.1524e-01	1.4113e+00	-5.5758e-01	-1.7744e-01	2.3337e+00	-3.7608e-01	8.2738e-01	-4.9986e-01	7.4871e-01	1.9363e+00	2.1664e-02	1.6325e+00	1.8734e+00	4.2125e+00	9.8817e-01	6.4068e-01	9.8477e-01	1.0000e+00	1.0000e+00	1.0000e+00	1.0000e+00	1.7424e-08	2.6897e-15	1.0849e-07	1.3634e-16	1.1297e-11	2.5919e-10	9.5694e-13	3.2253e-13	3.0396e-11	3.5045e-15	8.4874e-12	8.2609e-07	1.2380e-11	1.0636e-06	1.0000e+00	1-2-3-4	1.0000e+00
CLNK	MNEc.2.3.111312464.PC	6.6989e-01	2.9446e+00	-2.4305e-01	-3.0604e-01	-1.0457e-01	7.7561e-01	-5.6708e-01	-3.9406e-02	1.6203e+00	-5.2314e-01	1.3774e-01	1.6234e+00	-5.2467e-01	1.3245e+00	2.7111e+00	8.4888e-01	2.9502e+00	7.9530e-01	5.0198e-01	7.0181e-01	1.0000e+00	1.0000e+00	9.9970e-01	1.0000e+00	1.5382e-07	7.9622e-14	6.0487e-08	5.3694e-14	8.4223e-11	2.0076e-11	1.7354e-09	2.6313e-13	2.4129e-09	4.8018e-13	5.3695e-13	3.0338e-04	2.7128e-09	1.8381e-06	9.9969e-01	1-2-3-4	9.9969e-01
CLSTN1	MNEc.2.2.41406467.BIEC2-499162	7.3857e+00	9.7490e+00	9.8815e-01	-9.3020e-02	-6.3976e-01	-6.2275e-01	1.5658e+00	4.2886e-01	9.4134e-01	-5.4208e-02	-2.5203e-01	-8.3486e-01	2.7649e+00	2.6325e+00	6.6984e-01	-5.3416e-03	9.7548e+00	1.0000e+00	9.9947e-01	1.0000e+00	1.0000e+00	1.0000e+00	1.0000e+00	1.0000e+00	4.1095e-13	2.0400e-20	2.7672e-15	3.3662e-22	1.7944e-15	9.2578e-18	5.7016e-17	1.2153e-19	1.5429e-16	2.6227e-22	1.6408e-16	9.6729e-10	3.8701e-18	4.0339e-14	1.0000e+00	1-2-3-4	1.0000e+00
CLSTN3	MNEc.2.6.34734172.PC	1.7070e+00	4.0463e+00	-4.5716e-01	1.9284e-01	-4.5977e-01	-4.2990e-01	3.0836e-01	-7.5337e-01	-1.2627e-01	-3.9010e-01	7.3338e-01	-7.5768e-01	-1.0489e-01	1.9111e+00	-5.5592e-01	3.0295e-01	4.0521e+00	9.7691e-01	6.9353e-01	9.7255e-01	1.0000e+00	1.0000e+00	9.9991e-01	1.0000e+00	7.4330e-09	1.9869e-14	2.1121e-09	2.6465e-16	5.0018e-11	3.0687e-13	2.4608e-12	2.8279e-14	7.5238e-10	1.5798e-16	1.1168e-13	9.2645e-05	1.1605e-13	4.1372e-08	9.9991e-01	1-2-3-4	9.9991e-01
CLTB	MNEc.2.14.5728264.PC	3.8115e+00	6.1204e+00	1.3702e+00	1.6490e-01	-3.4622e-01	-4.4448e-01	2.5392e+00	1.0917e+00	9.3491e-01	9.3628e-02	5.0398e-01	-4.3148e-01	2.4757e+00	4.1265e+00	1.2333e+00	8.9532e-01	6.1261e+00	9.9981e-01	5.4756e-01	9.9972e-01	1.0000e+00	1.0000e+00	9.9987e-01	1.0000e+00	4.2112e-09	1.5709e-16	2.3130e-11	2.1578e-18	7.1752e-11	1.8111e-13	2.3887e-13	7.2628e-16	3.7407e-12	2.8231e-18	3.5845e-13	1.2829e-04	6.0228e-14	1.3645e-09	9.9987e-01	1-2-3-4	9.9987e-01
CLUAP1	MNEc.2.13.38790156.PC	1.6071e+00	3.3469e+00	1.0138e+00	-4.8165e-01	1.3551e-01	-3.4618e-01	1.3016e+00	2.0343e+00	3.2219e-01	1.8910e-01	-6.4864e-01	-4.2128e-01	3.7966e+00	9.6510e-01	1.0777e+00	-3.7428e-01	3.3527e+00	9.7111e-01	2.3279e-01	9.0440e-01	1.0000e+00	1.0000e+00	9.9995e-01	1.0000e+00	1.1002e-06	2.1042e-14	4.1630e-08	1.6062e-15	2.4648e-09	9.4193e-10	3.4589e-11	5.3711e-13	1.5625e-10	1.7156e-15	4.4552e-09	5.2511e-05	2.4984e-11	4.3539e-08	9.9995e-01	1-2-3-4	9.9995e-01
CLYBL	MNEc.2.17.68893366.PC	1.0057e+00	3.0105e+00	6.9816e-01	1.9333e-01	-3.0621e-01	-3.5096e-01	1.9308e+00	-4.8039e-02	9.1412e-01	-2.5557e-01	4.1479e-01	-5.8528e-01	1.1775e+00	2.9873e+00	1.8390e-01	9.1175e-02	3.0110e+00	8.9382e-01	4.5963e-01	8.2388e-01	1.0000e+00	1.0000e+00	9.8801e-01	1.0000e+00	1.1543e-06	2.1603e-13	3.2669e-08	3.4472e-15	2.2773e-08	1.6910e-11	2.9330e-10	4.1865e-13	3.9238e-09	2.5519e-15	2.3241e-11	1.1993e-02	6.9234e-12	2.7592e-07	9.8801e-01	1-2-3-4	9.8801e-01
CMKLR1	MNEc.2.8.13023021.PC	9.6607e-01	2.8084e+00	-3.2626e-01	1.9885e+00	-4.7957e-01	-5.8114e-01	1.2175e+00	-5.5192e-01	-6.8903e-01	1.3362e+00	2.9909e+00	-6.7745e-01	8.6158e-01	2.3375e+00	-7.4667e-01	3.4429e+00	2.8119e+00	8.8485e-01	1.5562e-01	5.9058e-01	9.9901e-01	1.0000e+00	9.9572e-01	1.0000e+00	1.7377e-07	2.1464e-11	3.4900e-08	3.2310e-15	7.0166e-09	8.4394e-12	1.1647e-11	2.6042e-11	2.3543e-06	3.2866e-15	1.7879e-11	4.2771e-03	1.2936e-12	9.8765e-04	9.9473e-01	1-2-3-4	9.9473e-01
CMPK1	MNEc.2.2.11278872.PC	2.1577e+00	4.7330e+00	1.4112e+00	-5.6372e-01	-4.9363e-01	1.3113e+00	9.9749e-01	9.5012e-01	3.2780e+00	-7.3704e-01	1.1325e+00	6.3303e-01	7.5608e-01	4.2777e+00	3.3346e+00	6.3528e-01	4.7369e+00	9.9170e-01	9.8463e-01	9.9300e-01	1.0000e+00	1.0000e+00	9.9557e-01	1.0000e+00	1.1292e-07	7.1598e-16	4.0194e-10	3.0006e-15	5.0299e-11	3.1897e-12	1.2843e-09	2.6171e-15	3.8805e-10	7.9914e-16	1.6682e-13	4.4334e-03	1.8557e-10	1.8295e-08	9.9557e-01	1-2-3-4	9.9557e-01
CMPK2	MNEc.2.15.86105249.PC	1.5490e+00	3.7388e+00	1.8904e+00	-5.6455e-01	4.3781e-02	1.5928e+00	1.3311e+00	8.5432e-01	3.9112e+00	-1.3883e-01	9.0733e-01	6.1325e-01	6.9043e-01	3.6474e+00	2.6628e+00	4.4539e-01	3.7401e+00	9.6712e-01	4.2296e-01	9.3755e-01	1.0000e+00	1.0000e+00	9.8975e-01	1.0000e+00	3.3597e-06	7.0523e-15	1.3672e-08	5.6618e-14	1.0701e-09	2.5247e-11	5.4464e-08	1.0240e-13	2.2801e-09	7.5353e-15	1.4153e-12	1.0249e-02	3.8986e-10	1.1660e-07	9.8975e-01	1-2-3-4	9.8975e-01
CMTM7	MNEc.2.16.51558905.BIEC2-349335	1.9142e+00	3.9424e+00	3.8309e-01	-7.1646e-01	5.9336e-02	-5.3833e-01	-4.0104e-01	7.2326e-01	2.0541e-01	-4.9820e-01	-6.9742e-01	9.1766e-02	2.0027e-01	3.5682e-01	1.0561e+00	8.3474e-01	3.9482e+00	9.8555e-01	4.4461e-01	9.7344e-01	1.0000e+00	1.0000e+00	1.0000e+00	1.0000e+00	6.5362e-08	3.1102e-15	8.8662e-09	2.6192e-16	1.2406e-11	1.1682e-11	6.7092e-12	2.8008e-14	3.5445e-11	1.4190e-15	2.8645e-13	3.2845e-06	6.0336e-12	1.7881e-07	1.0000e+00	1-2-3-4	1.0000e+00
CNEP1R1	MNEc.2.3.3055301.BIEC2-767857	2.0102e+00	4.4883e+00	-4.8896e-01	5.0443e-01	3.4067e-01	-1.8705e-01	2.3290e-01	3.1489e-02	-3.0770e-01	1.8487e+00	1.1623e+00	3.9211e-01	1.9473e+00	1.5625e+00	5.2897e-01	2.5591e+00	4.4940e+00	9.8838e-01	7.7888e-01	9.8765e-01	1.0000e+00	1.0000e+00	9.9998e-01	1.0000e+00	2.4972e-09	1.4718e-14	4.8223e-09	1.6735e-16	1.5197e-11	6.7595e-13	5.8579e-13	1.7715e-12	7.3026e-10	8.0629e-16	4.5526e-12	1.5008e-05	5.1006e-13	2.6973e-06	9.9998e-01	1-2-3-4	9.9998e-01
CNGB1	MNEc.2.3.10031865.PC	7.1473e+00	9.5699e+00	3.4826e-01	-8.8901e-02	-4.6305e-01	-5.8385e-01	2.1240e+00	5.6725e-01	1.2240e-02	-2.5758e-02	1.1867e-01	-4.3999e-01	3.1062e+00	2.7817e+00	7.7771e-01	1.0108e+00	9.5756e+00	1.0000e+00	8.6474e-01	1.0000e+00	1.0000e+00	1.0000e+00	1.0000e+00	1.0000e+00	1.4225e-13	3.1110e-20	6.2792e-15	5.5615e-22	9.8005e-15	1.9233e-17	1.0140e-17	1.9601e-19	5.4727e-16	9.8350e-22	5.4385e-16	2.0603e-09	7.4945e-18	6.3238e-13	1.0000e+00	1-2-3-4	1.0000e+00
CNGB3	MNEc.2.9.2427608.PC	2.9203e+00	5.4063e+00	-3.5922e-01	-5.7830e-01	1.1411e-01	1.0517e-01	-4.9412e-01	3.5209e-01	2.1906e-02	-2.1565e-01	4.3586e-01	9.2563e-01	4.4475e-01	9.2470e-01	1.1581e+00	2.2597e+00	5.4120e+00	9.9856e-01	9.0039e-01	9.9867e-01	1.0000e+00	1.0000e+00	1.0000e+00	1.0000e+00	4.0663e-10	1.4694e-16	3.4570e-10	3.9613e-17	3.4415e-13	1.7081e-13	1.5113e-13	1.8451e-15	1.6558e-11	3.3268e-16	1.7286e-14	4.1739e-07	2.6230e-13	1.6351e-07	1.0000e+00	1-2-3-4	1.0000e+00
CNN3	MNEc.2.5.70359530.PC	1.1552e+00	3.0631e+00	3.9190e-01	2.5728e-01	5.8586e-01	-2.8663e-01	1.2607e+00	1.5204e+00	2.1082e-01	1.3694e+00	7.6063e-02	2.8466e-01	2.7967e+00	1.2071e+00	1.4142e+00	1.2228e+00	3.0688e+00	9.2234e-01	3.0412e-01	8.1356e-01	1.0000e+00	1.0000e+00	9.9982e-01	1.0000e+00	5.0523e-07	2.2175e-13	2.2575e-07	3.5417e-15	4.3125e-09	5.5457e-10	5.1456e-11	1.5639e-11	1.5936e-09	1.6758e-14	8.5674e-10	1.7622e-04	1.0425e-10	3.3102e-06	9.9982e-01	1-2-3-4	9.9982e-01
CNOT4	MNEc.2.4.89477070.PC	8.3973e-01	2.5605e+00	-2.0202e-01	-4.4768e-01	-3.7252e-01	-1.9881e-02	-2.0785e-01	-1.8077e-01	4.3861e-01	-3.6688e-01	3.2061e-01	3.9941e-02	8.3134e-02	1.3603e+00	6.8344e-01	8.3098e-01	2.5660e+00	8.5173e-01	1.8193e-01	5.5796e-01	1.0000e+00	1.0000e+00	9.9920e-01	1.0000e+00	4.0937e-07	1.3914e-13	7.9029e-08	2.0821e-14	4.6637e-10	3.5105e-11	2.7655e-10	9.1307e-13	8.9019e-09	3.0342e-14	5.2700e-12	7.9772e-04	6.1633e-11	4.2712e-06	9.9920e-01	1-2-3-4	9.9920e-01
CNOT7	MNEc.2.27.20881097.PC	7.5464e-01	3.2399e+00	-3.2729e-01	3.1342e-01	3.5934e-01	-4.5148e-01	4.9531e-01	9.6669e-01	-4.0593e-01	1.1362e+00	1.6870e-01	2.2385e-01	2.4101e+00	6.0417e-01	1.1038e+00	1.2863e+00	3.2457e+00	8.2525e-01	8.2172e-01	8.2404e-01	1.0000e+00	1.0000e+00	9.9997e-01	1.0000e+00	6.4192e-08	1.6795e-13	8.9180e-08	1.6126e-15	4.9262e-10	1.0315e-10	8.2766e-12	6.0841e-12	1.3128e-09	9.6957e-15	2.3408e-10	2.9265e-05	3.3950e-11	2.5499e-06	9.9997e-01	1-2-3-4	9.9997e-01
CNPPD1	MNEc.2.6.8735766.PC	1.9436e+00	4.2511e+00	1.1563e+00	-3.3422e-01	-2.3953e-01	-6.6220e-01	1.5852e+00	1.4414e+00	1.7407e-01	-1.4425e-01	-6.7759e-01	-6.0842e-01	1.9639e+00	1.1815e+00	1.0600e+00	-3.4708e-03	4.2569e+00	9.8648e-01	5.4139e-01	9.7945e-01	1.0000e+00	1.0000e+00	9.9999e-01	1.0000e+00	1.9047e-07	3.6842e-15	2.1887e-09	9.6741e-17	5.9041e-10	2.9986e-11	3.0665e-12	3.1085e-14	1.8227e-11	1.3903e-16	8.1652e-12	1.0777e-05	2.9908e-12	1.2750e-08	9.9999e-01	1-2-3-4	9.9999e-01
CNTF	MNEc.2.12.18965488.PC	4.9003e+00	7.2447e+00	4.1995e-01	7.3180e-01	-5.8712e-01	1.2861e-02	1.9020e+00	1.0514e-01	1.3741e+00	2.1600e-01	1.9240e+00	-4.2786e-01	2.3992e+00	4.2501e+00	1.3539e+00	1.5725e+00	7.2505e+00	9.9998e-01	7.1072e-01	9.9998e-01	1.0000e+00	1.0000e+00	9.9999e-01	1.0000e+00	3.5473e-11	4.3527e-17	9.9768e-13	4.6458e-19	1.2428e-12	1.4031e-15	4.9326e-14	7.2309e-17	7.3904e-12	2.1382e-19	2.2579e-14	1.2808e-05	5.9710e-15	4.8742e-10	9.9999e-01	1-2-3-4	9.9999e-01
CNTLN	MNEc.2.23.36785323.PC	1.2719e+01	1.5189e+01	9.7194e-02	8.5740e-01	-2.3619e-01	-7.0810e-01	2.0356e+00	6.6029e-01	-4.8668e-01	1.7363e+00	3.1844e-01	-8.1317e-01	3.9062e+00	3.9729e+00	4.2961e-02	1.4602e+00	1.5195e+01	1.0000e+00	9.9997e-01	1.0000e+00	1.0000e+00	1.0000e+00	1.0000e+00	1.0000e+00	1.9169e-19	6.6042e-25	2.5432e-20	1.0036e-27	1.9206e-20	5.7241e-23	7.7224e-24	2.7223e-23	2.0825e-21	1.0005e-27	8.2446e-21	7.6868e-14	3.3160e-24	4.2763e-18	1.0000e+00	1-2-3-4	1.0000e+00
CNTNAP2	MNEc.2.4.99782492.PC	1.1495e+00	3.4840e+00	1.2577e+00	-1.7612e-01	-3.9516e-01	-3.7060e-01	1.4181e+00	1.2854e+00	1.2373e+00	-1.3983e-01	-1.6547e-01	-3.6787e-01	2.0810e+00	1.7911e+00	1.8916e+00	1.3494e-01	3.4897e+00	9.2140e-01	6.1030e-01	8.9621e-01	1.0000e+00	1.0000e+00	9.9974e-01	1.0000e+00	1.4071e-06	3.1012e-14	8.9464e-09	1.1074e-15	2.3505e-09	1.2248e-10	2.0746e-10	1.8368e-13	3.4666e-10	1.4149e-15	6.2543e-11	2.5656e-04	1.1871e-10	1.0257e-07	9.9974e-01	1-2-3-4	9.9974e-01
CNTROB	MNEc.2.11.50169659.PC	1.7324e+00	4.1111e+00	9.3922e-01	2.2518e+00	-5.5889e-01	-4.9114e-01	3.5004e+00	5.8853e-02	-2.8068e-02	1.4049e+00	1.3212e+00	-3.9657e-01	2.6468e+00	2.9289e+00	-3.0589e-01	1.3914e+00	4.1165e+00	9.7820e-01	6.8725e-01	9.7384e-01	1.0000e+00	1.0000e+00	9.9917e-01	1.0000e+00	1.5950e-07	1.9603e-12	1.4481e-09	1.9799e-16	6.7054e-08	1.7155e-12	2.6576e-12	1.5193e-12	2.5087e-09	3.1256e-16	5.4311e-11	8.3150e-04	1.7778e-13	4.3685e-07	9.9917e-01	1-2-3-4	9.9917e-01
COBLL1	MNEc.2.18.44798174.PC	7.3287e-01	2.8213e+00	1.3363e+00	-4.3321e-01	-6.6998e-01	-2.4225e-01	3.4666e-01	3.6381e-01	2.2560e+00	-1.8813e-01	-7.6554e-01	-6.3348e-01	-5.2059e-02	1.5100e+00	1.5345e+00	-7.4525e-01	2.8268e+00	8.1790e-01	4.2121e-01	6.9558e-01	1.0000e+00	9.9999e-01	9.9937e-01	9.9999e-01	7.7574e-06	7.8924e-14	2.1857e-08	6.8456e-15	9.1731e-10	6.7489e-11	9.9639e-09	7.5601e-13	4.0050e-10	3.5310e-15	2.1178e-12	6.1775e-04	2.3999e-10	6.2170e-08	9.9937e-01	1-2-3-4	9.9937e-01
COG2	MNEc.2.1.66613659.PC	1.3773e+00	3.3145e+00	1.1891e+00	1.4911e-01	3.4998e-01	-2.8240e-01	1.7831e+00	1.8821e+00	5.6661e-01	9.0684e-01	-1.0282e-01	-9.1140e-02	2.7102e+00	1.8243e+00	1.4460e+00	6.7024e-01	3.3201e+00	9.5194e-01	3.5323e-01	8.9423e-01	1.0000e+00	1.0000e+00	9.9959e-01	1.0000e+00	1.7755e-06	9.6891e-14	7.3506e-08	2.0046e-15	8.0485e-09	7.1496e-10	6.5434e-11	3.0217e-12	5.9168e-10	3.9537e-15	3.9347e-10	4.0915e-04	6.2868e-11	5.1981e-07	9.9959e-01	1-2-3-4	9.9959e-01
COG6	MNEc.2.17.17883938.PC	1.1510e+00	2.6286e+00	2.7182e+00	-6.5171e-01	-2.2130e-01	-2.5269e-01	2.3017e+00	1.6512e+00	2.1156e+00	-5.9823e-01	-3.7273e-01	-5.8783e-01	1.7408e+00	3.4275e+00	1.4835e+00	-6.9849e-01	2.5982e+00	9.2166e-01	1.4437e-01	6.7258e-01	1.0000e+00	9.9971e-01	9.2009e-01	9.9971e-01	2.9124e-04	7.4365e-14	9.5706e-08	1.0414e-14	1.2890e-07	2.0384e-09	1.1237e-08	4.5823e-13	1.5420e-09	6.1124e-15	2.0485e-10	7.9618e-02	3.3249e-10	1.0790e-07	9.2009e-01	1-2-3-4	9.2009e-01
COG7	MNEc.2.13.24651492.PC	1.9636e+00	4.1089e+00	1.3097e-01	-4.7715e-01	-5.0408e-01	7.7325e-01	2.8656e-01	-8.5135e-02	1.4340e+00	-5.9406e-01	7.5241e-01	1.0251e+00	2.6130e-01	2.3047e+00	2.0429e+00	1.3789e+00	4.1145e+00	9.8708e-01	4.0615e-01	9.7400e-01	1.0000e+00	1.0000e+00	9.9980e-01	1.0000e+00	2.4934e-08	3.6785e-15	1.6516e-09	3.6586e-15	4.1192e-11	1.2379e-12	7.7422e-11	1.5311e-14	6.8069e-10	8.2971e-15	2.2472e-13	1.9860e-04	3.9894e-11	4.2672e-07	9.9980e-01	1-2-3-4	9.9980e-01
COG8	MNEc.2.3.19669963.PC	9.6861e+00	1.1672e+01	-7.8254e-02	-9.3802e-02	1.2060e+00	1.7511e+00	4.9551e-01	1.3323e+00	3.0148e+00	1.6212e+00	2.7850e+00	4.1257e+00	2.5726e+00	5.9546e+00	5.8087e+00	6.3395e+00	1.1677e+01	1.0000e+00	5.2000e-01	1.0000e+00	1.0000e+00	1.0000e+00	1.0000e+00	1.0000e+00	4.2155e-16	2.4339e-22	2.3186e-15	9.5165e-22	1.8241e-18	8.8600e-19	8.0707e-17	6.8798e-20	2.0085e-15	2.8625e-19	1.2597e-18	2.4274e-08	6.3684e-15	1.0667e-09	1.0000e+00	1-2-3-4	1.0000e+00
COL17A1	MNEc.2.1.26691881.PC	8.7888e-01	3.1747e+00	-6.7561e-02	6.7619e-01	-3.3451e-01	6.2501e-01	1.5524e+00	-5.1524e-01	1.0971e+00	-2.6315e-02	1.8914e+00	-1.0523e-01	8.1500e-01	3.2244e+00	3.7212e-01	1.2435e+00	3.1742e+00	8.6276e-01	6.4998e-01	8.3149e-01	1.0000e+00	1.0000e+00	9.8582e-01	1.0000e+00	1.3566e-07	4.4999e-13	2.0973e-08	2.2350e-14	6.5286e-09	3.9516e-12	3.0627e-10	4.8634e-13	8.0574e-08	5.2814e-15	6.9112e-12	1.4184e-02	7.3177e-12	2.6851e-06	9.8581e-01	1-2-3-4	9.8581e-01
COL18A1	MNEc.2.26.40496026.PC	5.4421e+00	7.7966e+00	2.8544e-01	-1.1525e-01	-6.0987e-01	5.9196e-01	7.1461e-01	1.8072e-03	1.5689e+00	-4.4356e-01	1.8584e+00	1.4872e-02	1.1017e+00	3.2935e+00	1.8656e+00	1.7970e+00	7.8024e+00	1.0000e+00	8.1654e-01	1.0000e+00	1.0000e+00	1.0000e+00	1.0000e+00	1.0000e+00	7.3033e-12	1.7371e-18	2.6568e-13	4.9464e-19	2.2653e-14	3.1038e-16	2.1678e-14	4.4439e-18	1.7832e-12	1.6631e-19	3.1940e-16	3.9718e-07	5.4437e-15	2.2937e-10	1.0000e+00	1-2-3-4	1.0000e+00
COL5A1	MNEc.2.25.36142485.PC	7.4865e-01	3.0076e+00	3.2679e-01	9.8579e-01	-5.3785e-01	-5.1575e-01	2.1218e+00	1.4659e-01	2.3209e-02	6.4234e-01	6.7732e-01	-6.3068e-01	2.3611e+00	1.8982e+00	1.8567e-01	8.3653e-01	3.0130e+00	8.2325e-01	4.2319e-01	7.0396e-01	1.0000e+00	1.0000e+00	9.9902e-01	1.0000e+00	4.9410e-07	1.3484e-12	1.9291e-08	2.3743e-15	3.5582e-08	2.6646e-11	3.7954e-11	3.3313e-12	7.2290e-09	2.3138e-15	3.5698e-10	9.8317e-04	6.9975e-12	1.5452e-06	9.9901e-01	1-2-3-4	9.9901e-01
COL6A6	MNEc.2.16.66739590.PC	7.4804e+00	9.8636e+00	-3.3338e-01	-4.3678e-01	4.0752e-01	5.4122e-01	-3.3073e-01	1.0569e+00	6.3312e-01	5.7152e-01	7.8858e-01	1.9230e+00	1.8997e+00	1.3474e+00	3.4467e+00	3.6455e+00	9.8694e+00	1.0000e+00	9.4384e-01	1.0000e+00	1.0000e+00	1.0000e+00	1.0000e+00	1.0000e+00	1.5056e-14	7.1008e-21	2.3701e-14	3.7719e-21	1.7490e-17	3.0201e-17	2.1539e-17	3.9432e-19	1.3014e-15	1.1536e-19	1.7190e-17	3.8537e-11	1.7782e-15	1.3868e-10	1.0000e+00	1-2-3-4	1.0000e+00
COL9A2	MNEc.2.2.17828414.PC	3.7964e+00	6.2613e+00	-4.6405e-01	3.9088e-01	-1.9745e-01	-3.2502e-01	8.0990e-01	9.8598e-02	-4.6446e-01	7.0729e-01	6.5487e-01	-2.0336e-02	3.2501e+00	1.2215e+00	4.2849e-01	1.4705e+00	6.2671e+00	9.9981e-01	8.1938e-01	9.9981e-01	1.0000e+00	1.0000e+00	1.0000e+00	1.0000e+00	4.4595e-11	1.9108e-16	2.3553e-11	2.0538e-18	9.6755e-13	1.3303e-14	6.8847e-15	2.1570e-15	3.8277e-12	5.2597e-18	1.5416e-12	1.1541e-07	6.8243e-15	3.7093e-09	1.0000e+00	1-2-3-4	1.0000e+00
COMMD10	MNEc.2.14.57420576.UKUL2721	1.0221e+00	2.2503e+00	-2.3152e-01	-4.3389e-01	-4.1305e-02	2.1583e-01	-3.4206e-01	2.4648e-01	5.5312e-01	-7.9107e-02	5.6702e-01	6.6511e-01	2.5283e-01	9.7130e-01	1.3518e+00	1.4008e+00	2.2557e+00	8.9735e-01	7.0468e-02	4.2678e-01	9.9997e-01	1.0000e+00	9.9933e-01	1.0000e+00	7.8141e-07	2.9343e-13	3.4615e-07	7.3195e-14	6.9949e-10	1.9181e-10	7.3542e-10	3.6185e-12	3.2074e-08	2.6150e-13	1.5913e-11	6.6545e-04	5.8679e-10	3.2407e-05	9.9930e-01	1-2-3-4	9.9930e-01
COMMD2	MNEc.2.16.82351903.PC	8.6401e-01	3.0826e+00	4.7331e-01	-2.1656e-01	-3.9937e-01	-1.0864e-01	5.9373e-01	7.4674e-02	1.3374e+00	-2.7289e-01	4.3314e-01	-2.8936e-01	5.6190e-01	2.6437e+00	8.9151e-01	5.5833e-01	3.0863e+00	8.5865e-01	5.2179e-01	7.9284e-01	1.0000e+00	1.0000e+00	9.9539e-01	1.0000e+00	5.8267e-07	7.1213e-14	2.2331e-08	5.1018e-15	8.8773e-10	1.9002e-11	6.5851e-10	3.4078e-13	3.4673e-09	4.2729e-15	4.7703e-12	4.6052e-03	2.9913e-11	6.8529e-07	9.9539e-01	1-2-3-4	9.9539e-01
COMMD5	MNEc.2.9.83209902.PC	9.6029e-01	2.3843e+00	1.7258e+00	-3.7366e-01	-4.9986e-01	4.4460e-01	6.4275e-01	9.1532e-01	2.7964e+00	-5.3756e-01	-9.1803e-02	1.7364e-01	3.5193e-01	1.9755e+00	3.0194e+00	-2.2967e-01	2.3879e+00	8.8348e-01	2.0580e-01	6.5433e-01	1.0000e+00	9.9995e-01	9.9501e-01	9.9995e-01	5.2020e-05	2.4756e-13	8.8438e-08	9.1030e-14	4.9605e-09	6.5715e-10	9.4573e-08	9.2474e-13	5.1673e-09	6.1935e-14	1.4682e-11	4.9347e-03	2.0045e-08	5.5731e-07	9.9501e-01	1-2-3-4	9.9501e-01
COMMD7	MNEc.2.22.23672057.PC	2.2896e+00	4.7294e+00	5.9424e-01	-3.6896e-02	-1.5436e-01	-3.7881e-01	1.3848e+00	1.2842e+00	3.9204e-01	8.1744e-02	1.2042e-03	-1.9247e-01	2.2224e+00	1.8944e+00	1.5473e+00	4.5809e-01	4.7352e+00	9.9386e-01	9.9022e-01	9.9486e-01	1.0000e+00	1.0000e+00	9.9998e-01	1.0000e+00	1.7359e-08	2.4287e-15	8.8528e-10	6.1761e-17	1.2373e-10	6.9425e-12	1.6840e-12	1.7388e-14	2.8921e-11	1.2044e-16	4.9233e-12	1.8498e-05	3.0533e-12	1.2268e-08	9.9998e-01	1-2-3-4	9.9998e-01
COMTD1	MNEc.2.1.62771062.PC	1.1784e+01	1.3868e+01	3.0286e+00	9.1775e-01	-2.8176e-01	-1.2026e-01	7.2048e+00	2.9024e+00	3.9327e+00	1.0057e+00	1.3785e+00	8.8554e-02	7.4756e+00	9.9012e+00	4.9244e+00	2.0553e+00	1.3874e+01	1.0000e+00	5.5459e-01	1.0000e+00	1.0000e+00	1.0000e+00	1.0000e+00	1.0000e+00	3.4286e-15	1.5896e-23	4.7967e-19	8.1383e-26	5.9400e-14	2.0939e-19	4.2486e-18	1.0606e-22	5.0097e-19	1.6713e-25	6.4067e-16	1.3651e-06	5.2862e-18	3.5262e-16	1.0000e+00	1-2-3-4	1.0000e+00
COPB2	MNEc.2.16.73896611.PC	3.2582e+00	5.8338e+00	3.4099e-01	1.0812e-01	4.3136e-01	-5.5734e-01	8.2888e-01	1.4315e+00	1.0005e-01	1.1865e+00	-9.6970e-02	-2.0796e-02	2.2723e+00	1.5686e+00	1.8376e+00	1.5864e+00	5.8395e+00	9.9934e-01	9.9032e-01	9.9944e-01	1.0000e+00	1.0000e+00	1.0000e+00	1.0000e+00	7.6189e-10	2.6670e-16	2.6818e-10	3.2197e-18	2.7054e-12	7.6639e-13	6.7604e-14	1.7404e-14	1.8141e-12	1.4063e-17	4.3424e-13	6.8702e-07	4.6853e-13	1.2965e-08	1.0000e+00	1-2-3-4	1.0000e+00
COPE	MNEc.2.21.3793232.PC	1.9965e+00	4.1371e+00	1.4231e+00	-5.4224e-01	-4.3394e-01	6.6628e-01	5.9818e-01	1.2642e+00	2.3869e+00	-7.0307e-01	3.0025e-01	6.2258e-01	7.3368e-01	2.8562e+00	2.7673e+00	4.9050e-01	4.1426e+00	9.8801e-01	4.9188e-01	9.7999e-01	1.0000e+00	1.0000e+00	9.9934e-01	1.0000e+00	4.5779e-07	2.9672e-15	1.8189e-09	2.6799e-15	7.9106e-11	2.5931e-11	6.5085e-10	1.1163e-14	2.2520e-10	3.0770e-15	6.2489e-13	6.6252e-04	1.9821e-10	5.1704e-08	9.9934e-01	1-2-3-4	9.9934e-01
COPS7A	MNEc.2.6.34255706.PC	5.5169e+00	7.9704e+00	6.4841e-01	4.8604e-01	-4.3027e-01	1.3126e-01	1.9163e+00	5.1823e-01	1.5066e+00	4.7705e-01	2.3989e+00	5.0981e-01	2.0626e+00	4.9934e+00	2.3519e+00	3.9544e+00	7.9762e+00	1.0000e+00	8.9633e-01	1.0000e+00	1.0000e+00	1.0000e+00	9.9999e-01	1.0000e+00	1.1289e-11	4.6481e-18	2.6924e-13	1.1475e-19	2.4154e-13	6.8310e-16	1.2585e-14	2.4805e-17	4.1486e-12	3.4835e-19	1.9560e-15	1.3336e-05	1.1177e-14	2.2082e-08	9.9999e-01	1-2-3-4	9.9999e-01
COPS8	MNEc.2.6.23390730.PC	9.2692e-01	2.8830e+00	-2.9910e-01	-9.0512e-02	-2.2482e-01	-1.9714e-01	2.3641e-01	-2.4902e-01	3.6239e-02	3.0678e-01	6.8534e-01	1.7196e-01	5.9174e-01	1.6811e+00	3.7565e-01	1.9382e+00	2.8884e+00	8.7534e-01	3.2278e-01	7.3245e-01	9.9997e-01	1.0000e+00	9.9921e-01	1.0000e+00	1.5581e-07	1.5072e-13	5.2849e-08	6.5886e-15	6.1736e-10	1.4278e-11	5.2113e-11	2.0498e-12	9.8120e-09	1.9571e-14	8.0902e-12	7.9467e-04	1.4440e-11	2.6022e-05	9.9918e-01	1-2-3-4	9.9918e-01
COQ2	MNEc.2.3.53859254.PC	1.5989e+00	3.2752e+00	-2.5635e-01	-6.4758e-01	-3.9205e-01	-1.9182e-01	-6.3157e-01	-1.9250e-01	3.7597e-01	-6.7870e-01	-2.7941e-01	3.0150e-02	-4.2308e-01	7.1180e-01	9.3285e-01	4.6883e-01	3.2810e+00	9.7059e-01	1.8907e-01	8.8289e-01	1.0000e+00	1.0000e+00	9.9997e-01	1.0000e+00	6.9677e-08	1.6938e-14	1.4573e-08	2.7031e-15	3.3908e-11	6.5908e-12	4.6177e-11	8.5896e-14	4.3128e-10	5.7221e-15	3.1688e-13	3.4566e-05	2.1112e-11	3.5785e-07	9.9996e-01	1-2-3-4	9.9996e-01
COQ3	MNEc.2.10.50656980.PC	1.6391e+00	4.0961e+00	1.1332e+00	3.0418e-01	-1.3674e-01	-4.1858e-01	1.8721e+00	1.3001e+00	8.1996e-01	6.9284e-01	6.7568e-02	-3.6365e-01	2.5436e+00	2.3861e+00	1.3765e+00	6.7012e-01	4.1017e+00	9.7311e-01	8.6786e-01	9.7431e-01	1.0000e+00	1.0000e+00	9.9975e-01	1.0000e+00	2.5814e-07	2.2897e-14	3.9631e-09	2.4226e-16	1.6337e-09	3.0957e-11	1.9390e-11	3.0527e-13	1.4485e-10	3.4908e-16	4.4339e-11	2.4670e-04	8.8574e-12	8.5932e-08	9.9975e-01	1-2-3-4	9.9975e-01
COQ4	MNEc.2.25.31205925.PC	9.0405e-01	2.8187e+00	-3.9864e-01	1.5000e-01	2.7161e-01	-9.8063e-02	-3.6649e-02	1.4442e-01	-7.4842e-02	1.2769e+00	4.8333e-01	7.1026e-01	1.1739e+00	6.4232e-01	1.0672e+00	2.0291e+00	2.8244e+00	8.6948e-01	2.4823e-01	6.6625e-01	9.9996e-01	1.0000e+00	9.9992e-01	1.0000e+00	1.4365e-07	3.0405e-13	1.9218e-07	9.5968e-15	3.8171e-10	4.0961e-11	4.6786e-11	2.2184e-11	7.1450e-09	7.8374e-14	3.5839e-11	8.4272e-05	8.2297e-11	3.7193e-05	9.9988e-01	1-2-3-4	9.9988e-01
COQ6	MNEc.2.24.19503684.PC	2.3502e+00	4.5408e+00	5.3949e-03	2.1416e+00	-4.5127e-01	-2.9530e-01	2.4605e+00	-1.8574e-01	1.9103e-01	1.6608e+00	2.0350e+00	-3.3851e-01	2.4991e+00	3.0112e+00	3.8945e-01	2.6034e+00	4.5464e+00	9.9465e-01	6.5161e-01	9.9322e-01	1.0000e+00	1.0000e+00	9.9963e-01	1.0000e+00	6.9074e-09	5.6559e-13	6.8994e-10	1.1558e-16	2.2743e-09	3.6323e-13	1.6367e-12	1.0185e-12	4.8269e-09	1.3286e-16	1.4375e-11	3.7369e-04	3.2780e-13	2.6472e-06	9.9962e-01	1-2-3-4	9.9962e-01
COQ7	MNEc.2.13.27825276.PC	5.8862e+00	8.4830e+00	1.1442e+00	-4.7484e-01	7.8931e-02	6.2942e-01	1.7432e+00	1.2972e+00	3.0456e+00	1.4734e-01	4.5717e-01	2.3166e+00	2.5784e+00	4.4570e+00	4.4310e+00	2.7074e+00	8.4887e+00	1.0000e+00	9.9795e-01	1.0000e+00	1.0000e+00	1.0000e+00	1.0000e+00	1.0000e+00	1.0862e-11	1.5626e-19	2.6717e-13	1.1101e-19	4.9807e-14	1.2614e-15	1.3375e-13	3.5668e-18	1.4575e-14	6.8593e-18	1.9709e-15	1.1916e-06	4.1200e-13	3.8417e-10	1.0000e+00	1-2-3-4	1.0000e+00
COQ9	MNEc.2.3.9617879.PC	1.3691e+00	3.4474e+00	-1.7732e-03	1.3061e+00	-4.1540e-01	-4.4767e-01	2.5494e+00	-4.0627e-02	-4.7541e-01	1.1451e+00	6.9578e-01	-6.1386e-01	2.7981e+00	2.0533e+00	-4.2087e-01	9.9670e-01	3.4529e+00	9.5107e-01	3.8883e-01	9.0124e-01	1.0000e+00	1.0000e+00	9.9949e-01	1.0000e+00	8.4240e-08	1.0243e-12	9.2908e-09	1.0089e-15	3.4603e-08	6.2903e-12	4.3742e-12	3.8518e-12	2.7403e-09	8.7377e-16	3.5478e-10	5.1055e-04	6.2900e-13	8.1174e-07	9.9949e-01	1-2-3-4	9.9949e-01
CORIN	MNEc.2.3.81287842.BIEC2-795953	7.5424e-01	2.8397e+00	-4.7884e-01	-3.3821e-01	3.3309e-01	1.5488e-01	-3.6662e-01	4.8997e-01	5.2147e-02	5.3514e-01	5.1073e-01	9.9730e-01	1.0200e+00	6.2823e-01	1.4378e+00	1.8148e+00	2.8454e+00	8.2512e-01	4.0309e-01	6.9666e-01	9.9998e-01	1.0000e+00	9.9992e-01	1.0000e+00	1.1381e-07	9.4149e-14	2.1100e-07	1.6374e-14	1.7015e-10	8.6496e-11	5.9730e-11	3.8318e-12	7.2525e-09	1.4464e-13	2.3966e-11	7.7745e-05	1.8409e-10	2.1640e-05	9.9990e-01	1-2-3-4	9.9990e-01
CORO1C	MNEc.2.8.11927805.PC	1.5418e+00	4.0223e+00	2.3170e+00	4.9958e-02	-3.5695e-01	-2.3281e-01	2.6637e+00	1.2423e+00	1.5722e+00	-4.4261e-01	1.1397e+00	-5.1463e-01	1.8817e+00	3.5721e+00	1.3583e+00	4.9822e-01	4.0261e+00	9.6659e-01	6.5020e-01	9.5778e-01	1.0000e+00	1.0000e+00	9.9551e-01	1.0000e+00	4.6707e-06	1.5113e-14	2.8289e-09	4.4039e-16	1.1982e-08	3.2117e-11	1.2991e-10	2.6487e-14	2.0269e-09	2.9224e-16	1.1446e-11	4.4862e-03	1.0067e-11	6.8556e-08	9.9551e-01	1-2-3-4	9.9551e-01
COX10	MNEc.2.11.56254795.PC	1.3323e+00	3.8546e+00	7.4499e-01	1.0437e+00	-3.4881e-01	-4.9780e-01	2.5774e+00	9.0383e-01	1.4372e-01	1.3430e+00	3.5760e-01	-5.4753e-01	3.7522e+00	1.8342e+00	6.5615e-01	1.0367e+00	3.8603e+00	9.4697e-01	6.8493e-01	9.3651e-01	1.0000e+00	1.0000e+00	9.9988e-01	1.0000e+00	1.8412e-07	2.1918e-13	4.2410e-09	3.5202e-16	1.4453e-08	2.1674e-11	7.1262e-12	2.3786e-12	4.9255e-10	3.9861e-16	1.2498e-09	1.2070e-04	2.9410e-12	3.4854e-07	9.9988e-01	1-2-3-4	9.9988e-01
CP	MNEc.2.16.82014504.PC	1.4065e+00	3.8724e+00	-5.2552e-02	-4.7815e-01	-5.2180e-01	1.7075e+00	-6.0387e-01	-7.9445e-03	1.0280e+00	-7.7526e-01	4.2739e+00	1.3494e+00	-6.2737e-01	2.7022e+00	8.1809e-01	4.5667e+00	3.8773e+00	9.5493e-01	9.4006e-01	9.6008e-01	9.9886e-01	1.0000e+00	9.9914e-01	1.0000e+00	2.8164e-08	6.3255e-15	2.7328e-09	5.4195e-14	9.1374e-12	2.5486e-12	5.2391e-11	1.7387e-14	3.8986e-06	3.0176e-14	5.0051e-14	8.5487e-04	4.0980e-12	1.1333e-03	9.9801e-01	1-2-3-4	9.9801e-01
CPM	MNEc.2.6.83631833.PC	7.7969e-01	2.9249e+00	1.1815e+00	2.4222e-01	-2.9190e-01	-2.4655e-02	2.0758e+00	2.4765e-01	1.1496e+00	-3.0946e-01	1.9659e+00	-3.7482e-01	9.7191e-01	3.8116e+00	5.9562e-01	1.1542e+00	2.8862e+00	8.3341e-01	5.1747e-01	7.5772e-01	1.0000e+00	1.0000e+00	9.0254e-01	1.0000e+00	4.2777e-06	2.9441e-13	4.1115e-08	8.8986e-15	3.8726e-08	4.0681e-11	6.1426e-10	4.5031e-13	1.6998e-07	5.0452e-15	1.7626e-11	9.7452e-02	2.1756e-11	3.8848e-06	9.0254e-01	1-2-3-4	9.0254e-01
CPNE2	MNEc.2.3.10401974.PC	9.3354e-01	3.3859e+00	7.5500e-01	-1.7185e-01	-4.6086e-01	6.1081e-01	9.2083e-01	1.6092e-01	1.5616e+00	-3.7019e-01	1.4530e+00	4.2625e-01	6.3734e-01	2.6914e+00	1.4649e+00	1.8834e+00	3.3905e+00	8.7699e-01	8.6129e-01	8.8114e-01	9.9999e-01	1.0000e+00	9.9744e-01	1.0000e+00	5.5437e-07	3.9259e-14	9.6404e-09	1.3300e-14	9.3770e-10	1.1527e-11	5.4885e-10	1.3547e-13	1.8053e-08	1.1041e-14	2.8227e-12	2.5563e-03	5.5711e-11	7.2053e-06	9.9744e-01	1-2-3-4	9.9744e-01
CPNE5	MNEc.2.20.36311358.PC	1.0674e+00	3.2278e+00	-3.2779e-01	-1.0756e-01	-5.4177e-01	-4.5946e-01	5.5639e-02	-5.6087e-01	-4.0565e-01	-4.0677e-01	-5.2590e-02	-4.1367e-01	-1.3028e-01	3.5360e-01	-9.5110e-02	5.7354e-01	3.2335e+00	9.0656e-01	4.0526e-01	8.2596e-01	1.0000e+00	1.0000e+00	9.9998e-01	1.0000e+00	6.5937e-08	6.5517e-14	1.1516e-08	1.6282e-15	1.8407e-10	3.1481e-12	8.5170e-12	1.7922e-13	8.1107e-10	2.2973e-15	6.9369e-13	1.6902e-05	2.2082e-12	5.0802e-07	9.9998e-01	1-2-3-4	9.9998e-01
CPNE8	MNEc.2.6.58172523.PC	8.5052e+00	1.0917e+01	-1.6764e-01	2.7050e-01	-1.4852e-01	-6.5137e-01	1.8493e+00	1.6142e-01	-5.4364e-01	6.9719e-01	9.6060e-01	1.2196e-01	2.3909e+00	2.7734e+00	3.4794e-01	5.0585e+00	1.0923e+01	1.0000e+00	8.9624e-01	1.0000e+00	1.0000e+00	1.0000e+00	1.0000e+00	1.0000e+00	1.9499e-15	3.2000e-21	5.8251e-16	2.1406e-23	2.3411e-16	3.3969e-19	1.2677e-19	4.6568e-20	1.7100e-16	1.6128e-22	4.7106e-18	9.0874e-11	1.2527e-19	3.1740e-10	1.0000e+00	1-2-3-4	1.0000e+00
CPO	MNEc.2.18.81804362.PC	1.0417e+01	1.2770e+01	1.1605e+00	8.8726e-02	-6.0893e-01	-6.2871e-01	2.8514e+00	6.8945e-01	8.4754e-01	-1.8302e-01	1.8751e-01	-8.2101e-01	3.7896e+00	4.5687e+00	7.6436e-01	1.8718e-01	1.2776e+01	1.0000e+00	8.5687e-01	1.0000e+00	1.0000e+00	1.0000e+00	1.0000e+00	1.0000e+00	5.8205e-16	2.9524e-23	2.8293e-18	3.1622e-25	3.2985e-17	1.6066e-20	4.3754e-20	8.6035e-23	4.0428e-19	2.5787e-25	1.6542e-18	7.9540e-11	4.5819e-21	5.9849e-17	1.0000e+00	1-2-3-4	1.0000e+00
CPOX	MNEc.2.19.56351252.PC	9.8322e-01	2.8694e+00	-5.1810e-01	5.1202e-01	-1.1975e-01	1.6022e-01	8.9519e-01	-5.4270e-01	-1.5085e-01	-8.0568e-02	2.3936e+00	-3.5176e-01	7.4600e-02	3.5128e+00	-5.4462e-01	1.6341e+00	2.8503e+00	8.8881e-01	2.7189e-01	7.2415e-01	9.9999e-01	1.0000e+00	9.4435e-01	1.0000e+00	9.7090e-08	6.2273e-13	6.9453e-08	1.5479e-14	2.9034e-09	7.4917e-12	3.4950e-11	8.6686e-13	5.1716e-07	6.0462e-15	2.5375e-12	5.5649e-02	1.7902e-12	1.3328e-05	9.4434e-01	1-2-3-4	9.4434e-01
CPPED1	MNEc.2.13.31262183.PC	2.6233e+00	4.7958e+00	5.3764e-01	2.7225e-01	-5.4731e-01	-6.0854e-01	1.7630e+00	1.2920e-01	6.4023e-01	-5.2699e-02	-1.7394e-01	-7.4501e-01	1.7021e+00	2.6404e+00	6.1421e-01	-1.9876e-01	4.8015e+00	9.9714e-01	4.6633e-01	9.9494e-01	1.0000e+00	1.0000e+00	9.9991e-01	1.0000e+00	1.3077e-08	4.2474e-15	3.0742e-10	3.1231e-17	2.5367e-10	4.1694e-13	2.5593e-12	1.0950e-14	1.6583e-11	2.8962e-17	1.2750e-12	8.8445e-05	3.0572e-13	2.3203e-09	9.9991e-01	1-2-3-4	9.9991e-01
CPSF3	MNEc.2.15.83936650.PC	2.8271e+00	5.3459e+00	-3.0572e-01	-2.8369e-01	-2.9298e-02	-2.3811e-01	-1.7024e-01	2.5794e-01	-1.8368e-02	5.1280e-01	3.2562e-01	6.8679e-01	1.0273e+00	7.7302e-01	1.5115e+00	3.1364e+00	5.3516e+00	9.9821e-01	9.4348e-01	9.9843e-01	1.0000e+00	1.0000e+00	1.0000e+00	1.0000e+00	5.2854e-10	3.3274e-16	2.8553e-10	2.0651e-17	8.3366e-13	1.5803e-13	1.5829e-13	1.1346e-14	1.4762e-11	2.2057e-16	7.5973e-14	3.3824e-07	6.7998e-13	1.4147e-06	1.0000e+00	1-2-3-4	1.0000e+00
CPT1A	MNEc.2.12.28038040.BIEC2-197057	3.1954e+00	5.8710e+00	2.8505e+00	-4.2270e-01	-5.2752e-01	-5.6757e-01	2.4514e+00	1.6976e+00	2.5727e+00	-6.2319e-01	-2.8877e-01	-7.1779e-01	1.9851e+00	4.5123e+00	2.1385e+00	-2.9205e-01	5.8765e+00	9.9923e-01	9.5713e-01	9.9934e-01	1.0000e+00	1.0000e+00	9.9945e-01	1.0000e+00	2.2602e-07	7.2107e-17	2.7059e-11	2.8864e-18	1.0411e-10	1.2981e-12	1.8423e-11	2.4758e-16	1.0706e-12	2.5933e-18	2.0573e-13	5.5382e-04	8.5988e-13	1.5742e-10	9.9945e-01	1-2-3-4	9.9945e-01
CPT1B	MNEc.2.28.45264644.PC	9.2628e-01	2.9780e+00	-1.4569e-01	-1.8285e-01	1.1789e+00	-4.0888e-01	3.0270e-01	1.4555e+00	-3.8558e-01	1.3780e+00	-3.2153e-01	5.7200e-01	2.6750e+00	2.0605e-01	1.0317e+00	1.3123e+00	2.9838e+00	8.7518e-01	9.4669e-01	8.8958e-01	9.9999e-01	1.0000e+00	9.9998e-01	1.0000e+00	1.7822e-07	9.7902e-14	1.0758e-06	3.2509e-15	5.7780e-10	5.8100e-10	1.5852e-11	1.9405e-11	7.7596e-10	3.9501e-14	7.8737e-10	2.1385e-05	5.2553e-11	4.9471e-06	9.9997e-01	1-2-3-4	9.9997e-01
CPT2	MNEc.2.2.6190460.PC	3.4320e+00	5.8541e+00	5.5455e-01	-5.9784e-01	-5.4562e-01	-5.0448e-01	7.4134e-01	-4.0470e-02	1.1100e+00	-8.3332e-01	-4.7447e-01	-7.8330e-01	2.7162e-01	2.7297e+00	9.9420e-01	-7.4461e-01	5.8598e+00	9.9956e-01	8.9589e-01	9.9959e-01	1.0000e+00	1.0000e+00	9.9999e-01	1.0000e+00	1.1890e-09	5.0093e-17	2.6988e-11	3.4704e-18	2.1106e-12	2.4669e-14	6.6008e-13	1.5869e-16	7.2590e-13	2.3189e-18	4.1378e-15	9.5003e-06	6.4129e-14	5.7735e-11	9.9999e-01	1-2-3-4	9.9999e-01
CPXM2	MNEc.2.1.8357702.PC	2.2144e+00	3.9476e+00	2.4916e-01	-3.3702e-01	7.7408e-01	-3.3068e-01	-3.9298e-01	1.7007e+00	7.5167e-01	-6.4115e-02	-6.0834e-01	8.8299e-01	7.3619e-01	7.2713e-02	2.9428e+00	4.8362e-01	3.9534e+00	9.9271e-01	1.9119e-01	9.6917e-01	1.0000e+00	1.0000e+00	1.0000e+00	1.0000e+00	4.7447e-08	7.3626e-15	4.5425e-08	4.1746e-16	1.2488e-11	1.0958e-10	2.3321e-11	7.5192e-14	4.2997e-11	8.6696e-15	9.7223e-13	1.6872e-06	4.5925e-10	7.8721e-08	1.0000e+00	1-2-3-4	1.0000e+00
CRACR2A	MNEc.2.6.31738014.PC	1.5057e+00	3.6538e+00	2.4171e+00	-5.6726e-01	-1.9870e-01	-6.9633e-01	1.2006e+00	2.8234e+00	1.2218e+00	-7.1137e-01	-6.1851e-01	-5.0950e-01	1.9511e+00	8.4361e-01	2.3005e+00	-6.6710e-01	3.6596e+00	9.6379e-01	3.4991e-01	9.1829e-01	1.0000e+00	9.9999e-01	9.9997e-01	9.9999e-01	1.3738e-05	8.5229e-15	9.5127e-09	3.5380e-16	9.6347e-10	2.8590e-09	1.3540e-10	3.3321e-14	8.2616e-11	6.9073e-16	3.1370e-11	1.9583e-05	2.0586e-10	1.0944e-08	9.9997e-01	1-2-3-4	9.9997e-01
CRADD	MNEc.2.28.20052858.PC	7.9917e-01	2.5966e+00	-2.0549e-01	-5.3401e-01	-3.2025e-01	-4.0656e-01	-4.0326e-01	1.4180e-01	-1.2124e-02	-1.3333e-01	-3.8016e-01	-3.1181e-01	5.4817e-01	1.5130e-01	5.5443e-01	4.6169e-01	2.6023e+00	8.3954e-01	2.2320e-01	5.8517e-01	1.0000e+00	1.0000e+00	9.9995e-01	1.0000e+00	3.7378e-07	1.0498e-13	8.2038e-08	7.8666e-15	2.7371e-10	6.7906e-11	9.0157e-11	1.4388e-12	1.6318e-09	1.2424e-14	1.4152e-11	4.5375e-05	4.2147e-11	1.6796e-06	9.9995e-01	1-2-3-4	9.9995e-01
CRBN	MNEc.2.16.12018272.PC	2.5442e+00	4.9952e+00	-1.8037e-01	8.8563e-01	1.2451e+00	-4.0361e-01	1.4799e+00	1.6675e+00	-4.8997e-01	2.9689e+00	3.0568e-01	4.0725e-01	4.5867e+00	1.1286e+00	1.0447e+00	2.4019e+00	5.0009e+00	9.9657e-01	9.7408e-01	9.9709e-01	1.0000e+00	1.0000e+00	1.0000e+00	1.0000e+00	1.5817e-09	1.1019e-14	1.2043e-08	3.1633e-17	8.3520e-11	9.0996e-12	1.1982e-13	7.2711e-12	3.1616e-11	2.5984e-16	6.1760e-10	1.7198e-06	5.2052e-13	5.8448e-07	1.0000e+00	1-2-3-4	1.0000e+00
CRCP	MNEc.2.13.17704648.PC	1.6645e+01	1.9057e+01	-2.3902e-01	-5.7878e-01	-1.1078e-01	2.7297e-02	-2.4565e-02	4.1214e-01	1.1725e+00	3.3681e-01	1.8775e-01	1.1157e+00	1.9935e+00	2.5512e+00	3.5737e+00	3.0650e+00	1.9063e+01	1.0000e+00	8.3008e-01	1.0000e+00	1.0000e+00	1.0000e+00	1.0000e+00	1.0000e+00	1.1990e-23	3.2815e-30	4.6051e-24	7.4029e-31	2.2685e-26	4.3853e-27	4.7790e-26	1.4720e-28	2.0910e-25	1.1521e-29	1.3673e-26	3.9488e-19	1.5270e-24	2.3351e-20	1.0000e+00	1-2-3-4	1.0000e+00
CREB1	MNEc.2.18.82307360.PC	1.2035e+00	2.9082e+00	8.6791e-01	-2.6724e-01	-4.8594e-01	-3.8643e-01	1.4850e+00	3.9517e-01	8.1049e-01	-6.5891e-01	1.0513e-01	-6.5964e-01	9.5449e-01	2.4147e+00	8.2079e-01	-4.0219e-01	2.9122e+00	9.2995e-01	2.0847e-01	7.6983e-01	1.0000e+00	1.0000e+00	9.9594e-01	1.0000e+00	2.1599e-06	9.4686e-14	2.7337e-08	4.0211e-15	1.0328e-08	5.9388e-11	2.9243e-10	2.0934e-13	2.4343e-09	2.7218e-15	1.7601e-11	4.0615e-03	3.7979e-11	1.1214e-07	9.9594e-01	1-2-3-4	9.9594e-01
CREB3	MNEc.2.25.384975.PC	2.3239e+00	3.6243e+00	-4.2226e-01	-2.5228e-01	-1.6117e-01	7.8434e-01	-2.1316e-01	-2.1425e-01	7.8094e-01	8.5135e-01	1.2159e+00	8.2982e-01	9.4883e-01	1.6134e+00	1.0054e+00	2.8823e+00	3.6300e+00	9.9432e-01	9.1186e-02	9.5077e-01	9.9996e-01	1.0000e+00	9.9988e-01	1.0000e+00	2.1287e-08	1.8841e-14	1.1101e-08	1.1454e-14	3.9780e-11	2.8063e-12	5.2522e-11	1.3031e-12	6.0392e-09	1.6150e-14	3.3400e-12	1.2337e-04	1.1168e-11	4.1505e-05	9.9984e-01	1-2-3-4	9.9984e-01
CREG1	MNEc.2.5.4157417.PC	1.0302e+00	3.2341e+00	-4.5613e-01	-7.6861e-02	-3.1512e-01	-6.6079e-01	1.6513e-01	-2.8748e-01	-7.6309e-01	1.0840e-01	1.1291e-01	-5.0751e-01	6.6992e-01	5.1601e-01	-4.2885e-01	1.3586e+00	3.2398e+00	8.9907e-01	4.7590e-01	8.3653e-01	1.0000e+00	1.0000e+00	9.9998e-01	1.0000e+00	4.8357e-08	6.9299e-14	1.9126e-08	1.0093e-15	2.3343e-10	5.8226e-12	3.6857e-12	5.7840e-13	1.1701e-09	1.8241e-15	4.3156e-12	2.4211e-05	1.0092e-12	3.0519e-06	9.9997e-01	1-2-3-4	9.9997e-01
CREM	MNEc.2.29.3128790.PC	3.3401e+00	5.8126e+00	1.2728e+00	-6.2826e-01	-5.8868e-01	-9.9729e-03	1.8605e+00	5.6550e-01	2.2909e+00	-7.9831e-01	-2.0243e-01	-5.5151e-01	2.1678e+00	4.1574e+00	1.4567e+00	-4.5815e-01	5.8182e+00	9.9945e-01	7.8104e-01	9.9942e-01	1.0000e+00	1.0000e+00	9.9972e-01	1.0000e+00	6.8372e-09	5.1386e-17	2.6890e-11	1.1923e-17	3.0554e-11	1.0955e-13	1.1016e-11	1.8925e-16	1.4942e-12	4.3507e-18	3.5843e-13	2.7983e-04	2.0466e-13	1.2285e-10	9.9972e-01	1-2-3-4	9.9972e-01
CROCC	MNEc.2.2.36806298.PC	1.8388e+00	4.1690e+00	-2.7243e-01	1.3861e-01	-2.7833e-01	-3.1797e-01	3.3603e-01	-1.9616e-01	-2.3155e-01	1.1722e-01	7.6893e-01	-3.0634e-01	6.6480e-01	1.7438e+00	2.3499e-02	9.9287e-01	4.1748e+00	9.8286e-01	6.7474e-01	9.7904e-01	1.0000e+00	1.0000e+00	9.9995e-01	1.0000e+00	8.5746e-09	1.3221e-14	2.4181e-09	2.5818e-16	4.0190e-11	8.3462e-13	1.4559e-12	6.8566e-14	6.1562e-10	3.3672e-16	4.9542e-13	4.7514e-05	3.3219e-13	1.5274e-07	9.9995e-01	1-2-3-4	9.9995e-01
CRTAP	MNEc.2.16.51080909.PC	1.1581e+00	3.1070e+00	2.2002e+00	-3.9253e-01	-3.8643e-01	-4.5661e-01	3.1588e+00	1.2189e+00	1.2143e+00	-6.2444e-01	-6.3134e-01	-4.5006e-01	2.4441e+00	3.2270e+00	8.0039e-01	-6.9303e-01	3.1054e+00	9.2282e-01	3.4457e-01	8.3272e-01	1.0000e+00	9.9997e-01	9.8329e-01	9.9997e-01	2.9370e-05	4.4890e-14	2.1748e-08	2.1643e-15	3.0826e-07	2.5038e-10	4.6877e-10	1.4338e-13	2.8254e-10	2.7899e-15	3.4378e-10	1.6676e-02	2.2925e-11	3.6314e-08	9.8329e-01	1-2-3-4	9.8329e-01
CRTC1	MNEc.2.21.3298817.PC	1.4281e+00	3.4213e+00	5.5289e-01	1.3487e+00	-4.0573e-01	-4.5101e-01	2.4789e+00	-8.9813e-02	5.9431e-01	5.5232e-01	1.8229e+00	-6.9188e-01	1.8154e+00	3.8897e+00	3.0895e-02	1.0776e+00	3.4106e+00	9.5702e-01	3.3484e-01	9.0004e-01	1.0000e+00	1.0000e+00	9.6280e-01	1.0000e+00	3.2081e-07	1.1995e-12	1.0087e-08	1.0631e-15	3.1235e-08	5.9641e-12	5.4536e-11	1.0445e-12	3.8990e-08	7.7524e-16	3.9201e-11	3.7195e-02	1.8901e-12	1.0384e-06	9.6280e-01	1-2-3-4	9.6280e-01
CRY2	MNEc.2.12.10500326.PC	2.6736e+00	5.0960e+00	1.5606e+00	-3.0792e-01	-5.3776e-01	-5.6049e-01	1.9214e+00	1.0997e+00	7.8829e-01	-4.6230e-01	-4.5783e-01	-6.1614e-01	2.0731e+00	1.7664e+00	1.2975e+00	-2.0300e-01	5.1018e+00	9.9745e-01	5.3224e-01	9.9604e-01	1.0000e+00	1.0000e+00	9.9999e-01	1.0000e+00	6.9073e-08	5.5943e-16	1.5742e-10	1.7475e-17	1.8302e-10	1.9514e-12	1.8029e-12	2.1360e-15	4.3208e-12	1.9520e-17	1.5006e-12	5.9227e-06	7.3858e-13	1.1510e-09	9.9999e-01	1-2-3-4	9.9999e-01
CRYBG3	MNEc.2.19.57266881.PC	4.6216e+00	6.6630e+00	9.1313e-01	4.5500e-01	-6.2492e-01	-6.8565e-01	1.8396e+00	3.2063e-01	-2.2482e-02	4.0962e-01	-1.8546e-01	-8.2749e-01	1.9046e+00	1.6129e+00	6.9749e-02	8.3488e-01	6.6688e+00	9.9997e-01	3.9863e-01	9.9994e-01	1.0000e+00	1.0000e+00	1.0000e+00	1.0000e+00	4.2147e-10	8.7831e-17	3.4905e-12	3.5501e-19	4.1088e-12	8.7958e-15	7.5541e-15	4.3103e-16	2.1924e-13	3.2517e-19	2.7592e-14	1.1270e-07	1.1848e-15	3.4037e-10	1.0000e+00	1-2-3-4	1.0000e+00
CRYZ	MNEc.2.5.88283638.PC	1.8835e+00	4.0508e+00	-5.0121e-01	-2.9770e-01	8.9943e-01	-7.5779e-02	-5.8138e-01	2.6681e-01	-4.6277e-01	1.2736e+00	1.7908e-01	1.3596e+00	1.0983e+00	-7.6234e-02	1.1251e+00	2.4715e+00	4.0566e+00	9.8450e-01	4.1067e-01	9.6922e-01	9.9999e-01	1.0000e+00	1.0000e+00	1.0000e+00	6.6471e-09	6.3554e-15	4.7800e-08	5.9198e-16	6.3812e-12	3.1817e-12	1.1223e-12	1.2902e-12	2.0780e-10	2.0486e-14	1.7647e-12	9.4411e-07	5.5107e-12	6.0367e-06	9.9999e-01	1-2-3-4	9.9999e-01
CRYZL1	MNEc.2.26.30253101.PC	1.0641e+00	2.9875e+00	1.6430e+00	3.0473e-01	-4.5084e-01	-4.6525e-01	2.6705e+00	9.2100e-01	8.6281e-01	-1.4242e-01	-2.0446e-01	-5.7030e-01	2.3216e+00	2.9150e+00	5.3129e-01	-4.4314e-01	2.9886e+00	9.0593e-01	2.7127e-01	7.5930e-01	1.0000e+00	9.9999e-01	9.8928e-01	9.9999e-01	1.0720e-05	2.9438e-13	2.4689e-08	2.7936e-15	1.3185e-07	1.6603e-10	2.7480e-10	5.7278e-13	9.9414e-10	2.7851e-15	3.4144e-10	1.0706e-02	1.6244e-11	8.5008e-08	9.8928e-01	1-2-3-4	9.8928e-01
CSAD	MNEc.2.6.70193812.PC	8.1386e-01	2.7189e+00	-1.7159e-01	1.4133e-01	-4.5341e-01	6.8960e-01	-3.9106e-01	-5.6031e-01	-6.5239e-02	2.7546e-01	1.6764e+00	8.7705e-01	-3.7189e-01	9.7834e-01	3.3731e-02	2.9734e+00	2.7244e+00	8.4405e-01	2.5758e-01	6.2733e-01	9.9959e-01	1.0000e+00	9.9977e-01	1.0000e+00	3.0490e-07	3.7504e-13	4.5551e-08	7.4062e-14	2.1239e-10	1.0173e-11	6.0190e-11	2.7826e-12	1.4026e-07	1.4480e-13	1.2835e-12	2.2988e-04	9.5876e-12	4.1174e-04	9.9936e-01	1-2-3-4	9.9936e-01
CSMD1	MNEc.2.27.37368694.PC	6.7264e+00	9.1932e+00	-6.7404e-02	-6.8730e-01	-4.3909e-01	-8.0460e-01	2.3949e-02	2.1431e-01	-3.1651e-01	-1.9622e-01	-8.5596e-01	-7.6904e-01	1.5645e+00	6.0873e-01	3.4234e-01	-4.1665e-02	9.1990e+00	1.0000e+00	1.0000e+00	1.0000e+00	1.0000e+00	1.0000e+00	1.0000e+00	1.0000e+00	1.3003e-13	1.8670e-20	1.5795e-14	7.9630e-22	1.8528e-16	2.0312e-17	1.1322e-17	3.1510e-19	1.3810e-16	1.0974e-21	3.7195e-17	3.2929e-11	6.5466e-18	1.3341e-13	1.0000e+00	1-2-3-4	1.0000e+00
CSNK1A1	MNEc.2.14.27431754.PC	1.0546e+00	3.3250e+00	-5.3176e-01	8.8511e-01	1.8420e+00	3.5135e+00	5.6053e-01	2.1785e+00	2.2008e+00	3.2228e+00	2.3762e+00	2.6106e+00	4.6011e+00	2.0145e+00	2.4490e+00	2.9146e+00	3.3304e+00	9.0405e-01	7.4842e-01	8.9497e-01	9.9991e-01	1.0000e+00	9.9938e-01	1.0000e+00	3.2957e-08	5.1501e-13	2.2276e-06	1.2230e-11	4.7063e-10	1.3810e-09	2.7513e-09	6.1057e-10	1.7406e-07	1.9421e-12	2.9880e-08	6.1888e-04	6.1791e-10	8.9061e-05	9.9929e-01	1-2-3-4	9.9929e-01
CSNK1G1	MNEc.2.1.127242933.PC	2.0563e+00	4.1685e+00	1.0638e-01	-1.3064e-01	-4.3458e-01	-1.4094e-01	8.1618e-01	-2.1879e-01	4.1488e-01	-2.6308e-01	1.1782e+00	-3.2064e-01	6.5839e-01	3.5463e+00	2.2025e-01	1.2986e+00	4.1729e+00	9.8954e-01	5.5088e-01	9.8437e-01	1.0000e+00	1.0000e+00	9.9698e-01	1.0000e+00	2.0540e-08	7.1216e-15	1.6897e-09	3.8862e-16	1.2157e-10	7.9330e-13	6.4583e-12	2.8601e-14	1.5820e-09	3.2624e-16	4.8881e-13	3.0197e-03	5.2325e-13	3.0918e-07	9.9698e-01	1-2-3-4	9.9698e-01
CSNK1G2	MNEc.2.7.1792318.PC	2.0077e+00	3.9436e+00	-5.5327e-01	5.1507e-01	-5.0949e-01	3.8206e-01	1.7979e-01	-6.4123e-01	-8.9271e-02	1.4218e-01	3.3088e+00	4.8105e-01	1.9580e-01	2.5103e+00	2.9796e-01	3.2621e+00	3.9491e+00	9.8831e-01	4.2090e-01	9.7730e-01	9.9995e-01	1.0000e+00	9.9953e-01	1.0000e+00	7.5478e-09	5.2865e-14	2.3865e-09	2.1747e-15	4.7133e-11	5.0335e-13	3.3950e-12	1.2204e-13	3.5859e-07	3.4682e-15	2.8276e-13	4.6641e-04	1.0502e-12	4.7714e-05	9.9949e-01	1-2-3-4	9.9949e-01
CSPG5	MNEc.2.16.39178780.PC	1.3094e+00	3.3383e+00	4.9853e-01	-6.2122e-01	-4.4119e-01	-1.7825e-01	1.8708e-02	6.4900e-01	8.3857e-01	-5.6075e-01	-4.7410e-01	9.5960e-02	8.4852e-01	6.1108e-01	1.8597e+00	2.8195e-01	3.3441e+00	9.4426e-01	5.2136e-01	9.1440e-01	1.0000e+00	1.0000e+00	9.9998e-01	1.0000e+00	3.4270e-07	1.5565e-14	1.1255e-08	2.4120e-15	1.3108e-10	3.9572e-11	1.1587e-10	9.7470e-14	2.3824e-10	5.7585e-15	5.1219e-12	2.3707e-05	1.5428e-10	2.0126e-07	9.9998e-01	1-2-3-4	9.9998e-01
CSTF1	MNEc.2.22.42676443.BIEC2-599160	6.8602e-01	2.6972e+00	-4.6478e-01	-4.8076e-01	3.8548e-01	1.2188e+00	-6.1616e-01	2.0134e-01	8.2121e-01	8.1259e-02	7.2948e-01	1.8285e+00	1.8936e-01	7.6179e-01	1.9494e+00	1.8932e+00	2.7029e+00	8.0128e-01	2.8742e-01	5.8312e-01	9.9996e-01	1.0000e+00	9.9985e-01	1.0000e+00	1.6319e-07	9.4129e-14	3.3046e-07	2.6333e-13	1.3297e-10	6.1776e-11	4.8720e-10	1.8706e-12	1.6661e-08	1.3613e-12	4.9132e-12	1.4679e-04	8.3004e-10	3.5982e-05	9.9982e-01	1-2-3-4	9.9982e-01
CTBP2	MNEc.2.1.8072566.PC	7.1710e-01	2.4239e+00	-1.2361e-01	-5.0329e-01	1.3588e-01	1.1105e-01	-4.9850e-01	4.0695e-01	4.7480e-01	-3.2386e-01	-3.9529e-01	1.4242e+00	2.0478e-01	9.6020e-02	1.8688e+00	9.4196e-01	2.4297e+00	8.1243e-01	1.8582e-01	4.9296e-01	9.9999e-01	1.0000e+00	9.9994e-01	1.0000e+00	6.7162e-07	1.6767e-13	3.4896e-07	3.8551e-14	3.2710e-10	1.8608e-10	4.1168e-10	1.3807e-12	2.3452e-09	1.0066e-12	9.5510e-12	5.9453e-05	1.2934e-09	7.5531e-06	9.9993e-01	1-2-3-4	9.9993e-01
CTBS	MNEc.2.5.79218591.PC	1.3613e+01	1.6193e+01	1.0320e+00	8.6638e-02	4.8171e-01	8.7019e-02	2.3786e+00	2.5451e+00	2.2853e+00	1.5485e+00	1.2763e+00	1.3905e+00	5.5969e+00	6.1000e+00	5.0221e+00	4.2428e+00	1.6198e+01	1.0000e+00	1.0000e+00	1.0000e+00	1.0000e+00	1.0000e+00	1.0000e+00	1.0000e+00	1.6367e-19	1.1107e-26	1.3178e-20	6.2119e-28	4.1978e-21	4.3562e-22	4.5314e-22	1.7526e-24	1.8751e-21	1.5865e-26	4.0120e-20	1.0218e-12	3.1356e-20	2.5712e-16	1.0000e+00	1-2-3-4	1.0000e+00
CTNNBL1	MNEc.2.22.28128039.PC	6.7984e+00	8.7375e+00	-4.3184e-01	6.4400e-01	-1.3509e-01	2.1789e-01	1.0853e+00	-2.0844e-01	3.4167e-01	2.6927e+00	1.8860e+00	8.7749e-01	3.2409e+00	3.1772e+00	1.0122e+00	6.0170e+00	8.7432e+00	1.0000e+00	3.5470e-01	1.0000e+00	1.0000e+00	1.0000e+00	1.0000e+00	1.0000e+00	1.6046e-13	1.1434e-18	9.0842e-14	2.3952e-20	6.0945e-15	2.1917e-17	1.4720e-16	6.9681e-16	2.1775e-13	1.3889e-19	5.0421e-15	3.4821e-08	8.7431e-17	4.3613e-07	1.0000e+00	1-2-3-4	1.0000e+00
CTSS	MNEc.2.5.47069259.BIEC2-907810	2.9236e+00	4.3474e+00	6.2156e-02	4.7096e-01	-4.9967e-01	-4.3791e-01	1.6245e+00	-3.8198e-01	1.4185e-01	1.4660e-03	1.5015e+00	-6.7290e-01	1.0993e+00	4.0906e+00	-1.7061e-01	1.1308e+00	4.3501e+00	9.9857e-01	1.4820e-01	9.9206e-01	1.0000e+00	1.0000e+00	9.9300e-01	1.0000e+00	1.2288e-08	1.8849e-14	9.6341e-10	1.2991e-16	5.1790e-10	3.6087e-13	2.2813e-12	3.4836e-14	2.2056e-09	9.6026e-17	8.9354e-13	7.0037e-03	1.4091e-13	1.3916e-07	9.9300e-01	1-2-3-4	9.9300e-01
CTSV	MNEc.2.23.1408847.PC	1.2526e+00	3.4577e+00	2.4006e-01	-1.3279e-01	2.6958e-01	-3.5057e-01	8.9299e-01	8.1836e-01	-3.2609e-01	1.0487e+00	-3.8923e-01	-5.2226e-02	2.7312e+00	2.3430e-01	3.6026e-01	1.4914e+00	3.4634e+00	9.3696e-01	9.2693e-01	9.4343e-01	1.0000e+00	1.0000e+00	9.9999e-01	1.0000e+00	1.4357e-07	3.6409e-14	4.3928e-08	1.2322e-15	7.4547e-10	4.4398e-11	6.0246e-12	3.0126e-12	2.2004e-10	3.1098e-15	2.9701e-10	7.5633e-06	3.7110e-12	2.4764e-06	9.9999e-01	1-2-3-4	9.9999e-01
CTSW	MNEc.2.12.25958626.PC	2.5919e+00	5.2242e+00	-4.3392e-01	-5.5720e-01	6.0809e-01	-5.4260e-01	-4.9445e-01	6.5771e-01	-6.9353e-01	1.2136e+00	-7.4363e-01	-2.0169e-01	1.8966e+00	-5.0937e-01	3.7930e-02	6.5410e-01	5.2300e+00	9.9693e-01	9.7027e-01	9.9738e-01	1.0000e+00	1.0000e+00	1.0000e+00	1.0000e+00	5.2068e-10	2.3458e-16	1.6396e-09	1.3556e-17	5.2297e-13	5.2505e-13	4.4257e-14	7.5394e-14	1.6657e-12	3.7736e-17	7.4401e-13	2.3363e-08	3.0245e-14	6.1661e-09	1.0000e+00	1-2-3-4	1.0000e+00
CTU1	MNEc.2.10.19702008.PC	2.4427e+00	4.9288e+00	1.3901e+00	-2.2320e-01	-5.5834e-01	7.0646e-01	1.5212e+00	8.4643e-01	3.1160e+00	-6.5577e-01	1.4082e+00	1.1927e-01	1.0682e+00	4.1709e+00	3.6814e+00	7.0925e-01	4.9336e+00	9.9568e-01	8.9562e-01	9.9600e-01	1.0000e+00	1.0000e+00	9.9779e-01	1.0000e+00	6.8543e-08	9.9919e-16	2.2064e-10	4.7485e-16	1.0703e-10	1.6006e-12	5.6347e-10	2.0106e-15	4.6641e-10	1.5599e-16	2.1804e-13	2.2087e-03	2.6270e-10	1.3821e-08	9.9779e-01	1-2-3-4	9.9779e-01
CTU2	MNEc.2.3.35205773.PC	1.2967e+00	2.8093e+00	3.9203e-01	-3.4241e-01	-2.7915e-02	3.5497e-01	1.4162e-01	9.9428e-01	1.0976e+00	-1.2761e-01	2.1636e-01	1.0028e+00	9.1762e-01	1.0590e+00	2.3559e+00	1.1288e+00	2.8149e+00	9.4270e-01	1.9493e-01	7.9520e-01	1.0000e+00	1.0000e+00	9.9977e-01	1.0000e+00	9.0667e-07	1.0000e-13	9.8553e-08	2.7838e-14	5.8814e-10	2.9628e-10	7.1128e-10	8.9340e-13	3.9492e-09	1.5710e-13	2.0304e-11	2.2484e-04	1.6352e-09	4.7825e-06	9.9977e-01	1-2-3-4	9.9977e-01
CUBN	MNEc.2.29.18649027.PC	1.5010e+00	3.9521e+00	2.6870e+00	-5.2793e-01	-3.9340e-01	-3.8067e-01	2.1896e+00	1.7852e+00	2.1179e+00	-5.9701e-01	-5.2638e-01	-5.2709e-01	2.1315e+00	2.8109e+00	1.8589e+00	-5.4112e-01	3.9574e+00	9.6341e-01	7.9365e-01	9.6187e-01	1.0000e+00	9.9999e-01	9.9907e-01	9.9999e-01	1.2872e-05	4.6956e-15	3.0576e-09	3.6830e-16	4.7281e-09	1.3177e-10	5.3644e-10	2.1820e-14	5.1400e-11	3.3380e-16	2.3911e-11	9.1393e-04	3.7478e-11	7.3607e-09	9.9907e-01	1-2-3-4	9.9907e-01
CUL2	MNEc.2.29.2965533.PC	1.0908e+00	3.1674e+00	1.0523e+00	-6.3675e-01	-7.2512e-02	-5.7716e-01	7.2676e-01	1.2913e+00	5.4874e-01	-4.2892e-01	-6.8049e-01	-2.3582e-01	1.3655e+00	1.2311e+00	1.2227e+00	-8.2526e-02	3.1731e+00	9.1104e-01	3.1556e-01	7.9591e-01	1.0000e+00	1.0000e+00	9.9985e-01	1.0000e+00	1.8180e-06	2.2261e-14	3.8989e-08	1.4268e-15	9.9195e-10	2.5737e-10	8.8114e-11	1.9571e-13	2.1955e-10	3.9758e-15	2.4964e-11	1.4648e-04	5.2745e-11	1.2888e-07	9.9985e-01	1-2-3-4	9.9985e-01
CUL4A	MNEc.2.17.80671671.PC	3.0616e+00	5.3010e+00	4.4818e-01	-1.8003e-01	6.1193e-01	-5.7192e-01	1.4507e+00	1.7973e+00	8.9172e-02	6.4804e-01	-3.2937e-01	2.7204e-01	2.8772e+00	1.8085e+00	1.9496e+00	9.5840e-01	5.3068e+00	9.9896e-01	6.8591e-01	9.9874e-01	1.0000e+00	1.0000e+00	1.0000e+00	1.0000e+00	3.3255e-09	4.6843e-16	1.3860e-09	1.0617e-17	3.8617e-11	6.0665e-12	2.2484e-13	1.7177e-14	3.6228e-12	9.4121e-17	5.9627e-12	4.0699e-06	2.0676e-12	1.0411e-08	1.0000e+00	1-2-3-4	1.0000e+00
CUL5	MNEc.2.7.17144586.PC	1.0479e+00	2.9890e+00	1.2809e+00	-5.3114e-01	-2.5114e-01	-1.2369e-01	7.1154e-01	1.6079e+00	1.5855e+00	-4.5678e-01	-2.5899e-01	-9.6052e-02	1.5572e+00	1.8871e+00	1.8410e+00	2.2909e-02	2.9943e+00	9.0269e-01	3.1635e-01	7.7998e-01	1.0000e+00	1.0000e+00	9.9899e-01	1.0000e+00	4.6414e-06	4.2813e-14	3.8972e-08	6.1133e-15	1.4444e-09	8.0470e-10	1.4463e-09	2.7681e-13	8.7391e-10	8.2724e-15	5.8541e-11	1.0005e-03	3.3035e-10	2.4777e-07	9.9899e-01	1-2-3-4	9.9899e-01
CUL7	MNEc.2.20.42119548.PC	1.3091e+00	3.7302e+00	6.5694e-01	-1.7627e-01	2.8452e-01	-2.8709e-01	9.1434e-01	1.7688e+00	7.1966e-01	4.4732e-01	-1.5654e-01	1.9518e-01	2.3861e+00	1.4354e+00	2.0963e+00	6.3860e-01	3.7359e+00	9.4422e-01	9.3180e-01	9.5013e-01	1.0000e+00	1.0000e+00	9.9994e-01	1.0000e+00	2.0017e-07	1.7587e-14	2.4275e-08	7.6143e-16	4.1807e-10	2.1151e-10	3.5740e-11	4.0275e-13	2.0075e-10	2.9351e-15	7.1629e-11	6.4163e-05	1.0790e-10	1.8557e-07	9.9994e-01	1-2-3-4	9.9994e-01
CUTC	MNEc.2.1.29114095.PC	2.1353e+00	4.2805e+00	-3.4596e-01	1.7906e-01	1.2038e-01	-2.9689e-02	2.1160e-01	8.0580e-02	-5.5939e-02	1.5205e+00	8.2106e-01	4.7317e-01	1.9633e+00	1.1806e+00	6.6897e-01	2.6771e+00	4.2862e+00	9.9126e-01	5.5212e-01	9.8696e-01	9.9999e-01	1.0000e+00	9.9999e-01	1.0000e+00	5.6009e-09	1.1227e-14	4.6855e-09	3.8795e-16	2.3348e-11	1.2212e-12	1.6877e-12	1.3425e-12	5.3704e-10	1.5680e-15	7.6209e-12	1.0051e-05	1.1361e-12	5.7109e-06	9.9998e-01	1-2-3-4	9.9998e-01
CWC15	MNEc.2.7.6935867.PC	1.0702e+00	3.0226e+00	7.2226e-01	9.1025e-01	-9.0152e-02	-2.8274e-01	2.5210e+00	9.6578e-02	5.2144e-01	2.9163e-01	1.4199e+00	-3.7093e-01	1.7430e+00	4.0844e+00	5.1776e-02	5.9862e-01	2.9600e+00	9.0712e-01	2.7409e-01	7.6369e-01	1.0000e+00	1.0000e+00	8.5418e-01	1.0000e+00	1.1866e-06	1.0947e-12	5.2245e-08	3.9223e-15	8.6199e-08	2.2941e-11	1.1548e-10	1.4352e-12	3.8603e-08	4.0651e-15	8.3086e-11	1.4582e-01	4.9664e-12	8.6314e-07	8.5417e-01	1-2-3-4	8.5417e-01
CWC25	MNEc.2.11.23016468.PC	7.3675e-01	2.1590e+00	-4.4955e-01	8.7760e-01	-3.9702e-01	-9.9226e-02	6.3251e-01	-5.9410e-01	-1.8544e-01	2.1886e-01	1.1268e+00	-4.7447e-01	2.7704e-01	1.3668e+00	-4.7482e-01	1.0109e+00	2.1639e+00	8.1923e-01	1.7282e-01	4.8687e-01	9.9998e-01	1.0000e+00	9.9796e-01	1.0000e+00	5.8356e-07	7.4172e-12	1.8827e-07	4.3718e-14	8.1393e-09	3.4162e-11	1.6566e-10	8.8661e-12	1.4359e-07	2.3396e-14	2.0759e-11	2.0410e-03	1.0791e-11	1.6291e-05	9.9794e-01	1-2-3-4	9.9794e-01
CWF19L2	MNEc.2.7.17404843.PC	8.8947e-01	3.0054e+00	5.2612e-01	1.1340e+00	-4.5928e-01	-5.3200e-01	1.9662e+00	6.6165e-01	8.0972e-02	8.7574e-01	9.2306e-01	-6.6323e-01	2.4845e+00	2.0800e+00	3.2194e-01	9.1766e-01	3.0105e+00	8.6562e-01	4.3675e-01	7.7260e-01	1.0000e+00	1.0000e+00	9.9850e-01	1.0000e+00	7.8600e-07	1.9066e-12	2.3238e-08	2.2991e-15	2.5003e-08	8.7693e-11	4.3581e-11	5.7317e-12	1.2797e-08	2.1580e-15	4.7676e-10	1.5020e-03	9.6268e-12	1.8724e-06	9.9850e-01	1-2-3-4	9.9850e-01
CXCL16	MNEc.2.11.49745438.PC	7.2781e-01	2.9377e+00	1.6738e+00	-4.4114e-01	1.4388e-01	-2.8159e-01	1.5210e+00	2.0382e+00	5.3293e-01	8.2102e-02	-5.6112e-01	-4.3123e-01	2.4029e+00	8.8005e-01	1.0766e+00	-3.1024e-01	2.9434e+00	8.1616e-01	4.7404e-01	7.1754e-01	1.0000e+00	9.9999e-01	9.9988e-01	9.9999e-01	1.2907e-05	5.9276e-14	1.0891e-07	4.7828e-15	1.0483e-08	2.4391e-09	1.4420e-10	1.0774e-12	4.9049e-10	4.3029e-15	4.6176e-10	1.1079e-04	6.3948e-11	1.2948e-07	9.9988e-01	1-2-3-4	9.9988e-01
CYGB	MNEc.2.11.5609379.PC	1.1805e+01	1.4281e+01	1.3184e-01	1.2385e+00	-6.9175e-01	-6.7590e-01	2.9233e+00	2.1859e-01	-1.8220e-01	5.4283e-01	8.7453e-01	-8.1112e-01	3.8947e+00	3.3091e+00	6.4224e-01	9.6928e-01	1.4287e+01	1.0000e+00	9.3535e-01	1.0000e+00	1.0000e+00	1.0000e+00	1.0000e+00	1.0000e+00	1.6793e-18	1.2846e-23	7.2064e-20	8.7427e-27	1.1995e-18	1.6745e-22	1.2593e-22	1.4105e-23	6.0613e-20	8.1311e-27	6.4950e-20	1.3483e-13	1.0661e-22	1.1169e-17	1.0000e+00	1-2-3-4	1.0000e+00
CYLD	MNEc.2.3.3113455.PC	7.3778e-01	3.0707e+00	5.1781e-01	6.8087e-01	-2.6196e-01	-3.9458e-01	2.3023e+00	-1.2240e-01	5.7089e-01	-3.8436e-02	5.1134e-01	-4.8673e-01	1.2877e+00	2.9037e+00	1.1756e-01	8.3055e-02	3.0727e+00	8.1958e-01	5.6796e-01	7.5690e-01	1.0000e+00	1.0000e+00	9.9139e-01	1.0000e+00	6.6337e-07	5.7784e-13	3.1488e-08	2.7140e-15	4.6632e-08	1.2404e-11	1.1584e-10	6.0082e-13	4.2659e-09	2.7873e-15	2.6071e-11	8.6113e-03	5.1729e-12	2.3573e-07	9.9139e-01	1-2-3-4	9.9139e-01
CYTH1	MNEc.2.11.3994489.PC	1.1439e+00	3.4847e+00	-4.7806e-01	-1.5775e-01	-5.7193e-01	-4.7671e-02	2.0683e-01	-7.5524e-01	4.1877e-02	-4.8598e-01	8.9815e-01	-2.1863e-01	-2.3129e-01	2.4488e+00	-1.0276e-01	1.1891e+00	3.4900e+00	9.2046e-01	6.3907e-01	8.9927e-01	1.0000e+00	1.0000e+00	9.9884e-01	1.0000e+00	2.5815e-08	3.2299e-14	5.9451e-09	2.3255e-15	1.4428e-10	1.1135e-12	1.3208e-11	8.2640e-14	4.0070e-09	1.9919e-15	3.0421e-13	1.1646e-03	1.2006e-12	1.1601e-06	9.9883e-01	1-2-3-4	9.9883e-01
CYTH4	MNEc.2.28.34491086.PC	1.0034e+00	3.2405e+00	5.7999e-01	-4.2115e-01	-6.7855e-01	-4.3661e-01	5.2509e-01	-2.9715e-01	2.2763e-01	-7.5988e-01	-1.1897e-01	-6.1960e-01	1.7699e-02	8.9923e-01	1.6922e-01	5.0149e-01	3.2463e+00	8.9333e-01	4.5070e-01	8.1997e-01	1.0000e+00	1.0000e+00	9.9994e-01	1.0000e+00	5.1776e-07	3.0903e-14	8.1612e-09	1.6664e-15	5.2684e-10	5.6104e-12	3.5546e-11	7.7181e-14	6.7594e-10	1.3884e-15	9.4706e-13	5.7649e-05	3.9409e-12	4.1789e-07	9.9994e-01	1-2-3-4	9.9994e-01
D2HGDH	MNEc.2.6.26776273.PC	2.2973e+00	4.2166e+00	4.4112e-01	8.1551e-01	-4.5529e-01	-5.8798e-01	2.3909e+00	-2.6986e-01	3.7346e-01	-3.9835e-03	9.5513e-01	-7.4595e-01	1.1960e+00	3.6779e+00	8.3473e-02	2.9094e-01	4.2208e+00	9.9397e-01	4.3937e-01	9.8871e-01	1.0000e+00	1.0000e+00	9.9634e-01	1.0000e+00	3.9734e-08	5.6306e-14	1.4418e-09	1.2425e-16	4.0871e-09	6.3123e-13	5.2543e-12	4.6483e-14	8.4703e-10	1.0966e-16	1.5085e-12	3.6591e-03	3.4178e-13	2.7190e-08	9.9634e-01	1-2-3-4	9.9634e-01
DAAM1	MNEc.2.24.6810074.PC	4.3601e+00	6.8269e+00	1.5103e-01	1.8167e+00	-1.2990e-01	-5.9072e-01	9.9054e-01	-3.8037e-01	-5.4236e-01	2.0346e+00	6.0993e+00	-1.7165e-01	1.2127e+00	4.2587e+00	-5.7002e-01	7.7763e+00	6.8318e+00	9.9995e-01	9.9633e-01	9.9996e-01	9.9796e-01	1.0000e+00	9.9997e-01	1.0000e+00	4.9982e-11	1.3852e-15	7.4825e-12	3.0291e-19	3.9881e-13	1.2007e-15	1.5647e-15	1.2463e-14	2.8958e-07	1.0095e-18	3.8461e-15	3.4187e-05	1.8621e-16	2.0393e-03	9.9793e-01	1-2-3-4	9.9793e-01
DAAM2	MNEc.2.20.39345009.BIEC2-532032	2.3440e+00	4.8940e+00	1.0550e-01	2.2215e+00	-2.5637e-01	-5.3023e-01	4.9244e+00	-4.3025e-01	-5.2608e-01	1.2349e+00	1.5445e+00	-5.0836e-02	3.3780e+00	4.4094e+00	-5.4603e-01	1.0989e+00	4.8980e+00	9.9458e-01	9.1932e-01	9.9511e-01	1.0000e+00	1.0000e+00	9.9586e-01	1.0000e+00	3.8561e-09	3.0143e-13	4.7911e-10	2.9831e-17	2.9339e-07	9.1707e-14	1.3918e-13	1.6933e-13	6.9165e-10	1.1423e-16	4.8215e-11	4.1442e-03	1.6860e-14	3.6728e-08	9.9586e-01	1-2-3-4	9.9586e-01
DAB1	MNEc.2.2.2762969.PC	1.8343e+00	4.3687e+00	2.4957e+00	1.6474e+00	-5.1475e-01	-3.5292e-01	4.9833e+00	1.7281e+00	1.3567e+00	8.4262e-01	6.2002e-01	-4.5118e-01	4.7644e+00	3.6081e+00	1.2312e+00	3.6803e-01	4.3736e+00	9.8268e-01	8.9386e-01	9.8392e-01	1.0000e+00	1.0000e+00	9.9780e-01	1.0000e+00	3.1743e-06	2.6934e-13	8.8582e-10	1.5040e-16	1.1265e-06	4.4265e-11	3.5620e-11	2.3003e-13	2.7585e-10	1.5230e-16	3.9345e-09	2.1949e-03	3.3832e-12	2.2876e-08	9.9780e-01	1-2-3-4	9.9780e-01
DAPK3	MNEc.2.7.2294947.PC	6.7593e-01	2.3080e+00	6.7413e-01	-4.2427e-01	-4.5548e-01	7.6707e-01	3.1332e-01	1.1212e-01	1.9486e+00	-6.4982e-01	1.1173e+00	2.7768e-01	-1.5611e-02	2.2682e+00	1.7732e+00	6.8829e-01	2.3087e+00	7.9756e-01	2.1009e-01	5.0027e-01	9.9999e-01	9.9999e-01	9.8845e-01	9.9999e-01	5.5059e-06	2.6269e-13	1.1679e-07	2.2804e-13	2.7699e-09	1.2326e-10	1.6009e-08	8.5139e-13	9.9720e-08	9.3833e-14	7.5098e-12	1.1542e-02	1.3556e-09	5.5007e-06	9.8845e-01	1-2-3-4	9.8845e-01
DAPL1	MNEc.2.18.40291072.PC	2.1382e+00	4.3264e+00	-9.0168e-02	-7.6818e-01	-7.1063e-01	-5.7400e-01	-4.1267e-01	-2.9944e-01	-4.3861e-02	-1.0107e+00	-8.8992e-01	-3.9266e-01	-5.1304e-01	3.3718e-01	7.4936e-01	-7.5436e-01	4.3322e+00	9.9132e-01	6.0262e-01	9.8812e-01	1.0000e+00	1.0000e+00	1.0000e+00	1.0000e+00	9.0795e-09	1.1404e-15	6.2197e-10	9.9650e-17	4.9889e-12	4.5792e-13	1.5610e-12	3.5541e-15	9.3981e-12	1.9210e-16	2.2894e-14	1.2967e-06	1.2298e-12	1.9024e-09	1.0000e+00	1-2-3-4	1.0000e+00
DARS2	MNEc.2.5.9154994.PC	4.6648e+00	7.0567e+00	-3.4191e-02	2.8506e+00	-4.1229e-01	-3.7299e-01	3.4675e+00	-1.8638e-02	7.0364e-02	2.4903e+00	3.0559e+00	-2.4764e-01	3.7598e+00	4.5133e+00	5.6489e-01	4.0484e+00	7.0625e+00	9.9997e-01	9.9818e-01	9.9998e-01	1.0000e+00	1.0000e+00	9.9996e-01	1.0000e+00	1.9220e-11	8.8220e-15	2.3006e-12	2.9458e-19	7.0447e-11	1.6268e-15	3.7787e-15	2.0966e-14	1.5437e-10	4.9921e-19	7.9855e-13	3.6194e-05	1.4965e-15	2.2478e-07	9.9996e-01	1-2-3-4	9.9996e-01
DBF4B	MNEc.2.11.19027784.PC	4.8883e+00	7.2702e+00	6.2044e-02	1.7279e-01	7.6661e-01	-5.8800e-01	1.0649e+00	1.0057e+00	3.0318e-02	2.7473e+00	6.2068e-03	5.2918e-01	3.4151e+00	1.7992e+00	1.6044e+00	3.5141e+00	7.2759e+00	9.9998e-01	8.4525e-01	9.9998e-01	1.0000e+00	1.0000e+00	1.0000e+00	1.0000e+00	1.4674e-11	1.1332e-17	2.1246e-11	1.0984e-19	1.7055e-13	1.0524e-14	2.1078e-15	2.3176e-14	8.4225e-14	1.8266e-18	2.2087e-13	4.2767e-08	1.0025e-14	4.0177e-08	1.0000e+00	1-2-3-4	1.0000e+00
DBN1	MNEc.2.14.5544871.PC	8.4636e-01	3.2372e+00	8.2150e-01	3.9285e+00	-2.2539e-01	1.2443e+00	2.8928e+00	1.2748e+00	3.2959e+00	2.9940e+00	2.8396e+00	1.8958e+00	2.7013e+00	2.7299e+00	4.8025e+00	2.5962e+00	3.2413e+00	8.5365e-01	6.5243e-01	8.2119e-01	9.9995e-01	1.0000e+00	9.9606e-01	1.0000e+00	9.0977e-07	6.9650e-10	2.3346e-08	8.0539e-14	1.2377e-07	2.1100e-10	4.1914e-08	4.4121e-10	6.1910e-07	4.5834e-13	4.6049e-10	3.9334e-03	1.7069e-07	5.2365e-05	9.9601e-01	1-2-3-4	9.9601e-01
DBNDD2	MNEc.2.22.34382732.PC	2.9583e+00	5.4076e+00	-1.9966e-01	-9.6576e-02	3.3021e-01	-5.1058e-01	3.9403e-01	9.5340e-01	-3.6483e-01	8.6664e-01	6.2082e-02	2.6564e-01	2.3239e+00	8.4033e-01	1.0809e+00	2.0131e+00	5.4133e+00	9.9868e-01	9.2862e-01	9.9882e-01	1.0000e+00	1.0000e+00	1.0000e+00	1.0000e+00	5.8542e-10	4.4417e-16	5.6689e-10	9.5674e-18	2.6521e-12	6.8004e-13	6.1846e-14	2.2234e-14	6.9813e-12	7.2566e-17	1.3049e-12	3.4266e-07	2.1892e-13	9.2398e-08	1.0000e+00	1-2-3-4	1.0000e+00
DBR1	MNEc.2.16.73031800.PC	1.5083e+00	3.7995e+00	-2.5722e-01	9.7795e-01	-4.6320e-01	7.7243e-02	1.6245e+00	-6.1608e-01	5.0015e-01	2.9749e-01	2.1019e+00	-3.4978e-01	9.3578e-01	3.7614e+00	4.1399e-02	1.7253e+00	3.8002e+00	9.6400e-01	5.7678e-01	9.4909e-01	1.0000e+00	1.0000e+00	9.8841e-01	1.0000e+00	2.0797e-08	2.1388e-13	3.6998e-09	1.5021e-15	1.8286e-09	7.4326e-13	1.8382e-11	2.4319e-13	3.1035e-08	7.1351e-16	2.1654e-12	1.1590e-02	8.1068e-13	1.9315e-06	9.8841e-01	1-2-3-4	9.8841e-01
DCAF11	MNEc.2.1.162571358.PC	6.8936e-01	2.4940e+00	-5.9618e-01	2.3323e+00	-4.0385e-01	-6.0617e-01	1.9022e+00	-5.0127e-01	-7.1652e-01	1.3764e+00	1.7198e+00	-1.2131e-01	1.1801e+00	1.5930e+00	-9.2141e-02	1.5968e+00	2.4991e+00	8.0250e-01	1.4267e-01	4.1152e-01	9.9997e-01	1.0000e+00	9.9841e-01	1.0000e+00	1.9253e-07	9.7716e-11	8.5701e-08	6.2916e-15	7.0034e-08	1.9562e-11	2.2552e-11	5.8923e-11	2.6016e-07	2.4397e-14	7.6784e-11	1.5889e-03	1.2044e-11	2.9033e-05	9.9838e-01	1-2-3-4	9.9838e-01
DCAF16	MNEc.2.3.105759581.PC	2.6624e+00	4.6391e+00	1.4201e-01	-5.0302e-01	1.5071e+00	-2.8201e-01	-1.4073e-01	2.4509e+00	8.7301e-01	1.0464e+00	-2.5543e-01	1.2998e+00	2.0595e+00	1.0425e+00	3.6166e+00	1.7158e+00	4.6448e+00	9.9739e-01	3.9321e-01	9.9452e-01	1.0000e+00	1.0000e+00	1.0000e+00	1.0000e+00	7.5441e-09	1.0223e-15	4.9984e-08	9.5024e-17	4.5426e-12	1.2545e-10	6.2752e-12	1.9735e-13	1.9720e-11	4.6062e-15	4.1651e-12	3.2026e-06	4.4102e-10	2.7339e-07	1.0000e+00	1-2-3-4	1.0000e+00
DCAF17	MNEc.2.18.50708107.PC	8.0849e+00	1.0341e+01	-4.8972e-01	-6.7803e-01	-3.3238e-01	2.5483e+00	-8.1782e-01	-3.3478e-01	2.5389e+00	-6.4700e-01	2.2918e+00	2.6098e+00	-5.3662e-01	3.0642e+00	3.2389e+00	4.8330e+00	1.0347e+01	1.0000e+00	8.4276e-01	1.0000e+00	1.0000e+00	1.0000e+00	1.0000e+00	1.0000e+00	3.4992e-15	1.3572e-21	1.4371e-15	1.2771e-19	1.8981e-18	4.0824e-19	5.7753e-16	7.9420e-21	1.3811e-14	1.8684e-19	2.0970e-20	6.6876e-10	3.6715e-16	7.1139e-10	1.0000e+00	1-2-3-4	1.0000e+00
DCAF4	MNEc.2.24.18695572.PC	3.1863e+00	5.5491e+00	-5.0034e-01	1.0440e+00	9.2602e-01	-5.6826e-02	5.8683e-01	8.1531e-01	-2.0905e-01	3.5967e+00	1.4320e+00	1.7217e+00	3.5240e+00	1.2542e+00	2.0043e+00	4.8008e+00	5.5548e+00	9.9922e-01	9.2959e-01	9.9930e-01	9.9996e-01	1.0000e+00	1.0000e+00	1.0000e+00	2.1149e-10	4.4317e-15	1.6136e-09	1.9636e-17	2.9847e-12	3.5722e-13	6.3913e-14	8.6217e-12	1.1814e-10	1.4973e-15	1.4933e-11	6.4157e-07	1.3248e-12	4.0911e-05	9.9996e-01	1-2-3-4	9.9996e-01
DCAF5	MNEc.2.24.15326718.PC	2.2479e+00	4.6032e+00	5.9248e-01	-3.9337e-01	5.6001e-01	-4.3836e-01	4.2375e-01	2.6431e+00	2.7156e-01	7.9917e-01	-5.5524e-01	8.7477e-02	3.5631e+00	3.7568e-01	2.3805e+00	4.9268e-01	4.6089e+00	9.9324e-01	7.3336e-01	9.9238e-01	1.0000e+00	1.0000e+00	1.0000e+00	1.0000e+00	2.3120e-08	1.4294e-15	6.1333e-09	7.2012e-17	1.8101e-11	2.1213e-10	1.7065e-12	1.2132e-13	1.0740e-11	3.0688e-16	1.4427e-10	7.4923e-07	2.7812e-11	1.7767e-08	1.0000e+00	1-2-3-4	1.0000e+00
DCBLD1	MNEc.2.10.65262951.PC	8.0677e-01	2.5761e+00	-3.7525e-01	-5.6847e-01	1.7388e+00	-4.6574e-01	-5.7378e-01	1.0112e+00	-7.0239e-01	9.2845e-01	-6.1148e-01	2.1115e+00	6.5990e-01	-7.4830e-01	1.4862e+00	2.6342e+00	2.5817e+00	8.4189e-01	1.7290e-01	5.2637e-01	9.9973e-01	9.9999e-01	9.9999e-01	9.9999e-01	2.6507e-07	1.0166e-13	9.8544e-06	7.1965e-15	1.9377e-10	5.2707e-10	1.9286e-11	1.7390e-11	1.0043e-09	3.4523e-12	1.9189e-11	5.9943e-06	3.7763e-10	2.6195e-04	9.9972e-01	1-2-3-4	9.9972e-01
DCBLD2	MNEc.2.19.56051112.PC	1.2585e+01	1.5021e+01	-3.7999e-01	-5.5396e-01	6.5224e-01	1.5692e+00	-5.6803e-01	1.2000e+00	1.8275e+00	4.5469e-01	1.3325e+00	3.0977e+00	1.5620e+00	2.2976e+00	5.4640e+00	4.5614e+00	1.5027e+01	1.0000e+00	9.7713e-01	1.0000e+00	1.0000e+00	1.0000e+00	1.0000e+00	1.0000e+00	9.4156e-20	3.7747e-26	2.8990e-19	2.8005e-25	7.0511e-23	2.9229e-22	2.3461e-21	2.0978e-24	3.1704e-20	1.2009e-23	5.4999e-23	2.3928e-15	1.2885e-18	7.9551e-15	1.0000e+00	1-2-3-4	1.0000e+00
DCC	MNEc.2.8.71572946.PC	1.0372e+00	3.4701e+00	2.5654e-01	-2.5174e-01	4.7704e-02	-9.7642e-02	3.8793e-01	1.1331e+00	8.5675e-01	4.2556e-01	7.2218e-02	6.3758e-01	1.7353e+00	1.1343e+00	2.4992e+00	1.2611e+00	3.4759e+00	9.0052e-01	8.3374e-01	9.0111e-01	1.0000e+00	1.0000e+00	9.9994e-01	1.0000e+00	1.4490e-07	2.6902e-14	2.5609e-08	2.1436e-15	2.2641e-10	8.9056e-11	8.9186e-11	6.9715e-13	6.1870e-10	1.4794e-14	2.9131e-11	5.8383e-05	4.9649e-10	1.4160e-06	9.9994e-01	1-2-3-4	9.9994e-01
DCHS1	MNEc.2.7.75649923.BIEC2-1007043	8.0912e-01	3.0712e+00	7.0277e-02	4.3392e-01	-3.1974e-01	-4.4624e-01	1.3947e+00	-4.5823e-01	8.2463e-02	-1.8550e-01	1.2553e+00	-6.5637e-01	4.3843e-01	3.1931e+00	-3.8356e-01	9.4429e-01	3.0696e+00	8.4261e-01	5.0233e-01	7.6447e-01	1.0000e+00	1.0000e+00	9.8325e-01	1.0000e+00	2.3645e-07	3.2687e-13	2.7535e-08	2.4069e-15	5.7625e-09	5.7179e-12	3.7579e-11	4.2776e-13	2.3631e-08	1.8839e-15	3.6849e-12	1.6747e-02	1.6298e-12	1.7107e-06	9.8325e-01	1-2-3-4	9.8325e-01
DCLRE1A	MNEc.2.1.17945607.PC	8.5775e-01	3.0392e+00	-1.8605e-01	1.0038e+00	-3.9188e-01	-3.5157e-01	1.6780e+00	-4.4125e-01	-2.3265e-01	6.3185e-01	1.2280e+00	-4.5564e-01	1.2125e+00	2.3996e+00	-3.4557e-01	1.5483e+00	3.0437e+00	8.5690e-01	4.9471e-01	7.8151e-01	9.9999e-01	1.0000e+00	9.9710e-01	1.0000e+00	1.4105e-07	1.3067e-12	2.5103e-08	3.2220e-15	1.1909e-08	6.4002e-12	1.9580e-11	3.0236e-12	2.3887e-08	3.2193e-15	2.3577e-11	2.9007e-03	1.9147e-12	7.3991e-06	9.9709e-01	1-2-3-4	9.9709e-01
DCLRE1C	MNEc.2.29.20058141.PC	1.2364e+00	3.6327e+00	2.3963e-01	1.0468e+00	-1.4006e-01	-3.0172e-01	2.3219e+00	7.1098e-01	-3.8160e-01	1.5041e+00	1.9329e-01	-5.6438e-01	3.3151e+00	1.5857e+00	-3.4360e-02	7.4521e-01	3.6385e+00	9.3472e-01	6.5206e-01	9.1848e-01	1.0000e+00	1.0000e+00	9.9989e-01	1.0000e+00	9.5843e-08	3.6788e-13	1.1430e-08	9.2142e-16	1.3375e-08	2.3169e-11	3.5428e-12	5.7453e-12	5.6227e-10	6.3902e-16	7.6137e-10	1.1351e-04	9.9954e-13	2.9687e-07	9.9989e-01	1-2-3-4	9.9989e-01
DCP1B	MNEc.2.6.28718875.PC	4.4982e+00	6.7673e+00	1.1600e+00	-5.3200e-01	3.1149e-01	-3.4710e-01	5.8844e-01	2.4735e+00	2.1468e+00	5.3172e-01	-3.2091e-01	1.8758e-01	2.8774e+00	2.2964e+00	3.3408e+00	1.0713e+00	6.7730e+00	9.9996e-01	8.4458e-01	9.9996e-01	1.0000e+00	1.0000e+00	1.0000e+00	1.0000e+00	5.8531e-10	7.1190e-18	2.3718e-11	6.0892e-19	1.8126e-13	9.8376e-13	8.7756e-13	4.4913e-16	1.2625e-13	2.6483e-18	2.0389e-13	4.2776e-07	1.7395e-12	4.6149e-10	1.0000e+00	1-2-3-4	1.0000e+00
DCP2	MNEc.2.14.59244118.PC	4.9767e+00	7.1464e+00	1.2219e-01	-4.0321e-01	-3.3022e-01	-4.5691e-01	3.8786e-01	1.1295e+00	1.0919e-01	-1.0480e-01	-6.1166e-02	-8.3859e-03	2.1410e+00	1.1188e+00	2.0090e+00	1.1866e+00	7.1521e+00	9.9999e-01	5.9364e-01	9.9998e-01	1.0000e+00	1.0000e+00	1.0000e+00	1.0000e+00	2.2412e-11	4.0002e-18	2.2606e-12	1.9753e-19	4.7708e-14	1.8613e-14	3.3613e-15	4.3325e-17	9.5908e-14	7.0449e-19	1.5626e-14	1.1872e-08	3.3847e-14	2.5135e-10	1.0000e+00	1-2-3-4	1.0000e+00
DCPS	MNEc.2.7.35134164.BIEC2-1048922	5.1628e+00	7.6437e+00	1.0913e+00	-3.7042e-02	-5.9135e-01	-5.1924e-01	1.8276e+00	1.2803e+00	1.1480e+00	-2.6775e-01	7.0409e-02	-6.6740e-01	2.8434e+00	2.9733e+00	2.1071e+00	1.2279e-01	7.6495e+00	9.9999e-01	9.4274e-01	9.9999e-01	1.0000e+00	1.0000e+00	1.0000e+00	1.0000e+00	6.6415e-11	2.9573e-18	3.9424e-13	5.4444e-20	4.1783e-13	8.3802e-15	1.1693e-14	9.4719e-18	4.1313e-14	4.9148e-20	2.5054e-14	2.7020e-07	1.3497e-14	6.9050e-12	1.0000e+00	1-2-3-4	1.0000e+00
DCSTAMP	MNEc.2.9.49738362.BIEC2-1092862	1.9216e+00	4.0830e+00	4.0496e-01	2.2371e+00	7.5173e-01	5.5680e-02	1.3739e+00	4.7062e-01	7.0824e-01	3.4783e+00	1.1420e+00	-1.0199e-01	2.4867e+00	8.3898e-01	1.7808e-01	4.7246e+00	4.0884e+00	9.8579e-01	6.1449e-01	9.8096e-01	9.9900e-01	1.0000e+00	9.9999e-01	1.0000e+00	4.9728e-08	2.0219e-12	3.1589e-08	7.4399e-16	5.3453e-10	4.7236e-12	1.5449e-11	1.9195e-10	1.7714e-09	6.5707e-16	4.0072e-11	7.2117e-06	5.7804e-13	1.0039e-03	9.9899e-01	1-2-3-4	9.9899e-01
DCT	MNEc.2.17.64594546.PC	6.0334e+00	8.4928e+00	-2.8829e-01	-4.0059e-01	-3.4446e-01	1.0353e+00	-2.9541e-01	-9.5952e-02	1.0739e+00	-4.8724e-01	1.2077e+00	1.1345e+00	8.4228e-03	2.2040e+00	2.5282e+00	1.5111e+00	8.4985e+00	1.0000e+00	9.9999e-01	1.0000e+00	1.0000e+00	1.0000e+00	1.0000e+00	1.0000e+00	3.9231e-13	1.8127e-19	9.8543e-14	2.7634e-19	4.4561e-16	4.9885e-17	1.3958e-15	8.0895e-19	8.0231e-14	4.4096e-19	5.1865e-18	6.5069e-09	5.0391e-15	2.3901e-11	1.0000e+00	1-2-3-4	1.0000e+00
DCTD	MNEc.2.27.26720859.PC	1.4614e+00	3.7458e+00	5.7932e-01	-6.2026e-01	-3.0794e-01	-6.2720e-01	6.0654e-01	9.6571e-01	1.6392e-02	-5.4095e-01	-6.5690e-01	-4.5945e-01	1.2929e+00	9.1507e-01	7.6389e-01	-1.9264e-01	3.7516e+00	9.6006e-01	5.3619e-01	9.3960e-01	1.0000e+00	1.0000e+00	9.9998e-01	1.0000e+00	1.6150e-07	6.1038e-15	5.9852e-09	3.3566e-16	1.9853e-10	3.2105e-11	6.8276e-12	3.9916e-14	6.1191e-11	6.2716e-16	5.5756e-12	1.8678e-05	4.8416e-12	2.6402e-08	9.9998e-01	1-2-3-4	9.9998e-01
DCTN3	MNEc.2.23.50612185.PC	7.4995e-01	2.9770e+00	2.3465e-01	1.1609e+00	1.9511e+00	-4.5993e-01	5.0091e-01	3.5189e+00	3.1456e-03	1.2653e+00	3.0665e-01	2.6614e+00	2.1806e+00	2.0266e-01	4.2680e+00	1.6005e+00	2.9827e+00	8.2369e-01	5.7369e-01	7.6397e-01	9.9998e-01	9.9999e-01	9.9998e-01	9.9999e-01	4.2890e-07	2.1656e-12	6.3823e-06	2.8974e-15	9.1421e-10	6.7396e-08	3.8892e-11	1.5006e-11	3.3043e-09	4.8653e-12	2.5281e-10	2.1270e-05	9.0773e-08	9.6292e-06	9.9996e-01	1-2-3-4	9.9996e-01
DCTPP1	MNEc.2.13.19256327.PC	2.0282e+00	4.2827e+00	5.5287e-01	-4.5465e-01	-5.8753e-01	-2.2375e-01	5.5587e-01	9.9244e-02	1.3579e+00	-6.3518e-01	-2.1005e-01	-3.5524e-01	5.1873e-01	1.7771e+00	1.7645e+00	-1.5100e-02	4.2885e+00	9.8885e-01	6.3496e-01	9.8551e-01	1.0000e+00	1.0000e+00	9.9996e-01	1.0000e+00	4.4136e-08	2.5958e-15	9.1319e-10	2.4684e-16	5.1315e-11	1.2682e-12	4.3534e-11	9.3324e-15	4.9730e-11	2.3156e-16	2.7239e-13	3.9484e-05	1.4080e-11	1.1541e-08	9.9996e-01	1-2-3-4	9.9996e-01
DDHD2	MNEc.2.27.7478879.PC	2.6417e+00	4.7498e+00	4.8470e+00	-1.6934e-02	-4.5356e-01	-2.7353e-01	4.8389e+00	3.3867e+00	2.8785e+00	-8.9398e-02	-4.5077e-01	-4.4194e-01	4.8317e+00	3.8248e+00	2.6575e+00	-4.2347e-01	4.7548e+00	9.9726e-01	4.0082e-01	9.9436e-01	1.0000e+00	9.9970e-01	9.9820e-01	9.9970e-01	2.9639e-04	2.4261e-15	4.2408e-10	7.5086e-17	3.3588e-07	8.3849e-10	4.9245e-10	1.1186e-14	9.7456e-12	6.4695e-17	1.9101e-09	1.5032e-03	3.7548e-11	1.5375e-09	9.9820e-01	1-2-3-4	9.9820e-01
DDIT4	MNEc.2.1.59824799.PC	8.1368e-01	2.9353e+00	-2.8478e-01	2.2313e+00	-3.9223e-01	-2.1213e-01	1.3736e+00	-4.8483e-01	-4.2306e-01	2.6275e+00	2.7074e+00	-4.5049e-01	1.6792e+00	2.0965e+00	-5.7323e-01	3.7045e+00	2.9396e+00	8.4400e-01	4.6751e-01	7.5339e-01	9.9865e-01	1.0000e+00	9.9817e-01	1.0000e+00	1.4277e-07	2.8033e-11	3.1867e-08	5.6433e-15	7.5062e-09	7.3552e-12	1.6046e-11	3.8032e-10	9.1517e-07	4.1390e-15	8.7731e-11	1.8335e-03	1.4402e-12	1.3468e-03	9.9682e-01	1-2-3-4	9.9682e-01
DDOST	MNEc.2.2.33597924.BIEC2-468880	7.7102e-01	2.7595e+00	1.0692e+00	-8.6475e-02	-3.0526e-01	-4.9681e-01	1.3266e+00	1.1931e+00	6.7638e-01	2.5575e-01	-4.8551e-01	-6.3884e-01	2.1877e+00	1.4427e+00	9.3363e-01	-2.6781e-01	2.7650e+00	8.3062e-01	3.5158e-01	6.7561e-01	1.0000e+00	1.0000e+00	9.9939e-01	1.0000e+00	4.8345e-06	2.0215e-13	5.8351e-08	4.3913e-15	1.0097e-08	5.2517e-10	3.0237e-10	2.4218e-12	8.7977e-10	4.0204e-15	4.2399e-10	6.0987e-04	6.9345e-11	2.1516e-07	9.9939e-01	1-2-3-4	9.9939e-01
DDR1	MNEc.2.20.29837300.PC	5.7826e+00	8.2773e+00	1.7785e+00	-9.8485e-01	-5.6076e-01	6.1395e-02	1.0866e+00	6.8387e-01	2.0572e+00	-7.4558e-01	-4.8527e-01	-7.1624e-01	5.1082e-01	2.6750e+00	9.0755e-01	-7.7766e-01	8.2831e+00	1.0000e+00	3.2784e-01	9.9999e-01	1.0000e+00	1.0000e+00	1.0000e+00	1.0000e+00	7.5134e-11	7.7535e-20	9.8345e-14	4.8194e-20	1.7636e-14	4.9343e-16	2.2057e-14	7.3284e-19	2.6719e-15	1.0211e-20	2.7083e-17	3.1603e-08	1.9821e-16	2.0189e-13	1.0000e+00	1-2-3-4	1.0000e+00
DDRGK1	MNEc.2.22.19612657.BIEC2-585297	2.3545e+00	4.4873e+00	3.7929e-01	-4.4093e-01	2.8206e-01	6.2625e-01	-3.3139e-01	1.2816e+00	1.5921e+00	-4.0658e-01	8.1509e-02	2.3980e+00	3.0823e-01	1.3773e+00	3.8012e+00	1.8739e+00	4.4931e+00	9.9471e-01	5.2833e-01	9.9173e-01	1.0000e+00	1.0000e+00	9.9999e-01	1.0000e+00	1.8477e-08	1.6727e-15	4.2225e-09	1.0911e-15	4.1534e-12	1.2049e-11	4.6606e-11	9.8631e-15	6.0756e-11	8.1898e-14	1.0474e-13	9.8200e-06	9.5663e-10	5.5801e-07	9.9999e-01	1-2-3-4	9.9999e-01
DDX11	MNEc.2.6.30633990.PC	1.1469e+01	1.3951e+01	1.3766e+00	2.0458e+00	-3.2712e-01	1.3573e-01	4.5741e+00	4.1409e-01	3.3221e+00	1.0241e+00	3.4151e+00	-4.3178e-01	3.4185e+00	9.2195e+00	2.3564e+00	3.2869e+00	1.3957e+01	1.0000e+00	9.6235e-01	1.0000e+00	1.0000e+00	1.0000e+00	1.0000e+00	1.0000e+00	6.3133e-17	1.7638e-22	3.5705e-19	1.2125e-25	1.1488e-16	5.6206e-22	8.6052e-19	9.1420e-23	4.5037e-17	4.1675e-26	4.6426e-20	2.3473e-07	1.1813e-20	4.9665e-15	1.0000e+00	1-2-3-4	1.0000e+00
DDX18	MNEc.2.18.13258645.PC	2.6878e+00	5.0946e+00	2.2465e-01	-3.7676e-02	-5.0570e-01	9.4062e-02	7.0335e-01	-1.1246e-01	8.7404e-01	-7.4391e-03	1.4163e+00	9.6983e-02	8.5064e-01	2.8231e+00	9.7786e-01	2.9094e+00	5.1003e+00	9.9754e-01	5.6576e-01	9.9639e-01	1.0000e+00	1.0000e+00	9.9993e-01	1.0000e+00	3.1971e-09	1.0458e-15	1.7005e-10	7.9143e-17	1.1115e-11	1.2013e-13	2.2038e-12	6.1081e-15	3.2441e-10	1.0117e-16	9.0214e-14	6.7699e-05	3.5497e-13	1.4960e-06	9.9993e-01	1-2-3-4	9.9993e-01
DDX24	MNEc.2.24.36761232.PC	8.4702e+00	1.1028e+01	-1.6406e-01	-4.1952e-01	5.1184e-01	2.1056e+00	-5.6369e-01	8.9096e-01	2.1623e+00	-1.6361e-01	1.4458e+00	4.3954e+00	2.3215e-01	1.9399e+00	4.9123e+00	6.6977e+00	1.1034e+01	1.0000e+00	9.9999e-01	1.0000e+00	1.0000e+00	1.0000e+00	1.0000e+00	1.0000e+00	1.5236e-15	5.0630e-22	2.0651e-15	9.4783e-21	7.0094e-19	1.4122e-18	4.9913e-17	4.9723e-21	4.0504e-16	2.3458e-18	2.5328e-20	1.0334e-11	3.5601e-15	1.0717e-08	1.0000e+00	1-2-3-4	1.0000e+00
DDX39B	MNEc.2.20.31151862.PC	1.9009e+01	2.1978e+01	-3.2855e-01	9.9758e-01	-3.6234e-01	5.5418e-01	2.6454e+00	-7.5506e-01	1.2888e+00	1.6041e-01	3.6658e+00	-1.2962e-01	1.3436e+00	8.9666e+00	6.8463e-01	3.4018e+00	2.1983e+01	1.0000e+00	9.7516e-01	1.0000e+00	1.0000e+00	1.0000e+00	1.0000e+00	1.0000e+00	1.1710e-26	1.4849e-31	3.0970e-27	2.9891e-33	1.2733e-26	3.5815e-31	7.4978e-29	1.1770e-31	7.5440e-25	7.8608e-34	3.6747e-30	1.2334e-15	2.3658e-30	6.0856e-23	1.0000e+00	1-2-3-4	1.0000e+00
DDX52	MNEc.2.11.36899295.PC	1.1681e+00	2.8901e+00	-3.0604e-01	1.3727e+00	-6.8794e-02	-1.1010e-01	8.1677e-01	-2.4543e-01	-2.7130e-01	1.8140e+00	2.0348e+00	2.6873e-01	1.3895e+00	1.5459e+00	8.9544e-02	3.4189e+00	2.8953e+00	9.2445e-01	2.0514e-01	7.5204e-01	9.9923e-01	1.0000e+00	9.9943e-01	1.0000e+00	1.5085e-07	4.3077e-12	7.4464e-08	7.9199e-15	2.3109e-09	1.4163e-11	2.5252e-11	6.4834e-11	2.1582e-07	2.4058e-14	4.9961e-11	5.7264e-04	7.3511e-12	7.7431e-04	9.9865e-01	1-2-3-4	9.9865e-01
DDX54	MNEc.2.8.19394348.PC	7.0694e-01	2.6544e+00	-2.2288e-01	6.3654e-01	1.3252e+00	-4.0895e-01	7.7376e-01	1.0718e+00	-4.8233e-01	2.6537e+00	2.1260e-01	7.5896e-01	2.5919e+00	4.2629e-01	7.5566e-01	2.6065e+00	2.6601e+00	8.0884e-01	3.0345e-01	6.0794e-01	9.9979e-01	1.0000e+00	9.9992e-01	1.0000e+00	3.1433e-07	1.3608e-12	3.1743e-06	6.8480e-15	3.6014e-09	5.0594e-10	2.6727e-11	7.7127e-10	5.5924e-09	1.2799e-13	1.3699e-09	7.4812e-05	5.8636e-11	2.0521e-04	9.9972e-01	1-2-3-4	9.9972e-01
DDX55	MNEc.2.8.23239377.PC	2.3746e+00	4.5416e+00	-1.0951e-01	8.0263e-02	-2.3435e-01	-5.7507e-01	6.3425e-01	1.4600e-01	-2.6573e-01	1.1772e+00	-2.0503e-01	-3.2205e-01	2.1974e+00	6.9107e-01	4.9924e-01	1.4697e+00	4.5474e+00	9.9495e-01	7.6112e-01	9.9451e-01	1.0000e+00	1.0000e+00	1.0000e+00	1.0000e+00	5.2910e-09	4.9013e-15	1.1347e-09	6.0565e-17	3.3864e-11	7.7813e-13	5.7061e-13	3.3377e-13	2.7717e-11	1.3771e-16	7.1609e-12	1.7846e-06	4.2124e-13	1.9415e-07	1.0000e+00	1-2-3-4	1.0000e+00
DDX56	MNEc.2.4.15077751.BIEC2-850752	1.5663e+00	3.6258e+00	-3.7589e-01	6.9610e-01	1.1477e+00	-4.3405e-01	3.8337e-01	6.4274e-01	-4.3813e-01	2.4044e+00	5.9653e-01	1.1401e+00	1.8180e+00	7.5799e-01	1.1894e+00	3.5450e+00	3.6314e+00	9.6836e-01	4.9854e-01	9.4858e-01	9.9981e-01	1.0000e+00	9.9998e-01	1.0000e+00	2.3606e-08	1.6673e-13	2.2530e-07	6.9041e-16	1.5657e-10	2.0121e-11	3.1608e-12	4.6403e-11	1.4460e-09	3.2885e-14	2.4626e-11	1.7152e-05	1.7005e-11	1.9027e-04	9.9979e-01	1-2-3-4	9.9979e-01
DDX59	MNEc.2.30.27206909.PC	6.2720e+00	8.3703e+00	2.2179e+00	1.0882e+00	-2.6092e-01	-3.9204e-01	4.4989e+00	1.2048e+00	2.5347e+00	3.1988e-01	1.9372e+00	-6.4103e-01	3.6515e+00	8.0937e+00	1.7724e+00	1.0843e+00	8.3732e+00	1.0000e+00	4.0982e-01	1.0000e+00	1.0000e+00	1.0000e+00	9.9331e-01	1.0000e+00	1.6681e-10	7.4059e-18	1.5833e-13	1.3694e-20	3.6786e-11	1.3215e-15	5.3457e-14	6.8778e-18	5.7052e-13	9.8007e-21	3.0227e-14	6.6908e-03	1.1722e-15	1.1859e-11	9.9331e-01	1-2-3-4	9.9331e-01
DDX60L	MNEc.2.2.66508661.PC	6.1394e+00	8.3971e+00	2.9856e+00	1.4767e+00	-5.1935e-01	-5.4160e-01	5.5004e+00	1.6621e+00	2.7318e+00	7.2105e-01	1.1223e+00	-7.2823e-01	4.5433e+00	5.8348e+00	2.0490e+00	1.3788e+00	8.4029e+00	1.0000e+00	5.6917e-01	1.0000e+00	1.0000e+00	1.0000e+00	9.9997e-01	1.0000e+00	9.1869e-10	1.7032e-17	8.2108e-14	9.1247e-21	3.4708e-10	3.5616e-15	7.9131e-14	1.6288e-17	8.2140e-14	7.5390e-21	2.2152e-13	3.4657e-05	2.0837e-15	2.1969e-11	9.9997e-01	1-2-3-4	9.9997e-01
DEAF1	MNEc.2.12.31796662.PC	1.2809e+00	3.7286e+00	-2.0338e-01	-6.3289e-01	-4.3170e-01	-3.6080e-01	-4.2154e-01	2.8320e-02	-1.7361e-01	-6.7739e-01	-6.3274e-02	2.2647e-01	-1.5809e-01	5.2032e-01	9.6485e-01	1.1405e+00	3.7343e+00	9.4070e-01	6.6273e-01	9.2692e-01	1.0000e+00	1.0000e+00	9.9999e-01	1.0000e+00	2.7714e-08	6.1688e-15	4.6833e-09	6.4496e-16	1.9364e-11	3.8585e-12	4.5867e-12	3.0334e-14	2.4977e-10	3.1661e-15	2.0537e-13	7.8311e-06	8.0015e-12	5.9163e-07	9.9999e-01	1-2-3-4	9.9999e-01
DENND1C	MNEc.2.7.4011169.PC	2.9709e+00	5.2311e+00	-4.7629e-01	1.9176e-01	-1.1427e-01	-3.8955e-01	2.0533e-01	1.5082e-01	-3.4455e-01	8.1261e-01	6.9998e-01	2.3548e-01	1.6269e+00	1.0918e+00	9.9427e-01	2.3851e+00	5.2369e+00	9.9871e-01	6.2346e-01	9.9829e-01	1.0000e+00	1.0000e+00	1.0000e+00	1.0000e+00	4.6482e-10	1.2952e-15	3.0583e-10	1.8979e-17	2.5784e-12	1.6085e-13	9.7285e-14	2.9473e-14	4.5529e-11	1.0163e-16	3.9358e-13	9.1797e-07	2.6921e-13	3.2663e-07	1.0000e+00	1-2-3-4	1.0000e+00
DENND2D	MNEc.2.5.57294554.PC	4.9436e+00	6.9659e+00	-5.8355e-01	6.3732e-01	-5.7546e-01	-2.4658e-01	6.5657e-01	-6.8365e-01	-3.8473e-01	1.2758e+00	1.2477e+00	-2.2788e-01	1.9469e+00	1.7230e+00	-1.3981e-01	3.4499e+00	6.9717e+00	9.9999e-01	5.0130e-01	9.9998e-01	1.0000e+00	1.0000e+00	1.0000e+00	1.0000e+00	6.6863e-12	6.6535e-17	1.9473e-12	4.8574e-19	1.3420e-13	4.3360e-16	1.6331e-15	1.5767e-15	2.9588e-12	6.4390e-19	1.5142e-14	7.2295e-08	3.6405e-16	6.9827e-08	1.0000e+00	1-2-3-4	1.0000e+00
DENND3	MNEc.2.9.80088643.PC	1.0791e+00	3.2057e+00	-9.9106e-02	7.0474e-01	-3.6916e-01	3.4371e-01	1.0756e+00	-5.7369e-01	8.2264e-01	-5.5182e-02	2.8394e+00	7.3664e-02	1.6426e-01	3.7297e+00	5.0296e-01	2.3401e+00	3.1927e+00	9.0883e-01	5.0123e-01	8.5789e-01	9.9997e-01	1.0000e+00	9.5772e-01	1.0000e+00	1.1746e-07	4.4744e-13	1.8030e-08	1.0888e-14	2.0277e-09	3.2160e-12	1.5158e-10	4.2369e-13	6.6541e-07	7.4237e-15	1.4381e-12	4.2280e-02	9.2084e-12	3.1229e-05	9.5769e-01	1-2-3-4	9.5769e-01
DENND4A	MNEc.2.1.126181594.PC	1.2156e+00	3.0201e+00	-5.0628e-01	-4.8142e-01	1.5727e+00	-5.6881e-01	-6.5178e-01	1.0148e+00	-7.1906e-01	1.4470e+00	-7.0025e-01	1.2441e+00	1.4191e+00	-7.8259e-01	9.4449e-01	2.2908e+00	3.0259e+00	9.3175e-01	2.2931e-01	7.9085e-01	9.9995e-01	1.0000e+00	1.0000e+00	1.0000e+00	7.0515e-08	4.4683e-14	2.4180e-06	2.0417e-15	5.8241e-11	1.9116e-10	6.6761e-12	2.0642e-11	2.9447e-10	1.6850e-13	3.9648e-11	1.9925e-06	3.9020e-11	4.2738e-05	9.9995e-01	1-2-3-4	9.9995e-01
DENND6A	MNEc.2.16.30688386.PC	1.5205e+00	3.5690e+00	6.6593e-01	1.9689e-01	-3.4789e-01	8.2679e-02	1.9679e+00	8.4175e-02	1.1876e+00	-2.4422e-01	1.3312e+00	-2.9461e-01	1.2346e+00	3.8852e+00	7.4418e-01	7.1410e-01	3.5633e+00	9.6496e-01	4.9265e-01	9.4254e-01	1.0000e+00	1.0000e+00	9.7380e-01	1.0000e+00	2.9619e-07	6.0190e-14	8.2018e-09	2.5856e-15	6.8540e-09	6.3360e-12	1.5215e-10	1.1876e-13	8.9447e-09	1.3772e-15	7.3242e-12	2.6200e-02	6.9510e-12	3.2000e-07	9.7380e-01	1-2-3-4	9.7380e-01
DESI1	MNEc.2.28.37941442.PC	1.2113e+00	2.9882e+00	-2.4285e-01	1.5340e+00	-9.4035e-02	2.3949e-01	8.7422e-01	-5.8166e-02	-3.1504e-01	7.1451e-01	3.5786e+00	-2.7561e-01	3.9381e-01	3.2434e+00	-4.4093e-01	3.0133e+00	2.9839e+00	9.3111e-01	2.0279e-01	7.6800e-01	9.9975e-01	1.0000e+00	9.7723e-01	1.0000e+00	1.3919e-07	4.9824e-12	5.6052e-08	1.4132e-14	2.1044e-09	1.7390e-11	1.8216e-11	4.1135e-12	6.0224e-06	5.4805e-15	4.0254e-12	2.2765e-02	1.7289e-12	2.4276e-04	9.7699e-01	1-2-3-4	9.7699e-01
DESI2	MNEc.2.30.653256.PC	8.3324e-01	2.6830e+00	-5.3760e-01	-2.4946e-01	6.6703e-01	1.2871e-01	-5.0984e-01	1.1424e-01	-2.8367e-01	8.7582e-01	6.9208e-01	1.3853e+00	6.5200e-01	3.9873e-01	9.8151e-01	2.5002e+00	2.6886e+00	8.4984e-01	3.7632e-01	7.2043e-01	9.9985e-01	1.0000e+00	9.9993e-01	1.0000e+00	1.4260e-07	1.6568e-13	6.5301e-07	2.2115e-14	1.7552e-10	5.2236e-11	3.9543e-11	1.2044e-11	1.5796e-08	5.0698e-13	1.4732e-11	6.5745e-05	9.2357e-11	1.5043e-04	9.9978e-01	1-2-3-4	9.9978e-01
DEXI	MNEc.2.13.33492092.PC	9.2066e-01	3.0372e+00	-3.5852e-01	-5.1757e-01	2.4116e+00	-5.3562e-01	-5.4843e-01	2.1515e+00	-4.9187e-01	1.8639e+00	-5.1289e-01	1.7363e+00	1.9224e+00	-3.6905e-01	2.0836e+00	2.5293e+00	3.0429e+00	8.7376e-01	4.3883e-01	7.8577e-01	9.9991e-01	9.9998e-01	9.9999e-01	9.9998e-01	9.5276e-08	3.9531e-14	1.6041e-05	2.1190e-15	7.1042e-11	2.5176e-09	1.0831e-11	5.1840e-11	4.3586e-10	5.0327e-13	1.2145e-10	4.9645e-06	5.1686e-10	7.1160e-05	9.9991e-01	1-2-3-4	9.9991e-01
DFFB	MNEc.2.2.46106684.PC	1.1952e+00	3.0921e+00	2.3844e-03	-1.9070e-01	5.1160e-01	-2.9853e-01	1.9851e-01	1.1107e+00	-5.5446e-03	7.2628e-01	-6.3248e-02	4.5574e-01	1.6995e+00	6.0127e-01	1.2970e+00	1.2972e+00	3.0978e+00	9.2869e-01	3.1050e-01	8.3011e-01	1.0000e+00	1.0000e+00	9.9996e-01	1.0000e+00	1.9274e-07	7.3941e-14	1.7797e-07	3.2233e-15	3.4957e-10	2.0199e-10	2.9246e-11	3.3274e-12	1.0816e-09	2.3243e-14	6.4058e-11	4.0857e-05	7.4436e-11	3.6748e-06	9.9996e-01	1-2-3-4	9.9996e-01
DGKE	MNEc.2.11.31401303.PC	8.2250e+00	1.0066e+01	8.1849e-03	9.8237e-01	9.6335e-01	-3.9634e-01	1.8352e+00	1.6680e+00	2.6896e-01	3.3722e+00	9.3422e-01	9.5948e-01	5.2373e+00	2.9737e+00	2.8750e+00	3.9811e+00	1.0071e+01	1.0000e+00	4.3043e-01	1.0000e+00	1.0000e+00	1.0000e+00	1.0000e+00	1.0000e+00	2.0756e-14	1.1704e-19	5.3515e-14	2.7344e-22	1.6092e-15	7.7442e-17	5.8470e-18	1.5646e-16	1.1426e-15	7.8778e-21	2.3485e-14	1.0234e-09	2.9936e-16	1.8856e-10	1.0000e+00	1-2-3-4	1.0000e+00
DGKH	MNEc.2.17.28199238.PC	1.4196e+00	3.3761e+00	-2.2008e-01	-5.1415e-01	-2.0278e-02	-2.8244e-01	-5.0605e-02	5.7874e-02	2.1693e-02	1.6566e-02	-2.3814e-01	5.9311e-01	7.2144e-01	7.9316e-01	8.7619e-01	1.3972e+00	3.3818e+00	9.5620e-01	3.5480e-01	9.0347e-01	1.0000e+00	1.0000e+00	9.9997e-01	1.0000e+00	6.0048e-08	1.8257e-14	2.7194e-08	1.7394e-15	1.0243e-10	9.2996e-12	1.6192e-11	3.3759e-13	3.7599e-10	1.6583e-14	3.5039e-12	3.3049e-05	1.4689e-11	2.4054e-06	9.9996e-01	1-2-3-4	9.9996e-01
DGKQ	MNEc.2.3.118880031.PC	9.9357e-01	2.5535e+00	3.6288e+00	-2.2092e-01	-1.0003e-01	2.7908e-02	2.1033e+00	2.0433e+00	3.6689e+00	2.0872e-02	-3.3014e-01	-3.3231e-01	1.5703e+00	2.9775e+00	2.8267e+00	-3.7034e-01	2.5432e+00	8.9114e-01	2.9517e-01	7.4569e-01	1.0000e+00	9.9718e-01	9.6361e-01	9.9718e-01	2.8181e-03	2.3834e-13	1.5041e-07	2.3620e-14	9.7024e-08	5.9758e-09	4.7753e-07	2.2659e-12	2.0217e-09	1.3085e-14	1.6443e-10	3.3574e-02	8.7114e-09	2.7303e-07	9.6361e-01	1-2-3-4	9.6361e-01
DHCR7	MNEc.2.12.30541409.PC	2.3013e+00	4.3572e+00	-4.7382e-01	-6.4161e-01	2.1195e+00	-5.8852e-01	-6.4328e-01	1.3361e+00	-5.3961e-01	1.5671e+00	-6.9868e-01	2.1345e+00	1.4539e+00	-3.6589e-01	1.9767e+00	3.0772e+00	4.3630e+00	9.9402e-01	2.3547e-01	9.7926e-01	9.9999e-01	1.0000e+00	1.0000e+00	1.0000e+00	3.4967e-09	1.4219e-15	3.9191e-07	8.9787e-17	2.7330e-12	1.8433e-11	4.6440e-13	1.2527e-12	1.3600e-11	6.0249e-14	1.9765e-12	2.3934e-07	1.9339e-11	1.2025e-05	9.9999e-01	1-2-3-4	9.9999e-01
DHDH	MNEc.2.10.19322796.PC	6.7595e-01	2.7822e+00	3.1863e+00	-1.7731e-01	-2.8142e-01	1.5685e+00	3.3085e+00	2.5566e+00	2.1534e+00	2.9332e-01	5.9339e-01	6.8332e-01	4.1146e+00	2.4273e+00	2.0016e+00	3.5368e-01	2.7853e+00	7.9756e-01	3.6807e-01	6.3642e-01	1.0000e+00	9.9940e-01	9.9381e-01	9.9940e-01	6.0086e-04	1.5565e-13	5.8507e-08	4.8436e-13	9.1924e-07	1.1509e-08	8.6079e-09	2.5062e-12	1.0013e-08	8.0120e-14	3.4008e-08	5.5874e-03	7.6958e-10	8.5421e-07	9.9381e-01	1-2-3-4	9.9381e-01
DHRS1	MNEc.2.1.162173155.PC	7.6180e+00	1.0279e+01	6.0022e+00	-4.8604e-01	-2.3943e-01	2.4400e-01	6.7172e+00	5.7027e+00	4.3965e+00	-2.8567e-02	-3.8666e-01	-3.3070e-01	9.0299e+00	5.7449e+00	4.7135e+00	-4.9210e-01	1.0285e+01	1.0000e+00	9.9856e-01	1.0000e+00	1.0000e+00	1.0000e+00	1.0000e+00	1.0000e+00	1.2524e-08	2.4350e-21	2.0524e-15	7.3076e-22	7.5025e-11	5.1311e-13	4.7983e-14	3.8037e-20	3.3389e-17	2.4705e-22	8.9120e-11	3.6970e-07	1.2625e-14	3.8802e-15	1.0000e+00	1-2-3-4	1.0000e+00
DHRS3	MNEc.2.2.39846729.PC	1.4967e+00	3.4379e+00	1.4711e+00	-2.7825e-01	-3.2574e-02	-3.2759e-01	4.0840e-01	1.4091e+00	1.7972e+00	-5.1134e-01	-5.8302e-01	5.6757e-01	5.1988e-01	1.3309e+00	3.2265e+00	-1.0996e-02	3.4437e+00	9.6307e-01	3.3590e-01	9.1367e-01	1.0000e+00	1.0000e+00	9.9990e-01	1.0000e+00	2.5577e-06	2.7258e-14	2.2926e-08	1.3596e-15	2.5561e-10	1.8106e-10	8.3744e-10	8.6825e-14	1.4739e-10	1.3561e-14	1.9105e-12	9.8877e-05	2.8539e-09	8.1503e-08	9.9990e-01	1-2-3-4	9.9990e-01
DHRS4	MNEc.2.1.161966225.PC	8.2545e+00	1.0901e+01	4.3495e-01	-2.8012e-01	3.0635e+00	-4.8930e-01	1.1018e+00	3.1593e+00	6.1171e-02	2.4074e+00	-4.6729e-01	1.4430e+00	4.7203e+00	2.0081e+00	2.9339e+00	2.3696e+00	1.0907e+01	1.0000e+00	1.0000e+00	1.0000e+00	1.0000e+00	1.0000e+00	1.0000e+00	1.0000e+00	8.1043e-15	9.3463e-22	9.8502e-13	3.2263e-23	4.3456e-17	3.5083e-16	5.2961e-19	2.4797e-18	6.6253e-18	3.5053e-21	1.0437e-15	1.6191e-11	5.0101e-17	6.7426e-13	1.0000e+00	1-2-3-4	1.0000e+00
DHRS7B	MNEc.2.11.61018772.PC	8.9465e+00	1.1260e+01	2.0760e-01	-7.2927e-02	-5.5720e-01	5.1305e-01	1.1280e+00	5.2892e-02	1.9731e+00	-1.4977e-02	1.4253e+00	4.1503e-01	1.8729e+00	4.6245e+00	2.4599e+00	2.5077e+00	1.1266e+01	1.0000e+00	9.6669e-01	1.0000e+00	1.0000e+00	1.0000e+00	1.0000e+00	1.0000e+00	2.0993e-15	6.5848e-22	1.0314e-16	1.4183e-22	2.0180e-17	1.2005e-19	1.8907e-17	4.0995e-21	2.2618e-16	1.4370e-22	6.4842e-19	2.9271e-09	7.3557e-18	4.0515e-13	1.0000e+00	1-2-3-4	1.0000e+00
DHRS7C	MNEc.2.11.52380903.PC	5.6128e+00	8.1517e+00	-2.3666e-01	1.6690e+00	-4.7979e-01	-5.5933e-01	2.5665e+00	-6.7333e-01	-6.0509e-01	1.1977e+00	1.6463e+00	-6.7225e-01	4.0697e+00	3.6814e+00	-8.6314e-01	1.1757e+00	8.1575e+00	1.0000e+00	8.0616e-01	1.0000e+00	1.0000e+00	1.0000e+00	1.0000e+00	1.0000e+00	9.6902e-13	4.6663e-17	1.5826e-13	1.5414e-20	7.1105e-13	2.8951e-17	6.4108e-17	8.5889e-17	4.8312e-13	1.5090e-20	1.3098e-13	4.2838e-07	4.4883e-18	2.4216e-11	1.0000e+00	1-2-3-4	1.0000e+00
DHX16	MNEc.2.20.30435607.PC	5.0308e+00	7.7562e+00	9.8037e-01	-1.3610e-01	-6.2540e-01	-4.6627e-01	1.4770e+00	6.2941e-01	1.2183e+00	-2.3885e-01	3.9956e-01	-7.2082e-01	2.3627e+00	3.5688e+00	1.0961e+00	5.0751e-01	7.7619e+00	9.9999e-01	5.8127e-01	9.9998e-01	1.0000e+00	1.0000e+00	1.0000e+00	1.0000e+00	3.9707e-11	1.8172e-18	2.8136e-13	4.7476e-20	1.4386e-13	1.4451e-15	1.0614e-14	7.8142e-18	6.8043e-14	3.3546e-20	6.3939e-15	8.2169e-07	1.0158e-15	1.2925e-11	1.0000e+00	1-2-3-4	1.0000e+00
DHX29	MNEc.2.21.17100983.PC	1.9287e+00	4.0235e+00	1.1757e+00	1.4463e-01	-3.3766e-01	-4.1428e-01	1.9521e+00	1.1881e+00	9.2080e-01	4.3645e-01	4.3897e-01	-3.3265e-01	2.6874e+00	2.5710e+00	1.2776e+00	1.1024e+00	4.0290e+00	9.8602e-01	5.2481e-01	9.7813e-01	1.0000e+00	1.0000e+00	9.9955e-01	1.0000e+00	3.3647e-07	1.8743e-14	2.9493e-09	2.8920e-16	2.3217e-09	2.8272e-11	2.8910e-11	1.9995e-13	4.0265e-10	4.4314e-16	7.2975e-11	4.4630e-04	8.3377e-12	2.7484e-07	9.9955e-01	1-2-3-4	9.9955e-01
DHX32	MNEc.2.1.7190578.PC	2.3360e+00	4.2409e+00	1.8138e-02	1.8308e-01	-3.1151e-01	5.5527e-02	1.3133e+00	1.7378e-01	5.7783e-01	3.6425e-01	1.0416e+00	2.2726e-01	1.9229e+00	2.7225e+00	1.0483e+00	1.6280e+00	4.2465e+00	9.9448e-01	2.6083e-01	9.8267e-01	1.0000e+00	1.0000e+00	9.9962e-01	1.0000e+00	1.4189e-08	1.2414e-14	1.8988e-09	5.1712e-16	3.2325e-10	1.6581e-12	7.9556e-12	1.0264e-13	9.7767e-10	9.7509e-16	7.6075e-12	3.8344e-04	2.9812e-12	5.5878e-07	9.9962e-01	1-2-3-4	9.9962e-01
DHX35	MNEc.2.22.28713554.PC	7.8100e-01	3.0133e+00	-2.3183e-01	-2.8477e-01	2.4428e-01	1.6052e+00	-3.4583e-01	5.6903e-01	1.3308e+00	2.9553e-01	1.3594e+00	2.3153e+00	5.0457e-01	1.1676e+00	2.9321e+00	2.7094e+00	3.0190e+00	8.3383e-01	5.5797e-01	7.7174e-01	9.9989e-01	1.0000e+00	9.9982e-01	1.0000e+00	1.3474e-07	7.1379e-14	1.1529e-07	3.0958e-13	1.1966e-10	6.9563e-11	7.6057e-10	1.4795e-12	3.4315e-08	2.0165e-12	4.9028e-12	1.8045e-04	3.8519e-09	1.1380e-04	9.9971e-01	1-2-3-4	9.9971e-01
DHX37	MNEc.2.8.24412384.PC	7.0102e-01	2.9735e+00	3.1865e+00	1.7833e-02	-3.9676e-01	-4.6040e-01	3.5705e+00	2.0250e+00	1.9844e+00	-3.1231e-01	-1.1471e-02	-5.7574e-01	2.6556e+00	3.5967e+00	1.6396e+00	-2.5917e-01	2.9554e+00	8.0672e-01	7.3162e-01	7.8677e-01	1.0000e+00	9.9961e-01	9.4649e-01	9.9961e-01	3.8691e-04	1.5703e-13	2.8876e-08	2.9173e-15	1.0815e-06	2.1783e-09	3.7547e-09	4.0000e-13	1.6010e-09	2.8403e-15	7.6077e-10	5.3121e-02	2.1524e-10	1.3409e-07	9.4649e-01	1-2-3-4	9.4649e-01
DHX38	MNEc.2.3.20931588.PC	3.1629e+00	5.1755e+00	1.0060e+00	-1.0092e-01	4.3221e-01	-4.3310e-01	1.3274e+00	1.9972e+00	9.2572e-01	6.3672e-01	-7.3562e-02	2.1610e-01	2.4138e+00	2.4595e+00	2.6043e+00	1.1407e+00	5.1812e+00	9.9917e-01	4.0686e-01	9.9832e-01	1.0000e+00	1.0000e+00	9.9998e-01	1.0000e+00	1.6040e-08	7.5039e-16	1.2234e-09	1.9515e-17	3.8819e-11	1.2836e-11	2.0604e-12	2.2345e-14	8.7172e-12	1.1048e-16	2.7387e-12	2.4330e-05	1.2465e-11	2.1152e-08	9.9998e-01	1-2-3-4	9.9998e-01
DHX57	MNEc.2.15.58419376.PC	1.0064e+00	2.8816e+00	3.1133e-01	1.3449e-01	-1.3869e-01	-5.1419e-01	9.0455e-01	1.0760e+00	-3.6881e-01	6.4221e-01	-3.4846e-01	-5.3304e-01	2.1740e+00	3.5101e-01	4.2522e-01	6.2604e-01	2.8874e+00	8.9398e-01	2.7482e-01	7.3681e-01	1.0000e+00	1.0000e+00	9.9996e-01	1.0000e+00	6.3732e-07	2.5381e-13	6.4640e-08	3.1849e-15	2.8842e-09	3.0272e-10	2.0570e-11	4.4513e-12	9.1054e-10	3.8722e-15	3.1014e-10	3.7278e-05	1.6236e-11	1.2720e-06	9.9996e-01	1-2-3-4	9.9996e-01
DHX8	MNEc.2.11.19743681.PC	9.8150e-01	3.1220e+00	1.9422e+00	1.8470e-01	-2.0673e-01	-2.5416e-01	2.4106e+00	2.1630e+00	8.5938e-01	4.7242e-01	-4.2046e-01	-5.6733e-01	3.0000e+00	1.6948e+00	1.3407e+00	-2.1554e-01	3.1275e+00	8.8842e-01	5.3979e-01	8.3853e-01	1.0000e+00	9.9998e-01	9.9951e-01	9.9998e-01	1.5663e-05	1.6383e-13	3.1779e-08	3.3326e-15	5.3175e-08	2.1267e-09	2.0003e-10	1.7313e-12	4.4358e-10	2.0575e-15	1.1947e-09	4.7303e-04	7.6858e-11	1.0534e-07	9.9951e-01	1-2-3-4	9.9951e-01
DIAPH1	MNEc.2.14.36141682.PC	1.0954e+00	2.5786e+00	1.9015e+00	-4.1035e-01	1.0817e+00	3.0495e-01	1.5273e+00	3.2293e+00	8.6690e-01	1.0173e+00	-1.8253e-01	3.3321e-01	3.3043e+00	8.1155e-01	1.9125e+00	2.6788e-01	2.5843e+00	9.1190e-01	1.6097e-01	6.6843e-01	1.0000e+00	9.9995e-01	9.9973e-01	9.9995e-01	4.9838e-05	1.4544e-13	2.1574e-06	4.2192e-14	2.4312e-08	8.6556e-08	7.1114e-10	2.1212e-11	2.6806e-09	5.7176e-14	8.4117e-09	2.1627e-04	1.0017e-09	1.1203e-06	9.9973e-01	1-2-3-4	9.9973e-01
DIAPH3	MNEc.2.17.35779384.PC	1.9432e+00	4.0653e+00	-1.0457e-02	1.6331e-02	-2.7311e-01	5.4782e-01	3.7146e-01	8.7253e-02	1.1964e+00	1.0487e-01	1.1431e+00	5.5152e-01	8.7319e-01	2.0860e+00	1.7858e+00	1.6802e+00	4.0710e+00	9.8647e-01	5.6135e-01	9.8018e-01	1.0000e+00	1.0000e+00	9.9987e-01	1.0000e+00	1.9901e-08	1.2667e-14	3.1073e-09	2.4066e-15	5.5365e-11	2.0352e-12	4.9515e-11	8.4616e-14	1.8500e-09	3.0819e-15	1.0164e-12	1.3266e-04	2.4397e-11	9.4406e-07	9.9987e-01	1-2-3-4	9.9987e-01
DIEXF	MNEc.2.5.28039211.PC	1.7779e+00	4.0486e+00	3.2383e-01	1.9028e+00	1.9466e-01	-3.5711e-02	2.6460e+00	1.3189e+00	-2.4814e-01	2.9439e+00	9.2026e-01	-3.2999e-01	4.4218e+00	1.6416e+00	2.3844e-01	2.2563e+00	4.0543e+00	9.8032e-01	5.2100e-01	9.6907e-01	1.0000e+00	1.0000e+00	9.9995e-01	1.0000e+00	4.4659e-08	1.0136e-12	9.4821e-09	6.5255e-16	1.0827e-08	3.6060e-11	1.8491e-12	6.0709e-11	1.1510e-09	4.2078e-16	3.7357e-09	4.9559e-05	7.1904e-13	3.6969e-06	9.9995e-01	1-2-3-4	9.9995e-01
DIP2A	MNEc.2.26.40772636.PC	1.6338e+00	3.0859e+00	1.0649e+00	-3.0870e-01	-3.2284e-01	-1.7064e-01	8.6199e-01	7.4523e-01	1.3579e+00	-4.1185e-01	1.1746e-01	-2.6357e-01	8.3510e-01	2.2513e+00	1.4572e+00	1.4335e-01	3.0909e+00	9.7279e-01	1.9807e-01	8.9564e-01	1.0000e+00	1.0000e+00	9.9815e-01	1.0000e+00	2.2580e-06	5.7158e-14	2.6430e-08	4.3891e-15	1.6338e-09	8.8310e-11	6.8500e-10	2.4557e-13	1.6633e-09	4.4996e-15	8.8800e-12	1.8513e-03	1.0919e-10	2.6155e-07	9.9815e-01	1-2-3-4	9.9815e-01
DIP2C	MNEc.2.29.32863350.PC	1.0919e+00	2.8375e+00	-3.3941e-01	-1.1239e-01	3.2849e-02	-4.3122e-01	-1.7477e-01	1.6107e-01	-4.4261e-01	7.0305e-01	-2.2962e-01	-2.1592e-01	9.9381e-01	-2.3586e-02	2.3230e-01	8.4904e-01	2.8433e+00	9.1125e-01	3.1447e-01	7.9626e-01	1.0000e+00	1.0000e+00	9.9998e-01	1.0000e+00	1.5768e-07	1.5914e-13	1.0622e-07	4.2678e-15	2.6598e-10	4.0762e-11	1.9212e-11	5.6684e-12	1.3252e-09	8.8965e-15	2.2673e-11	1.7418e-05	1.1527e-11	2.3531e-06	9.9998e-01	1-2-3-4	9.9998e-01
DIS3	MNEc.2.17.46648708.PC	2.9782e+00	5.2174e+00	2.0018e-01	-2.1419e-01	-4.0885e-01	2.6839e-01	6.3721e-01	3.0697e-01	8.9134e-01	-2.5065e-01	9.6334e-01	1.9576e-01	1.2626e+00	2.3860e+00	1.4705e+00	1.3455e+00	5.2232e+00	9.9874e-01	7.0231e-01	9.9851e-01	1.0000e+00	1.0000e+00	9.9998e-01	1.0000e+00	2.2773e-09	5.2486e-16	1.6016e-10	8.9101e-17	7.1926e-12	2.3780e-13	1.7282e-12	2.6292e-15	8.6161e-11	9.5711e-17	1.7553e-13	1.8649e-05	8.3180e-13	3.0773e-08	9.9998e-01	1-2-3-4	9.9998e-01
DIS3L	MNEc.2.1.126193627.PC	6.9475e+00	9.4011e+00	2.5491e+00	7.7558e-01	-6.5070e-01	-5.6012e-01	4.0838e+00	1.6474e+00	1.6078e+00	1.8996e-01	-5.5401e-02	-6.1412e-01	4.6453e+00	3.7975e+00	1.3972e+00	-2.7134e-01	9.4068e+00	1.0000e+00	9.2266e-01	1.0000e+00	1.0000e+00	1.0000e+00	1.0000e+00	1.0000e+00	3.3317e-11	3.3587e-19	6.0126e-15	8.6640e-22	1.3178e-12	3.4117e-16	5.8937e-16	4.7511e-19	5.4066e-16	9.7149e-22	2.7758e-14	3.1517e-08	4.6033e-17	4.8717e-14	1.0000e+00	1-2-3-4	1.0000e+00
DISC1	MNEc.2.1.79924859.PC	5.0186e+00	7.4136e+00	8.7513e-01	-5.3501e-01	-2.9909e-01	-6.2221e-01	8.9343e-01	1.0273e+00	5.3017e-01	-2.9475e-01	-3.8890e-01	-1.7977e-01	1.5327e+00	2.0077e+00	1.7728e+00	9.7608e-01	7.4194e+00	9.9999e-01	8.7131e-01	9.9999e-01	1.0000e+00	1.0000e+00	1.0000e+00	1.0000e+00	6.8583e-11	1.5962e-18	1.3127e-12	7.2968e-20	8.2596e-14	7.9512e-15	4.7894e-15	1.5121e-17	2.4374e-14	2.5662e-19	2.0814e-15	4.9685e-08	1.0621e-14	8.3675e-11	1.0000e+00	1-2-3-4	1.0000e+00
DIXDC1	MNEc.2.7.20190021.PC	9.2468e-01	3.0396e+00	-5.4489e-01	-7.2517e-01	1.0168e+00	-7.9698e-01	-9.5117e-01	1.2025e+00	-9.8271e-01	4.1236e-02	-6.7621e-01	2.2875e-01	4.3044e-01	-9.3054e-01	6.9729e-01	-9.6734e-02	3.0454e+00	8.7478e-01	4.7728e-01	8.0110e-01	1.0000e+00	1.0000e+00	1.0000e+00	1.0000e+00	6.1683e-08	2.4372e-14	6.4277e-07	1.1543e-15	2.7946e-11	2.8152e-10	3.4783e-12	7.7541e-13	2.9756e-10	1.5551e-14	3.8907e-12	1.3550e-06	2.1114e-11	1.6740e-07	1.0000e+00	1-2-3-4	1.0000e+00
DLAT	MNEc.2.7.20458443.PC	6.9903e-01	2.3679e+00	7.1454e-01	1.1176e-02	-5.3812e-01	-5.2037e-01	1.5372e+00	3.1908e-01	-6.9152e-02	9.0710e-02	-4.3505e-01	-7.0639e-01	1.9252e+00	8.5476e-01	-5.3001e-02	-7.2992e-02	2.3734e+00	8.0601e-01	1.7025e-01	4.6076e-01	1.0000e+00	9.9999e-01	9.9961e-01	9.9999e-01	5.2646e-06	6.2373e-13	8.4113e-08	1.0249e-14	4.0406e-08	1.7294e-10	1.3387e-10	4.0810e-12	2.4350e-09	8.4801e-15	5.7091e-10	3.8815e-04	1.7622e-11	8.3034e-07	9.9961e-01	1-2-3-4	9.9961e-01
DLD	MNEc.2.4.8120052.PC	1.6853e+00	3.9238e+00	-3.1685e-02	-6.1580e-01	1.7102e+00	-5.2390e-01	-4.5473e-01	2.3248e+00	-1.9142e-01	1.2737e+00	-6.2771e-01	1.2580e+00	2.0876e+00	-1.9942e-01	2.2004e+00	2.1933e+00	3.9295e+00	9.7576e-01	4.8239e-01	9.5908e-01	1.0000e+00	1.0000e+00	1.0000e+00	1.0000e+00	2.6255e-08	4.0936e-15	4.1428e-07	2.8265e-16	1.1445e-11	4.8722e-10	2.8086e-12	1.7290e-12	4.3442e-11	2.1722e-14	2.3070e-11	9.5257e-07	8.7816e-11	4.2626e-06	9.9999e-01	1-2-3-4	9.9999e-01
DLG5	MNEc.2.1.65199811.PC	5.6598e+00	8.0581e+00	-4.8189e-01	-6.3099e-01	-7.4309e-02	1.2778e+00	-7.6326e-01	3.1120e-01	9.5443e-01	-3.9186e-01	9.5927e-01	2.6647e+00	4.2824e-02	9.1586e-01	3.8496e+00	3.9804e+00	8.0639e+00	1.0000e+00	8.4261e-01	1.0000e+00	1.0000e+00	1.0000e+00	1.0000e+00	1.0000e+00	6.8335e-13	2.9010e-19	4.9933e-13	1.3138e-18	4.1278e-16	3.4653e-16	2.8839e-15	2.7410e-18	1.2318e-13	4.0666e-17	1.5272e-17	9.1160e-10	2.8731e-13	1.9157e-08	1.0000e+00	1-2-3-4	1.0000e+00
DLGAP4	MNEc.2.22.27231555.PC	4.5564e+00	6.7445e+00	1.3039e+00	2.2587e+00	-1.3491e-01	-5.4246e-01	5.8760e+00	3.5194e-01	6.5551e-01	1.1738e+00	2.2548e+00	-4.4284e-01	4.2593e+00	5.8086e+00	1.2787e-01	1.7014e+00	6.7496e+00	9.9997e-01	6.3981e-01	9.9996e-01	1.0000e+00	1.0000e+00	9.9853e-01	1.0000e+00	8.5907e-10	4.6329e-15	8.9417e-12	4.0922e-19	3.7032e-08	7.8365e-15	2.9833e-14	2.0758e-15	5.0082e-11	6.5358e-19	5.1758e-12	1.4661e-03	1.1227e-15	2.0748e-09	9.9853e-01	1-2-3-4	9.9853e-01
DLST	MNEc.2.24.20216163.PC	6.8977e-01	2.7913e+00	3.9217e-01	-5.1138e-01	-1.1288e-01	-3.2815e-01	2.6277e-01	7.5966e-01	7.2193e-01	-1.3355e-01	-3.0828e-01	8.7422e-02	1.0659e+00	1.1242e+00	1.4740e+00	5.1973e-01	2.7970e+00	8.0265e-01	4.3267e-01	6.8003e-01	1.0000e+00	1.0000e+00	9.9973e-01	1.0000e+00	9.4522e-07	7.0630e-14	8.4461e-08	6.0182e-15	8.1018e-10	1.7990e-10	3.1212e-10	9.1846e-13	1.2297e-09	1.9896e-14	2.9770e-11	2.7228e-04	2.2368e-10	1.2261e-06	9.9973e-01	1-2-3-4	9.9973e-01
DNAAF5	MNEc.2.13.6327245.PC	1.4803e+00	4.0417e+00	-2.4227e-01	1.9839e+00	2.3927e-01	-5.5986e-01	2.1497e+00	5.2144e-01	-5.4433e-01	2.7730e+00	2.0458e+00	-7.9711e-02	3.4243e+00	2.2094e+00	1.7950e-01	3.5536e+00	4.0474e+00	9.6170e-01	8.6115e-01	9.6308e-01	9.9993e-01	1.0000e+00	9.9981e-01	1.0000e+00	1.2323e-08	1.2412e-12	1.0676e-08	1.9832e-16	3.5088e-09	5.8400e-12	9.4986e-13	4.1615e-11	1.5615e-08	7.6072e-16	3.8180e-10	1.8612e-04	6.3783e-13	7.4465e-05	9.9974e-01	1-2-3-4	9.9974e-01
DNAH10	MNEc.2.8.23761566.PC	1.5985e+00	3.5758e+00	-2.1544e-01	-6.2162e-01	1.9995e-01	-1.7701e-01	-4.5305e-01	6.0391e-01	2.4173e-01	3.3343e-02	-4.9374e-01	8.1390e-01	1.0300e+00	1.5110e-01	1.7737e+00	9.9907e-01	3.5816e+00	9.7056e-01	4.7689e-01	9.5004e-01	1.0000e+00	1.0000e+00	1.0000e+00	1.0000e+00	3.8322e-08	9.0006e-15	2.8510e-08	1.4000e-15	2.5602e-11	2.0644e-11	1.6968e-11	2.2155e-13	1.3179e-10	1.7408e-14	4.5025e-12	4.7578e-06	7.3248e-11	6.0728e-07	9.9999e-01	1-2-3-4	9.9999e-01
DNAH12	MNEc.2.16.30969659.PC	2.6389e+00	4.9619e+00	2.3381e+00	4.0592e-01	-4.3900e-01	-4.1818e-01	5.1319e+00	1.5417e+00	1.4656e+00	1.3058e-01	-1.9539e-02	-5.4480e-01	4.3724e+00	4.1887e+00	1.3473e+00	-1.1431e-02	4.9667e+00	9.9724e-01	9.2671e-01	9.9754e-01	1.0000e+00	1.0000e+00	9.9787e-01	1.0000e+00	5.6353e-07	3.9419e-15	2.6912e-10	3.3025e-17	4.0471e-07	7.3531e-12	1.1678e-11	1.1392e-14	1.6143e-11	3.1329e-17	4.0710e-10	2.1327e-03	1.1281e-12	2.4366e-09	9.9787e-01	1-2-3-4	9.9787e-01
DNAJA2	MNEc.2.3.1152157.PC	2.1170e+00	4.2633e+00	-6.1786e-01	-4.5025e-02	-2.0751e-01	2.1235e-01	-2.0069e-01	-5.1321e-01	-2.5866e-01	4.3407e-01	1.5223e+00	6.9955e-01	6.1799e-01	1.5362e+00	3.3455e-01	2.9141e+00	4.2690e+00	9.9089e-01	7.6118e-01	9.9012e-01	9.9999e-01	1.0000e+00	9.9998e-01	1.0000e+00	3.1155e-09	6.9721e-15	2.2911e-09	7.0468e-16	9.4003e-12	3.2373e-13	1.1009e-12	1.1447e-13	2.8081e-09	2.7473e-15	3.5802e-13	2.3712e-05	5.4723e-13	1.0255e-05	9.9997e-01	1-2-3-4	9.9997e-01
DNAJA4	MNEc.2.1.115911373.PC	8.3025e+00	1.0737e+01	-7.2732e-02	-7.7165e-02	-3.5177e-01	3.3917e+00	3.6397e-01	1.7939e-01	4.2929e+00	2.8169e-01	4.0001e+00	3.2913e+00	1.3864e+00	5.6304e+00	5.6225e+00	5.7203e+00	1.0743e+01	1.0000e+00	9.9942e-01	1.0000e+00	1.0000e+00	1.0000e+00	1.0000e+00	1.0000e+00	3.6735e-15	2.1759e-21	5.5233e-16	3.5787e-19	1.1594e-17	5.3605e-19	1.3174e-14	2.7086e-20	2.8356e-13	3.6068e-19	7.0596e-19	9.9007e-08	3.5688e-14	2.2059e-09	1.0000e+00	1-2-3-4	1.0000e+00
DNAJB13	MNEc.2.7.69143669.PC	6.7491e-01	2.8792e+00	1.1968e-01	5.9612e-01	6.6964e-02	-3.0597e-01	1.1872e+00	8.7704e-01	5.1010e-02	1.1200e+00	5.6987e-01	-7.7309e-02	2.4585e+00	1.4181e+00	7.6324e-01	1.1868e+00	2.8848e+00	7.9717e-01	5.9506e-01	7.3859e-01	1.0000e+00	1.0000e+00	9.9956e-01	1.0000e+00	4.1223e-07	7.3889e-13	1.0437e-07	5.1729e-15	5.5597e-09	1.9253e-10	5.4386e-11	1.3451e-11	7.5868e-09	1.1120e-14	6.0048e-10	4.3751e-04	3.5557e-11	4.6520e-06	9.9956e-01	1-2-3-4	9.9956e-01
DNAJB4	MNEc.2.5.84968908.PC	7.6896e-01	2.9601e+00	-3.5426e-02	-4.6432e-01	1.6361e+00	-4.1245e-01	-7.6865e-02	2.4385e+00	-2.0560e-01	9.6092e-01	-3.6561e-01	1.1155e+00	2.3174e+00	1.8341e-01	1.8671e+00	1.3899e+00	2.9658e+00	8.2995e-01	4.7630e-01	7.3730e-01	9.9999e-01	1.0000e+00	9.9998e-01	1.0000e+00	2.3943e-07	5.3370e-14	3.2128e-06	3.3606e-15	2.5130e-10	5.8220e-09	2.5005e-11	7.7406e-12	7.3068e-10	1.4391e-13	3.6022e-10	2.1156e-05	3.7495e-10	6.1656e-06	9.9997e-01	1-2-3-4	9.9997e-01
DNAJB5	MNEc.2.25.238944.PC	8.7200e+00	1.0689e+01	1.3294e+00	-4.4643e-01	6.8510e-01	1.1718e-01	2.0838e+00	2.5227e+00	1.7289e+00	6.5455e-01	8.2847e-01	1.6270e+00	4.2649e+00	5.2961e+00	3.4902e+00	3.7391e+00	1.0695e+01	1.0000e+00	6.2040e-01	1.0000e+00	1.0000e+00	1.0000e+00	1.0000e+00	1.0000e+00	1.0358e-13	1.0387e-21	6.7172e-15	2.1250e-22	6.7939e-16	1.3201e-16	4.0164e-17	7.1403e-20	2.1337e-16	8.7276e-21	5.9612e-16	5.1216e-08	2.9403e-16	2.5730e-11	1.0000e+00	1-2-3-4	1.0000e+00
DNAJC15	MNEc.2.17.27323179.PC	5.3714e+00	7.5118e+00	1.3788e+00	-3.6001e-01	-4.4697e-01	2.1489e+00	1.8915e+00	8.7759e-01	3.8978e+00	-5.1584e-01	2.4361e+00	1.7482e+00	1.6323e+00	6.3186e+00	3.9638e+00	2.5265e+00	7.5172e+00	9.9999e-01	5.4177e-01	9.9999e-01	1.0000e+00	1.0000e+00	9.9919e-01	1.0000e+00	1.7446e-10	1.9050e-18	7.4491e-13	3.4364e-17	6.5587e-13	4.4927e-15	8.9074e-12	7.2495e-18	1.2995e-11	1.7340e-17	2.0880e-15	8.1084e-04	1.3150e-12	2.3704e-09	9.9919e-01	1-2-3-4	9.9919e-01
DNAJC16	MNEc.2.2.36610645.PC	7.6425e-01	2.6798e+00	1.7437e+00	-4.1226e-01	2.8760e-01	5.4656e-01	1.7094e+00	7.0129e-01	2.0978e+00	-2.6922e-01	9.3277e-01	-3.3053e-02	8.3636e-01	3.3948e+00	1.1942e+00	1.2123e-01	2.6561e+00	8.2842e-01	2.6054e-01	6.0298e-01	1.0000e+00	9.9997e-01	9.3434e-01	9.9997e-01	2.7455e-05	1.1471e-13	2.7456e-07	5.8301e-14	2.9289e-08	2.0331e-10	9.5877e-09	8.6873e-13	2.7693e-08	1.9489e-14	2.2686e-11	6.5631e-02	1.5180e-10	6.3317e-07	9.3434e-01	1-2-3-4	9.3434e-01
DNAJC21	MNEc.2.21.30263795.PC	3.4100e+00	5.5414e+00	-5.3707e-01	7.4426e-01	7.4614e-01	-5.9476e-01	4.1085e-01	5.7133e-01	-7.2352e-01	2.8243e+00	6.8297e-01	4.0075e-01	2.8866e+00	6.5399e-01	5.6599e-01	4.0536e+00	5.5472e+00	9.9953e-01	4.9937e-01	9.9922e-01	9.9999e-01	1.0000e+00	1.0000e+00	1.0000e+00	1.9778e-10	2.2621e-15	1.0853e-09	5.7908e-18	2.0255e-12	2.0729e-13	1.9895e-14	1.4819e-12	2.1427e-11	7.2774e-17	3.5026e-12	1.6393e-07	4.9145e-14	7.4520e-06	9.9999e-01	1-2-3-4	9.9999e-01
DNAJC27	MNEc.2.15.71024971.PC	6.6826e-01	2.1644e+00	2.7659e-01	1.1315e+00	-2.5006e-01	-3.0871e-01	1.8216e+00	1.2845e-01	5.3549e-02	6.3647e-01	7.0337e-01	-3.6793e-01	1.6045e+00	1.8534e+00	8.8082e-02	6.1236e-01	2.1675e+00	7.9469e-01	1.2691e-01	3.7250e-01	9.9999e-01	1.0000e+00	9.9382e-01	1.0000e+00	3.0677e-06	1.3145e-11	2.6081e-07	2.6654e-14	1.2424e-07	1.7811e-10	2.8366e-10	2.2905e-11	5.3497e-08	2.9530e-14	4.3577e-10	6.1812e-03	3.8953e-11	6.4270e-06	9.9381e-01	1-2-3-4	9.9381e-01
DNAJC28	MNEc.2.26.29899462.PC	5.6848e+00	7.7815e+00	1.2594e+00	5.9184e-01	1.2015e-01	8.4977e-02	2.6111e+00	2.3721e+00	2.4409e+00	1.6497e+00	1.4407e+00	6.1498e-01	4.8901e+00	4.6821e+00	3.7810e+00	2.7065e+00	7.7873e+00	1.0000e+00	4.0565e-01	9.9999e-01	1.0000e+00	1.0000e+00	9.9999e-01	1.0000e+00	7.1201e-11	9.1617e-18	1.4772e-12	1.5935e-19	1.8478e-12	7.5378e-14	1.6713e-13	5.7030e-16	7.0559e-13	6.8562e-19	2.0314e-12	1.0061e-05	4.6383e-13	1.9276e-09	9.9999e-01	1-2-3-4	9.9999e-01
DNAJC7	MNEc.2.11.20573534.PC	8.5419e-01	3.0513e+00	-4.7522e-01	6.5080e-01	3.0285e-01	-2.9826e-01	2.9183e-01	-4.8795e-02	-4.6797e-01	1.9111e+00	1.3563e+00	2.7233e-01	1.5756e+00	1.1578e+00	1.4908e-01	2.8991e+00	3.0570e+00	8.5589e-01	5.0145e-01	7.8241e-01	9.9984e-01	1.0000e+00	9.9984e-01	1.0000e+00	7.0487e-08	5.6380e-13	1.2088e-07	3.5426e-15	4.7599e-10	1.5365e-11	1.1076e-11	5.5928e-11	3.1215e-08	1.6735e-14	5.2903e-11	1.6165e-04	5.8163e-12	1.6139e-04	9.9968e-01	1-2-3-4	9.9968e-01
DNAL4	MNEc.2.28.35236615.PC	3.8295e+00	6.4125e+00	-1.9416e-01	1.2523e-01	-3.2064e-01	4.7652e-01	5.7851e-01	2.0781e-01	8.4488e-01	2.5918e-01	1.2303e+00	8.5127e-01	1.6670e+00	2.2794e+00	2.5429e+00	2.1267e+00	6.4183e+00	9.9982e-01	9.9966e-01	9.9985e-01	1.0000e+00	1.0000e+00	1.0000e+00	1.0000e+00	5.8611e-11	7.3178e-17	1.2522e-11	9.1814e-18	4.0096e-13	1.2077e-14	9.9095e-14	5.4271e-16	1.0167e-11	2.7630e-17	2.8427e-14	9.3110e-07	6.2705e-13	1.1865e-08	1.0000e+00	1-2-3-4	1.0000e+00
DND1	MNEc.2.14.36022354.PC	6.6033e+00	8.8836e+00	2.0242e+00	2.0594e+00	-3.1454e-01	-1.7515e-01	5.5007e+00	2.0165e+00	9.3682e-01	2.7914e+00	9.7404e-01	-5.8957e-01	6.9513e+00	4.3070e+00	1.3361e+00	1.8124e+00	8.8894e+00	1.0000e+00	9.2130e-01	1.0000e+00	1.0000e+00	1.0000e+00	1.0000e+00	1.0000e+00	3.2756e-11	2.1256e-17	4.2921e-14	6.9206e-21	1.1328e-10	2.6277e-15	4.1389e-16	6.2469e-16	1.9047e-14	3.3841e-21	1.8486e-11	3.3535e-07	1.3163e-16	1.9448e-11	1.0000e+00	1-2-3-4	1.0000e+00
DNLZ	MNEc.2.25.37000246.PC	1.2842e+00	3.7797e+00	1.4867e-01	-1.1044e-01	-4.8228e-01	-2.0129e-01	7.2674e-01	2.5639e-01	2.5320e-01	-1.6965e-01	5.7651e-01	-1.6581e-01	1.3272e+00	1.5343e+00	8.4819e-01	1.1025e+00	3.7855e+00	9.4112e-01	8.2583e-01	9.4093e-01	1.0000e+00	1.0000e+00	9.9993e-01	1.0000e+00	5.5414e-08	1.8261e-14	3.7054e-09	8.2777e-16	2.4218e-10	5.7990e-12	1.0894e-11	8.6806e-14	9.6871e-10	1.1406e-15	5.5809e-12	7.1899e-05	5.4373e-12	4.8184e-07	9.9993e-01	1-2-3-4	9.9993e-01
DNM1	MNEc.2.25.31581060.PC	1.4990e+00	3.8665e+00	-4.3893e-01	-7.1872e-02	9.1930e-02	-5.2236e-01	9.0092e-03	3.3009e-01	-5.4763e-01	5.4900e-01	-1.4720e-02	-1.9560e-01	1.4388e+00	5.2836e-01	3.3019e-01	8.9662e-01	3.8723e+00	9.6325e-01	7.2168e-01	9.5805e-01	1.0000e+00	1.0000e+00	9.9999e-01	1.0000e+00	1.1728e-08	1.6341e-14	1.1383e-08	3.2362e-16	3.7984e-11	5.6266e-12	1.4111e-12	3.7187e-13	2.0331e-10	8.7201e-16	5.9093e-12	5.8067e-06	1.3508e-12	2.4559e-07	9.9999e-01	1-2-3-4	9.9999e-01
DNMT3A	MNEc.2.15.70058636.PC	2.3089e+00	4.6858e+00	7.4584e-01	-2.4140e-01	-2.3837e-01	-3.6481e-01	1.0142e+00	1.1202e+00	1.1295e+00	-7.4636e-02	3.0239e-01	-1.2680e-01	1.5443e+00	3.0195e+00	1.9822e+00	8.3034e-01	4.6914e+00	9.9412e-01	8.9880e-01	9.9459e-01	1.0000e+00	1.0000e+00	9.9973e-01	1.0000e+00	2.7211e-08	1.6769e-15	8.0669e-10	7.0525e-17	5.8288e-11	5.2614e-12	1.0172e-11	1.3413e-14	6.3978e-11	1.5491e-16	1.1422e-12	2.7281e-04	9.1912e-12	3.1965e-08	9.9973e-01	1-2-3-4	9.9973e-01
DNMT3L	MNEc.2.26.39528522.PC	7.8929e-01	2.6075e+00	1.3128e+00	-2.9151e-01	-4.5054e-01	-4.4722e-01	1.8163e+00	7.9097e-01	4.6684e-01	-4.9221e-01	-5.0141e-01	-3.6901e-01	1.3709e+00	8.8103e-01	1.3073e+00	-3.3750e-01	2.6131e+00	8.3646e-01	1.8585e-01	5.3430e-01	1.0000e+00	9.9999e-01	9.9975e-01	9.9999e-01	1.2022e-05	1.7894e-13	5.9270e-08	6.9862e-15	4.4251e-08	2.9525e-10	2.6489e-10	6.1412e-13	1.2038e-09	1.0621e-14	9.1754e-11	2.3750e-04	2.3268e-10	2.6010e-07	9.9975e-01	1-2-3-4	9.9975e-01
DOCK10	MNEc.2.6.13564939.BIEC2-941612	8.0275e-01	2.5297e+00	2.5737e-01	-9.7110e-02	1.6076e-01	-1.0277e-01	1.2628e+00	1.0457e+00	-3.4789e-01	4.3422e-01	-5.0324e-01	-3.9956e-01	2.1659e+00	3.0030e-01	1.1028e-01	-2.4034e-01	2.5354e+00	8.4065e-01	1.4106e-01	4.7315e-01	1.0000e+00	1.0000e+00	9.9992e-01	1.0000e+00	1.2659e-06	3.3490e-13	2.8970e-07	1.8471e-14	1.4799e-08	6.3501e-10	4.8546e-11	6.2013e-12	1.4339e-09	1.1842e-14	6.8456e-10	7.4600e-05	1.7682e-11	3.8914e-07	9.9992e-01	1-2-3-4	9.9992e-01
DOCK3	MNEc.2.16.36180941.PC	1.5833e+00	3.3046e+00	1.0242e+00	-2.4250e-01	2.1183e-01	-5.3329e-01	1.1612e+00	1.7767e+00	3.4085e-01	4.4761e-01	-4.0345e-01	-1.0806e-02	2.2989e+00	9.8748e-01	1.5881e+00	7.9817e-01	3.3104e+00	9.6954e-01	2.8002e-01	9.1514e-01	1.0000e+00	1.0000e+00	9.9994e-01	1.0000e+00	1.2422e-06	4.0229e-14	5.4705e-08	1.1508e-15	1.9665e-09	5.7372e-10	3.9802e-11	1.0737e-12	3.0291e-10	4.8662e-15	1.5613e-10	6.0943e-05	8.9204e-11	7.1389e-07	9.9994e-01	1-2-3-4	9.9994e-01
DOCK9	MNEc.2.17.68296478.PC	3.5866e+00	5.4956e+00	-6.5248e-01	-4.7602e-01	6.3292e-02	-6.9173e-01	-7.2551e-01	-2.0060e-01	-8.2125e-01	2.5344e-01	-4.5041e-01	1.7017e-01	1.6218e-01	-4.4889e-01	5.0680e-01	1.9018e+00	5.5014e+00	9.9969e-01	3.4363e-01	9.9925e-01	1.0000e+00	1.0000e+00	1.0000e+00	1.0000e+00	1.6850e-10	1.5138e-16	2.5034e-10	5.1474e-18	1.6444e-13	3.8947e-14	1.7654e-14	4.4234e-15	1.7514e-12	4.7557e-17	7.3416e-15	1.4375e-08	4.7655e-14	5.8380e-08	1.0000e+00	1-2-3-4	1.0000e+00
DOK6	MNEc.2.8.84089877.PC	7.4162e-01	2.5887e+00	-2.7320e-01	-4.3472e-01	1.3875e+00	3.9765e-02	-3.4653e-01	1.1507e+00	8.1437e-02	5.9189e-01	4.1602e-01	1.5461e+00	8.7829e-01	7.9474e-01	1.5984e+00	1.9859e+00	2.5943e+00	8.2088e-01	1.9371e-01	5.1725e-01	9.9994e-01	1.0000e+00	9.9980e-01	1.0000e+00	3.2568e-07	1.3436e-13	4.2624e-06	2.2388e-14	3.1762e-10	7.0582e-10	1.1388e-10	7.7827e-12	1.0393e-08	9.1222e-13	3.0819e-11	2.0331e-04	4.7491e-10	5.7191e-05	9.9973e-01	1-2-3-4	9.9973e-01
[truncated: 3,169 more rows]
