# Supplementary material for: eQTL discovery and their association with severe equine asthma in European Warmblood horses
Source: BMC Genomics. 2018 Aug 2;19:581. doi: 10.1186/s12864-018-4938-9 (PMC6090848; doi:10.1186/s12864-018-4938-9)
Supplement: Supplementary file 1 — Figure S1. Minimum D-statistics determine mean read count cutoffs. Figure S2. PCA plots of normalized variance stabilized RNAseq counts after KS test filter. Figure S3. PCA plots of 1,056,195 SNP genotypes and colored by cohort. Figure S4. Matrix eQTL histograms and QQ-plots for all p-values for all cis and trans eQTL analyses using tag SNPs for the MCK1 treatment. Figure S5. Low confidence cis eQTLs. Figure S6. Joint modeling with eQTLBMA with possible overestimation of shared eQTLs across all PBMC treatments. Figure S7. Distance between eSNPs with the lowest FDR values per gene is small. Figure S8.. Enrichment of SNPs in trans regulatory hotspots genome wide. Figure S9. GWAS for RAO. Figure S10. Loss of DEXI gene expression regulation in HDE. Figure S11. Cis trans eQTL plot for all eQTLs for treatment HDE9. Table S1. High confidence additive linear cis eQTLs from the MCK treatment. Table S2. Low confidence additive linear cis eQTLs from the MCK treatment. Table S3. High confidence additive linear trans eQTLs from the MCK treatment. Table S4. Low confidence additive linear trans eQTLs from the MCK treatment. Table S5. High confidence additive linear cis eQTLs from the LPS treatment. Table S6. Low confidence additive linear cis eQTLs from the LPS treatment. Table S7. High confidence additive linear trans eQTLs from the LPS treatment. Table S8. Low confidence additive linear trans eQTLs from the LPS treatment. Table S9. High confidence additive linear cis eQTLs from the RCA treatment. Table S10. Low confidence additive linear cis eQTLs from the RCA treatment. Table S11. High confidence additive linear trans eQTLs from the RCA treatment. The eQTLs reported are limited to one eQTL per gene, representing the eSNP with the lowest FDR value for each gene. Table S12. Low confidence additive linear trans eQTLs from the RCA treatment. Table S13. High confidence additive linear cis eQTLs from the HDE treatment. Table S14. Low confidence additive linear cis eQTLs from the HDE [file 12864_2018_4938_MOESM1_ESM.zip › S19_Table.csv]

MNEc.2.11.60892596.PC	COL26A1	0.359990117309883	7.69275012192065	3.22533263154213e-11	0.000219228364577129
MNEc.2.11.60892596.PC	FSTL4	0.390722407484887	7.41665043634544	1.11172728108667e-10	0.000572759253583828
MNEc.2.11.60892596.PC	MACROD1	0.312078263399739	7.30813265136684	1.80482704093269e-10	0.000818685899790886
MNEc.2.11.60892596.PC	TTN	0.363830008221947	7.2911840219773	1.94651090336474e-10	0.000866736144926199
MNEc.2.11.60892596.PC	SGCD	0.382552545400521	7.21931446141366	2.68095071176425e-10	0.00110483993309999
MNEc.2.11.60892596.PC	HMCN2	0.406082184434477	7.15513209378297	3.56651349561587e-10	0.00135923843561242
MNEc.2.11.60892596.PC	CACNA2D3	0.433286947274298	7.11968765998496	4.17455587812273e-10	0.00151581341301486
MNEc.2.11.60892596.PC	AGAP1	0.3229240403984	7.05309360230728	5.60897971244622e-10	0.00188858323148019
MNEc.2.11.60892596.PC	SLIT1	0.305694084872226	7.01575277506781	6.61768593875816e-10	0.00215989185651407
MNEc.2.11.60892596.PC	ATP2B2	0.366592017359799	6.87961251224999	1.20751489017485e-09	0.00316662353032841
MNEc.2.11.60892596.PC	RBFOX3	0.404793113657535	6.85425501414952	1.35026637283119e-09	0.00339959925259283
MNEc.2.11.60892596.PC	NTM	0.447437690863849	6.7851515237393	1.83003445065073e-09	0.0041760007553429
MNEc.2.11.60892596.PC	RBFOX1	0.449729315514816	6.71521818768758	2.48753325591533e-09	0.00507001786838238
MNEc.2.11.60892596.PC	SHANK2	0.482305566094919	6.69837332047549	2.67812052111319e-09	0.00529677706960453
MNEc.2.11.60892596.PC	ASIC2	0.502306723369838	6.69546293657405	2.71248626899589e-09	0.00533568690426783
MNEc.2.11.60892596.PC	SLIT3	0.37087232324307	6.68750870670127	2.80865668665359e-09	0.00545933284517596
MNEc.2.11.60892596.PC	TSPAN18	0.339146477246408	6.65710546117577	3.20843590397952e-09	0.00594258419032012
MNEc.2.11.60892596.PC	CA10	0.365487834942389	6.61989888459753	3.77513051009124e-09	0.00654398168870965
MNEc.2.11.60892596.PC	TCERG1L	0.321586447316942	6.60524766197886	4.02458200552234e-09	0.00682458078082069
MNEc.2.11.60892596.PC	GRID1	0.436953675821891	6.59612040696422	4.18817143345064e-09	0.00697910477273567
MNEc.2.11.60892596.PC	CUX2	0.292189895356962	6.54933804309277	5.13592964743813e-09	0.00784880047297724
MNEc.2.11.60892596.PC	LOC100629268	0.31337297974891	6.54254618875227	5.29014550191024e-09	0.00799332902479897
MNEc.2.11.60892596.PC	ROBO2	0.324233173574331	6.5390210623311	5.37198673770103e-09	0.00806948942448102
MNEc.2.11.60892596.PC	NTRK3	0.316091866613196	6.52668302577868	5.66843641247687e-09	0.00834986356170371
MNEc.2.11.60892596.PC	DPP6	0.39199752665165	6.51340840203036	6.00550466785921e-09	0.0086461343793363
MNEc.2.11.60892596.PC	LOC100146449	0.305481375013559	6.4829736058477	6.85509470020482e-09	0.00938148794988608
MNEc.2.11.60892596.PC	KIF26B	0.327129038249893	6.45644995311389	7.69189988567268e-09	0.0100176154346615
MNEc.2.11.60892596.PC	CFAP61	0.235515682952151	6.4040863263457	9.652046439132e-09	0.0113253201073936
MNEc.2.11.60892596.PC	LOC100630632	0.273375341727265	6.26225829656288	1.78029572473852e-08	0.0155529909045478
MNEc.2.11.60892596.PC	CCDC85C	0.200296939169092	6.21555009565514	2.17604469529973e-08	0.0172204416309069
MNEc.2.11.60892596.PC	SLC9A9	0.237828541101944	6.20721419001277	2.25530411027097e-08	0.0175616066900781
MNEc.2.11.60892596.PC	PTPRT	0.389221141173469	6.14564408345555	2.93607428340482e-08	0.0198546682881312
MNEc.2.11.60892596.PC	EFCAB6	0.313833687665358	6.14307022801642	2.96857775902478e-08	0.0199600210152262
MNEc.2.11.60892596.PC	CADPS	0.3037355452213	6.14157670123554	2.98760124254524e-08	0.0200082239377012
MNEc.2.11.60892596.PC	CADPS2	0.229106506836502	6.04692354624091	4.47405829920694e-08	0.0242649204746671
MNEc.2.11.60892596.PC	GPC6	0.332988399004848	6.04148627682103	4.57877708819507e-08	0.0244756492504604
MNEc.2.11.60892596.PC	KCND2	0.284772774333484	6.01930899817564	5.03154834122767e-08	0.0255525525623393
MNEc.2.11.60892596.PC	TRHDE	0.209806711793657	5.99811986896579	5.50532308251494e-08	0.0266342865596464
MNEc.2.11.60892596.PC	DCDC5	0.269236555639336	5.94046155419057	7.02901903386731e-08	0.0297822100872776
MNEc.2.11.60892596.PC	KCNQ1	0.274987269497483	5.84802184793042	1.03821120829088e-07	0.0353302861436694
MNEc.2.11.60892596.PC	LOC106781699	0.280587392408145	5.84244100954344	1.06287637448345e-07	0.0357214366163309
MNEc.2.11.60892596.PC	KCNH1	0.257712055677134	5.80685182463678	1.23432276335475e-07	0.0380065854805557
MNEc.2.11.60892596.PC	PAPPA	0.296030069297219	5.7788962651522	1.38785838372547e-07	0.0397986988342685
MNEc.2.11.60892596.PC	DPP10	0.253142736617794	5.74654781287612	1.58910283671295e-07	0.0421117558187302
