# Supplementary material for: eQTL discovery and their association with severe equine asthma in European Warmblood horses
Source: BMC Genomics. 2018 Aug 2;19:581. doi: 10.1186/s12864-018-4938-9 (PMC6090848; doi:10.1186/s12864-018-4938-9)
Supplement: Supplementary file 1 — Figure S1. Minimum D-statistics determine mean read count cutoffs. Figure S2. PCA plots of normalized variance stabilized RNAseq counts after KS test filter. Figure S3. PCA plots of 1,056,195 SNP genotypes and colored by cohort. Figure S4. Matrix eQTL histograms and QQ-plots for all p-values for all cis and trans eQTL analyses using tag SNPs for the MCK1 treatment. Figure S5. Low confidence cis eQTLs. Figure S6. Joint modeling with eQTLBMA with possible overestimation of shared eQTLs across all PBMC treatments. Figure S7. Distance between eSNPs with the lowest FDR values per gene is small. Figure S8.. Enrichment of SNPs in trans regulatory hotspots genome wide. Figure S9. GWAS for RAO. Figure S10. Loss of DEXI gene expression regulation in HDE. Figure S11. Cis trans eQTL plot for all eQTLs for treatment HDE9. Table S1. High confidence additive linear cis eQTLs from the MCK treatment. Table S2. Low confidence additive linear cis eQTLs from the MCK treatment. Table S3. High confidence additive linear trans eQTLs from the MCK treatment. Table S4. Low confidence additive linear trans eQTLs from the MCK treatment. Table S5. High confidence additive linear cis eQTLs from the LPS treatment. Table S6. Low confidence additive linear cis eQTLs from the LPS treatment. Table S7. High confidence additive linear trans eQTLs from the LPS treatment. Table S8. Low confidence additive linear trans eQTLs from the LPS treatment. Table S9. High confidence additive linear cis eQTLs from the RCA treatment. Table S10. Low confidence additive linear cis eQTLs from the RCA treatment. Table S11. High confidence additive linear trans eQTLs from the RCA treatment. The eQTLs reported are limited to one eQTL per gene, representing the eSNP with the lowest FDR value for each gene. Table S12. Low confidence additive linear trans eQTLs from the RCA treatment. Table S13. High confidence additive linear cis eQTLs from the HDE treatment. Table S14. Low confidence additive linear cis eQTLs from the HDE [file 12864_2018_4938_MOESM1_ESM.zip › S1_Table.tsv.csv]

SNP	gene	beta	t-stat	p-value	FDR	Ref	Alt
MNEc.2.15.8251696.PC	LOC106781720	-0.477042757142951	-15.0641201980475	8.33268726229933e-24	2.98595712156603e-18	T	C
MNEc.2.10.24080540.PC	KIR-ILTA	2.0501062741257	14.7185460889564	2.91854856731859e-23	8.21731733403631e-18	C	A
MNEc.2.10.17526347.PC	KPTN	-0.462075346144915	-14.532242737101	5.7729355443316e-23	1.42222364797778e-17	C	T
MNEc.2.5.35295150.PC	LOC102148180	-1.21990721280944	-13.766658890604	9.97546326072893e-22	1.70960747138175e-16	C	T
MNEc.2.11.2851094.PC	GAA	-0.793469987991543	-13.6139160965232	1.77714293317861e-21	2.59447663798982e-16	T	C
MNEc.2.13.17704648.PC	CRCP	0.252250851917636	13.396723111087	4.06020662339166e-21	5.51875744885514e-16	C	T
MNEc.2.25.38764236.PC	LOC100147680	0.51108974617703	13.0003996669566	1.86199922751053e-20	1.98366779270945e-15	C	T
MNEc.2.10.14843277.PC	ZNF404	0.25876833603025	12.8011373936628	4.03418510313246e-20	3.97545644494733e-15	G	A
MNEc.2.3.5977300.PC	AKTIP	0.254175923744172	12.5801245779184	9.56485856859817e-20	8.48150520754095e-15	G	A
MNEc.2.30.12381904.PC	LOC100050174	0.27439228454966	12.5770020185329	9.68265097065157e-20	8.48150520754095e-15	G	A
MNEc.2.3.23991075.BIEC2-774390	LDHD	-0.478249526902167	-12.3282947982279	2.57655091714652e-19	2.03123370642594e-14	C	A
MNEc.2.15.39576272.PC	KIAA1841	-0.322346994581805	-11.9114709558789	1.35087182179473e-18	8.32003854706871e-14	C	T
MNEc.2.20.31131020.PC	DDX39B	-0.452073269812802	-11.8917171727217	1.4619617342572e-18	8.86571606658654e-14	C	A
MNEc.2.1.145836327.PC	EPB42	0.869686075737085	11.7178721788282	2.93651614036756e-18	1.65358118430007e-13	T	C
MNEc.2.24.40383885.PC	LOC106782548	-0.486490634336322	-11.568415110191	5.36331646980933e-18	2.85688575647079e-13	T	C
MNEc.2.16.4755134.PC	MKRN2OS	-0.445914702397846	-11.5164794419375	6.61597674253356e-18	3.43140158268945e-13	A	C
MNEc.2.13.39971762.PC	PKMYT1	0.352987198602567	11.4500131260577	8.65863809696091e-18	4.37568605548968e-13	C	A
MNEc.2.22.26055485.PC	LOC106782422	-0.341655078568023	-11.375940068974	1.1693055779374e-17	5.48706247457228e-13	A	G
MNEc.2.20.23923458.PC	LOC106782238	-0.556922123599105	-11.3082385158028	1.53961034092015e-17	7.05673059757962e-13	C	T
MNEc.2.5.81605861.BIEC2-923292	ADGRL2	0.920392876850347	11.276412138089	1.75248367808277e-17	7.50857156007898e-13	A	G
MNEc.2.10.9900504.PC	FBXO17	0.653257539881952	11.0759357739093	3.97202782875571e-17	1.49112534881206e-12	A	G
MNEc.2.30.10128258.PC	LOC100053461	-0.379932189023873	-11.0501249634054	4.41465950381803e-17	1.62631476427152e-12	A	G
MNEc.2.14.23912303.PC	FAXDC2	0.538356943054624	10.9633840675816	6.29969041695687e-17	2.17823898203137e-12	A	G
MNEc.2.4.95935529.PC	EPHB6	-0.550593790800723	-10.9555837543539	6.50462535351207e-17	2.22954178913808e-12	T	C
MNEc.2.11.21839721.PC	KRT10	-0.488022367651943	-10.7242857436817	1.6853467479985e-16	5.23090359489079e-12	C	A
MNEc.2.8.72243194.PC	C8H18orf54	0.520072359819786	10.72081631265	1.70965584075094e-16	5.26489718261016e-12	G	A
MNEc.2.4.102285285.PC	LOC100147160	-0.636509278097187	-10.5621653053244	3.2949514743893e-16	9.1415958837765e-12	G	T
MNEc.2.21.57701641.PC	CEP72	0.613726493666893	10.5601497344079	3.3225819486157e-16	9.1415958837765e-12	C	T
MNEc.2.19.56051112.PC	DCBLD2	0.356906447107318	10.5162164561867	3.98627362062917e-16	1.06890950906897e-11	C	T
MNEc.2.23.8199037.PC	LOC102147951	0.604978305952799	10.4020103102616	6.40514816181089e-16	1.59274828995921e-11	G	A
MNEc.2.1.68479988.PC	LOC102150161	-0.404209045596181	-10.3581544737478	7.68698399676616e-16	1.8608166828361e-11	C	T
MNEc.2.5.79218591.PC	SPATA1	0.550782924032349	10.2683757484394	1.11731076234172e-15	2.59069466256763e-11	T	C
MNEc.2.23.5973802.PC	LOC102150619	-0.412034650209135	-10.2333877789149	1.29286398052027e-15	2.92883399978817e-11	C	T
MNEc.2.29.12288168.PC	KIAA1217	0.838159998220951	10.2236520657879	1.34646996485816e-15	3.01560998119828e-11	T	C
MNEc.2.13.24905196.PC	ACSM4	-0.32583249642151	-10.1958513997832	1.51216272241157e-15	3.27505282536128e-11	G	T
MNEc.2.13.41893054.BIEC2-236124	LOC100067178	0.64436343655667	10.1311824002518	1.98130319561293e-15	4.04791238168244e-11	T	C
MNEc.2.6.75500359.PC	XRCC6BP1	-0.246673577743099	-10.0064365692108	3.3399796972596e-15	6.37580878450768e-11	G	T
MNEc.2.16.69900575.PC	CEP63	0.412186304211122	9.94485300661506	4.32417990528957e-15	7.96491509396885e-11	A	C
MNEc.2.28.37400840.PC	XPNPEP3	-0.200575308510515	-9.93719215986138	4.46544902653499e-15	8.1868690901748e-11	G	A
MNEc.2.20.30502607.PC	LOC100054254	0.421262425283418	9.91803560307647	4.83933020945683e-15	8.64223233552522e-11	A	G
MNEc.2.25.3781285.PC	LOC102149862	-0.439413312273879	-9.91332487125034	4.9359895157277e-15	8.76420290874795e-11	T	G
MNEc.2.13.39971762.PC	FLYWCH1	0.684363905588933	9.9023482564953	5.1688090955071e-15	9.13643563210221e-11	C	A
MNEc.2.12.27170699.PC	CARNS1	0.441933851622126	9.77045936788984	8.99912167826518e-15	1.4780191191089e-10	T	C
MNEc.2.25.903401.PC	SPAG8	-0.421771904215108	-9.76341481108849	9.26996224422099e-15	1.50370575331032e-10	G	T
MNEc.2.23.36785323.PC	CNTLN	-0.483087732895629	-9.71442734643087	1.13938915366956e-14	1.78222573209163e-10	A	C
MNEc.2.24.19346321.PC	ACOT6	0.295578778015271	9.65902022961377	1.43911271641328e-14	2.17536741542467e-10	T	G
MNEc.2.20.30521012.PC	LOC106782293	0.49213212622696	9.6588088278781	1.44039616584797e-14	2.17536741542467e-10	G	T
MNEc.2.12.25167769.PC	NAALADL1	-0.323197188193315	-9.61980456810906	1.69798541737043e-14	2.53525237903138e-10	A	G
MNEc.2.11.37853350.PC	RAD51D	0.334156394454701	9.55769016602395	2.20704852214594e-14	3.19841009047452e-10	T	C
MNEc.2.7.72286999.PC	LOC102150987	-0.324251936923466	-9.55336740640005	2.24771426728684e-14	3.24541041012783e-10	A	G
MNEc.2.21.8108379.PC	TRAPPC13	0.251755377244685	9.37091220162926	4.86269276110628e-14	6.49749545161124e-10	T	C
MNEc.2.11.25946221.PC	SAMD14	-0.325979960257598	-9.36190808777312	5.05170501575986e-14	6.7045973832548e-10	G	C
MNEc.2.24.36761232.PC	DDX24	0.338531584470463	9.33738686222279	5.60466555559353e-14	7.26720294158104e-10	C	T
MNEc.2.4.7601085.PC	DUS4L	-0.394743742446613	-9.32885385083549	5.81100616208767e-14	7.48550455834188e-10	C	T
MNEc.2.25.3781285.PC	LOC100065605	-0.368581362839382	-9.3067250319277	6.38232417627789e-14	8.16806739805283e-10	T	G
MNEc.2.29.21258648.PC	LOC102150731	0.802632795371766	9.2996565495992	6.5764373323133e-14	8.38073917878351e-10	G	A
MNEc.2.21.3812670.PC	CERS1	0.379876227373538	9.29559093267714	6.69075773339803e-14	8.42601323323278e-10	C	T
MNEc.2.20.29147469.PC	LOC102150537	0.597014250812117	9.29139270889118	6.81089925631865e-14	8.54999730913373e-10	A	C
MNEc.2.10.21449538.PC	LOC102150861	-0.446067276056775	-9.25881780348046	7.81970881733239e-14	9.53119710057828e-10	C	T
MNEc.2.16.75418814.PC	PXYLP1	0.65330148446898	9.25693783407447	7.88230549093143e-14	9.55543836544157e-10	A	G
MNEc.2.27.5726892.PC	ADAM32	0.884894779749281	9.25632771565384	7.90272820942564e-14	9.55543836544157e-10	A	C
MNEc.2.16.47690317.PC	VILL	0.539788537147631	9.25238065671974	8.03613788948173e-14	9.68703339831331e-10	C	T
MNEc.2.6.8269336.PC	RNF25	0.302677763922652	9.22460001761929	9.04124599166173e-14	1.07391905683034e-09	T	C
MNEc.2.17.7168404.PC	GTF3A	-0.225472047530519	-9.21318034079083	9.49012745097318e-14	1.11999671234416e-09	A	G
MNEc.2.3.37228387.PC	MANBA	-0.465211009415891	-9.20048797377934	1.00153114905945e-13	1.17061650351184e-09	T	C
MNEc.2.5.30656080.PC	LOC100057335	0.723945800846348	9.13766964229775	1.30765098449428e-13	1.47270231814258e-09	T	C
MNEc.2.20.28818350.PC	LOC100056062	0.579451973326394	9.1341275550204	1.32747208495576e-13	1.48653077069431e-09	A	G
MNEc.2.24.21505596.BIEC2-639056	LOC102150687	-0.423539607302415	-9.12050700867473	1.40653832804092e-13	1.57060883251658e-09	C	T
MNEc.2.1.75641947.PC	GNG4	-0.346333781605733	-9.1104604662535	1.46786840773021e-13	1.62528038923323e-09	A	C
MNEc.2.3.17034989.PC	LOC100629739	0.364340587804648	9.04966012158383	1.90066169185272e-13	2.03586123272625e-09	G	A
MNEc.2.22.27464752.PC	TLDC2	0.765134404064037	9.04636894290786	1.92744202889861e-13	2.05895155523296e-09	G	A
MNEc.2.20.30098608.PC	LOC100054536	0.452655879863328	9.03966786150612	1.98314362870036e-13	2.10703344424760e-09	C	G
MNEc.2.7.77688688.BIEC2-1007522	RIC3	0.592467527473705	9.03524593025675	2.02078108206776e-13	2.12412059335498e-09	C	T
MNEc.2.21.10601341.PC	LOC106782358	0.628621768455486	9.0334509224312	2.03626293315278e-13	2.13470162386987e-09	C	T
MNEc.2.29.8854748.PC	LOC102150641	0.298100347518921	9.00867251226856	2.26253237790633e-13	2.3164623347344e-09	C	T
MNEc.2.11.37630946.PC	LOC100071627	-0.352282167290122	-8.99119951487094	2.43708595417837e-13	2.48228161873791e-09	A	G
MNEc.2.11.5592352.PC	CYGB	-0.348214085704834	-8.97105928084935	2.65509831745015e-13	2.66984291828499e-09	T	C
MNEc.2.23.49574014.PC	LOC106782471	-0.395149736004538	-8.91554613616622	3.36263303855595e-13	3.30541712462735e-09	A	G
MNEc.2.2.36864331.BIEC2-471737	ARHGEF19	0.368227350189183	8.90070187528191	3.58198078348879e-13	3.47767015048075e-09	T	C
MNEc.2.14.44125585.PC	LYRM7	-0.307475148245367	-8.89235061798306	3.71162817985936e-13	3.58587767129805e-09	T	C
MNEc.2.8.65159078.PC	HAUS1	-0.226641561987147	-8.88948579352735	3.75717731547475e-13	3.60612226876114e-09	G	A
MNEc.2.1.184276800.PC	ATL1	0.246274625410081	8.85096930823208	4.42683623490238e-13	4.14364196682765e-09	T	C
MNEc.2.5.79218591.PC	CTBS	0.348879666179989	8.83747974782615	4.6886327102401e-13	4.32822179616169e-09	T	C
MNEc.2.13.6124570.PC	SUN1	-0.430240145616271	-8.83251154160684	4.78891359334416e-13	4.40018441629898e-09	A	G
MNEc.2.7.44960632.PC	CCDC130	0.22063083093771	8.82133838433	5.02235939243409e-13	4.57205093763407e-09	T	C
MNEc.2.1.92416298.PC	ALPK3	0.283621500688081	8.80234305822614	5.44570425263826e-13	4.86750752975457e-09	T	C
MNEc.2.1.172345746.PC	SRP54	-0.165414606795729	-8.79330822691769	5.65942915084825e-13	5.01307019876628e-09	A	G
MNEc.2.13.22460585.PC	ZKSCAN2	0.313165675680609	8.7907426618155	5.72163706784922e-13	5.05680978100873e-09	A	G
MNEc.2.11.6765739.BIEC2-143391	SLC16A5	0.300738895831392	8.78964545063413	5.74845011252148e-13	5.06914148805004e-09	G	A
MNEc.2.2.14624700.PC	KDM4A	0.167361704716409	8.7865596073167	5.82453700968138e-13	5.12477219288276e-09	A	G
MNEc.2.20.29314624.PC	LOC102150505	-1.39715102060993	-8.74358098156351	6.99537163935522e-13	5.976924407901e-09	A	C
MNEc.2.21.24428290.PC	OXCT1	-0.392740073462495	-8.7202594247917	7.72657245254483e-13	6.46631927169749e-09	G	A
MNEc.2.20.26696817.PC	ZSCAN9	-0.33926460798045	-8.64909528273788	1.04658933736798e-12	8.40206396286692e-09	C	T
MNEc.2.5.51011558.BIEC2-908759	TTF2	-0.344052783963162	-8.64856126129712	1.04897583059094e-12	8.40410652596062e-09	T	C
MNEc.2.13.19014713.PC	ZNF785	-0.231308272627463	-8.64480351648555	1.06592364422411e-12	8.4881308629689e-09	A	G
MNEc.2.17.28727536.PC	SUGT1	-0.209377861224199	-8.64369308313698	1.07098409916347e-12	8.51123371285385e-09	T	C
MNEc.2.10.1436613.BIEC2-97306	PLEKHF1	-0.399546116953897	-8.62163082290411	1.17666562688329e-12	9.22600113347683e-09	C	A
MNEc.2.1.15066106.PC	SLC18A2	0.345109582019403	8.61857958161657	1.1920812249995e-12	9.26806473014801e-09	T	C
MNEc.2.4.96844906.PC	TRPV6	0.565507128790896	8.61295815520267	1.22101344038104e-12	9.43716260368102e-09	G	A
MNEc.2.19.30384947.PC	ATP13A4	1.53376663942679	8.60070732314209	1.28652483277507e-12	9.82787539450183e-09	G	T
MNEc.2.9.83285194.PC	LOC100064109	0.275519278985046	8.58621166699239	1.36860110766513e-12	1.0256101558099e-08	A	G
MNEc.2.23.8406819.PC	LOC102147868	0.281094849698747	8.55833460022614	1.54147063186053e-12	1.13572357964079e-08	T	C
MNEc.2.15.59264573.PC	GALM	0.358830076803782	8.54193050269114	1.6532424270164e-12	1.20456557269834e-08	G	A
MNEc.2.9.3602946.PC	LRRCC1	0.502810673814481	8.51114474991787	1.88537176692662e-12	1.33904504222461e-08	G	A
MNEc.2.14.69132513.PC	FAM174A	0.294791956086484	8.49980150331584	1.97889720362586e-12	1.39791319918264e-08	T	C
MNEc.2.20.29509711.PC	RPP21	-0.242345815813555	-8.49350365330101	2.0328136227969e-12	1.43343143490492e-08	C	G
MNEc.2.4.74925940.PC	LOC102148459	0.348297788223731	8.47497612951381	2.20010644044186e-12	1.52950817700777e-08	G	T
MNEc.2.3.8793151.PC	BBS2	-0.230658772455833	-8.46410259774908	2.30463436612975e-12	1.58263698619249e-08	A	G
MNEc.2.7.30749299.PC	SCN3B	0.930323332547867	8.44501307594969	2.50030958254504e-12	1.69284180957342e-08	T	C
MNEc.2.26.41107342.PC	SLC19A1	0.235189209327413	8.432158881581	2.64135380723059e-12	1.77672466815248e-08	C	T
MNEc.2.10.47293134.BIEC2-121110	LOC106782237	-0.374824324662958	-8.42730211131202	2.69669422507698e-12	1.80777988076317e-08	C	T
MNEc.2.30.723177.BIEC2-812467	LOC102148849	-0.310830579098169	-8.42220836420804	2.75598191818767e-12	1.84126171011402e-08	C	A
MNEc.2.13.41054723.PC	HN1L	-0.393357139163576	-8.3732342582088	3.39695227540597e-12	2.21322333449169e-08	C	T
MNEc.2.1.159282372.PC	LOC100630442	-0.468483154528546	-8.33814338108689	3.94607521057459e-12	2.50719054892374e-08	A	C
MNEc.2.15.8951655.PC	CHST10	-0.25985274640427	-8.26283522043379	5.44298638840444e-12	3.29064340693782e-08	T	C
MNEc.2.11.50032996.PC	LOC100072916	-0.586544848586502	-8.23363674296489	6.16586293238591e-12	3.67136062917339e-08	C	T
MNEc.2.1.158280968.PC	METTL3	-0.18520331588582	-8.23130240240218	6.22764120276314e-12	3.70158884441096e-08	T	C
MNEc.2.22.27231555.PC	SLA2	0.2669767356243	8.21479416739249	6.68256261019206e-12	3.91980924663901e-08	C	A
MNEc.2.20.49725874.BIEC2-537128	PKHD1	-0.496980135575965	-8.19796274639202	7.18062149518185e-12	4.15629239507217e-08	G	A
MNEc.2.7.72528120.PC	LOC100053519	-0.323410012488965	-8.1814080331602	7.70668792681451e-12	4.42827748725826e-08	G	A
MNEc.2.4.8342535.PC	NRCAM	-0.376575785155056	-8.12688653300484	9.7273107943096e-12	5.34767254426429e-08	T	C
MNEc.2.24.20841319.PC	LOC102150711	0.63364171932796	8.11573019271488	1.02019853518061e-11	5.57447506781821e-08	A	C
MNEc.2.1.161966225.PC	DHRS4	0.291298121574763	8.08834596458098	1.14676264926432e-11	6.1250317902818e-08	T	G
MNEc.2.3.1518841.PC	LONP2	0.235046733166514	8.07179796015887	1.23073245438543e-11	6.47445543125224e-08	C	T
MNEc.2.1.160972519.PC	LOC100056354	-0.209862666545799	-8.07157705542523	1.23189399821227e-11	6.47445543125224e-08	G	T
MNEc.2.25.16203797.PC	LOC100630493	0.334393029944341	8.04869722841537	1.35832882887928e-11	7.01732433746087e-08	A	G
MNEc.2.8.45998550.PC	LOC102148613	-0.310396769003484	-8.0417870697598	1.39900634860413e-11	7.17107913619111e-08	A	C
MNEc.2.1.158999685.PC	LOC102149179	-0.443898375811658	-8.00341290231388	1.64808622318758e-11	8.28189242535246e-08	T	C
MNEc.2.28.9441994.PC	CCDC59	0.183408530165523	7.9958799247582	1.70195490192559e-11	8.4920418630485e-08	T	C
MNEc.2.12.8795547.PC	ALKBH3	-0.204016140833174	-7.98898916784016	1.75277046033309e-11	8.7229968148567e-08	C	A
MNEc.2.15.60478116.PC	NDUFAF7	-0.234820812723051	-7.98214699540508	1.80472770777373e-11	8.91456106759842e-08	A	G
MNEc.2.25.36910146.PC	OLFM1	0.42561517237099	7.97557854753336	1.85605366711284e-11	9.1110022507618e-08	T	G
MNEc.2.20.50813410.PC	LOC102149723	0.251681990771315	7.97459027381328	1.86390128572724e-11	9.13814466062163e-08	T	C
MNEc.2.6.38561175.PC	STYK1	-0.52299842166793	-7.95594940708509	2.01829275132404e-11	9.72572591698508e-08	T	C
MNEc.2.18.81120817.PC	CPO	0.374871867213118	7.94791367409737	2.08872936020767e-11	1.00039959191451e-07	C	T
MNEc.2.13.42227536.PC	C13H16orf13	-0.345067628981518	-7.93570138766702	2.20050585717843e-11	1.04128280577964e-07	G	T
MNEc.2.29.4962276.PC	LOC102149425	0.303979398098415	7.91771591940849	2.37609499836065e-11	1.10804987802478e-07	A	G
MNEc.2.1.123845659.PC	SPESP1	-0.212286940365724	-7.87812240146304	2.81353769854283e-11	1.28088126619934e-07	T	C
MNEc.2.2.12556157.PC	POMGNT1	0.261872488039552	7.87730587014196	2.8233588902929e-11	1.28214614627085e-07	A	G
MNEc.2.16.45917676.PC	RPSA	0.271313658180754	7.87097362189382	2.90069447065338e-11	1.30822283099461e-07	T	C
MNEc.2.16.66739590.PC	COL6A6	0.312011303460283	7.86779241536532	2.94034135678138e-11	1.32150992626984e-07	G	A
MNEc.2.21.16916461.PC	PLPP1	-0.171810035846946	-7.86753556293575	2.94356598589343e-11	1.32150992626984e-07	A	C
MNEc.2.17.19324413.PC	NEK3	0.229701412395672	7.83024716151106	3.45122658140291e-11	1.52339730689249e-07	C	T
MNEc.2.1.162690604.PC	LOC106782231	-0.666243308398667	-7.82672704782013	3.50345004737625e-11	1.53509563735098e-07	T	C
MNEc.2.2.40589205.PC	LOC100056417	0.30166485341035	7.82448407134725	3.53713713477976e-11	1.54574030006914e-07	C	T
MNEc.2.10.29021442.PC	CD109	0.250205545837719	7.8061018210258	3.82569192460882e-11	1.65169702431253e-07	C	G
MNEc.2.11.21839721.PC	LOC100053935	-0.356370892038345	-7.80116843107432	3.90705753641701e-11	1.68130112208133e-07	C	A
MNEc.2.11.57988596.PC	LOC102149100	0.383231489998832	7.78469676304641	4.1914466157867e-11	1.78227770606936e-07	T	C
MNEc.2.14.35026649.PC	LOC102147329	0.179597026968936	7.78401340095323	4.20368161203984e-11	1.7855540801949e-07	G	A
MNEc.2.16.38534631.PC	CCDC71	0.216590344617804	7.78326193109943	4.21717719145215e-11	1.78935826918979e-07	G	A
MNEc.2.7.3944678.PC	SLC25A23	-0.309453403491673	-7.7825836255407	4.22939596487607e-11	1.79261310785737e-07	T	C
MNEc.2.26.35248287.BIEC2-693953	PSMG1	0.219747576539832	7.78096517573494	4.25869317480674e-11	1.79922665991048e-07	T	G
MNEc.2.15.32984206.PC	NFU1	0.293054140030153	7.77937665688534	4.28764561658576e-11	1.80565262547475e-07	C	T
MNEc.2.9.41291497.PC	INTS8	-0.203723288234209	-7.77761526941622	4.31997860761188e-11	1.81732740193679e-07	C	T
MNEc.2.2.50471002.PC	LOC102147592	-0.34487658983091	-7.75079442733114	4.84349250770986e-11	1.99931289352302e-07	C	T
MNEc.2.28.37022511.PC	ADSL	-0.165364529113038	-7.75077588729573	4.84387546128269e-11	1.99931289352302e-07	A	G
MNEc.2.10.20307656.PC	LOC102147584	-0.287933323455767	-7.74200239468548	5.02853061437262e-11	2.05615208415819e-07	G	A
MNEc.2.18.50813966.PC	DCAF17	-0.230678743067204	-7.72974583710528	5.29831817824881e-11	2.150849263353e-07	A	G
MNEc.2.19.44795695.PC	C19H3orf17	0.236077927698315	7.70462617436742	5.89723980424416e-11	2.37441849294542e-07	C	T
MNEc.2.1.30155402.PC	ABCC2	0.149274575394849	7.700279830515	6.0075230480736e-11	2.41143259854196e-07	T	G
MNEc.2.11.42488168.PC	FOXN1	0.327259906037807	7.69787763939585	6.06935662107102e-11	2.42636934877104e-07	A	C
MNEc.2.8.34046442.PC	TWSG1	0.258479086223366	7.69635763820052	6.10880994183899e-11	2.43473383777884e-07	G	A
MNEc.2.5.38498180.PC	LOC100629394	-0.486223737040666	-7.69582141852129	6.12278911775122e-11	2.4353804579101e-07	G	A
MNEc.2.11.37616392.PC	PEX12	0.183510017532944	7.69293730951561	6.19852702185831e-11	2.45806455336252e-07	T	C
MNEc.2.2.40414909.PC	PTCHD2	0.708355654019804	7.69237294689379	6.21345645595646e-11	2.459376914298e-07	A	G
MNEc.2.21.8106888.PC	PPWD1	0.163282316997612	7.68576163660338	6.39104557078938e-11	2.5217242551076e-07	G	T
MNEc.2.27.13548210.PC	UBXN8	0.27937156717547	7.67654131417383	6.64720719368478e-11	2.60973657894857e-07	T	C
MNEc.2.6.20732260.PC	SH3BP4	-0.632908089032642	-7.6710581013396	6.80437636884757e-11	2.66237582584084e-07	A	G
MNEc.2.2.65511697.PC	C2H4orf27	0.272851984449464	7.65737281128272	7.21301789722906e-11	2.79019139781577e-07	G	A
MNEc.2.30.29914038.PC	RABIF	0.152696553244874	7.65530522593827	7.27685023004882e-11	2.80387709232154e-07	T	C
MNEc.2.29.28235365.PC	ASB13	0.553994804755062	7.65365760546234	7.32812041693266e-11	2.81537601244954e-07	A	G
MNEc.2.20.29168657.PC	LOC100056309	0.996377017908101	7.65006626970601	7.44112733826281e-11	2.84768981233173e-07	T	C
MNEc.2.20.43080229.PC	AARS2	-0.381229300954724	-7.6398385716536	7.77257691892488e-11	2.95730721516733e-07	C	A
MNEc.2.29.21507253.PC	PHYH	-0.233389062599396	-7.63694504539035	7.86899330245463e-11	2.99110451888364e-07	T	C
MNEc.2.27.39956369.PC	ZNF596	0.261682496892101	7.62501205874178	8.27939090188297e-11	3.12002355601571e-07	G	A
MNEc.2.8.78613394.PC	PIGN	0.243255643971472	7.62302750412418	8.34968546062183e-11	3.13751490070828e-07	G	A
MNEc.2.15.205792.PC	SEPT10	-0.359130285327666	-7.62165920127098	8.39849843461513e-11	3.14985164377873e-07	G	A
MNEc.2.4.9841719.BIEC2-847432	LOC100062578	0.456727463945091	7.58530961341661	9.80485471851067e-11	3.56864934246806e-07	C	T
MNEc.2.10.18331963.PC	CCDC114	-0.364287859537198	-7.58324079814197	9.89161862179437e-11	3.59028320839887e-07	T	C
MNEc.2.16.87276996.PC	C16H3orf33	-0.191006422690761	-7.57876133001326	1.00821166311993e-10	3.65606023838508e-07	C	T
MNEc.2.22.48265478.PC	CABLES2	0.211379601732186	7.5610776038559	1.08705751606931e-10	3.89185251413169e-07	C	T
MNEc.2.31.15592273.PC	ARMT1	-0.22643181409183	-7.55113052620485	1.13408116303126e-10	4.03819870995535e-07	T	C
MNEc.2.6.84386866.PC	CCT2	0.203032654318382	7.54426847497444	1.167698192647e-10	4.12067729376183e-07	A	G
MNEc.2.6.80249775.PC	XPOT	-0.153151060405576	-7.54205659473017	1.17874458596239e-10	4.13767721376627e-07	A	G
MNEc.2.16.652430.PC	KBTBD12	-0.287891920330362	-7.53404923648531	1.21961321650368e-10	4.25436599009247e-07	T	C
MNEc.2.6.65001761.PC	LOC102148182	0.347234606550547	7.51761467209143	1.30797405198726e-10	4.51070128690093e-07	G	A
MNEc.2.5.41441195.PC	PEAR1	0.341953537747482	7.50921321114199	1.35558255985611e-10	4.65858178847556e-07	T	C
MNEc.2.13.8184075.PC	LOC102148675	0.299507528958442	7.4947843759793	1.44141393371597e-10	4.87701352797396e-07	A	G
MNEc.2.31.9726589.PC	TCTE3	-0.195522797107684	-7.49144751432859	1.46202304609258e-10	4.92139805326498e-07	A	G
MNEc.2.1.162481477.PC	LOC100147522	0.792399085125979	7.48244535831316	1.51909974092305e-10	5.07349190520743e-07	C	G
MNEc.2.2.117440024.PC	LOC100072967	0.475229337627632	7.46892359349573	1.60903462014836e-10	5.32530880405337e-07	T	C
MNEc.2.7.61954729.PC	CCDC90B	0.213178940314933	7.46492145868784	1.63665776800915e-10	5.39408599794954e-07	G	A
MNEc.2.10.16469393.PC	MILL	-0.431925775899932	-7.45257117093508	1.7249174805887e-10	5.64744903980319e-07	T	C
MNEc.2.11.49414139.PC	ZNF594	0.267059374095206	7.45236547954624	1.72642691465757e-10	5.64744903980319e-07	T	C
MNEc.2.8.72243194.PC	LOC106780934	0.282537976089726	7.44831657472434	1.75640876519686e-10	5.72651581636167e-07	G	A
MNEc.2.18.9698328.PC	LOC102149302	-0.358368970852087	-7.44139274777469	1.80888710501635e-10	5.87332381800097e-07	C	A
MNEc.2.5.87978349.PC	LRRIQ3	0.439925178454656	7.42698185585471	1.92317944080985e-10	6.18330269267667e-07	A	C
MNEc.2.11.32940833.PC	MKS1	0.284393444403093	7.42605078562118	1.93080660814272e-10	6.20276579704328e-07	G	A
MNEc.2.6.26582849.BIEC2-945718	THAP4	0.17760928409605	7.42565893966176	1.93402555325602e-10	6.20804720768113e-07	A	C
MNEc.2.2.31043812.PC	MYOM3	0.312945101624784	7.4208251468046	1.97417718843753e-10	6.31876064325635e-07	G	A
MNEc.2.19.57105614.BIEC2-447649	ARL6	-0.185508168932631	-7.42047511384365	1.97711678283539e-10	6.32063069258742e-07	T	C
MNEc.2.20.24286377.PC	LOC102150115	0.951705292159121	7.41717192655907	2.00507292081206e-10	6.38993564004047e-07	G	A
MNEc.2.19.33425363.PC	ZDHHC19	0.245371838120657	7.41637728998352	2.01185683358013e-10	6.40571478113433e-07	G	A
MNEc.2.15.39737806.TBIEC2-318327	TMEM17	0.201504734039314	7.39135091418745	2.23762931041029e-10	7.02806203128816e-07	T	C
MNEc.2.4.9043402.PC	LOC102149258	-0.487837397552789	-7.38617323907174	2.28740291238574e-10	7.14454349489052e-07	T	G
MNEc.2.16.83171602.PC	EIF2A	-0.143042860679246	-7.3486452738412	2.6827134248752e-10	8.19104307827799e-07	T	G
MNEc.2.5.14320682.PC	IQCJ	-0.577664336730722	-7.33422040809431	2.85217205087306e-10	8.63400857303666e-07	C	A
MNEc.2.4.60357780.PC	MTURN	-0.235349032733267	-7.32369444628019	2.9825215858747e-10	8.97435964048222e-07	T	C
MNEc.2.4.102354178.PC	LOC100054458	0.516159739471202	7.32292861229656	2.99223386138952e-10	8.98985874662766e-07	C	T
MNEc.2.6.8649251.PC	ANKZF1	-0.242188365598692	-7.30197690600711	3.27052324153062e-10	9.66577672697843e-07	C	T
MNEc.2.8.2803649.PC	TMEM191C	0.242295145988564	7.28816917410599	3.46787482743384e-10	1.01406242512308e-06	C	T
MNEc.2.10.10440814.PC	FBL	-0.186425122624139	-7.24303421949756	4.1995688619807e-10	1.18434877210752e-06	C	T
MNEc.2.10.10620358.PC	LOC100067836	-0.221642023683006	-7.24273244679046	4.20494569823467e-10	1.18476944960577e-06	T	G
MNEc.2.27.7376951.PC	PLPP5	-0.291752218154434	-7.24163699811787	4.22452155568994e-10	1.18773809615195e-06	C	T
MNEc.2.1.115826140.PC	ACSBG1	-0.176169757211746	-7.23770030522655	4.29562330582328e-10	1.19917526788751e-06	C	T
MNEc.2.15.28110896.PC	LOC100069237	0.384092371385426	7.23730900117117	4.30275557216162e-10	1.2003162440852e-06	T	C
MNEc.2.24.38723586.PC	BDKRB1	0.381624691430829	7.23538857948519	4.33793032404687e-10	1.2075649205853e-06	C	A
MNEc.2.4.51725975.PC	TMEM196	0.449622245242965	7.23144447128185	4.41107205781964e-10	1.22446669678026e-06	T	C
MNEc.2.20.35794200.PC	ARMC12	-0.225505355382391	-7.22981203318561	4.44170317113559e-10	1.23123543369789e-06	C	T
MNEc.2.1.65090094.PC	DLG5	0.315609312762899	7.22664302132059	4.50177281414576e-10	1.2426434540506e-06	A	G
MNEc.2.22.20697427.BIEC2-585775	LOC100053159	0.577252473149868	7.21839622701809	4.66191359466588e-10	1.27845713306992e-06	G	T
MNEc.2.18.60824906.PC	NUP35	0.183368681843515	7.21740552736621	4.68152939694798e-10	1.28238411740641e-06	A	G
MNEc.2.20.29647901.PC	LOC102150441	1.891066708808	7.21623693657393	4.70477314366965e-10	1.28696245175222e-06	A	G
MNEc.2.1.30919807.PC	ZDHHC16	-0.240447716854393	-7.20195832529138	4.998236704559e-10	1.34800377844813e-06	C	T
MNEc.2.11.29441220.PC	HLF	0.327439055979081	7.19746676000642	5.09426725280577e-10	1.37255124639952e-06	A	G
MNEc.2.11.6275727.PC	TEN1	-0.24896761202699	-7.19471501145153	5.1540056798928e-10	1.38580489869204e-06	A	G
MNEc.2.7.1515175.PC	ZNF554	0.244803026117224	7.1837507047262	5.39904147635317e-10	1.43990354000021e-06	G	T
MNEc.2.15.67411845.PC	CLIP4	-0.56409214745219	-7.18271956636519	5.42267433750004e-10	1.44522850579129e-06	G	A
MNEc.2.29.12975026.PC	MSRB2	0.241102270422289	7.17782045344536	5.53637327359368e-10	1.46858038642531e-06	G	T
MNEc.2.15.32285851.PC	PCYOX1	0.379150311072252	7.17451569018767	5.61440827893987e-10	1.48428574830775e-06	G	A
MNEc.2.1.3743358.PC	LOC102149601	-0.312317864896773	-7.15445448073864	6.11217958499761e-10	1.5955496695746e-06	A	G
MNEc.2.17.77957442.PC	CARKD	-0.100768526089037	-7.15420615455005	6.11860884829871e-10	1.5961709253044e-06	C	T
MNEc.2.15.29242249.PC	STAMBP	0.161514480506699	7.11204886277578	7.31367081475181e-10	1.84209590375677e-06	A	G
MNEc.2.28.45541190.PC	HDAC10	-0.314396001796955	-7.10288716764413	7.60266976344271e-10	1.88834076816483e-06	T	C
MNEc.2.13.2001051.PC	C13H7orf26	-0.130205287652831	-7.09843903421953	7.74705489997785e-10	1.92057238025351e-06	C	T
MNEc.2.18.76881292.PC	TMEM237	0.310042118982698	7.08773665204509	8.10573434776148e-10	2.00193811868681e-06	C	T
MNEc.2.24.19286194.PC	LOC100055927	0.234196601867634	7.07972331470688	8.38507265757389e-10	2.05931585447803e-06	C	T
MNEc.2.15.58416323.PC	THUMPD2	-0.187950595017214	-7.07104300434777	8.69848162134146e-10	2.12305914563923e-06	G	T
MNEc.2.2.32600623.PC	HSPG2	0.512480349010915	7.06569998800482	8.89716457662116e-10	2.16351434398664e-06	C	T
MNEc.2.21.2275738.PC	USE1	-0.230727371836181	-7.05914307735345	9.14716974404756e-10	2.21067014928416e-06	G	T
MNEc.2.11.47730874.PC	LOC100060725	0.475829072432077	7.05254786252342	9.4056884085992e-10	2.26225253934746e-06	G	T
MNEc.2.10.1500499.PC	C10H19orf12	-0.232077984184705	-7.05252700242637	9.40651751026123e-10	2.26225253934746e-06	A	G
MNEc.2.22.49491514.PC	LOC102148701	0.20033436562834	7.04895515447818	9.54956143941592e-10	2.28966941882512e-06	C	T
MNEc.2.7.47558260.PC	LOC102149103	-0.202644217133408	-7.04540606754841	9.69383794915543e-10	2.31300665369276e-06	A	G
MNEc.2.10.3717301.PC	ANKRD27	0.159475618262331	7.0412636383797	9.86498069212161e-10	2.34943415503428e-06	G	A
MNEc.2.15.40284951.PC	PEX13	0.172353676019493	7.03139378527813	1.02849641209498e-09	2.4319707701303e-06	T	C
MNEc.2.10.33609429.BIEC2-114076	LCA5	-0.325310173611409	-7.02625559677388	1.05105999409053e-09	2.47789216617597e-06	A	G
MNEc.2.13.1492986.PC	PMS2	-0.149892839409016	-7.00906507384791	1.13019142329886e-09	2.64075490007429e-06	T	C
MNEc.2.1.76085299.PC	GGPS1	0.162947989508955	7.00641396080288	1.14291175649388e-09	2.6641597465897e-06	C	T
MNEc.2.4.102353463.PC	LOC100063777	0.321397350910682	7.00581143707992	1.14582254190454e-09	2.66822233184373e-06	G	A
MNEc.2.20.33358815.PC	LOC100060697	-1.04633192072148	-6.98842883377251	1.23304935993721e-09	2.82745534756854e-06	G	T
MNEc.2.11.60924296.PC	DHRS7B	0.186609082675434	6.9861923120843	1.24474175346153e-09	2.85260724232576e-06	G	A
MNEc.2.2.21058224.PC	OSCP1	-0.63268918004562	-6.97489135074664	1.30553086244459e-09	2.95413380145084e-06	G	A
MNEc.2.28.34802353.PC	NOL12	0.233035614939721	6.97150712331987	1.32430318718508e-09	2.99145974203286e-06	T	C
MNEc.2.12.1881082.BIEC2-167422	LOC102149213	-0.356995195834812	-6.96181771215558	1.37954855684318e-09	3.08618713698023e-06	C	T
MNEc.2.22.2204618.PC	NAPB	-0.215168925137072	-6.95512678738214	1.41903003199166e-09	3.15481589970318e-06	G	A
MNEc.2.11.50294998.PC	CLDN7	-0.311246567769436	-6.94812770585861	1.46153308769413e-09	3.23653135817247e-06	C	T
MNEc.2.31.2134803.PC	PNLDC1	0.34161483405961	6.94447942888822	1.4841875070541e-09	3.27382445746678e-06	T	C
MNEc.2.9.3372606.PC	LOC102147744	-0.203271567211228	-6.94024168745469	1.51094112430816e-09	3.31983326902066e-06	C	T
MNEc.2.8.43583335.BIEC2-1104409	MYOM1	-0.262219535543513	-6.9218939642642	1.63241815541735e-09	3.52968473947411e-06	C	T
MNEc.2.27.25707168.PC	ENPP6	0.613535260079755	6.92073034119904	1.64044190915001e-09	3.54314688426757e-06	A	G
MNEc.2.17.68116100.PC	DOCK9	0.248480336806331	6.9171442615138	1.66541724139556e-09	3.58922364909707e-06	T	C
MNEc.2.8.80974694.PC	LOC100051724	0.36114994259112	6.90608067358642	1.74487785397821e-09	3.73799208347709e-06	T	C
MNEc.2.13.42229549.BIEC2-236188	TMEM8A	0.213046255761742	6.9053060903483	1.75058022333984e-09	3.7459075737761e-06	A	G
MNEc.2.10.76583933.PC	SAMD3	0.388718649760455	6.90121490400831	1.78100782370171e-09	3.80299102287371e-06	G	A
MNEc.2.24.3376533.PC	SOCS4	-0.20754956002572	-6.89775974466836	1.80711433667732e-09	3.84623502795368e-06	T	C
MNEc.2.1.28811095.PC	DPCD	0.58791536906457	6.89253923791072	1.84728309475257e-09	3.91903295862203e-06	G	A
MNEc.2.14.5468962.PC	GPRIN1	-0.442657916272302	-6.89210269483927	1.85068199654139e-09	3.92413174977136e-06	C	T
MNEc.2.1.26108699.PC	GSTO2	0.170974946238489	6.88697824474235	1.89104872417083e-09	3.99682425652877e-06	A	C
MNEc.2.3.117347403.PC	ADD1	-0.236618274997427	-6.88296188542639	1.92329773453787e-09	4.05628431662473e-06	A	G
MNEc.2.17.768385.PC	CENPJ	-0.405431992915375	-6.88114725251004	1.93804696934222e-09	4.08302162709626e-06	G	A
MNEc.2.28.34874132.BIEC2-739572	LGALS1	-0.303378204487171	-6.87821516731422	1.96211684459316e-09	4.12711384866336e-06	G	A
MNEc.2.17.20187060.PC	LOC102150008	-0.304417999657002	-6.87105229822035	2.02217517757573e-09	4.22861932495359e-06	A	G
MNEc.2.8.93905240.PC	PARD6G	-0.367874718698725	-6.85169334691011	2.19379589077955e-09	4.49651952700943e-06	C	A
MNEc.2.4.102300882.PC	TMEM176A	-0.481004978894104	-6.84862260604458	2.22231856504559e-09	4.54152337069807e-06	T	C
MNEc.2.8.74837714.PC	FECH	0.203964638189515	6.84860273775522	2.22250430760316e-09	4.54152337069807e-06	A	G
MNEc.2.8.29129106.PC	LOC102150681	0.244642632813133	6.83573660211092	2.34608553492045e-09	4.77178907786267e-06	G	A
MNEc.2.1.144016510.PC	GATM	0.307328198044697	6.83346850337446	2.36856862798606e-09	4.80759546455613e-06	T	C
MNEc.2.28.7435727.PC	PAWR	0.368609478962481	6.82516301628524	2.45274243210854e-09	4.95548133463354e-06	G	A
MNEc.2.23.13519457.PC	CEP78	0.197977265533098	6.82240338233634	2.48136353071168e-09	5.00560995040423e-06	G	T
MNEc.2.18.50911985.UKUL3187	DYNC1I2	-0.146259834270661	-6.82089101071614	2.49718942668354e-09	5.02981291222736e-06	G	A
MNEc.2.11.59188216.PC	B9D1	0.261646944063632	6.8171512314646	2.53675570036752e-09	5.09908464063333e-06	C	T
MNEc.2.1.93326344.PC	IDH2	-0.340625244182541	-6.81526006603703	2.55700054514926e-09	5.13192743475177e-06	C	A
MNEc.2.7.7352888.PC	CCDC82	0.20544991469966	6.78299325482809	2.92823502047473e-09	5.7434367124241e-06	C	A
MNEc.2.20.24115340.PC	LOC100066535	0.744061784458755	6.78106212263901	2.95207915442429e-09	5.78063293415593e-06	C	T
MNEc.2.20.31212688.PC	LOC100054114	0.387945800710491	6.77623585541931	3.01251728050629e-09	5.87606928351675e-06	A	G
MNEc.2.15.88573544.BIEC2-341040	RNASEH1	0.221794563606256	6.76799529541724	3.11856720825447e-09	6.04126980576169e-06	G	A
MNEc.2.1.114537822.PC	TUBGCP5	-0.360391120806012	-6.76796986286512	3.11890018281768e-09	6.04126980576169e-06	T	C
MNEc.2.2.54041815.PC	KCTD9	-0.134764909028262	-6.76487086696856	3.15973921863504e-09	6.11436529214522e-06	C	A
MNEc.2.16.35884319.PC	PPM1M	0.180727354237658	6.75494201674093	3.29419559349532e-09	6.30337770406623e-06	T	C
MNEc.2.2.41406467.BIEC2-499162	CLSTN1	-0.227769943280447	-6.75458665382732	3.29911187936243e-09	6.30972194740541e-06	A	G
MNEc.2.6.54357566.PC	ERGIC2	-0.183870584343198	-6.74801910088088	3.39129481388873e-09	6.45534105572667e-06	G	T
MNEc.2.1.9756177.PC	LOC102147903	0.302891665798145	6.74348488549713	3.45642658719369e-09	6.54660830968994e-06	T	C
MNEc.2.15.28917018.PC	LOC100058226	-0.38354625602436	-6.74253822352422	3.47018096456809e-09	6.56680352881642e-06	T	C
MNEc.2.5.17358667.PC	LOC100050862	-0.203224940901461	-6.72819109066806	3.68541794324139e-09	6.89832792628399e-06	C	T
MNEc.2.18.59293277.PC	CERKL	0.492756631126228	6.72717003684726	3.70123196199774e-09	6.92096841063181e-06	G	T
MNEc.2.28.20910591.PC	LTA4H	-0.231830687710223	-6.72421492010419	3.7473815542343e-09	6.99399263335823e-06	G	T
MNEc.2.5.79703710.PC	TTLL7	0.307528252179159	6.71235817204728	3.9383659975757e-09	7.31235468671596e-06	G	A
MNEc.2.1.61486648.PC	NUDT13	-0.244825466222565	-6.71170685664046	3.94913292413179e-09	7.32687234461001e-06	C	T
MNEc.2.7.70996516.PC	STARD10	-0.252258309824207	-6.70610937264069	4.04287899788962e-09	7.460718681944e-06	G	T
MNEc.2.29.8854748.PC	LOC100146568	-0.204875965317077	-6.70368620424937	4.08414452198855e-09	7.51926869140321e-06	C	T
MNEc.2.1.118815187.PC	RPP25	0.175549068282141	6.7032852829047	4.09101226756163e-09	7.5248834973841e-06	A	G
MNEc.2.1.104552390.BIEC2-44751	SYNM	0.609378114871649	6.684519585327	4.42563304555796e-09	8.04650514038558e-06	G	A
MNEc.2.21.18770715.PC	NDUFS4	-0.185740400243654	-6.68430991856023	4.4295212912668e-09	8.04986155405967e-06	G	A
MNEc.2.6.74291995.PC	PRIM1	0.259439208845417	6.67797334873243	4.54864670303268e-09	8.23219217904794e-06	T	C
MNEc.2.15.28917018.PC	LOC100057485	-0.420185605425817	-6.6736743389098	4.63127299785677e-09	8.35487795583015e-06	T	C
MNEc.2.6.62275298.PC	IRAK4	-0.155145340446537	-6.66699619760716	4.76259170943161e-09	8.53540159023132e-06	A	G
MNEc.2.1.9831344.PC	ACADSB	0.19728516291767	6.6649255835596	4.80405435397031e-09	8.59966963069718e-06	G	A
MNEc.2.23.7029342.PC	LOC102150654	0.248375937954211	6.66454438166458	4.81172664670461e-09	8.60949384133191e-06	T	C
MNEc.2.8.45823129.PC	LOC102148682	-0.479164481436956	-6.64191934271757	5.28956832454229e-09	9.32063318956761e-06	C	T
MNEc.2.16.38353118.PC	CELSR3	0.184075160753886	6.64016147394056	5.32860950868242e-09	9.36848696450918e-06	A	C
MNEc.2.11.31449602.PC	DGKE	0.249179217747147	6.63556858420604	5.43197047406903e-09	9.51313441082016e-06	T	C
MNEc.2.1.161378135.BIEC2-73335	RNF212B	0.546641371294034	6.62999674581768	5.56003812890055e-09	9.69517320686958e-06	A	G
MNEc.2.5.53220517.PC	VANGL1	-0.362711144444141	-6.62435505454447	5.69276590191523e-09	9.88091948763827e-06	G	A
MNEc.2.1.26000249.PC	CALHM2	0.223945268437372	6.61860911648861	5.83117990339476e-09	1.00547524832128e-05	A	C
MNEc.2.8.11670165.PC	MVK	0.255100169439825	6.61828728079439	5.83903067811892e-09	1.00638872396406e-05	T	G
MNEc.2.1.159104750.PC	LOC102149350	-0.439551134319727	-6.61583719320654	5.89914253043389e-09	1.01276381328597e-05	C	T
MNEc.2.18.66118664.PC	ANKAR	0.221512426661214	6.61111710098477	6.01668532579139e-09	1.02897613758349e-05	C	A
MNEc.2.7.59759281.PC	ME3	-0.347438046115591	-6.6085162139223	6.08244494348373e-09	1.03835395939502e-05	T	C
MNEc.2.15.70050403.PC	GAREM2	0.24308655907531	6.59586865171885	6.41253292855904e-09	1.08297872790374e-05	C	T
MNEc.2.27.26909815.PC	RWDD4	-0.171944642342526	-6.59373475421554	6.4699527646298e-09	1.0898743264565e-05	T	G
MNEc.2.19.18354290.PC	LOC106781998	-0.212272114810231	-6.58954928220139	6.58406376602389e-09	1.10343785913845e-05	C	T
MNEc.2.7.2294947.PC	ZFR2	0.253720583614078	6.5866279251891	6.66489216079142e-09	1.1150876616193e-05	C	T
MNEc.2.14.84661909.PC	ATP6AP1L	0.257440884785567	6.571178483154	7.10901213324113e-09	1.16904812880408e-05	T	C
MNEc.2.6.23986907.PC	LOC102148565	0.453368566226718	6.57084197068754	7.11900571347519e-09	1.17020333745619e-05	G	A
MNEc.2.2.55893352.PC	PNMA2	0.697184761021786	6.55718482962721	7.53657318808302e-09	1.22707272032288e-05	C	A
MNEc.2.4.24802622.PC	VOPP1	0.428719774349416	6.53989409138358	8.10027034279113e-09	1.30005678048996e-05	G	A
MNEc.2.16.68452448.PC	ACAD11	-0.179698315329114	-6.53799932680834	8.16453051271943e-09	1.30930403883611e-05	T	G
MNEc.2.10.25791540.PC	LOC100060311	0.34331458304631	6.53651958810488	8.21506685149499e-09	1.31545384983442e-05	C	T
MNEc.2.10.14715711.PC	SMG9	-0.195812764206597	-6.52974940428759	8.45027140416393e-09	1.34799748533063e-05	A	G
MNEc.2.1.158802602.BIEC2-73743	LOC100630066	0.300847739722087	6.52957032355059	8.45658277306839e-09	1.34804330996109e-05	C	T
MNEc.2.2.24645795.PC	TMEM39B	-0.159641343768294	-6.52774238694126	8.5212731776139e-09	1.35767544268593e-05	C	T
MNEc.2.13.8171680.PC	EPHB4	0.543832972271961	6.52734357397363	8.53545223554937e-09	1.35883606716758e-05	C	T
MNEc.2.8.24548729.PC	AACS	0.215164943322905	6.52006986139882	8.79820191353475e-09	1.39111430238716e-05	C	T
MNEc.2.27.13397613.PC	WRN	-0.249316884250141	-6.51656749358563	8.92756582538761e-09	1.40256684798614e-05	C	T
MNEc.2.1.109734023.PC	LOC102150101	0.712895564178751	6.50833242495924	9.23922112395637e-09	1.44181083251773e-05	C	A
MNEc.2.7.17691221.PC	C7H11orf65	-0.213046978286451	-6.50673035372047	9.30109394438874e-09	1.44833580354337e-05	T	C
MNEc.2.20.23989097.PC	HFE	-0.252492535373446	-6.5064073412512	9.31361856478857e-09	1.4487818838401e-05	C	T
MNEc.2.1.163129970.PC	LOC102150071	0.464059083336154	6.50105617772421	9.5235584659064e-09	1.47707846868983e-05	G	A
MNEc.2.16.67380071.PC	MRPL3	-0.134918929713732	-6.49428124943696	9.7961035762978e-09	1.51190201244478e-05	G	T
MNEc.2.3.106346557.PC	FAM184B	-0.46644312568142	-6.48559755431722	1.01567783003662e-08	1.55708423958487e-05	T	C
MNEc.2.2.108900026.PC	LOC106782877	0.268868732236597	6.48285739502635	1.02733014426354e-08	1.56774994789917e-05	T	C
MNEc.2.20.5429729.PC	RPP40	-0.221357531663819	-6.47351486450243	1.06806438907709e-08	1.61536451622266e-05	A	C
MNEc.2.25.32685902.PC	TOR1B	0.276659853885684	6.46404989202174	1.1109660848833e-08	1.66511118715361e-05	A	C
MNEc.2.24.43987299.PC	CINP	-0.15541674677356	-6.46229727550024	1.11909566599141e-08	1.67535761649803e-05	A	G
MNEc.2.13.8195379.PC	STAG3	0.447424125234166	6.45661958677494	1.14583921995622e-08	1.71149432217038e-05	G	T
MNEc.2.20.29295650.PC	LOC100056182	-0.4909981335269	-6.45095528346907	1.17315126566498e-08	1.74633356922544e-05	C	T
MNEc.2.18.80628943.BIEC2-421769	ADAM23	0.468229632736522	6.44978680792587	1.17886523260141e-08	1.7535148788853e-05	C	T
MNEc.2.20.37938548.PC	RNF8	0.154350628226957	6.44827053209731	1.186321147465e-08	1.76327448081522e-05	T	G
MNEc.2.10.13504272.PC	LOC100069166	0.473896423975645	6.44426832177626	1.20622643813e-08	1.7847845273278e-05	A	C
MNEc.2.15.19126980.PC	C15H2orf68	0.201215263892938	6.43610297205583	1.24787046420387e-08	1.83401085451693e-05	C	T
MNEc.2.4.95261787.PC	LOC106783091	-0.370926736023544	-6.43285890879754	1.26480848947756e-08	1.85601445198041e-05	G	A
MNEc.2.23.6800463.PC	C23H9orf64	-0.222847462835775	-6.42015232235244	1.33337653875749e-08	1.93514812437466e-05	A	G
MNEc.2.7.409463.PC	LOC100068881	0.236848673443265	6.41865272632797	1.34170811752476e-08	1.94580701424115e-05	C	T
MNEc.2.7.29829607.PC	LOC106783346	0.350718976901138	6.40928070509539	1.39496003894494e-08	2.01266846184186e-05	C	T
MNEc.2.19.40198420.PC	PLA1A	-0.225221820985302	-6.40546681755995	1.41722579582409e-08	2.03956798392834e-05	A	G
MNEc.2.20.29509711.PC	LOC100054303	0.201508799368036	6.40197161568768	1.43794032030209e-08	2.06410363380074e-05	C	G
MNEc.2.13.23904877.PC	EARS2	0.298581310052974	6.39757001555403	1.46445421611493e-08	2.08792914399233e-05	G	A
MNEc.2.1.123761192.PC	GLCE	0.190971881231073	6.38266080808208	1.55791596491458e-08	2.1979043862224e-05	G	T
MNEc.2.24.38786187.PC	ATG2B	0.21181608960238	6.38209274335536	1.56159161616384e-08	2.20230176145064e-05	T	C
MNEc.2.13.4605817.PC	BRAT1	-0.193142718420172	-6.36072164022304	1.70629875490779e-08	2.3624290610587e-05	T	C
MNEc.2.23.54697937.PC	LOC106782475	-0.295165638904993	-6.35401312629172	1.7544073071822e-08	2.41799592196653e-05	G	A
MNEc.2.8.44298547.PC	LOC100062440	0.305190601892644	6.35047033761943	1.78035361868007e-08	2.44520651677732e-05	T	C
MNEc.2.4.54613632.PC	FAM126A	-0.208896753028659	-6.34901619752689	1.79111306772129e-08	2.45656018296406e-05	A	G
MNEc.2.20.38762030.PC	KCNK5	-0.217941678191493	-6.34789230638245	1.79947307832507e-08	2.46630987360094e-05	G	A
MNEc.2.6.38237109.PC	LOC100065075	0.280385542165626	6.34527913610022	1.81906082144286e-08	2.48882941863172e-05	A	G
MNEc.2.28.14499034.PC	TMTC3	-0.189284264696828	-6.33572772965428	1.8924707930658e-08	2.57053160079675e-05	A	G
MNEc.2.9.82244627.PC	LOC106781018	-0.279322567963275	-6.33337441217552	1.91100412501257e-08	2.59268008750497e-05	C	A
MNEc.2.22.16548433.PC	LOC102151012	0.418116412736439	6.33017569176005	1.93648406882222e-08	2.62038203620917e-05	A	G
MNEc.2.22.32544338.PC	L3MBTL1	-0.200925877877217	-6.32256382560333	1.99847954373263e-08	2.68308743617828e-05	C	T
MNEc.2.3.37362433.PC	CISD2	-0.234935163743453	-6.3159284716262	2.0541237028851e-08	2.73951718007139e-05	T	C
MNEc.2.27.2411546.PC	POMK	-0.172102310778076	-6.31589470096571	2.05441079482106e-08	2.73951718007139e-05	A	G
MNEc.2.14.28948468.PC	ADRB2	0.280231711273186	6.31261158245644	2.08251198927854e-08	2.767626837986e-05	G	A
MNEc.2.12.2418165.PC	TRIM44	0.243191051553122	6.31150472523818	2.09207150042945e-08	2.77565216633332e-05	A	G
MNEc.2.3.59942230.PC	SDAD1	-0.1435556351183	-6.31098600493709	2.0965664448017e-08	2.77787583817127e-05	G	A
MNEc.2.3.10031865.PC	CNGB1	0.216615142995007	6.31026421887008	2.10283697200936e-08	2.7833772962795e-05	C	T
MNEc.2.30.21773209.PC	GLRX2	0.145676719983139	6.30940885919817	2.11029198610215e-08	2.79137031267312e-05	G	A
MNEc.2.28.34760755.PC	TST	-0.234900897179764	-6.30283773861175	2.16844373072931e-08	2.85678618851375e-05	G	A
MNEc.2.1.153480548.PC	FMN1	-0.494797116592279	-6.30174440947564	2.17827213786574e-08	2.86590306628935e-05	C	T
MNEc.2.16.35645120.PC	LOC106781821	0.188673354642185	6.29830556928504	2.20947400520953e-08	2.90017853481211e-05	G	A
MNEc.2.24.23085998.PC	ADCK1	0.12807456535754	6.29495282912721	2.24032089454445e-08	2.93480473651299e-05	T	G
MNEc.2.22.34810675.PC	SNX21	0.136976948410332	6.28231962432557	2.36043389002156e-08	3.07072116641465e-05	G	A
MNEc.2.20.53661208.PC	KIAA1586	0.159721979651424	6.2821753239316	2.36184207181414e-08	3.07153938026155e-05	G	A
MNEc.2.9.27275024.BIEC2-1082432	LOC100067739	-0.244508629164034	-6.27970444089259	2.38608418193224e-08	3.097448493837e-05	A	G
MNEc.2.1.162318738.PC	DHRS1	-0.234802906907434	-6.27563601574556	2.426538164584e-08	3.13910499326358e-05	G	A
MNEc.2.6.73699442.PC	MYL6B	0.202738276246988	6.27480135185496	2.43492117896364e-08	3.14891627975142e-05	A	G
MNEc.2.5.78760537.PC	MCOLN2	0.274617569468925	6.26731688891862	2.51138563703322e-08	3.23506602977216e-05	G	T
MNEc.2.21.30580114.PC	SLC45A2	0.255618369808839	6.2629444849956	2.55715172648873e-08	3.27795167602268e-05	C	T
MNEc.2.6.24490237.PC	TRAF3IP1	0.116458615545423	6.25955856186085	2.59315902757882e-08	3.31548292798584e-05	C	T
MNEc.2.25.14644621.PC	EPB41L4B	-0.184305044524727	-6.25937608746969	2.59511373430911e-08	3.31690624817571e-05	A	G
MNEc.2.3.20575301.PC	LOC106782959	-0.19824511489398	-6.25485496770379	2.64401379260814e-08	3.3713363871907e-05	G	T
MNEc.2.16.76646659.PC	TRPC1	0.256463572009703	6.24976454074062	2.70016439850203e-08	3.43336268416741e-05	C	T
MNEc.2.4.102082973.PC	LOC100146250	0.224416292140754	6.2472182904788	2.72869268390645e-08	3.46405031624774e-05	A	G
MNEc.2.10.15534146.PC	MIR9092	-0.139971418302342	-6.23741430906244	2.84135180274345e-08	3.56686383890072e-05	A	G
MNEc.2.15.29172758.PC	DUSP11	0.226976397259072	6.23533961407023	2.86577663819037e-08	3.59409147736017e-05	G	T
MNEc.2.6.30673298.PC	LOC102148677	0.217863648329814	6.23244421021363	2.90021141506653e-08	3.62919474582711e-05	C	G
MNEc.2.1.26240880.PC	SFR1	0.162143320083602	6.2296372944404	2.93398489982745e-08	3.66099738037605e-05	T	C
MNEc.2.4.15997990.PC	LOC100629504	-0.167665734986389	-6.22421170069586	3.00037480462767e-08	3.73202410642549e-05	C	T
MNEc.2.2.22205442.PC	ZMYM6NB	-0.274259988845315	-6.21805440131201	3.07752173504943e-08	3.81354283937254e-05	T	C
MNEc.2.6.69900958.BIEC2-1182423	AAAS	-0.145329428584045	-6.21496196194414	3.11700574628486e-08	3.8539889032395e-05	A	G
MNEc.2.11.11527803.PC	ABCA5	-0.175611138343778	-6.21138228756297	3.16333747020444e-08	3.89660799268446e-05	T	C
MNEc.2.13.8143179.PC	GPC2	-0.617657353089632	-6.21042273427604	3.17587244150498e-08	3.9083844951229e-05	G	T
MNEc.2.22.28185704.PC	CTNNBL1	-0.0957453687694007	-6.20882557169004	3.19684587520253e-08	3.92683950409822e-05	T	A
MNEc.2.16.42112805.PC	TCAIM	-0.145714873224948	-6.18328358518559	3.55150375404973e-08	4.27848636952837e-05	T	C
MNEc.2.8.34833412.PC	VAPA	-0.133069579006973	-6.17891087033724	3.61600967782656e-08	4.33895733691224e-05	T	C
MNEc.2.12.12279705.PC	AGBL2	-0.207417712098772	-6.17848143989625	3.62240680422883e-08	4.34398869677465e-05	A	G
MNEc.2.6.80333788.PC	TMEM5	-0.186446111181582	-6.1777366563033	3.63352825055281e-08	4.35335228530496e-05	G	A
MNEc.2.14.28274880.PC	GRPEL2	0.22628291323453	6.17381141656756	3.69270260715616e-08	4.41084262518404e-05	A	G
MNEc.2.5.41222247.PC	LOC102147390	0.346462175209428	6.16987771948492	3.75296139404055e-08	4.47197910557009e-05	C	A
MNEc.2.5.40799086.PC	LOC102151104	0.541933322017062	6.16593574252947	3.81432334094291e-08	4.53686828645299e-05	G	A
MNEc.2.11.52380903.PC	DHRS7C	0.3081638247478	6.16170143032894	3.88134244956681e-08	4.60130987852226e-05	C	A
MNEc.2.12.26263852.PC	KLC2	-0.188901176867581	-6.16036727610176	3.90269944704897e-08	4.62106929909725e-05	G	C
MNEc.2.28.36695161.PC	FAM83F	-0.442828741347129	-6.15956651625048	3.91557374178641e-08	4.63374296480376e-05	G	A
MNEc.2.5.60935962.BIEC2-959866	PRMT6	-0.174198820588631	-6.15722308056013	3.95349258031005e-08	4.66719212183174e-05	T	C
MNEc.2.2.57218749.PC	SCARA3	-0.23232479726324	-6.15335359494605	4.0169013705164e-08	4.732127106503e-05	A	G
MNEc.2.6.34808735.PC	LOC100147591	-0.482963066783645	-6.14871447080136	4.09425012594469e-08	4.80029393952852e-05	G	A
MNEc.2.5.63385855.PC	LOC100049851	0.217158499886029	6.14476334166393	4.1612889702488e-08	4.8615411567779e-05	A	G
MNEc.2.5.30348109.PC	LOC100057500	0.239094949643576	6.14419662058321	4.17099320125715e-08	4.86999161727672e-05	C	A
MNEc.2.30.3290151.PC	OPN3	0.549139451980709	6.14366459217919	4.18012375493968e-08	4.8763190983678e-05	C	T
MNEc.2.13.39958344.PC	FLYWCH2	0.165375630940429	6.13141382650541	4.39592758629946e-08	5.08592048309951e-05	C	T
MNEc.2.5.25760394.PC	RPS6KC1	-0.166393934925945	-6.12917598282485	4.43652275005076e-08	5.12536572214093e-05	A	G
MNEc.2.18.56518948.PC	PRKRA	0.171568284319725	6.12805092283267	4.45707159703528e-08	5.14759644066046e-05	A	G
MNEc.2.31.16986567.PC	LOC100064498	0.334457996644401	6.12694416705135	4.47737801778938e-08	5.16491208818534e-05	A	G
MNEc.2.3.81287842.BIEC2-795953	ATP10D	-0.214836641958867	-6.12671568695847	4.48158148861563e-08	5.1668204102951e-05	G	A
MNEc.2.15.15385908.PC	TTL	-0.511399817856138	-6.12265509842146	4.55694109665997e-08	5.23990932019845e-05	A	G
MNEc.2.23.8854313.PC	LOC102148033	0.144495994500528	6.12234072689613	4.56282747963882e-08	5.24514783073445e-05	A	G
MNEc.2.9.82681216.PC	ADCK5	-0.395658764574382	-6.12168639200215	4.57510357427365e-08	5.25400394598899e-05	G	A
MNEc.2.14.1624673.PC	MGAT1	0.097104547557932	6.11459901170149	4.71018347036049e-08	5.38782797091684e-05	A	G
MNEc.2.22.2388159.PC	CD93	0.60347496751708	6.11372252587796	4.72716043451026e-08	5.40411092191969e-05	C	T
MNEc.2.8.16338345.PC	TESC	-0.202371915066269	-6.11170861015201	4.76639841107628e-08	5.43792807479876e-05	C	A
MNEc.2.7.1875346.PC	UBXN6	0.239488308997763	6.11107201573684	4.77886835574296e-08	5.44900061896112e-05	G	A
MNEc.2.20.32527419.PC	DQB	-0.301329498957637	-6.10681968025002	4.86299731839368e-08	5.52097122025557e-05	A	G
MNEc.2.7.68735164.PC	GDPD5	0.48720512239943	6.10060842037033	4.98852191556608e-08	5.6391312003997e-05	C	T
MNEc.2.16.41128931.PC	LOC102149133	0.516255484791265	6.10042858504047	4.99220359705012e-08	5.64004396117531e-05	G	A
MNEc.2.27.38743699.PC	ARHGEF10	-0.369385150762684	-6.0997942786635	5.00521092052684e-08	5.64826374033615e-05	C	T
MNEc.2.20.30736988.PC	NFKBIL1	0.150913147624017	6.09778388114961	5.04665883865695e-08	5.68527103852356e-05	C	A
MNEc.2.20.22603488.PC	TDP2	-0.184265139693629	-6.09520828577	5.1002558492244e-08	5.73090946366631e-05	A	G
MNEc.2.12.19231851.PC	MPEG1	-0.558577575937612	-6.09411913352696	5.12308969781347e-08	5.75164800770735e-05	T	C
MNEc.2.4.101808873.PC	REPIN1	-0.159824824607317	-6.09309383028194	5.14467737113121e-08	5.76326119921532e-05	C	A
MNEc.2.4.102353463.PC	LOC100063236	0.281972522450285	6.09307235157821	5.1451305644848e-08	5.76326119921532e-05	G	A
MNEc.2.1.126193627.PC	DIS3L	-0.160949363280934	-6.08800772121738	5.25310265941215e-08	5.85425988597353e-05	C	T
MNEc.2.11.2144398.PC	CHMP6	-0.102897452779967	-6.07876569931058	5.45594054002755e-08	6.05122602321999e-05	A	G
MNEc.2.28.35319383.PC	MPST	0.350330345899665	6.07452967959508	5.55148090336347e-08	6.14508714657965e-05	T	C
MNEc.2.1.158980465.PC	LOC100072905	-0.341992750274694	-6.07175195217199	5.61502703433138e-08	6.20323416426271e-05	A	G
MNEc.2.1.127811386.PC	TRIP4	-0.11557343673709	-6.06564620178362	5.75724842354033e-08	6.32269654263867e-05	C	T
MNEc.2.21.2999388.PC	LSM4	0.191816451289968	6.06559524511089	5.75845022579274e-08	6.32269654263867e-05	G	A
MNEc.2.23.40980103.PC	LOC100065486	0.179264473948883	6.06413311465685	5.79304017026678e-08	6.35006289179986e-05	C	T
MNEc.2.6.30633990.PC	DDX11	-0.208668377674611	-6.04910826913946	6.16061057372068e-08	6.66585335727817e-05	C	T
MNEc.2.11.780294.BIEC2-133641	HEXDC	0.217401595800967	6.0415336858021	6.35456837862224e-08	6.82885513719559e-05	C	A
MNEc.2.21.32367850.PC	LOC102149354	-0.395292276623481	-6.03700347742444	6.47344390003416e-08	6.92075413300617e-05	A	G
MNEc.2.7.78186676.BIEC2-1062717	AKIP1	0.203583026850302	6.03573755923377	6.5070537236348e-08	6.95291478697702e-05	T	C
MNEc.2.19.32743329.PC	PPP1R2	-0.196343120871739	-6.0279403819834	6.71790468924113e-08	7.12222389698906e-05	G	A
MNEc.2.1.162564351.PC	LOC100052742	-0.503910483085553	-6.02659082287574	6.755079150924e-08	7.15778537356412e-05	T	G
MNEc.2.22.6471320.PC	POLR3F	-0.147377041740266	-6.02538096034032	6.78857845588534e-08	7.18362633865146e-05	T	C
MNEc.2.25.31612609.PC	GLE1	-0.129495919898655	-6.02517691831819	6.79424424324023e-08	7.18769225347096e-05	G	A
MNEc.2.6.30988355.PC	TULP3	0.169385247208451	6.02401867766578	6.82649469255972e-08	7.21534333396562e-05	T	C
MNEc.2.1.140382725.PC	GALK2	-0.135933876411282	-6.01916926673032	6.96317500356527e-08	7.32707618009303e-05	T	G
MNEc.2.14.59244118.PC	DCP2	-0.124265711768748	-6.01055400160735	7.21270147911612e-08	7.53133856864479e-05	C	T
MNEc.2.3.19669963.PC	COG8	-0.168992464408983	-6.00317042485025	7.43357496756359e-08	7.72204132649702e-05	A	G
MNEc.2.4.94547623.PC	SSBP1	-0.128921381322529	-6.00301151738601	7.43840132588708e-08	7.72204132649702e-05	T	C
MNEc.2.25.2984498.PC	LOC106782581	-0.287382843804237	-5.99994881912229	7.53202958628095e-08	7.78843670783974e-05	T	C
MNEc.2.14.19173225.PC	LOC102148137	-0.332096595873845	-5.9941793811483	7.71157986676847e-08	7.93662309656713e-05	A	G
MNEc.2.1.172645239.PC	MBIP	0.163167035207118	5.99084736128505	7.81719611692625e-08	8.02646035963018e-05	C	T
MNEc.2.21.19039509.PC	ITGA2	0.342479390511713	5.98374371473178	8.04716014555797e-08	8.20487490941435e-05	C	T
MNEc.2.22.19604521.PC	SLC4A11	0.153649370410166	5.97921992013678	8.19707955446457e-08	8.32363790149806e-05	A	G
MNEc.2.13.38551752.PC	LOC100069750	-0.145111566740446	-5.97920954112349	8.19742667153135e-08	8.32363790149806e-05	T	C
MNEc.2.4.102186987.PC	LOC100147629	0.282505127508562	5.9780616743069	8.2359058730318e-08	8.35625185514406e-05	T	C
MNEc.2.2.15683093.PC	P3H1	-0.329481166390059	-5.97710012316981	8.26827671097278e-08	8.38046716964116e-05	A	G
MNEc.2.16.66183930.PC	CAPN7	0.100881000728722	5.97670023480139	8.28177604048149e-08	8.39199178954053e-05	T	C
MNEc.2.1.91656017.PC	C1H15orf40	-0.230374839978278	-5.97459900870942	8.353067471824e-08	8.44469413063458e-05	T	C
MNEc.2.2.5641214.PC	YIPF1	-0.103989881146144	-5.96738988586839	8.60230374424748e-08	8.66235268300496e-05	G	A
MNEc.2.13.24714659.PC	OTOA	0.702086288297836	5.96385773046406	8.72708739935542e-08	8.76884082872032e-05	A	G
MNEc.2.24.12008975.PC	LOC106782545	-0.395727046347651	-5.96350356753105	8.73969748265191e-08	8.7792733451823e-05	C	T
MNEc.2.11.3089676.PC	CBX2	-0.449077668342176	-5.95773018682667	8.94781829689578e-08	8.94502479846223e-05	A	G
MNEc.2.1.68228297.BIEC2-28203	NUP133	-0.126479594392292	-5.95675093945458	8.98360115465709e-08	8.97851940664085e-05	T	C
MNEc.2.28.24439075.PC	SCYL2	-0.155644677799836	-5.95078959111942	9.20450691047852e-08	9.16338523473098e-05	G	A
MNEc.2.23.7020306.PC	RMI1	0.163373350956629	5.9442297526889	9.45379715638056e-08	9.37476341215322e-05	A	G
MNEc.2.11.3097241.PC	LOC102148660	0.33510964446598	5.94029331422757	9.60658250739148e-08	9.50952514404269e-05	G	A
MNEc.2.10.15574394.PC	QPCTL	0.195396523517696	5.93937688227789	9.64250073322356e-08	9.53550187473605e-05	T	G
MNEc.2.11.58175652.PC	ZSWIM7	0.253529871469202	5.93707692062384	9.73322988143068e-08	9.60594487143143e-05	G	A
MNEc.2.12.30541409.PC	DHCR7	0.176822650814567	5.92802133878958	1.0098727459919e-07	9.89235855888608e-05	T	C
MNEc.2.18.11405390.PC	TMEM185B	0.184218457044102	5.92691237033513	1.01444089929227e-07	9.92512725638943e-05	C	T
MNEc.2.13.38565929.PC	ADCY9	-0.156350130238353	-5.92609988834097	1.01780069415307e-07	9.94807211357929e-05	T	C
MNEc.2.10.23808299.PC	LOC100054684	-0.304231831923862	-5.92601308956089	1.0181602758849e-07	9.94881659026907e-05	C	T
MNEc.2.21.51290079.PC	MTRR	0.114384537615618	5.92265924841341	1.03215078749109e-07	0.000100705444986584	T	C
MNEc.2.8.36878283.PC	CEP192	0.148387953168118	5.92138738742272	1.03750586800833e-07	0.00010110280513803	G	A
MNEc.2.1.119610492.PC	STOML1	0.202048357936048	5.91947103509932	1.04562641271564e-07	0.000101693012070657	C	T
MNEc.2.6.35239254.PC	CLEC4E	0.829349031207858	5.91554330055977	1.0624669409611e-07	0.000102925406737139	A	G
MNEc.2.11.10385092.PC	LOC102150289	-1.21389851182483	-5.91249151215778	1.07573649890809e-07	0.000103865361611479	A	G
MNEc.2.15.29524086.PC	LOC100069269	-0.481714708571918	-5.9117476105881	1.07899581539759e-07	0.000104065384298114	G	T
MNEc.2.2.22072865.PC	ZMYM1	0.222540281411438	5.90821150335095	1.09462274223977e-07	0.000105237804684286	G	T
MNEc.2.31.16798280.PC	LOC106782931	0.373531305136776	5.9037104242945	1.11483789346478e-07	0.000106764661041905	C	T
MNEc.2.22.19053957.PC	LOC102148368	0.26138283922709	5.90039889548386	1.12994560743803e-07	0.00010787078147458	C	A
MNEc.2.5.85521858.PC	PIGK	0.12230543588334	5.89921813644686	1.13538117986626e-07	0.000108310995594875	G	A
MNEc.2.22.20973467.PC	LOC100067519	-0.537900311606064	-5.89564677077831	1.15197949929835e-07	0.000109569819786629	A	G
MNEc.2.6.32346964.PC	C6H12orf4	0.133765357640752	5.89560168616079	1.15219055965882e-07	0.000109569819786629	C	T
MNEc.2.15.60544934.PC	GPATCH11	0.277406896753876	5.88186720382012	1.21829827721869e-07	0.000114774231147512	C	T
MNEc.2.4.13932019.PC	C4H7orf25	-0.118999579254525	-5.88006598192008	1.22724133020614e-07	0.000115343391295311	G	A
MNEc.2.3.118429943.PC	TACC3	-0.227820666951322	-5.87890120984922	1.23305890180882e-07	0.000115752163713362	C	T
MNEc.2.27.20493504.BIEC2-708875	ZDHHC2	-0.232341407753977	-5.87268906704547	1.26454911680627e-07	0.000117949846370192	G	A
MNEc.2.21.49360703.PC	ROPN1L	0.301021808139682	5.87120273133795	1.2722005343217e-07	0.000118495288940755	A	G
MNEc.2.20.29509711.PC	LOC100054397	0.564494173023493	5.87048378458368	1.27591794517927e-07	0.000118701293435246	C	G
MNEc.2.28.35079716.PC	EIF3L	-0.151722883747526	-5.86958923154238	1.28055833234567e-07	0.000119048706064431	C	T
MNEc.2.2.40190736.PC	UBIAD1	-0.131433184388995	-5.86406486674307	1.30958683254462e-07	0.000121148004081211	A	G
MNEc.2.15.19174225.PC	USP39	0.100470769203288	5.86406354529936	1.30959385339435e-07	0.000121148004081211	A	G
MNEc.2.8.222315.PC	LOC100052145	0.146623451831005	5.86392450824411	1.31033276703493e-07	0.000121187918366554	G	A
MNEc.2.21.56421855.PC	MRPL36	-0.12995623297019	-5.8630728900514	1.31486769158526e-07	0.000121464839601414	G	T
MNEc.2.9.82221257.PC	LOC106781019	-0.158694817245831	-5.86037306968462	1.32934711314744e-07	0.000122572613820914	C	T
MNEc.2.6.642976.PC	KANSL1L	0.165114654986958	5.86017839277112	1.3303972510891e-07	0.000122640754023111	C	T
MNEc.2.24.15487227.BIEC2-635397	PLEKHD1	0.215388275360823	5.85994483125501	1.33165822369241e-07	0.000122728293307127	A	C
MNEc.2.3.9029622.PC	AMFR	-0.10115046954981	-5.8563569476048	1.35117777786096e-07	0.000124149899260168	C	T
MNEc.2.15.15482128.PC	LOC102147361	-1.16043495981438	-5.85479320930327	1.35977330281184e-07	0.000124775168640522	G	A
MNEc.2.3.26602772.PC	NUDT7	-0.295872166536869	-5.8544377212504	1.36173486206855e-07	0.000124916087165955	C	T
MNEc.2.1.162481477.PC	LOC100146748	0.745396557409586	5.85152957247428	1.37788710782419e-07	0.000126104311286767	C	G
MNEc.2.11.2043417.PC	BAIAP2	0.263546646247473	5.84964352863496	1.3884634226519e-07	0.000126848779806658	G	A
MNEc.2.5.39107074.PC	CD1B1	0.55567316159072	5.84728610876679	1.40179582873452e-07	0.000127712016560681	G	A
MNEc.2.24.35605439.PC	GOLGA5	0.127129763364795	5.8455823487694	1.41151006827448e-07	0.000128495303240467	T	G
MNEc.2.9.14034409.PC	TERF1	-0.11655863422604	-5.84324687496507	1.42493419912026e-07	0.000129461995627299	T	C
MNEc.2.19.57637876.BIEC2-470919	CRYBG3	-0.313126164324165	-5.84199972614002	1.43215426658329e-07	0.000129984372351733	G	A
MNEc.2.1.20154491.PC	BBIP1	0.131601436775527	5.84038355445148	1.44156445770555e-07	0.000130570931857598	G	A
MNEc.2.5.94534348.PC	SGIP1	0.679037810403094	5.84037778419069	1.44159816428682e-07	0.000130570931857598	G	A
MNEc.2.5.57075927.PC	DENND2D	0.115231822015958	5.83624339926291	1.46594998807532e-07	0.000132381127572638	G	A
MNEc.2.22.33529089.UKUL3640	IFT52	0.153901735063379	5.8316819272443	1.49328876357718e-07	0.000134510954211994	G	A
MNEc.2.12.23609405.PC	TRPT1	0.228932282252212	5.82937456004931	1.50730884615725e-07	0.000135556999388739	G	A
MNEc.2.8.64715977.PC	SLC14A1	0.174165361007602	5.82462879003679	1.53655497634128e-07	0.000137341151304711	A	C
MNEc.2.1.126660815.PC	MEGF11	-0.240603930084537	-5.82401158030161	1.54039950422912e-07	0.000137601312153645	A	G
MNEc.2.25.3972385.PC	TDRD7	0.443837909987662	5.81944128711002	1.56916434345307e-07	0.000139843621183103	C	T
MNEc.2.10.20421264.PC	NAPSA	0.500666883074183	5.81805168371245	1.57801498166136e-07	0.000140473589346168	A	G
MNEc.2.12.27292281.BIEC2-205486	LOC100053249	-0.163824033092779	-5.81661853270147	1.58719459955147e-07	0.000141131388889678	C	A
MNEc.2.8.6205228.PC	ASCC2	0.135693325140511	5.81640880470816	1.58854236298552e-07	0.000141219373964886	A	G
MNEc.2.8.94054841.PC	RBFA	-0.172275322204622	-5.81507096181628	1.59716629502609e-07	0.000141922015094199	C	T
MNEc.2.1.173606087.PC	MIPOL1	-0.178406833347528	-5.81487510384363	1.59843269624015e-07	0.000142002534384175	T	C
MNEc.2.16.4602650.BIEC2-328320	TMEM40	-0.289593269909818	-5.81446271703594	1.60110239614827e-07	0.000142143598895562	G	A
MNEc.2.2.91114409.PC	SCOC	-0.17239652645014	-5.8110804861667	1.62316492576401e-07	0.000143552640481576	A	G
MNEc.2.3.86888316.PC	NSUN7	0.403981440271392	5.80761313204988	1.64609419829083e-07	0.000145189596820377	C	T
MNEc.2.6.27365808.PC	CECR5	0.170983567785011	5.80604585993022	1.65656304707182e-07	0.000146014956741799	T	G
MNEc.2.1.9034301.PC	CPXM2	-0.368773970357078	-5.80020699569963	1.69614634487545e-07	0.000148871455838195	C	T
MNEc.2.4.35950939.PC	PEX1	-0.0940930745513786	-5.7970568183051	1.71788847251184e-07	0.000150411362203566	G	A
MNEc.2.7.76103255.PC	LOC100070224	-0.424544059996036	-5.7958066586161	1.72659295362728e-07	0.000151072820870731	C	T
MNEc.2.17.26136787.PC	LACC1	0.492504124414132	5.79240961376033	1.75046598588519e-07	0.000152653375192847	A	C
MNEc.2.14.93206152.PC	MARVELD2	-0.242043820294462	-5.79086811801467	1.76140615102799e-07	0.00015334921566934	T	C
MNEc.2.11.6180277.PC	CDK3	-0.17839896965679	-5.78860743505487	1.77757261524138e-07	0.000154606810017815	G	A
MNEc.2.8.1756682.PC	LOC100630898	-0.658822996189018	-5.78723327309187	1.78747090508261e-07	0.000155330630556803	C	T
MNEc.2.13.39274199.PC	LOC102149564	0.289827642275063	5.78545043457348	1.80039405222401e-07	0.000156075158628568	T	C
MNEc.2.10.23559173.PC	LOC100054029	0.529315816148444	5.78397995442633	1.81112237799262e-07	0.000156591929036578	G	A
MNEc.2.1.79850474.PC	ARV1	0.150345024388481	5.78288834676292	1.8191273017376e-07	0.000157169412182132	C	T
MNEc.2.12.23947761.PC	HRASLS5	0.242259127866169	5.78104086891319	1.83275475713521e-07	0.000158040418233872	C	T
MNEc.2.6.8178255.PC	ZNF142	0.13173045025511	5.77960072704894	1.84344742660253e-07	0.000158655980770997	C	T
MNEc.2.7.49794160.PC	P2RY11	0.252314736417525	5.77746121653448	1.8594464754732e-07	0.000159823560274302	T	G
MNEc.2.4.41330794.PC	MIOS	-0.142477953651946	-5.7765861989112	1.86602917826006e-07	0.000160144915479229	G	A
MNEc.2.5.18089660.TBIEC2-943342	KIAA1614	-0.309612569656815	-5.77385460538658	1.88672707754615e-07	0.000161499290026754	A	G
MNEc.2.6.65290179.PC	RPAP3	0.133601110268669	5.76892442172674	1.92465916438503e-07	0.000164099953461109	C	T
MNEc.2.7.46612598.PC	LOC100065202	-0.152824094686064	-5.76658028820913	1.94295754515211e-07	0.000165414466950253	T	C
MNEc.2.14.72812962.PC	ARSK	0.256473612334161	5.76583910205899	1.94877890518246e-07	0.00016573109549735	T	G
MNEc.2.1.126924845.PC	SPG21	-0.155208301124384	-5.76546505551863	1.95172323937568e-07	0.000165860188473385	T	C
MNEc.2.1.168713077.BIEC2-80727	HEATR5A	0.241819847480167	5.76072214665811	1.98944023325009e-07	0.000168389818311745	T	C
MNEc.2.22.25764932.PC	GSS	0.190734575736755	5.75696433900038	2.01983321305371e-07	0.000170559467531823	G	A
MNEc.2.2.12928269.BIEC2-457153	LOC102147438	0.178660132986523	5.74643309197961	2.10747155660393e-07	0.000176467878312021	A	G
MNEc.2.11.16155295.PC	ICAM2	-0.482500143414799	-5.74493454420098	2.12024317475014e-07	0.000177275534951071	C	T
MNEc.2.26.38820980.PC	HSF2BP	-0.37039605487461	-5.74205370287458	2.14501045974672e-07	0.000178831128064834	G	A
MNEc.2.2.5324218.PC	HSPB11	0.16591705082979	5.741029952772	2.15388043746408e-07	0.0001794567562482	T	C
MNEc.2.7.2851583.PC	TNFAIP8L1	0.148674780749284	5.73835775506907	2.17720373079011e-07	0.000180902912578263	G	A
MNEc.2.5.26702157.PC	ANGEL2	0.137569727231012	5.73653048425469	2.19329563256477e-07	0.000181971474053445	A	G
MNEc.2.14.5851812.PC	NOP16	0.179790351883304	5.73602617248318	2.19775748547466e-07	0.000182264934268083	A	G
MNEc.2.12.23755179.PC	LGALS12	0.269518163729795	5.7326850408375	2.22754482735275e-07	0.000184115478015715	G	A
MNEc.2.3.32845321.PC	MTHFSD	-0.142773198083097	-5.73158869069649	2.23740567072886e-07	0.000184852993362046	T	C
MNEc.2.20.32036872.PC	LOC100060287	0.657361367302394	5.7296036598116	2.25536919925112e-07	0.000186142051783143	A	G
MNEc.2.12.25098525.PC	C12H11orf85	0.486208576597264	5.72904962938465	2.26040823747644e-07	0.000186362834508037	G	A
MNEc.2.3.36485540.PC	BDH2	0.21328613006495	5.72675310160046	2.28141438242956e-07	0.000187741304568162	C	T
MNEc.2.23.53048732.PC	SECISBP2	0.111990484763758	5.72485142079474	2.29895453078898e-07	0.000188829916688342	G	A
MNEc.2.11.20322952.PC	PLEKHH3	0.137858522947989	5.72477472096621	2.29966475493964e-07	0.000188848900862785	G	A
MNEc.2.19.56989430.PC	MINA	-0.186222971706825	-5.72367454140976	2.30987603052742e-07	0.000189450639429381	C	T
MNEc.2.1.129071479.PC	SNX1	0.145039282603652	5.71804936301958	2.36278887114892e-07	0.000192947336354668	G	A
MNEc.2.6.8796892.PC	LOC100059285	0.883299224339304	5.71769382462618	2.36617309455835e-07	0.000193103680181453	G	T
MNEc.2.7.22602117.PC	NXPE4	0.511304817813172	5.71565143336105	2.38570658346011e-07	0.00019441604824848	A	G
MNEc.2.29.20310667.PC	FAM171A1	-0.246259287264214	-5.71395930498482	2.40201053870264e-07	0.000195461822442844	T	C
MNEc.2.5.17534167.PC	LOC100054060	0.357005655901331	5.71251901127849	2.41597455531191e-07	0.000196516995602916	G	T
MNEc.2.13.5543636.PC	PSMG3	0.185313135258929	5.71071511210506	2.43357678890405e-07	0.000197429739800948	G	T
MNEc.2.21.2111807.PC	PGLS	0.13797102393685	5.71062988229606	2.4344115728164e-07	0.000197429739800948	C	T
MNEc.2.1.126361807.PC	HACD3	0.211402619146904	5.70992696326133	2.44130709482757e-07	0.000197842693788474	C	T
MNEc.2.20.29837300.PC	DDR1	-0.430206937010537	-5.70814314934371	2.45889260072508e-07	0.000198899787150985	T	C
MNEc.2.2.17334580.PC	COL9A2	-0.328499895391178	-5.69805024386796	2.56077061473753e-07	0.000205203623201531	C	T
MNEc.2.10.11001663.PC	C10H19orf54	0.28499906579249	5.69728794531582	2.56863217697137e-07	0.000205666355628443	T	C
MNEc.2.24.17028999.PC	MAP3K9	0.514702979982257	5.69598301242811	2.58214518559078e-07	0.000206538552071043	C	A
MNEc.2.16.70265286.BIEC2-358024	ANAPC13	0.141126624539396	5.69045395830995	2.64018228720215e-07	0.000210083921290532	C	T
MNEc.2.28.45397282.PC	LOC102149277	0.440807976985616	5.6894590175372	2.6507616296992e-07	0.000210616609924164	T	C
MNEc.2.20.29506954.PC	GNL1	-0.160866775993126	-5.68762460758669	2.67037685059517e-07	0.000211918838091276	G	A
MNEc.2.16.46276485.PC	GORASP1	0.140469462319651	5.6872222980969	2.67469781564945e-07	0.000212176311815149	T	C
MNEc.2.6.32346964.PC	RAD51AP1	-0.21444132745164	-5.68673134706648	2.67998016638465e-07	0.000212509811717358	C	T
MNEc.2.2.34397884.PC	LOC102149361	-0.15509745470505	-5.683300379817	2.71718359720422e-07	0.000214768599774776	T	C
MNEc.2.4.95057183.PC	LOC102147875	0.22811615149048	5.68232247923883	2.7278803179574e-07	0.000215398118450213	T	C
MNEc.2.8.4961276.PC	LOC100146359	0.726342399541538	5.68022929029097	2.75091630386498e-07	0.000216604642936915	A	G
MNEc.2.21.49386299.PC	FAM173B	0.12963532412039	5.67441062459944	2.81596428052431e-07	0.000220314845844225	C	T
MNEc.2.9.67449778.PC	TMEM65	0.24639115363603	5.67263952244327	2.83606310090834e-07	0.00022176365033137	T	C
MNEc.2.10.18462211.PC	KDELR1	0.120651148435677	5.67096151397978	2.85523591105884e-07	0.000222776730045496	A	G
MNEc.2.20.25918083.PC	LOC100061358	-0.202183651440709	-5.66766958268086	2.89322125341674e-07	0.000225383593811448	A	G
MNEc.2.16.51393690.PC	CMTM8	0.181751187186008	5.66538476578199	2.9198780048991e-07	0.000226966764020768	A	G
MNEc.2.2.17021720.PC	SCMH1	-0.257385200970073	-5.66523766548027	2.92160248189969e-07	0.000227056034965995	G	A
MNEc.2.1.79620702.PC	C1H1orf131	-0.10525077310254	-5.66031658088362	2.97987521416583e-07	0.000230448886463944	G	A
MNEc.2.15.74669088.PC	LOC102150632	0.27875865271128	5.65193953740764	3.08171764066935e-07	0.000236929004930818	G	A
MNEc.2.27.5742179.PC	LOC102149449	0.250667029674351	5.65170477821295	3.08462055566358e-07	0.000236975478800845	C	T
MNEc.2.4.9110327.PC	LOC100629162	0.230185574894953	5.65005167030928	3.10513851214805e-07	0.000238173549871401	G	A
MNEc.2.13.30449125.PC	PARN	0.209180955269976	5.64745915849264	3.13758730956803e-07	0.000240288408619558	C	A
MNEc.2.13.2217152.BIEC2-212804	ZNF12	-0.153707551601176	-5.64639559893623	3.15099566675748e-07	0.000241034291448845	C	T
MNEc.2.8.22301015.PC	IFT81	0.170124852657277	5.64591640811914	3.1570552922566e-07	0.000241404125747876	G	A
MNEc.2.28.42458385.PC	TBC1D22A	0.168700843177743	5.64311340356577	3.19273155476364e-07	0.000243753851867841	A	G
MNEc.2.15.1645486.PC	EDAR	-0.222928239001611	-5.64057916127457	3.22532888176775e-07	0.000245576615819138	C	T
MNEc.2.30.29910207.PC	LOC100064917	0.151771150665859	5.63917601815018	3.24351800891653e-07	0.000246582704637904	T	A
MNEc.2.26.40485203.PC	COL18A1	-0.277245221362664	-5.63273853665766	3.32827211220181e-07	0.00025151993549543	G	A
MNEc.2.3.34584274.PC	KLHDC4	0.138829194097921	5.6312296576347	3.34845117823119e-07	0.000252387190094552	G	A
MNEc.2.11.22502157.PC	ZPBP2	0.173905280388081	5.63073828371692	3.35504857785945e-07	0.000252816411349655	C	T
MNEc.2.5.19388795.PC	CACNA1E	0.563155079800263	5.63005979057535	3.36417938077719e-07	0.000253191471297659	T	C
MNEc.2.8.1487712.PC	LOC100630726	0.329926441680088	5.6300430614651	3.36440482136889e-07	0.000253191471297659	A	G
MNEc.2.6.26865751.PC	DTYMK	-0.183900637101066	-5.62968501677452	3.36923338287852e-07	0.000253400872016708	C	T
MNEc.2.7.1017341.PC	TMPRSS9	-0.167205164142832	-5.62893448322559	3.37937718830936e-07	0.000254018387493993	G	A
MNEc.2.3.50493000.PC	NUDT9	0.0918312588170249	5.62770537541595	3.39605417874565e-07	0.000254803438386864	A	G
MNEc.2.15.88745254.PC	LOC102150943	0.541163458916428	5.62707667985936	3.40461587661006e-07	0.000255282657776857	A	G
MNEc.2.17.20772168.PC	LOC102150326	0.245036853351912	5.62344295771577	3.45451894239739e-07	0.000258091654227726	C	A
MNEc.2.5.32461527.PC	TMCO1	-0.197895710151255	-5.62259960495758	3.46620363116115e-07	0.000258670466130225	C	T
MNEc.2.13.39116099.PC	TRAP1	0.268959607650949	5.62148498365338	3.48170652298114e-07	0.000259385425049799	T	C
MNEc.2.15.44774715.PC	CFAP36	0.165214987460733	5.62057665823272	3.49439062199151e-07	0.000260133722901923	A	G
MNEc.2.7.5604636.PC	CERS4	0.278054415617926	5.61969267441835	3.50677852170676e-07	0.000260809638994897	A	G
MNEc.2.10.1533944.PC	CCNE1	-0.246828972724422	-5.60642268475262	3.6980247418146e-07	0.000271498589840152	T	G
MNEc.2.7.35134164.BIEC2-1048922	DCPS	-0.178648431829141	-5.60236567480234	3.75851895319045e-07	0.00027496684290272	T	C
MNEc.2.5.28665615.PC	C5H1orf74	-0.253004654652642	-5.59970384673678	3.79873813240778e-07	0.000277445770047116	G	A
MNEc.2.11.48159398.PC	MED31	0.132146824423817	5.59917778284979	3.80673678118691e-07	0.000277824051754163	G	A
MNEc.2.14.93830927.PC	GUK1	0.256410606768869	5.59273554955626	3.90604503463283e-07	0.000283591381131198	C	T
MNEc.2.5.94358917.PC	TCTEX1D1	0.546725461460296	5.58808850748598	3.97926015077481e-07	0.000287067325618748	G	A
MNEc.2.20.29509711.PC	DHX16	-0.124072782680375	-5.58792315850268	3.98189001268403e-07	0.000287151310161133	C	G
MNEc.2.24.6285720.PC	DACT1	0.289342469145368	5.58620638244895	4.009296561677e-07	0.000288757918849351	G	A
MNEc.2.6.667346.PC	RPE	0.126373883183235	5.58576368323114	4.0163938767654e-07	0.000289057821347886	G	A
MNEc.2.2.34366563.PC	OTUD3	0.122729355452731	5.58343137291866	4.05399010629048e-07	0.000291391183940235	G	A
MNEc.2.16.46225398.PC	TTC21A	0.612831626796434	5.58248471929795	4.06934862449309e-07	0.00029212224108941	A	G
MNEc.2.11.51060818.PC	CNTROB	-0.293984955239223	-5.58220684011111	4.07386780984721e-07	0.000292393405734771	T	G
MNEc.2.4.90413925.PC	SLC13A4	-0.216367130770343	-5.58179679897555	4.0805453925039e-07	0.000292712781278702	C	T
MNEc.2.1.75946990.BIEC2-32469	TBCE	0.187656976338411	5.57810154205919	4.14121162469973e-07	0.000296094678118649	C	A
MNEc.2.2.6604846.PC	ECHDC2	0.229690494690632	5.56497167352951	4.36404152184214e-07	0.000308114697931402	A	G
MNEc.2.15.55058498.PC	THADA	-0.189238466913762	-5.56262769670084	4.40504552854232e-07	0.000310287203502444	G	A
MNEc.2.4.102924553.PC	NUB1	-0.291918161125423	-5.56252582394645	4.40683620123866e-07	0.000310302435264743	T	C
MNEc.2.1.115911373.PC	DNAJA4	-0.153926303679893	-5.56235997703465	4.40975291594848e-07	0.000310396916816881	A	G
MNEc.2.28.42165819.PC	TTC38	-0.387691834804838	-5.55856481600242	4.47701954237468e-07	0.00031412205134437	G	T
MNEc.2.5.32588909.PC	ALDH9A1	0.209771030713622	5.55843651094251	4.47931123159131e-07	0.00031418386111108	G	A
MNEc.2.12.23699413.PC	LOC106781484	0.315211068071749	5.55801262829384	4.48689052224486e-07	0.000314590643311608	G	A
MNEc.2.15.90016029.PC	MYT1L	0.279476464388772	5.55277390719219	4.58161114890834e-07	0.000320093101680633	T	C
MNEc.2.18.72182282.PC	CCDC150	-0.215468279321977	-5.54933950840914	4.64477374942214e-07	0.000323645486609262	A	G
MNEc.2.11.8163466.PC	SDK2	-0.446313055580582	-5.5482407502039	4.66516164302132e-07	0.000324721694233631	T	C
MNEc.2.10.7316982.PC	ZNF565	-0.145442602529991	-5.54657790452057	4.69618409734102e-07	0.000325902691781546	C	T
MNEc.2.24.20609075.PC	ACYP1	-0.166383538580599	-5.54018910875695	4.81727575838671e-07	0.000332607956715015	A	G
MNEc.2.4.8717458.PC	LOC100630905	0.354026092815913	5.53818213328949	4.85594618634995e-07	0.000334229346457639	A	G
MNEc.2.1.156421152.PC	TEP1	0.20554805733396	5.53663436534878	4.88597717944392e-07	0.000335763482926072	G	A
MNEc.2.1.126181594.PC	DENND4A	-0.232835699103473	-5.53607683263957	4.89683959506997e-07	0.000336334039271988	G	A
MNEc.2.19.8397266.PC	WDR49	0.265505087687102	5.5324212699264	4.96865227909219e-07	0.000340672804409549	G	A
MNEc.2.1.43479779.BIEC2-20151	LOC106782067	0.839397855262125	5.53135732700106	4.98974728964411e-07	0.000341940736859408	A	G
MNEc.2.9.81935352.PC	ZFP41	0.120438138643835	5.52757140193995	5.06552912835542e-07	0.000345957793457694	T	C
MNEc.2.5.87976488.PC	TNNI3K	0.250598789075499	5.52567626578033	5.10388795347223e-07	0.000348188773182248	C	T
MNEc.2.11.42589512.PC	SDF2	-0.0942533666819166	-5.52307633858999	5.15697781668165e-07	0.000351020813183965	A	G
MNEc.2.30.28106060.PC	LOC106782907	0.28089755812175	5.52204801180001	5.17812569030206e-07	0.000352095486012356	C	T
MNEc.2.7.1449259.PC	THOP1	-0.306498891521687	-5.51639379125062	5.29594073584537e-07	0.000358006774453652	G	A
MNEc.2.21.28689879.PC	SLC1A3	-0.410498351138588	-5.51393055024884	5.34808788230885e-07	0.000360281437984567	C	T
MNEc.2.4.103149153.PC	NOS3	0.259505031368513	5.51333584189128	5.36075348710507e-07	0.000360902679967765	G	T
MNEc.2.2.7658695.PC	NRDC	0.097347860276038	5.512272585402	5.38347146067305e-07	0.000362184688787604	A	G
MNEc.2.1.138929107.BIEC2-61094	LYSMD2	0.386128943088791	5.51102289254733	5.41029407233049e-07	0.000363492917252362	C	A
MNEc.2.25.238944.PC	DNAJB5	0.110841497664469	5.50947876951903	5.44361787440006e-07	0.000365105608891356	A	T
MNEc.2.13.29639898.PC	ABCC6	0.227454747844813	5.5093695424166	5.44598274613678e-07	0.000365143833360382	G	A
MNEc.2.11.57919196.PC	AKAP10	-0.103619144273832	-5.50749734288627	5.4866752259886e-07	0.000367122836850617	T	G
MNEc.2.6.67381020.PC	BCDIN3D	-0.116851536178126	-5.5070506575211	5.49642811716453e-07	0.000367713000050365	G	A
MNEc.2.22.3988614.PC	KIZ	-0.187988161176797	-5.50592497575354	5.52108190413288e-07	0.000369237012150864	A	G
MNEc.2.16.47695996.PC	LOC100050506	-0.171869829395959	-5.50453570506202	5.55165869422006e-07	0.000370590281785895	T	C
MNEc.2.7.68112566.PC	SERPINH1	1.04165302514999	5.50410707395818	5.56112613691682e-07	0.000371096573752979	G	A
MNEc.2.28.34539122.PC	SSTR3	-0.462993972907726	-5.50393233849278	5.56499018577842e-07	0.000371165918775053	C	A
MNEc.2.21.10614598.PC	IPO11	-0.188104552757414	-5.50263389909467	5.59378638471981e-07	0.000372645154029248	C	T
MNEc.2.17.18556434.PC	MRPS31	0.0960359163810434	5.5024948273198	5.59687933647278e-07	0.000372704816738378	C	G
MNEc.2.15.18840529.PC	LOC102149454	0.345056301669116	5.50233863101672	5.60035514395038e-07	0.000372704816738378	G	A
MNEc.2.15.6955030.PC	MFSD9	0.211951938226756	5.50124861419569	5.62467029849951e-07	0.000374007270881345	C	A
MNEc.2.8.10448830.PC	ASPHD2	0.526043307079933	5.49880597328366	5.67953653852887e-07	0.000376711784468578	T	C
MNEc.2.20.22565567.PC	MRS2	-0.148918185150789	-5.49801989848146	5.69730500488058e-07	0.000377626706772879	T	C
MNEc.2.1.127259018.PC	VWA9	-0.0685511644632091	-5.49667014092874	5.72794268060461e-07	0.000378844601499813	A	G
MNEc.2.5.58120604.PC	SLC6A17	-0.236901788161676	-5.49571528058901	5.74971458786928e-07	0.000380014197205079	G	A
MNEc.2.8.40483068.PC	LOC100060610	0.221234465597035	5.49554106924568	5.75369558101214e-07	0.000380022434260567	T	C
MNEc.2.7.49719156.PC	LOC100059920	-0.197753124518323	-5.49241399820668	5.82561696918233e-07	0.000383872222918704	C	G
MNEc.2.15.27221994.PC	GCFC2	0.135273616610596	5.49109905404828	5.85612372405871e-07	0.000385355787955643	G	A
MNEc.2.20.33240248.PC	LOC106782285	-0.664749134164517	-5.48311679384712	6.04471485200638e-07	0.000394680629741235	G	A
MNEc.2.6.82975677.PC	LOC102149776	-0.17291154077757	-5.47901758821236	6.14387359181158e-07	0.000399632515909596	T	G
MNEc.2.9.83077246.PC	TSTA3	0.0859356579219019	5.47579856016145	6.22286140650028e-07	0.000403505217691054	T	G
MNEc.2.22.49621591.PC	RTEL1	-0.221996279226429	-5.47496247056526	6.24354012002842e-07	0.000404513361199611	A	G
MNEc.2.16.3298191.PC	FBLN2	-0.25943743150873	-5.47250466861383	6.30472036976971e-07	0.000407472557914851	A	G
MNEc.2.15.60053935.PC	CDC42EP3	0.21382168516821	5.46887095079807	6.39625392932005e-07	0.000412067413968677	A	C
MNEc.2.19.46293929.PC	PVRL3	0.398683688679745	5.457785980532	6.68363837846425e-07	0.000427129678460452	T	C
MNEc.2.17.47807592.PC	UCHL3	0.260342514349328	5.45756439158271	6.68951081258516e-07	0.000427435667794019	T	C
MNEc.2.12.11881154.PC	PTPMT1	-0.164747626793032	-5.45269926976522	6.81973039324038e-07	0.000433990434574639	C	T
MNEc.2.26.8167843.PC	GBE1	-0.277653746006168	-5.44794485756683	6.94939464850077e-07	0.000440411939101735	A	G
MNEc.2.16.7270157.PC	TTLL3	-0.354566565779848	-5.44626832072874	6.99569370830365e-07	0.00044262293086495	A	C
MNEc.2.20.31528875.PC	VWA7	0.150376912660693	5.44580077309782	7.00865946788948e-07	0.000443237202147883	A	G
MNEc.2.5.55898566.BIEC2-910173	FAM19A3	-0.349979882294611	-5.44350308029892	7.07272204324897e-07	0.000446350248089905	C	T
MNEc.2.20.29888993.PC	VARS2	-0.295162594671453	-5.44131255886295	7.13433266918277e-07	0.000449159740473916	C	T
MNEc.2.5.668505.PC	ETNK2	0.169651417779389	5.43753874180155	7.24171546692268e-07	0.000454921828850206	A	G
MNEc.2.10.17609133.PC	PPP5C	-0.19100481837648	-5.43449914522975	7.3293606880765e-07	0.000458727322167015	C	A
MNEc.2.1.91796776.PC	AP3B2	0.382510120913595	5.43189013550126	7.4054215606429e-07	0.000462533055612008	G	A
MNEc.2.20.50299675.PC	LOC100069254	0.492715936956174	5.42717232919146	7.54493647948096e-07	0.000469165431799766	G	A
MNEc.2.1.161138643.PC	RBM23	-0.086970428737332	-5.42624800111196	7.57257196417034e-07	0.000470216279436606	G	A
MNEc.2.1.79924859.PC	DISC1	-0.218343243044617	-5.4258889252887	7.58333440832372e-07	0.000470810403014078	A	C
MNEc.2.7.1515175.PC	ZNF555	0.147500661377898	5.42358569498298	7.65272682222493e-07	0.000474222313367627	G	T
MNEc.2.2.172865.PC	LOC100066893	0.220933189117336	5.42105109500847	7.72981177991505e-07	0.000477968747942823	T	C
MNEc.2.11.60184542.PC	ATPAF2	-0.185803744725693	-5.41687646293238	7.85844279511842e-07	0.000484381019516359	C	A
MNEc.2.1.145143311.PC	SPG11	0.171927602304882	5.41670443836781	7.86378821990459e-07	0.000484483223316428	G	A
MNEc.2.1.185627059.PC	PTGDR	-0.224542505912008	-5.41462947814223	7.92854706193186e-07	0.000487330438543024	T	G
MNEc.2.6.67050017.PC	TROAP	0.496701072786764	5.4116048723556	8.02388432232546e-07	0.000492269237063478	G	A
MNEc.2.9.25702811.PC	UBXN2B	0.11824792344386	5.40994075686218	8.07681793096938e-07	0.000494669834352692	G	T
MNEc.2.2.66421082.PC	PALLD	-0.196066303209838	-5.4089347091083	8.10898553040746e-07	0.000495869497133241	T	C
MNEc.2.17.360751.PC	PARP4	0.200983461654829	5.40446185730961	8.25353310080302e-07	0.000503459005218496	T	C
MNEc.2.2.14808110.PC	PTPRF	0.468057945126428	5.40154344891145	8.34920884594484e-07	0.000508194141498937	G	A
MNEc.2.2.12556157.PC	MAST2	0.184137584986521	5.40064936213773	8.37873776372788e-07	0.000509519419564824	A	G
MNEc.2.18.10440587.PC	EPB41L5	-0.219036080553917	-5.3976362490673	8.47900960464904e-07	0.000514031024458748	A	G
MNEc.2.10.5469390.PC	PDCD2L	-0.17641653153336	-5.39662288992737	8.51299703260055e-07	0.000515694910099844	G	A
MNEc.2.12.27245448.PC	PITPNM1	0.129924276349048	5.39624148403678	8.52582380692606e-07	0.000516233916768097	A	G
MNEc.2.7.5269591.PC	SNAPC2	-0.124950106216161	-5.39457600036167	8.58205741611888e-07	0.000519080679439581	A	G
MNEc.2.17.64585463.PC	GPR180	-0.144968949702733	-5.39005210534457	8.73664958359907e-07	0.000526090047242495	G	T
MNEc.2.11.53196311.PC	MYH3	-0.24192760005911	-5.38812279164085	8.80340845158658e-07	0.000528898072379241	A	C
MNEc.2.8.24533090.PC	BRI3BP	-0.17796331172091	-5.38788735261456	8.81158945702645e-07	0.000529228251751237	G	A
MNEc.2.10.5465305.PC	LOC102149499	-0.179845252247617	-5.38612606432528	8.87302800425158e-07	0.000531622233216154	G	A
MNEc.2.23.54697937.PC	CARD19	-0.257280815392677	-5.38194792877559	9.02046201246758e-07	0.000538632096514773	G	A
MNEc.2.8.30176121.PC	PXMP2	0.128738249982212	5.37965039663747	9.1025584872864e-07	0.000542734576703561	T	C
MNEc.2.31.22790047.PC	LOC102148022	-0.343251229433312	-5.37947693764763	9.10878633476366e-07	0.000542819060830842	C	T
MNEc.2.6.55844673.PC	AMN1	0.262380779511171	5.37735668253812	9.18525098768489e-07	0.000546672770654925	G	A
MNEc.2.7.49582471.PC	TYK2	-0.199350277802911	-5.3763392867989	9.22216589510618e-07	0.000548207625368523	C	T
MNEc.2.7.2765613.PC	TMIGD2	-0.213703980442297	-5.37427670174585	9.29745219218541e-07	0.000551244381912476	G	C
MNEc.2.2.92776647.PC	SLC7A11	-0.858549239694104	-5.37406130673368	9.30534906190171e-07	0.000551489046254446	C	T
MNEc.2.14.4156100.PC	N4BP3	-0.30800676220668	-5.37072284367599	9.42859092187272e-07	0.000556950807875308	C	T
MNEc.2.2.41286608.PC	RBP7	-0.166263208905271	-5.37049259201584	9.4371497233379e-07	0.000557372853278572	C	A
MNEc.2.24.31704453.PC	GALC	0.325596472835845	5.36963202667251	9.4692058882405e-07	0.000558391155761081	C	T
MNEc.2.2.23948158.PC	LOC100069988	-0.372850128003154	-5.3622342898741	9.74922305245208e-07	0.000571692728387994	G	A
MNEc.2.10.50112956.PC	FBXL4	0.126847589228576	5.36147819321769	9.77829689086726e-07	0.000572973133395362	T	C
MNEc.2.2.101932146.PC	ABHD18	-0.272060448449427	-5.35835915438935	9.89913522236722e-07	0.000578075619945707	T	C
MNEc.2.7.20190021.PC	DIXDC1	-0.260081351961936	-5.35674902958837	9.9620880207831e-07	0.000580709030996749	T	C
MNEc.2.6.73961674.PC	COQ10A	0.238013154392087	5.35572716660567	1.00022447967995e-06	0.000582371321572165	A	C
MNEc.2.17.12652904.PC	N4BP2L2	-0.181945993029812	-5.35567388854054	1.00043428547418e-06	0.000582407451339431	G	T
MNEc.2.15.18535523.PC	ST3GAL5	0.222288720318497	5.35415961848662	1.00641550407945e-06	0.000585025429154954	C	T
MNEc.2.8.3624014.PC	TOP3B	0.223822322017826	5.35157877409269	1.01669066722697e-06	0.000589693901510386	C	A
MNEc.2.11.59662857.PC	MIEF2	-0.144915363837134	-5.35127387283185	1.01791136381389e-06	0.000589967866288681	G	A
MNEc.2.2.11764170.PC	ATPAF1	0.213638722590915	5.35102933010766	1.01889145079188e-06	0.000590362301204829	A	G
MNEc.2.11.23462063.PC	PCGF2	0.23718400613438	5.35056480871163	1.02075573030896e-06	0.000591094945541973	C	T
MNEc.2.17.49767470.PC	CLN5	-0.181234203159018	-5.35010295482713	1.0226126270085e-06	0.000591996291988645	C	T
MNEc.2.4.93864585.PC	ADCK2	0.226969610698816	5.34933728416929	1.02569834266469e-06	0.000592824916490772	C	T
MNEc.2.23.40583907.PC	LOC100065278	0.128043608259549	5.34864144414811	1.02851056936913e-06	0.000594188931336888	G	A
MNEc.2.1.145451675.PC	MAP1A	0.434634850441287	5.34615164520628	1.03863524363997e-06	0.000598897045887576	T	C
MNEc.2.15.13576631.PC	LOC100630894	-0.119047937600681	-5.34439986398264	1.04581742057705e-06	0.000602191839203909	A	G
MNEc.2.13.26698460.PC	LOC100034059	0.162624949951052	5.34414446300834	1.04686861381393e-06	0.000602410839270764	C	T
MNEc.2.22.27299811.PC	SOGA1	-0.118327750063369	-5.34401419399519	1.04740518183447e-06	0.000602543677202932	A	G
MNEc.2.9.49844189.PC	LRP12	0.273000763243995	5.34104619183448	1.05970362637949e-06	0.000608287010870871	A	G
MNEc.2.4.5391849.PC	RINT1	0.240503446604337	5.34053564313285	1.06183343024698e-06	0.000609066079527244	C	T
MNEc.2.27.1094074.PC	LOC100049837	-0.304154969046555	-5.33901369444539	1.0682073735328e-06	0.000611803975850304	G	A
MNEc.2.2.116888367.PC	LOC102148937	-0.27997492549312	-5.33898832508152	1.06831393868531e-06	0.000611803975850304	C	T
MNEc.2.23.44662997.PC	LOC106782470	-0.150123066949295	-5.3381248708664	1.07194715078125e-06	0.000613155632071757	C	T
MNEc.2.5.16026038.PC	LOC102149377	-0.219873086244151	-5.33643081625739	1.07911064102466e-06	0.000616107310596919	G	A
MNEc.2.9.13986510.PC	MSC	0.25244298237791	5.33616578224608	1.08023561194236e-06	0.000616334179619429	T	C
MNEc.2.28.25417409.PC	CHPT1	-0.203374844962271	-5.33587218692944	1.08148316013784e-06	0.000616674091188994	C	T
MNEc.2.11.18735001.PC	EFTUD2	0.10714113124106	5.33277925680892	1.09471197245817e-06	0.000623155537707282	C	T
MNEc.2.8.3646625.PC	LOC100147544	0.84088381229564	5.3325735109339	1.09559758825934e-06	0.000623343977557089	C	T
MNEc.2.2.80934501.PC	TIGD4	0.308707501325369	5.33256172621473	1.09564833589767e-06	0.000623343977557089	A	T
MNEc.2.7.77688688.BIEC2-1007522	LOC102149611	0.173058490262093	5.33238622687408	1.09640434865461e-06	0.000623632420345156	C	T
MNEc.2.16.62531490.PC	KAT2B	-0.19983456318206	-5.33158832081737	1.0998480199318e-06	0.000625320471610927	G	T
MNEc.2.16.31041410.PC	ASB14	-0.233402961546974	-5.33015981627916	1.10603984232165e-06	0.000628192602386331	A	G
MNEc.2.7.4613939.PC	STXBP2	-0.15005064538762	-5.32460017813957	1.1304656320967e-06	0.000639041213848298	G	A
MNEc.2.2.22547059.PC	C2H1orf216	-0.23381012618378	-5.32395142607882	1.1333501644242e-06	0.000640294324072416	A	G
MNEc.2.28.39290437.BIEC2-742727	ARFGAP3	0.122355543691599	5.31998445617501	1.15114634180882e-06	0.000647851651142975	G	A
MNEc.2.20.15325882.PC	MYLIP	0.242554689200206	5.31848310080988	1.15795291122597e-06	0.000650856247437045	C	T
MNEc.2.2.17653595.PC	LOC100629793	-0.211770398379888	-5.31729928173612	1.16334775331717e-06	0.000652769074044354	T	C
MNEc.2.25.30104116.PC	MVB12B	0.212308906574753	5.31610329640904	1.1688231067864e-06	0.00065480822751767	T	G
MNEc.2.1.29010619.PC	LZTS2	-0.207657360667304	-5.31593219620804	1.16960848924829e-06	0.000655155106587431	C	T
MNEc.2.10.65262951.PC	DCBLD1	-0.410607847656923	-5.31461338315051	1.17567951235106e-06	0.00065772713972923	A	G
MNEc.2.1.161981448.PC	LRRC16B	0.211760549329384	5.31297712061783	1.18325491930033e-06	0.000661014393423403	G	A
MNEc.2.1.13667509.PC	MCMBP	0.136266544816431	5.31139032409285	1.19064709524751e-06	0.000664143558579458	G	A
MNEc.2.15.70050403.PC	LOC102148970	0.13550825842023	5.30785862455005	1.20726290598302e-06	0.000671002749246164	C	T
MNEc.2.4.8120052.PC	DLD	0.11406037642093	5.30672289347081	1.21265448726155e-06	0.000673128095176983	A	G
MNEc.2.10.27241284.PC	LOC100061329	0.310367021193974	5.30529650831926	1.21945938130168e-06	0.000675780568814021	A	G
MNEc.2.2.37830933.PC	KAZN	0.204915705859894	5.30400032447422	1.22567563585189e-06	0.000677986279182749	T	C
MNEc.2.31.9397690.PC	WDR27	0.280185462998567	5.3037537414861	1.2268617198566e-06	0.000678451949300988	T	C
MNEc.2.5.90766314.PC	PTGER3	-0.29815532517971	-5.30183535621051	1.2361278854201e-06	0.000681949696120993	C	T
MNEc.2.8.16551809.PC	C8H12orf49	0.16800810275306	5.30142836820478	1.2381025341047e-06	0.000682847934483751	T	C
MNEc.2.11.42056754.PC	TNFAIP1	0.116970255243808	5.29858912236839	1.2519646053272e-06	0.000688662471445154	T	C
MNEc.2.16.38178905.PC	NDUFAF3	0.131636274104231	5.29724417360306	1.25858414723566e-06	0.000691628046210086	A	G
MNEc.2.14.36439314.PC	DND1	0.143529109954846	5.29522504945538	1.26858641152069e-06	0.000696154056905682	A	G
MNEc.2.21.4729636.PC	LOC100055662	0.223029658173715	5.29509271150105	1.269244701384e-06	0.000696321898455414	A	G
MNEc.2.31.17056903.PC	LOC102150120	0.34419367967912	5.29501301860707	1.26964128026616e-06	0.000696442059514815	A	C
MNEc.2.3.22468650.PC	DHX38	0.0801881121417109	5.29424289910582	1.2734799311097e-06	0.000698256185084206	A	G
MNEc.2.1.28821398.PC	PITX3	0.129646754108324	5.29175191073941	1.28597444494141e-06	0.000703150811743967	A	G
MNEc.2.16.70239088.BIEC2-358020	RYK	0.156334082942453	5.2886582165358	1.3016597465051e-06	0.000709373374793028	T	C
MNEc.2.4.57510221.PC	SKAP2	-0.234441272694641	-5.28666604222758	1.31185951993449e-06	0.000713444700335629	A	C
MNEc.2.24.15326718.PC	DCAF5	-0.14468043870101	-5.2860255627642	1.31515536404069e-06	0.000714842615024724	C	A
MNEc.2.2.50957022.PC	REEP4	-0.149927357313967	-5.28317301292728	1.32993331639769e-06	0.000721382952888897	T	C
MNEc.2.2.18296160.PC	PPIE	-0.0935546654679167	-5.28118481908347	1.34032967319485e-06	0.000725624221340417	T	G
MNEc.2.20.30086633.PC	LOC100053764	0.355622197816315	5.27867183096968	1.3535844291501e-06	0.000730792650555614	T	C
MNEc.2.12.24491505.PC	MAP4K2	-0.153607157334108	-5.27573087560833	1.369259991962e-06	0.000737236250410609	A	G
MNEc.2.11.57874678.PC	ZNF286A	0.145414530580002	5.27495859165938	1.3734057956346e-06	0.000738862889266113	T	G
MNEc.2.9.16301613.PC	SULF1	-0.270564958106756	-5.27444602685055	1.37616416653731e-06	0.000739841959979215	G	T
MNEc.2.8.6569341.PC	SEC14L2	-0.342205467070045	-5.27078721251539	1.3960126996587e-06	0.000748141591188027	G	A
MNEc.2.1.174620643.BIEC2-88079	GEMIN2	0.176715546328133	5.27076074608886	1.3961572950569e-06	0.000748141591188027	G	T
MNEc.2.6.33832184.PC	CD9	-0.363859989505715	-5.26888248945837	1.40645650561761e-06	0.00075202477668093	A	G
MNEc.2.7.44456966.PC	LOC100064454	-0.2271566816107	-5.26534639961322	1.42604903939589e-06	0.000760129262470655	A	G
MNEc.2.8.34248876.PC	RALBP1	0.164596219131456	5.26381976113063	1.43459031291869e-06	0.000763134092194765	C	A
MNEc.2.2.50835585.PC	FAM160B2	-0.128411440782153	-5.2626081580292	1.44140474397239e-06	0.000766138691510695	T	G
MNEc.2.15.61044054.BIEC2-313113	QPCT	-0.604595519151468	-5.26100430386105	1.45047420595462e-06	0.000769713820723145	T	C
MNEc.2.1.138392606.PC	GNB5	0.195719263477223	5.26033093273355	1.45429865444179e-06	0.000770705747891956	G	A
MNEc.2.23.476883.PC	LOC100062031	-0.116692499549238	-5.25852723243791	1.46459170349341e-06	0.000774390633734076	T	C
MNEc.2.7.35626014.PC	FOXRED1	-0.149965642498924	-5.25798334398795	1.46770948174053e-06	0.000775562865293758	T	C
MNEc.2.7.83463927.PC	LOC100146381	-0.166923862237092	-5.25743861505309	1.47083860755313e-06	0.000776815664264581	T	C
MNEc.2.6.37899162.PC	LOC101910264	0.550121149140648	5.2468192508789	1.53316493581174e-06	0.000802467403514768	C	T
MNEc.2.6.8697917.PC	AAMP	0.146509673924493	5.2460870578564	1.53755653060458e-06	0.000804232041943294	G	A
MNEc.2.13.18075275.PC	MRPS17	0.0943815231610534	5.24593952646173	1.53844289720267e-06	0.000804414931632998	A	C
MNEc.2.26.38025275.PC	SLC37A1	0.145925578207663	5.24395455942636	1.55041742774333e-06	0.000808168065366647	A	G
MNEc.2.11.51093710.PC	SLC25A35	0.197334504261134	5.24251147419595	1.55918037338988e-06	0.000811450866284217	T	C
MNEc.2.9.18598367.PC	VCPIP1	-0.162427652883191	-5.24084402580735	1.56936627528691e-06	0.000815330430218473	A	G
MNEc.2.11.49633703.PC	CHRNE	-0.153895686137511	-5.23956212576252	1.57724136056878e-06	0.00081836528900985	T	C
MNEc.2.5.43235323.BIEC2-907215	TDRD10	0.453046621541156	5.23619824270824	1.59809154439174e-06	0.000826247076186448	G	A
MNEc.2.16.18614423.PC	EIF4E3	-0.133857667235525	-5.2353867866768	1.60316150449104e-06	0.000828542325999234	T	C
MNEc.2.9.19204028.BIEC2-1137552	MCMDC2	-0.173241814686339	-5.23513954191186	1.60470941944928e-06	0.000829124897574148	T	C
MNEc.2.22.2036361.PC	LOC100058494	0.600333061464991	5.23472385450308	1.60731520265073e-06	0.000830036059090445	T	C
MNEc.2.11.60177624.PC	MIR9108	-0.201604174417313	-5.23452662675461	1.60855299891069e-06	0.000830457674651367	G	T
MNEc.2.1.114030515.PC	LOC102150547	-0.914163473553758	-5.23413980017941	1.61098342958697e-06	0.000831494636933297	G	A
MNEc.2.15.10945601.PC	INPP4A	0.171767493703522	5.231367920632	1.62850488303528e-06	0.000838342701357857	A	G
MNEc.2.8.22249997.PC	PSMD9	0.166955868152414	5.23130469637962	1.62890670618339e-06	0.000838440057237634	G	A
MNEc.2.15.69111286.PC	ABHD1	-0.10965277868677	-5.23048841142781	1.63410336841731e-06	0.000840566096884112	C	T
MNEc.2.20.23404113.PC	LRRC16A	0.338554653902981	5.22948416049638	1.64051898869707e-06	0.000843096074779332	G	A
MNEc.2.23.7680536.PC	LOC102148207	-0.166060566517073	-5.22832077428096	1.647982143739e-06	0.000846269531884307	G	A
MNEc.2.15.30184568.PC	SPR	0.19113591653966	5.22632768648141	1.66084535728145e-06	0.000851987082655639	G	A
MNEc.2.9.27250940.PC	TGS1	0.143985240919993	5.2256856949201	1.66500965322645e-06	0.000853678906840372	G	A
MNEc.2.7.77148352.PC	TRIM66	0.212407310803607	5.22322060690668	1.68109492087844e-06	0.000859466646585744	C	T
MNEc.2.1.98238653.PC	LOC102150994	0.253129768655345	5.22040113592524	1.69967959307401e-06	0.000867056338800536	C	T
MNEc.2.8.40426698.PC	ESCO1	-0.265644750661128	-5.21927423359595	1.70716387626428e-06	0.000870124553445991	A	C
MNEc.2.2.41161742.PC	KIF1B	0.272847411053256	5.21765207877005	1.71799416416861e-06	0.000874249436935289	A	C
MNEc.2.24.18695572.PC	DCAF4	0.125622307704564	5.21685087343717	1.7233682385725e-06	0.000876192376936629	G	A
MNEc.2.14.36479800.PC	LOC100072267	-0.103394779730688	-5.2147203084879	1.73773934673518e-06	0.000882133559181065	C	A
MNEc.2.13.38118596.PC	ALG1	-0.102112406621783	-5.21377535718732	1.74415081703769e-06	0.000884476987253808	C	T
MNEc.2.1.71626470.PC	ZNF248	-0.166284631390635	-5.20836173247819	1.78133192288539e-06	0.000899974231266346	G	A
MNEc.2.1.145476312.PC	ADAL	0.167545282896503	5.20762136898891	1.78647684864391e-06	0.000901187491835457	A	G
MNEc.2.16.68128132.PC	ACPP	0.287112492170052	5.20713340519269	1.78987576836671e-06	0.00090209395443026	C	T
MNEc.2.20.32366540.PC	NCR3	-0.206847094261938	-5.20537565504773	1.80217207095631e-06	0.000907015577369944	T	G
MNEc.2.11.7561438.PC	TTYH2	-0.486907532837505	-5.20474385339906	1.80661204025301e-06	0.000908786030538038	G	T
MNEc.2.6.24572631.PC	SCLY	0.286315828656425	5.2020331601487	1.82578345493364e-06	0.000915858567494316	G	A
MNEc.2.13.27755361.PC	COQ7	-0.205129196414815	-5.20172466907183	1.82797786989762e-06	0.000916492813565054	A	C
MNEc.2.11.32928052.PC	PTRH2	-0.116386633905903	-5.19978622116479	1.84182611432639e-06	0.000921794449065797	T	C
MNEc.2.7.52699724.PC	RAB11B	0.129194443444928	5.19815398236315	1.85356657039124e-06	0.00092649394453519	A	T
MNEc.2.5.60542093.PC	LOC106783216	-0.166011831086891	-5.19655901833938	1.86510981430565e-06	0.000930729465454586	A	G
MNEc.2.21.56965803.PC	LPCAT1	-0.132887310311369	-5.1961262033124	1.86825437359955e-06	0.000931708903589212	C	T
MNEc.2.10.60335606.PC	LOC102148804	0.197977696917098	5.19414461396222	1.88271787678238e-06	0.000936197674081824	G	A
MNEc.2.3.77739534.PC	SRD5A3	0.201020804318561	5.19362989153521	1.88649273875039e-06	0.000937719873433969	C	T
MNEc.2.2.16058164.PC	FOXJ3	0.0869439447596875	5.19293576983938	1.89159503347625e-06	0.000939426819139554	T	C
MNEc.2.16.68527817.PC	NPHP3	-0.210964083671526	-5.192893767852	1.8919042122763e-06	0.000939462002383487	T	C
MNEc.2.20.33196799.PC	LEMD2	0.132471355251215	5.18924677860945	1.91893973454423e-06	0.000949812996281628	A	G
MNEc.2.15.38834040.PC	LOC102150836	-0.123385245228079	-5.18924152125607	1.91897898006396e-06	0.000949812996281628	T	C
MNEc.2.28.35919181.PC	LOC100146802	1.51937004268625	5.18470534648976	1.95313601082783e-06	0.000962231093646396	A	G
MNEc.2.18.26728649.BIEC2-409577	GTDC1	0.173121494331446	5.18403435541803	1.95823888193629e-06	0.000964263000551045	G	T
MNEc.2.6.39159173.PC	YBX3	0.531696157577511	5.18303550890673	1.96585931318668e-06	0.000967169657898219	C	T
MNEc.2.2.28685868.PC	XKR8	-0.190033020503149	-5.18295682561592	1.96646084043194e-06	0.000967344862165052	G	A
MNEc.2.13.8249920.PC	MBLAC1	-0.247969131502813	-5.1823713344554	1.97094254440042e-06	0.000968461757952967	C	T
MNEc.2.31.17700734.PC	LOC100064292	0.314326958996848	5.18226396582184	1.97176549515856e-06	0.000968605541148182	A	C
MNEc.2.5.41554802.PC	HDGF	-0.17624732823595	-5.18224832291434	1.97188542182149e-06	0.000968605541148182	T	C
MNEc.2.2.24029629.BIEC2-463076	LOC102149311	0.312262721598518	5.18217300768653	1.97246292765922e-06	0.000968605541148182	A	G
MNEc.2.4.89389079.PC	LOC100067491	-0.395422258489939	-5.17878425798037	1.9986196891293e-06	0.000978888808822007	T	C
MNEc.2.16.70815384.PC	PPP2R3A	-0.211971422366598	-5.17720744518823	2.01090631403999e-06	0.000983956203526252	T	C
MNEc.2.11.35584308.PC	PIGW	-0.127888025326316	-5.17631246194532	2.01791300013612e-06	0.000986375849354753	T	C
MNEc.2.18.57278803.PC	SESTD1	-0.287947655043694	-5.17557483068521	2.02370579406388e-06	0.000988473452808103	C	T
MNEc.2.9.83077246.PC	GPAA1	0.0980873441513798	5.1741944243324	2.03459029970339e-06	0.000992805765173499	T	G
MNEc.2.17.80050700.PC	GRTP1	0.339873138455381	5.17347860655724	2.04025710530322e-06	0.000994467388744575	A	G
MNEc.2.25.35732166.PC	SURF2	0.103252457660544	5.16536837004182	2.10555318420815e-06	0.00101823141569905	G	A
MNEc.2.17.22333158.PC	RCBTB2	0.185917983746925	5.16513527545445	2.1074598212086e-06	0.00101890344560108	A	G
MNEc.2.10.55888035.PC	PREP	-0.0970783959691182	-5.16299128710715	2.12507652123451e-06	0.00102507938791992	A	G
MNEc.2.7.26159155.PC	IFT46	0.352961001188879	5.15987454217929	2.1509439377598e-06	0.00103522883206343	A	G
MNEc.2.14.88059845.PC	LOC106781665	-0.151158070132754	-5.15926516166067	2.15603744878353e-06	0.00103717373425116	T	G
MNEc.2.1.88795858.PC	LOC102150610	-0.188842020424026	-5.15772481942057	2.16896519236419e-06	0.00104186689706802	T	C
MNEc.2.10.8652642.PC	LOC102149977	0.175871417659691	5.15689420737253	2.17596783905734e-06	0.00104425489195451	A	G
MNEc.2.16.37675365.PC	ATRIP	-0.144662764827941	-5.15638563550271	2.18026639492223e-06	0.00104576618243444	C	T
MNEc.2.1.50805655.PC	TMEM26	-0.507323962244534	-5.15518602909428	2.1904387246705e-06	0.00104936843234148	T	C
MNEc.2.22.34382732.PC	DBNDD2	-0.19922854285003	-5.1529084593937	2.20988007481002e-06	0.00105585900273986	C	T
MNEc.2.14.92193090.PC	GTF2H2	-0.144433589665242	-5.15041230786757	2.23138155278484e-06	0.00106458371241094	A	C
MNEc.2.12.2930725.PC	C12H11orf74	0.203356172694975	5.14874747067618	2.24583608058065e-06	0.00107005524495519	G	A
MNEc.2.23.37750666.PC	HAUS6	-0.0829177171059296	-5.14838856025239	2.24896423569435e-06	0.00107115726273184	C	T
MNEc.2.16.37056885.PC	RBM6	0.0938310888798214	5.14800427922195	2.25231824820496e-06	0.00107262513578696	T	C
MNEc.2.12.22034572.PC	INCENP	0.17659603641157	5.14418751152282	2.28589841168681e-06	0.00108390274225145	A	G
MNEc.2.22.24624033.PC	PXMP4	-0.132961536647321	-5.14263113578163	2.29973192945953e-06	0.00108836739438753	C	T
MNEc.2.17.70635019.PC	CCDC168	-0.224786109637476	-5.14156488867681	2.30925637404361e-06	0.0010915643588269	G	A
MNEc.2.8.2893588.PC	AIFM3	-0.201837234188571	-5.14021420348496	2.32137714127779e-06	0.00109597945296412	T	G
MNEc.2.24.36258833.PC	LGMN	-0.378082578652703	-5.13922481049509	2.33029529551018e-06	0.00109900523530604	G	A
MNEc.2.22.901196.PC	NINL	0.190819178452392	5.13834624705223	2.33824260284433e-06	0.00110209401008862	A	C
MNEc.2.2.36855652.PC	CROCC	0.285209893818473	5.1377104619161	2.34401034944709e-06	0.00110388857002744	A	C
MNEc.2.13.19636931.PC	MAPK3	-0.218540005280941	-5.13763249799091	2.34471858554448e-06	0.00110409019641896	G	A
MNEc.2.10.59991280.PC	SMPD2	-0.260269212722798	-5.13756257054346	2.3453539954896e-06	0.00110412560294364	A	G
MNEc.2.28.37874003.PC	POLR3H	-0.185694283046624	-5.13696157633424	2.35082201467938e-06	0.00110599353818787	G	A
MNEc.2.4.65619326.PC	EEPD1	0.21248963590634	5.13610778612631	2.35861153531688e-06	0.00110883763496884	C	A
MNEc.2.1.108125477.PC	FAN1	0.126279070815919	5.1351137861027	2.36771212932307e-06	0.00111158580393214	A	C
MNEc.2.15.52246747.PC	SOCS5	-0.117170176579958	-5.13477277369548	2.37084219966635e-06	0.00111244522559941	T	C
MNEc.2.5.93979320.PC	WDR78	-0.160205244727033	-5.13422666583857	2.3758632414277e-06	0.00111356766626626	A	G
MNEc.2.20.33358815.PC	LOC100060531	-0.397082610341704	-5.1316465489869	2.39972672244547e-06	0.00112102019471524	G	T
MNEc.2.16.74729822.PC	NMNAT3	0.24974734866587	5.12315563892004	2.47992957841716e-06	0.00114733679981078	A	G
MNEc.2.2.7291499.PC	EPS15	-0.17135668262732	-5.12309514262133	2.48051033061753e-06	0.00114747080453092	G	A
MNEc.2.12.1518944.PC	ABTB2	-0.196248442357697	-5.12043558325403	2.50617370801422e-06	0.00115662777553747	G	T
MNEc.2.4.35167714.PC	ANKIB1	0.248099907850462	5.11899460789627	2.52018686958811e-06	0.00116105592294875	G	A
MNEc.2.29.7602691.PC	MTPAP	0.208750063468349	5.11887231029361	2.5213797149928e-06	0.00116133400301326	G	T
MNEc.2.11.6573291.PC	ARMC7	-0.293244534447073	-5.11861703470473	2.52387136127726e-06	0.00116194184018061	A	G
MNEc.2.25.35801141.PC	STKLD1	-0.130224088643741	-5.11861630356056	2.5238785011568e-06	0.00116194184018061	A	G
MNEc.2.1.127178056.PC	PDCD7	0.132684841966801	5.11736951321593	2.53608268604789e-06	0.00116590986240102	T	C
MNEc.2.22.49354921.PC	GID8	0.147446200603596	5.11492283532852	2.56020026874587e-06	0.00117331915511384	G	C
MNEc.2.1.62771062.PC	COMTD1	-0.222754095860665	-5.11438160638139	2.56556559159849e-06	0.00117536807489884	C	A
MNEc.2.8.66019552.BIEC2-1059378	HDHD2	0.177700485308228	5.1121880016361	2.58742432961524e-06	0.0011834566038899	G	A
MNEc.2.10.80898681.PC	HBS1L	0.138381432965845	5.11135406765034	2.59578206508721e-06	0.00118590325393101	A	C
MNEc.2.3.10200169.PC	USB1	-0.125715273413206	-5.11057817536817	2.60358185495315e-06	0.00118822719055422	G	T
MNEc.2.6.27005257.PC	STK25	0.109837252753152	5.10324365865591	2.67845707883084e-06	0.00121424486269879	G	T
MNEc.2.20.29630087.PC	EQMHCB2	-0.361666290296465	-5.1000496737168	2.71171886862039e-06	0.00122593982945784	A	T
MNEc.2.20.32105560.PC	DXO	-0.156935397268644	-5.09906765737927	2.72202656787921e-06	0.00122961264524899	G	T
MNEc.2.12.6439.PC	KIAA1549L	-0.210679482196057	-5.0972789671268	2.74090021596487e-06	0.00123530705504043	A	C
MNEc.2.25.4345495.PC	NCBP1	0.076145343664228	5.09660293765899	2.74806678104745e-06	0.00123768789390569	C	T
MNEc.2.15.3573732.PC	LOC102150039	0.353272909055823	5.09601228106753	2.75434333506277e-06	0.0012399480554485	A	G
MNEc.2.15.85382115.PC	LOC106781713	-0.219623302739984	-5.09221901798236	2.7949880872738e-06	0.00125423467643274	C	T
MNEc.2.5.62203600.PC	LOC100630089	0.142641942300232	5.09198658358919	2.79749763287329e-06	0.0012550750565483	A	C
MNEc.2.1.71831899.PC	ZNF37A	-0.173082487710851	-5.09151012877291	2.80264871770312e-06	0.00125652796102501	G	A
MNEc.2.16.39327598.PC	SETD2	0.134373226462571	5.09131767871416	2.80473198194327e-06	0.00125703303919642	G	C
MNEc.2.21.24727480.PC	FBXO4	-0.109991321926676	-5.08989448693869	2.82018513523348e-06	0.00126266678104545	T	C
MNEc.2.31.14525974.PC	LOC106782927	0.13680903859871	5.08949642040813	2.82452228582938e-06	0.00126432141563609	T	C
MNEc.2.10.19155130.PC	TEAD2	-0.191330385875908	-5.08853307007062	2.83504556773806e-06	0.00126769053101618	G	A
MNEc.2.9.27188929.PC	LOC100067801	-0.186390023482463	-5.08808287684062	2.83997646978985e-06	0.0012687896644392	T	C
MNEc.2.5.36134669.PC	LOC100147417	0.844745155009952	5.08410203908191	2.88394517080966e-06	0.00128377703805728	T	A
MNEc.2.22.28645411.PC	LOC100070140	-0.151488767582888	-5.0831374565785	2.89469902141667e-06	0.00128711053208692	G	T
MNEc.2.1.9756177.PC	PSTK	0.108716506877199	5.08275755671246	2.89894518733253e-06	0.0012885625024951	T	C
MNEc.2.2.25608991.PC	LOC102147497	-0.168908191125382	-5.08258664906068	2.90085742257659e-06	0.00128912174314907	A	C
MNEc.2.18.42460713.PC	LOC102148665	-0.28075880517941	-5.08050376488692	2.9242617128193e-06	0.00129674475953178	C	T
MNEc.2.3.105759581.PC	DCAF16	-0.129492448646972	-5.08018991559923	2.92780427089567e-06	0.00129773171180526	C	T
MNEc.2.8.24044505.PC	ATP6V0A2	-0.110665691172679	-5.07807012654255	2.95184159887488e-06	0.00130369498121629	G	A
MNEc.2.13.33492092.PC	DEXI	0.0959851022333651	5.07541450482481	2.98222788271519e-06	0.00131372970708788	T	C
MNEc.2.17.22211442.PC	ARL11	0.675909712957714	5.07518356172379	2.9848848242209e-06	0.00131431260820871	G	A
MNEc.2.7.16752525.PC	ALKBH8	-0.193455560248901	-5.07506269436038	2.98627629647503e-06	0.0013147784352597	C	T
MNEc.2.20.12362100.PC	ADTRP	0.232831904546678	5.07134505235661	3.02938690134504e-06	0.00132886082536478	G	A
MNEc.2.9.5763993.PC	IMPA1	-0.118949889674184	-5.07125579843634	3.03042936632228e-06	0.00132902231117699	G	A
MNEc.2.14.7954858.PC	BOD1	-0.140707795206819	-5.07107409705451	3.0325526818319e-06	0.00132950974887241	G	A
MNEc.2.12.12324118.PC	LOC100146284	0.747224017158614	5.07056891038119	3.03846382292843e-06	0.00133121290483948	C	T
MNEc.2.16.12768716.PC	TRNT1	0.140666614725352	5.06998633659969	3.04529447338501e-06	0.00133316829754113	T	C
MNEc.2.10.7103127.PC	SDHAF1	0.137611545233365	5.06901147070885	3.05675838291404e-06	0.0013367024000733	A	G
MNEc.2.4.4364477.PC	GSAP	-0.197795524316637	-5.06800344726644	3.06865665005815e-06	0.00134101282204468	T	C
MNEc.2.11.15415364.PC	PRR29	-0.198135178674172	-5.06767329027681	3.07256352986764e-06	0.00134197625180751	G	A
MNEc.2.17.22911904.PC	MED4	-0.109647811158472	-5.06578284134162	3.0950279448833e-06	0.00134939555439384	A	G
MNEc.2.26.39868290.PC	FAM207A	0.148186306842705	5.06356726715393	3.12156062355057e-06	0.00135751002841265	C	T
MNEc.2.19.33774990.PC	FYTTD1	0.167542670775989	5.06290675597899	3.12951360571764e-06	0.00135991839004476	T	C
MNEc.2.7.32533892.PC	MSANTD2	0.135357385601928	5.06166044919227	3.14457402351555e-06	0.00136456117914869	C	T
MNEc.2.3.58276334.PC	MRPL1	0.153569695211174	5.06157543246583	3.1456039506531e-06	0.00136480397787143	T	G
MNEc.2.11.45322079.PC	PAFAH1B1	0.101742925533183	5.06097265858076	3.15291567761245e-06	0.00136707350980384	A	G
MNEc.2.12.27492487.PC	C12H11orf24	0.123076447542139	5.06053802302764	3.15819818827125e-06	0.00136921334298106	A	G
MNEc.2.3.53926012.PC	COQ2	0.13894382499788	5.06043005312364	3.15951178537656e-06	0.00136933101822232	T	C
MNEc.2.10.14691956.PC	ZNF296	0.177340452025224	5.0579560274463	3.1897585991237e-06	0.00137698954807899	C	T
MNEc.2.30.4476622.PC	LOC102149162	-0.160463155126037	-5.05714358047465	3.19975307558696e-06	0.00138069923163693	A	G
MNEc.2.3.17130728.PC	BEAN1	0.230243677002221	5.05695468338504	3.20208122021076e-06	0.00138094797476028	T	G
MNEc.2.2.28962038.PC	GPATCH3	-0.160337320508323	-5.05446796686036	3.23288492125821e-06	0.00139012605685427	G	A
MNEc.2.24.45460006.PC	ZFYVE21	0.147981624847546	5.05317122530797	3.24906295650633e-06	0.00139480022228327	C	T
MNEc.2.1.30517214.PC	CUTC	-0.123922823291088	-5.0526295884111	3.25584381696169e-06	0.00139710257201625	G	A
MNEc.2.11.6233834.PC	FDXR	0.146649113928662	5.04787879554524	3.31591676537929e-06	0.00141616328489781	G	A
MNEc.2.12.25648331.PC	SSSCA1	-0.105397862275688	-5.04786668202951	3.31607131711849e-06	0.00141616328489781	T	G
MNEc.2.8.13816817.PC	LOC100052146	0.138428024615268	5.04708720964351	3.32603115066815e-06	0.00141887948947381	C	T
MNEc.2.5.46794221.PC	LOC102149242	-0.151111311144464	-5.0446142360174	3.35782421654242e-06	0.00142932524992215	T	C
MNEc.2.7.45092804.PC	PRDX2	0.231218152299219	5.04441087794167	3.3604518302387e-06	0.00143015815703176	C	A
MNEc.2.31.17700734.PC	LOC100064229	0.271375462276947	5.04354621991098	3.37164667279841e-06	0.00143337492814818	A	C
MNEc.2.7.75098530.PC	C7H11orf42	0.146848696226974	5.04286862968417	3.38044503275864e-06	0.00143579428074383	G	T
MNEc.2.1.77470088.PC	KCNK1	-0.193287777417313	-5.03943290051062	3.42540430316835e-06	0.0014505965292969	T	G
MNEc.2.10.21951125.PC	ZNF615	0.258078025648789	5.03701459926949	3.45740019117105e-06	0.00145975502293832	T	G
MNEc.2.6.75544864.PC	LRIG3	0.156022916654906	5.03508891870382	3.48308742181258e-06	0.001467299991834	A	G
MNEc.2.7.28758168.PC	SC5D	-0.166757488619653	-5.03213599555736	3.52284063640127e-06	0.0014800920925716	G	A
MNEc.2.20.31559312.PC	HSPA1A	0.369935647827281	5.03054428103442	3.54445268270724e-06	0.00148668558187332	T	A
MNEc.2.7.33687584.PC	ROBO4	0.33424679795907	5.02431703474025	3.63025926535932e-06	0.00151499954958248	T	C
MNEc.2.1.93982979.PC	LOC102149083	-0.232062390568995	-5.0242037379216	3.63183908841328e-06	0.00151522763883316	T	C
MNEc.2.8.11651509.PC	MMAB	0.192884920355359	5.02386133738349	3.63661764932311e-06	0.00151609801321573	T	C
MNEc.2.11.33993154.PC	TUBD1	-0.130716300294968	-5.02279071607922	3.65159903725063e-06	0.00152089601494763	T	C
MNEc.2.11.20069416.PC	ACLY	0.128121679553369	5.02099198247083	3.67690513016326e-06	0.00152869008100606	G	A
MNEc.2.28.39644623.BIEC2-742990	TTLL1	-0.107811491606642	-5.01783090962829	3.72179425862331e-06	0.00154312119838218	A	C
MNEc.2.11.20834368.BIEC2-143155	AOC2	-0.143985897409134	-5.01593506341249	3.7489732400138e-06	0.00155061262203272	A	G
MNEc.2.16.12018272.PC	CRBN	0.103070416936185	5.01449317570928	3.76977419244721e-06	0.00155634064933635	T	G
MNEc.2.5.4816425.PC	SFT2D2	-0.173106741006345	-5.01447701712416	3.77000793811509e-06	0.00155634064933635	T	C
MNEc.2.8.31750578.PC	ARHGAP28	-0.239031644799155	-5.01411780955604	3.77520780028542e-06	0.00155756720491137	T	C
MNEc.2.5.37010260.PC	CD244	-0.336347922993525	-5.01032886194985	3.83048558405331e-06	0.00157363694346361	G	T
MNEc.2.5.37869719.PC	PIGM	-0.166182753245082	-5.00990009693675	3.83679059724448e-06	0.00157534802714773	G	T
MNEc.2.8.62576540.PC	SYT4	0.672773446474236	5.00853199349298	3.85697661083334e-06	0.00158153654824799	A	G
MNEc.2.15.46226709.PC	PSME4	0.0829010564558203	5.00473171461368	3.91359558932206e-06	0.00159876565162467	A	G
MNEc.2.17.15149803.PC	SPG20	-0.224117042194991	-5.00451478775465	3.91685192596695e-06	0.00159959858053945	G	A
MNEc.2.3.18305291.PC	SLC7A6	0.219055358952791	5.00366999980262	3.92955850853554e-06	0.00160318749206524	C	T
MNEc.2.20.29119539.PC	LOC102151116	-0.121195282698184	-5.00327942369555	3.9354468489404e-06	0.00160503076981903	C	T
MNEc.2.3.23720881.PC	IL34	0.188281762423833	5.00281202902508	3.94250465749975e-06	0.00160724404191624	C	T
MNEc.2.13.25678641.PC	METTL9	0.181729219188798	5.00260607470498	3.94561856309042e-06	0.00160801457173432	A	C
MNEc.2.26.32891355.PC	DOPEY2	-0.177343208493379	-5.00194735786671	3.95559413190828e-06	0.00161124711436788	G	T
MNEc.2.20.28821116.PC	ZNRD1	-0.154592933887397	-5.00134775396338	3.96469595065424e-06	0.00161411244069527	C	A
MNEc.2.22.13661274.PC	MKKS	0.193001876851532	5.00032358208967	3.98029000877453e-06	0.00161863032782391	A	G
MNEc.2.16.6060130.PC	SEC13	0.169363312707432	5.00015817397173	3.9828141380738e-06	0.00161948971551692	C	T
MNEc.2.12.25442704.PC	LOC102148237	0.610875789882406	4.99921433149673	3.99724717662292e-06	0.00162401824429497	C	T
MNEc.2.13.5917390.PC	C13H7orf50	0.157026728657561	4.99749784757628	4.02362655814397e-06	0.00163206728789625	T	C
MNEc.2.17.25679571.PC	GTF2F2	-0.19975733814745	-4.99657395802393	4.03789557311587e-06	0.00163608084030165	A	G
MNEc.2.1.100211643.PC	MCTP2	-0.248585822307044	-4.99631003579211	4.04198080444385e-06	0.0016372988011049	C	T
MNEc.2.5.70707290.PC	RWDD3	0.0984835446980633	4.99561213442352	4.0528030594159e-06	0.00163988086407836	G	A
MNEc.2.23.26531164.PC	PLGRKT	-0.152249160202093	-4.99496907375039	4.06280000053938e-06	0.00164274181010225	T	C
MNEc.2.20.32429834.PC	LOC100059994	0.358521336209501	4.99422770179859	4.0743552192079e-06	0.00164601487117576	G	T
MNEc.2.6.51585892.PC	LMNTD1	0.199537158736	4.99230415989001	4.10448619741944e-06	0.00165417511619344	A	G
MNEc.2.17.65374592.PC	DZIP1	0.329208441716599	4.9907513326302	4.12896911410246e-06	0.00166160719305018	C	A
MNEc.2.22.34324649.PC	ELMO2	0.149843871796996	4.98779278655007	4.17601158762624e-06	0.00167523641560614	T	C
MNEc.2.14.5649929.PC	FAF2	-0.124634131398375	-4.98434576931053	4.23148257847026e-06	0.00169208341509867	C	T
MNEc.2.14.18955480.PC	ATP10B	-0.506803881592881	-4.98359945489747	4.24358720009526e-06	0.0016949275989596	G	A
MNEc.2.11.46200805.PC	RILP	0.286385740497975	4.98292886379015	4.25449253794233e-06	0.00169825081486505	A	G
MNEc.2.6.70130955.PC	MFSD5	0.09957424271852	4.98259086378079	4.2599995739991e-06	0.00169993260384722	A	G
MNEc.2.2.16174233.PC	PPIH	0.122152109823318	4.9823987787178	4.26313232379987e-06	0.00170049411423318	T	G
MNEc.2.15.27726548.PC	WBP1	0.2109440847295	4.98009561166209	4.3008710470206e-06	0.00171156387341174	A	C
MNEc.2.10.58887470.PC	SESN1	-0.218178780313042	-4.97879154928702	4.32238355559341e-06	0.00171821677143484	T	C
MNEc.2.16.1284286.PC	MIR9166	-0.297901256274863	-4.977476424144	4.34418514892753e-06	0.00172488622072141	C	T
MNEc.2.30.8519757.PC	SDE2	0.151220824300622	4.97736563000532	4.34602675254751e-06	0.00172535336150292	A	G
MNEc.2.12.11972084.PC	NUP160	0.11537929072031	4.97636259366461	4.36273386076998e-06	0.00173041749724627	T	G
MNEc.2.4.102353463.PC	LOC102150984	0.160994466552104	4.976009854456	4.36862419110665e-06	0.00173236358971646	G	A
MNEc.2.3.24262191.PC	CFDP1	-0.115399877566659	-4.97578569112824	4.37237149704059e-06	0.00173340492876282	A	G
MNEc.2.11.53425147.PC	ZNF18	-0.135103280377141	-4.97572405586191	4.37340239584409e-06	0.00173350057136202	G	A
MNEc.2.9.2427608.PC	CNGB3	0.253200869243219	4.97344483850655	4.41169151572282e-06	0.00174491961210508	G	A
MNEc.2.1.171865833.PC	PPP2R3C	-0.100230923072457	-4.97307989087381	4.41785273522595e-06	0.00174596856477097	T	C
MNEc.2.18.54203669.BIEC2-413778	ATF2	-0.0969535704981538	-4.97184768636817	4.4387176409693e-06	0.00175209288973823	C	A
MNEc.2.30.9352662.PC	CAPN2	0.242548633209468	4.97053464574116	4.46105741718677e-06	0.00175767123873068	C	T
MNEc.2.17.67536373.PC	LOC102150464	-0.181625494532529	-4.96897241624246	4.48778011721368e-06	0.00176562456780609	G	A
MNEc.2.4.102244899.PC	LOC106783115	0.226639503746441	4.96750855267994	4.51296226765448e-06	0.00177270102290086	T	C
MNEc.2.3.28503235.PC	DYNLRB2	-0.139032284202758	-4.96558420167331	4.54627630266212e-06	0.00178294408469487	G	A
MNEc.2.11.6163718.PC	ACOX1	-0.157205650329631	-4.964593213295	4.56352582095131e-06	0.00178793008763795	C	T
MNEc.2.7.4613939.PC	CAMSAP3	-0.156147996647357	-4.96166462909623	4.61487679047492e-06	0.00180198675545622	G	A
MNEc.2.3.98797145.PC	PI4K2B	-0.114958652157932	-4.95850656418271	4.67088482258182e-06	0.00181677334327033	A	G
MNEc.2.2.6151080.PC	LRRC42	0.173796557975464	4.95777676347646	4.68392203083988e-06	0.00182044356730247	C	T
MNEc.2.10.13058504.PC	LOC100629292	0.728672056904507	4.95733775885529	4.691781572379e-06	0.00182259970008621	T	C
MNEc.2.4.15101185.PC	DDX56	-0.185032338455905	-4.95648212723643	4.7071371070982e-06	0.00182667888338391	A	C
MNEc.2.6.70068327.PC	TNS2	0.311718940259384	4.95584712076525	4.71856496723828e-06	0.00183011838161427	G	A
MNEc.2.23.1526861.PC	ERCC6L2	-0.158635599764711	-4.95214855967819	4.78566709924503e-06	0.00185122612523297	T	C
MNEc.2.23.21030804.PC	APBA1	0.350481422762024	4.94971937940921	4.83024588434842e-06	0.00186280339392449	G	A
MNEc.2.8.5198287.PC	YWHAH	-0.169726005635236	-4.94873263715478	4.84846969290668e-06	0.00186818646460792	C	T
MNEc.2.11.710578.PC	B3GNTL1	-0.134448610864028	-4.94789066291743	4.86407297259906e-06	0.00187236836495399	T	C
MNEc.2.22.4377551.BIEC2-576868	RALGAPA2	-0.202535941541236	-4.94693533015081	4.88183644930201e-06	0.00187768677945306	C	T
MNEc.2.5.58750895.PC	PSRC1	0.239848942204072	4.94687325958904	4.88299278246499e-06	0.00187781751972139	G	A
MNEc.2.13.38640662.PC	LOC102147662	-0.153340381016491	-4.94487416632058	4.92037809614887e-06	0.00188777436710907	C	T
MNEc.2.9.48449811.PC	ATP6V1C1	0.14187354104863	4.9446923378654	4.92379234652159e-06	0.00188853284362714	A	C
MNEc.2.19.33424699.PC	SLC51A	0.1424025987094	4.94265288481393	4.96224685382509e-06	0.00189899849542024	C	T
MNEc.2.1.7786675.PC	UROS	-0.116891353258946	-4.94255103746389	4.96417489500001e-06	0.0018990324836655	C	T
MNEc.2.2.44786746.PC	THAP3	0.186289182160281	4.94214006932477	4.97196225083625e-06	0.00190090462361945	G	A
MNEc.2.18.81387109.PC	IDH1	0.200160393837691	4.94008565882408	5.0110703130367e-06	0.00191140716244904	T	C
MNEc.2.7.56570025.PC	CHORDC1	-0.122594091668427	-4.93798609681349	5.05134857636801e-06	0.00192137886968267	C	T
MNEc.2.12.32072315.PC	CD151	-0.337411648799298	-4.93789519508127	5.05309957642194e-06	0.00192167402452997	C	A
MNEc.2.25.35948082.PC	TSC1	0.115954066796708	4.93145692234546	5.17863819142682e-06	0.00195358364294979	A	G
MNEc.2.17.7371877.PC	POLR1D	-0.142867490498664	-4.93141580948076	5.17944955855617e-06	0.00195370274707946	A	G
MNEc.2.13.38435325.PC	C13H16orf96	-0.170496210344581	-4.93034000460145	5.20072491682315e-06	0.00196041467482653	T	G
MNEc.2.6.20900275.PC	LOC106783257	0.339100818789824	4.93025666111811	5.20237669705497e-06	0.0019607257295547	T	C
MNEc.2.3.56708854.PC	PRDM8	0.149185747289564	4.93017177507509	5.20405957634637e-06	0.00196110905470318	T	C
MNEc.2.28.34874132.BIEC2-739572	LOC102148051	-0.212036127341285	-4.92931196956527	5.22113537812067e-06	0.00196416392234008	G	A
MNEc.2.21.2768324.BIEC2-547446	TMEM59L	0.213293368631065	4.92849257276612	5.23745962310581e-06	0.0019690280148726	A	G
MNEc.2.27.34156015.PC	MCPH1	0.165381258184316	4.92638627942507	5.27965106418428e-06	0.00198295997099748	T	G
MNEc.2.21.52516237.BIEC2-572423	NSUN2	-0.0981448995176686	-4.92514442037876	5.30468240033005e-06	0.00199017159008866	A	G
MNEc.2.4.102012164.PC	LOC100630393	-0.181596101523445	-4.92443872069608	5.31895837464542e-06	0.00199411310951757	A	C
MNEc.2.10.36059265.PC	IBTK	-0.120194633942238	-4.92012450884034	5.40705291690631e-06	0.00201716388124369	A	G
MNEc.2.11.24991955.PC	PHOSPHO1	0.153365442305489	4.91802663565787	5.45040443498304e-06	0.00202719713524048	A	C
MNEc.2.1.146045963.PC	TMEM62	0.101370399062674	4.91689422599503	5.47394610934569e-06	0.00203460924860815	A	G
MNEc.2.10.16981753.PC	LOC100146513	0.115903129848467	4.91522432467105	5.50884313059357e-06	0.00204449553507548	T	C
MNEc.2.21.3866409.PC	YJEFN3	-0.260550622386959	-4.9128056042536	5.55977454498015e-06	0.00205612843293459	G	A
MNEc.2.6.28718875.PC	DCP1B	-0.101167785930121	-4.91180078473567	5.5810682441484e-06	0.00206120882522895	T	G
MNEc.2.29.25732044.PC	LOC102148232	0.216280778779444	4.90984705172286	5.62269928807556e-06	0.0020733879916382	C	T
MNEc.2.7.5005127.PC	LOC100066639	-0.587420932177946	-4.90911212990667	5.63843776103144e-06	0.00207741801963981	G	A
MNEc.2.24.20609075.PC	NEK9	-0.119554036343216	-4.90888771458171	5.64325222685287e-06	0.00207872130520415	A	G
MNEc.2.28.35236615.PC	DNAL4	0.170428938335746	4.90855882137099	5.65031535471123e-06	0.00208029622818175	G	A
MNEc.2.1.31382182.PC	R3HCC1L	-0.167559466799888	-4.90769573465706	5.66889163230813e-06	0.00208368717834685	C	T
MNEc.2.25.19386973.PC	C25H9orf91	-0.4239310702137	-4.90626913075768	5.69972746187143e-06	0.00209248477392693	C	A
MNEc.2.10.34321942.PC	ELOVL4	-0.272601104829386	-4.90584579763903	5.70890923731712e-06	0.00209449008334608	G	A
MNEc.2.20.23916815.PC	LOC102150670	-0.518254157128618	-4.90494957847542	5.72839526924311e-06	0.00209929443027604	A	G
MNEc.2.12.25329969.PC	LTBP3	0.37045165868028	4.90370523494099	5.75555819267584e-06	0.00210728969548445	G	A
MNEc.2.25.31900650.PC	PTGES2	0.206718723313108	4.90327031098308	5.76508185075628e-06	0.002108961815693	T	C
MNEc.2.6.38234708.PC	MAGOHB	0.263172573283692	4.90324766155589	5.76557823355325e-06	0.002108961815693	T	G
MNEc.2.5.34964756.PC	SH2D1B	0.5379614347642	4.90296505402853	5.77177534720141e-06	0.00211031100923909	C	T
MNEc.2.27.31895906.PC	WDR17	0.208216897163269	4.90267581188839	5.77812468657455e-06	0.00211143013536006	T	C
MNEc.2.18.76101616.PC	NIF3L1	0.224846378205354	4.90265183908585	5.77865123508361e-06	0.00211143013536006	G	A
MNEc.2.2.10696186.PC	CMPK1	-0.176698030319291	-4.90258433411516	5.78013419398201e-06	0.00211177623335604	T	G
MNEc.2.31.2691919.PC	LOC102148342	-0.667342293860519	-4.90170805351569	5.79941822982997e-06	0.00211695017134605	T	C
MNEc.2.22.48604494.PC	NTSR1	0.687793918468183	4.90163301073294	5.80107259244799e-06	0.00211707139261746	T	C
MNEc.2.10.13694376.PC	LOC106783237	-0.222890119363684	-4.89861795899504	5.86792400961917e-06	0.00213578496279407	T	C
MNEc.2.6.75979689.PC	MARCH9	-0.16408552934904	-4.89684043669656	5.90768831964391e-06	0.00214770148398738	A	G
MNEc.2.10.25843013.PC	LOC100630712	0.139215158117398	4.89516684749067	5.94536815802535e-06	0.00215814236107298	G	T
MNEc.2.2.108622360.PC	PRSS12	0.220431821109	4.89447522685033	5.96100805207084e-06	0.0021630228066283	T	C
MNEc.2.8.22447719.PC	VPS33A	0.106391362329934	4.89426000260184	5.96588319973117e-06	0.0021643933229932	G	A
MNEc.2.13.28289409.PC	IQCK	-0.161143561024471	-4.8937902652841	5.97653697820565e-06	0.002167261102856	T	C
MNEc.2.4.53914140.PC	CDCA7L	0.188676519030077	4.8912983452396	6.03336605617617e-06	0.00218224768635415	T	C
MNEc.2.5.48176168.PC	PDZK1	0.180496384222759	4.88946945927256	6.07540999871436e-06	0.00219262614861951	A	G
MNEc.2.20.3237836.PC	SERPINB1	-0.231947598837999	-4.88655392693365	6.14302721849311e-06	0.00221014916538996	C	T
MNEc.2.7.81027507.PC	LOC100055978	0.445727545246719	4.88560221851451	6.16525805008237e-06	0.00221713557693779	A	G
MNEc.2.1.116961349.PC	TSPAN3	-0.125576465436715	-4.88525070128716	6.17348895411784e-06	0.00221875352856253	C	T
MNEc.2.17.9714216.PC	KATNAL1	0.150894191180045	4.88494754239399	6.18059615069416e-06	0.0022204231050242	G	T
MNEc.2.11.46190544.PC	SGSM2	-0.138813723703256	-4.88465236388353	6.18752393685045e-06	0.00222189942981097	T	C
MNEc.2.1.77168480.PC	TOMM20	0.0921263405332641	4.88417322378843	6.1987854220438e-06	0.00222492990477729	A	G
MNEc.2.2.80479533.PC	TRIM2	0.262414666403618	4.88298764375607	6.22673687942343e-06	0.00223232000022447	C	A
MNEc.2.2.36505327.PC	NECAP2	0.127091593095018	4.88267485939293	6.23413164516951e-06	0.00223395516916801	T	G
MNEc.2.15.72628769.PC	KLHL29	0.31053894381989	4.88126851505737	6.26748620596209e-06	0.00224244193833067	C	T
MNEc.2.19.21871015.PC	LOC106782000	0.460150807428839	4.87948138043327	6.3101236547482e-06	0.00225462743006283	G	T
MNEc.2.5.4585615.PC	MPC2	-0.164130087160386	-4.87788459083493	6.34845944174602e-06	0.00226340092485816	G	A
MNEc.2.16.47423754.PC	LOC102148104	-0.300101511720211	-4.87783565795375	6.34963780973231e-06	0.00226361630457002	A	G
MNEc.2.19.36491040.PC	SEMA5B	0.257776814246574	4.87731675684107	6.36214678234231e-06	0.00226601032833083	A	G
MNEc.2.9.83429554.PC	C9H8orf33	-0.10074762705892	-4.87582261855132	6.39830006293555e-06	0.00227581852019287	C	T
MNEc.2.1.158573178.PC	LOC106782176	-0.241700333477011	-4.87577374728227	6.39948597139197e-06	0.00227602459184528	T	G
MNEc.2.10.59236545.PC	PPIL6	0.404870525996015	4.87567864560582	6.40179432069828e-06	0.00227623979773629	A	G
MNEc.2.24.36869400.PC	LOC100064785	0.268739949223555	4.87484980768772	6.42194669772661e-06	0.00228134736957022	C	T
MNEc.2.2.14861293.PC	MED8	-0.0744640330283713	-4.87478271017397	6.42358081613818e-06	0.00228172224295289	T	C
MNEc.2.18.41322524.PC	LY5	0.234669791565201	4.87461008783725	6.42778679311534e-06	0.00228280482203004	T	C
MNEc.2.25.36812213.PC	LOC102147462	0.392524717372751	4.87362707974682	6.45178930090931e-06	0.00228988502258743	G	A
MNEc.2.10.22852813.PC	LOC100053055	0.416223267750551	4.87208360515624	6.48965369867131e-06	0.00229959688692538	T	C
MNEc.2.8.24555319.PC	NCOR2	0.270199608191427	4.87111129363475	6.51361770868901e-06	0.00230684423737299	C	T
MNEc.2.8.3361049.BIEC2-1078911	LOC102147726	0.670686916173222	4.86843301284313	6.58007559017526e-06	0.00232620071560624	G	A
MNEc.2.5.37670512.PC	CFAP45	-0.178380263745369	-4.86242108393742	6.73167423458541e-06	0.00236621230747169	A	G
MNEc.2.22.26513222.PC	SCAND1	0.321420803747452	4.86219557830048	6.73742652957203e-06	0.00236738982296707	T	C
MNEc.2.25.18570253.PC	RGS3	0.209382705893965	4.85926236267333	6.81268697759959e-06	0.00238596520080016	T	C
MNEc.2.11.20049198.PC	NBR1	-0.0890143908982336	-4.85244449034853	6.99080587442463e-06	0.00243134219553275	G	T
MNEc.2.13.22905478.PC	PALB2	0.155589576798941	4.85243786840766	6.99098106565053e-06	0.00243134219553275	C	A
MNEc.2.6.34747879.BIEC2-995340	C3AR1	0.71375203270169	4.85182584002704	7.00719151731e-06	0.00243543586625437	C	T
MNEc.2.12.18977289.PC	CNTF	-0.153151517464754	-4.85158864655898	7.01348379094186e-06	0.00243615905790775	G	A
MNEc.2.10.6581625.PC	PSENEN	0.0960898666738361	4.84903366434145	7.08161317827038e-06	0.00245506449393999	T	C
MNEc.2.3.59381690.PC	NUP54	-0.115256825415075	-4.84893928868069	7.08414207055727e-06	0.00245511032376362	C	T
MNEc.2.20.25604463.PC	HMGN4	-0.116870241583531	-4.84846755193548	7.09679596409566e-06	0.00245859820096655	C	T
MNEc.2.29.20620060.BIEC2-757415	FAM107B	-0.143345677094715	-4.84633859898306	7.15417820070778e-06	0.00247339996503434	T	C
MNEc.2.4.5866402.BIEC2-845109	SRPK2	-0.129445791422771	-4.84623548378244	7.15696896423028e-06	0.00247400845366702	A	C
MNEc.2.1.93590341.PC	VPS33B	-0.0856597696391094	-4.84612730183271	7.15989799943705e-06	0.0024748039264594	G	C
MNEc.2.5.74893764.PC	CCBL2	0.367196278082901	4.84492008643864	7.1926629625324e-06	0.00248460396925409	T	C
MNEc.2.3.23200492.PC	SF3B3	0.0614205056970945	4.84412115933525	7.21442704752409e-06	0.00248928614221744	C	T
MNEc.2.2.61684892.PC	GALNT7	-0.167695470094371	-4.84406350074111	7.21600024745843e-06	0.00248935855250595	A	G
MNEc.2.10.28682004.PC	SLC17A5	-0.24397013264323	-4.8439776783717	7.21834250908996e-06	0.00248954753116747	A	G
MNEc.2.31.8168795.PC	MLLT4	0.194395617208609	4.84206469634965	7.27074465484356e-06	0.00250302147488018	A	G
MNEc.2.4.107557221.PC	UBE3C	-0.0680080826320223	-4.84203246776114	7.27163066330399e-06	0.00250310787949184	C	T
MNEc.2.8.13398578.PC	ACADS	0.124210061473637	4.84178614229406	7.27840597357589e-06	0.00250478392142974	T	C
MNEc.2.17.20513745.PC	SPRYD7	-0.136258754051396	-4.84006181996868	7.32600723998375e-06	0.00251720957394905	G	T
MNEc.2.8.29419141.PC	NOC4L	-0.116908105992398	-4.83991144299105	7.33017289338566e-06	0.00251820187169147	G	C
MNEc.2.15.85367570.PC	LOC102150362	0.158169898768609	4.83975767378937	7.33443490743304e-06	0.00251875506758621	G	A
MNEc.2.1.26307386.PC	CALHM1	0.171249947616224	4.83973808101841	7.33497813312299e-06	0.00251875506758621	G	A
MNEc.2.9.81958041.PC	GPIHBP1	-0.381990347986611	-4.83970897924936	7.33578507610844e-06	0.00251881273551105	A	C
MNEc.2.13.33938315.PC	ATF7IP2	-0.423857350040939	-4.83775310780948	7.39021720068399e-06	0.00253022922478268	C	T
MNEc.2.12.24677514.BIEC2-195102	CDC42BPG	0.126052284454551	4.83530594276054	7.45887761594642e-06	0.00254886628186662	T	C
MNEc.2.10.77838694.PC	MED23	0.0907846756411601	4.83523008001923	7.46101602765101e-06	0.0025493760130286	G	T
MNEc.2.29.13358589.PC	LOC102148667	0.463851346103285	4.83392355183862	7.49793836820134e-06	0.00255888666871746	G	A
MNEc.2.20.23013592.PC	LOC100067842	-0.222057441134467	-4.83320654505862	7.518276640245e-06	0.00256405172122702	G	A
MNEc.2.8.43090127.PC	METTL4	-0.18719402178373	-4.83232306329388	7.54341113390459e-06	0.0025703997373686	A	G
MNEc.2.16.84829413.PC	P2RY1	0.400250275929795	4.83012743194392	7.60623120765209e-06	0.00258554729054463	T	C
MNEc.2.11.21079592.PC	KLHL11	0.133719068794449	4.82998746228481	7.61025320398151e-06	0.00258602242772457	T	C
MNEc.2.1.123603595.PC	PAQR5	0.168454849495116	4.82862318611758	7.64956425753601e-06	0.00259477302095298	C	A
MNEc.2.16.4439488.PC	IFT122	-0.287109878405694	-4.82856960126444	7.65111232162949e-06	0.00259490618056876	T	C
MNEc.2.27.6914685.BIEC2-701708	PLEKHA2	0.124294580197778	4.8275153579695	7.68163163245283e-06	0.0026025048448181	T	C
MNEc.2.13.22662352.PC	LOC100630557	-0.129477943405635	-4.82509859731612	7.75204360976802e-06	0.00262019938154962	A	G
MNEc.2.13.11281596.PC	HSPB1	-0.354302879078497	-4.82349587332641	7.79908575031963e-06	0.00263271340575076	T	C
MNEc.2.7.38079455.PC	LOC102149585	-0.278136636778596	-4.82297445049367	7.8144502071703e-06	0.00263693433019319	G	A
MNEc.2.10.6662383.PC	GAPDHS	0.142746266646253	4.82253761345143	7.82734496466931e-06	0.00264034739720903	T	C
MNEc.2.10.4869697.PC	FAAP24	-0.0875372757948454	-4.82124854586571	7.86551744007042e-06	0.0026490204671527	C	T
MNEc.2.1.56195578.PC	SIRT1	-0.0913020708622004	-4.81684716077733	7.9972275685218e-06	0.00268328427949818	A	C
MNEc.2.5.98837957.PC	NFIA	-0.160718856581752	-4.81475476390518	8.06059440711012e-06	0.002701096757249	G	T
MNEc.2.16.38690926.PC	USP4	0.0949014615455692	4.8144318208188	8.07041807227842e-06	0.00270369911391695	C	T
MNEc.2.8.12907760.PC	LOC102149172	-0.41016590518738	-4.8144022238013	8.07131897365825e-06	0.00270377113278473	C	T
MNEc.2.4.90621640.PC	NUP205	0.190762573022037	4.81401650631511	8.08306877702617e-06	0.00270609567660719	A	C
MNEc.2.7.81681424.PC	FAR1	-0.114390196009741	-4.81396934727625	8.08450648983829e-06	0.00270611897604818	G	A
MNEc.2.21.2881874.PC	UBA52	-0.184455220379023	-4.81336280050902	8.1030202235913e-06	0.00271139506992574	C	G
MNEc.2.11.60877665.PC	USP22	0.113140276962759	4.81305914973283	8.11230414476433e-06	0.00271404082468202	G	A
MNEc.2.2.6288880.PC	CPT2	-0.139997549756909	-4.81193769979742	8.14668178234512e-06	0.00272207660443441	G	A
MNEc.2.11.2642928.PC	CEP131	0.177623666362914	4.8106311147511	8.18691400248335e-06	0.00273273975956091	A	G
MNEc.2.22.18794103.BIEC2-585032	MAVS	0.145894293379215	4.8084701901812	8.25387884261752e-06	0.00274764663048608	A	G
MNEc.2.8.3361049.BIEC2-1078911	LOC100146858	0.643075811660923	4.80800220671473	8.26845142731913e-06	0.00275051650921167	G	A
MNEc.2.7.26106881.BIEC2-987913	TMEM25	0.202225093072055	4.80764670265109	8.27953828180292e-06	0.00275291637818076	A	G
MNEc.2.14.48765253.PC	GRAMD3	-0.19499710242493	-4.80642493959429	8.31775125058142e-06	0.00276307551232539	T	C
MNEc.2.19.44764175.PC	GTPBP8	0.18417778695319	4.80613138130648	8.32695845780223e-06	0.00276520191350064	G	A
MNEc.2.8.40837423.PC	MIB1	-0.120180900864539	-4.80175263181828	8.46548048444444e-06	0.00279847102848776	A	G
MNEc.2.24.11659600.PC	CHURC1	0.12247724754869	4.80155137407521	8.47190104323922e-06	0.00279941964148781	G	A
MNEc.2.2.14894103.PC	HYI	0.155888255268792	4.79995687220317	8.52293733331443e-06	0.00281274700011734	T	G
MNEc.2.10.6437612.BIEC2-96898	USF2	0.08753781147991	4.79874400563225	8.56195912378093e-06	0.0028220808640678	G	A
MNEc.2.11.57609138.PC	LOC100073139	0.156058816286249	4.79831169069135	8.57591017237708e-06	0.00282597031134096	C	T
MNEc.2.10.6282322.BIEC2-101591	IGFLR1	-0.23228796043585	-4.79801481183024	8.58550346450286e-06	0.00282865859292628	C	A
MNEc.2.24.5864333.PC	ARID4A	-0.122194798891685	-4.79663805607465	8.6301287494579e-06	0.00283932676492963	A	G
MNEc.2.29.33446192.PC	DIP2C	0.308775593054351	4.79541279846329	8.67003373426223e-06	0.00284893469641291	A	G
MNEc.2.19.37389429.PC	CD86	0.214358624736867	4.79347349236204	8.73356254929164e-06	0.00286427207890496	A	G
MNEc.2.14.9093747.PC	UBTD2	-0.127321565838758	-4.79251750029947	8.76504633685321e-06	0.00287149168335867	T	C
MNEc.2.23.51196670.PC	GALT	0.151248701170887	4.7921485282903	8.7772273230259e-06	0.00287428782652293	G	T
MNEc.2.2.68702070.PC	KLHL2	0.184908261567558	4.7920324821669	8.78106180209991e-06	0.00287506580269138	G	A
MNEc.2.7.34723658.PC	LOC100630704	0.129231793482838	4.78863245956671	8.89413600946511e-06	0.00290196420858317	T	C
MNEc.2.1.118363958.PC	SNUPN	0.0852648504282853	4.78723217142611	8.94111711271753e-06	0.00291584497892608	T	G
MNEc.2.18.53460322.PC	SP3	0.0933316872971722	4.78490038155656	9.01988880817929e-06	0.00293376665463554	C	T
MNEc.2.7.88283892.PC	HTATIP2	0.116888230024632	4.78443406497106	9.03572278048097e-06	0.00293697573737655	C	A
MNEc.2.14.92351299.PC	MCCC2	0.203711033767023	4.783944315032	9.05238163407155e-06	0.00294021072028284	C	T
MNEc.2.26.26020014.BIEC2-726662	LTN1	0.11110648909164	4.78358952809429	9.06446842818893e-06	0.00294340890120388	C	T
MNEc.2.12.2663376.PC	PRR5L	0.398696023409187	4.78335885082589	9.07233552842404e-06	0.00294446623015005	A	G
MNEc.2.15.81095764.PC	TRIB2	-0.265272169121515	-4.78121452186809	9.14578593744689e-06	0.00296322336748842	T	G
MNEc.2.5.59506075.PC	SLC25A24	0.177775748925003	4.77990890255637	9.19079151851172e-06	0.00297413817364194	A	C
MNEc.2.24.19697990.PC	ENTPD5	0.096978713542962	4.77844137364389	9.24163612183844e-06	0.0029864235755323	A	G
MNEc.2.10.72124743.PC	HEY2	0.198785249110834	4.7777069454165	9.26718432615935e-06	0.00299277632685881	C	T
MNEc.2.17.30011868.PC	ELF1	0.225602503311966	4.77761004372616	9.27056033908981e-06	0.00299307128816887	G	A
MNEc.2.1.123215408.PC	LOC102149763	0.144262650515559	4.77565720950876	9.33885248645079e-06	0.0030092045472627	A	G
MNEc.2.7.4011169.PC	DENND1C	0.13284048517759	4.77471208340948	9.37208025296929e-06	0.00301744469547223	A	G
MNEc.2.20.26289059.PC	ZSCAN26	0.134078844866025	4.77120822906843	9.49627427139807e-06	0.00304772183182661	A	G
MNEc.2.9.11828860.PC	JPH1	-0.139811909207381	-4.76863893144287	9.58836150698166e-06	0.00307177390677939	C	A
MNEc.2.12.25096036.PC	SNX15	0.16891193044356	4.76721811499192	9.63965892911667e-06	0.00308369653768587	A	G
MNEc.2.4.10344290.PC	VPS41	0.143100146944976	4.7665671296537	9.66325153856483e-06	0.00308948863281022	T	G
MNEc.2.3.35302970.PC	TRAPPC2L	0.236055358250886	4.76442343515221	9.74134070746094e-06	0.00310764930552829	A	G
MNEc.2.27.11316377.BIEC2-704577	DUSP26	0.201820606877118	4.75987085249254	9.90922599228761e-06	0.0031505662830317	C	T
MNEc.2.16.39264027.PC	KIF9	-0.223788590968271	-4.75895398991751	9.94337678351059e-06	0.00315735680341815	T	G
MNEc.2.15.17111118.PC	LOC102148119	0.518280248750593	4.75894764597461	9.94361347852522e-06	0.00315735680341815	T	C
MNEc.2.25.914054.PC	SIT1	-0.157483508716257	-4.75852058581072	9.95955990195129e-06	0.00316191079857882	A	G
MNEc.2.25.17416113.PC	HSDL2	-0.161529883793406	-4.75781270483981	9.98604711222659e-06	0.00316785701432322	G	A
MNEc.2.8.12680892.PC	LOC100052208	-0.451244238350239	-4.75768239708268	9.99093039662395e-06	0.00316880750873592	A	C
MNEc.2.22.38543436.PC	LOC106782413	0.580029807145514	4.75692713164003	1.00192798691806e-05	0.00317467835920042	G	A
MNEc.2.11.26033906.PC	EME1	0.104594467622872	4.756519849938	1.00346000410881e-05	0.00317779990112958	G	A
MNEc.2.6.70506426.PC	SMUG1	0.0918228259877965	4.75356261445417	1.01465255111907e-05	0.00320243892367049	G	A
MNEc.2.19.2264530.PC	LOC100052576	0.336477301891554	4.75120621305557	1.02365811465375e-05	0.00322157590653939	C	G
MNEc.2.1.175756513.PC	SEC23A	0.208677737144474	4.75011113739046	1.02786969180275e-05	0.00323147622203512	A	G
MNEc.2.8.10410168.PC	MYO18B	0.244224947132674	4.74883004477218	1.03281812075766e-05	0.00324341176787826	C	A
MNEc.2.3.60795202.PC	THAP6	0.121999302362447	4.74655680049158	1.04165613159471e-05	0.00326374442767002	A	G
MNEc.2.3.34515524.PC	MVD	0.138303987498356	4.74331736538672	1.05437805665212e-05	0.00329444608223379	C	T
MNEc.2.18.75506492.PC	KCTD18	-0.132632858985211	-4.73512165158438	1.08724446770936e-05	0.00337082471152922	C	T
MNEc.2.5.59464713.PC	MYBPHL	0.230264397801869	4.73500218389955	1.08773086489871e-05	0.00337180229915141	T	C
MNEc.2.17.34958822.PC	TDRD3	-0.122614873208074	-4.73487658927506	1.08824243582924e-05	0.0033731228261667	G	A
MNEc.2.22.19203581.PC	PANK2	-0.0863095476272336	-4.73394973661381	1.09202494226362e-05	0.00338218752623675	G	A
MNEc.2.1.184558502.PC	SAV1	-0.10847516249234	-4.7323251271995	1.09868595036554e-05	0.00339585327702324	C	T
MNEc.2.11.50622364.PC	BORCS6	0.147598513586008	4.73112838027223	1.10361800816434e-05	0.00340658359625994	G	T
MNEc.2.1.133808394.PC	ZNF280D	-0.108519048680528	-4.73087428548673	1.10466796274795e-05	0.00340902366777815	T	C
MNEc.2.10.82966579.BIEC2-133359	NHSL1	0.153568540672427	4.73041947643502	1.10654972780267e-05	0.00341135884092837	G	T
MNEc.2.21.44422629.PC	ANKH	-0.374111627277578	-4.72756109848012	1.11844794288629e-05	0.00343917255514234	G	A
MNEc.2.9.29816689.PC	LOC102147348	-0.161475986420046	-4.72654098052514	1.12272437913096e-05	0.00344827813090437	G	T
MNEc.2.11.20836938.PC	ZNF385C	0.432590499503719	4.72651882567989	1.12281743103843e-05	0.00344829524139223	G	A
MNEc.2.3.9267184.PC	ARL2BP	-0.127634618564751	-4.72517625528708	1.12847037211283e-05	0.00346349725937306	G	A
MNEc.2.11.4346238.PC	AFMID	0.169955959267746	4.72384273815358	1.13411264817893e-05	0.003476519387216	C	T
MNEc.2.2.119100722.PC	NPNT	0.293894914898003	4.72381918151058	1.13421256597223e-05	0.003476519387216	C	T
MNEc.2.18.50563189.PC	METAP1D	0.158174113547176	4.72266389441408	1.13912337053048e-05	0.00348827175620583	A	G
MNEc.2.12.22828623.PC	C12H11orf98	0.0992246321344891	4.72250047974242	1.1398196716102e-05	0.00348934176644606	A	G
MNEc.2.4.54165244.PC	RAPGEF5	0.48669706735857	4.72233729672977	1.14051539951421e-05	0.00349041012874822	T	C
MNEc.2.20.5147095.PC	ECI2	-0.227931007460641	-4.72204587233018	1.14175891198386e-05	0.0034920467758626	C	T
MNEc.2.22.34761125.PC	PLTP	0.263426971075122	4.72155944132009	1.1438374647005e-05	0.00349623376193783	T	C
MNEc.2.1.93418243.PC	PEX11A	-0.0817379486526317	-4.72008888427709	1.15014370580062e-05	0.00351088113147215	G	A
MNEc.2.11.732491.UKUL2215	C11H17orf62	0.12797052322789	4.72002121713196	1.15043469913482e-05	0.0035112255776802	C	T
MNEc.2.20.7430012.PC	RIOK1	-0.109200477137589	-4.71935628162495	1.15329798288547e-05	0.00351808452314557	C	T
MNEc.2.7.74918637.PC	TRIM3	-0.189374436309049	-4.71753284062474	1.16118559737729e-05	0.00353309563179335	C	T
MNEc.2.5.64495168.PC	S1PR1	0.275203611883305	4.71664505323524	1.16504488142981e-05	0.00354073847126347	G	A
MNEc.2.4.13762591.PC	GLI3	-0.197709926130965	-4.716096514763	1.16743566719237e-05	0.00354663716565178	G	A
MNEc.2.6.18372795.BIEC2-942783	LOC106783247	-0.16393713704475	-4.71372114894249	1.17784390926472e-05	0.0035706001697975	A	G
MNEc.2.27.24070480.PC	KLKB1	0.148735594624641	4.71369694630169	1.17795042297118e-05	0.0035706001697975	C	A
MNEc.2.31.1060955.PC	TMEM181	-0.152146541828958	-4.71104949093788	1.18965848504219e-05	0.00359613415408458	A	G
MNEc.2.15.12440705.PC	FAHD2A	-0.0910836127532256	-4.71067564391145	1.19132088961456e-05	0.00359922721831462	A	C
MNEc.2.26.37461701.PC	C2CD2	-0.260757265758155	-4.71045224340318	1.19231537623333e-05	0.0036007101290041	A	C
MNEc.2.1.38704275.PC	KIF20B	-0.213833818157886	-4.71032773086448	1.19287000554877e-05	0.00360169897273227	T	C
MNEc.2.16.38731375.PC	SCAP	0.192437814233123	4.7102689837155	1.19313177644024e-05	0.00360221342623089	C	T
MNEc.2.10.16221140.PC	NPAS1	0.584782146272099	4.70921627748114	1.19783201974458e-05	0.00361197760299616	C	T
MNEc.2.14.5234172.PC	ZNF346	-0.148893129388678	-4.70911556113398	1.19828265409685e-05	0.00361286753736795	A	G
MNEc.2.22.1966825.BIEC2-575436	GZF1	0.0892661320645164	4.70853368149416	1.20088938937654e-05	0.00361815223379452	C	T
MNEc.2.3.1687805.PC	SIAH1	0.125505434448357	4.70642802837215	1.2103686604105e-05	0.00363920187961682	G	A
MNEc.2.5.36176372.PC	FCRLA	0.387180772005959	4.70433661264533	1.21985598795069e-05	0.0036601865745956	G	C
MNEc.2.13.38427819.BIEC2-235512	ZNF500	0.127829503863537	4.70414345608904	1.22073585351022e-05	0.00366227166797712	C	T
MNEc.2.24.19349309.PC	PNMA1	0.27938840530319	4.70369045192245	1.2228018015454e-05	0.00366520240942505	C	A
MNEc.2.22.59313.PC	ENTPD6	0.16132491932928	4.70258789981976	1.22784429042885e-05	0.00367688107638033	C	T
MNEc.2.15.8897467.PC	TBC1D8	-0.363186326520066	-4.70247744424099	1.22835057072053e-05	0.00367755901625286	T	C
MNEc.2.3.83436448.PC	GUF1	-0.145829979837234	-4.70014148910108	1.23910532937379e-05	0.00369880119277576	G	A
MNEc.2.23.54337161.PC	LOC106782476	-0.340835254278281	-4.69923015188787	1.24332596311196e-05	0.00370943364993179	C	A
MNEc.2.6.27353107.PC	MICAL3	0.15600018774363	4.6984978356823	1.24672765118213e-05	0.00371657904608375	G	A
MNEc.2.7.44411297.PC	NACC1	0.193733240085832	4.69836462515607	1.24734740239447e-05	0.00371749230529944	C	T
MNEc.2.7.86888130.PC	UEVLD	-0.0991401163579122	-4.69616347458906	1.25763163629542e-05	0.003739377987002	A	C
MNEc.2.10.48029196.PC	MMS22L	-0.152356071068323	-4.69272174832021	1.27387785900095e-05	0.00377563714202681	C	T
MNEc.2.6.80666491.PC	TBC1D30	0.302507208654693	4.69258252801701	1.27453931440748e-05	0.00377654631196922	C	T
MNEc.2.29.18009701.PC	TRDMT1	0.296180840167653	4.69231767065533	1.27579861311384e-05	0.0037797094501429	A	G
MNEc.2.1.59306340.PC	LRRC20	0.213814583365528	4.69219790600287	1.27636844756738e-05	0.00378082932231097	T	C
MNEc.2.20.8459558.PC	SLC35B3	0.123665766156043	4.69167036499884	1.27888141488791e-05	0.00378685029738679	C	T
MNEc.2.24.33029862.PC	EFCAB11	-0.177763592970206	-4.69041989109736	1.2848573754963e-05	0.00379883811292581	A	G
MNEc.2.1.118525984.PC	SNX33	0.158700640597812	4.68927201680102	1.29036695597027e-05	0.00380998386941422	G	T
MNEc.2.1.91226991.PC	FAM103A1	0.0653754922209575	4.68881403226246	1.29257161220588e-05	0.00381489309303607	T	C
MNEc.2.5.65564666.PC	CDC14A	-0.116582822462668	-4.68880600195754	1.29261030137965e-05	0.00381489309303607	T	G
MNEc.2.3.60169397.PC	CCDC158	0.203731448966798	4.68846429878363	1.29425763734155e-05	0.00381775397207676	G	A
MNEc.2.18.34219502.PC	NEB	-0.174315813999948	-4.68799604305286	1.29651839922116e-05	0.00382327824790874	C	A
MNEc.2.16.37485291.PC	LOC102150866	0.168849687576283	4.68790947260074	1.29693678675591e-05	0.00382392290647142	G	T
MNEc.2.22.18956239.PC	AP5S1	0.108376444002463	4.68524445052033	1.3098811422511e-05	0.00385173359209995	T	C
MNEc.2.12.10878548.PC	ARHGAP1	0.119790019482925	4.6847490807794	1.31230104693446e-05	0.00385705794221961	T	C
MNEc.2.10.18548231.PC	DHDH	-0.124729259079022	-4.68473452941295	1.31237219684216e-05	0.00385705794221961	C	T
MNEc.2.11.45108202.PC	SMYD4	0.102374910696948	4.68198466068481	1.32588553122687e-05	0.00388835241763158	A	C
MNEc.2.1.129909599.PC	TPM1	0.258061604205401	4.68111431390193	1.33019073181235e-05	0.00389676154322364	A	G
MNEc.2.8.539690.PC	LOC100051652	0.188622059451212	4.67952131521303	1.33810584676792e-05	0.00391464381986361	T	G
MNEc.2.16.73331391.PC	LOC100064644	0.112555728890541	4.67930057293114	1.33920625857746e-05	0.0039169264039969	C	T
MNEc.2.1.129713688.PC	APH1B	-0.128495672692131	-4.67878142942862	1.34179769090248e-05	0.00392246851251185	G	A
MNEc.2.2.71378793.BIEC2-487625	NAF1	-0.135839639012741	-4.67825514154738	1.34442977092338e-05	0.00392921475396143	T	G
MNEc.2.4.60302006.BIEC2-867803	NOD1	-0.533995260087855	-4.67783307396826	1.34654425524486e-05	0.00393371852253189	T	C
MNEc.2.25.18236873.PC	HDHD3	0.131371278150417	4.67709045616679	1.35027250493943e-05	0.00394139684650666	C	T
MNEc.2.17.46293465.PC	DIS3	0.133096691676599	4.67525560823764	1.35952736043632e-05	0.00396224976267633	A	G
MNEc.2.8.1578779.PC	SLC2A11	0.201112857180125	4.675065864141	1.36048793450719e-05	0.00396420649997537	C	T
MNEc.2.26.39481868.PC	ICOSLG	-0.169613411074217	-4.67415236671277	1.36512174757623e-05	0.00397326632638396	T	C
MNEc.2.15.1368583.PC	LIMS1	-0.150710381228242	-4.67067720010367	1.38289076348044e-05	0.00400781997049741	T	C
MNEc.2.6.30403705.PC	LOC100056978	-0.263337929493531	-4.67031733288054	1.38474363301836e-05	0.0040105360217334	A	G
MNEc.2.15.29524086.PC	LOC102149412	-0.347105261655092	-4.67002832932389	1.38623339270296e-05	0.00401278682097479	G	T
MNEc.2.1.116331207.BIEC2-53840	UBE2Q2	-0.10853289647152	-4.6685049917562	1.39411174571251e-05	0.00402849238456526	C	A
MNEc.2.11.33347470.PC	RPS6KB1	-0.0797451019287116	-4.66813803243298	1.3960160818865e-05	0.00403163082649401	A	G
MNEc.2.15.55054529.PC	PPM1B	-0.105828955308025	-4.66775275730246	1.39801819372925e-05	0.00403504779781647	G	A
MNEc.2.11.44486101.PC	SERPINF2	-0.125970480843692	-4.66734154810423	1.40015815850448e-05	0.00403856287449879	T	C
MNEc.2.9.67019569.PC	KIAA0196	-0.136144953015253	-4.66492137842696	1.41281768896737e-05	0.00406577744116748	A	G
MNEc.2.13.40831766.PC	NDUFB10	0.142495677761916	4.66466252443709	1.4141782932719e-05	0.00406798814631254	G	A
MNEc.2.9.52036017.BIEC2-1094362	OXR1	0.126947136388812	4.66386870164695	1.41835879401568e-05	0.00407495825446676	A	G
MNEc.2.1.127855568.PC	FAM96A	0.267814479729965	4.66308162082477	1.42251566853335e-05	0.00408435332901895	A	C
MNEc.2.1.27496156.PC	SFXN2	-0.192237000929357	-4.6624588475027	1.42581317616359e-05	0.00409011438584759	A	G
MNEc.2.5.35024034.PC	LOC100629275	0.559719816583391	4.66164143181755	1.4301525880304e-05	0.00409779104220978	T	C
MNEc.2.6.5765368.PC	RPL37A	0.216927938110903	4.66126633238483	1.43214817874325e-05	0.0041017200424156	C	T
MNEc.2.7.707938.PC	MEX3D	-0.138463555971823	-4.66120819572181	1.4324577179254e-05	0.00410201954741486	T	C
MNEc.2.21.15988970.PC	ANKRD55	-0.229260874081812	-4.66056515177674	1.43588584839737e-05	0.00411033429538959	C	T
MNEc.2.23.26020598.BIEC2-621364	RCL1	-0.135728429953865	-4.66028341068907	1.43739035314666e-05	0.00411314753897099	T	C
MNEc.2.3.54016703.PC	FAM175A	0.149269490542986	4.65957377989375	1.44118660465373e-05	0.00412131796389969	T	C
MNEc.2.3.19480291.PC	NQO1	0.148701776657757	4.65946807657907	1.44175291135092e-05	0.00412261565334306	G	A
MNEc.2.2.17670410.PC	LOC100068087	-0.103317971016539	-4.65638085078096	1.45838866013439e-05	0.00415616166811148	T	C
MNEc.2.13.8845797.PC	PVRIG	-0.198584407915589	-4.65602572748731	1.46031421147173e-05	0.00415947597484882	T	C
MNEc.2.4.49257799.PC	TSPAN13	0.316633539408795	4.65507729808636	1.46546893047664e-05	0.00416868008992997	G	T
MNEc.2.13.11280588.PC	LOC102150646	0.151984481751388	4.6531824425535	1.47582058300917e-05	0.00419177390378114	C	T
MNEc.2.20.29553936.PC	ATAT1	-0.246218633189537	-4.65228457597116	1.48075047796886e-05	0.00420274793403861	C	G
MNEc.2.12.25229067.PC	MRPL49	-0.168736171031308	-4.65132083701757	1.48605989554725e-05	0.00421387297921832	T	C
MNEc.2.1.184383811.PC	CDKL1	0.269138231762589	4.65052320291642	1.49046822315773e-05	0.00422175567749844	G	A
MNEc.2.16.46086686.PC	LOC100034070	-0.163583358128839	-4.65028582158969	1.4917826276395e-05	0.0042234163013488	G	A
MNEc.2.5.15630403.PC	LOC102148661	-0.172815399940574	-4.64876755633728	1.50021614369098e-05	0.00424283926242131	T	C
MNEc.2.24.4687256.PC	TMEM260	-0.0941875281507216	-4.64602546757046	1.51556539356309e-05	0.00427203138288029	T	G
MNEc.2.15.71708753.PC	C15H2orf44	-0.109560026449521	-4.64589379416078	1.51630628882014e-05	0.00427320306268412	A	G
MNEc.2.6.80388995.PC	TBK1	-0.18332055609994	-4.64544094391478	1.51885706272549e-05	0.00427794475547152	G	A
MNEc.2.15.84861507.PC	LOC102150293	-0.191790027179879	-4.64493809303083	1.52169436978106e-05	0.00428257010872307	C	T
MNEc.2.5.71360433.PC	FNBP1L	-0.158087646272007	-4.64444921800228	1.5244577646132e-05	0.00428667453157484	C	T
MNEc.2.19.38578870.PC	FSTL1	-0.161465907969095	-4.64378190504809	1.52823767598867e-05	0.00429577115869941	A	C
MNEc.2.1.105743645.PC	LYSMD4	-0.109282503633983	-4.64362322638918	1.52913783320597e-05	0.00429768849030906	C	T
MNEc.2.27.12945625.PC	LOC102148741	-0.304794954803847	-4.64255191906809	1.53522869688815e-05	0.0043094480254262	T	C
MNEc.2.10.11976844.PC	ATP5SL	0.111747769053661	4.64246329758255	1.53573360606738e-05	0.00431007982958676	C	A
MNEc.2.4.8423138.PC	NME8	-0.408466358822971	-4.64145063802124	1.54151458761188e-05	0.00432045962350418	G	T
MNEc.2.16.51307350.PC	CMTM7	0.114538106217307	4.64078555286173	1.54532288494413e-05	0.00432897863894771	G	A
MNEc.2.1.32647316.PC	TM9SF3	-0.122453232632201	-4.6389664338826	1.55578605091929e-05	0.00435179479573239	G	A
MNEc.2.10.5797279.PC	GRAMD1A	0.217168429026714	4.63585131497286	1.5738638687795e-05	0.0043923872898436	C	T
MNEc.2.7.78906111.BIEC2-1007729	EIF4G2	-0.102191096517307	-4.63582819474683	1.57399880256543e-05	0.00439245287503683	C	T
MNEc.2.2.26753978.PC	RCC1	0.127704837273646	4.63520887124976	1.57761747864193e-05	0.00439912540405272	T	C
MNEc.2.8.242392.BIEC2-1020631	SMPD4	0.122990099666341	4.63375011055607	1.58617296909091e-05	0.00441605081030435	G	A
MNEc.2.31.12308937.PC	TFB1M	-0.170605761451404	-4.63275599626158	1.59202920610942e-05	0.00442866010708308	A	G
MNEc.2.10.8708141.PC	LOC100052108	0.16701739302943	4.63266626826157	1.59255881973659e-05	0.00442982075105094	G	A
MNEc.2.12.25627031.PC	LOC102148304	-0.17297209128175	-4.63062765945988	1.60463787990537e-05	0.00445116949418489	C	A
MNEc.2.4.18006134.BIEC2-851468	PKD1L1	0.161324621669992	4.63033722224868	1.60636600311253e-05	0.00445479017813561	A	G
MNEc.2.16.73315341.PC	FAIM	-0.105937121450446	-4.62882743575059	1.61537856497946e-05	0.00447058144400796	T	C
MNEc.2.22.44210941.BIEC2-631084	ZBP1	-0.473444624159955	-4.62801669348659	1.62023851925741e-05	0.00447931404672097	T	C
MNEc.2.28.29131645.PC	C28H12orf45	0.138674755841879	4.62715022054028	1.6254482771082e-05	0.00449025273656775	C	T
MNEc.2.4.14957988.PC	POLD2	-0.125780268283375	-4.62657078426979	1.62894128891343e-05	0.00449769562584687	C	T
MNEc.2.19.53562091.PC	ABI3BP	0.202785278560154	4.6263108455032	1.63051064839891e-05	0.00450045257897117	T	G
MNEc.2.6.28147544.PC	ADIPOR2	-0.0941375397019816	-4.62557055244635	1.63498817436911e-05	0.00450919904653791	G	A
MNEc.2.12.25158644.PC	SYVN1	0.0834357665040585	4.62555514957564	1.6350814627346e-05	0.00450919904653791	C	A
MNEc.2.28.35966450.PC	APOBEC3H	-0.283848540218613	-4.62386686874828	1.64533808990898e-05	0.00453354127725434	C	T
MNEc.2.22.25258979.PC	CEP250	-0.10739023453281	-4.62214783016687	1.65584589315636e-05	0.00455475367091489	A	C
MNEc.2.3.76892776.PC	AASDH	-0.121058298770324	-4.62119383277961	1.66170544563581e-05	0.00456354700253494	C	T
MNEc.2.20.40482782.PC	OARD1	-0.111912900837461	-4.6210796109714	1.66240835898053e-05	0.00456512841945656	A	G
MNEc.2.1.120168924.PC	ARIH1	0.0969527368842578	4.62098697356113	1.66297865585028e-05	0.00456577120101157	G	A
MNEc.2.15.27703707.PC	AUP1	0.0827588819209963	4.61994853378835	1.66938456751321e-05	0.00457962688076412	A	G
MNEc.2.20.62361410.PC	SMAP1	-0.123973187256958	-4.61983567160002	1.67008223490448e-05	0.00458080744624397	C	A
MNEc.2.10.6326496.BIEC2-96805	ZNF30	0.122950387001021	4.6197844808217	1.67039876864401e-05	0.00458135686326129	A	G
MNEc.2.11.57025934.PC	LRRC75A	-0.147171961704746	-4.61952697799569	1.67199190057692e-05	0.00458445036306703	A	G
MNEc.2.4.3768964.PC	RSBN1L	-0.148401424729527	-4.61864544986536	1.67745698613975e-05	0.00459559907339388	C	T
MNEc.2.17.8182390.PC	MTIF3	0.102738853887417	4.61702559336885	1.68754472859189e-05	0.00461521646935193	A	G
MNEc.2.17.11593807.PC	BRCA2	-0.191486747903744	-4.61274777197571	1.71446967585443e-05	0.00466844668397558	C	T
MNEc.2.8.22771118.TBIEC2-1093531	TMEM120B	-0.133219889338893	-4.61209014067421	1.71864575089872e-05	0.00467557673397588	A	G
MNEc.2.1.147246327.PC	CHP1	-0.139451816416596	-4.61106548254978	1.72517223984174e-05	0.00468747528841149	C	T
MNEc.2.24.538767.PC	GPR137C	0.360613648250407	4.61024262985437	1.73043079286888e-05	0.00469758751745724	A	G
MNEc.2.7.25231522.PC	TAGLN	-0.299631660703467	-4.60950768385778	1.73514074710204e-05	0.00470684657219073	G	T
MNEc.2.22.25548075.PC	GGT7	-0.162385964477119	-4.60948928399536	1.73525882381935e-05	0.00470684657219073	A	G
MNEc.2.13.28160623.PC	C13H16orf62	-0.123246895274788	-4.60894161670351	1.7387769288109e-05	0.00471476714308456	T	C
MNEc.2.5.8347818.PC	C5H1orf105	0.257913896415268	4.60723186382088	1.74980474068227e-05	0.00473684917442098	C	A
MNEc.2.18.42715649.PC	LOC106781948	-0.223254988154609	-4.60665598574173	1.7535344173392e-05	0.00474433908071984	C	T
MNEc.2.11.7921512.PC	GPRC5C	0.336969183185745	4.6063220278095	1.75570083865356e-05	0.00474661669346956	G	A
MNEc.2.1.159690400.PC	LOC100629377	0.227800079386837	4.60619625621293	1.75651740737018e-05	0.0047484986381813	G	A
MNEc.2.3.78462943.PC	LNX1	-0.410131822589545	-4.6052605489826	1.7626040706398e-05	0.00475940408612261	T	C
MNEc.2.5.15581789.PC	LOC106783150	-0.208873844596602	-4.60512026946293	1.76351833875971e-05	0.00476052114314504	T	C
MNEc.2.1.147756297.PC	GCHFR	-0.156527586104923	-4.60132235770217	1.78844718687588e-05	0.00480482938887987	C	G
MNEc.2.20.16815393.PC	KIF13A	0.157857435742789	4.60103762868315	1.79032985007831e-05	0.00480923177239561	C	T
MNEc.2.5.10152608.PC	KLHL20	-0.0729365422982294	-4.60091367901589	1.79115002259979e-05	0.0048111070755933	G	T
MNEc.2.10.9584661.PC	EIF3K	-0.195779171821974	-4.60082884454715	1.79171158127332e-05	0.00481163180815109	G	T
MNEc.2.20.28099972.PC	RNF39	0.162438127729571	4.59863616583673	1.80628549695816e-05	0.00483758674891919	C	T
MNEc.2.6.35310345.PC	NECAP1	0.298417776704989	4.59844121847748	1.80758680639883e-05	0.00484041415643471	G	T
MNEc.2.9.81324432.PC	PYCRL	-0.127898357572571	-4.59770632484871	1.8125005591241e-05	0.00484994807985748	T	C
MNEc.2.9.65153299.PC	ZHX1	-0.189059707025806	-4.59717000041825	1.81609480763062e-05	0.00485639733357494	A	G
MNEc.2.19.23764226.PC	SENP2	0.127211038599384	4.59702291041837	1.81708176127471e-05	0.00485726065174151	A	G
MNEc.2.6.63602647.PC	ANO6	-0.345414681567158	-4.59641428946834	1.82117107194275e-05	0.00486488682470862	C	T
MNEc.2.14.84813639.PC	ZCCHC9	0.161664942745056	4.59574148229305	1.8257020651272e-05	0.00487402357165891	T	C
MNEc.2.1.183877648.PC	KLHDC2	-0.148658244567393	-4.5954985905072	1.82734050221921e-05	0.00487773694324649	T	C
MNEc.2.28.42251811.PC	TRMU	0.143466343294913	4.59501912137988	1.83057898087212e-05	0.00488142300017138	G	A
MNEc.2.3.86909816.PC	SMIM14	-0.126544898327441	-4.59449778727989	1.83410656250974e-05	0.00488851470065418	C	T
MNEc.2.1.15297800.PC	ENO4	-0.164977428381864	-4.59409776966403	1.83681774385337e-05	0.00489463725098974	A	G
MNEc.2.28.36167996.PC	SYNGR1	0.186055948660462	4.59288313116159	1.84507405248285e-05	0.00491210029905531	T	C
MNEc.2.3.33829005.PC	MAP1LC3B	-0.136582466493194	-4.59283547388892	1.84539872983676e-05	0.00491263288033358	T	C
MNEc.2.1.92480974.PC	NMB	0.101939414138971	4.59243660080358	1.84811833428914e-05	0.0049169242836127	T	C
MNEc.2.1.51171099.PC	LOC102150395	-0.505443473308176	-4.59229361861913	1.84909416702549e-05	0.00491848442247242	G	T
MNEc.2.21.11731069.PC	LOC102149956	0.169651413591795	4.59073080399314	1.85979287572597e-05	0.00493927631313669	T	G
MNEc.2.10.41626115.PC	ANKRD6	-0.176447250118029	-4.5902160451585	1.86332997114631e-05	0.00494667047214132	C	T
MNEc.2.16.21665989.PC	ARL6IP5	-0.164161256088877	-4.58993753798977	1.86524642178251e-05	0.00495009124267368	C	T
MNEc.2.8.6772715.PC	ZMAT5	0.0970342878208455	4.58967872009534	1.86702910581045e-05	0.0049528214895897	T	C
MNEc.2.10.60636489.PC	FYN	0.146845011669252	4.58957427256454	1.86774898791494e-05	0.00495339773958452	G	A
MNEc.2.7.16867210.PC	CUL5	-0.15400892159886	-4.58897723824196	1.87186910268518e-05	0.00496165395805409	T	C
MNEc.2.5.35983930.PC	TSTD1	-0.147120037704319	-4.5889106273775	1.87232932983167e-05	0.00496225983012736	C	T
MNEc.2.16.76590126.PC	ZBTB38	0.222043740077749	4.58888370743137	1.87251535608591e-05	0.00496225983012736	G	T
MNEc.2.12.23750732.PC	TMEM179B	0.108577984608811	4.58823743315115	1.87698673697631e-05	0.00497087351063181	G	A
MNEc.2.4.8357423.PC	LOC100060638	-0.242987205628554	-4.58758500751992	1.88151120866838e-05	0.00497884167258428	C	T
MNEc.2.14.87747526.PC	SCAMP1	-0.227950773525642	-4.58750542859398	1.88206380150421e-05	0.00497996962394539	T	C
MNEc.2.24.34307350.PC	TRIP11	0.147187240026187	4.58679663029697	1.88699263633607e-05	0.00498665129869791	C	T
MNEc.2.31.2531699.PC	SLC22A3	-0.752230532439585	-4.5862287631584	1.89095052000715e-05	0.00499427572298432	C	A
MNEc.2.7.79191914.PC	RNF141	0.0983361005783247	4.58595831620189	1.89283830040185e-05	0.0049974087974124	A	G
MNEc.2.22.7137314.PC	DSTN	0.170115852660498	4.58574625899344	1.8943197890131e-05	0.00499998059489647	G	T
MNEc.2.1.71135756.PC	LOC100056282	0.181476666537663	4.58484431040131	1.90063365117784e-05	0.00501258246906535	A	C
MNEc.2.11.507104.BIEC2-133603	CD7	-0.279040638098445	-4.58429753558632	1.90447116748761e-05	0.00501938045560075	C	T
MNEc.2.13.28274632.PC	CCP110	0.127123463972823	4.58326218730446	1.91175836792505e-05	0.00503353808708673	T	C
MNEc.2.11.47368453.PC	NCBP3	-0.125235488017384	-4.58013979988449	1.9338995583713e-05	0.00507855192140346	G	A
MNEc.2.8.7056655.PC	NIPSNAP1	-0.187207647849745	-4.57947162709753	1.93866992987591e-05	0.00508604927175844	A	G
MNEc.2.7.45690993.PC	LOC100065350	0.163601903702985	4.57805690218885	1.94880804527848e-05	0.00510415358128192	T	C
MNEc.2.28.39673042.PC	POLDIP3	0.0767116217777865	4.57730036110115	1.95425065846084e-05	0.00511531969990867	G	A
MNEc.2.27.2411546.PC	HGSNAT	-0.147244306389944	-4.57688070493839	1.95727606601731e-05	0.00512072153547099	A	G
MNEc.2.21.32086353.PC	MTMR12	-0.121956608240668	-4.57615239943645	1.96253741775534e-05	0.00512954655171943	C	T
MNEc.2.2.62251515.PC	FBXO8	-0.170365213969222	-4.57570709376497	1.96576112191943e-05	0.00513490805287423	C	A
MNEc.2.12.24532098.PC	GPR137	0.170155658090251	4.57478859849906	1.97242666017885e-05	0.00514822557533209	C	T
MNEc.2.2.111884456.PC	NDST4	0.226007188891623	4.57379702651212	1.97964718400918e-05	0.00516126192265671	T	C
MNEc.2.24.26162600.PC	LOC102149522	0.141224122347959	4.57263938804479	1.9881095045345e-05	0.0051762187455626	G	A
MNEc.2.6.39227726.PC	ETV6	-0.178857612689195	-4.57258785678031	1.98848701378978e-05	0.00517677595129724	T	G
MNEc.2.12.17126337.PC	TNKS1BP1	0.123921219287323	4.5723354751703	1.99033692515275e-05	0.00517953944089419	T	G
MNEc.2.11.58805342.PC	CENPV	0.176119555854924	4.57050790347488	2.00378270908556e-05	0.00520389685547248	A	C
MNEc.2.6.82536780.PC	LOC106783333	-0.254202051627925	-4.56963388178061	2.01024422320811e-05	0.00521587998038433	G	A
MNEc.2.21.11459093.PC	ERCC8	-0.0931840552877485	-4.5694275652668	2.01177244352966e-05	0.00521878397693943	C	T
MNEc.2.13.10035651.PC	LOC100060748	0.150643899315902	4.56794093708175	2.02281758110016e-05	0.00523995792513376	A	G
MNEc.2.17.20409933.PC	WDFY2	0.289173860398626	4.56779584466351	2.02389872018458e-05	0.00524161710536351	G	A
MNEc.2.15.88870946.PC	TRAPPC12	-0.117363921911823	-4.56688196071972	2.03072134214488e-05	0.00525341893686755	A	G
MNEc.2.12.22677707.PC	LOC100630173	0.127908652706074	4.56676453376876	2.03159961514831e-05	0.00525491749680702	G	A
MNEc.2.11.33298253.PC	HSF5	0.201865424867153	4.56675104105468	2.03170055503859e-05	0.00525491749680702	C	T
MNEc.2.2.16813692.PC	KCNQ4	-0.279967085432631	-4.5665293934276	2.03335941369016e-05	0.00525772818777326	T	C
MNEc.2.3.27942657.PC	C3H16orf46	-0.132883001731859	-4.56434623408352	2.04976916095683e-05	0.00528416376722347	G	A
MNEc.2.15.44340243.PC	PPP4R3B	-0.146492732319825	-4.56404836247968	2.05201807356845e-05	0.00528838262819996	T	C
MNEc.2.23.920877.PC	LOC106782452	-0.166771590484777	-4.56361291811795	2.05530996870529e-05	0.00529582763762156	A	G
MNEc.2.6.33821034.PC	VAMP1	-0.217024759222703	-4.56300395846713	2.05992222453386e-05	0.00530528426467076	C	T
MNEc.2.21.17105001.UKUL3544	DHX29	0.102413589164816	4.56238781187377	2.06459915352371e-05	0.00531245054540459	G	A
MNEc.2.21.3477983.PC	LPAR2	0.161576578184286	4.56222497727658	2.06583689095814e-05	0.00531392052716991	C	T
MNEc.2.1.14536977.PC	FAM204A	0.138104867570245	4.56212644922311	2.06658617207767e-05	0.00531480740453084	T	C
MNEc.2.8.19756277.PC	PTPN11	-0.111731991050106	-4.56177272081966	2.06927836506887e-05	0.00531756784131897	G	A
MNEc.2.10.6134107.PC	RBM42	-0.0723710246968357	-4.56076686927889	2.07695244811565e-05	0.00533242152964005	A	G
MNEc.2.2.58327862.PC	LOC102147884	-0.133873140963771	-4.56022270311316	2.08111565479471e-05	0.00533963234621135	T	C
MNEc.2.14.34023199.PC	NDFIP1	0.125208307527012	4.56019100527023	2.08135841268641e-05	0.00533990762107295	T	C
MNEc.2.4.60687369.PC	GARS	0.109431035713325	4.56000234565442	2.08280383165817e-05	0.00534251499527594	T	C
MNEc.2.12.24235364.PC	ESRRA	0.155531599754241	4.55948534186083	2.08676986766233e-05	0.00534992311681863	T	C
MNEc.2.10.80698029.PC	LOC102150490	-0.18131841812457	-4.55888558896012	2.09137988545508e-05	0.0053582947024442	A	G
MNEc.2.3.17130728.PC	NAE1	-0.164845584696262	-4.55836949140153	2.09535480705824e-05	0.00536638595442996	T	G
MNEc.2.31.16794730.PC	KATNA1	0.113066780735054	4.55754118822677	2.10174965365601e-05	0.0053768247861773	A	G
MNEc.2.7.5173928.PC	ZNF358	-0.137572205375865	-4.55495761776841	2.12181799357048e-05	0.00541551177848893	A	G
MNEc.2.6.26020993.PC	GPC1	-0.154424655262386	-4.5537588422987	2.13119283243665e-05	0.00543451277003556	A	C
MNEc.2.9.82979739.BIEC2-1107196	ZNF16	-0.114803707891994	-4.5513026864756	2.1505267278347e-05	0.00546648583829901	A	G
MNEc.2.7.97814497.PC	RCN1	0.232011999200878	4.55095672747084	2.15326364065386e-05	0.0054716786149797	G	A
MNEc.2.12.30090177.PC	NADSYN1	-0.144382978813153	-4.55080847232725	2.1544375363262e-05	0.00547360302489654	A	C
MNEc.2.10.60204256.PC	ZBTB24	-0.143160771775329	-4.55035324090796	2.15804598217787e-05	0.00547959208523788	T	C
MNEc.2.20.32363488.PC	AGPAT1	-0.0990598623368906	-4.54957949273139	2.16419266908119e-05	0.00549201543360039	G	A
MNEc.2.13.17159972.PC	SBDS	-0.100483529519712	-4.54725208994901	2.18278438753616e-05	0.00552877754655383	C	T
MNEc.2.25.27396048.PC	STRBP	0.148384085521028	4.54702509807329	2.18460592505285e-05	0.00553099872348234	C	T
MNEc.2.1.148325033.PC	VPS18	0.126014093322865	4.54436805372791	2.20603801244539e-05	0.00557166159433514	T	C
MNEc.2.20.33267161.PC	ZBTB22	0.188511604819746	4.54432040860014	2.20642418328009e-05	0.00557192289480671	G	C
MNEc.2.7.33452066.PC	CCDC15	0.212411625803582	4.54418776557713	2.20749962071622e-05	0.00557356749452406	T	C
MNEc.2.2.34455368.PC	ALDH4A1	-0.140732753305655	-4.54227231383028	2.22308654265999e-05	0.00560303775169289	T	C
MNEc.2.28.39872930.PC	PACSIN2	-0.120080353453655	-4.54164353198827	2.22822650941674e-05	0.00561008825996238	T	C
MNEc.2.22.18425246.PC	TMEM230	0.0716409389510051	4.54089279249842	2.23437854282438e-05	0.00562270433757042	G	A
MNEc.2.8.76612497.PC	CCBE1	0.27226546007614	4.54078971355115	2.23522452439584e-05	0.00562375613602046	C	T
MNEc.2.7.46977645.PC	LOC100065592	-0.178144402913168	-4.54055940676253	2.23711580517848e-05	0.00562671881716601	G	C
MNEc.2.7.69813393.PC	P4HA3	0.167694863151118	4.54044452162073	2.23805982388689e-05	0.00562873402280533	T	C
MNEc.2.6.23400359.PC	COPS8	0.113407406067106	4.53731813027377	2.26389869350587e-05	0.00567741804886242	A	G
MNEc.2.26.32603089.PC	LOC100061787	0.138677206023568	4.53664039745879	2.26953809903309e-05	0.00568649562871063	T	C
MNEc.2.15.69642511.PC	ATRAID	0.0888146166821304	4.53529649772083	2.28076106589976e-05	0.00570699756615923	C	T
MNEc.2.28.4373473.PC	GLIPR1L2	0.177206466947249	4.53524923054168	2.28115677624609e-05	0.00570701434802464	C	T
MNEc.2.22.31439509.PC	MAFB	-0.648656389969337	-4.53511685150537	2.28226537924588e-05	0.00570894969011592	T	G
MNEc.2.1.84396466.PC	BMPR1A	-0.272674597531487	-4.53407547369939	2.29100463114639e-05	0.00572265786580389	C	A
MNEc.2.6.65018216.PC	LOC102148212	0.356179581856229	4.53317455102224	2.29859140653007e-05	0.00573668250596849	A	G
MNEc.2.9.49209484.PC	FZD6	-0.157635630501677	-4.53177810314971	2.31039932108822e-05	0.0057565390461894	G	T
MNEc.2.11.12412797.PC	SLC16A6	0.204009298177898	4.53153421054674	2.31246763475661e-05	0.00575928049294681	G	A
MNEc.2.23.4410163.PC	ZCCHC6	-0.0786601632539671	-4.53139899227582	2.31361511859716e-05	0.00576068242841109	C	T
MNEc.2.20.1841683.PC	EXOC2	-0.093361550408442	-4.53096407792046	2.3173096235847e-05	0.00576525649045907	G	A
MNEc.2.12.22985726.PC	POLR2G	-0.159491279901598	-4.53087290404276	2.31808485269649e-05	0.00576525649045907	C	T
MNEc.2.10.25796358.TBIEC2-116718	LOC100060116	-0.146960925172838	-4.52997464671236	2.3257359961071e-05	0.0057799092438302	G	A
MNEc.2.5.67953417.PC	DPYD	-0.365130115163287	-4.52902623484714	2.33384097029229e-05	0.0057963971946494	A	G
MNEc.2.16.45660130.PC	RPL14	0.17245594277445	4.5283560490744	2.33958480849896e-05	0.00580709332873281	G	A
MNEc.2.11.3410450.PC	ENGASE	-0.115427206837096	-4.52744758166541	2.34739277315752e-05	0.00582132237257115	A	G
MNEc.2.20.8366137.PC	SNRNP48	-0.149476379385711	-4.52624541419442	2.35776391130319e-05	0.00583778938121462	T	C
MNEc.2.27.26443724.PC	TRAPPC11	-0.0637891690208798	-4.52608019728537	2.35919271756353e-05	0.0058398597834198	A	G
MNEc.2.13.39843263.PC	TIGD7	0.0906896405628217	4.52445488456694	2.37329343689021e-05	0.00586518777268795	T	C
MNEc.2.15.61020591.PC	FEZ2	0.204713705030568	4.52434851373347	2.37421912685897e-05	0.00586710761297709	A	G
MNEc.2.14.21555825.PC	EBF1	-0.492245813949008	-4.52400781522539	2.37718640994131e-05	0.00587295874329601	C	T
MNEc.2.28.45267722.PC	LOC100146652	0.0871773380295034	4.52291049288149	2.38676794750497e-05	0.00589073189259829	A	G
MNEc.2.1.33738583.PC	CYP2C113	-0.345525135158741	-4.52207456286166	2.39409223844728e-05	0.00590220054231297	C	T
MNEc.2.13.19789870.TBIEC2-224624	QPRT	-0.125072249442312	-4.52053840216599	2.40760880991628e-05	0.00592584312897588	A	G
MNEc.2.2.13136651.PC	TMEM69	-0.138839497668545	-4.52047647663707	2.40815523978319e-05	0.00592607795690158	T	C
MNEc.2.7.45430858.PC	LOC100064534	-0.268415699956075	-4.51989744831549	2.41327040907306e-05	0.00593556419879607	T	C
MNEc.2.22.19604521.PC	DDRGK1	0.109579699278234	4.51975632940401	2.41451866020868e-05	0.00593691897244845	A	G
MNEc.2.31.8199618.PC	LOC106782919	-0.183327689024256	-4.51932262053761	2.4183589090653e-05	0.00594154336738184	C	T
MNEc.2.10.14630860.PC	ZNF226	-0.0995131219054385	-4.51835770119921	2.42692402337553e-05	0.00595758416691518	G	T
MNEc.2.17.21396581.PC	KCNRG	0.106874787796589	4.5153285519797	2.45400416458934e-05	0.0060071819279432	C	T
MNEc.2.1.27816743.PC	CUEDC2	0.0987513774311567	4.5137321127718	2.46839395598082e-05	0.00603101641075595	G	A
MNEc.2.9.13080260.PC	GDAP1	0.164174198221271	4.51319472342952	2.47325622214062e-05	0.00603915301089698	C	T
MNEc.2.6.33742719.PC	C1RL	0.41812651595139	4.51316117114522	2.47356010950316e-05	0.0060395209113455	G	A
MNEc.2.7.17637205.PC	EXPH5	-0.401994866108346	-4.5122928610657	2.48143713082985e-05	0.00605163147791501	T	C
MNEc.2.6.34981647.PC	MRPL51	-0.129858468695947	-4.511359831915	2.48992841530545e-05	0.00606633453221469	C	A
MNEc.2.18.50196703.PC	UBR3	-0.127162689400638	-4.51097977967486	2.49339526620436e-05	0.00607211418695452	A	G
MNEc.2.6.35672762.PC	KLRG1	0.197265981683779	4.51009062072055	2.50152453184744e-05	0.006086686328627	T	C
MNEc.2.8.15600219.PC	PEBP1	-0.238286242710349	-4.50926758402565	2.50907220122789e-05	0.00609865142847745	A	C
MNEc.2.3.35626394.PC	PIEZO1	0.355537245671053	4.50916580652807	2.51000708834135e-05	0.00609941935183046	G	A
MNEc.2.2.29941551.PC	LDLRAP1	0.121078701952357	4.50909620442639	2.51064661999416e-05	0.00609984530118822	C	T
MNEc.2.30.11436394.PC	MARC1	-0.282044699476556	-4.50836785545556	2.5173484781666e-05	0.00611236059716293	C	T
MNEc.2.17.21188525.PC	TRIM13	-0.244462611156941	-4.50805626797141	2.52022083427933e-05	0.00611782753893115	T	C
MNEc.2.5.851597.PC	LOC106783128	0.129217802556478	4.50666218659407	2.53311113893618e-05	0.00614117655514689	C	A
MNEc.2.1.161617458.PC	LOC100051789	0.132818010473818	4.50573413013556	2.54172784207187e-05	0.00615487407194728	A	G
MNEc.2.23.41023535.PC	LOC102148269	0.139100401565956	4.50568595438223	2.54217591458971e-05	0.00615499372662649	T	C
MNEc.2.12.19581807.PC	LOC100061216	0.521685847094764	4.50379356953098	2.5598373998862e-05	0.00618429046185559	G	A
MNEc.2.29.32049067.PC	WDR37	0.0534980062376228	4.50334905977232	2.56400322501696e-05	0.00619196654621574	C	T
MNEc.2.11.5989416.BIEC2-143219	SRP68	-0.0553200244903478	-4.50332439907378	2.56423453105061e-05	0.00619196654621574	T	C
MNEc.2.28.33910371.BIEC2-776228	FOXRED2	0.16947058207551	4.50238571147042	2.57305407055555e-05	0.00620898975857955	T	C
MNEc.2.9.63322979.PC	MRPL13	-0.180289688179607	-4.50117478384594	2.58447498864973e-05	0.00622402164874048	T	C
MNEc.2.10.11043901.PC	MED29	0.0960141882911593	4.50093628087394	2.58673023533289e-05	0.00622712413154874	T	C
MNEc.2.4.64885710.PC	DPY19L1	-0.184744915914119	-4.50034768486813	2.59230408703836e-05	0.00623652805712668	G	A
MNEc.2.30.6699471.PC	PYCR2	0.19778015937744	4.49918717915624	2.60332796078938e-05	0.00625600039789843	C	A
MNEc.2.3.632196.PC	DNAJA2	-0.082288448027686	-4.49906640134876	2.60447786489936e-05	0.00625701977594273	C	T
MNEc.2.9.81844625.PC	NAPRT	-0.298772669755471	-4.49885530817199	2.606488830013e-05	0.00626092435648478	G	A
MNEc.2.10.66768555.PC	CEP85L	0.226298977931284	4.49853685451546	2.60952541070316e-05	0.00626707266716747	C	T
MNEc.2.16.30021631.PC	KCTD6	-0.143665164360333	-4.4983227968224	2.61156846504956e-05	0.00627159718344701	G	A
MNEc.2.9.48502519.PC	AZIN1	0.150643689353968	4.49499302516082	2.64354986710423e-05	0.0063287354485913	C	T
MNEc.2.5.14006553.PC	TOR3A	0.177001841823201	4.49411563840179	2.65203998847341e-05	0.00634405207751235	G	A
MNEc.2.28.27643488.PC	EID3	0.14966952597264	4.49342943240557	2.65869857363368e-05	0.0063534256549824	G	A
MNEc.2.23.18837044.UKUL3698	GDA	0.230152699011877	4.49248106830515	2.66792772785879e-05	0.00636698844337	T	C
MNEc.2.1.32021549.PC	SLIT1	-0.221815251729588	-4.49232592081513	2.66944052752307e-05	0.00636946790872901	T	G
MNEc.2.1.93614514.PC	POLG	-0.0952714908149302	-4.49180431086377	2.67453270909964e-05	0.0063792751556426	C	T
MNEc.2.10.16853959.PC	AP2S1	0.221230767285768	4.49137444373082	2.67873634508992e-05	0.00638692537284277	T	C
MNEc.2.2.65637616.BIEC2-509459	NEK1	-0.104949142771908	-4.49024474859816	2.68981414468131e-05	0.00640279051767074	A	G
MNEc.2.5.22693965.PC	HMCN1	0.281714117050152	4.49014924375947	2.69075270218949e-05	0.00640362590602956	G	A
MNEc.2.2.51584116.PC	C2H8orf58	0.130625715833108	4.48930550188354	2.6990582551265e-05	0.00641835434317792	A	C
MNEc.2.11.59022885.PC	ADORA2B	-0.127249850884997	-4.48854770875509	2.70653896419098e-05	0.00642993694933711	G	A
MNEc.2.14.92327966.PC	LOC100065744	-0.0864055515480256	-4.48673612391531	2.72450406027805e-05	0.00646015739002535	G	A
MNEc.2.5.84968908.PC	DNAJB4	-0.104124380780765	-4.48648892453362	2.7269644413386e-05	0.0064648246219828	A	G
MNEc.2.24.7308210.PC	L3HYPDH	0.113609564132184	4.48593707532048	2.73246479383393e-05	0.00647397067856344	C	T
MNEc.2.5.65764979.PC	RTCA	0.0856609846627836	4.48571509317497	2.73468035472555e-05	0.00647766254862459	T	C
MNEc.2.5.23120861.PC	C5H1orf27	-0.0978482068228528	-4.48370865923014	2.75478546244218e-05	0.00651002873951154	T	G
MNEc.2.15.69314717.PC	GTF3C2	-0.10646872592538	-4.48327941966812	2.75910517345934e-05	0.00651750179210263	G	A
MNEc.2.1.106492647.PC	ALDH1A3	0.434967915217015	4.48277087704155	2.76423147181094e-05	0.00652609123407327	G	A
MNEc.2.19.18306018.PC	PIK3CA	0.122419541415487	4.48144569285789	2.77763329473034e-05	0.00654729683067846	T	G
MNEc.2.19.10235395.PC	LRRC34	-0.280592425664193	-4.48008199034874	2.79149050189181e-05	0.0065711083382024	T	G
MNEc.2.14.66436961.PC	GIN1	-0.107878032071877	-4.47883801127503	2.80418965309398e-05	0.00659200133867283	G	A
MNEc.2.18.42364633.PC	LOC102148602	0.160503382594883	4.47864766386369	2.80613775330019e-05	0.00659348616562495	C	A
MNEc.2.9.69585080.PC	LOC106780993	-0.137387779746958	-4.47842750983487	2.80839254602068e-05	0.00659606615196253	C	A
MNEc.2.24.10450682.PC	WDR89	0.206619352102429	4.47749981226456	2.81791325330748e-05	0.00661100437415706	G	A
MNEc.2.2.33265334.PC	WNT4	0.158287174603982	4.47717176191115	2.82128743653172e-05	0.00661719823718328	T	G
MNEc.2.4.37874542.PC	CASD1	-0.226278342809138	-4.47570317423855	2.83644082478864e-05	0.0066436475806562	T	C
MNEc.2.13.40101199.PC	RPS2	0.195862134554512	4.47541037953082	2.8394714111085e-05	0.00664837563688372	A	T
MNEc.2.13.9571910.PC	LOC102148712	0.150239846037164	4.47463671684821	2.84749437681959e-05	0.00666122555621469	T	C
MNEc.2.20.41218633.PC	MED20	-0.0929548831102151	-4.4736770114666	2.85747720357379e-05	0.00667428007777545	G	A
MNEc.2.5.3060853.PC	IL24	0.232929562615221	4.47297679330162	2.86478227632869e-05	0.00668356835532601	G	A
MNEc.2.6.26039554.PC	ANKMY1	-0.141755638425333	-4.4729640323773	2.86491557354722e-05	0.00668356835532601	T	C
MNEc.2.16.36392874.PC	TRAIP	0.279459940062781	4.47278851912306	2.86674954915302e-05	0.00668673615296476	A	G
MNEc.2.20.2669166.PC	NQO2	0.324178795387188	4.47231926257622	2.87165850882349e-05	0.00669510527513259	G	A
MNEc.2.19.22703276.PC	KLHL6	0.147700917477977	4.47179489767237	2.87715361666205e-05	0.00670496478674691	A	G
MNEc.2.7.26800468.BIEC2-988215	DPAGT1	-0.0854876036647071	-4.47150695415394	2.88017547419487e-05	0.00671059605079894	T	C
MNEc.2.19.40489345.PC	UPK1B	0.236224495208073	4.47136778622927	2.88163709246534e-05	0.00671171798712029	T	C
MNEc.2.4.15102891.PC	YKT6	-0.0787451056872898	-4.47096767095159	2.88584333483401e-05	0.00671982974722668	C	T
MNEc.2.14.8380162.PC	ERGIC1	-0.267672561987896	-4.47093669388586	2.88616923200301e-05	0.00671995496272827	G	A
MNEc.2.14.47680284.PC	LOC102149489	-0.338209596920853	-4.47049021919697	2.89087038070382e-05	0.0067279584635275	G	A
MNEc.2.2.52085761.PC	ADAM28	-0.257108547748786	-4.46883503719191	2.90836352483711e-05	0.00675272261467494	T	C
MNEc.2.10.21806729.PC	LOC102147376	-0.257552927190674	-4.46860981791983	2.91075172849468e-05	0.00675465391985968	G	T
MNEc.2.3.75873215.PC	CEP135	0.110562239448519	4.46859722814855	2.91088528537916e-05	0.00675465391985968	T	C
MNEc.2.10.8148320.PC	ZNF567	0.085494029396056	4.46840715105611	2.91290241532411e-05	0.00675848398419548	T	C
MNEc.2.2.16807474.PC	ZFP69	0.154293013270221	4.46822699308848	2.91481553398431e-05	0.00676172876211028	A	C
MNEc.2.23.5843853.PC	IDNK	-0.314215116789808	-4.46739645853625	2.92365085744485e-05	0.00677664137169207	C	T
MNEc.2.1.57186515.PC	C1H10orf35	0.146537175952346	4.46730447433716	2.92463099323016e-05	0.0067783697395251	C	T
MNEc.2.7.19899978.PC	PPP2R1B	0.12554082384823	4.46720176313943	2.92572580715507e-05	0.00677971948216005	T	C
MNEc.2.18.9041020.PC	LOC102149442	0.122769923366385	4.46615052082764	2.93695404641007e-05	0.00679987924497138	A	C
MNEc.2.24.43782443.PC	HSP90AA1	-0.131476505197281	-4.46554629633577	2.9434266354525e-05	0.00681006507331159	T	C
MNEc.2.20.29980712.PC	MRPS18B	0.111227408128457	4.46526301380455	2.94646598606267e-05	0.00681514328390492	T	G
MNEc.2.14.7504025.PC	BNIP1	0.196825524995852	4.46399881820289	2.96006675805347e-05	0.00683852970626284	A	G
MNEc.2.15.40400642.PC	PAPOLG	-0.111309335410932	-4.46377626748945	2.96246735447191e-05	0.00684287253522963	T	C
MNEc.2.6.73216486.PC	PMEL	0.138712517529488	4.46334397713104	2.96713575768913e-05	0.00684964201959035	C	T
MNEc.2.2.52234846.BIEC2-477965	CHMP7	-0.0713679132856893	-4.4632032884972	2.96865662580148e-05	0.00685194909194804	C	T
MNEc.2.10.20827316.PC	ZNF175	-0.141735074881022	-4.46318445065883	2.96886032346129e-05	0.00685201802702131	C	T
MNEc.2.1.139003562.PC	AP4E1	0.0770597826978156	4.46276172410442	2.97343492670191e-05	0.00685856025372513	G	A
MNEc.2.29.17737900.PC	CUBN	-0.193003166771103	-4.46263401220541	2.97481832637171e-05	0.00686094825318817	T	G
MNEc.2.9.83077246.PC	SLC52A2	0.0981535501806166	4.46222438029824	2.97925975296634e-05	0.00686929891370324	T	G
MNEc.2.16.42536812.PC	ZBTB47	-0.11733928451628	-4.46221971145672	2.97931041186509e-05	0.00686929891370324	T	C
MNEc.2.1.124356595.PC	MAP2K5	0.120308045932404	4.46214071906082	2.98016763937633e-05	0.0068700698378249	C	A
MNEc.2.26.39799578.PC	ADARB1	0.220604067613313	4.4618733004831	2.98307144962033e-05	0.00687394982164064	G	A
MNEc.2.13.29959817.PC	FOPNL	-0.126031730956775	-4.46181781666913	2.98367427389899e-05	0.0068745351642229	G	A
MNEc.2.23.790673.PC	CDC14B	-0.138887523630392	-4.46120833009028	2.99030405082667e-05	0.00688538337994216	A	G
MNEc.2.1.160337400.PC	CEBPE	0.19879450382533	4.45994248600687	3.00411915490453e-05	0.00691073461167719	C	T
MNEc.2.2.28765875.PC	SFN	0.147865036522433	4.45847394160269	3.0202240867416e-05	0.00693661685168933	A	G
MNEc.2.8.28778047.PC	GALNT9	0.167607595243035	4.45837345387349	3.02132915199918e-05	0.00693858167685076	A	G
MNEc.2.7.26096474.PC	HMBS	-0.0976957860592048	-4.45759292086014	3.02992605545195e-05	0.00695305850711577	G	A
MNEc.2.4.38157689.PC	DYNC1I1	-0.397675746017048	-4.45751199403471	3.03081875200046e-05	0.0069539390891557	A	C
MNEc.2.26.39075878.PC	LOC100050760	-0.192648195626434	-4.45751015549192	3.03083903576528e-05	0.0069539390891557	G	A
MNEc.2.17.79818842.PC	CUL4A	-0.0648642927285378	-4.45673414642194	3.03941214391721e-05	0.00696793100332464	A	G
MNEc.2.26.32926951.PC	MORC3	-0.162701434341613	-4.45658171035355	3.04109897317169e-05	0.00697139264808374	G	A
MNEc.2.8.19513014.PC	TPCN1	-0.162353962706281	-4.45444533043514	3.06483554137303e-05	0.00701194133558675	C	T
MNEc.2.23.18139327.PC	ALDH1A1	-0.487355661427519	-4.45293855052913	3.0816848398203e-05	0.00704109075433204	T	G
MNEc.2.28.46164710.PC	TUBGCP6	-0.226852019820312	-4.45228254652296	3.08904853676987e-05	0.00705213101405677	C	T
MNEc.2.4.101506181.PC	KRBA1	0.132207892751149	4.45146108018957	3.09829363680411e-05	0.00706675026643427	A	G
MNEc.2.1.56008690.PC	SLC25A16	-0.161352929632809	-4.45079768287663	3.10577935440558e-05	0.0070789087429374	C	T
MNEc.2.5.94169081.PC	MIER1	0.104139896760496	4.450217233809	3.11234348141635e-05	0.00708658970772586	A	G
MNEc.2.1.92377379.PC	SEMA4B	0.379498603405042	4.45018568854105	3.1127006028728e-05	0.00708674358645557	A	G
MNEc.2.10.19942117.BIEC2-107542	CTU1	-0.154821754774565	-4.44976974139697	3.11741322681651e-05	0.00709353046103751	G	A
MNEc.2.15.82706171.BIEC2-339339	ATP6V1C2	-0.142861038137067	-4.44806180311471	3.13683659936852e-05	0.00712210429437028	A	G
MNEc.2.11.23619551.PC	SKAP1	0.173439056715428	4.44777696679531	3.14008727621925e-05	0.00712579083632439	A	G
MNEc.2.4.100752858.PC	LOC106783111	0.120862922682212	4.44687404868518	3.15041338638394e-05	0.00714100162371089	T	C
MNEc.2.1.154749407.PC	KATNBL1	-0.117449321862187	-4.44651581357924	3.15451941837541e-05	0.0071480985033868	C	A
MNEc.2.10.4174207.BIEC2-100045	LOC106782002	-0.165385857082561	-4.44649015332342	3.1548137311806e-05	0.0071480985033868	T	C
MNEc.2.21.2333688.PC	PLVAP	0.269539878027767	4.4458809272559	3.16180913784648e-05	0.00715898288053446	A	G
MNEc.2.18.13100339.PC	LOC106781940	-0.325850583922126	-4.44542208567346	3.16708769424072e-05	0.00716849158394462	A	G
MNEc.2.25.678147.PC	CREB3	0.0792492676874217	4.44469521378427	3.17546719823119e-05	0.00718374550189655	G	C
MNEc.2.5.48201124.PC	FMO5	0.251659363945171	4.44449957361785	3.17772624245161e-05	0.00718803098415141	C	T
MNEc.2.25.38609161.PC	UAP1L1	0.322208093011384	4.44427254097876	3.18034972778048e-05	0.00719162552927602	C	T
MNEc.2.8.52924241.PC	KLHL14	-0.644346380513298	-4.44384057329956	3.18534715167126e-05	0.00719865993389295	G	T
MNEc.2.12.24235364.PC	PLCB3	0.18873596100549	4.44331790060109	3.1914041248881e-05	0.00720904174553354	T	C
MNEc.2.7.49017644.PC	KANK2	-0.212074852684168	-4.44278716089269	3.19756601393509e-05	0.00721386595076861	A	G
MNEc.2.10.15588746.PC	KLC3	-0.168361573881763	-4.44210968449713	3.2054482855749e-05	0.00722709871485574	C	T
MNEc.2.2.30894951.PC	TMEM50A	0.103217175708722	4.441617660586	3.21118467444597e-05	0.0072358933304786	A	G
MNEc.2.1.125157913.PC	MAP2K1	-0.118489342933475	-4.44075462073919	3.22127070970135e-05	0.00725323033480452	A	C
MNEc.2.28.18554231.PC	UBE2N	-0.215464026362518	-4.44048808774954	3.22439179007086e-05	0.00725901399392074	T	C
MNEc.2.6.34255706.PC	COPS7A	-0.0781623998577327	-4.43897932860221	3.24211461427251e-05	0.00729058524786715	T	C
MNEc.2.16.42063622.PC	ZNF445	-0.11454490604098	-4.43758213660577	3.25861114041715e-05	0.00731484127461995	T	C
MNEc.2.13.12735178.PC	GTF2I	-0.111730643828842	-4.43707466993128	3.2646228872498e-05	0.00732406903452007	T	G
MNEc.2.6.50865549.PC	LYRM5	-0.139231037598758	-4.43647554901309	3.27173427153269e-05	0.00733417921278728	C	T
MNEc.2.22.25465122.PC	LOC100054381	0.478193671215177	4.43548771686587	3.28349236185498e-05	0.00735175711655594	T	C
MNEc.2.3.118374530.PC	LOC102148637	0.167411124234858	4.43482127496986	3.29144810977023e-05	0.00736377801557083	C	T
MNEc.2.11.7152950.PC	LOC100630791	-0.295028547977182	-4.43345850756834	3.30777458884157e-05	0.00739184950013235	G	A
MNEc.2.16.65879817.PC	BTD	0.104478720063887	4.43266543582264	3.3173120196261e-05	0.00740672774340539	A	G
MNEc.2.2.31905987.PC	LOC106782784	-0.0797177362641628	-4.43265567173978	3.31742960790784e-05	0.00740672774340539	G	A
MNEc.2.20.31652654.PC	C2	0.540333138325475	4.43188491482763	3.32672455358906e-05	0.00742009629770082	T	C
MNEc.2.7.20072692.PC	LAYN	0.120684161834187	4.43187742610689	3.32681498761765e-05	0.00742009629770082	G	A
MNEc.2.20.51112437.PC	GCLC	-0.169990072938278	-4.43182077266009	3.32749921368149e-05	0.00742113905439222	A	G
MNEc.2.13.5758995.PC	EIF3B	-0.104304899259969	-4.43165068814835	3.3295542115529e-05	0.00742368548838659	G	A
MNEc.2.7.4263266.PC	TRIP10	-0.346134753104887	-4.4304905056742	3.34360465563019e-05	0.0074444855285917	A	C
MNEc.2.3.49756991.PC	HERC6	-0.519264143961256	-4.42990283837422	3.35074355047919e-05	0.00745565782055885	G	A
MNEc.2.9.74387351.PC	LRRC6	0.19555220043403	4.42969673049787	3.35325081777411e-05	0.00745922128822045	G	A
MNEc.2.18.3811683.BIEC2-413394	LIMS2	0.218277616916862	4.42940676385958	3.35678129330324e-05	0.00746496837332729	T	C
MNEc.2.5.5440632.PC	KIFAP3	-0.104027905345159	-4.42935553242274	3.35740543390896e-05	0.00746593515729093	T	G
MNEc.2.25.29449512.PC	RABEPK	-0.115276234169605	-4.42915831822007	3.35980909901572e-05	0.0074691733982393	A	G
MNEc.2.11.25557392.PC	ITGA3	-0.191412815204098	-4.42859950498583	3.36662903421084e-05	0.00747885142107317	C	T
MNEc.2.13.19949963.PC	SLX1A	0.131910545958435	4.42782535601799	3.37609918099576e-05	0.00749313237194509	A	C
MNEc.2.1.23507630.PC	SORCS1	0.737051747111936	4.42664125173633	3.3906342962878e-05	0.00751312449235148	T	C
MNEc.2.3.17355867.PC	CMTM4	-0.195236033954922	-4.42648301074676	3.39258132663228e-05	0.00751617125859825	T	C
MNEc.2.31.17335430.PC	NUP43	0.0920070642049979	4.42556647546174	3.40387991319154e-05	0.00753481601126325	T	C
MNEc.2.6.5237521.PC	XRCC5	0.153988222281117	4.42492924910711	3.4117568141132e-05	0.00754423622359253	C	T
MNEc.2.4.36815919.PC	SAMD9L	0.482181860908664	4.42401838973552	3.4230468531152e-05	0.00756004464888945	T	G
MNEc.2.28.8393549.PC	ACSS3	0.55457113206725	4.42401210166174	3.42312491912588e-05	0.00756004464888945	T	C
MNEc.2.19.22108241.PC	LOC102148240	0.115628876849134	4.4229457236069	3.43638893229667e-05	0.00758246429269447	A	C
MNEc.2.10.14854907.PC	ZNF45	0.141743114954253	4.42270323500565	3.43941204461029e-05	0.00758284455264357	C	T
MNEc.2.4.100638082.PC	ZNF777	0.0894463913470689	4.42027374321669	3.4698432876493e-05	0.0076332853589207	G	T
MNEc.2.1.116331207.BIEC2-53840	CHRNA3	-0.26749609756664	-4.4167672294672	3.51422581568177e-05	0.0076999813114253	C	A
MNEc.2.21.4582569.PC	LOC102147510	-0.201396998588751	-4.41632313799087	3.51988587258038e-05	0.00770767013836747	C	T
MNEc.2.5.1639362.PC	NFASC	0.405016041421332	4.4144749539222	3.54353651942208e-05	0.00774225508709377	A	G
MNEc.2.13.18505879.PC	ITGAD	-0.266239297049555	-4.41248223728335	3.56920930916698e-05	0.00778195619745882	G	A
MNEc.2.10.64817401.PC	TSPYL4	0.131247274374717	4.41226598831518	3.57200613387882e-05	0.00778601885590657	C	T
MNEc.2.13.17985682.PC	PRSS53	0.172323822288135	4.41187710444738	3.57704105393884e-05	0.00779558220718938	G	T
MNEc.2.18.176781.PC	IMP4	0.167747938880376	4.41009880199888	3.60015272236591e-05	0.0078318026702365	A	C
MNEc.2.17.28757104.PC	WBP4	-0.0916196959359351	-4.40983495673995	3.6035940904555e-05	0.0078365527277616	T	C
MNEc.2.23.8098520.PC	LOC100055310	0.231163859367358	4.4096272321259	3.60630571313999e-05	0.00784071928548158	C	T
MNEc.2.17.25679571.PC	GPALPP1	-0.164325510906962	-4.40942391734816	3.60896168557668e-05	0.00784562833355058	A	G
MNEc.2.5.79551004.PC	RPF1	-0.0920744221384827	-4.4078646316948	3.6293943162623e-05	0.0078761473269208	T	G
MNEc.2.21.2005015.PC	PGPEP1	0.137415920101326	4.4075551521175	3.63346300362375e-05	0.00788317532373652	C	T
MNEc.2.15.17067317.PC	LOC106781687	-0.675289474116129	-4.40716298578361	3.63862511463474e-05	0.00789053181464964	C	T
MNEc.2.20.29463444.PC	UBD	-0.410243513259621	-4.40634587974068	3.64940358275909e-05	0.00791042392686758	A	C
MNEc.2.6.37465571.PC	LOC100630105	-0.240147694752304	-4.40605323812262	3.65327134847196e-05	0.00791765232267844	A	C
MNEc.2.8.56146517.PC	GALNT1	0.112926160706169	4.40603141004796	3.65356000347033e-05	0.00791769177047623	T	G
MNEc.2.17.78476805.PC	ARHGEF7	0.0745466368995671	4.4048542903826	3.66915904874115e-05	0.00794145475203018	G	A
MNEc.2.5.97792815.BIEC2-933163	TM2D1	0.0776013031746382	4.4046868984205	3.67138254285723e-05	0.00794452234001745	T	C
MNEc.2.6.46054569.PC	AEBP2	-0.107610668610153	-4.40443991908022	3.6746655942043e-05	0.00794944455551348	G	A
MNEc.2.22.38505579.PC	LOC102148740	-0.109000201842938	-4.40382188387361	3.68289349888292e-05	0.00796156379521676	C	T
MNEc.2.20.61397962.PC	B3GAT2	0.175651221296142	4.40293321984731	3.69475559263815e-05	0.00798020441514394	T	C
MNEc.2.12.24532098.PC	VEGFB	0.2601580115242	4.40281690334231	3.6963109505597e-05	0.0079818143526223	C	T
MNEc.2.19.45612148.PC	LOC100071466	-0.462764366349136	-4.40247467061834	3.70089089049074e-05	0.00798806699374524	A	C
MNEc.2.13.1692084.PC	USP42	0.0917677902164557	4.40234872152239	3.70257779240356e-05	0.00799053181614277	A	C
MNEc.2.12.17610612.PC	SERPING1	-0.530445279643086	-4.40125668461047	3.71723529125585e-05	0.00801251317153075	C	T
MNEc.2.26.33311180.PC	TTC3	0.161844247460246	4.40067928120517	3.72500800909871e-05	0.00802400190994974	C	T
MNEc.2.19.24176900.PC	MAP3K13	-0.11718000548226	-4.40041085567939	3.72862678193888e-05	0.00803014053714079	C	T
MNEc.2.17.2611583.PC	SKA3	0.153651461289762	4.39879407586226	3.75049554294055e-05	0.00806351890668144	T	C
MNEc.2.11.5309705.PC	UNK	0.122450007563002	4.3987091400697	3.75164782522343e-05	0.00806463930652949	C	T
MNEc.2.15.91262417.PC	SH3YL1	0.109828161118511	4.39844369903847	3.75525114587147e-05	0.00806904173992696	T	C
MNEc.2.5.72524130.PC	TMED5	0.179526319535448	4.39842256509692	3.75553817995676e-05	0.00806904173992696	A	C
MNEc.2.19.30720322.PC	FAM43A	0.201126216726445	4.39726078325283	3.77134986647998e-05	0.00809330901123961	T	C
MNEc.2.19.45184751.PC	SIDT1	0.153975228671442	4.39639212431516	3.78321432824114e-05	0.00810773117482215	A	G
MNEc.2.1.29150117.PC	DNMBP	-0.219128923139685	-4.39582762982724	3.79094378440095e-05	0.00811802052082339	C	T
MNEc.2.25.32003323.PC	COQ4	0.138759505680605	4.39521737570303	3.79931703004912e-05	0.00812861719833488	A	C
MNEc.2.13.39305468.PC	ZNF597	-0.216215996391448	-4.39515484976881	3.80017595477855e-05	0.00812861719833488	A	G
MNEc.2.10.41644050.PC	GABRR1	-0.830386504729734	-4.39479711458651	3.80509381684252e-05	0.00813604602621185	C	T
MNEc.2.1.71567090.PC	LOC100056363	0.130292823791516	4.39444784043998	3.8099013138199e-05	0.00814212407061544	C	T
MNEc.2.16.74027211.PC	RBP1	-0.126686733250261	-4.39444052858149	3.81000201895397e-05	0.00814212407061544	G	A
MNEc.2.22.543527.PC	NANP	0.0927266117228689	4.39342446492921	3.82402122733101e-05	0.00816279017071121	A	C
MNEc.2.28.34826036.PC	GGA1	0.10673387996948	4.39269323505319	3.83414134374531e-05	0.00817730737495596	A	G
MNEc.2.27.8001522.PC	LETM2	-0.215718733180566	-4.39254233964134	3.83623294288469e-05	0.00818044040629788	A	G
MNEc.2.12.25749804.PC	LOC100629234	0.519331961683404	4.39164716411203	3.84866395195983e-05	0.00819985095792267	C	A
MNEc.2.7.1828311.PC	TJP3	0.204137787243497	4.39101034722343	3.85753097298045e-05	0.00821341544095186	G	A
MNEc.2.16.18131383.PC	FOXP1	0.151067115750413	4.39061631403947	3.86302739154698e-05	0.00822156558401316	A	G
MNEc.2.15.29850670.PC	MOB1A	-0.132416394692506	-4.39056242114673	3.86377974005173e-05	0.00822272281727889	G	A
MNEc.2.3.22037333.PC	ZNF23	0.0949138167397639	4.39027606579242	3.86777966283129e-05	0.00822901385749384	A	G
MNEc.2.25.35477635.PC	TTF1	-0.0745458406753318	-4.38885469855307	3.88769333864867e-05	0.00825671863646634	A	C
MNEc.2.22.45384226.PC	RAB22A	0.102730069677575	4.38767287104657	3.90432662555835e-05	0.00828618623180341	T	C
MNEc.2.22.39060455.PC	SNAI1	0.271490966920651	4.38674795646193	3.91739214940785e-05	0.00830185749213938	A	G
MNEc.2.5.1880224.PC	KLHDC8A	0.274976698865488	4.38621132611607	3.92499210568094e-05	0.0083112609225989	A	G
MNEc.2.12.24014172.PC	LOC100053989	0.264972970068653	4.3835591527271	3.96276344364104e-05	0.00836315157204611	T	C
MNEc.2.17.4791295.PC	NUP58	-0.111652560980901	-4.38261153422576	3.9763443116888e-05	0.00838576359806392	C	T
MNEc.2.14.1472360.PC	ZFP62	-0.161180697113757	-4.38183714903315	3.98747594766559e-05	0.00840028866055276	G	T
MNEc.2.12.21331013.BIEC2-192959	TKFC	-0.138013796238048	-4.38040565026592	4.00813301190382e-05	0.00843673192897786	T	C
MNEc.2.16.67213481.BIEC2-356818	NEK11	0.153641762992801	4.38037995411895	4.00850476260118e-05	0.00843688584449684	T	C
MNEc.2.16.72591981.PC	DBR1	0.0764953454833911	4.3802529891973	4.01034207692916e-05	0.00843850001507232	A	G
MNEc.2.24.43891547.PC	LOC102147696	-0.162792359379505	-4.38005873438803	4.013154725135e-05	0.00844216505909951	T	C
MNEc.2.2.45137833.PC	RPL22	-0.164347252998555	-4.37994236142536	4.01484062428905e-05	0.00844526085317425	A	G
MNEc.2.1.157239625.PC	LOC100072612	-0.76456928022275	-4.37856761010853	4.03480870130609e-05	0.0084719483266936	T	C
MNEc.2.13.18654433.PC	LOC100063252	-0.188172285892443	-4.37840422520457	4.03718823252049e-05	0.00847397633584451	A	G
MNEc.2.12.27057336.PC	CORO1B	-0.233166119554604	-4.37827617759492	4.03905406306887e-05	0.00847584012730459	T	C
MNEc.2.25.38644582.PC	DPH7	0.156439546058943	4.37791853260671	4.04426987117303e-05	0.00848452690713921	T	C
MNEc.2.11.48897484.PC	TM4SF5	-0.134602022870359	-4.37644104744305	4.06588640522169e-05	0.00851944768744648	C	T
MNEc.2.2.41008380.PC	LZIC	0.167987001859057	4.37638518476203	4.06670590354337e-05	0.00852025898942504	A	G
MNEc.2.28.4212852.PC	OSBPL8	0.175514321367293	4.37540232624823	4.08115051400206e-05	0.00853973485188267	G	A
MNEc.2.1.162614633.PC	PCK2	0.180949529494407	4.37519584499785	4.08419138385098e-05	0.00854417736276981	G	A
MNEc.2.27.2331577.PC	INTS10	-0.116339316417644	-4.37511800699145	4.08533828150322e-05	0.00854566959909927	A	G
MNEc.2.16.45754824.PC	WDR48	-0.0894745625095641	-4.37496161608127	4.08764355370214e-05	0.00854913070676126	C	T
MNEc.2.22.33254946.PC	ADA	-0.595829334626809	-4.37475213649138	4.09073335147815e-05	0.00855332373866045	C	T
MNEc.2.5.45071667.PC	PI4KB	-0.129736076701722	-4.37402890943032	4.10141826081366e-05	0.00856884685244565	T	C
MNEc.2.25.33662689.PC	EXOSC2	-0.173693979354044	-4.37325408778171	4.11289542390786e-05	0.0085873635691519	T	C
MNEc.2.12.24774000.PC	SAC3D1	0.239530746520602	4.37229251420346	4.12718214987189e-05	0.0086101382604876	C	T
MNEc.2.27.7203355.PC	ERLIN2	0.148962408202417	4.37228471414945	4.1272982367032e-05	0.0086101382604876	T	C
MNEc.2.20.29029916.PC	PRR3	-0.095896651973764	-4.37167924614865	4.13631896934023e-05	0.00862256802975158	T	C
MNEc.2.13.10416959.PC	VPS37D	0.172176639128909	4.37086127458964	4.14853608124682e-05	0.00864163764754013	G	A
MNEc.2.22.28303508.BIEC2-590746	TTI1	0.0879234427721598	4.37002288036893	4.16109449668636e-05	0.00866047483663809	T	C
MNEc.2.20.10001791.PC	MAK	-0.317866448750538	-4.3697760941946	4.16479814893908e-05	0.00866437565430504	T	C
MNEc.2.6.7039932.PC	LOC100058291	1.05694046983732	4.36967907222874	4.16625508384985e-05	0.00866526758949543	A	G
MNEc.2.10.78775082.PC	LOC100067649	1.09065517896308	4.36820205825327	4.18849579552016e-05	0.00869867380580174	T	C
MNEc.2.15.40047184.PC	XPO1	-0.0909505581565719	-4.36634735973954	4.21658656100139e-05	0.00874181359699778	A	G
MNEc.2.6.37072710.PC	OLR1	-0.661328595901616	-4.36597118578547	4.22230620868099e-05	0.00874918931689066	A	G
MNEc.2.12.24532098.PC	NUDT22	0.1517960643923	4.36440006759705	4.24627608278635e-05	0.00878372574120731	C	T
MNEc.2.9.83412269.PC	ZNF251	-0.0939221403756588	-4.36439296447906	4.2463847507159e-05	0.00878372574120731	A	G
MNEc.2.25.31581060.PC	DNM1	0.307350715760127	4.3642303345279	4.24887350212337e-05	0.00878795144065029	G	T
MNEc.2.19.23859101.PC	TMEM41A	0.146891900559038	4.3638340600855	4.25494366838362e-05	0.00879819810563963	G	T
MNEc.2.15.31691259.PC	TGFA	0.48340760782354	4.36380232901854	4.25543009068121e-05	0.00879874234846537	T	G
MNEc.2.8.18475548.PC	SLC8B1	0.373340848442434	4.36327498746526	4.26352187800956e-05	0.0088108516145328	G	T
MNEc.2.5.39986734.PC	KIRREL	0.19616293877572	4.36259069384951	4.27404423407248e-05	0.00882380718928174	C	T
MNEc.2.22.44474150.PC	RBM38	-0.112541429976017	-4.36157111103498	4.28976899155521e-05	0.00884881137624167	G	A
MNEc.2.19.45918228.PC	PLCXD2	-0.138154070585724	-4.36063406467956	4.30427021401865e-05	0.00886994923527921	A	C
MNEc.2.11.40648181.PC	COPRS	0.18803341360485	4.36052000263464	4.30603861453339e-05	0.00887220193590021	T	C
MNEc.2.8.856777.PC	SPECC1L	-0.174901340134625	-4.35978872390708	4.31739297720309e-05	0.00888955589132724	A	G
MNEc.2.1.34898472.PC	TBC1D12	0.149942395431234	4.35949545262605	4.32195466095471e-05	0.00889616026211843	C	T
MNEc.2.14.3788049.PC	TMED9	-0.171384387546175	-4.35820687607138	4.342053179883e-05	0.00892541229704539	T	C
MNEc.2.1.8271749.BIEC2-2983	OAT	0.106405068479466	4.35801500732169	4.34505357665796e-05	0.00893023698875674	T	C
MNEc.2.7.4884610.PC	PEX11G	0.174560118242647	4.35783019342714	4.34794554983442e-05	0.00893501302836215	T	C
MNEc.2.23.1408847.PC	CTSV	0.598113705194409	4.35695717582916	4.36163177470381e-05	0.00895351782050955	A	G
MNEc.2.23.50278457.PC	MIR8950	0.0987224558542983	4.35689067881786	4.36267595115087e-05	0.00895519492854868	A	G
MNEc.2.1.30472505.PC	PYROXD2	0.162323390736275	4.35496297475303	4.39305138325774e-05	0.00899973689409723	T	G
MNEc.2.6.8696228.PC	LOC100055936	0.15420895972883	4.35457064335078	4.39925850644207e-05	0.00900730355478893	C	T
MNEc.2.8.7669748.PC	NF2	-0.0907707177581061	-4.35448863136028	4.40055710104758e-05	0.0090094943975688	C	T
MNEc.2.1.20797323.PC	SHOC2	-0.16503399316173	-4.35404599083056	4.40757237278126e-05	0.00901823625449551	C	T
MNEc.2.7.69490615.PC	PGM2L1	-0.290050943041159	-4.35363664306751	4.41406963602308e-05	0.00902590800182449	G	A
MNEc.2.10.21710189.PC	LOC102149751	-0.459336385906165	-4.35307563182114	4.42298920558706e-05	0.00903673782827707	G	T
MNEc.2.20.37484782.PC	GLO1	-0.134040963061372	-4.35188749383318	4.44193718392958e-05	0.00906033132810397	G	A
MNEc.2.6.9904462.PC	DES	-0.178445758460574	-4.35157819737504	4.44688260789897e-05	0.00906713429053142	A	G
MNEc.2.2.109273852.PC	METTL14	-0.0826305851791738	-4.35150321096768	4.44808238844573e-05	0.0090691115027266	T	C
MNEc.2.7.72025203.PC	PDE2A	0.360198083131139	4.35047727784745	4.46452880676403e-05	0.00909558675320935	A	G
MNEc.2.10.6600576.PC	FFAR1	-0.139505168922926	-4.34926983736738	4.48396035252659e-05	0.00912671659380395	T	C
MNEc.2.5.5173784.PC	SELP	0.791879310546418	4.3481741814761	4.50166378444951e-05	0.00915232038063017	A	G
MNEc.2.2.20985154.PC	KIAA0319L	-0.107799331604627	-4.34794435236048	4.50538590445811e-05	0.00915563772296228	G	A
MNEc.2.12.22704292.PC	LOC100063691	0.101970865752024	4.34781890718194	4.50741876656926e-05	0.00915772883683297	A	G
MNEc.2.17.10292573.PC	USPL1	0.0827933249302057	4.34699951887449	4.52071896817335e-05	0.00917635206872526	G	A
MNEc.2.18.19461894.PC	R3HDM1	-0.14635233768472	-4.34681259121322	4.52375847212415e-05	0.00918066771812096	G	A
MNEc.2.7.4838959.PC	PET100	0.135247774638605	4.34516157970353	4.55069051065037e-05	0.00921539726867495	G	A
MNEc.2.8.84722813.PC	CD226	0.271549774645203	4.34488805231849	4.55516737652671e-05	0.00922159427147633	C	T
MNEc.2.7.74689479.PC	LOC102149883	-0.269157842361131	-4.34473173562363	4.55772775109099e-05	0.00922159427147633	C	A
MNEc.2.6.18077778.PC	LOC102147723	-0.159920417568824	-4.34327347786765	4.58168037573769e-05	0.00925865152926853	T	C
MNEc.2.28.39094207.PC	LOC100071050	0.105142619852118	4.34196830956453	4.60322175087616e-05	0.00928742222333488	G	A
MNEc.2.20.3755784.BIEC2-513183	RIPK1	-0.079412008883661	-4.34103023010434	4.61876497769313e-05	0.00930830032586353	T	G
MNEc.2.8.67074404.PC	SMAD7	-0.165382765328982	-4.34076330282022	4.62319702778729e-05	0.00931389897016461	T	C
MNEc.2.24.4760531.PC	AP5M1	0.116135572132256	4.34072284913098	4.62386907843958e-05	0.00931430079387352	A	C
MNEc.2.13.1505644.PC	EIF2AK1	0.105545214420796	4.33999507690573	4.63597561050244e-05	0.00933062924946189	A	G
MNEc.2.21.8988400.PC	SREK1IP1	0.12954701837889	4.33984954746194	4.63840018019474e-05	0.00933212639847185	G	T
MNEc.2.12.27884778.PC	LOC100147353	0.122206107335297	4.3390838698996	4.65117686150275e-05	0.00935162701667372	A	G
MNEc.2.21.25008049.PC	LOC102147371	-0.169993475595028	-4.33811581528945	4.667379338642e-05	0.00937464009594881	G	A
MNEc.2.13.19294276.PC	SEPHS2	0.117410015661542	4.33764338377673	4.67530632357461e-05	0.00938577923695969	G	A
MNEc.2.31.214980.PC	TULP4	0.188744735426965	4.33684621519745	4.68871167081698e-05	0.0094040697674475	T	C
MNEc.2.10.12169725.PC	TMEM91	0.1595474166029	4.33644465617116	4.69547845358896e-05	0.00941524641801044	T	G
MNEc.2.15.42125980.PC	FANCL	0.198873728369614	4.33565122964289	4.70887651015192e-05	0.00943458620625285	T	C
MNEc.2.19.10592941.PC	PRKCI	-0.118074818726264	-4.33561839968928	4.70943168395284e-05	0.00943458620625285	G	A
MNEc.2.28.35319383.PC	PLA2G6	0.201443075612252	4.33512638652272	4.71775951015026e-05	0.00944838846995502	T	C
MNEc.2.15.42578047.PC	LOC102147836	-0.279849579212734	-4.33416814033604	4.73401974598596e-05	0.00947229049752048	C	T
MNEc.2.26.30092191.PC	DNAJC28	0.106752726127363	4.33413921883855	4.7345113499624e-05	0.00947279329446726	T	C
MNEc.2.11.18692852.BIEC2-142401	SLC25A39	-0.102348398711028	-4.3337552345213	4.74104295258103e-05	0.00948104923045627	A	G
MNEc.2.6.61359737.PC	TWF1	-0.223053787593487	-4.3336755609235	4.74239929887468e-05	0.00948185942523539	G	A
MNEc.2.5.2627047.PC	NUAK2	0.169285538491272	4.33345823998159	4.7461008340145e-05	0.0094882756699257	A	G
MNEc.2.14.92296054.PC	OCLN	-0.222989954217517	-4.3325708341189	4.76124468800651e-05	0.00950973945205905	A	C
MNEc.2.8.37569404.PC	MPPE1	-0.138079449356171	-4.33254789072428	4.76163684373709e-05	0.00950973945205905	G	A
MNEc.2.25.14306482.PC	IKBKAP	0.281180706192026	4.33238381104275	4.76444225683557e-05	0.00951384538514918	C	T
MNEc.2.1.158088623.PC	RNASE4	0.338147424298901	4.33214594277123	4.76851213891066e-05	0.00951956106623537	G	T
MNEc.2.11.18603532.PC	DCAKD	-0.0944971866345076	-4.33176853786743	4.77497637336435e-05	0.00953101774572616	C	T
MNEc.2.10.17745408.PC	SEPW1	-0.142516011328216	-4.33146617031387	4.78016147905706e-05	0.00953615789595287	C	G
MNEc.2.13.40615570.PC	LOC100068332	0.125206313259972	4.33100151505897	4.78814017627927e-05	0.00954730703414647	C	T
MNEc.2.7.12750637.PC	BIRC3	-0.296353696085258	-4.33058701476556	4.79526852938213e-05	0.00955651996349364	T	C
MNEc.2.28.34789495.PC	MICALL1	0.162928331093731	4.33050668912517	4.79665111427132e-05	0.00955830881454434	G	A
MNEc.2.8.23761566.PC	DNAH10	-0.155324964968244	-4.33024810461479	4.80110455611315e-05	0.00956621599608026	A	G
MNEc.2.15.17152679.PC	RPIA	0.113873411979913	4.32950062639256	4.8140004311037e-05	0.00958512788064414	G	A
MNEc.2.11.16085329.PC	SCN4A	-0.329740931521931	-4.32933469161962	4.8168677666679e-05	0.00958889957060288	C	T
MNEc.2.2.80698567.PC	ARFIP1	0.291499402787877	4.32925743235862	4.81820336259858e-05	0.00958938740000229	C	A
MNEc.2.10.56854885.PC	LOC102150524	-0.131377840982462	-4.32924073714965	4.81849202303172e-05	0.00958938740000229	G	T
MNEc.2.21.1500854.PC	LOC102147730	0.229488291148213	4.32777339344105	4.84392791377552e-05	0.00962769508307534	T	C
MNEc.2.21.31665149.PC	TARS	0.10909130720652	4.32706327800313	4.85628413621035e-05	0.009645365963725	G	A
MNEc.2.2.12382981.PC	EFCAB14	-0.234230958231994	-4.32701002053257	4.85721206103526e-05	0.0096459261832237	C	T
MNEc.2.11.45428043.PC	WDR81	-0.158590984344497	-4.32665510038837	4.86340035157006e-05	0.00965617324354402	G	A
MNEc.2.25.31110431.BIEC2-703044	STXBP1	0.362417665488348	4.32566994869655	4.88061720070024e-05	0.00968168006283257	A	C
MNEc.2.18.12974575.PC	DDX18	0.11675946695815	4.32553703452026	4.88294456604612e-05	0.00968278474653337	C	T
MNEc.2.6.34559441.PC	CLSTN3	0.21830545207863	4.3250449354349	4.8915707164154e-05	0.00969624382833243	G	A
MNEc.2.11.50788564.PC	LOC106781227	0.104351414596559	4.32498002010872	4.89270973692349e-05	0.00969775811686185	C	T
MNEc.2.10.20512545.PC	VRK3	-0.103731256711751	-4.32109387413011	4.96136668138155e-05	0.00979984033989912	A	C
MNEc.2.14.23700708.PC	GALNT10	0.129694522253355	4.32014734717277	4.97822975201631e-05	0.00982297706801307	A	G
MNEc.2.30.600166.PC	ADSS	-0.117119925538241	-4.31838339488007	5.00980397867673e-05	0.0098663452506743	A	G
MNEc.2.6.73451275.PC	ATP5B	-0.134659345082623	-4.31762836014167	5.02337802909479e-05	0.00988813772302969	G	A
MNEc.2.17.7867044.PC	RPL21	-0.179649975703081	-4.31627703574957	5.04776110857696e-05	0.00992172633183575	A	C
MNEc.2.17.65947567.PC	MBNL2	0.552176223860242	4.3140980281904	5.08732019231047e-05	0.00997343096255801	A	G
MNEc.2.5.63322338.PC	RNPC3	0.150079410116117	4.31269252100531	5.1129956420321e-05	0.0100062230883508	A	G
MNEc.2.23.18617147.PC	ABHD17B	0.18146591640656	4.31268242351474	5.11318055330348e-05	0.0100062230883508	T	C
MNEc.2.25.2123961.PC	POLR1E	0.102968318917923	4.31229483764908	5.1202831500818e-05	0.0100173582450937	A	G
MNEc.2.17.67607505.PC	IPO5	0.114363839519465	4.31214661098691	5.12300195930303e-05	0.0100197491323715	T	C
MNEc.2.10.22304994.PC	MBOAT7	0.805600519029091	4.31148693268234	5.13511888987139e-05	0.0100371824206559	A	G
MNEc.2.10.6240036.PC	ZNF181	-0.18163077647877	-4.31113954245476	5.14151087410059e-05	0.0100459245448065	T	C
MNEc.2.7.85441975.PC	PLEKHA7	-0.169846468708272	-4.31039108704023	5.15530863480146e-05	0.0100633037727087	T	C
MNEc.2.20.31270937.PC	APOM	0.183847857783534	4.31032574252585	5.15651495870687e-05	0.0100637672982458	G	A
MNEc.2.6.52433295.PC	MRPS35	0.16177833785668	4.31007789173557	5.16109301084859e-05	0.0100701987297946	A	G
MNEc.2.15.19506504.TBIEC2-306625	TMSB10	0.259220569442335	4.30910704310836	5.1790634589189e-05	0.0100912861054866	A	G
MNEc.2.1.156807239.PC	LOC100058685	0.342660478328786	4.30877897049037	5.18514977122219e-05	0.0101006486921476	A	G
MNEc.2.17.28468744.PC	VWA8	0.123183205280704	4.30796340537447	5.20030990978002e-05	0.010120262403495	T	C
MNEc.2.17.9152979.PC	HMGB1	-0.157035314119886	-4.30784254681091	5.20256013549793e-05	0.0101235574185425	A	C
MNEc.2.15.69335837.PC	KHK	0.091923411687213	4.3069713465564	5.21880861997249e-05	0.0101426575461692	G	A
MNEc.2.8.56555498.BIEC2-1053668	INO80C	0.105719102743824	4.3065658392567	5.22638834522061e-05	0.0101520172809437	G	A
MNEc.2.8.3369167.PC	LOC102148320	0.348066272111782	4.30525654657897	5.25093437149173e-05	0.0101814994965717	A	C
MNEc.2.10.16011294.PC	DMWD	0.14863299765607	4.30503210939503	5.25515320117166e-05	0.0101871741805003	A	G
MNEc.2.21.2991429.PC	ABHD8	-0.206240747795694	-4.30437722761637	5.26748201213723e-05	0.0102045497142086	G	A
MNEc.2.2.78412615.PC	LOC106782872	0.180725037619655	4.30415041652449	5.27175848055048e-05	0.0102083239005408	A	G
MNEc.2.19.44630922.PC	ZDHHC23	0.184997065030744	4.30392768490541	5.27596130025954e-05	0.0102144502448737	A	G
MNEc.2.21.1953139.PC	MRPL34	-0.120615888864514	-4.30388507919898	5.27676561511065e-05	0.0102145023434214	C	T
MNEc.2.1.185730469.PC	LOC106782230	-0.155261712074289	-4.30266836472663	5.29978500550918e-05	0.0102454773130853	A	C
MNEc.2.2.11088049.PC	TRABD2B	-0.145825072898113	-4.30185250864171	5.31527481455667e-05	0.0102628388393339	T	C
MNEc.2.8.76345077.PC	PMAIP1	0.185648548237767	4.30173556329334	5.31749871979629e-05	0.0102647482887257	T	C
MNEc.2.12.10488188.PC	CRY2	0.139276309930579	4.30169076292038	5.31835090991208e-05	0.0102647557889699	C	T
MNEc.2.11.60343428.PC	FLII	0.0917695893181607	4.30129301629109	5.32592261930047e-05	0.0102738360953105	T	C
MNEc.2.2.41651429.PC	PIK3CD	-0.117005790163829	-4.30108392337972	5.32990720050885e-05	0.01028101931776	G	A
MNEc.2.11.21028865.PC	JUP	0.379052501333934	4.3006893591259	5.33743407528722e-05	0.0102910057608642	T	C
MNEc.2.12.32288478.PC	SLC25A22	0.121936651987919	4.29993494353283	5.35185426355212e-05	0.0103102356818277	T	G
MNEc.2.2.11326435.PC	LOC100051878	0.182486436305845	4.29946148681989	5.36092333686696e-05	0.0103221577865566	C	T
MNEc.2.1.142016339.PC	LOC106782180	-0.19987215325596	-4.29934327241576	5.36319005463921e-05	0.0103236549024699	T	C
MNEc.2.11.2237013.PC	RPTOR	-0.155516395299215	-4.29670240724612	5.41407005487475e-05	0.0103864376824517	A	G
MNEc.2.27.2566723.PC	RNF170	-0.0863617697853604	-4.29543589961158	5.43863646941775e-05	0.0104178672668262	A	G
MNEc.2.17.75621721.PC	LIG4	0.314062782459848	4.29406027418214	5.4654415958494e-05	0.010454968578972	T	C
MNEc.2.1.78765782.PC	GNPAT	0.144179807031003	4.29401477440784	5.46633037387354e-05	0.0104561613099884	G	A
MNEc.2.11.19311647.PC	TMEM106A	-0.139946555150431	-4.29280610528902	5.48999137808642e-05	0.0104871712257855	T	C
MNEc.2.28.41685956.PC	WNT7B	-0.22888113064452	-4.2922926083751	5.50007359092368e-05	0.0104976692332644	C	T
MNEc.2.3.117196431.PC	MFSD10	-0.366318472604854	-4.29228206561522	5.50028077938127e-05	0.0104976692332644	C	A
MNEc.2.10.22449632.PC	ZNF813	0.223411135786181	4.29173482550233	5.51104562508623e-05	0.0105097015261964	G	A
MNEc.2.15.70780936.PC	POMC	0.163703189368227	4.29143271785674	5.51699715896781e-05	0.0105174345425864	G	A
MNEc.2.10.23866995.PC	LOC100054595	0.217761914624753	4.29010805067795	5.54316663007471e-05	0.010549383151923	C	T
MNEc.2.13.28204860.PC	ARL6IP1	0.124045808961665	4.28901383050454	5.56487401471797e-05	0.0105794578374269	G	A
MNEc.2.10.4537764.BIEC2-95431	RHPN2	0.202384991410351	4.28886344672909	5.56786378039015e-05	0.0105836103803659	T	C
MNEc.2.2.11961691.PC	KNCN	0.311085006400279	4.28856458756411	5.57380998343668e-05	0.0105928698734879	A	G
MNEc.2.2.48725097.PC	MIB2	-0.170979974794926	-4.28721971547935	5.60064410354587e-05	0.010626476645212	T	C
MNEc.2.12.23056528.PC	WDR74	-0.100102452670803	-4.28626378978903	5.61979353081033e-05	0.010652526052488	A	C
MNEc.2.6.37765846.PC	LOC100062823	-0.319854439396384	-4.28513005035436	5.64258707576647e-05	0.0106869953945113	T	C
MNEc.2.1.184420941.PC	L2HGDH	0.110347242167839	4.28508153519176	5.64356445303412e-05	0.010687441312142	T	G
MNEc.2.6.70704002.PC	C6H12orf10	0.115736499665296	4.28426789002172	5.65998041295639e-05	0.0107116135351815	G	A
MNEc.2.18.52976672.PC	WIPF1	-0.118721246719451	-4.28406935525006	5.66399301839035e-05	0.0107162100874088	G	A
MNEc.2.1.107791008.BIEC2-45198	MCEE	-0.106740532846587	-4.28340494230898	5.67744155106732e-05	0.0107294940911599	A	G
MNEc.2.8.6046004.PC	SFI1	0.279715355752618	4.28274976913868	5.69073329607456e-05	0.0107472001215669	C	T
MNEc.2.3.112928788.PC	STX18	0.100918754305654	4.28272997141391	5.69113540801692e-05	0.0107474446060094	T	C
MNEc.2.6.47655934.PC	PYROXD1	-0.0797571118625725	-4.28246933794562	5.69643170169642e-05	0.0107535100984187	A	C
MNEc.2.4.31618259.PC	SRI	-0.100729025281041	-4.28214103151632	5.7031099512835e-05	0.0107627950767183	C	A
MNEc.2.12.28885336.PC	PPP6R3	0.0704028930250486	4.28203943278424	5.70517815684994e-05	0.0107644013967509	C	T
MNEc.2.6.15066186.PC	SPHKAP	-0.182045795967881	-4.28052180510273	5.73615837786776e-05	0.0108024515183075	C	T
MNEc.2.28.39768594.PC	TTLL12	0.105060316782246	4.27929102641785	5.76140238599586e-05	0.0108287799550088	G	A
MNEc.2.14.5188440.PC	UIMC1	0.0880035606571209	4.27899558573348	5.76747802130981e-05	0.0108352029610134	G	T
MNEc.2.3.80943629.PC	TXK	0.138945723633452	4.27891040509998	5.76923088185205e-05	0.0108367764803083	C	T
MNEc.2.2.4106573.PC	USP24	-0.13803694361734	-4.27794188470282	5.78919751040066e-05	0.0108613418759517	T	C
MNEc.2.13.11231475.PC	HIP1	-0.363223042085297	-4.27773549134033	5.79346106187664e-05	0.0108672719217723	T	C
MNEc.2.1.125547212.PC	SMAD6	0.318310861701421	4.27747260302483	5.79889604928486e-05	0.0108759141082426	T	G
MNEc.2.12.23940252.PC	LOC100064545	-0.237063631749734	-4.2774142659537	5.80010278576435e-05	0.0108761768990755	T	G
MNEc.2.25.28790557.PC	NR6A1	0.126327645199979	4.27738131455538	5.80078451204534e-05	0.0108768683118925	G	A
MNEc.2.12.25329969.PC	CAPN1	0.112367409183783	4.27644836234795	5.82011839662636e-05	0.0109032661338109	G	A
MNEc.2.16.1704191.PC	KIAA1257	0.146251935655996	4.27601582174506	5.8291032085336e-05	0.0109138737116792	G	A
MNEc.2.24.35147905.PC	CPSF2	-0.0924740856894514	-4.27578011052873	5.83400508885196e-05	0.0109168290553425	T	C
MNEc.2.22.37967755.PC	DPM1	-0.157053844796332	-4.27515574766357	5.84700868761016e-05	0.0109354390588986	C	A
MNEc.2.10.65413032.PC	ZUFSP	0.10137988621158	4.27500839713777	5.85008164040885e-05	0.0109394288655845	G	A
MNEc.2.3.31461142.PC	ZDHHC7	-0.164329238165064	-4.27442006338566	5.86236674355323e-05	0.0109539626462391	G	A
MNEc.2.20.43612245.PC	SLC35B2	-0.128643146650088	-4.27432548803402	5.86434391431237e-05	0.0109564361772562	T	C
MNEc.2.26.40051999.PC	UBE2G2	-0.0950670995210316	-4.27288249444449	5.89459089392933e-05	0.0109936672123837	C	A
MNEc.2.7.76185345.BIEC2-1062127	ZNF214	0.143080878022116	4.27242284777746	5.90425730858646e-05	0.0110075289348766	T	C
MNEc.2.16.47578693.PC	LRRFIP2	0.11796047459693	4.27183300557584	5.91668420311923e-05	0.0110211334374234	C	T
MNEc.2.8.16426054.PC	FBXW8	0.129436708798936	4.27174426656428	5.91855595857078e-05	0.0110227169394092	C	T
MNEc.2.23.28477184.PC	TMEM261	0.190187742982859	4.27159428961011	5.92172069605259e-05	0.011026527028371	A	G
MNEc.2.28.32538500.PC	HMGXB4	-0.0524783275790894	-4.2702437512616	5.95029286882103e-05	0.0110677047806907	G	A
MNEc.2.12.26264232.PC	LOC106781494	0.366178883079566	4.26962807719087	5.96336234028585e-05	0.011081556104425	A	T
MNEc.2.1.139826505.PC	LOC102149209	0.141074962303306	4.26960233829943	5.96390932700352e-05	0.0110818613227457	A	C
MNEc.2.19.3204235.PC	LOC100146173	-0.174754697030868	-4.2693165409418	5.96998617299447e-05	0.0110876364454152	A	G
MNEc.2.18.77235258.PC	WDR12	0.108562820213787	4.26854908080051	5.98633414416836e-05	0.0111106254605539	T	C
MNEc.2.18.16921212.PC	ACTR3	-0.0974965978168428	-4.26800170237116	5.99802050151131e-05	0.0111244363545196	T	C
MNEc.2.8.78674830.BIEC2-1122137	TNFRSF11A	-0.194166934626834	-4.26766420580161	6.00523693560614e-05	0.0111336516581662	T	C
MNEc.2.14.37929035.PC	CTNNA1	0.243995462200976	4.26733830091016	6.01221347946126e-05	0.011142917394547	C	T
MNEc.2.11.50227083.BIEC2-158184	ACADVL	-0.124469840837547	-4.26712166568931	6.01685525630876e-05	0.01114837525938	C	T
MNEc.2.24.2634720.PC	CGRRF1	-0.113688136653765	-4.26695154833497	6.02050273734563e-05	0.0111525123617107	T	C
MNEc.2.20.30893540.PC	STK19	0.229692324914615	4.26684768528246	6.02273071275981e-05	0.0111555351649971	A	G
MNEc.2.24.46707155.BIEC2-652937	CEP170B	0.256423377599864	4.26641861423199	6.03194320421356e-05	0.0111674072294066	C	T
MNEc.2.4.102354178.PC	LOC100057398	0.303931121088959	4.26625004255624	6.03556629624643e-05	0.0111699178947317	C	T
MNEc.2.14.86151185.PC	ZFYVE16	0.193904816379235	4.26553953406028	6.05086030965545e-05	0.0111908664157698	C	T
MNEc.2.17.1307168.BIEC2-366494	ZMYM5	-0.0946468522614969	-4.26542349086406	6.05336174791911e-05	0.0111944422630698	C	T
MNEc.2.10.8467359.PC	ZNF571	0.113171117290442	4.26540207970879	6.05382339806446e-05	0.0111947707834327	A	G
MNEc.2.13.40537513.PC	ECI1	0.227088385698699	4.26477780747615	6.06729842758104e-05	0.0112117991915933	C	T
MNEc.2.8.80673381.PC	VPS4B	-0.10648697817098	-4.26471284555613	6.06870230687492e-05	0.0112138286663361	C	T
MNEc.2.1.163043697.PC	EMC9	-0.136671203515479	-4.26429680944433	6.07770062972566e-05	0.0112233597867474	C	T
MNEc.2.12.25864252.PC	PCNXL3	-0.119878792495838	-4.26420633047392	6.0796592796185e-05	0.0112235914569888	A	G
MNEc.2.13.31519362.PC	MKL2	0.398992620195673	4.26379520084124	6.08856692563627e-05	0.0112358260121247	C	A
MNEc.2.11.7778221.PC	LOC100060688	0.750265061040024	4.26358293310559	6.09317091306836e-05	0.0112425483912059	G	A
MNEc.2.3.25712529.PC	LOC102149910	-0.120112970892209	-4.26326513568169	6.1000700813969e-05	0.011251259718627	G	A
MNEc.2.4.74620565.PC	LSM8	-0.138647717700512	-4.26283640557716	6.10938949009068e-05	0.0112631785702096	T	G
MNEc.2.11.17864170.PC	C1QL1	0.184542384969067	4.26232433218634	6.12053858892724e-05	0.0112797193104997	G	A
MNEc.2.23.51097647.PC	DCTN3	0.0888326282562327	4.26231918238223	6.12065081267516e-05	0.0112797193104997	G	A
MNEc.2.17.48492857.PC	TBC1D4	0.270999558833502	4.2621256157033	6.12487043106356e-05	0.0112853851232567	A	C
MNEc.2.25.38243869.BIEC2-674005	DNLZ	0.213909023614305	4.26201279172037	6.12733121212979e-05	0.0112868339597532	T	C
MNEc.2.16.30193978.PC	RPP14	-0.160174836933172	-4.26201079421435	6.1273747879381e-05	0.0112868339597532	G	A
MNEc.2.3.32422855.PC	C3H16orf74	-0.134345673937676	-4.26186171076252	6.13062790510726e-05	0.0112911365467502	T	C
MNEc.2.12.24617530.PC	PPP1R14B	-0.382217653592454	-4.26137862431177	6.14118070216081e-05	0.0113021335528791	T	C
MNEc.2.15.18281860.PC	VAMP5	-0.150359910093486	-4.26069853058012	6.15606679547336e-05	0.0113211688235169	G	T
MNEc.2.7.53631647.PC	LOC102150696	0.141247226847871	4.26033952671742	6.16393883789949e-05	0.011327775663798	G	A
MNEc.2.10.14533591.PC	ZNF575	0.109046355219896	4.26020431931198	6.16690611437352e-05	0.0113305301330978	G	A
MNEc.2.24.33580843.PC	GPR68	-0.35403307497153	-4.26005849035328	6.17010804030678e-05	0.0113342998415193	C	T
MNEc.2.8.12309116.PC	LOC100049859	0.162121562347794	4.2599019052127	6.17354792586054e-05	0.0113385051878536	G	A
MNEc.2.7.25677995.PC	BCL9L	0.30463218342591	4.2596783101731	6.17846310838898e-05	0.0113437539534981	G	A
MNEc.2.12.11753054.PC	MYBPC3	0.280498589445215	4.25877155749845	6.19843461967739e-05	0.0113672093723001	T	G
MNEc.2.5.41139291.PC	PRCC	-0.139311902281341	-4.25844325618754	6.20568093355115e-05	0.0113736740260208	G	A
MNEc.2.10.8594377.PC	LOC100062078	-0.136489415442857	-4.25768734120301	6.22239674330624e-05	0.0113937151430601	T	G
MNEc.2.17.18104476.PC	VPS36	-0.149162889884565	-4.25736206233006	6.22960313315962e-05	0.0114016142046671	G	A
MNEc.2.22.49474478.CUHSNP00036786	RGS19	0.145081453310824	4.25691635297073	6.23949070088726e-05	0.0114153568236474	G	A
MNEc.2.20.41432739.PC	UBR2	-0.118447822225773	-4.25674846792125	6.24321897588076e-05	0.0114169923541352	G	A
MNEc.2.7.25677995.PC	SIDT2	0.203908943379465	4.25648148082883	6.24915247579362e-05	0.0114261995450642	G	A
MNEc.2.1.135206260.PC	PIGB	-0.0973937703534739	-4.25532793952857	6.27485139297684e-05	0.0114541144301394	G	A
MNEc.2.14.59836084.PC	STARD4	0.158200541722323	4.25517844576121	6.27818932440537e-05	0.0114570240995704	A	G
MNEc.2.20.30075598.PC	CCHCR1	-0.11452967458916	-4.25379511091041	6.30915826932475e-05	0.0115016640768827	G	A
MNEc.2.25.17882982.PC	ALAD	-0.157896254896512	-4.25376887741125	6.30974698712753e-05	0.0115018336439617	C	T
MNEc.2.20.10159728.PC	LOC102148309	0.218878396352125	4.25259157235352	6.33622214774813e-05	0.0115342914946658	A	C
MNEc.2.6.7856532.PC	DNAJB2	-0.212350671941619	-4.2517731062679	6.35469099046588e-05	0.0115570379029241	G	A
MNEc.2.7.5763921.PC	RPS28	0.158540951207369	4.25167712102202	6.35686032122248e-05	0.0115588499637996	T	G
MNEc.2.20.24721894.PC	LOC106782240	0.330661301621503	4.2514597153782	6.36177648089512e-05	0.0115635217731815	A	G
MNEc.2.18.77538775.PC	NOP58	-0.111583778918407	-4.25060920403492	6.38104428857317e-05	0.0115851884133963	G	A
MNEc.2.1.139128570.BIEC2-61189	ATP8B4	-0.273848564714996	-4.2492722430241	6.41144636710374e-05	0.0116221846562484	C	T
MNEc.2.19.55386251.PC	CMSS1	0.15183270519424	4.24851692133146	6.42868397943296e-05	0.0116411303589876	T	C
MNEc.2.28.45264644.PC	CPT1B	-0.18860735618815	-4.2482188903417	6.43549782372033e-05	0.0116497110544699	T	C
MNEc.2.13.32933324.PC	CPPED1	0.18857614261314	4.24689069653145	6.46594910070669e-05	0.0116882196188492	G	A
MNEc.2.1.167537441.PC	PRKD1	-0.204779008094315	-4.24562872385069	6.49501110688245e-05	0.0117235247897083	G	A
MNEc.2.1.28102927.PC	NPM3	-0.15443917721174	-4.24442985233398	6.52273684366178e-05	0.0117601069777724	G	A
MNEc.2.20.33825475.PC	LOC100146183	-0.106731889902837	-4.24419774551653	6.5281178671059e-05	0.0117660414434861	T	C
MNEc.2.8.72040739.BIEC2-1120840	STARD6	-0.126774248403379	-4.24294729596417	6.55718141490897e-05	0.011801272665053	T	C
MNEc.2.1.127708437.PC	CLPX	0.0680535370605504	4.24264102063537	6.56431905240062e-05	0.0118102283750341	T	A
MNEc.2.29.18351731.PC	TMEM236	0.383409410341747	4.24259260964963	6.56544794007354e-05	0.0118111812155062	T	C
MNEc.2.28.39131892.PC	BIK	0.123672666489914	4.24230869524695	6.57207226954774e-05	0.0118193223550794	T	G
MNEc.2.11.15513637.PC	LOC100064861	-0.24226620531917	-4.2421634553484	6.57546352310195e-05	0.0118241253890384	C	T
MNEc.2.11.2151391.PC	MRPL12	-0.143895989814662	-4.24110992129701	6.60011349829241e-05	0.0118583904389674	C	T
MNEc.2.5.71041848.PC	MTF2	0.182064059707837	4.24090046229317	6.60502492721983e-05	0.0118645108012862	G	A
MNEc.2.7.3153570.PC	SEMA6B	0.245685488400719	4.24083299951715	6.60660755713784e-05	0.0118651908437633	C	T
MNEc.2.3.106833926.PC	BST1	0.158044056712838	4.23950982397544	6.63772250827166e-05	0.0119053414086124	G	A
MNEc.2.11.5981698.PC	ITGB4	-0.117719584634499	-4.23938909793439	6.64056846295239e-05	0.0119088202500652	C	T
MNEc.2.31.23147720.PC	ADAT2	-0.112606976212602	-4.23920267155968	6.64496553109399e-05	0.011913453623458	G	A
MNEc.2.1.91727571.PC	BTBD1	-0.101027065119156	-4.23885435984554	6.65318837956591e-05	0.0119222310795714	A	G
MNEc.2.13.38870055.PC	CDIP1	-0.0857248793423155	-4.23860642130754	6.65904763434678e-05	0.0119300188776436	A	G
MNEc.2.23.41827170.PC	CDKN2B	-0.135296776248699	-4.23856659324163	6.65998931122176e-05	0.0119311636628211	T	C
MNEc.2.20.41001846.PC	LOC100066210	0.758662615214944	4.23833811018698	6.66539394849893e-05	0.0119386755300498	T	C
MNEc.2.8.45823129.PC	IMPACT	-0.199241571316727	-4.23628867868164	6.71406193887065e-05	0.0119969543131098	C	T
MNEc.2.15.14203818.PC	LOC100629216	0.165836731679772	4.23534620394947	6.73655802773156e-05	0.0120251587720376	T	C
MNEc.2.3.20690270.PC	PSMD7	-0.0745727815700822	-4.23493500244254	6.74639586734668e-05	0.0120367238906601	C	T
MNEc.2.16.68644008.PC	DNAJC13	-0.156572675921346	-4.2345611930033	6.75535115904613e-05	0.0120488840646344	T	G
MNEc.2.2.61025950.PC	LOC100065928	-0.105728592081684	-4.23386639449246	6.77202685412715e-05	0.0120709801577127	T	C
MNEc.2.15.16043739.PC	SLC20A1	0.18984229382484	4.23351517077425	6.78047161742373e-05	0.01207947791148	G	A
MNEc.2.19.33353531.PC	RNF168	-0.0883445581611031	-4.23333928689468	6.78470436155171e-05	0.0120853799658951	C	A
MNEc.2.4.34329080.PC	CLDN12	0.181785124442415	4.23295944418022	6.79385420036871e-05	0.0120945731539758	A	G
MNEc.2.10.41775099.PC	RNGTT	-0.0873749857649369	-4.2324215854599	6.80683080036387e-05	0.0121094708837476	T	C
MNEc.2.8.38837351.PC	C8H18orf8	-0.0930363637836229	-4.2304930901568	6.85355559896958e-05	0.0121689788287364	C	T
MNEc.2.2.85183722.BIEC2-519709	PRMT9	0.0947888251784764	4.23037306239769	6.8564739266563e-05	0.0121719673812836	G	A
MNEc.2.15.84424367.PC	MBOAT2	-0.224903482015606	-4.23033675409993	6.8573569548298e-05	0.0121729867446442	T	C
MNEc.2.10.26652498.TBIEC2-116948	LOC102147342	0.163659141850265	4.23014866987485	6.86193297574724e-05	0.0121750786297616	G	A
MNEc.2.10.6271334.PC	TMEM147	0.0730902667229007	4.22866483000194	6.89813784229595e-05	0.0122189663885719	T	C
MNEc.2.11.18940897.PC	LOC106783190	-0.188733652335506	-4.2281439342276	6.91089111375351e-05	0.0122333107394329	G	A
MNEc.2.11.40298581.PC	TEFM	-0.119596605279226	-4.22660925036986	6.94859785224251e-05	0.0122808116066282	C	T
MNEc.2.20.22464037.PC	GPLD1	-0.179979038747501	-4.22651809416894	6.95084377520103e-05	0.0122836227379199	T	C
MNEc.2.11.18260325.PC	GOSR2	0.0922220377694284	4.226117914951	6.96071176197123e-05	0.0122983047249097	G	A
MNEc.2.7.26629206.PC	RNF26	0.115877204665338	4.22592237714941	6.96553843290614e-05	0.0123034063880893	G	A
MNEc.2.21.44422629.PC	ZNF622	0.13639514592652	4.22547953839438	6.97648145501221e-05	0.0123162299930321	G	A
MNEc.2.1.7406559.UKUL9	LOC102150560	0.112399875351618	4.2252931825352	6.98109147158391e-05	0.0123199543109124	C	T
MNEc.2.22.25278721.PC	LOC100069299	-0.229134027870572	-4.22497169251723	6.98905131481808e-05	0.0123295854870028	C	T
MNEc.2.15.55986356.PC	LOC100053736	-0.160309233211028	-4.22472781036457	6.99509549439496e-05	0.0123363834154381	T	G
MNEc.2.19.2820126.PC	B3GALNT1	-0.465337972938449	-4.22462274639643	6.99770087121619e-05	0.01233987400592	C	T
MNEc.2.11.6472822.PC	MXRA7	0.178881386348192	4.22402343030938	7.01258064701041e-05	0.0123559771906899	T	C
MNEc.2.22.20055539.PC	SIRPA	-0.358955259908758	-4.2239699547987	7.01390981716777e-05	0.0123568482551656	G	A
MNEc.2.8.14186439.PC	PRKAB1	0.0722882498667981	4.22348723844233	7.02591907783485e-05	0.012370968864129	A	G
MNEc.2.10.20834088.PC	ETFB	0.184812311282318	4.22258340825718	7.04845844984554e-05	0.0123983198783476	C	T
MNEc.2.5.74775699.PC	LRRC8B	0.332838566549889	4.2219088289979	7.0653263476324e-05	0.0124180159504083	C	T
MNEc.2.14.77704029.PC	LYSMD3	-0.125521702164231	-4.22122626514747	7.0824335814509e-05	0.0124364384960451	C	A
MNEc.2.3.88055449.PC	UGDH	-0.131077701209934	-4.22068562231135	7.09601220784006e-05	0.0124550620897865	T	G
MNEc.2.5.22102568.PC	C5H1orf21	-0.27157595969267	-4.21996813776502	7.11407116895207e-05	0.012478096025261	T	G
MNEc.2.12.1013176.BIEC2-174581	NAT10	-0.176136739792408	-4.21909204632302	7.1361824343201e-05	0.0125046377852623	A	G
MNEc.2.11.1828125.PC	ENTHD2	0.128385331839669	4.217587336887	7.17431408421591e-05	0.0125518855657611	A	C
MNEc.2.21.4691837.PC	ZNF672	0.104519876962948	4.21589120509434	7.21753259786429e-05	0.0126051600579313	G	T
MNEc.2.28.35815086.PC	RPS19BP1	0.184437058662425	4.21553175247331	7.22672391299905e-05	0.012616740318814	C	T
MNEc.2.1.145946381.PC	WDR76	-0.101700794344985	-4.21541244093127	7.22977724409548e-05	0.0126187175955017	A	G
MNEc.2.16.5174109.PC	PLXND1	-0.309900914686282	-4.21495627172424	7.24146267420961e-05	0.0126329599840038	T	C
MNEc.2.3.1646768.PC	MIR9072	0.127164627515676	4.21395692173222	7.26712624344224e-05	0.0126637192508785	T	C
MNEc.2.21.2425421.PC	MAP1S	-0.146201763382915	-4.21284015965108	7.29590890230131e-05	0.0126998399372556	G	T
MNEc.2.28.15894936.PC	GALNT4	-0.134255951718385	-4.21272149425521	7.29897376499411e-05	0.0127034919280586	T	G
MNEc.2.22.19155972.PC	CENPB	-0.133071712602231	-4.21247035102193	7.30546433556306e-05	0.012709737762514	A	G
MNEc.2.5.19749449.PC	NPL	0.288344669491789	4.2097687013351	7.37563943894457e-05	0.0127939328319477	G	T
MNEc.2.4.49771367.PC	ANKMY2	-0.210441364560909	-4.20944997688963	7.38396107622316e-05	0.01280366263248	A	G
MNEc.2.11.51546791.PC	TRAPPC1	0.0966230082943736	4.20882318715843	7.40035250173539e-05	0.0128216254584031	C	T
MNEc.2.1.157732592.BIEC2-69109	ZNF219	0.179343433410213	4.20874218168954	7.40247346978951e-05	0.0128241728328303	G	A
MNEc.2.24.13002561.PC	LOC102148111	0.36189168168786	4.20690190873197	7.45081581406843e-05	0.0128840088181461	C	T
MNEc.2.6.63720321.BIEC2-1179251	SCAF11	-0.053343836101065	-4.20688173914602	7.45134733631319e-05	0.0128840088181461	A	G
MNEc.2.29.20932870.PC	PRPF18	-0.0815709300061062	-4.20659222859839	7.4589807448723e-05	0.0128913984516944	A	G
MNEc.2.3.31738047.PC	MBTPS1	-0.143096845112121	-4.20644910711933	7.4627571599376e-05	0.0128937338677134	C	T
MNEc.2.13.11057222.PC	BCL7B	0.0998369291369134	4.20613666502914	7.47100769760052e-05	0.0129037711599172	G	T
MNEc.2.23.50133477.PC	APTX	-0.0939052312387365	-4.20553593836263	7.48689560690271e-05	0.0129215872015085	G	A
[truncated: 1,839 more rows]
