# Supplementary material for: eQTL discovery and their association with severe equine asthma in European Warmblood horses
Source: BMC Genomics. 2018 Aug 2;19:581. doi: 10.1186/s12864-018-4938-9 (PMC6090848; doi:10.1186/s12864-018-4938-9)
Supplement: Supplementary file 1 — Figure S1. Minimum D-statistics determine mean read count cutoffs. Figure S2. PCA plots of normalized variance stabilized RNAseq counts after KS test filter. Figure S3. PCA plots of 1,056,195 SNP genotypes and colored by cohort. Figure S4. Matrix eQTL histograms and QQ-plots for all p-values for all cis and trans eQTL analyses using tag SNPs for the MCK1 treatment. Figure S5. Low confidence cis eQTLs. Figure S6. Joint modeling with eQTLBMA with possible overestimation of shared eQTLs across all PBMC treatments. Figure S7. Distance between eSNPs with the lowest FDR values per gene is small. Figure S8.. Enrichment of SNPs in trans regulatory hotspots genome wide. Figure S9. GWAS for RAO. Figure S10. Loss of DEXI gene expression regulation in HDE. Figure S11. Cis trans eQTL plot for all eQTLs for treatment HDE9. Table S1. High confidence additive linear cis eQTLs from the MCK treatment. Table S2. Low confidence additive linear cis eQTLs from the MCK treatment. Table S3. High confidence additive linear trans eQTLs from the MCK treatment. Table S4. Low confidence additive linear trans eQTLs from the MCK treatment. Table S5. High confidence additive linear cis eQTLs from the LPS treatment. Table S6. Low confidence additive linear cis eQTLs from the LPS treatment. Table S7. High confidence additive linear trans eQTLs from the LPS treatment. Table S8. Low confidence additive linear trans eQTLs from the LPS treatment. Table S9. High confidence additive linear cis eQTLs from the RCA treatment. Table S10. Low confidence additive linear cis eQTLs from the RCA treatment. Table S11. High confidence additive linear trans eQTLs from the RCA treatment. The eQTLs reported are limited to one eQTL per gene, representing the eSNP with the lowest FDR value for each gene. Table S12. Low confidence additive linear trans eQTLs from the RCA treatment. Table S13. High confidence additive linear cis eQTLs from the HDE treatment. Table S14. Low confidence additive linear cis eQTLs from the HDE [file 12864_2018_4938_MOESM1_ESM.zip › S20_Table.csv]

MNEc.2.13.18333037.PC	ASTN2	0.414613205351608	7.00963610422061	6.79929389020122e-10	0.00218645844325817
MNEc.2.13.18333037.PC	KCNQ3	0.329258109823081	7.00057395269769	7.07749459737682e-10	0.00223961074276137
MNEc.2.13.18333037.PC	ARHGEF28	0.312477061724015	6.98219004500364	7.67707490980664e-10	0.00237088712430358
MNEc.2.13.18333037.PC	DCC	0.382340174569683	6.94505461757269	9.04639887757154e-10	0.00263700646331234
MNEc.2.13.18333037.PC	MID1	0.288625443679806	6.90926664044184	1.0594814727978e-09	0.00292525122260623
MNEc.2.13.18333037.PC	LDB2	0.302172679798806	6.87487843391523	1.23297750838251e-09	0.00320642037510954
MNEc.2.13.18333037.PC	GLI3	0.280705646792864	6.86400610290487	1.29349082815258e-09	0.00331043197067587
MNEc.2.13.18333037.PC	RALYL	0.355653452457614	6.84025025626238	1.43616217280166e-09	0.00353868727294766
MNEc.2.13.18333037.PC	CACNA1B	0.26058590065756	6.83389589748476	1.47690350747178e-09	0.00361661004217112
MNEc.2.13.18333037.PC	GALNT18	0.351999093977903	6.80935637642503	1.64529697598223e-09	0.00390733824442537
MNEc.2.13.18333037.PC	MYRIP	0.286609078817856	6.8048686534483	1.67809163816808e-09	0.00395609321676598
MNEc.2.13.18333037.PC	PARD3	0.336050026748348	6.80274524394985	1.69383402299528e-09	0.00398674431755014
MNEc.2.13.18333037.PC	ADGRL3	0.333710648515889	6.79985365705987	1.71550738129963e-09	0.00402403865513059
MNEc.2.13.18333037.PC	FHOD3	0.326825795026477	6.7899957379323	1.79148470670127e-09	0.00412093588313484
MNEc.2.13.18333037.PC	MAGI2	0.402607420911562	6.7845917954468	1.83454142040976e-09	0.0041782610053291
MNEc.2.13.18333037.PC	SNTG2	0.287468796390235	6.76444397682436	2.00431767381534e-09	0.00439732975581103
MNEc.2.13.18333037.PC	ROBO1	0.401371147998149	6.75077538202918	2.12828117440996e-09	0.00459309167722924
MNEc.2.13.18333037.PC	TENM3	0.347472540864404	6.7406419706367	2.22506536271211e-09	0.00472139886140895
MNEc.2.13.18333037.PC	FGF12	0.359961058446528	6.72605171558036	2.37213275391997e-09	0.00492451585660225
MNEc.2.13.18333037.PC	FAM19A2	0.321505504790601	6.71244128453963	2.51799910919177e-09	0.00510235520737576
MNEc.2.13.18333037.PC	USH2A	0.363832430483546	6.64571508736334	3.37232213458811e-09	0.00611378587848807
MNEc.2.13.18333037.PC	MALRD1	0.385477720652048	6.61974287130501	3.77770430228101e-09	0.00654420740483373
MNEc.2.13.18333037.PC	FRAS1	0.285020053200089	6.61063242004378	3.93105735079766e-09	0.00671391342925203
MNEc.2.13.18333037.PC	FSTL5	0.33492826445594	6.59983951497808	4.12073238254974e-09	0.00691686295277671
MNEc.2.13.18333037.PC	LAMA2	0.357960088795586	6.5815489799921	4.46310035755645e-09	0.00723230200859219
MNEc.2.13.18333037.PC	CSMD3	0.420389710444637	6.53609979239967	5.44075810031207e-09	0.00813441629670649
MNEc.2.13.18333037.PC	MAGI1	0.368046059265287	6.53041270281506	5.57715291899062e-09	0.00826388975943909
MNEc.2.13.18333037.PC	NTNG1	0.264730936296832	6.51732436208739	5.90405750438705e-09	0.00857360289030371
MNEc.2.13.18333037.PC	TACC2	0.239595486321661	6.50487517777641	6.23258688281573e-09	0.00885328391188875
MNEc.2.13.18333037.PC	ERBB4	0.380784460621179	6.49012802056669	6.64525551287328e-09	0.00920865675781366
MNEc.2.13.18333037.PC	IL1RAPL1	0.326170918554627	6.46431077408546	7.43386953926683e-09	0.00982662376551882
MNEc.2.13.18333037.PC	PCDH7	0.27669106096783	6.46141617963574	7.52787154044445e-09	0.00989146424614351
MNEc.2.13.18333037.PC	GLI2	0.322065362133049	6.44468823185164	8.09462683326951e-09	0.0103051345298129
MNEc.2.13.18333037.PC	PLCE1	0.222397458089654	6.43401353013289	8.47817000536377e-09	0.0105613453783148
MNEc.2.13.18333037.PC	GRIA1	0.282729474785266	6.4331448802308	8.51016102688266e-09	0.0105759985681637
MNEc.2.13.18333037.PC	LOC106782822	0.284156385361307	6.42981092383649	8.63405897046222e-09	0.0106564638508835
MNEc.2.13.18333037.PC	NEGR1	0.380581744504806	6.40442183980965	9.6380335862634e-09	0.0113194050109682
MNEc.2.13.18333037.PC	KALRN	0.37387459780091	6.36615515843587	1.13734673656243e-08	0.012394792790436
MNEc.2.13.18333037.PC	LOC100070602	0.277779176718014	6.33013005935843	1.32884160119043e-08	0.0134446970087621
MNEc.2.13.18333037.PC	CFAP47	0.295396797135826	6.3213410683017	1.3802060745459e-08	0.0136976079111571
MNEc.2.13.18333037.PC	PTPRG	0.391394716850279	6.3140141182824	1.4245237398471e-08	0.0139283626543817
MNEc.2.13.18333037.PC	NPAS3	0.394810930234158	6.30377131308516	1.48884684005835e-08	0.0142195589859752
MNEc.2.13.18333037.PC	GRIK2	0.351959238747229	6.29593164330603	1.54001225779248e-08	0.0144831643439261
MNEc.2.13.18333037.PC	CNBD1	0.297167354467815	6.28895615302618	1.586997613613e-08	0.0146719348169678
MNEc.2.13.18333037.PC	LOC100059419	0.346280009713499	6.27900194635144	1.65651197675564e-08	0.0150525945540048
MNEc.2.13.18333037.PC	CALN1	0.353931509068301	6.24957863181106	1.8800815557808e-08	0.0160425435471798
MNEc.2.13.18333037.PC	ADGRB3	0.369388086432262	6.22554717193364	2.0846152732534e-08	0.0168311063668751
MNEc.2.13.18333037.PC	RBMS3	0.351296467923855	6.20902672545497	2.23783089313709e-08	0.0174848273847038
MNEc.2.13.18333037.PC	RGS7	0.335316576593174	6.19942560394338	2.33193543243174e-08	0.0178681691292869
MNEc.2.13.18333037.PC	ADAMTSL3	0.292012637994798	6.17989269146188	2.53562475409426e-08	0.018599371785084
MNEc.2.13.18333037.PC	SYT1	0.314670692984425	6.17511103112778	2.58810927906802e-08	0.0187705930743408
MNEc.2.13.18333037.PC	CSGALNACT1	0.236988383102544	6.17184002785985	2.62462951842625e-08	0.0188591445578161
MNEc.2.13.18333037.PC	MDGA2	0.312099132785189	6.14747556206422	2.91316017156852e-08	0.0197820586392569
MNEc.2.13.18333037.PC	LOC100059537	0.32452155736926	6.14733517590489	2.9149103087915e-08	0.0197820586392569
MNEc.2.13.18333037.PC	DNM3	0.270631348708378	6.12898055394661	3.15290842888785e-08	0.0205288298771617
MNEc.2.13.18333037.PC	GPC5	0.401026346345602	6.11814722811189	3.30228659141203e-08	0.0210210206920121
MNEc.2.13.18333037.PC	RYR2	0.304137755356862	6.11652372198676	3.32526709076859e-08	0.0211062507511468
MNEc.2.13.18333037.PC	NLGN1	0.364152292721448	6.09858325506621	3.58997227714311e-08	0.0219372238669323
MNEc.2.13.18333037.PC	ADGRV1	0.277636041159504	6.08003337601125	3.88555306953791e-08	0.022786757311255
MNEc.2.13.18333037.PC	KLHL29	0.315778049977263	6.04254501901145	4.55819832673546e-08	0.0244387748627625
MNEc.2.13.18333037.PC	EPHB1	0.362125002170857	6.03745091887453	4.65805681339801e-08	0.0246770349921977
MNEc.2.13.18333037.PC	NCAM1	0.26653585787808	6.03590576873478	4.68877075018205e-08	0.0247506664963337
MNEc.2.13.18333037.PC	POU6F2	0.301857760296763	6.02620522154147	4.88621413720529e-08	0.0252183196735648
MNEc.2.13.18333037.PC	COL22A1	0.312650949335773	6.01306070099623	5.16690782169151e-08	0.025883318811012
MNEc.2.13.18333037.PC	SHISA6	0.298621031446152	5.97142212564677	6.16536627745097e-08	0.0281381680164102
MNEc.2.13.18333037.PC	SPOCK1	0.342136310156143	5.95404110212576	6.63642963104619e-08	0.029123801854523
MNEc.2.13.18333037.PC	PARD3B	0.426927142980909	5.95400517791438	6.63743911758306e-08	0.029123801854523
MNEc.2.13.18333037.PC	SYNPR	0.255113558839595	5.94837067572249	6.79766101401999e-08	0.0293519846172947
MNEc.2.13.18333037.PC	ANKS1B	0.371426448685686	5.93137287641971	7.3044850286339e-08	0.0303249577171942
MNEc.2.13.18333037.PC	NKAIN2	0.398409924445195	5.89607290022238	8.4790831912314e-08	0.0323798036365349
MNEc.2.13.18333037.PC	ADCY2	0.299607937710058	5.83256041360289	1.10796925124695e-07	0.0364071677208149
MNEc.2.13.18333037.PC	DGKB	0.306789063106947	5.80524916979626	1.24265358951612e-07	0.0380987643903836
MNEc.2.13.18333037.PC	SORCS2	0.330459575115947	5.75206801940368	1.55283452090661e-07	0.041715492872651
MNEc.2.13.18333037.PC	FAM188B	0.209552035035399	5.6919853438924	1.99557802934926e-07	0.0460091482490687
