# Supplementary material for: eQTL discovery and their association with severe equine asthma in European Warmblood horses
Source: BMC Genomics. 2018 Aug 2;19:581. doi: 10.1186/s12864-018-4938-9 (PMC6090848; doi:10.1186/s12864-018-4938-9)
Supplement: Supplementary file 1 — Figure S1. Minimum D-statistics determine mean read count cutoffs. Figure S2. PCA plots of normalized variance stabilized RNAseq counts after KS test filter. Figure S3. PCA plots of 1,056,195 SNP genotypes and colored by cohort. Figure S4. Matrix eQTL histograms and QQ-plots for all p-values for all cis and trans eQTL analyses using tag SNPs for the MCK1 treatment. Figure S5. Low confidence cis eQTLs. Figure S6. Joint modeling with eQTLBMA with possible overestimation of shared eQTLs across all PBMC treatments. Figure S7. Distance between eSNPs with the lowest FDR values per gene is small. Figure S8.. Enrichment of SNPs in trans regulatory hotspots genome wide. Figure S9. GWAS for RAO. Figure S10. Loss of DEXI gene expression regulation in HDE. Figure S11. Cis trans eQTL plot for all eQTLs for treatment HDE9. Table S1. High confidence additive linear cis eQTLs from the MCK treatment. Table S2. Low confidence additive linear cis eQTLs from the MCK treatment. Table S3. High confidence additive linear trans eQTLs from the MCK treatment. Table S4. Low confidence additive linear trans eQTLs from the MCK treatment. Table S5. High confidence additive linear cis eQTLs from the LPS treatment. Table S6. Low confidence additive linear cis eQTLs from the LPS treatment. Table S7. High confidence additive linear trans eQTLs from the LPS treatment. Table S8. Low confidence additive linear trans eQTLs from the LPS treatment. Table S9. High confidence additive linear cis eQTLs from the RCA treatment. Table S10. Low confidence additive linear cis eQTLs from the RCA treatment. Table S11. High confidence additive linear trans eQTLs from the RCA treatment. The eQTLs reported are limited to one eQTL per gene, representing the eSNP with the lowest FDR value for each gene. Table S12. Low confidence additive linear trans eQTLs from the RCA treatment. Table S13. High confidence additive linear cis eQTLs from the HDE treatment. Table S14. Low confidence additive linear cis eQTLs from the HDE [file 12864_2018_4938_MOESM1_ESM.zip › S21_Table.xlsx]

## Sheet: Sheet1
GO biological process complete	#	#	expected	Fold Enrichment	+/-	raw P value	FDR
regulation of ion transmembrane transport	441	9	0.88	10.22	+	2.03e-07	0.00316
regulation of synapse assembly	86	5	0.17	29.13	+	1.01e-06	0.00523
regulation of transmembrane transport	533	9	1.06	8.46	+	9.6e-07	0.00749
regulation of ion transport	624	9	1.25	7.23	+	3.44e-06	0.0134
metal ion transport	622	8	1.24	6.44	+	2.92e-05	0.038
regulation of blood circulation	280	6	0.56	10.74	+	2.06e-05	0.0401
cation transmembrane transport	621	8	1.24	6.45	+	2.89e-05	0.041
regulation of membrane potential	434	7	0.87	8.08	+	2.39e-05	0.0415
regulation of synapse structure or activity	174	5	0.35	14.4	+	2.75e-05	0.0429
apoptotic process involved in luteolysis	3	2	0.01	> 100	+	3.86e-05	0.043
inorganic cation transmembrane transport	561	8	1.12	7.14	+	1.41e-05	0.0439
inorganic ion transmembrane transport	644	8	1.29	6.22	+	3.73e-05	0.0448
regulation of synapse organization	163	5	0.33	15.37	+	2.03e-05	0.0452
nervous system development	2287	15	4.56	3.29	+	1.99e-05	0.0516
