# Supplementary material for: eQTL discovery and their association with severe equine asthma in European Warmblood horses
Source: BMC Genomics. 2018 Aug 2;19:581. doi: 10.1186/s12864-018-4938-9 (PMC6090848; doi:10.1186/s12864-018-4938-9)
Supplement: Supplementary file 1 — Figure S1. Minimum D-statistics determine mean read count cutoffs. Figure S2. PCA plots of normalized variance stabilized RNAseq counts after KS test filter. Figure S3. PCA plots of 1,056,195 SNP genotypes and colored by cohort. Figure S4. Matrix eQTL histograms and QQ-plots for all p-values for all cis and trans eQTL analyses using tag SNPs for the MCK1 treatment. Figure S5. Low confidence cis eQTLs. Figure S6. Joint modeling with eQTLBMA with possible overestimation of shared eQTLs across all PBMC treatments. Figure S7. Distance between eSNPs with the lowest FDR values per gene is small. Figure S8.. Enrichment of SNPs in trans regulatory hotspots genome wide. Figure S9. GWAS for RAO. Figure S10. Loss of DEXI gene expression regulation in HDE. Figure S11. Cis trans eQTL plot for all eQTLs for treatment HDE9. Table S1. High confidence additive linear cis eQTLs from the MCK treatment. Table S2. Low confidence additive linear cis eQTLs from the MCK treatment. Table S3. High confidence additive linear trans eQTLs from the MCK treatment. Table S4. Low confidence additive linear trans eQTLs from the MCK treatment. Table S5. High confidence additive linear cis eQTLs from the LPS treatment. Table S6. Low confidence additive linear cis eQTLs from the LPS treatment. Table S7. High confidence additive linear trans eQTLs from the LPS treatment. Table S8. Low confidence additive linear trans eQTLs from the LPS treatment. Table S9. High confidence additive linear cis eQTLs from the RCA treatment. Table S10. Low confidence additive linear cis eQTLs from the RCA treatment. Table S11. High confidence additive linear trans eQTLs from the RCA treatment. The eQTLs reported are limited to one eQTL per gene, representing the eSNP with the lowest FDR value for each gene. Table S12. Low confidence additive linear trans eQTLs from the RCA treatment. Table S13. High confidence additive linear cis eQTLs from the HDE treatment. Table S14. Low confidence additive linear cis eQTLs from the HDE [file 12864_2018_4938_MOESM1_ESM.zip › S22_Table.xlsx]

## Sheet: Sheet1
generation of neurons	1473	25	5.04	4.96	+	9.1e-12	7.1e-08
regulation of nervous system development	835	20	2.86	7	+	4.81e-12	7.5e-08
nervous system development	2287	30	7.83	3.83	+	2.16e-11	1.12e-07
neurogenesis	1572	25	5.38	4.65	+	3.64e-11	1.42e-07
regulation of neuron differentiation	612	16	2.09	7.64	+	2.73e-10	8.5e-07
regulation of neuron projection development	458	14	1.57	8.93	+	5.88e-10	1.31e-06
regulation of neurogenesis	746	17	2.55	6.66	+	5.4e-10	1.4e-06
positive regulation of nervous system development	496	14	1.7	8.25	+	1.6e-09	3.11e-06
regulation of cell development	862	17	2.95	5.76	+	4.57e-09	7.92e-06
system development	4272	36	14.62	2.46	+	2.1e-08	2.97e-05
regulation of cell projection organization	618	14	2.11	6.62	+	2.42e-08	3.15e-05
regulation of plasma membrane bounded cell projection organization	609	14	2.08	6.72	+	2.02e-08	3.16e-05
neuron differentiation	992	17	3.39	5.01	+	3.49e-08	4.19e-05
regulation of synapse organization	163	8	0.56	14.34	+	1.21e-07	0.000135
central nervous system neuron differentiation	174	8	0.6	13.44	+	1.95e-07	0.00019
regulation of synapse structure or activity	174	8	0.6	13.44	+	1.95e-07	0.000203
developmental process	5618	40	19.22	2.08	+	2.94e-07	0.00027
multicellular organism development	4888	37	16.73	2.21	+	3.2e-07	0.000277
synapse organization	196	8	0.67	11.93	+	4.66e-07	0.000383
regulation of dendrite development	138	7	0.47	14.82	+	6.32e-07	0.000493
anatomical structure development	5253	38	17.97	2.11	+	7.08e-07	0.000526
regulation of multicellular organismal development	1894	21	6.48	3.24	+	9.52e-07	0.000675
cell adhesion	885	14	3.03	4.62	+	1.74e-06	0.00118
biological adhesion	891	14	3.05	4.59	+	1.88e-06	0.00122
localization within membrane	108	6	0.37	16.24	+	2.54e-06	0.00152
positive regulation of neurogenesis	433	10	1.48	6.75	+	2.51e-06	0.00156
regulation of trans-synaptic signaling	343	9	1.17	7.67	+	3.03e-06	0.00163
positive regulation of neuron differentiation	345	9	1.18	7.62	+	3.18e-06	0.00165
modulation of chemical synaptic transmission	343	9	1.17	7.67	+	3.03e-06	0.00169
multicellular organismal process	6790	43	23.23	1.85	+	2.93e-06	0.00169
positive regulation of cell projection organization	350	9	1.2	7.52	+	3.56e-06	0.00174
cell surface receptor signaling pathway	2432	23	8.32	2.76	+	3.78e-06	0.00174
positive regulation of neuron projection development	259	8	0.89	9.03	+	3.5e-06	0.00176
regulation of cell differentiation	1718	19	5.88	3.23	+	3.78e-06	0.00179
positive regulation of synapse assembly	65	5	0.22	22.48	+	4.08e-06	0.00182
regulation of developmental process	2451	23	8.39	2.74	+	4.31e-06	0.00187
regulation of multicellular organismal process	2860	25	9.79	2.55	+	4.98e-06	0.0021
axonogenesis	372	9	1.27	7.07	+	5.77e-06	0.00237
neuron projection morphogenesis	487	10	1.67	6	+	6.92e-06	0.00277
plasma membrane bounded cell projection morphogenesis	491	10	1.68	5.95	+	7.43e-06	0.0029
cell projection morphogenesis	494	10	1.69	5.92	+	7.82e-06	0.00298
positive regulation of cell development	501	10	1.71	5.83	+	8.82e-06	0.00328
regulation of cellular component organization	2383	22	8.15	2.7	+	9.8e-06	0.00355
cell part morphogenesis	514	10	1.76	5.69	+	1.1e-05	0.0038
axon development	403	9	1.38	6.53	+	1.08e-05	0.00383
cell differentiation	3610	28	12.35	2.27	+	1.18e-05	0.0039
regulation of localization	2603	23	8.91	2.58	+	1.17e-05	0.00398
regulation of dendrite morphogenesis	84	5	0.29	17.4	+	1.33e-05	0.00424
central nervous system development	917	13	3.14	4.14	+	1.37e-05	0.00428
synapse assembly	84	5	0.29	17.4	+	1.33e-05	0.00432
regulation of synapse assembly	86	5	0.29	16.99	+	1.48e-05	0.00454
anatomical structure morphogenesis	2074	20	7.1	2.82	+	1.51e-05	0.00454
cellular component morphogenesis	791	12	2.71	4.43	+	1.59e-05	0.00468
cellular developmental process	3698	28	12.65	2.21	+	1.76e-05	0.00508
cell morphogenesis involved in neuron differentiation	433	9	1.48	6.07	+	1.89e-05	0.00535
neuron development	807	12	2.76	4.35	+	1.93e-05	0.00538
axon guidance	238	7	0.81	8.6	+	2.02e-05	0.00542
receptor clustering	43	4	0.15	27.19	+	1.98e-05	0.00543
neuron projection guidance	240	7	0.82	8.52	+	2.12e-05	0.00562
cell morphogenesis	691	11	2.36	4.65	+	2.42e-05	0.0063
positive regulation of developmental process	1280	15	4.38	3.42	+	2.54e-05	0.0065
regulation of synaptic vesicle cycle	48	4	0.16	24.35	+	2.97e-05	0.00725
anterograde trans-synaptic signaling	459	9	1.57	5.73	+	2.95e-05	0.00731
chemical synaptic transmission	459	9	1.57	5.73	+	2.95e-05	0.00743
regulation of synaptic plasticity	172	6	0.59	10.19	+	3.25e-05	0.0078
synaptic signaling	470	9	1.61	5.6	+	3.54e-05	0.00812
regulation of biological quality	3779	28	12.93	2.17	+	3.53e-05	0.00821
trans-synaptic signaling	469	9	1.6	5.61	+	3.48e-05	0.00823
negative regulation of neurogenesis	266	7	0.91	7.69	+	4.02e-05	0.0091
regulation of cell morphogenesis	479	9	1.64	5.49	+	4.09e-05	0.00911
regulation of neuronal synaptic plasticity	53	4	0.18	22.06	+	4.28e-05	0.00941
cell communication	5692	36	19.48	1.85	+	4.52e-05	0.00979
negative regulation of developmental process	886	12	3.03	3.96	+	4.75e-05	0.0102
regulation of cell morphogenesis involved in differentiation	284	7	0.97	7.2	+	6.02e-05	0.0124
positive regulation of multicellular organismal process	1550	16	5.3	3.02	+	5.99e-05	0.0124
regulation of postsynapse organization	58	4	0.2	20.16	+	5.97e-05	0.0126
negative regulation of nervous system development	286	7	0.98	7.15	+	6.29e-05	0.0127
protein localization	2	2	0.01	> 100	+	6.85e-05	0.0137
signaling	5592	35	19.13	1.83	+	7.63e-05	0.0151
regulation of cellular localization	794	11	2.72	4.05	+	8.35e-05	0.0163
negative regulation of cell differentiation	660	10	2.26	4.43	+	8.81e-05	0.0167
negative regulation of cell development	302	7	1.03	6.77	+	8.77e-05	0.0169
cell morphogenesis involved in differentiation	533	9	1.82	4.93	+	9.16e-05	0.017
neuron projection development	663	10	2.27	4.41	+	9.14e-05	0.0172
negative regulation of neuron differentiation	212	6	0.73	8.27	+	0.0001	0.0184
central nervous system projection neuron axonogenesis	24	3	0.08	36.53	+	0.000105	0.019
spinal cord ventral commissure morphogenesis	3	2	0.01	> 100	+	0.000114	0.02
ionotropic glutamate receptor signaling pathway	25	3	0.09	35.07	+	0.000117	0.0201
smoothened signaling pathway involved in ventral spinal cord interneuron specification	3	2	0.01	> 100	+	0.000114	0.0202
regulation of synaptic transmission, glutamatergic	70	4	0.24	16.7	+	0.000119	0.0202
positive regulation of synaptic transmission	135	5	0.46	10.82	+	0.000117	0.0203
smoothened signaling pathway involved in spinal cord motor neuron cell fate specification	3	2	0.01	> 100	+	0.000114	0.0204
regulation of membrane potential	434	8	1.49	5.39	+	0.000128	0.0215
central nervous system neuron development	73	4	0.25	16.01	+	0.000139	0.0231
cell-cell adhesion via plasma-membrane adhesion molecules	227	6	0.78	7.72	+	0.000144	0.0232
movement of cell or subcellular component	1493	15	5.11	2.94	+	0.000143	0.0233
negative regulation of neuron projection development	141	5	0.48	10.36	+	0.000142	0.0234
negative regulation of dendrite development	28	3	0.1	31.31	+	0.00016	0.0251
membrane assembly	28	3	0.1	31.31	+	0.00016	0.0254
smoothened signaling pathway involved in ventral spinal cord patterning	4	2	0.01	> 100	+	0.00017	0.0266
protein kinase C-activating G-protein coupled receptor signaling pathway	29	3	0.1	30.23	+	0.000176	0.0271
enzyme linked receptor protein signaling pathway	729	10	2.49	4.01	+	0.000196	0.03
regulation of cell communication	3524	25	12.06	2.07	+	0.000202	0.0306
central nervous system neuron axonogenesis	32	3	0.11	27.4	+	0.00023	0.0345
positive regulation of synaptic vesicle clustering	5	2	0.02	> 100	+	0.000238	0.0354
cell development	1572	15	5.38	2.79	+	0.000251	0.0359
regulation of signaling	3577	25	12.24	2.04	+	0.000245	0.036
synaptic transmission, glutamatergic	33	3	0.11	26.57	+	0.00025	0.0362
spinal cord motor neuron differentiation	33	3	0.11	26.57	+	0.00025	0.0365
membrane biogenesis	34	3	0.12	25.79	+	0.000272	0.0385
synaptic vesicle endocytosis	35	3	0.12	25.05	+	0.000294	0.0406
regulation of ion transport	624	9	2.14	4.22	+	0.000292	0.0407
signal transduction	5193	32	17.77	1.8	+	0.00029	0.0408
negative regulation of dendritic spine morphogenesis	6	2	0.02	97.42	+	0.000317	0.0419
optic nerve morphogenesis	6	2	0.02	97.42	+	0.000317	0.0422
heart development	497	8	1.7	4.7	+	0.000317	0.0426
regulation of transport	1791	16	6.13	2.61	+	0.000316	0.0428
negative regulation of cell projection organization	168	5	0.57	8.7	+	0.000313	0.0428
regulation of dendritic spine morphogenesis	37	3	0.13	23.7	+	0.000343	0.045
