# Supplementary material for: eQTL discovery and their association with severe equine asthma in European Warmblood horses
Source: BMC Genomics. 2018 Aug 2;19:581. doi: 10.1186/s12864-018-4938-9 (PMC6090848; doi:10.1186/s12864-018-4938-9)
Supplement: Supplementary file 1 — Figure S1. Minimum D-statistics determine mean read count cutoffs. Figure S2. PCA plots of normalized variance stabilized RNAseq counts after KS test filter. Figure S3. PCA plots of 1,056,195 SNP genotypes and colored by cohort. Figure S4. Matrix eQTL histograms and QQ-plots for all p-values for all cis and trans eQTL analyses using tag SNPs for the MCK1 treatment. Figure S5. Low confidence cis eQTLs. Figure S6. Joint modeling with eQTLBMA with possible overestimation of shared eQTLs across all PBMC treatments. Figure S7. Distance between eSNPs with the lowest FDR values per gene is small. Figure S8.. Enrichment of SNPs in trans regulatory hotspots genome wide. Figure S9. GWAS for RAO. Figure S10. Loss of DEXI gene expression regulation in HDE. Figure S11. Cis trans eQTL plot for all eQTLs for treatment HDE9. Table S1. High confidence additive linear cis eQTLs from the MCK treatment. Table S2. Low confidence additive linear cis eQTLs from the MCK treatment. Table S3. High confidence additive linear trans eQTLs from the MCK treatment. Table S4. Low confidence additive linear trans eQTLs from the MCK treatment. Table S5. High confidence additive linear cis eQTLs from the LPS treatment. Table S6. Low confidence additive linear cis eQTLs from the LPS treatment. Table S7. High confidence additive linear trans eQTLs from the LPS treatment. Table S8. Low confidence additive linear trans eQTLs from the LPS treatment. Table S9. High confidence additive linear cis eQTLs from the RCA treatment. Table S10. Low confidence additive linear cis eQTLs from the RCA treatment. Table S11. High confidence additive linear trans eQTLs from the RCA treatment. The eQTLs reported are limited to one eQTL per gene, representing the eSNP with the lowest FDR value for each gene. Table S12. Low confidence additive linear trans eQTLs from the RCA treatment. Table S13. High confidence additive linear cis eQTLs from the HDE treatment. Table S14. Low confidence additive linear cis eQTLs from the HDE [file 12864_2018_4938_MOESM1_ESM.zip › S23_Table.csv]

SNP	NullDeviance	ResidualDeviance	df	NumParamIncludingIntercept	Intercept	Slope	SE	tvalue	pvalue
chr13.23001364	500	440	355	6	3.2665	-0.95625	0.21881	-4.3703	1.2405e-05
chr13.33502488	500	450	355	6	3.6696	-0.72236	0.16957	-4.2599	2.0452e-05
chr9.59608113	500	450	355	6	4.4718	-0.88145	0.20872	-4.223	2.4106e-05
chr13.33460982	500	440	355	6	2.7663	1.0319	0.24631	4.1896	2.795e-05
chr13.23006458	500	450	355	6	3.2909	-0.98279	0.23597	-4.1649	3.1149e-05
chr14.75713348	500	450	355	6	1.1034	1.0083	0.24238	4.1602	3.1799e-05
chr28.3692072	500	450	355	6	3.4575	-0.82358	0.19915	-4.1355	3.5419e-05
chr21.52625145	500	450	355	6	3.2338	-1.0835	0.26383	-4.1067	4.0137e-05
chr13.32844446	500	450	355	6	3.602	-0.70609	0.17236	-4.0966	4.193e-05
chr9.59646253	500	450	355	6	4.1172	-0.74314	0.18193	-4.0847	4.4131e-05
chr30.25093904	500	450	355	6	2.5002	0.77988	0.19231	4.0552	5.0084e-05
chr9.59908048	500	450	355	6	2.6189	0.85815	0.21251	4.0381	5.3891e-05
chr18.37013131	500	450	355	6	3.6391	-0.69057	0.1716	-4.0243	5.7137e-05
chr13.32843309	500	450	355	6	3.4525	-0.67279	0.16798	-4.0051	6.2e-05
chr19.26574214	500	450	355	6	2.7562	1.2163	0.30383	4.003	6.2534e-05
chr13.33525948	500	450	355	6	2.2874	0.72735	0.18179	4.001	6.3082e-05
chr21.44111252	500	450	355	6	2.7266	1.02	0.26066	3.913	9.1169e-05
chr13.33504655	500	450	355	6	3.6661	-0.63864	0.16328	-3.9114	9.1746e-05
chr11.21013596	500	450	355	6	2.4107	0.69487	0.17817	3.9001	9.6144e-05
chr9.59625786	500	450	355	6	3.2103	-0.74638	0.19147	-3.8983	9.6889e-05
chr21.1136015	500	450	355	6	3.2888	-0.78351	0.2013	-3.8922	9.9335e-05
chr4.43837378	500	450	355	6	2.9402	1.0586	0.272	3.8918	9.9484e-05
chr22.36140327	500	450	355	6	2.9331	0.9962	0.25651	3.8837	0.00010289
chrX.96742332	500	450	355	6	3.2008	-1.0526	0.27148	-3.8772	0.00010565
chr1.99980041	500	450	355	6	3.9974	-0.66253	0.17125	-3.8688	0.00010939
chr9.59611221	500	450	355	6	4.4217	-0.80981	0.20941	-3.8672	0.00011009
chr9.59615117	500	450	355	6	4.4217	-0.80981	0.20941	-3.8672	0.00011009
chr13.33522436	500	450	355	6	3.7137	-0.70175	0.18148	-3.8669	0.00011024
chr13.33525608	500	450	355	6	3.7137	-0.70175	0.18148	-3.8669	0.00011024
chr13.33530166	500	450	355	6	3.7137	-0.70175	0.18148	-3.8669	0.00011024
chr9.60014929	500	450	355	6	4.5512	-0.93314	0.24149	-3.8641	0.00011149
chr9.60027200	500	450	355	6	2.6849	0.93314	0.24149	3.8641	0.00011149
chr9.60030017	500	450	355	6	2.6849	0.93314	0.24149	3.8641	0.00011149
chr9.60057742	500	450	355	6	4.5512	-0.93314	0.24149	-3.8641	0.00011149
chr9.60061187	500	450	355	6	2.6849	0.93314	0.24149	3.8641	0.00011149
chr22.36131775	500	450	355	6	2.9181	0.99676	0.25842	3.857	0.00011476
chr22.36133921	500	450	355	6	2.9181	0.99676	0.25842	3.857	0.00011476
chr9.60447869	500	450	355	6	3.2329	-0.82355	0.21434	-3.8422	0.00012195
chr9.59610393	500	450	355	6	4.4284	-0.80451	0.20945	-3.841	0.00012252
chr4.43838397	500	450	355	6	2.9304	1.0318	0.26881	3.8384	0.00012383
chr9.59642313	500	450	355	6	3.1336	-0.76625	0.20031	-3.8254	0.00013057
chr9.59657094	500	450	355	6	3.1336	-0.76625	0.20031	-3.8254	0.00013057
chr9.59687022	500	450	355	6	1.6011	0.76625	0.20031	3.8254	0.00013057
chr9.60002110	500	450	355	6	2.7056	0.92375	0.24174	3.8213	0.00013277
chr15.295864	500	450	355	6	3.5778	-0.63787	0.16699	-3.8197	0.00013359
chr4.40872419	500	450	355	6	2.9432	1.2011	0.31448	3.8193	0.00013382
chr22.35932061	500	450	355	6	3.6425	-0.64736	0.16965	-3.8158	0.00013575
chr21.14413456	500	450	355	6	2.0411	0.70563	0.18498	3.8146	0.00013641
chr13.33452844	500	450	355	6	2.4852	0.67314	0.17733	3.7959	0.0001471
chr13.33466534	500	450	355	6	2.4852	0.67314	0.17733	3.7959	0.0001471
chr30.924569	500	450	355	6	3.493	-0.63812	0.16886	-3.7789	0.00015749
chr1.72982142	500	450	355	6	3.8851	-0.67215	0.17787	-3.7788	0.00015759
chr28.8132916	500	450	355	6	3.382	-0.7239	0.19203	-3.7696	0.00016349
chr9.59763557	500	450	355	6	3.6815	-0.63393	0.16837	-3.7652	0.00016643
chr13.28811838	500	450	355	6	3.3251	-1.404	0.37363	-3.7578	0.00017141
chr13.33466780	500	450	355	6	4.2807	-0.79333	0.21153	-3.7504	0.00017653
chr18.67121121	500	450	355	6	2.8508	1.3872	0.37074	3.7417	0.00018275
chr13.33323246	500	450	355	6	3.4328	-0.67291	0.18018	-3.7347	0.00018792
chr13.22918067	500	450	355	6	3.2338	-0.87857	0.23533	-3.7334	0.00018895
chr28.8073416	500	450	355	6	3.3752	-0.71579	0.19179	-3.7321	0.00018989
chr28.8076784	500	450	355	6	3.3752	-0.71579	0.19179	-3.7321	0.00018989
chr22.5816962	500	450	355	6	3.4546	-0.59719	0.16002	-3.732	0.00018997
chr9.59648894	500	450	355	6	1.9958	0.66733	0.17893	3.7295	0.00019185
chr9.59604397	500	450	355	6	2.7897	0.78058	0.2093	3.7295	0.00019187
chr16.11156426	500	450	355	6	1.5212	0.82139	0.22089	3.7186	0.00020034
chr16.11231293	500	450	355	6	1.6998	0.75893	0.20409	3.7185	0.00020039
chr16.1448791	500	450	355	6	3.6009	-0.60081	0.16162	-3.7174	0.00020131
chr9.59722233	500	450	355	6	4.3446	-0.77051	0.20755	-3.7125	0.00020525
chr22.5516699	500	450	355	6	2.669	0.76226	0.2054	3.7112	0.00020631
chr17.6607087	500	450	355	6	3.3792	-0.66016	0.17792	-3.7104	0.00020694
chr21.52631814	500	450	355	6	3.218	-0.98941	0.26681	-3.7084	0.00020861
chr9.59753814	500	450	355	6	2.4535	0.61652	0.16641	3.7048	0.00021152
chr13.24404643	500	450	355	6	3.142	-0.99365	0.26836	-3.7027	0.00021329
chr30.25124941	500	450	355	6	2.5456	0.70638	0.19093	3.6997	0.00021585
chr9.59613163	500	450	355	6	3.1247	-0.74416	0.20139	-3.6952	0.0002197
chr9.59693314	500	450	355	6	3.1247	-0.74416	0.20139	-3.6952	0.0002197
chr9.60284965	500	450	355	6	2.4959	0.62805	0.16999	3.6947	0.00022013
chr9.59798083	500	450	355	6	2.0187	0.64265	0.17406	3.692	0.00022246
chr20.34171098	500	450	355	6	3.3888	-0.90292	0.24475	-3.6891	0.00022505
chr9.59746305	500	450	355	6	2.7563	0.74812	0.20286	3.6878	0.00022619
chr4.40860386	500	450	355	6	2.9382	1.1653	0.31637	3.6832	0.00023033
chr4.40860952	500	450	355	6	2.9382	1.1653	0.31637	3.6832	0.00023033
chr4.40861676	500	450	355	6	2.9382	1.1653	0.31637	3.6832	0.00023033
chr4.40861839	500	450	355	6	2.9382	1.1653	0.31637	3.6832	0.00023033
chr4.40882643	500	450	355	6	2.9382	1.1653	0.31637	3.6832	0.00023033
chr4.40886174	500	450	355	6	2.9382	1.1653	0.31637	3.6832	0.00023033
chr17.6798479	500	450	355	6	2.227	0.67428	0.18312	3.6821	0.0002313
chr9.59768945	500	450	355	6	3.686	-0.62536	0.16994	-3.6799	0.00023336
chr21.52632875	500	450	355	6	1.1243	1.0481	0.28522	3.6747	0.00023813
chr2.113457207	500	450	355	6	3.3263	-0.95248	0.2594	-3.6718	0.00024086
chr9.59868084	500	450	355	6	2.6099	0.69214	0.18851	3.6717	0.0002409
chr1.99945431	500	450	355	6	3.6824	-0.60924	0.16599	-3.6703	0.00024222
chr18.68040164	500	450	355	6	2.5845	0.73342	0.20017	3.6639	0.00024837
chr16.315466	500	450	355	6	3.3198	-0.75402	0.20592	-3.6617	0.0002505
chr30.25126824	500	450	355	6	2.5638	0.69783	0.19085	3.6564	0.00025574
chr30.25129725	500	450	355	6	2.5277	0.68663	0.18797	3.6528	0.00025939
chr30.25132484	500	450	355	6	2.5277	0.68663	0.18797	3.6528	0.00025939
chr7.29712280	500	450	355	6	2.9253	0.94752	0.25955	3.6506	0.00026162
chr18.70549153	500	450	355	6	2.904	0.98103	0.26875	3.6503	0.00026191
chr17.6571432	500	450	355	6	3.4236	-0.61789	0.16928	-3.6501	0.0002621
chr15.446835	500	450	355	6	2.2981	0.6097	0.16706	3.6495	0.00026274
chr30.24993433	500	450	355	6	2.5574	0.69678	0.19093	3.6495	0.00026279
chr16.11157870	500	450	355	6	1.5231	0.8219	0.22522	3.6494	0.00026289
chr1.126412572	500	450	355	6	2.7847	0.7205	0.19796	3.6396	0.00027304
chr14.76613340	500	450	355	6	3.3708	-0.90627	0.24911	-3.638	0.00027474
chr19.12211251	500	450	355	6	1.9457	0.67375	0.18577	3.6269	0.00028689
chr9.60304962	500	450	355	6	3.8308	-0.65225	0.17998	-3.624	0.00029009
chr9.60808855	500	450	355	6	2.6386	0.7359	0.20333	3.6193	0.00029545
chr9.60812075	500	450	355	6	2.6386	0.7359	0.20333	3.6193	0.00029545
chr1.86129554	500	450	355	6	2.5992	0.6605	0.18268	3.6155	0.00029972
chr13.33400234	500	450	355	6	3.7526	-0.63982	0.17698	-3.6152	0.00030015
chr19.12266174	500	450	355	6	2.4584	0.59603	0.16502	3.6119	0.00030397
chr26.28277598	500	450	355	6	2.88	0.94667	0.2622	3.6105	0.00030561
chr22.35420159	500	450	355	6	2.9777	1.3467	0.37301	3.6102	0.00030596
chr13.34384305	500	450	355	6	3.3369	-0.64382	0.17838	-3.6093	0.00030698
chr1.64496798	500	450	355	6	3.4598	-1.0711	0.29683	-3.6085	0.00030796
chr9.59953882	500	450	355	6	3.2882	-0.60362	0.16737	-3.6066	0.00031021
chr2.112174654	500	450	355	6	2.7214	1.4249	0.39513	3.6062	0.0003107
chr13.32235506	500	450	355	6	3.0238	-1.2502	0.34677	-3.6053	0.00031182
chr1.49687743	500	450	355	6	2.5453	0.61613	0.17139	3.5948	0.00032465
chr1.74026977	500	450	355	6	3.708	-0.62988	0.17541	-3.5908	0.0003296
chr3.102006415	500	450	355	6	2.5333	0.62204	0.17329	3.5896	0.00033115
chr9.59754342	500	450	355	6	2.4169	0.60269	0.1679	3.5895	0.00033129
chr2.62250082	500	450	355	6	2.78	1.0011	0.27905	3.5876	0.00033372
chr1.92387687	500	450	355	6	3.3109	-1.0263	0.28614	-3.5869	0.00033461
chr1.92402102	500	450	355	6	3.3109	-1.0263	0.28614	-3.5869	0.00033461
chr1.92402157	500	450	355	6	3.3109	-1.0263	0.28614	-3.5869	0.00033461
chr1.92465603	500	450	355	6	3.3109	-1.0263	0.28614	-3.5869	0.00033461
chr1.92511330	500	450	355	6	3.3109	-1.0263	0.28614	-3.5869	0.00033461
chr1.92540724	500	450	355	6	3.3109	-1.0263	0.28614	-3.5869	0.00033461
chr3.95781812	500	450	355	6	3.1966	-0.6783	0.18931	-3.583	0.00033962
chr14.29613644	500	450	355	6	3.321	-0.61009	0.17043	-3.5798	0.00034387
chr20.18711602	500	450	355	6	2.829	0.84684	0.23662	3.5789	0.00034509
chr1.42557425	500	450	355	6	2.9642	-1.4921	0.41707	-3.5774	0.00034696
chr1.42564782	500	450	355	6	2.9642	-1.4921	0.41707	-3.5774	0.00034696
chr1.71348106	500	450	355	6	2.1263	0.68525	0.19155	3.5774	0.00034705
chr1.71351715	500	450	355	6	3.4968	-0.68525	0.19155	-3.5774	0.00034705
chr6.40655145	500	450	355	6	3.1909	-0.9724	0.27188	-3.5766	0.00034809
chr13.33267999	500	450	355	6	3.3958	-0.61859	0.173	-3.5757	0.00034934
chr21.14416873	500	450	355	6	2.0212	0.6684	0.18698	3.5748	0.00035056
chr22.35438455	500	450	355	6	2.7462	0.75711	0.21182	3.5743	0.00035115
chr4.18817048	500	450	355	6	3.6819	-0.5947	0.16663	-3.5689	0.00035854
chr1.96384459	500	450	355	6	2.7299	0.72163	0.20228	3.5675	0.00036043
chr11.10390090	500	450	355	6	3.2148	-0.83098	0.23302	-3.5661	0.0003623
chr30.24388520	500	450	355	6	2.3707	0.56822	0.15942	3.5643	0.0003648
chr13.22985087	500	450	355	6	3.1342	-0.90954	0.25536	-3.5618	0.00036835
chr13.22998035	500	450	355	6	3.1342	-0.90954	0.25536	-3.5618	0.00036835
chr13.23008332	500	450	355	6	3.1342	-0.90954	0.25536	-3.5618	0.00036835
chr22.35510324	500	450	355	6	2.635	0.64937	0.18244	3.5594	0.00037164
chr21.14421141	500	450	355	6	3.4052	-0.65961	0.18536	-3.5585	0.00037296
chr17.6617500	500	450	355	6	3.3561	-0.65023	0.18289	-3.5554	0.00037741
chr11.2689323	500	450	355	6	3.2185	-1.4586	0.41049	-3.5533	0.00038038
chr22.35903786	500	450	355	6	3.7826	-0.61723	0.17379	-3.5516	0.00038284
chr3.103089957	500	450	355	6	2.5255	0.6754	0.19017	3.5516	0.00038293
chr9.60720631	500	450	355	6	2.6478	0.72521	0.20428	3.55	0.00038522
chr9.60511626	500	450	355	6	2.6682	0.72365	0.20405	3.5464	0.00039052
chr19.12252616	500	450	355	6	2.0444	0.64436	0.18173	3.5457	0.00039165
chr18.37067948	500	450	355	6	3.9458	-0.64903	0.18308	-3.545	0.00039258
chr22.543403	500	450	355	6	3.3414	-0.74409	0.21003	-3.5429	0.0003958
chr1.71350938	500	450	355	6	2.1356	0.68165	0.19248	3.5415	0.0003979
chr1.71365512	500	450	355	6	2.1356	0.68165	0.19248	3.5415	0.0003979
chr24.29477432	500	450	355	6	3.0551	-0.87277	0.24646	-3.5411	0.00039839
chr11.2696509	500	450	355	6	3.2383	-1.4066	0.3974	-3.5395	0.00040092
chr11.2698770	500	450	355	6	3.2383	-1.4066	0.3974	-3.5395	0.00040092
chr9.59799110	500	450	355	6	3.2321	-0.62242	0.17596	-3.5373	0.00040417
chr25.2320810	500	450	355	6	2.7432	0.71162	0.20118	3.5372	0.0004044
chr13.22965919	500	450	355	6	3.1142	-1.0038	0.28381	-3.5369	0.0004048
chr1.47152745	500	450	355	6	3.2289	-0.64113	0.1813	-3.5364	0.00040568
chr4.42289895	500	450	355	6	2.806	0.96566	0.27337	3.5324	0.00041177
chr30.24969916	500	450	355	6	2.5183	0.66605	0.18864	3.5308	0.00041427
chr3.88313872	500	450	355	6	2.537	0.57218	0.16209	3.53	0.00041558
chr12.7704857	500	450	355	6	2.6683	0.69429	0.19682	3.5276	0.00041935
chr3.54868613	500	450	355	6	2.6603	0.83833	0.23767	3.5273	0.00041976
chr4.17714048	500	450	355	6	4.3045	-0.76572	0.21719	-3.5256	0.00042253
chr22.36433601	500	450	355	6	3.4784	-0.58477	0.16588	-3.5252	0.00042318
chr6.74754547	500	450	355	6	3.2957	-0.64608	0.18331	-3.5245	0.00042422
chr6.82303454	500	450	355	6	3.394	-0.61146	0.17352	-3.5238	0.0004254
chr17.6461991	500	450	355	6	3.3969	-0.64149	0.18207	-3.5233	0.0004262
chr9.60740809	500	450	355	6	2.6663	0.71912	0.2041	3.5233	0.00042622
chr9.59606576	500	450	355	6	4.2537	-0.72056	0.20462	-3.5215	0.00042908
chr1.47161918	500	450	355	6	3.1706	-0.6445	0.18316	-3.5187	0.00043359
chr9.61037056	500	450	355	6	1.5695	0.82974	0.23585	3.5181	0.00043469
chr9.59618391	500	450	355	6	3.369	-0.55107	0.15665	-3.5179	0.00043493
chr15.74071070	500	450	355	6	2.877	1.6909	0.48066	3.5178	0.0004351
chr15.74167936	500	450	355	6	2.877	1.6909	0.48066	3.5178	0.0004351
chr20.18589459	500	450	355	6	2.8369	0.91106	0.25901	3.5174	0.00043578
chrX.83751812	500	450	355	6	3.2489	-1.1537	0.32807	-3.5165	0.00043726
chr2.113512650	500	450	355	6	3.3253	-0.84195	0.23943	-3.5164	0.00043739
chr9.60440430	500	450	355	6	3.5073	-0.58498	0.16641	-3.5153	0.00043925
chr4.17678902	500	450	355	6	4.5503	-0.88107	0.25069	-3.5146	0.00044037
chr16.4279044	500	450	355	6	2.79	0.96721	0.27555	3.51	0.00044803
chr25.3756766	500	450	355	6	2.9537	1.1002	0.31348	3.5097	0.00044855
chr9.59781559	500	450	355	6	2.7414	0.99971	0.285	3.5078	0.00045191
chr10.50167649	500	450	355	6	3.8416	-0.58664	0.1673	-3.5066	0.00045394
chr16.4277765	500	450	355	6	2.7947	1.0044	0.2868	3.5022	0.00046143
chr19.12240064	500	450	355	6	2.0544	0.63935	0.18256	3.5021	0.00046157
chr19.12240463	500	450	355	6	2.0544	0.63935	0.18256	3.5021	0.00046157
chr19.12250807	500	450	355	6	2.0544	0.63935	0.18256	3.5021	0.00046157
chr19.12257878	500	450	355	6	3.3331	-0.63935	0.18256	-3.5021	0.00046157
chr30.2236034	500	450	355	6	3.2435	-0.86235	0.24626	-3.5018	0.00046217
chr18.4924773	500	450	355	6	3.7327	-0.59006	0.16855	-3.5008	0.00046394
chr30.329743	500	450	355	6	3.4061	-0.59441	0.1698	-3.5006	0.00046414
chr4.18869496	500	450	355	6	3.8747	-0.57563	0.16445	-3.5004	0.0004646
chr4.18884523	500	450	355	6	3.8747	-0.57563	0.16445	-3.5004	0.0004646
chr4.18887169	500	450	355	6	3.8747	-0.57563	0.16445	-3.5004	0.0004646
chr13.34663057	500	450	355	6	2.8777	1.4605	0.4173	3.5	0.00046531
chr4.42322677	500	450	355	6	2.8099	0.9547	0.27313	3.4954	0.00047333
chr4.17615270	500	450	355	6	4.6819	-0.91298	0.26132	-3.4937	0.00047636
chr4.17627063	500	450	355	6	4.6819	-0.91298	0.26132	-3.4937	0.00047636
chr18.69542152	500	450	355	6	2.4827	0.60033	0.17191	3.4922	0.00047907
chr14.75826452	500	450	355	6	3.0673	-1.2188	0.34911	-3.4912	0.00048092
chr8.76039247	500	450	355	6	3.5913	-0.58391	0.16735	-3.4891	0.00048464
chr16.11354151	500	450	355	6	2.1576	0.5976	0.1713	3.4887	0.00048541
chr17.6560736	500	450	355	6	3.4789	-0.59082	0.16965	-3.4826	0.0004966
chr14.84891920	500	450	355	6	2.3143	0.59722	0.17153	3.4817	0.00049818
chr17.6533568	500	450	355	6	3.3712	-0.61323	0.17613	-3.4817	0.00049826
chr17.6777702	500	450	355	6	2.3941	0.61267	0.17602	3.4807	0.00050004
chr12.19762925	500	450	355	6	3.0935	-1.0143	0.29146	-3.4801	0.00050117
chr31.17834217	500	450	355	6	3.5336	-0.57554	0.1656	-3.4755	0.00050988
chr17.6463160	500	450	355	6	3.3949	-0.63349	0.18228	-3.4753	0.00051026
chr4.41120695	500	450	355	6	2.6806	0.6721	0.19341	3.475	0.00051077
chr30.1231059	500	450	355	6	2.495	0.61145	0.17597	3.4747	0.00051152
chr14.75713612	500	450	355	6	0.37967	1.3365	0.38479	3.4733	0.00051408
chr14.75753391	500	450	355	6	3.0527	-1.3365	0.38479	-3.4733	0.00051408
chr14.75753699	500	450	355	6	0.37967	1.3365	0.38479	3.4733	0.00051408
chr30.24992381	500	450	355	6	2.4442	0.55024	0.15845	3.4727	0.00051522
chr30.24993027	500	450	355	6	2.4442	0.55024	0.15845	3.4727	0.00051522
chr30.25004456	500	450	355	6	2.4442	0.55024	0.15845	3.4727	0.00051522
chr9.59773491	500	450	355	6	2.7561	0.96952	0.27924	3.472	0.00051653
chr9.60407424	500	450	355	6	2.7463	0.84774	0.24417	3.4719	0.00051686
chr4.17724408	500	450	355	6	4.2504	-0.73963	0.21306	-3.4716	0.00051744
chr22.11772489	500	450	355	6	3.1444	-1.3465	0.38796	-3.4708	0.00051898
chr9.59766021	500	450	355	6	2.7694	0.98184	0.28299	3.4695	0.00052145
chr9.59770759	500	450	355	6	2.7694	0.98184	0.28299	3.4695	0.00052145
chr13.22930075	500	450	355	6	3.225	-0.78433	0.22607	-3.4694	0.0005216
chr13.22999973	500	450	355	6	3.1327	-0.87652	0.25266	-3.4692	0.0005221
chr3.98211437	500	450	355	6	3.2053	-0.94013	0.271	-3.4691	0.00052224
chr29.7337289	500	450	355	6	3.1121	-1.3959	0.40238	-3.469	0.00052238
chr11.9444025	500	450	355	6	2.4174	0.59606	0.17187	3.468	0.00052428
chr30.25108399	500	450	355	6	2.5648	0.71872	0.20732	3.4668	0.00052671
chr9.60482472	500	450	355	6	2.6589	0.68195	0.19672	3.4665	0.00052719
chr9.60483866	500	450	355	6	2.6589	0.68195	0.19672	3.4665	0.00052719
chr1.99944993	500	450	355	6	2.5176	0.60316	0.17407	3.4651	0.00053003
chr3.2026619	500	450	355	6	2.755	0.67835	0.19577	3.4651	0.00053009
chr1.93462094	500	450	355	6	3.1758	-0.96684	0.27905	-3.4648	0.00053062
chr7.83870122	500	450	355	6	3.5229	-0.58741	0.16955	-3.4646	0.00053109
chr16.11098305	500	450	355	6	1.5583	0.78615	0.22696	3.4638	0.0005326
chr6.40667380	500	450	355	6	3.2061	-0.94414	0.27276	-3.4615	0.00053723
chr1.92569949	500	450	355	6	3.2859	-0.99203	0.28662	-3.4612	0.00053782
chr15.323225	500	450	355	6	3.5449	-0.58003	0.1676	-3.4608	0.00053864
chr16.487356	500	450	355	6	3.2234	-0.88068	0.25451	-3.4603	0.00053956
chr9.59685599	500	450	355	6	2.6984	0.69046	0.19962	3.459	0.00054225
chr9.59686287	500	450	355	6	4.0794	-0.69046	0.19962	-3.459	0.00054225
chr9.59821780	500	450	355	6	2.7719	0.97731	0.28258	3.4586	0.00054306
chr9.59828350	500	450	355	6	2.7719	0.97731	0.28258	3.4586	0.00054306
chr30.25096065	500	450	355	6	2.4824	0.57899	0.16746	3.4576	0.0005451
chr1.97473796	500	450	355	6	2.6821	1.0608	0.30704	3.4551	0.00055009
chr7.83830311	500	450	355	6	3.5219	-0.58532	0.16946	-3.454	0.00055229
chr1.92376899	500	450	355	6	3.2884	-0.97651	0.28273	-3.4539	0.0005526
chr16.11098841	500	450	355	6	1.7363	0.71888	0.20815	3.4537	0.00055287
chr4.106366817	500	450	355	6	3.2317	-0.66708	0.19319	-3.453	0.00055429
chr1.100211665	500	450	355	6	3.9756	-0.65334	0.18927	-3.4519	0.00055661
chr9.59750951	500	450	355	6	3.577	-0.58172	0.16854	-3.4515	0.00055749
chr3.102277850	500	450	355	6	5.3873	-1.2328	0.3572	-3.4514	0.00055769
chr3.102371392	500	450	355	6	5.3873	-1.2328	0.3572	-3.4514	0.00055769
chr3.102420279	500	450	355	6	5.3873	-1.2328	0.3572	-3.4514	0.00055769
chr3.102495143	500	450	355	6	2.9216	1.2328	0.3572	3.4514	0.00055769
chr5.84281950	500	450	355	6	3.2926	-0.68074	0.19728	-3.4507	0.00055916
chr4.105810895	500	450	355	6	3.229	-0.71249	0.20654	-3.4496	0.00056139
chr18.71767776	500	450	355	6	2.0338	0.67493	0.19569	3.4489	0.00056279
chr3.20598223	500	450	355	6	1.8032	0.67947	0.19703	3.4486	0.00056353
chr1.96267214	500	450	355	6	2.709	0.64702	0.18764	3.4482	0.00056427
chr1.49708851	500	450	355	6	2.5664	0.60819	0.17638	3.4481	0.00056445
chr13.33285261	500	450	355	6	2.3335	0.57041	0.16561	3.4442	0.00057275
chr22.35510729	500	450	355	6	2.5902	0.61006	0.17715	3.4437	0.00057376
chr19.12241819	500	450	355	6	3.3268	-0.63164	0.18354	-3.4414	0.00057878
chr1.92388742	500	450	355	6	3.3066	-0.93996	0.27325	-3.4399	0.00058198
chr15.73857429	500	450	355	6	2.8695	1.4687	0.4271	3.4387	0.00058448
chr15.73953840	500	450	355	6	2.8695	1.4687	0.4271	3.4387	0.00058448
chr15.74031886	500	450	355	6	2.8695	1.4687	0.4271	3.4387	0.00058448
chr9.59670876	500	450	355	6	4.0857	-0.6886	0.20035	-3.4369	0.00058834
chr28.8093641	500	450	355	6	1.8695	0.691	0.20117	3.4348	0.0005929
chr7.84214763	500	450	355	6	2.4918	0.5717	0.16647	3.4343	0.00059404
chr22.42657031	500	450	355	6	3.3761	-0.94383	0.27485	-3.434	0.00059466
chr1.49715658	500	450	355	6	3.3026	-0.75674	0.2206	-3.4304	0.00060264
chr21.44114063	500	450	355	6	2.7138	0.96946	0.28274	3.4289	0.00060613
chr21.44114275	500	450	355	6	2.7138	0.96946	0.28274	3.4289	0.00060613
chr22.42325377	500	450	355	6	3.3715	-0.97191	0.2835	-3.4282	0.00060749
chr2.112140575	500	450	355	6	2.7262	1.3717	0.40014	3.4281	0.00060777
chr2.113997582	500	450	355	6	3.2305	-1.0861	0.3169	-3.4273	0.00060972
chr4.43073652	500	450	355	6	2.7374	1.1278	0.3295	3.4226	0.00062019
chr6.79583842	500	450	355	6	2.948	1.3588	0.39706	3.4221	0.00062144
chr1.76188585	500	450	355	6	3.4189	-0.68032	0.19881	-3.4219	0.0006218
chr22.38442942	500	450	355	6	2.104	0.6193	0.18102	3.4212	0.00062343
chr17.6536850	500	450	355	6	3.3545	-0.5973	0.17463	-3.4205	0.00062516
chr17.6550306	500	450	355	6	3.3545	-0.5973	0.17463	-3.4205	0.00062516
chr9.26232662	500	450	355	6	2.9936	-0.73775	0.21576	-3.4194	0.00062771
chr9.60251364	500	450	355	6	4.4367	-0.83559	0.24446	-3.4181	0.0006306
chr9.60268691	500	450	355	6	4.4367	-0.83559	0.24446	-3.4181	0.0006306
chr9.60336382	500	450	355	6	2.7656	0.83559	0.24446	3.4181	0.0006306
chr9.60340560	500	450	355	6	4.4367	-0.83559	0.24446	-3.4181	0.0006306
chr9.60373332	500	450	355	6	2.7656	0.83559	0.24446	3.4181	0.0006306
chr30.25017590	500	450	355	6	2.4365	0.53919	0.15787	3.4154	0.00063684
chr27.37485329	500	450	355	6	2.6865	1.0913	0.31953	3.4152	0.0006373
chr9.60462494	500	450	355	6	2.6835	0.66392	0.19446	3.4142	0.00063981
chr16.72607316	500	450	355	6	2.6446	0.83299	0.24405	3.4132	0.00064216
chr1.99989810	500	450	355	6	3.7724	-0.55839	0.16363	-3.4126	0.00064355
chr30.636541	500	450	355	6	3.5493	-0.59971	0.17579	-3.4116	0.00064594
chr30.24942544	500	450	355	6	2.4084	0.55645	0.16311	3.4114	0.00064619
chr9.26207893	500	450	355	6	2.9062	-0.74233	0.21765	-3.4106	0.00064812
chr7.84214055	500	450	355	6	2.487	0.5681	0.16661	3.4098	0.00065001
chr4.38548775	500	450	355	6	3.0674	-1.2186	0.35739	-3.4097	0.00065046
chr11.21055397	500	450	355	6	2.5053	0.60943	0.17877	3.4089	0.00065214
chr4.17597739	500	450	355	6	4.6057	-0.89196	0.26166	-3.4089	0.00065222
chr28.8118107	500	450	355	6	3.2396	-0.68372	0.20073	-3.4062	0.00065886
chr27.37338436	500	450	355	6	2.67	1.0511	0.30868	3.4052	0.00066123
chr9.59663591	500	450	355	6	2.7073	0.68364	0.20096	3.4018	0.00066943
chr5.78160917	500	450	355	6	2.0931	0.58767	0.17276	3.4016	0.00066989
chr8.87744882	500	450	355	6	3.8903	-0.63286	0.18612	-3.4002	0.00067326
chr13.32055525	500	450	355	6	2.9523	1.5337	0.4511	3.4	0.00067391
chr9.59618113	500	450	355	6	3.2983	-0.54103	0.15923	-3.3978	0.00067933
chr1.126461539	500	450	355	6	2.8383	0.63981	0.18832	3.3974	0.00068037
chr17.35613627	500	450	355	6	2.8734	1.1494	0.33842	3.3963	0.00068299
chr21.44056733	500	450	355	6	2.8058	0.89507	0.26361	3.3954	0.00068519
chr16.1964387	500	450	355	6	3.0953	-0.94461	0.27832	-3.394	0.00068888
chr27.38439121	500	450	355	6	3.2005	-1.115	0.32856	-3.3936	0.00068987
chr27.38439697	500	450	355	6	3.2005	-1.115	0.32856	-3.3936	0.00068987
chr18.36958208	500	450	355	6	3.7857	-0.58387	0.17209	-3.3928	0.00069172
chr1.47900885	500	450	355	6	3.253	-0.93091	0.27441	-3.3924	0.00069287
chr1.47901056	500	450	355	6	3.253	-0.93091	0.27441	-3.3924	0.00069287
chr2.114007934	500	450	355	6	3.2251	-1.1101	0.32726	-3.3921	0.00069359
chr12.6447130	500	450	355	6	3.5795	-0.54499	0.1607	-3.3915	0.0006952
chr18.67748803	500	450	355	6	2.6442	0.69644	0.20537	3.3912	0.00069589
chr18.67763564	500	450	355	6	2.6442	0.69644	0.20537	3.3912	0.00069589
chr10.1020555	500	450	355	6	3.3185	-0.69972	0.20634	-3.3911	0.00069612
chr7.29698910	500	450	355	6	2.8273	0.6933	0.20448	3.3906	0.0006975
chr17.6110375	500	450	355	6	3.4895	-0.57822	0.17056	-3.3902	0.00069843
chr1.45831329	500	450	355	6	3.2855	-0.70451	0.20781	-3.3901	0.00069873
chr22.36447249	500	450	355	6	3.419	-0.58033	0.17123	-3.3891	0.0007013
chr9.60337814	500	450	355	6	4.4396	-0.82678	0.24402	-3.3881	0.00070375
chr20.18693171	500	450	355	6	2.8292	0.79045	0.23336	3.3872	0.00070605
chr1.76183555	500	450	355	6	3.3842	-0.69465	0.20508	-3.3871	0.00070626
chr1.76191218	500	450	355	6	3.3842	-0.69465	0.20508	-3.3871	0.00070626
chr16.2229270	500	450	355	6	2.9497	-0.85064	0.25126	-3.3855	0.00071041
chr6.46793419	500	450	355	6	3.3709	-0.58532	0.17293	-3.3847	0.00071257
chr15.80505138	500	450	355	6	0.84014	1.1727	0.34648	3.3845	0.00071298
chr16.11088399	500	450	355	6	1.7055	0.71508	0.21135	3.3835	0.00071576
chr24.24072176	500	450	355	6	3.2196	-0.66731	0.19724	-3.3832	0.0007165
chr16.11142884	500	450	355	6	1.6178	0.7538	0.22283	3.3829	0.00071722
chr16.11150668	500	450	355	6	1.6178	0.7538	0.22283	3.3829	0.00071722
chr9.60017661	500	450	355	6	3.5779	-0.54345	0.1607	-3.3818	0.00072005
chr7.83860700	500	450	355	6	3.5005	-0.57386	0.16972	-3.3813	0.00072153
chr1.100053628	500	450	355	6	3.4795	-0.56814	0.16805	-3.3808	0.00072283
chr17.6507302	500	450	355	6	3.3792	-0.61414	0.18173	-3.3794	0.00072656
chr19.12153206	500	450	355	6	1.9724	0.66193	0.19588	3.3793	0.00072675
chr19.12156036	500	450	355	6	1.9724	0.66193	0.19588	3.3793	0.00072675
chr30.24323626	500	450	355	6	2.6796	0.70998	0.21018	3.3779	0.00073037
chr1.96413771	500	450	355	6	2.6454	0.65852	0.19497	3.3775	0.00073138
chr18.37070347	500	450	355	6	3.492	-0.56228	0.16652	-3.3766	0.00073388
chr18.72510481	500	450	355	6	3.3884	-0.63733	0.18883	-3.3752	0.00073759
chr4.106216320	500	450	355	6	3.2596	-0.7009	0.20767	-3.3751	0.00073786
chr7.4253351	500	450	355	6	6.3522	-1.7827	0.52821	-3.375	0.00073807
chr19.26932567	500	450	355	6	2.8062	1.1803	0.35019	3.3705	0.00075021
chr17.6256211	500	450	355	6	3.498	-0.57505	0.17065	-3.3697	0.00075245
chr4.106462769	500	450	355	6	3.3948	-0.63187	0.18759	-3.3684	0.00075604
chr4.106467244	500	450	355	6	3.3948	-0.63187	0.18759	-3.3684	0.00075604
chr4.106468113	500	450	355	6	3.3948	-0.63187	0.18759	-3.3684	0.00075604
chr9.59613616	500	450	355	6	2.4563	0.61353	0.18223	3.3667	0.00076069
chr13.34643521	500	450	355	6	2.8725	0.85145	0.25295	3.366	0.00076254
chr15.49776439	500	450	355	6	3.2513	-0.70154	0.20846	-3.3654	0.00076427
chr9.58995749	500	450	355	6	4.1964	-0.79565	0.23648	-3.3646	0.00076655
chr7.83791195	500	450	355	6	2.3573	0.57164	0.16993	3.3641	0.00076806
chr16.50314699	500	450	355	6	2.8976	1.0697	0.31807	3.3633	0.00077024
chr13.28990243	500	450	355	6	3.1872	-1.0532	0.31317	-3.3631	0.00077062
chr7.83779308	500	450	355	6	3.5542	-0.56687	0.16858	-3.3626	0.0007722
chr7.83781891	500	450	355	6	3.5542	-0.56687	0.16858	-3.3626	0.0007722
chr22.11790028	500	450	355	6	3.1566	-1.2744	0.37905	-3.3621	0.00077346
chr21.52575061	500	450	355	6	3.2033	-0.94263	0.28037	-3.362	0.00077367
chr4.17708526	500	450	355	6	4.1904	-0.7113	0.21158	-3.3618	0.00077432
chr24.24300787	500	450	355	6	3.3626	-0.5894	0.17539	-3.3605	0.00077812
chr22.5529401	500	450	355	6	2.6818	0.68151	0.20284	3.3598	0.00077989
chr19.40255125	500	450	355	6	3.1316	-1.0271	0.30577	-3.359	0.00078227
chr15.447073	500	450	355	6	3.4562	-0.55506	0.16526	-3.3587	0.00078309
chr1.71326342	500	450	355	6	2.1585	0.63885	0.19021	3.3586	0.00078334
chr6.44093036	500	450	355	6	3.0909	-1.0108	0.30112	-3.3568	0.00078848
chr28.6772187	500	450	355	6	3.3548	-0.53746	0.16015	-3.3559	0.0007911
chr18.67789047	500	450	355	6	2.652	0.69027	0.2058	3.3541	0.00079614
chr25.33171459	500	450	355	6	4.6523	-0.88373	0.26355	-3.3532	0.00079888
chr13.22939272	500	450	355	6	3.1216	-0.83711	0.24968	-3.3527	0.00080033
chr16.5321730	500	450	355	6	2.6398	0.62876	0.18756	3.3524	0.00080121
chr9.61295588	500	450	355	6	2.9057	0.98048	0.29268	3.3501	0.00080796
chr2.72911384	500	450	355	6	4.265	-0.77209	0.23058	-3.3485	0.00081252
chr18.67371541	500	450	355	6	2.8794	1.1505	0.34361	3.3482	0.00081329
chr12.5086494	500	450	355	6	3.4538	-0.54304	0.16226	-3.3467	0.00081771
chr1.25815843	500	450	355	6	2.8451	0.85767	0.25634	3.3459	0.00082027
chr14.75750891	500	450	355	6	3.0565	-1.2489	0.37335	-3.3451	0.00082242
chr13.33389414	500	450	355	6	2.8232	0.96711	0.28913	3.3449	0.00082319
chr1.4966568	500	450	355	6	3.2594	-1.05	0.31395	-3.3447	0.00082386
chr5.72630308	500	450	355	6	2.6479	0.57352	0.17148	3.3445	0.00082422
chr18.1456950	500	450	355	6	3.1748	-1.2367	0.3699	-3.3432	0.00082813
chr19.30656366	500	450	355	6	3.1021	-1.2384	0.37041	-3.3432	0.00082821
chr4.47769927	500	450	355	6	2.7503	0.94634	0.28309	3.343	0.00082889
chr9.60723197	500	450	355	6	3.6325	-0.54346	0.16259	-3.3425	0.00083033
chr9.59750338	500	450	355	6	2.5983	0.5968	0.17858	3.3419	0.00083204
chr4.9467716	500	450	355	6	3.3025	-0.59025	0.17664	-3.3415	0.00083336
chr20.14494789	500	450	355	6	2.7714	1.2458	0.37296	3.3402	0.00083709
chr20.14496540	500	450	355	6	5.2629	-1.2458	0.37296	-3.3402	0.00083709
chr22.35465192	500	450	355	6	2.7443	0.71867	0.21521	3.3394	0.0008397
chr28.4213907	500	450	355	6	3.2759	-0.59404	0.17797	-3.3378	0.0008443
chr7.29492062	500	450	355	6	3.8924	-0.58344	0.17483	-3.3372	0.00084624
chr1.9897601	500	450	355	6	2.77	0.72802	0.21817	3.3369	0.00084712
chr30.25092170	500	450	355	6	2.4613	0.53074	0.15907	3.3366	0.00084818
chr10.49778979	500	450	355	6	2.5237	0.59085	0.17709	3.3365	0.00084849
chr19.12218306	500	450	355	6	1.9478	0.65897	0.19751	3.3363	0.00084894
chr9.59876447	500	450	355	6	3.6198	-0.59503	0.17844	-3.3346	0.0008542
chr9.59876830	500	450	355	6	3.6198	-0.59503	0.17844	-3.3346	0.0008542
chr21.3420410	500	450	355	6	3.3511	-0.74162	0.2224	-3.3346	0.00085426
chr21.3433913	500	450	355	6	3.3511	-0.74162	0.2224	-3.3346	0.00085426
chr7.9807490	500	450	355	6	2.9151	0.70377	0.21107	3.3342	0.00085532
chr13.33299509	500	450	355	6	3.3594	-0.56969	0.17086	-3.3342	0.00085554
chr13.33301931	500	450	355	6	3.3594	-0.56969	0.17086	-3.3342	0.00085554
chr4.18855323	500	450	355	6	3.9684	-0.58396	0.17523	-3.3325	0.00086074
chr4.18859032	500	450	355	6	3.9684	-0.58396	0.17523	-3.3325	0.00086074
chr30.948975	500	450	355	6	3.2724	-1.0653	0.31969	-3.3324	0.0008609
chr16.10697408	500	450	355	6	2.1884	0.55167	0.16562	3.331	0.0008654
chr31.7829085	500	450	355	6	2.1943	0.59863	0.17974	3.3305	0.0008669
chr20.16603784	500	450	355	6	2.027	0.63857	0.19178	3.3296	0.00086963
chr1.93493719	500	450	355	6	3.1555	-0.91538	0.27516	-3.3267	0.00087873
chr15.80933450	500	450	355	6	2.7238	1.3804	0.41514	3.3251	0.00088374
chr19.12187026	500	450	355	6	1.9633	0.64807	0.19491	3.3249	0.00088445
chr3.108731151	500	450	355	6	3.7067	-0.57106	0.17177	-3.3245	0.00088571
chr9.26232338	500	450	355	6	2.9883	-0.71621	0.21555	-3.3227	0.00089158
chr18.36987343	500	450	355	6	3.6172	-0.57785	0.17392	-3.3226	0.00089193
chr14.29747215	500	450	355	6	3.0458	-0.91371	0.27502	-3.3223	0.00089277
chr4.19402696	500	450	355	6	2.9378	1.3061	0.39316	3.322	0.0008938
chr4.19416782	500	450	355	6	2.9378	1.3061	0.39316	3.322	0.0008938
chr18.69526938	500	450	355	6	2.4953	0.5774	0.17384	3.3215	0.00089526
chr1.97543996	500	450	355	6	2.6683	0.88457	0.2664	3.3205	0.00089868
chr11.21239690	500	450	355	6	3.1415	-0.59066	0.17792	-3.3198	0.00090078
chr5.30500081	500	450	355	6	3.1792	-1.0496	0.31617	-3.3196	0.00090157
chr4.92901007	500	450	355	6	2.7404	0.59238	0.17854	3.3179	0.0009069
chr19.25929652	500	450	355	6	2.7538	0.88975	0.2682	3.3175	0.00090833
chr6.28342096	500	450	355	6	3.2108	-0.7223	0.21773	-3.3174	0.00090846
chr13.28672669	500	450	355	6	3.2963	-0.82226	0.24788	-3.3172	0.00090923
chrX.1281675	500	450	355	6	2.5507	0.57532	0.17347	3.3166	0.0009111
chr23.22093098	500	450	355	6	3.4927	-0.56877	0.1715	-3.3165	0.00091161
chr4.47698146	500	450	355	6	4.5352	-0.88272	0.26619	-3.3161	0.00091268
chr4.47698336	500	450	355	6	4.5352	-0.88272	0.26619	-3.3161	0.00091268
chr28.8086471	500	450	355	6	1.8955	0.66503	0.20054	3.3161	0.00091274
chr28.8111347	500	450	355	6	3.2256	-0.66503	0.20054	-3.3161	0.00091274
chr28.8112383	500	450	355	6	3.2256	-0.66503	0.20054	-3.3161	0.00091274
chr20.14505184	500	450	355	6	2.7711	1.286	0.38789	3.3155	0.00091473
chr20.14506414	500	450	355	6	5.3432	-1.286	0.38789	-3.3155	0.00091473
chr20.14546882	500	450	355	6	5.3432	-1.286	0.38789	-3.3155	0.00091473
chr22.36497254	500	450	355	6	2.7811	0.92852	0.28007	3.3153	0.00091552
chr16.397049	500	450	355	6	4.5318	-0.80316	0.24234	-3.3142	0.00091903
chr20.14509997	500	450	355	6	5.3668	-1.2938	0.39047	-3.3134	0.00092161
chr4.47765540	500	450	355	6	2.6307	0.76751	0.23164	3.3134	0.00092184
chr19.26345015	500	450	355	6	2.951	1.3496	0.40738	3.313	0.00092309
chr4.106453505	500	450	355	6	3.3952	-0.62113	0.18753	-3.3122	0.00092572
chr19.12049831	500	450	355	6	1.9933	0.61059	0.18437	3.3118	0.00092688
chr4.106230715	500	450	355	6	3.2215	-0.63366	0.19134	-3.3116	0.0009276
chr18.66924783	500	450	355	6	2.8715	1.2251	0.37001	3.311	0.00092959
chr1.108247842	500	450	355	6	3.9979	-0.62399	0.18851	-3.31	0.00093288
chr31.22121089	500	450	355	6	2.8705	0.66769	0.20174	3.3097	0.0009339
chr22.2598488	500	450	355	6	3.4089	-0.55707	0.16832	-3.3097	0.00093408
chr10.77973207	500	450	355	6	2.8536	1.0971	0.33159	3.3087	0.00093733
chr1.174168890	500	450	355	6	3.2119	-1.0762	0.32529	-3.3086	0.00093768
chr17.6286158	500	450	355	6	3.428	-0.56395	0.17049	-3.3078	0.00094044
chr2.70125194	500	450	355	6	2.6378	0.69106	0.20907	3.3054	0.00094841
chr2.70128222	500	450	355	6	2.6378	0.69106	0.20907	3.3054	0.00094841
chr15.73721045	500	450	355	6	2.6873	0.62859	0.19017	3.3054	0.00094855
chr15.73721505	500	450	355	6	2.6873	0.62859	0.19017	3.3054	0.00094855
chr20.12366233	500	450	355	6	3.8615	-0.58259	0.17632	-3.3041	0.00095297
chr15.49845147	500	450	355	6	3.2104	-0.69528	0.21045	-3.3038	0.00095398
chr1.25077044	500	450	355	6	2.7835	0.89722	0.27159	3.3036	0.00095441
chr31.18199908	500	450	355	6	3.218	-0.84919	0.25709	-3.303	0.00095644
chr2.114050499	500	450	355	6	3.1536	-0.98954	0.2996	-3.3029	0.00095708
chr4.43837976	500	450	355	6	2.9316	1.1556	0.35008	3.301	0.00096345
chr4.43838981	500	450	355	6	2.9316	1.1556	0.35008	3.301	0.00096345
chr15.65882493	500	450	355	6	3.2407	-0.81492	0.24694	-3.3	0.0009667
chr7.9791477	500	450	355	6	2.8774	0.70642	0.21409	3.2996	0.00096819
chr6.18077778	500	450	355	6	3.5513	-0.5353	0.16225	-3.2993	0.00096922
chr7.9423152	500	450	355	6	3.1084	1.0431	0.31618	3.2992	0.00096975
chr1.100062917	500	450	355	6	3.4748	-0.54041	0.16387	-3.2979	0.00097422
chr14.88702356	500	450	355	6	3.702	-0.54354	0.16483	-3.2975	0.00097554
chr10.62569646	500	450	355	6	3.2646	-0.71563	0.21702	-3.2975	0.00097555
chr30.25100681	500	450	355	6	2.4641	0.53086	0.161	3.2973	0.00097633
chr17.6196182	500	450	355	6	3.4482	-0.5602	0.1699	-3.2972	0.00097648
chr1.100044178	500	450	355	6	3.7861	-0.56877	0.17252	-3.2968	0.00097796
chr22.35930900	500	450	355	6	3.3154	-0.55899	0.16957	-3.2966	0.00097866
chr16.10703085	500	450	355	6	2.0888	0.58766	0.17828	3.2963	0.00097979
chr16.5319389	500	450	355	6	2.9254	1.156	0.35074	3.2959	0.00098121
chr1.72981267	500	450	355	6	2.6015	0.532	0.16141	3.2959	0.00098124
chr1.34814309	500	450	355	6	3.3713	-0.61028	0.18519	-3.2955	0.00098241
chr28.33582488	500	450	355	6	2.5843	0.66128	0.20066	3.2955	0.00098245
chr17.6780200	500	450	355	6	2.3626	0.59133	0.17947	3.2949	0.00098446
chr18.19655100	500	450	355	6	2.9468	1.2131	0.36817	3.2949	0.00098461
chr2.61693411	500	450	355	6	2.9986	-1.1588	0.35176	-3.2944	0.0009864
chr17.8212976	500	450	355	6	2.5611	0.60278	0.18303	3.2934	0.00098984
chr30.25093823	500	450	355	6	2.4647	0.5167	0.15693	3.2925	0.00099316
chr4.67391994	500	450	355	6	2.6604	0.59852	0.18182	3.2919	0.00099521
chr17.6578111	500	450	355	6	3.3524	-0.59437	0.18056	-3.2918	0.00099536
chr1.99949479	500	450	355	6	2.5963	0.59901	0.18203	3.2908	0.00099912
chr28.419822	500	450	355	6	2.7333	1.0275	0.31226	3.2904	0.0010003
chr4.42933737	500	450	355	6	2.8695	0.83266	0.25309	3.29	0.0010019
chr22.36749081	500	450	355	6	3.4618	-0.5747	0.17475	-3.2887	0.0010065
chr20.11528809	500	450	355	6	3.0889	-1.3113	0.3989	-3.2874	0.0010113
chr20.11558308	500	450	355	6	3.0889	-1.3113	0.3989	-3.2874	0.0010113
chr20.11617000	500	450	355	6	3.0889	-1.3113	0.3989	-3.2874	0.0010113
chr16.408094	500	450	355	6	4.5335	-0.79543	0.24202	-3.2866	0.0010141
chr14.35363681	500	450	355	6	2.2254	0.54796	0.16673	3.2864	0.0010146
chr16.237856	500	450	355	6	3.4595	-0.54464	0.16573	-3.2864	0.0010147
chr17.38279232	500	450	355	6	2.2914	0.53165	0.16181	3.2857	0.0010173
chr19.26460193	500	450	355	6	2.9217	1.1528	0.35089	3.2855	0.0010181
chr7.4253686	500	450	355	6	5.9904	-1.6075	0.48937	-3.2847	0.0010208
chr22.42522464	500	450	355	6	3.2392	-0.96158	0.29278	-3.2843	0.0010223
chrX.22888003	500	450	355	6	3.1802	-1.1952	0.36396	-3.2837	0.0010245
chr2.69838089	500	450	355	6	2.6999	0.64183	0.19546	3.2836	0.0010247
chr1.92378528	500	450	355	6	3.2169	-0.90058	0.27432	-3.2829	0.0010275
chr1.92378662	500	450	355	6	3.2169	-0.90058	0.27432	-3.2829	0.0010275
chr23.33656881	500	450	355	6	3.005	0.70339	0.21427	3.2828	0.0010279
chr27.25274042	500	450	355	6	2.8144	1.1358	0.34607	3.282	0.0010308
chr7.84135401	500	450	355	6	3.3504	-0.62178	0.18949	-3.2814	0.001033
chr9.60725868	500	450	355	6	3.6218	-0.53152	0.16202	-3.2805	0.0010361
chr24.38048021	500	450	355	6	3.1346	-0.79049	0.24097	-3.2804	0.0010366
chr19.12229161	500	450	355	6	3.2634	-0.65213	0.1988	-3.2803	0.0010371
chr19.12232103	500	450	355	6	3.2634	-0.65213	0.1988	-3.2803	0.0010371
chr19.12234293	500	450	355	6	1.9591	0.65213	0.1988	3.2803	0.0010371
chr17.6285260	500	450	355	6	3.4907	-0.5602	0.17086	-3.2788	0.0010426
chr18.16600755	500	450	355	6	3.9366	-0.65152	0.19874	-3.2782	0.0010447
chr29.33668747	500	450	355	6	2.7807	0.74665	0.22781	3.2775	0.0010474
chr30.25037835	500	450	355	6	2.4666	0.51323	0.15663	3.2768	0.00105
chr30.25042634	500	450	355	6	2.4666	0.51323	0.15663	3.2768	0.00105
chr30.25056223	500	450	355	6	2.4666	0.51323	0.15663	3.2768	0.00105
chr30.25066517	500	450	355	6	2.4666	0.51323	0.15663	3.2768	0.00105
chr30.25082805	500	450	355	6	2.4666	0.51323	0.15663	3.2768	0.00105
chr20.50466786	500	450	355	6	2.9243	1.0124	0.30904	3.2759	0.0010533
chr4.17733871	500	450	355	6	4.1951	-0.71159	0.21723	-3.2757	0.0010541
chr4.17735542	500	450	355	6	4.1951	-0.71159	0.21723	-3.2757	0.0010541
chr2.113990885	500	450	355	6	3.2	-1.1099	0.33885	-3.2756	0.0010546
chr2.114004717	500	450	355	6	3.2	-1.1099	0.33885	-3.2756	0.0010546
chr6.44078749	500	450	355	6	3.0952	-0.98761	0.30166	-3.2739	0.0010606
chr30.25105951	500	450	355	6	2.5185	0.59625	0.18216	3.2732	0.0010633
chr16.1979373	500	450	355	6	3.1215	-0.84314	0.25778	-3.2708	0.0010726
chr13.24426849	500	450	355	6	3.6871	-0.54425	0.16641	-3.2707	0.001073
chr20.698708	500	450	355	6	2.2278	0.55306	0.1691	3.2706	0.0010732
chr14.75726260	500	450	355	6	3.0542	-1.269	0.38817	-3.2692	0.0010787
chr14.75726682	500	450	355	6	3.0542	-1.269	0.38817	-3.2692	0.0010787
chr22.36724830	500	450	355	6	3.3277	-0.58444	0.1788	-3.2686	0.0010807
chr7.84159472	500	450	355	6	2.4537	0.52148	0.15955	3.2686	0.0010809
chr4.106215037	500	450	355	6	3.2065	-0.67927	0.20789	-3.2674	0.0010852
chr4.106216110	500	450	355	6	3.2065	-0.67927	0.20789	-3.2674	0.0010852
chr23.51969156	500	450	355	6	2.8051	0.85807	0.26263	3.2673	0.0010859
chr10.1103601	500	450	355	6	2.8725	1.2225	0.37419	3.2671	0.0010865
chr17.32366844	500	450	355	6	2.6196	0.56429	0.17273	3.2669	0.0010872
chr17.6162824	500	450	355	6	3.4539	-0.55533	0.17002	-3.2663	0.0010898
chr7.29622056	500	450	355	6	2.7671	0.61555	0.1885	3.2655	0.0010928
chr4.13645202	500	450	355	6	3.5679	-0.5275	0.16158	-3.2647	0.0010959
chr18.74573526	500	450	355	6	3.2068	-0.67942	0.20815	-3.2641	0.0010981
chr9.59763415	500	450	355	6	3.5999	-0.5819	0.17829	-3.2638	0.0010991
chr9.54312291	500	450	355	6	2.7647	0.68983	0.21139	3.2633	0.0011014
chr9.60970424	500	450	355	6	3.0151	-1.0461	0.32056	-3.2632	0.0011014
chr9.60979644	500	450	355	6	3.0151	-1.0461	0.32056	-3.2632	0.0011014
chr9.61015982	500	450	355	6	3.0151	-1.0461	0.32056	-3.2632	0.0011014
chr9.61030836	500	450	355	6	0.92303	1.0461	0.32056	3.2632	0.0011014
chr1.126480125	500	450	355	6	2.7426	0.5594	0.17144	3.2629	0.0011028
chr3.85938981	500	450	355	6	2.7605	0.7243	0.22199	3.2627	0.0011036
chr16.72570242	500	450	355	6	2.7671	0.9749	0.29886	3.2621	0.0011061
chr1.91651075	500	450	355	6	3.2267	-0.9066	0.27793	-3.262	0.0011062
chr14.76690562	500	450	355	6	3.1631	-0.9207	0.28226	-3.2619	0.0011068
chr3.102471156	500	450	355	6	5.2028	-1.1588	0.35526	-3.2618	0.0011072
chr3.102483024	500	450	355	6	2.8852	1.1588	0.35526	3.2618	0.0011072
chr23.4225991	500	450	355	6	3.2214	-0.94629	0.29017	-3.2612	0.0011094
chr5.27680888	500	450	355	6	2.9385	1.1439	0.3508	3.2609	0.0011106
chr31.118312	500	450	355	6	2.8276	1.3558	0.41597	3.2595	0.0011161
chr3.69965832	500	450	355	6	2.7358	0.9849	0.3022	3.259	0.0011179
chr30.330373	500	450	355	6	3.1242	-0.78983	0.24246	-3.2576	0.0011236
chr13.24422507	500	450	355	6	2.6066	0.54557	0.16749	3.2573	0.0011247
chr19.5821224	500	450	355	6	2.5821	0.58463	0.17949	3.2571	0.0011255
chr3.101814143	500	450	355	6	3.3056	-0.56455	0.17333	-3.2571	0.0011256
chr4.18855295	500	450	355	6	4.1125	-0.67028	0.20592	-3.255	0.0011338
chr4.18858964	500	450	355	6	4.1125	-0.67028	0.20592	-3.255	0.0011338
chr4.18899993	500	450	355	6	4.1125	-0.67028	0.20592	-3.255	0.0011338
chr14.63339386	500	450	355	6	3.1819	-0.94606	0.2907	-3.2544	0.0011365
chr1.108352113	500	450	355	6	4.5918	-0.87917	0.27018	-3.2541	0.0011377
chr1.42558174	500	450	355	6	3.1101	-0.79604	0.24466	-3.2536	0.0011394
chr1.42564306	500	450	355	6	3.1101	-0.79604	0.24466	-3.2536	0.0011394
chr1.42567053	500	450	355	6	3.1101	-0.79604	0.24466	-3.2536	0.0011394
chr14.90914161	500	450	355	6	1.4619	0.86256	0.26511	3.2536	0.0011396
chr16.72902744	500	450	355	6	2.396	0.61048	0.18766	3.2531	0.0011417
chr4.43151678	500	450	355	6	3.0228	1.1022	0.33883	3.2528	0.0011426
chr1.126448818	500	450	355	6	2.7974	0.59474	0.18286	3.2525	0.001144
chr12.24779043	500	450	355	6	2.1268	0.59114	0.18178	3.2519	0.0011465
chr21.44079121	500	450	355	6	2.8788	0.97908	0.30109	3.2518	0.0011466
chr13.32848537	500	450	355	6	3.4296	-0.54709	0.16829	-3.251	0.0011501
chr17.35569857	500	450	355	6	2.8597	1.196	0.36793	3.2507	0.0011514
chr5.1714776	500	450	355	6	3.0367	-0.8728	0.26854	-3.2502	0.0011531
chr11.47990161	500	450	355	6	3.1254	-0.90573	0.27869	-3.2499	0.0011544
chr9.59856594	500	450	355	6	2.3341	0.55172	0.16977	3.2499	0.0011546
chr1.66533548	500	450	355	6	3.289	-0.59767	0.18391	-3.2497	0.0011552
chr1.101554588	500	450	355	6	3.1168	-1.0131	0.31175	-3.2497	0.0011554
chr1.101555599	500	450	355	6	3.1168	-1.0131	0.31175	-3.2497	0.0011554
chr16.5317264	500	450	355	6	2.6709	0.62032	0.19089	3.2496	0.0011558
chr3.20478241	500	450	355	6	3.019	-1.28	0.39403	-3.2484	0.0011606
chr14.78904560	500	450	355	6	3.392	-0.53977	0.16617	-3.2483	0.0011609
chr14.78911558	500	450	355	6	2.3125	0.53977	0.16617	3.2483	0.0011609
chr11.13495004	500	450	355	6	3.0458	-1.1663	0.3591	-3.2479	0.0011624
chr11.13505170	500	450	355	6	3.0458	-1.1663	0.3591	-3.2479	0.0011624
chr9.60568099	500	450	355	6	2.6452	0.56313	0.1734	3.2475	0.0011643
chr6.74741675	500	450	355	6	3.3502	-0.5611	0.17279	-3.2473	0.0011649
chr1.65716211	500	450	355	6	3.3494	-0.74319	0.2289	-3.2468	0.0011669
chr9.60845205	500	450	355	6	0.88729	1.0588	0.32611	3.2468	0.001167
chr25.36609629	500	450	355	6	3.4743	-0.53419	0.16455	-3.2463	0.0011691
chr9.59684360	500	450	355	6	2.8581	0.85593	0.26369	3.246	0.0011702
chr4.17507908	500	450	355	6	3.7641	-0.55042	0.16957	-3.246	0.0011704
chr6.82098217	500	450	355	6	3.274	-0.86219	0.26566	-3.2454	0.0011727
chr15.55657510	500	450	355	6	3.0273	-1.109	0.34177	-3.245	0.0011746
chr16.10714710	500	450	355	6	2.2113	0.54039	0.16657	3.2441	0.0011781
chr13.28953920	500	450	355	6	3.1817	-0.99966	0.30817	-3.2439	0.0011791
chr16.41157201	500	450	355	6	2.8514	1.3031	0.40172	3.2439	0.0011793
chr17.4948646	500	450	355	6	2.5534	0.65995	0.20345	3.2437	0.0011797
chr8.23792907	500	450	355	6	3.805	-0.58401	0.18005	-3.2436	0.0011804
chr14.59694075	500	450	355	6	4.3372	-0.72101	0.22241	-3.2418	0.0011878
chr14.59694437	500	450	355	6	4.3372	-0.72101	0.22241	-3.2418	0.0011878
chr9.59786843	500	450	355	6	2.863	0.83882	0.25879	3.2413	0.0011898
chr9.59794816	500	450	355	6	2.863	0.83882	0.25879	3.2413	0.0011898
chr9.20990007	500	450	355	6	3.633	-0.55519	0.1713	-3.2411	0.0011906
chrX.101745322	500	450	355	6	3.2694	-0.99476	0.30692	-3.2411	0.0011907
chr7.9728165	500	450	355	6	2.8762	0.69889	0.21574	3.2394	0.0011978
chr7.9791393	500	450	355	6	2.8762	0.69889	0.21574	3.2394	0.0011978
chr19.40281205	500	450	355	6	3.1147	-0.994	0.30689	-3.239	0.0011996
chr16.10749566	500	450	355	6	2.0716	0.58791	0.18163	3.2368	0.0012086
chr2.114070824	500	450	355	6	3.1536	-1.046	0.32318	-3.2368	0.0012089
chr13.33441746	500	450	355	6	2.9062	1.2129	0.37473	3.2367	0.0012094
chr12.7705113	500	450	355	6	2.6779	0.64094	0.19803	3.2366	0.0012096
chr14.6500078	500	450	355	6	3.2821	-0.52425	0.16201	-3.2359	0.0012127
chr9.59903320	500	450	355	6	2.7493	0.92916	0.28716	3.2357	0.0012136
chr4.106334845	500	450	355	6	3.221	-0.6116	0.18914	-3.2336	0.0012223
chr4.19125505	500	450	355	6	2.9139	1.1492	0.35545	3.233	0.001225
chr3.102141698	500	450	355	6	2.4762	0.63708	0.19708	3.2326	0.0012266
chr4.108191711	500	450	355	6	3.7043	-0.54234	0.16779	-3.2323	0.0012281
chr20.10867461	500	450	355	6	3.012	-1.2745	0.39448	-3.2309	0.0012339
chr27.37390840	500	450	355	6	2.6848	0.99738	0.30872	3.2307	0.0012348
chr3.54868179	500	450	355	6	2.6293	0.78828	0.244	3.2306	0.0012353
chr13.33347304	500	450	355	6	3.6733	-0.56348	0.17443	-3.2304	0.0012364
chr1.42104030	500	450	355	6	2.7448	0.79274	0.24542	3.2302	0.0012371
chr20.45367811	500	450	355	6	2.775	0.8131	0.25174	3.23	0.001238
chr19.12158133	500	450	355	6	3.2554	-0.6364	0.19705	-3.2296	0.0012394
chr18.67758756	500	450	355	6	2.6581	0.65867	0.20396	3.2294	0.0012406
chr4.42194510	500	450	355	6	2.7757	0.74379	0.23032	3.2293	0.0012409
chr29.31913075	500	450	355	6	2.658	0.60049	0.18596	3.2291	0.001242
chr16.5418489	500	450	355	6	2.8467	1.1426	0.35387	3.2288	0.0012432
chr11.60890844	500	450	355	6	3.6036	-0.53167	0.16467	-3.2287	0.0012436
chr3.85898997	500	450	355	6	2.7704	0.81998	0.25399	3.2284	0.001245
chr3.85904106	500	450	355	6	2.7704	0.81998	0.25399	3.2284	0.001245
chr3.85924537	500	450	355	6	2.7704	0.81998	0.25399	3.2284	0.001245
chr10.48071069	500	450	355	6	3	-1.0651	0.32994	-3.2283	0.0012454
chr7.83909643	500	450	355	6	3.5801	-0.55433	0.17174	-3.2277	0.0012481
chr23.33619940	500	450	355	6	3.0198	0.68349	0.21177	3.2275	0.0012486
chr23.33628223	500	450	355	6	3.0198	0.68349	0.21177	3.2275	0.0012486
chr26.32848245	500	450	355	6	2.7245	0.90348	0.27994	3.2275	0.0012489
chr17.6683511	500	450	355	6	2.3508	0.54798	0.16981	3.2269	0.0012514
chrX.9321324	500	450	355	6	2.9752	1.0011	0.31024	3.2268	0.0012517
chrX.9329720	500	450	355	6	2.9752	1.0011	0.31024	3.2268	0.0012517
chrX.9364454	500	450	355	6	2.9752	1.0011	0.31024	3.2268	0.0012517
chr8.87939632	500	450	355	6	3.1323	-1.2731	0.39459	-3.2263	0.0012541
chr5.42360510	500	450	355	6	3.1746	-0.87875	0.27238	-3.2262	0.0012544
chr20.14488451	500	450	355	6	2.7781	1.1576	0.35881	3.2261	0.0012549
chr19.12113801	500	450	355	6	3.2522	-0.63552	0.19701	-3.2258	0.001256
chr7.6194165	500	450	355	6	2.8842	1.5298	0.47424	3.2258	0.0012564
chr7.6195140	500	450	355	6	2.8842	1.5298	0.47424	3.2258	0.0012564
chr21.52620015	500	450	355	6	3.1382	-0.8938	0.27708	-3.2257	0.0012565
chr14.24628463	500	450	355	6	2.5208	0.66089	0.20489	3.2256	0.0012571
chr10.4150771	500	450	355	6	3.1088	-0.80418	0.24947	-3.2236	0.0012661
chr9.6493262	500	450	355	6	3.0239	-1.4984	0.46484	-3.2235	0.0012664
chr9.6496089	500	450	355	6	3.0239	-1.4984	0.46484	-3.2235	0.0012664
chr23.28665288	500	450	355	6	2.7019	0.62099	0.19269	3.2228	0.0012696
chr25.5460724	500	450	355	6	3.4925	-0.51951	0.1612	-3.2227	0.0012697
chr6.17704549	500	450	355	6	2.8356	0.80857	0.25098	3.2217	0.0012745
chr4.106348635	500	450	355	6	3.2011	-0.62445	0.19391	-3.2203	0.0012806
chr7.83910814	500	450	355	6	3.5668	-0.54583	0.1695	-3.2202	0.0012812
chr17.36464823	500	450	355	6	2.6752	0.8447	0.26242	3.2188	0.0012871
chr15.73950053	500	450	355	6	2.8331	0.88544	0.27509	3.2187	0.0012877
chr8.59122819	500	450	355	6	3.5503	-0.54249	0.16855	-3.2186	0.0012882
chr30.25051446	500	450	355	6	2.5784	0.55162	0.17143	3.2179	0.0012915
chr16.1452145	500	450	355	6	3.2241	-0.61356	0.19068	-3.2178	0.0012918
chr8.10773658	500	450	355	6	3.9531	-0.60409	0.1878	-3.2167	0.0012969
chr16.66802601	500	450	355	6	3.6719	-0.55439	0.17243	-3.2151	0.0013039
chr5.30474855	500	450	355	6	3.1545	-1.0742	0.33424	-3.2139	0.0013093
chr1.99997286	500	450	355	6	3.75	-0.55651	0.17321	-3.2128	0.0013143
chr3.102345633	500	450	355	6	5.1176	-1.1046	0.34384	-3.2125	0.0013157
chr14.76128537	500	450	355	6	2.6127	0.54812	0.17064	3.2121	0.0013178
chr18.68045236	500	450	355	6	2.6428	0.64993	0.20236	3.2118	0.0013193
chr22.4219567	500	450	355	6	3.1348	-1.2285	0.3825	-3.2117	0.0013195
chr1.25816352	500	450	355	6	2.8497	0.88763	0.27637	3.2117	0.0013196
chr16.1952063	500	450	355	6	3.0864	-0.83491	0.26001	-3.211	0.0013227
chr16.1955227	500	450	355	6	3.0864	-0.83491	0.26001	-3.211	0.0013227
chr16.1958767	500	450	355	6	3.0864	-0.83491	0.26001	-3.211	0.0013227
chr16.1963642	500	450	355	6	3.0864	-0.83491	0.26001	-3.211	0.0013227
chr16.1964485	500	450	355	6	3.0864	-0.83491	0.26001	-3.211	0.0013227
chr9.59673497	500	450	355	6	2.8787	0.84364	0.26274	3.2109	0.0013231
chr9.59679663	500	450	355	6	2.8787	0.84364	0.26274	3.2109	0.0013231
chr11.10378713	500	450	355	6	3.1744	-0.75358	0.23471	-3.2107	0.0013242
chr13.33374503	500	450	355	6	2.5438	0.55884	0.1741	3.2099	0.0013276
chr13.33380264	500	450	355	6	3.6615	-0.55884	0.1741	-3.2099	0.0013276
chr22.36570831	500	450	355	6	3.3717	-0.53533	0.16678	-3.2098	0.0013282
chr21.29730781	500	450	355	6	3.8134	-0.57972	0.18062	-3.2097	0.0013288
chr21.32230275	500	450	355	6	2.6835	0.52148	0.16248	3.2096	0.0013293
chr18.37061204	500	450	355	6	3.4786	-0.53529	0.16678	-3.2095	0.0013295
chr7.84173262	500	450	355	6	2.5512	0.53749	0.16751	3.2087	0.0013334
chr30.923199	500	450	355	6	3.515	-0.52138	0.1625	-3.2086	0.001334
chr13.33480258	500	450	355	6	2.6219	0.61105	0.19046	3.2083	0.0013352
chr19.12047463	500	450	355	6	2.099	0.56494	0.17614	3.2074	0.0013395
chr18.73925419	500	450	355	6	2.3297	0.53108	0.1656	3.2071	0.0013408
chr8.4646502	500	450	355	6	3.168	-0.8453	0.26363	-3.2064	0.0013439
chr3.95757615	500	450	355	6	3.0361	-0.69225	0.21591	-3.2062	0.0013448
chr1.79196413	500	450	355	6	3.3235	-0.56813	0.17719	-3.2062	0.0013449
chr4.18879489	500	450	355	6	3.6595	-0.50402	0.1572	-3.2062	0.0013451
chr1.97552977	500	450	355	6	2.7792	1.4217	0.44352	3.2054	0.0013487
chr2.69949376	500	450	355	6	2.869	1.077	0.33603	3.2051	0.0013499
chr2.109596812	500	450	355	6	3.2889	-0.69357	0.21641	-3.2048	0.0013514
chr27.37288757	500	450	355	6	2.7224	1.1172	0.34867	3.2042	0.0013544
chr27.37316939	500	450	355	6	2.7224	1.1172	0.34867	3.2042	0.0013544
chr1.76195307	500	450	355	6	3.2825	-0.70523	0.22012	-3.2039	0.0013557
chr30.25124494	500	450	355	6	2.4278	0.50803	0.15856	3.2039	0.0013557
chr1.108362280	500	450	355	6	4.5583	-0.84583	0.26402	-3.2036	0.001357
chr4.66845462	500	450	355	6	3.3217	-0.52072	0.16254	-3.2036	0.0013571
chr9.26199719	500	450	355	6	2.8913	-0.69856	0.21806	-3.2035	0.0013579
chr5.30490008	500	450	355	6	3.1652	-1.0161	0.31722	-3.2031	0.0013597
chr28.23184284	500	450	355	6	4.1309	-0.74329	0.23206	-3.203	0.00136
chr18.68049378	500	450	355	6	2.5216	0.53749	0.16783	3.2027	0.0013615
chr3.102009679	500	450	355	6	2.655	0.60576	0.18916	3.2023	0.0013631
chr3.102024031	500	450	355	6	3.8666	-0.60576	0.18916	-3.2023	0.0013631
chr1.100471932	500	450	355	6	2.484	0.66824	0.20873	3.2014	0.0013677
chr1.100472774	500	450	355	6	2.484	0.66824	0.20873	3.2014	0.0013677
chr18.16507513	500	450	355	6	3.7956	-0.59066	0.18453	-3.2009	0.0013701
chr22.39459888	500	450	355	6	2.4373	0.50416	0.15754	3.2002	0.0013735
chrX.5585095	500	450	355	6	3.5832	-0.81037	0.25324	-3.2	0.0013745
chr24.25829738	500	450	355	6	2.6662	0.55201	0.17251	3.1998	0.0013754
chr24.25833488	500	450	355	6	3.7702	-0.55201	0.17251	-3.1998	0.0013754
chr20.54796549	500	450	355	6	2.7491	0.62581	0.19561	3.1993	0.0013777
chr16.63784056	500	450	355	6	2.7488	0.74324	0.23245	3.1974	0.0013868
chr9.60433377	500	450	355	6	3.2535	-0.57671	0.18038	-3.1972	0.0013876
chrX.120114412	500	450	355	6	2.8333	0.77429	0.24222	3.1967	0.0013902
chr14.76099434	500	450	355	6	3.5224	-0.50748	0.15878	-3.1961	0.0013928
chr22.36477767	500	450	355	6	3.3016	-0.60227	0.18847	-3.1955	0.0013957
chr14.24969934	500	450	355	6	2.6586	0.62051	0.19421	3.195	0.0013981
chr3.95671856	500	450	355	6	3.0165	-0.69698	0.21815	-3.195	0.0013981
chr3.95704800	500	450	355	6	3.0165	-0.69698	0.21815	-3.195	0.0013981
chr3.95715968	500	450	355	6	1.6225	0.69698	0.21815	3.195	0.0013981
chr16.73046238	500	450	355	6	1.8782	0.64941	0.20326	3.195	0.0013983
chr3.89273465	500	450	355	6	2.6258	0.59614	0.18659	3.1949	0.0013987
chr27.38456404	500	450	355	6	3.18	-1.0552	0.33028	-3.1948	0.0013992
chr15.49857396	500	450	355	6	3.1853	-0.69815	0.21857	-3.1942	0.0014023
chr1.103021972	500	450	355	6	3.3729	-0.55312	0.17321	-3.1934	0.0014058
chr4.38564384	500	450	355	6	2.9304	-1.4548	0.45568	-3.1927	0.0014097
chr7.29158724	500	450	355	6	2.6291	0.53546	0.16774	3.1921	0.0014124
chrX.17378270	500	450	355	6	2.8047	0.84073	0.26347	3.191	0.0014179
chr15.79367259	500	450	355	6	3.5889	-0.51719	0.16213	-3.1901	0.0014224
chr18.67789361	500	450	355	6	2.6983	0.58385	0.18302	3.1901	0.0014224
chr22.42393073	500	450	355	6	3.2746	-0.9075	0.28454	-3.1893	0.001426
chr21.39456975	500	450	355	6	4.7914	-0.97439	0.30552	-3.1893	0.0014264
chr13.32414953	500	450	355	6	0.92713	1.0916	0.34229	3.189	0.0014276
chr1.45829374	500	450	355	6	3.3064	-0.63258	0.19837	-3.1888	0.0014284
chr1.75131099	500	450	355	6	3.398	-0.52272	0.16393	-3.1887	0.0014291
chr4.43864822	500	450	355	6	2.9024	1.1486	0.36028	3.1881	0.0014321
chr6.82498177	500	450	355	6	3.3192	-0.74166	0.23265	-3.1879	0.001433
chr7.4301114	500	450	355	6	2.7401	1.2566	0.39417	3.1879	0.0014333
chr29.31820513	500	450	355	6	2.7534	0.57109	0.17916	3.1876	0.0014344
chr6.57136473	500	450	355	6	3.4708	-0.5332	0.1673	-3.1871	0.0014372
chr18.5662096	500	450	355	6	3.7013	-0.55312	0.17356	-3.187	0.0014377
chr18.5700100	500	450	355	6	2.595	0.55312	0.17356	3.187	0.0014377
chr1.104887269	500	450	355	6	3.14	-1.0968	0.3442	-3.1865	0.00144
chr1.102729876	500	450	355	6	4.3992	-0.84368	0.26479	-3.1862	0.0014417
chr21.52581748	500	450	355	6	3.1342	-0.91571	0.28745	-3.1856	0.0014443
chr21.52585217	500	450	355	6	3.1342	-0.91571	0.28745	-3.1856	0.0014443
chr18.71844121	500	450	355	6	1.9863	0.67628	0.21238	3.1843	0.001451
chr22.36623633	500	450	355	6	3.2803	-0.5196	0.16318	-3.1843	0.0014512
chr2.112453185	500	450	355	6	2.7008	1.1659	0.36624	3.1834	0.0014558
chr28.3656595	500	450	355	6	3.4312	-0.50144	0.15754	-3.1828	0.0014584
chr1.100254745	500	450	355	6	2.6826	0.56956	0.179	3.182	0.0014626
chr1.100254887	500	450	355	6	3.8217	-0.56956	0.179	-3.182	0.0014626
chr22.33693859	500	450	355	6	2.6555	0.68547	0.21542	3.182	0.0014628
chr1.12724652	500	450	355	6	2.7474	0.84877	0.26677	3.1816	0.0014645
chr14.65195264	500	450	355	6	3.0738	-1.2319	0.38721	-3.1816	0.0014649
chr17.35652588	500	450	355	6	2.8452	1.0507	0.33031	3.181	0.0014675
chr19.41238063	500	450	355	6	3.1792	-0.95343	0.2998	-3.1803	0.0014714
chr1.77087286	500	450	355	6	3.168	-0.72043	0.22658	-3.1796	0.001475
chr4.40857734	500	450	355	6	2.9046	0.96194	0.30254	3.1796	0.001475
chr3.102316964	500	450	355	6	3.2869	-0.54746	0.17218	-3.1795	0.0014752
chr16.66801857	500	450	355	6	3.6823	-0.56219	0.17682	-3.1794	0.0014756
chr14.76809338	500	450	355	6	3.087	-1.0119	0.31826	-3.1794	0.0014759
chr26.30888899	500	450	355	6	3.4559	-0.51375	0.16162	-3.1788	0.0014787
chr10.933419	500	450	355	6	3.1829	-0.65639	0.20651	-3.1785	0.0014804
chr10.933739	500	450	355	6	3.1829	-0.65639	0.20651	-3.1785	0.0014804
chr30.6731062	500	450	355	6	2.8452	0.97492	0.30672	3.1785	0.0014804
chr20.11658991	500	450	355	6	3.0473	-1.2213	0.38436	-3.1774	0.0014861
chr3.12681680	500	450	355	6	2.5052	0.55282	0.17399	3.1773	0.0014863
chr25.17890531	500	450	355	6	3.1949	-0.68595	0.21593	-3.1767	0.0014894
chr15.73734165	500	450	355	6	2.5056	0.5143	0.16193	3.1761	0.0014926
chr25.2018906	500	450	355	6	4.1055	-0.6766	0.21306	-3.1756	0.0014953
chr25.2021303	500	450	355	6	2.7523	0.6766	0.21306	3.1756	0.0014953
chr25.2043055	500	450	355	6	4.1055	-0.6766	0.21306	-3.1756	0.0014953
chr9.59591590	500	450	355	6	2.8881	0.81587	0.25693	3.1755	0.0014957
chr9.59633618	500	450	355	6	2.8881	0.81587	0.25693	3.1755	0.0014957
chr9.59641859	500	450	355	6	2.8881	0.81587	0.25693	3.1755	0.0014957
chr9.59644752	500	450	355	6	2.8881	0.81587	0.25693	3.1755	0.0014957
chr9.59647388	500	450	355	6	2.8881	0.81587	0.25693	3.1755	0.0014957
chr9.59650040	500	450	355	6	2.8881	0.81587	0.25693	3.1755	0.0014957
chr9.59650668	500	450	355	6	2.8881	0.81587	0.25693	3.1755	0.0014957
chr7.31734788	500	450	355	6	3.2336	-0.70386	0.22172	-3.1745	0.0015007
chr30.25106810	500	450	355	6	2.522	0.57615	0.18153	3.1738	0.0015043
chr22.35506536	500	450	355	6	2.9576	1.3031	0.41062	3.1735	0.0015061
chr17.6273094	500	450	355	6	3.456	-0.5413	0.17058	-3.1733	0.0015069
chr17.6295648	500	450	355	6	3.456	-0.5413	0.17058	-3.1733	0.0015069
chr22.36626087	500	450	355	6	3.3889	-0.52045	0.16401	-3.1732	0.0015075
chr22.36626284	500	450	355	6	3.3889	-0.52045	0.16401	-3.1732	0.0015075
chr1.76937743	500	450	355	6	3.5326	-0.51488	0.16226	-3.1731	0.0015082
chr9.55695120	500	450	355	6	3.0442	-0.70715	0.22286	-3.1731	0.0015083
chr13.3646969	500	450	355	6	4.1429	-0.68415	0.21564	-3.1727	0.0015104
chr15.65916097	500	450	355	6	3.3359	-0.936	0.29503	-3.1726	0.001511
chr19.12198760	500	450	355	6	3.2552	-0.61275	0.19315	-3.1724	0.0015119
chr19.12199162	500	450	355	6	2.0297	0.61275	0.19315	3.1724	0.0015119
chr19.12202674	500	450	355	6	2.0297	0.61275	0.19315	3.1724	0.0015119
chr19.12205218	500	450	355	6	2.0297	0.61275	0.19315	3.1724	0.0015119
chr22.36842574	500	450	355	6	3.389	-0.67863	0.21394	-3.1721	0.0015134
chr2.113886574	500	450	355	6	3.2103	-0.91574	0.28882	-3.1706	0.0015212
chr22.36722898	500	450	355	6	3.3066	-0.5658	0.17845	-3.1706	0.0015215
chr1.99975453	500	450	355	6	3.7502	-0.5557	0.1753	-3.17	0.0015244
chr22.35914128	500	450	355	6	2.603	0.52303	0.16501	3.1697	0.0015259
chr13.23053661	500	450	355	6	3.1297	-0.60577	0.1912	-3.1683	0.0015335
chr1.81067644	500	450	355	6	3.2383	-0.88472	0.27934	-3.1672	0.0015392
chr4.106395284	500	450	355	6	3.2814	-0.64767	0.20454	-3.1665	0.0015428
chr29.3559434	500	450	355	6	2.593	0.56329	0.17789	3.1664	0.0015433
chr1.12693539	500	450	355	6	2.7321	0.99335	0.31372	3.1664	0.0015434
chr1.12715608	500	450	355	6	2.7321	0.99335	0.31372	3.1664	0.0015434
chr1.12728702	500	450	355	6	2.7321	0.99335	0.31372	3.1664	0.0015434
chr1.12756961	500	450	355	6	2.7321	0.99335	0.31372	3.1664	0.0015434
chr1.12779239	500	450	355	6	2.7321	0.99335	0.31372	3.1664	0.0015434
chr3.95725546	500	450	355	6	3.0333	-0.68013	0.2148	-3.1664	0.0015436
chr16.327390	500	450	355	6	4.515	-0.8209	0.2593	-3.1658	0.0015465
chr7.29740559	500	450	355	6	2.918	0.86134	0.27208	3.1657	0.0015469
chr7.29757537	500	450	355	6	2.918	0.86134	0.27208	3.1657	0.0015469
chr7.29776857	500	450	355	6	2.918	0.86134	0.27208	3.1657	0.0015469
chr7.29794440	500	450	355	6	2.918	0.86134	0.27208	3.1657	0.0015469
chr30.27270164	500	450	355	6	3.4204	-0.56244	0.17771	-3.165	0.0015511
chr2.70090648	500	450	355	6	2.6554	0.66023	0.20862	3.1647	0.0015523
chr11.56890468	500	450	355	6	3.4548	-0.54242	0.17143	-3.1641	0.0015554
chr9.59684122	500	450	355	6	2.6394	0.6642	0.20992	3.1641	0.0015556
chr19.998307	500	450	355	6	3.1794	-0.76862	0.24295	-3.1637	0.0015576
chr6.18002767	500	450	355	6	2.6824	0.61465	0.19432	3.1631	0.0015612
chr29.2478973	500	450	355	6	3.6404	-0.55421	0.17521	-3.163	0.0015614
chr31.14340980	500	450	355	6	2.0208	0.58128	0.18378	3.1629	0.0015621
chr29.31677176	500	450	355	6	2.7093	0.5194	0.16424	3.1625	0.0015642
chr22.35499742	500	450	355	6	4.113	-0.68105	0.21538	-3.162	0.0015667
chr22.35506603	500	450	355	6	2.7509	0.68105	0.21538	3.162	0.0015667
chr29.31679123	500	450	355	6	2.691	0.5148	0.16283	3.1616	0.0015691
chr24.26793545	500	450	355	6	3.0287	-1.1236	0.35541	-3.1614	0.0015699
chr19.18872228	500	450	355	6	3.3692	-0.59302	0.18762	-3.1608	0.0015733
chr4.47622232	500	450	355	6	4.3318	-0.76015	0.24049	-3.1608	0.0015733
chr1.47900101	500	450	355	6	3.1273	-0.6404	0.20262	-3.1607	0.0015742
chr20.13371841	500	450	355	6	1.8552	0.6273	0.19848	3.1605	0.0015749
chr2.58469779	500	450	355	6	3.95	-0.65117	0.20604	-3.1604	0.0015754
chr16.66794358	500	450	355	6	3.6751	-0.5516	0.17456	-3.1599	0.0015783
chr5.92222819	500	450	355	6	2.3675	0.52261	0.16539	3.1599	0.0015783
chr9.60424645	500	450	355	6	3.0408	-0.88033	0.27862	-3.1596	0.0015797
chr9.60443707	500	450	355	6	1.2802	0.88033	0.27862	3.1596	0.0015797
chr9.60457224	500	450	355	6	1.2802	0.88033	0.27862	3.1596	0.0015797
chr1.96598728	500	450	355	6	2.738	0.68417	0.21656	3.1592	0.0015818
chr1.108247958	500	450	355	6	3.5609	-0.53889	0.17058	-3.1591	0.0015823
chr9.60450736	500	450	355	6	2.2094	0.595	0.18844	3.1574	0.0015916
chr3.102112610	500	450	355	6	3.3744	-0.55837	0.17692	-3.1561	0.0015989
chr4.17589764	500	450	355	6	4.288	-0.73794	0.23381	-3.1561	0.0015989
chr1.72123686	500	450	355	6	3.8432	-0.55963	0.17732	-3.1561	0.0015991
chr19.12222358	500	450	355	6	2.0285	0.61557	0.19506	3.1558	0.0016006
chr3.102004279	500	450	355	6	2.6617	0.60001	0.19014	3.1556	0.0016015
chr30.193112	500	450	355	6	3.4869	-0.5459	0.173	-3.1554	0.0016025
chr1.79149129	500	450	355	6	3.6592	-0.56131	0.17793	-3.1547	0.0016068
chr4.106480071	500	450	355	6	3.3433	-0.57344	0.18178	-3.1545	0.0016078
chr9.60290198	500	450	355	6	3.5434	-0.52781	0.16738	-3.1534	0.0016138
chrX.31297908	500	450	355	6	2.8406	0.8522	0.27032	3.1525	0.0016187
chr27.18408880	500	450	355	6	3.1745	-1.1354	0.36024	-3.1517	0.0016232
chr16.5458841	500	450	355	6	2.6527	0.61922	0.19651	3.151	0.001627
chr17.6537632	500	450	355	6	2.3324	0.54402	0.17266	3.1509	0.0016276
chr7.90162337	500	450	355	6	2.1922	0.54564	0.17321	3.1501	0.0016319
chr7.90162995	500	450	355	6	2.1922	0.54564	0.17321	3.1501	0.0016319
chr30.24418879	500	450	355	6	2.4337	0.53235	0.169	3.1501	0.0016321
chr20.11575987	500	450	355	6	3.1018	-1.1279	0.35808	-3.15	0.0016329
chr28.3941321	500	450	355	6	3.1884	-0.82068	0.26054	-3.15	0.0016329
chr27.39017533	500	450	355	6	2.6902	0.51511	0.16356	3.1493	0.0016365
chr18.64956065	500	450	355	6	2.7725	1.0245	0.32533	3.1491	0.0016375
chr6.74799553	500	450	355	6	2.6777	0.56052	0.178	3.149	0.0016382
chr23.38060908	500	450	355	6	1.563	0.84604	0.2687	3.1486	0.0016403
chr23.3460088	500	450	355	6	2.4944	0.59048	0.18755	3.1484	0.0016416
chr31.7813445	500	450	355	6	3.4911	-0.55393	0.17595	-3.1482	0.0016426
chr16.5502909	500	450	355	6	2.8478	1.0576	0.33596	3.1479	0.0016445
chr16.5511387	500	450	355	6	2.8478	1.0576	0.33596	3.1479	0.0016445
chr1.174224180	500	450	355	6	3.1182	-1.0021	0.31834	-3.1479	0.0016445
chr9.59845917	500	450	355	6	1.521	0.77739	0.24699	3.1475	0.0016465
chr9.59856266	500	450	355	6	1.521	0.77739	0.24699	3.1475	0.0016465
chr18.67988387	500	450	355	6	2.6497	0.63454	0.20162	3.1472	0.0016486
chrX.120777823	500	450	355	6	1.2954	0.87382	0.27767	3.1469	0.00165
chr13.37882019	500	450	355	6	3.1052	-1.1185	0.35544	-3.1468	0.0016506
chr16.2219600	500	450	355	6	2.9181	-0.80757	0.25664	-3.1467	0.0016514
chr29.33403383	500	450	355	6	2.7728	0.70668	0.22459	3.1465	0.0016521
chr29.33433094	500	450	355	6	2.7728	0.70668	0.22459	3.1465	0.0016521
chr29.33496573	500	450	355	6	2.7728	0.70668	0.22459	3.1465	0.0016521
chr29.33532309	500	450	355	6	2.7728	0.70668	0.22459	3.1465	0.0016521
chr7.91754231	500	450	355	6	2.5624	0.52675	0.16743	3.1462	0.0016543
chr7.91762098	500	450	355	6	3.6159	-0.52675	0.16743	-3.1462	0.0016543
chr2.69897775	500	450	355	6	3.5443	-0.49901	0.15863	-3.1458	0.0016565
chr15.26008588	500	450	355	6	3.1472	-0.95587	0.30387	-3.1457	0.0016571
chr15.63127639	500	450	355	6	2.0101	0.62179	0.19777	3.144	0.0016664
chr16.10749485	500	450	355	6	2.0781	0.57411	0.18261	3.1439	0.001667
chr20.11226585	500	450	355	6	3.1748	-0.75723	0.24091	-3.1432	0.0016709
chr9.60438762	500	450	355	6	3.1032	-0.60937	0.19387	-3.1432	0.0016713
chr1.42551017	500	450	355	6	3.1263	-0.74838	0.23811	-3.1429	0.0016726
chr30.16148583	500	450	355	6	2.4703	0.51662	0.16438	3.1428	0.0016737
chr2.95672346	500	450	355	6	3.1728	-0.54382	0.17304	-3.1427	0.0016739
chr14.88698971	500	450	355	6	3.5372	-0.51634	0.16435	-3.1417	0.00168
chr6.44105679	500	450	355	6	3.1551	-0.91883	0.29257	-3.1406	0.0016861
chr1.46747132	500	450	355	6	3.4116	-0.55697	0.17735	-3.1405	0.0016865
chr4.19059428	500	450	355	6	4.1095	-0.68654	0.21865	-3.1398	0.0016904
chr4.13875252	500	450	355	6	2.7007	0.98582	0.31398	3.1397	0.0016911
chr11.53631477	500	450	355	6	3.2359	-0.59566	0.18973	-3.1396	0.001692
chr30.851579	500	450	355	6	3.183	-1.0846	0.34546	-3.1395	0.0016921
chr30.874222	500	450	355	6	3.183	-1.0846	0.34546	-3.1395	0.0016921
chr30.928029	500	450	355	6	3.183	-1.0846	0.34546	-3.1395	0.0016921
chr30.976133	500	450	355	6	3.183	-1.0846	0.34546	-3.1395	0.0016921
chr7.12604087	500	450	355	6	3.3616	-0.71931	0.22917	-3.1388	0.0016966
chr30.211705	500	450	355	6	3.6835	-0.61202	0.19502	-3.1383	0.0016992
chr1.99980306	500	450	355	6	3.7259	-0.54344	0.17317	-3.1382	0.0016999
chr1.99987054	500	450	355	6	3.7259	-0.54344	0.17317	-3.1382	0.0016999
chr15.73701149	500	450	355	6	2.7503	1.246	0.39706	3.1381	0.0017006
chr1.76177736	500	450	355	6	3.3763	-0.55394	0.17653	-3.1379	0.0017019
chr9.60256112	500	450	355	6	3.035	-0.87189	0.2779	-3.1375	0.0017041
chr9.60260230	500	450	355	6	1.2912	0.87189	0.2779	3.1375	0.0017041
chr9.56501930	500	450	355	6	5.2429	-1.1616	0.37025	-3.1373	0.0017053
chr1.86117277	500	450	355	6	3.2908	-0.82776	0.26386	-3.1371	0.0017062
chrX.120886157	500	450	355	6	2.8255	0.9153	0.29177	3.1371	0.0017064
chr14.76816591	500	450	355	6	3.1728	-0.69237	0.22071	-3.137	0.0017068
chr30.3897373	500	450	355	6	1.5367	0.83645	0.26667	3.1366	0.001709
chr2.113598433	500	450	355	6	3.2647	-0.60812	0.19388	-3.1365	0.0017095
chr22.36505214	500	450	355	6	3.4037	-0.54393	0.17342	-3.1365	0.0017097
chr18.67354990	500	450	355	6	2.9137	1.0872	0.34665	3.1364	0.0017102
chr3.99089821	500	450	355	6	3.2465	-0.65222	0.20795	-3.1364	0.0017103
chr19.26382194	500	450	355	6	2.8893	1.4552	0.46397	3.1364	0.0017106
chr10.1072065	500	450	355	6	2.8761	1.0651	0.33964	3.1361	0.0017121
chr3.100507001	500	450	355	6	3.1733	-0.71456	0.22785	-3.1361	0.0017124
chr1.91540317	500	450	355	6	3.1914	-1.0697	0.34114	-3.1356	0.0017152
chr4.107758090	500	450	355	6	3.3901	-0.59547	0.18991	-3.1355	0.0017154
chr30.2457970	500	450	355	6	3.1939	-0.52384	0.16709	-3.1351	0.0017177
chr1.54477062	500	450	355	6	2.8935	1.2843	0.40966	3.1351	0.0017178
chrX.80421835	500	450	355	6	3.0602	-1.0456	0.3335	-3.1351	0.0017178
chrX.120150890	500	450	355	6	2.8419	0.75777	0.24172	3.1349	0.0017192
chrX.120173951	500	450	355	6	2.8419	0.75777	0.24172	3.1349	0.0017192
chrX.120186770	500	450	355	6	2.8419	0.75777	0.24172	3.1349	0.0017192
chrX.120209504	500	450	355	6	2.8419	0.75777	0.24172	3.1349	0.0017192
chrX.5325147	500	450	355	6	3.2468	-0.71241	0.22725	-3.1349	0.0017193
chr12.7805615	500	450	355	6	2.5226	0.50018	0.15959	3.1341	0.0017235
chr7.29994947	500	450	355	6	2.9516	0.85183	0.2718	3.134	0.0017242
chr22.36597006	500	450	355	6	3.4126	-0.51609	0.16469	-3.1337	0.0017261
chrX.120206446	500	450	355	6	2.824	0.6611	0.21099	3.1333	0.0017285
chr13.3694677	500	450	355	6	2.79	0.76252	0.24336	3.1333	0.0017286
chr13.3727529	500	450	355	6	2.79	0.76252	0.24336	3.1333	0.0017286
chr13.3755010	500	450	355	6	2.79	0.76252	0.24336	3.1333	0.0017286
chr1.71933280	500	450	355	6	3.2633	-0.62162	0.19844	-3.1326	0.0017328
chr1.91435808	500	450	355	6	3.0757	-0.9437	0.30129	-3.1322	0.0017349
chr13.33370012	500	450	355	6	2.6973	0.61727	0.19708	3.132	0.0017361
chr6.45588800	500	450	355	6	3.1884	-1.0718	0.34225	-3.1317	0.0017378
chr22.36742289	500	450	355	6	2.7543	0.74017	0.23647	3.1301	0.0017476
chr4.42210843	500	450	355	6	2.7776	0.71554	0.22861	3.13	0.001748
chr4.42220499	500	450	355	6	2.7776	0.71554	0.22861	3.13	0.001748
chr16.72762826	500	450	355	6	2.7819	0.86751	0.27716	3.13	0.0017483
chr6.76262817	500	450	355	6	3.2465	-0.56971	0.18202	-3.1298	0.001749
chr30.28579974	500	450	355	6	2.6861	0.55494	0.17731	3.1297	0.00175
chr20.10816390	500	450	355	6	3.9947	-0.64115	0.20488	-3.1294	0.0017515
chr2.42207673	500	450	355	6	4.0981	-0.63322	0.20242	-3.1282	0.0017587
chr21.43157298	500	450	355	6	3.0246	-0.9525	0.3045	-3.128	0.0017598
chr28.6744417	500	450	355	6	3.1878	-0.62564	0.20003	-3.1277	0.0017616
chr8.15800089	500	450	355	6	3.1956	-0.57327	0.1833	-3.1275	0.0017632
chr9.59661496	500	450	355	6	3.1305	-0.60393	0.19313	-3.127	0.0017658
chr1.66525078	500	450	355	6	2.1103	0.57818	0.1849	3.127	0.0017662
chr4.106453284	500	450	355	6	3.2375	-0.64043	0.20482	-3.1268	0.0017674
chr30.3713498	500	450	355	6	2.0334	0.63329	0.20255	3.1265	0.001769
chr30.3716202	500	450	355	6	3.2999	-0.63329	0.20255	-3.1265	0.001769
chr22.42370647	500	450	355	6	3.2694	-0.97602	0.31221	-3.1261	0.0017712
chr11.22167657	500	450	355	6	3.3428	-0.51972	0.16626	-3.1259	0.0017726
chr11.22203464	500	450	355	6	3.3428	-0.51972	0.16626	-3.1259	0.0017726
chr11.22224826	500	450	355	6	3.3428	-0.51972	0.16626	-3.1259	0.0017726
chr18.66014880	500	450	355	6	3.4652	-0.55545	0.17769	-3.1259	0.0017726
chr13.28959588	500	450	355	6	3.1635	-0.89341	0.28582	-3.1258	0.0017734
chr4.106399180	500	450	355	6	3.2174	-0.64883	0.20759	-3.1255	0.001775
chr17.72851402	500	450	355	6	3.1296	-0.84116	0.26915	-3.1252	0.0017768
chr6.40747722	500	450	355	6	3.2425	-0.92134	0.2949	-3.1242	0.0017829
chr7.83882020	500	450	355	6	3.4194	-0.52106	0.16679	-3.1241	0.0017838
chr10.19320512	500	450	355	6	3.3341	-0.63829	0.20433	-3.1238	0.0017854
chr18.67602082	500	450	355	6	2.8251	1.2041	0.38556	3.1231	0.0017898
chr14.6501863	500	450	355	6	1.9797	0.61779	0.19783	3.1229	0.0017909
chr16.72535533	500	450	355	6	2.7538	0.93226	0.29854	3.1228	0.0017914
chr16.72540822	500	450	355	6	2.7538	0.93226	0.29854	3.1228	0.0017914
chr16.72542205	500	450	355	6	2.7538	0.93226	0.29854	3.1228	0.0017914
chr4.17764554	500	450	355	6	4.0975	-0.66195	0.212	-3.1224	0.0017938
chr9.56377681	500	450	355	6	2.8976	1.1708	0.37503	3.122	0.0017961
chr5.74479500	500	450	355	6	3.0786	-0.68979	0.22095	-3.122	0.0017965
chr16.86086602	500	450	355	6	2.5455	0.53466	0.17127	3.1217	0.0017979
chr14.64080759	500	450	355	6	3.086	-1.0801	0.34602	-3.1216	0.0017986
chr3.57977196	500	450	355	6	2.0277	0.66592	0.21334	3.1214	0.0018002
chr19.12104103	500	450	355	6	1.9339	0.62039	0.19881	3.1206	0.0018051
chr1.130458686	500	450	355	6	2.8194	0.86099	0.27593	3.1203	0.0018068
chr22.5825948	500	450	355	6	3.0221	-0.78148	0.25051	-3.1196	0.001811
chr4.106319123	500	450	355	6	3.1884	-0.56628	0.18153	-3.1195	0.0018115
chr20.13405676	500	450	355	6	2.9975	-0.752	0.24107	-3.1195	0.0018118
chr14.84239391	500	450	355	6	2.8531	0.80811	0.25908	3.1192	0.0018133
chr6.28340583	500	450	355	6	3.1665	-0.65421	0.20974	-3.1191	0.0018138
chr20.14362791	500	450	355	6	5.1535	-1.2056	0.38659	-3.1185	0.0018177
chr20.14363843	500	450	355	6	2.7423	1.2056	0.38659	3.1185	0.0018177
chr20.14365740	500	450	355	6	2.7423	1.2056	0.38659	3.1185	0.0018177
chr20.14368220	500	450	355	6	5.1535	-1.2056	0.38659	-3.1185	0.0018177
chr20.14368458	500	450	355	6	5.1535	-1.2056	0.38659	-3.1185	0.0018177
chr20.14389456	500	450	355	6	2.7423	1.2056	0.38659	3.1185	0.0018177
chr20.14408119	500	450	355	6	5.1535	-1.2056	0.38659	-3.1185	0.0018177
chr16.63773415	500	450	355	6	3.2372	-0.56226	0.1803	-3.1184	0.0018186
chr19.11449529	500	450	355	6	3.1786	-0.79135	0.25377	-3.1183	0.0018189
chr17.6758517	500	450	355	6	2.3331	0.56546	0.18137	3.1177	0.0018224
chr17.6780643	500	450	355	6	2.3331	0.56546	0.18137	3.1177	0.0018224
chr17.6785377	500	450	355	6	2.3331	0.56546	0.18137	3.1177	0.0018224
chr19.12275532	500	450	355	6	1.9914	0.61696	0.19794	3.117	0.0018272
chr19.12284767	500	450	355	6	3.2253	-0.61696	0.19794	-3.117	0.0018272
chr19.12287080	500	450	355	6	1.9914	0.61696	0.19794	3.117	0.0018272
chr19.12292405	500	450	355	6	3.2253	-0.61696	0.19794	-3.117	0.0018272
chr7.6461082	500	450	355	6	2.9297	0.87952	0.28218	3.1169	0.0018277
chr1.86219093	500	450	355	6	2.652	0.66377	0.21296	3.1169	0.0018279
chr1.86246701	500	450	355	6	2.652	0.66377	0.21296	3.1169	0.0018279
chr1.86259210	500	450	355	6	2.652	0.66377	0.21296	3.1169	0.0018279
chr3.95722736	500	450	355	6	1.6791	0.67288	0.2159	3.1167	0.0018291
chr5.94725189	500	450	355	6	3.6494	-0.52021	0.16692	-3.1165	0.0018303
chr9.60343656	500	450	355	6	1.2911	0.8784	0.28188	3.1162	0.0018318
chr30.6724324	500	450	355	6	2.8659	0.6693	0.2148	3.1159	0.0018337
chr4.105725546	500	450	355	6	3.202	-0.65351	0.20975	-3.1157	0.0018351
chr21.30389630	500	450	355	6	2.7438	0.85604	0.27477	3.1154	0.0018367
chr15.74320791	500	450	355	6	2.8225	0.80162	0.25731	3.1154	0.0018369
chr3.53559041	500	450	355	6	3.0681	-0.84285	0.27056	-3.1153	0.0018379
chr8.75762411	500	450	355	6	3.5226	-0.51971	0.16684	-3.115	0.0018395
chr27.19490200	500	450	355	6	2.6229	0.46278	0.14857	3.115	0.0018398
chr7.84105766	500	450	355	6	2.3827	0.49473	0.15883	3.1148	0.0018405
chr13.33366020	500	450	355	6	2.5602	0.55248	0.17737	3.1148	0.0018407
chr1.42201742	500	450	355	6	2.4755	0.50612	0.16249	3.1147	0.0018411
chr16.9888313	500	450	355	6	2.3903	0.50678	0.16271	3.1146	0.0018422
chr14.89142821	500	450	355	6	3.7346	-0.63088	0.20257	-3.1144	0.0018433
chr27.37426108	500	450	355	6	2.6984	0.96936	0.31126	3.1143	0.0018437
chr27.37453940	500	450	355	6	2.6984	0.96936	0.31126	3.1143	0.0018437
chr27.37466858	500	450	355	6	2.6984	0.96936	0.31126	3.1143	0.0018437
chr27.37469856	500	450	355	6	2.6984	0.96936	0.31126	3.1143	0.0018437
chrX.20860409	500	450	355	6	3.1983	-0.80953	0.25996	-3.1141	0.0018451
chr1.65746253	500	450	355	6	3.1515	-1.2377	0.39745	-3.1141	0.0018453
chr19.977578	500	450	355	6	3.2444	-0.66775	0.21449	-3.1132	0.0018509
chr1.25811480	500	450	355	6	2.7651	1.039	0.33384	3.1123	0.0018562
chr1.25813373	500	450	355	6	2.7651	1.039	0.33384	3.1123	0.0018562
chr30.25124103	500	450	355	6	2.5358	0.56399	0.18125	3.1117	0.0018599
chr8.4567975	500	450	355	6	3.0835	-0.854	0.27447	-3.1115	0.0018614
chr22.16091535	500	450	355	6	2.5155	0.55533	0.17848	3.1115	0.0018616
chr7.91753635	500	450	355	6	3.5888	-0.52304	0.1681	-3.1115	0.0018616
chr7.91765097	500	450	355	6	3.5888	-0.52304	0.1681	-3.1115	0.0018616
chr16.72966520	500	450	355	6	3.165	-0.58842	0.18914	-3.111	0.0018646
chr6.28349759	500	450	355	6	3.1817	-0.66863	0.21495	-3.1106	0.0018672
chr11.56944962	500	450	355	6	3.3096	-0.53751	0.17281	-3.1104	0.001868
chr28.8482361	500	450	355	6	2.2427	0.53294	0.17137	3.11	0.0018711
chr30.1764202	500	450	355	6	3.681	-0.57423	0.18465	-3.1098	0.0018722
chr2.25534925	500	450	355	6	3.2773	-0.80368	0.25846	-3.1095	0.0018741
chr4.66904422	500	450	355	6	3.2891	-0.52976	0.17037	-3.1095	0.0018744
chr5.73052501	500	450	355	6	2.4884	0.51909	0.16694	3.1094	0.0018744
chr5.73057745	500	450	355	6	3.5266	-0.51909	0.16694	-3.1094	0.0018744
chr17.6798175	500	450	355	6	2.5241	0.53857	0.17321	3.1093	0.0018754
chr17.32088245	500	450	355	6	2.6743	0.71334	0.22943	3.1092	0.0018759
chr4.18815907	500	450	355	6	3.5401	-0.48467	0.1559	-3.109	0.0018775
chr23.28680410	500	450	355	6	2.6158	0.55955	0.18	3.1087	0.0018794
chr5.94664344	500	450	355	6	3.5264	-0.50369	0.16203	-3.1086	0.00188
chr28.3749296	500	450	355	6	3.3613	-0.53485	0.17208	-3.1082	0.0018824
chr22.36505315	500	450	355	6	3.5008	-0.54236	0.1745	-3.1081	0.0018829
chr11.14026836	500	450	355	6	3.6852	-0.54645	0.17582	-3.108	0.0018834
chr1.96653649	500	450	355	6	2.6492	0.61126	0.19669	3.1077	0.0018853
chr14.67475638	500	450	355	6	3.2978	-0.68036	0.21895	-3.1073	0.0018877
chr7.82170549	500	450	355	6	3.334	-0.60004	0.1931	-3.1074	0.0018877
chr16.340157	500	450	355	6	4.5022	-0.80706	0.25977	-3.1069	0.0018908
chr16.346803	500	450	355	6	4.5022	-0.80706	0.25977	-3.1069	0.0018908
chr22.38492166	500	450	355	6	3.3372	-0.5185	0.1669	-3.1066	0.0018924
chr3.18285630	500	450	355	6	1.5898	0.72221	0.23248	3.1065	0.001893
chr14.88950015	500	450	355	6	2.5781	0.57929	0.18648	3.1065	0.0018932
chr22.36463799	500	450	355	6	3.3003	-0.58553	0.1885	-3.1063	0.0018948
chr26.10876103	500	450	355	6	3.2506	-0.81149	0.26125	-3.1062	0.001895
chr13.31183487	500	450	355	6	3.4572	-0.54158	0.17436	-3.1061	0.0018954
chrX.17416566	500	450	355	6	2.7882	0.83082	0.2675	3.1059	0.0018972
chr14.84215831	500	450	355	6	2.7035	0.59565	0.1918	3.1056	0.001899
chr15.41310093	500	450	355	6	2.4116	0.5154	0.16597	3.1055	0.0018997
chr22.35910025	500	450	355	6	3.6351	-0.51197	0.16489	-3.1049	0.0019032
chr8.88237183	500	450	355	6	2.6093	0.65031	0.20945	3.1048	0.0019038
chr11.60879454	500	450	355	6	3.5169	-0.50831	0.16373	-3.1046	0.0019053
chr18.66955406	500	450	355	6	2.8537	1.1492	0.37018	3.1044	0.0019067
chr19.23486932	500	450	355	6	3.6706	-0.55596	0.17912	-3.1037	0.0019109
chr15.73711280	500	450	355	6	2.5058	0.50274	0.16201	3.1031	0.001915
chr2.70049675	500	450	355	6	2.6568	0.64123	0.20669	3.1024	0.0019197
chr15.80957964	500	450	355	6	2.815	0.85015	0.27403	3.1024	0.0019198
chr15.87905433	500	450	355	6	3.1445	-0.73167	0.23585	-3.1023	0.0019203
chr4.13622638	500	450	355	6	3.9267	-0.63132	0.20351	-3.1021	0.0019213
chr1.54166975	500	450	355	6	2.8291	1.0972	0.35375	3.1017	0.0019238
chr22.36569414	500	450	355	6	3.2733	-0.56872	0.18336	-3.1017	0.0019242
chr22.36574109	500	450	355	6	3.2733	-0.56872	0.18336	-3.1017	0.0019242
chr22.36609184	500	450	355	6	3.2733	-0.56872	0.18336	-3.1017	0.0019242
chr22.36673231	500	450	355	6	3.2733	-0.56872	0.18336	-3.1017	0.0019242
chr22.36677841	500	450	355	6	3.2733	-0.56872	0.18336	-3.1017	0.0019242
chr22.36752210	500	450	355	6	3.2733	-0.56872	0.18336	-3.1017	0.0019242
chr22.36778722	500	450	355	6	3.2733	-0.56872	0.18336	-3.1017	0.0019242
chr22.36810759	500	450	355	6	3.2733	-0.56872	0.18336	-3.1017	0.0019242
chr22.36825298	500	450	355	6	3.2733	-0.56872	0.18336	-3.1017	0.0019242
chr22.36825413	500	450	355	6	3.2733	-0.56872	0.18336	-3.1017	0.0019242
chr22.36830481	500	450	355	6	3.2733	-0.56872	0.18336	-3.1017	0.0019242
chr11.22095685	500	450	355	6	2.237	0.51273	0.16532	3.1015	0.0019257
chr11.22109844	500	450	355	6	2.237	0.51273	0.16532	3.1015	0.0019257
chr11.22112576	500	450	355	6	3.2624	-0.51273	0.16532	-3.1015	0.0019257
chr11.22114939	500	450	355	6	2.237	0.51273	0.16532	3.1015	0.0019257
chr17.6256128	500	450	355	6	3.4218	-0.52726	0.17005	-3.1007	0.0019308
chr25.5473025	500	450	355	6	3.4746	-0.50089	0.16155	-3.1004	0.0019323
chr18.71768875	500	450	355	6	1.9353	0.67957	0.21919	3.1004	0.0019327
chr30.28825232	500	450	355	6	2.8049	0.58138	0.18753	3.1002	0.0019341
chr8.76763562	500	450	355	6	3.6684	-0.55087	0.17769	-3.1001	0.0019344
chr8.76777494	500	450	355	6	3.6684	-0.55087	0.17769	-3.1001	0.0019344
chr25.36396890	500	450	355	6	2.6157	0.62089	0.20029	3.0999	0.0019357
chr13.5615773	500	450	355	6	0.89983	1.0676	0.34447	3.0992	0.0019407
chr17.6097755	500	450	355	6	3.4149	-0.52784	0.17033	-3.0989	0.0019426
chr14.59725955	500	450	355	6	4.3005	-0.69512	0.22432	-3.0988	0.0019428
chr14.59731616	500	450	355	6	4.3005	-0.69512	0.22432	-3.0988	0.0019428
chr19.12268832	500	450	355	6	3.2166	-0.58173	0.18776	-3.0982	0.0019467
chr1.65192206	500	450	355	6	3.3221	-0.96148	0.31033	-3.0982	0.0019468
chr19.12053915	500	450	355	6	3.1476	-0.6227	0.20099	-3.0981	0.0019479
chr11.22239354	500	450	355	6	2.4088	0.49616	0.16017	3.0977	0.0019504
chr8.66683283	500	450	355	6	3.3088	-0.54095	0.17464	-3.0976	0.0019511
chr4.47626740	500	450	355	6	4.501	-0.86014	0.2777	-3.0974	0.0019521
chr4.47673831	500	450	355	6	4.501	-0.86014	0.2777	-3.0974	0.0019521
chr30.18449110	500	450	355	6	2.6977	0.75058	0.24234	3.0973	0.0019532
chr28.9918686	500	450	355	6	3.1509	-0.66257	0.21395	-3.0968	0.0019565
chr28.6925867	500	450	355	6	2.5057	0.56065	0.18106	3.0965	0.0019581
chr22.2555599	500	450	355	6	3.3969	-0.49811	0.16087	-3.0964	0.0019587
chr22.2571739	500	450	355	6	3.3969	-0.49811	0.16087	-3.0964	0.0019587
chr22.2572385	500	450	355	6	2.4007	0.49811	0.16087	3.0964	0.0019587
chr22.2580667	500	450	355	6	3.3969	-0.49811	0.16087	-3.0964	0.0019587
chr2.69893743	500	450	355	6	3.5959	-0.4962	0.16025	-3.0964	0.0019587
chr19.12068950	500	450	355	6	1.9542	0.61566	0.19883	3.0964	0.001959
chr19.12069597	500	450	355	6	1.9542	0.61566	0.19883	3.0964	0.001959
chr30.1234538	500	450	355	6	3.623	-0.54442	0.17586	-3.0959	0.0019625
chr30.1236578	500	450	355	6	3.623	-0.54442	0.17586	-3.0959	0.0019625
chr30.1269878	500	450	355	6	3.623	-0.54442	0.17586	-3.0959	0.0019625
chr30.1293259	500	450	355	6	2.5342	0.54442	0.17586	3.0959	0.0019625
chr30.1304901	500	450	355	6	3.623	-0.54442	0.17586	-3.0959	0.0019625
chr11.19012958	500	450	355	6	2.6256	1.0251	0.33114	3.0958	0.0019631
chr8.76477598	500	450	355	6	3.0061	-0.85408	0.27589	-3.0957	0.0019635
chr16.5879399	500	450	355	6	2.4998	0.504	0.16284	3.0951	0.0019674
chr22.36635015	500	450	355	6	3.3546	-0.55848	0.18044	-3.095	0.001968
chr9.59881992	500	450	355	6	2.8246	1.1946	0.38599	3.0949	0.0019689
chr13.33071515	500	450	355	6	2.9424	1.1432	0.36945	3.0943	0.0019725
chr6.31876671	500	450	355	6	4.198	-0.76219	0.24632	-3.0943	0.0019728
chr1.93600618	500	450	355	6	2.9766	1.2003	0.38796	3.094	0.0019749
chr13.28587918	500	450	355	6	3.1349	-1.2243	0.39569	-3.094	0.001975
chr1.71832889	500	450	355	6	2.9458	0.94241	0.3046	3.0939	0.0019753
chr21.3403105	500	450	355	6	3.3562	-0.72163	0.23327	-3.0936	0.0019775
chr21.3421087	500	450	355	6	3.3562	-0.72163	0.23327	-3.0936	0.0019775
chr21.3433011	500	450	355	6	3.3562	-0.72163	0.23327	-3.0936	0.0019775
chr22.36722734	500	450	355	6	3.2927	-0.55464	0.1793	-3.0935	0.0019783
chr3.8634169	500	450	355	6	2.7998	0.57701	0.18653	3.0935	0.0019784
chr3.51940286	500	450	355	6	3.1909	-0.93931	0.30365	-3.0934	0.0019787
chr23.52003677	500	450	355	6	2.7904	0.79326	0.25654	3.0922	0.0019867
chrX.57481690	500	450	355	6	3.0689	-1.1468	0.37092	-3.0919	0.0019889
chr29.31755638	500	450	355	6	2.6743	0.58737	0.18997	3.0918	0.0019892
chr1.96158138	500	450	355	6	2.6483	0.53035	0.17157	3.0911	0.0019943
chr1.156022050	500	450	355	6	3.2212	-1.006	0.3255	-3.0908	0.0019964
chr24.3896166	500	450	355	6	2.1016	0.62569	0.20247	3.0903	0.0019995
chr24.3816426	500	450	355	6	1.9784	0.65383	0.21159	3.0901	0.0020008
chr19.6232294	500	450	355	6	3.8304	-0.56777	0.18374	-3.09	0.0020014
chr4.44860576	500	450	355	6	2.4753	0.51463	0.16655	3.0899	0.0020021
chrX.11428441	500	450	355	6	3.3783	-0.92626	0.29977	-3.0899	0.0020025
chr1.86193215	500	450	355	6	2.6469	0.65463	0.21187	3.0898	0.0020027
chr25.33144521	500	450	355	6	3.7461	-0.55946	0.18107	-3.0897	0.0020037
chr6.40645656	500	450	355	6	3.1827	-0.72286	0.23397	-3.0896	0.0020045
chr20.10910983	500	450	355	6	2.9708	-0.96171	0.3113	-3.0893	0.0020062
chr6.20809037	500	450	355	6	1.7568	0.72826	0.23576	3.089	0.0020083
chr2.42114259	500	450	355	6	4.1276	-0.64795	0.20982	-3.0882	0.0020138
chr6.76085972	500	450	355	6	2.7816	0.58611	0.18981	3.0879	0.0020159
chr4.17671012	500	450	355	6	4.374	-0.7878	0.25514	-3.0877	0.002017
chr25.18717045	500	450	355	6	3.1469	-0.77434	0.25081	-3.0873	0.0020199
chr4.107834750	500	450	355	6	3.3879	-0.50407	0.16328	-3.0872	0.0020208
chr18.5645438	500	450	355	6	3.6639	-0.53374	0.17293	-3.0864	0.002026
chr18.5645938	500	450	355	6	3.6639	-0.53374	0.17293	-3.0864	0.002026
chr18.5651761	500	450	355	6	3.6639	-0.53374	0.17293	-3.0864	0.002026
chr14.10404130	500	450	355	6	3.7283	-0.5944	0.19259	-3.0863	0.0020267
chr14.10409115	500	450	355	6	3.7283	-0.5944	0.19259	-3.0863	0.0020267
chr14.10412894	500	450	355	6	2.5395	0.5944	0.19259	3.0863	0.0020267
chr7.6994990	500	450	355	6	2.847	0.7976	0.25844	3.0862	0.0020276
chr3.95594172	500	450	355	6	1.6934	0.66817	0.21652	3.0859	0.0020293
chr7.84105411	500	450	355	6	3.2728	-0.57097	0.18503	-3.0859	0.0020294
chr30.17220753	500	450	355	6	2.7374	0.73594	0.2385	3.0857	0.002031
chr9.54638408	500	450	355	6	2.9471	1.1391	0.36916	3.0856	0.0020313
chr5.72631300	500	450	355	6	3.6942	-0.52243	0.16934	-3.0851	0.0020347
chr23.40166699	500	450	355	6	1.1583	1.0304	0.33398	3.0851	0.002035
chr16.307853	500	450	355	6	3.0937	-0.85617	0.27753	-3.085	0.0020357
chr6.82094107	500	450	355	6	3.2693	-0.72994	0.23662	-3.0849	0.0020365
chr6.82094428	500	450	355	6	3.2693	-0.72994	0.23662	-3.0849	0.0020365
chr6.82096107	500	450	355	6	3.2693	-0.72994	0.23662	-3.0849	0.0020365
chr1.79224183	500	450	355	6	3.3405	-0.50668	0.16426	-3.0847	0.0020376
chr8.15801162	500	450	355	6	3.2216	-0.5664	0.18363	-3.0845	0.0020389
chr28.36411135	500	450	355	6	2.5919	0.58806	0.19067	3.0841	0.0020418
chr15.17145383	500	450	355	6	2.6322	0.5936	0.19248	3.084	0.0020424
chr1.96534780	500	450	355	6	2.684	0.636	0.20624	3.0838	0.002044
chrX.17302015	500	450	355	6	2.8227	0.59821	0.19401	3.0835	0.0020459
chr27.36936468	500	450	355	6	2.7634	1.0218	0.33141	3.0833	0.0020474
chr8.75725663	500	450	355	6	3.2169	-0.65252	0.21164	-3.0831	0.0020486
chr9.60614327	500	450	355	6	2.6461	0.51063	0.16565	3.0827	0.0020516
chr13.33400136	500	450	355	6	2.7697	0.76988	0.24975	3.0826	0.0020517
chr14.91039894	500	450	355	6	3.2463	-0.59042	0.19154	-3.0825	0.002053
chr25.2990285	500	450	355	6	2.6723	0.63262	0.20524	3.0824	0.0020536
chr25.3005521	500	450	355	6	3.9376	-0.63262	0.20524	-3.0824	0.0020536
chr25.3034417	500	450	355	6	3.9376	-0.63262	0.20524	-3.0824	0.0020536
chr16.10885358	500	450	355	6	1.8516	0.66435	0.21554	3.0823	0.0020544
chr20.11473128	500	450	355	6	3.0098	-0.96286	0.3124	-3.0821	0.0020552
chr20.11476501	500	450	355	6	3.0098	-0.96286	0.3124	-3.0821	0.0020552
chr1.66538903	500	450	355	6	2.5563	0.51241	0.16626	3.0819	0.0020566
chr4.59931624	500	450	355	6	3.2501	-0.57315	0.18598	-3.0818	0.0020577
chr12.8281939	500	450	355	6	3.3195	-0.54032	0.17534	-3.0816	0.0020586
chr25.2105923	500	450	355	6	3.0245	0.98168	0.31856	3.0816	0.0020591
chr8.75671942	500	450	355	6	3.2569	-0.6046	0.19621	-3.0814	0.0020601
chr6.82573417	500	450	355	6	3.2282	-0.79623	0.2584	-3.0814	0.0020604
chr24.35924918	500	450	355	6	3.1327	-0.77309	0.25093	-3.0809	0.0020639
chr1.97537478	500	450	355	6	2.5994	0.77531	0.25166	3.0808	0.0020646
chr7.9620020	500	450	355	6	2.8549	0.69326	0.22506	3.0804	0.0020675
chr3.95766251	500	450	355	6	1.706	0.66325	0.21534	3.08	0.0020698
chr2.81397499	500	450	355	6	3.2328	-0.65343	0.21219	-3.0795	0.0020737
chr2.81397831	500	450	355	6	3.2328	-0.65343	0.21219	-3.0795	0.0020737
chr2.81398417	500	450	355	6	3.2328	-0.65343	0.21219	-3.0795	0.0020737
chr6.48412052	500	450	355	6	2.7733	0.71841	0.23332	3.0791	0.0020762
chr6.48471838	500	450	355	6	2.7733	0.71841	0.23332	3.0791	0.0020762
chr6.48474617	500	450	355	6	2.7733	0.71841	0.23332	3.0791	0.0020762
chr6.48483871	500	450	355	6	2.7733	0.71841	0.23332	3.0791	0.0020762
chr1.47132794	500	450	355	6	3.1112	-0.69273	0.22501	-3.0787	0.0020791
chr9.60337405	500	450	355	6	3.0373	-0.82518	0.26812	-3.0776	0.0020867
chr18.66935768	500	450	355	6	4.4424	-0.78465	0.25497	-3.0774	0.0020883
chr15.58150123	500	450	355	6	2.7592	0.7786	0.25303	3.0771	0.0020902
chr1.54111015	500	450	355	6	2.845	1.1056	0.35932	3.0769	0.0020914
chr25.22611188	500	450	355	6	3.149	-0.99424	0.32322	-3.0761	0.0020974
chr12.5620806	500	450	355	6	4.1517	-0.77754	0.25277	-3.0761	0.0020975
chr4.42204727	500	450	355	6	2.761	0.70501	0.22921	3.0758	0.0020992
chr17.77607715	500	450	355	6	2.9312	1.0569	0.34362	3.0757	0.0021003
chr11.56947718	500	450	355	6	3.3427	-0.57409	0.18667	-3.0754	0.002102
chr11.56951695	500	450	355	6	3.3427	-0.57409	0.18667	-3.0754	0.002102
chr16.72978423	500	450	355	6	1.9396	0.60351	0.19624	3.0754	0.0021023
chr1.100183496	500	450	355	6	2.6635	0.60058	0.19529	3.0754	0.0021026
chr7.6197606	500	450	355	6	2.8798	1.3992	0.45501	3.0751	0.0021046
chr22.36546271	500	450	355	6	2.3433	0.51911	0.16882	3.075	0.0021052
chr12.5332944	500	450	355	6	2.546	0.48845	0.15888	3.0743	0.0021097
chr18.67408706	500	450	355	6	2.9165	1.0472	0.34064	3.0741	0.0021114
chrX.52320050	500	450	355	6	3.2955	-0.60453	0.19666	-3.0741	0.0021116
chr3.47833748	500	450	355	6	2.6421	0.48787	0.15874	3.0734	0.0021166
chr6.48383590	500	450	355	6	2.8328	0.68458	0.22282	3.0724	0.0021235
chr18.66385834	500	450	355	6	2.8684	1.2392	0.40337	3.0722	0.0021252
chrX.862776	500	450	355	6	2.7611	0.70858	0.23067	3.0719	0.0021272
chr1.174336037	500	450	355	6	3.0409	-0.85329	0.27781	-3.0715	0.0021299
chr1.97368685	500	450	355	6	2.7306	0.98983	0.32228	3.0713	0.002131
chr1.97372568	500	450	355	6	2.7306	0.98983	0.32228	3.0713	0.002131
chr1.97379557	500	450	355	6	2.7306	0.98983	0.32228	3.0713	0.002131
chr1.97405060	500	450	355	6	2.7306	0.98983	0.32228	3.0713	0.002131
chr1.97417126	500	450	355	6	2.7306	0.98983	0.32228	3.0713	0.002131
chr3.102724883	500	450	355	6	3.1938	-0.61209	0.19929	-3.0713	0.0021313
chr3.48012188	500	450	355	6	3.653	-0.49457	0.16103	-3.0713	0.0021314
chr13.24476345	500	450	355	6	2.4235	0.52447	0.17077	3.0712	0.0021322
chr2.22103689	500	450	355	6	3.3652	-0.49943	0.16264	-3.0707	0.0021356
chr1.117542066	500	450	355	6	3.2576	-0.88805	0.2892	-3.0707	0.0021358
chr2.81509927	500	450	355	6	3.2839	-0.67047	0.21842	-3.0697	0.0021431
chr1.32222103	500	450	355	6	3.7849	-0.56036	0.18255	-3.0696	0.0021438
chr1.93464642	500	450	355	6	3.1134	-0.8803	0.28679	-3.0695	0.002144
chr2.42142907	500	450	355	6	4.0687	-0.622	0.20264	-3.0694	0.0021445
chr2.42232799	500	450	355	6	4.0687	-0.622	0.20264	-3.0694	0.0021445
chr2.42233071	500	450	355	6	4.0687	-0.622	0.20264	-3.0694	0.0021445
chr2.42243615	500	450	355	6	4.0687	-0.622	0.20264	-3.0694	0.0021445
chr2.42252638	500	450	355	6	2.8248	0.622	0.20264	3.0694	0.0021445
chr20.2893270	500	450	355	6	3.3239	-0.48267	0.15726	-3.0692	0.0021464
chr14.32439757	500	450	355	6	2.8266	0.67003	0.21831	3.0692	0.0021466
chr3.100905189	500	450	355	6	2.674	0.59819	0.19491	3.0691	0.0021473
chr11.53439183	500	450	355	6	3.6333	-0.52073	0.1697	-3.0685	0.0021511
chr1.10068935	500	450	355	6	2.8878	0.8382	0.27316	3.0685	0.0021514
chr27.37356960	500	450	355	6	2.7128	0.89985	0.29326	3.0684	0.0021517
chr1.180907419	500	450	355	6	2.7405	0.67349	0.2195	3.0683	0.0021528
chr9.56363250	500	450	355	6	5.2028	-1.1547	0.37634	-3.0682	0.0021536
chr9.56364734	500	450	355	6	2.8934	1.1547	0.37634	3.0682	0.0021536
chr9.56424299	500	450	355	6	2.8934	1.1547	0.37634	3.0682	0.0021536
chr9.56438790	500	450	355	6	2.8934	1.1547	0.37634	3.0682	0.0021536
chr9.56448969	500	450	355	6	5.2028	-1.1547	0.37634	-3.0682	0.0021536
chr9.56452607	500	450	355	6	5.2028	-1.1547	0.37634	-3.0682	0.0021536
chr9.56472268	500	450	355	6	5.2028	-1.1547	0.37634	-3.0682	0.0021536
chr9.56483684	500	450	355	6	2.8934	1.1547	0.37634	3.0682	0.0021536
chrX.28126794	500	450	355	6	2.7143	1.3363	0.43557	3.068	0.0021553
chr16.70163906	500	450	355	6	2.8718	0.76661	0.24988	3.0679	0.0021555
chr9.58961106	500	450	355	6	2.5997	0.64087	0.20894	3.0672	0.0021608
chrX.34836420	500	450	355	6	3.0093	-0.8264	0.26944	-3.0671	0.0021612
chr9.60003125	500	450	355	6	3.1786	-0.48706	0.15883	-3.0666	0.0021649
chr8.27169508	500	450	355	6	3.0593	-0.83526	0.27238	-3.0665	0.0021658
chr4.3608235	500	450	355	6	3.5602	-0.50321	0.16412	-3.0661	0.0021687
chr6.74728243	500	450	355	6	2.0852	0.58746	0.1916	3.0661	0.0021688
chr14.31646362	500	450	355	6	2.995	-1.1438	0.37311	-3.0656	0.0021721
chr6.56931206	500	450	355	6	2.7493	0.61826	0.20169	3.0655	0.0021734
chr1.42577882	500	450	355	6	3.0506	-0.82484	0.26908	-3.0653	0.0021742
chr10.992521	500	450	355	6	3.1953	-0.66197	0.21598	-3.0649	0.0021774
chr4.19044975	500	450	355	6	4.0881	-0.67676	0.22084	-3.0645	0.0021804
chr5.29318073	500	450	355	6	2.8241	0.56739	0.18515	3.0645	0.0021806
chr17.9235673	500	450	355	6	2.3111	0.51947	0.16954	3.0641	0.0021835
chr1.9915758	500	450	355	6	2.8117	0.7232	0.23604	3.0638	0.0021853
chr16.158158	500	450	355	6	3.0935	-1.1187	0.36514	-3.0637	0.0021863
chr17.35585271	500	450	355	6	2.8562	1.0666	0.34814	3.0637	0.0021863
chr28.6778921	500	450	355	6	2.498	0.48784	0.15923	3.0637	0.0021863
chr1.55193859	500	450	355	6	3.0258	1.0674	0.3484	3.0636	0.0021868
chr30.24223484	500	450	355	6	2.6152	0.59535	0.19433	3.0635	0.0021873
chr13.33498993	500	450	355	6	3.691	-0.53371	0.17424	-3.0631	0.0021907
chr13.33502020	500	450	355	6	3.691	-0.53371	0.17424	-3.0631	0.0021907
chr4.43379655	500	450	355	6	2.6889	0.4847	0.15825	3.063	0.0021917
chr18.70956194	500	450	355	6	3.1536	-0.52055	0.16996	-3.0629	0.0021922
chr20.10912218	500	450	355	6	3.0058	-1.1687	0.38161	-3.0625	0.002195
chr12.7803604	500	450	355	6	2.5198	0.4922	0.16073	3.0623	0.0021962
chr6.48421695	500	450	355	6	3.1796	-1.0279	0.33566	-3.0623	0.0021968
chr25.7094799	500	450	355	6	3.8853	-0.58615	0.19143	-3.0619	0.0021996
chr14.89180214	500	450	355	6	2.8505	1.2059	0.3939	3.0613	0.0022036
chr22.36477382	500	450	355	6	3.2977	-0.59602	0.19473	-3.0608	0.0022077
chr13.33524181	500	450	355	6	2.8011	0.88604	0.28953	3.0603	0.0022111
chr5.95306044	500	450	355	6	3.3522	-0.5981	0.19544	-3.0603	0.0022115
chr5.92261060	500	450	355	6	2.5607	0.50214	0.16409	3.0602	0.0022122
chr16.72968920	500	450	355	6	3.1577	-0.5895	0.19265	-3.06	0.0022133
chr17.6665833	500	450	355	6	2.3986	0.52492	0.17155	3.0599	0.0022144
chr20.12366272	500	450	355	6	3.7316	-0.52483	0.17155	-3.0593	0.0022182
chr25.2167148	500	450	355	6	2.769	0.67522	0.22071	3.0593	0.0022187
chr14.71557079	500	450	355	6	2.4621	0.53207	0.17394	3.0589	0.0022215
chr28.7762859	500	450	355	6	3.3229	-0.5225	0.17081	-3.0589	0.0022218
chr20.55342664	500	450	355	6	2.5669	0.51301	0.16772	3.0588	0.0022223
chr4.40914909	500	450	355	6	2.9023	1.2401	0.40543	3.0586	0.0022236
chr4.105039572	500	450	355	6	2.8708	0.69508	0.22726	3.0585	0.0022243
chr16.63830502	500	450	355	6	2.7966	0.95247	0.31142	3.0585	0.0022248
chr9.60354719	500	450	355	6	3.0504	-0.83938	0.27445	-3.0584	0.0022249
chr9.5291505	500	450	355	6	1.4624	0.76908	0.25146	3.0584	0.002225
chr21.52567235	500	450	355	6	3.1708	-0.88615	0.28975	-3.0583	0.0022258
chr14.84886332	500	450	355	6	2.381	0.52215	0.17074	3.0582	0.0022264
chr14.84887998	500	450	355	6	2.381	0.52215	0.17074	3.0582	0.0022264
chr23.50333266	500	450	355	6	2.498	0.56968	0.18629	3.0581	0.0022276
chr23.50336952	500	450	355	6	2.498	0.56968	0.18629	3.0581	0.0022276
chr24.32218811	500	450	355	6	3.0928	-0.77399	0.2531	-3.058	0.0022282
chr15.51577536	500	450	355	6	2.8017	0.75038	0.24539	3.0579	0.0022287
chr30.16145953	500	450	355	6	2.4734	0.49481	0.16187	3.0569	0.0022364
chr3.8501466	500	450	355	6	2.6728	0.72251	0.23637	3.0567	0.0022376
chr30.28581890	500	450	355	6	3.7752	-0.53742	0.17582	-3.0567	0.0022382
chr1.47147819	500	450	355	6	3.1961	-0.55126	0.18035	-3.0566	0.0022387
chr1.47148057	500	450	355	6	3.1961	-0.55126	0.18035	-3.0566	0.0022387
chr1.47149760	500	450	355	6	3.1961	-0.55126	0.18035	-3.0566	0.0022387
chr1.47150369	500	450	355	6	3.1961	-0.55126	0.18035	-3.0566	0.0022387
chr29.33515666	500	450	355	6	2.7843	0.71812	0.23495	3.0565	0.0022394
chr29.33588753	500	450	355	6	2.7843	0.71812	0.23495	3.0565	0.0022394
chr3.102344172	500	450	355	6	4.8438	-0.95691	0.3131	-3.0562	0.0022415
chr3.102344509	500	450	355	6	4.8438	-0.95691	0.3131	-3.0562	0.0022415
chr9.60446903	500	450	355	6	2.575	0.49469	0.16187	3.0562	0.0022419
chr13.32324605	500	450	355	6	2.9963	-1.156	0.37826	-3.0561	0.0022424
chr28.3960734	500	450	355	6	3.1848	-0.78143	0.25571	-3.056	0.0022434
chr6.82380548	500	450	355	6	3.16	-0.85311	0.27917	-3.0559	0.0022439
chr15.41324732	500	450	355	6	3.1004	-0.95209	0.31156	-3.0559	0.0022441
chr15.41327745	500	450	355	6	3.1004	-0.95209	0.31156	-3.0559	0.0022441
chr15.67958249	500	450	355	6	3.2951	-0.79274	0.25943	-3.0557	0.0022452
chr19.6407048	500	450	355	6	2.7246	0.60313	0.1974	3.0554	0.0022475
chr29.3769207	500	450	355	6	3.2529	-0.66614	0.21802	-3.0554	0.0022476
chr21.30233285	500	450	355	6	4.0895	-0.68491	0.22419	-3.055	0.0022504
chr18.73918557	500	450	355	6	2.1001	0.53572	0.17538	3.0546	0.0022535
chr6.74441908	500	450	355	6	2.3562	0.51277	0.16787	3.0546	0.0022535
chr14.32201441	500	450	355	6	3.0165	-0.95003	0.31106	-3.0542	0.0022568
chr14.32207093	500	450	355	6	3.0165	-0.95003	0.31106	-3.0542	0.0022568
chr14.32209496	500	450	355	6	3.0165	-0.95003	0.31106	-3.0542	0.0022568
chr1.100013728	500	450	355	6	3.5946	-0.51223	0.16773	-3.0539	0.0022586
chr5.19428995	500	450	355	6	2.7494	0.92909	0.30426	3.0536	0.0022611
chr1.73885372	500	450	355	6	3.6725	-0.53582	0.17552	-3.0527	0.0022677
chr16.6248265	500	450	355	6	3.1756	-0.78176	0.2561	-3.0525	0.0022693
chr5.83193635	500	450	355	6	2.0595	0.61087	0.20012	3.0525	0.0022693
chr30.25269413	500	460	355	6	2.3524	0.49856	0.16334	3.0523	0.0022706
chr1.96363791	500	450	355	6	2.7758	0.64213	0.21038	3.0522	0.0022715
chr1.96392855	500	450	355	6	2.7758	0.64213	0.21038	3.0522	0.0022715
chr20.34207889	500	450	355	6	2.7573	0.66517	0.21794	3.052	0.002273
chr20.34209331	500	450	355	6	2.7573	0.66517	0.21794	3.052	0.002273
chr2.109563058	500	450	355	6	3.1712	-0.90078	0.29517	-3.0517	0.0022752
chr17.24145684	500	450	355	6	2.8782	1.227	0.40209	3.0515	0.0022772
chr4.106089339	500	450	355	6	3.172	-0.63349	0.20761	-3.0513	0.0022785
chr4.106157198	500	450	355	6	3.172	-0.63349	0.20761	-3.0513	0.0022785
chr4.106280613	500	450	355	6	3.172	-0.63349	0.20761	-3.0513	0.0022785
chr4.106293994	500	450	355	6	3.172	-0.63349	0.20761	-3.0513	0.0022785
chr9.59808318	500	450	355	6	2.8518	0.79123	0.25932	3.0512	0.0022793
chr22.36725920	500	450	355	6	3.247	-0.5402	0.17706	-3.0509	0.0022813
chr6.36976869	500	450	355	6	3.0972	-0.98364	0.32244	-3.0506	0.0022837
chr30.6550753	500	450	355	6	3.0939	-0.88744	0.29091	-3.0505	0.0022843
chr13.6898642	500	450	355	6	2.6422	0.56246	0.18439	3.0504	0.0022854
chr6.48512762	500	450	355	6	2.7874	0.70235	0.23033	3.0493	0.0022936
chr5.22311351	500	450	355	6	3.064	-0.65331	0.21426	-3.0491	0.0022949
chr6.64606190	500	450	355	6	2.8264	0.68797	0.22563	3.0491	0.0022955
chr15.61878527	500	450	355	6	2.9114	-1.0196	0.3344	-3.049	0.0022959
chr15.65891499	500	450	355	6	3.1548	-0.80092	0.2627	-3.0489	0.0022971
chr15.20615403	500	450	355	6	3.0568	-1.1885	0.38984	-3.0488	0.0022976
chr8.75940474	500	460	355	6	3.2064	-0.56896	0.18663	-3.0486	0.0022988
chr17.32410974	500	460	355	6	2.3726	0.49176	0.16132	3.0484	0.0023006
chr9.56382430	500	450	355	6	2.8725	0.97906	0.32118	3.0483	0.0023014
chr9.56385485	500	450	355	6	4.8306	-0.97906	0.32118	-3.0483	0.0023014
chr9.56385984	500	450	355	6	4.8306	-0.97906	0.32118	-3.0483	0.0023014
chr9.56393156	500	450	355	6	4.8306	-0.97906	0.32118	-3.0483	0.0023014
chr31.21692161	500	450	355	6	3.1446	-1.0273	0.33703	-3.0482	0.0023025
chr21.18453607	500	450	355	6	2.6695	0.57934	0.19009	3.0477	0.0023057
chr11.53440148	500	460	355	6	3.5187	-0.49092	0.16109	-3.0475	0.0023077
chr18.67765938	500	460	355	6	2.5556	0.49443	0.16225	3.0474	0.0023082
chr24.34241610	500	450	355	6	2.8309	0.86461	0.28375	3.0471	0.0023105
chr7.84090374	500	460	355	6	3.2855	-0.5592	0.18353	-3.0469	0.002312
chr7.84106095	500	460	355	6	3.2855	-0.5592	0.18353	-3.0469	0.002312
chr7.94900687	500	450	355	6	1.9791	0.62126	0.2039	3.0468	0.0023126
chr2.109576701	500	450	355	6	3.1516	-0.89815	0.29484	-3.0462	0.0023172
chr15.61990816	500	450	355	6	2.911	-1.0663	0.35004	-3.0462	0.0023176
chr15.62011972	500	450	355	6	2.911	-1.0663	0.35004	-3.0462	0.0023176
chr15.62031817	500	450	355	6	2.911	-1.0663	0.35004	-3.0462	0.0023176
chr15.62055311	500	450	355	6	2.911	-1.0663	0.35004	-3.0462	0.0023176
chr4.105035490	500	450	355	6	2.8156	0.65138	0.21383	3.0462	0.0023177
chr30.25026749	500	450	355	6	2.7187	0.74357	0.24414	3.0457	0.0023212
chr16.85320069	500	460	355	6	2.4835	0.49394	0.16219	3.0455	0.0023229
chr7.83879825	500	460	355	6	3.2406	-0.52437	0.17218	-3.0455	0.0023232
chr8.49811035	500	450	355	6	3.9602	-0.57316	0.18821	-3.0453	0.0023246
chr24.24216365	500	460	355	6	3.2735	-0.52341	0.1719	-3.0449	0.0023277
chr14.35442335	500	460	355	6	2.2347	0.50793	0.16682	3.0448	0.0023284
chr8.4676828	500	450	355	6	1.2092	0.93655	0.3076	3.0447	0.0023291
chr11.21101189	500	450	355	6	2.5306	0.52402	0.17213	3.0443	0.0023325
chr1.17492070	500	450	355	6	2.7631	1.4426	0.47389	3.0441	0.0023335
chr18.5478164	500	460	355	6	3.5938	-0.52142	0.17129	-3.044	0.0023344
chr11.60888995	500	460	355	6	3.4636	-0.49182	0.16159	-3.0436	0.0023378
chr13.32848204	500	450	355	6	3.0629	-0.63761	0.20952	-3.0433	0.0023403
chr13.31182827	500	460	355	6	3.4301	-0.52577	0.17278	-3.0429	0.0023428
chr14.9325811	500	450	355	6	2.8124	0.72169	0.2372	3.0426	0.0023457
chr14.9327094	500	450	355	6	2.8124	0.72169	0.2372	3.0426	0.0023457
chr14.9327587	500	450	355	6	2.8124	0.72169	0.2372	3.0426	0.0023457
chr14.9337596	500	450	355	6	2.8124	0.72169	0.2372	3.0426	0.0023457
chr17.35598060	500	450	355	6	2.8569	1.0894	0.35806	3.0425	0.0023463
chr17.6776813	500	460	355	6	2.4552	0.53196	0.17485	3.0423	0.0023477
chr12.19886716	500	450	355	6	3.1082	-0.72712	0.23901	-3.0422	0.0023489
chr1.56834532	500	450	355	6	3.2399	-1.0512	0.34561	-3.0416	0.0023536
chr27.37348527	500	450	355	6	2.6072	0.60361	0.19846	3.0414	0.0023548
chr21.17977170	500	460	355	6	2.5412	0.50866	0.16725	3.0413	0.0023559
chr1.32301926	500	450	355	6	2.6646	0.55033	0.18097	3.041	0.0023577
chr22.35927963	500	460	355	6	3.3043	-0.50501	0.16606	-3.041	0.0023577
chr19.18883574	500	460	355	6	3.3469	-0.58063	0.19094	-3.041	0.0023582
chr1.47152989	500	460	355	6	3.2006	-0.53714	0.17664	-3.041	0.0023583
chr3.85991353	500	450	355	6	4.112	-0.67152	0.22083	-3.0409	0.0023584
chr6.40661565	500	460	355	6	3.2591	-0.62898	0.20689	-3.0402	0.0023645
chr1.65387304	500	450	355	6	3.2222	-1.1936	0.3926	-3.0401	0.0023647
chr1.65441654	500	450	355	6	3.2222	-1.1936	0.3926	-3.0401	0.0023647
chr1.65442483	500	450	355	6	3.2222	-1.1936	0.3926	-3.0401	0.0023647
chr9.59744164	500	460	355	6	3.367	-0.50967	0.16765	-3.04	0.0023656
chr1.76937864	500	460	355	6	3.478	-0.49738	0.16361	-3.04	0.0023658
chrX.110757334	500	460	355	6	3.1026	-0.45551	0.14984	-3.0399	0.0023664
chr16.9881384	500	460	355	6	2.356	0.50219	0.1652	3.0399	0.0023665
chr17.73170058	500	460	355	6	3.1891	-0.59326	0.19516	-3.0398	0.0023672
chr11.55160909	500	460	355	6	3.1481	-0.72252	0.23769	-3.0397	0.0023681
chr16.381726	500	450	355	6	4.3376	-0.72047	0.23703	-3.0395	0.0023695
chrX.864036	500	450	355	6	2.7514	0.69658	0.22918	3.0395	0.0023696
chr11.52412844	500	450	355	6	3.3223	-0.778	0.25598	-3.0393	0.0023716
chr6.82181540	500	450	355	6	3.1422	-0.78378	0.25789	-3.0392	0.0023718
chr29.32975396	500	450	355	6	2.7878	0.6724	0.22125	3.0391	0.0023731
chr1.5306391	500	450	355	6	3.0111	-1.2521	0.41201	-3.039	0.0023735
chr20.55163631	500	450	355	6	2.6741	0.53708	0.17673	3.039	0.0023739
chr9.60483056	500	450	355	6	2.8365	0.98261	0.32339	3.0385	0.0023779
chr9.60495258	500	450	355	6	2.8365	0.98261	0.32339	3.0385	0.0023779
chr28.43384279	500	450	355	6	2.8465	1.2327	0.40586	3.0374	0.0023864
chr8.76756531	500	460	355	6	3.7485	-0.56829	0.18713	-3.0369	0.00239
chr1.100508739	500	460	355	6	3.6426	-0.59059	0.19448	-3.0368	0.0023913
chr9.59931196	500	450	355	6	1.4389	0.82461	0.27156	3.0366	0.0023925
chr9.59932113	500	450	355	6	3.0881	-0.82461	0.27156	-3.0366	0.0023925
chr1.86166671	500	450	355	6	2.6723	0.63464	0.209	3.0365	0.0023935
chr15.49867894	500	460	355	6	3.1642	-0.67047	0.22081	-3.0364	0.0023939
chr1.86405076	500	460	355	6	2.5826	0.52946	0.17439	3.036	0.0023977
chr15.74173241	500	450	355	6	2.7435	0.95749	0.3154	3.0358	0.0023991
chr3.100928793	500	460	355	6	2.6895	0.59491	0.19598	3.0355	0.0024011
chr16.70349470	500	460	355	6	2.698	0.57037	0.18792	3.0352	0.002404
chr1.42522255	500	450	355	6	3.2042	-0.69026	0.22747	-3.0346	0.0024088
chr1.28065205	500	450	355	6	2.8159	0.84731	0.27922	3.0345	0.0024091
chr4.46872427	500	450	355	6	3.1079	-1.2512	0.41231	-3.0345	0.0024091
chr8.44792579	500	460	355	6	2.0222	0.58415	0.19252	3.0343	0.0024111
chr1.33741429	500	450	355	6	3.0284	1.1533	0.38012	3.0341	0.0024122
chr1.71982383	500	450	355	6	3.3702	-0.66242	0.21832	-3.0341	0.0024122
chrX.862907	500	450	355	6	2.7737	0.68112	0.22449	3.034	0.0024132
chr14.26365534	500	450	355	6	3.2197	-0.90156	0.29717	-3.0338	0.0024149
chr22.7068784	500	460	355	6	3.0055	-0.77851	0.25663	-3.0336	0.0024164
chr30.27626154	500	460	355	6	3.3287	-0.51807	0.17078	-3.0336	0.0024167
chr3.53582235	500	450	355	6	2.6639	0.7099	0.23402	3.0334	0.0024179
chr20.55161573	500	450	355	6	2.6611	0.59395	0.19581	3.0333	0.0024187
chr1.96550862	500	450	355	6	2.7288	0.65431	0.21573	3.033	0.0024214
chr14.76196354	500	460	355	6	2.5219	0.5032	0.16591	3.033	0.0024217
chr16.70095586	500	450	355	6	3.0049	-1.0897	0.35929	-3.0329	0.0024218
chr14.32464956	500	450	355	6	2.8339	0.62775	0.20698	3.0328	0.0024226
chr2.70048446	500	450	355	6	2.6521	0.61285	0.2021	3.0324	0.0024258
chr2.70051831	500	450	355	6	2.6521	0.61285	0.2021	3.0324	0.0024258
chrX.61788051	500	450	355	6	2.8123	0.87078	0.2872	3.032	0.0024296
chr25.33173795	500	460	355	6	4.4339	-0.78919	0.26029	-3.032	0.0024297
chr21.2094621	500	460	355	6	3.3483	-0.46314	0.15276	-3.0319	0.0024302
chr4.13973783	500	450	355	6	2.4457	0.7068	0.23317	3.0313	0.0024348
chr1.102688064	500	460	355	6	3.2725	-0.48831	0.16109	-3.0313	0.0024352
chr11.9686776	500	460	355	6	3.5344	-0.48771	0.1609	-3.0312	0.002436
chr28.3697221	500	450	355	6	3.1462	-0.83343	0.27497	-3.031	0.0024372
chr1.96157251	500	460	355	6	2.6716	0.51498	0.16991	3.031	0.0024377
chr3.47267209	500	450	355	6	2.8372	0.62732	0.20699	3.0307	0.0024401
chr19.12051225	500	460	355	6	1.9073	0.60717	0.20038	3.03	0.0024452
chr14.65222869	500	450	355	6	3.1541	-0.76876	0.25371	-3.03	0.0024454
chr10.76667930	500	450	355	6	4.3857	-0.76139	0.25132	-3.0296	0.002449
chr11.13547185	500	450	355	6	3.0731	-0.9538	0.31484	-3.0295	0.0024497
chr7.29160008	500	460	355	6	2.6988	0.50287	0.16599	3.0295	0.0024498
chr13.29111573	500	450	355	6	3.1952	-0.77283	0.25511	-3.0293	0.002451
chr20.17922978	500	450	355	6	2.5849	0.68986	0.22781	3.0282	0.0024599
chr15.79321612	500	460	355	6	3.5385	-0.49988	0.16509	-3.0279	0.0024624
chr27.37136756	500	450	355	6	2.7696	1.098	0.36268	3.0275	0.0024658
chr27.37196860	500	450	355	6	2.7696	1.098	0.36268	3.0275	0.0024658
chr4.49109180	500	450	355	6	2.9625	0.99942	0.33013	3.0274	0.0024668
chr1.117460094	500	460	355	6	3.4406	-0.48633	0.16065	-3.0273	0.0024672
chr22.39941870	500	460	355	6	1.8631	0.65664	0.21691	3.0273	0.0024676
chr22.39942096	500	460	355	6	1.8631	0.65664	0.21691	3.0273	0.0024676
chr1.108248113	500	460	355	6	3.8623	-0.55906	0.18468	-3.0272	0.0024679
chr1.74027503	500	460	355	6	2.4533	0.51779	0.17106	3.027	0.0024701
chr1.108850593	500	450	355	6	2.717	0.6693	0.22112	3.0269	0.0024709
chr29.32562274	500	450	355	6	2.7605	0.72038	0.23801	3.0267	0.0024726
chr1.78011833	500	450	355	6	2.9184	-1.2469	0.41201	-3.0265	0.0024743
chr1.91315764	500	450	355	6	3.1774	-0.61598	0.20354	-3.0263	0.0024759
chr1.52750	500	450	355	6	3.1383	-0.73007	0.24125	-3.0262	0.0024761
chr6.44138692	500	450	355	6	3.1814	-0.73276	0.24214	-3.0262	0.0024768
chr7.72408571	500	460	355	6	3.2183	-0.5266	0.17403	-3.0258	0.0024794
chrX.36318926	500	460	355	6	3.2697	-0.88003	0.29084	-3.0258	0.0024794
chr23.50338124	500	460	355	6	2.5093	0.56568	0.18697	3.0256	0.0024815
chr19.10997372	500	460	355	6	3.2378	-0.58384	0.193	-3.0251	0.0024858
chr30.6548833	500	450	355	6	3.0735	-0.87226	0.28835	-3.0251	0.0024859
chr30.6568116	500	450	355	6	3.0735	-0.87226	0.28835	-3.0251	0.0024859
chr13.29460016	500	450	355	6	2.8084	0.99672	0.3295	3.025	0.0024865
chr2.113843862	500	450	355	6	3.1546	-0.85896	0.28397	-3.0248	0.0024879
chr13.23042047	500	460	355	6	1.9671	0.57789	0.19106	3.0247	0.0024891
chr24.32726308	500	460	355	6	3.3273	-0.50346	0.16646	-3.0245	0.0024905
chr16.63682415	500	450	355	6	2.8124	0.69674	0.23037	3.0245	0.0024907
chr1.100269511	500	460	355	6	2.6251	0.54331	0.17967	3.0239	0.0024957
chr14.93211283	500	460	355	6	2.5584	0.52665	0.17417	3.0237	0.0024967
chr16.72665251	500	460	355	6	2.7081	0.60639	0.20055	3.0237	0.0024972
chr19.40224435	500	450	355	6	3.015	-0.70086	0.23179	-3.0236	0.0024976
chr22.36732861	500	460	355	6	3.2602	-0.55743	0.18436	-3.0236	0.0024982
chr1.174199012	500	450	355	6	3.1205	-0.99424	0.32885	-3.0234	0.0024995
chr6.74727442	500	460	355	6	2.0837	0.57824	0.19128	3.023	0.0025031
chr15.73728082	500	460	355	6	3.464	-0.47977	0.15871	-3.0229	0.002504
chr15.73728610	500	460	355	6	3.464	-0.47977	0.15871	-3.0229	0.002504
chr1.100101744	500	460	355	6	2.5866	0.50487	0.16703	3.0226	0.0025062
chr28.41146493	500	450	355	6	3.2412	-0.8428	0.27884	-3.0226	0.0025064
chr8.87782199	500	460	355	6	2.6929	0.67144	0.22217	3.0221	0.0025101
chr20.19156503	500	460	355	6	3.3366	-0.55857	0.18485	-3.0218	0.0025124
chr20.19227022	500	460	355	6	3.3366	-0.55857	0.18485	-3.0218	0.0025124
chr20.19232197	500	460	355	6	3.3366	-0.55857	0.18485	-3.0218	0.0025124
chr16.9867122	500	460	355	6	2.4195	0.48714	0.16121	3.0218	0.0025126
chr1.71279092	500	460	355	6	2.0568	0.64933	0.2149	3.0216	0.0025144
chr4.107909694	500	450	355	6	2.7708	0.73239	0.24244	3.0209	0.0025199
chr26.28305806	500	450	355	6	2.7923	0.86377	0.28593	3.0209	0.0025204
chr2.74399790	500	460	355	6	3.0995	-0.79065	0.26174	-3.0208	0.0025212
chr9.56203066	500	450	355	6	5.1976	-1.1414	0.37787	-3.0207	0.0025221
chr9.56461791	500	450	355	6	5.1976	-1.1414	0.37787	-3.0207	0.0025221
chr19.40223057	500	450	355	6	3.0402	-0.85096	0.28171	-3.0207	0.0025222
chr9.55788524	500	460	355	6	3.3034	-0.62504	0.20696	-3.0201	0.0025269
chr3.85886262	500	450	355	6	2.7935	0.73343	0.24286	3.02	0.0025279
chr5.81832776	500	460	355	6	2.5223	0.50954	0.16874	3.0197	0.0025303
chr30.25130286	500	460	355	6	2.289	0.47968	0.15888	3.0191	0.0025353
chr14.92080743	500	460	355	6	1.5387	0.80264	0.2659	3.0186	0.0025393
chr1.86165076	500	460	355	6	3.2775	-0.68864	0.22815	-3.0183	0.0025417
chr22.42352839	500	450	355	6	3.2556	-0.94492	0.31306	-3.0183	0.002542
chr28.44174261	500	450	355	6	2.769	0.68659	0.22748	3.0183	0.0025423
chr17.6120437	500	460	355	6	3.4291	-0.50597	0.16764	-3.0182	0.0025424
chrX.5725309	500	450	355	6	2.9752	-0.70772	0.2345	-3.018	0.0025444
chrX.5730335	500	450	355	6	2.9752	-0.70772	0.2345	-3.018	0.0025444
chr8.23734404	500	460	355	6	2.5959	0.51697	0.17132	3.0176	0.0025477
chr4.13802706	500	450	355	6	4.3664	-0.85713	0.28404	-3.0176	0.0025479
chr9.60036192	500	450	355	6	1.048	1.003	0.33238	3.0176	0.0025482
chr9.60047804	500	450	355	6	3.0539	-1.003	0.33238	-3.0176	0.0025482
chr13.36852345	500	450	355	6	2.8156	0.61402	0.20349	3.0175	0.0025484
chr9.59953407	500	460	355	6	1.5785	0.77782	0.2578	3.0172	0.0025515
chr13.24892017	500	460	355	6	2.5983	0.54556	0.18084	3.0168	0.0025543
chr30.797722	500	450	355	6	3.1827	-1.0209	0.33841	-3.0168	0.0025548
chr7.4282985	500	450	355	6	4.5667	-0.91873	0.30455	-3.0166	0.0025559
chr15.42119921	500	460	355	6	3.327	-0.49185	0.16306	-3.0164	0.002558
chr15.50973717	500	460	355	6	3.2674	-0.51947	0.17222	-3.0163	0.0025591
chr22.38321725	500	460	355	6	2.6049	0.59744	0.1981	3.0159	0.0025622
chr24.33977432	500	460	355	6	2.6626	0.6571	0.2179	3.0156	0.0025646
chr24.33978188	500	460	355	6	2.6626	0.6571	0.2179	3.0156	0.0025646
chr5.88852041	500	460	355	6	3.2787	-0.62157	0.20614	-3.0153	0.0025672
chrX.13541817	500	450	355	6	3.2161	-0.99946	0.33147	-3.0152	0.0025682
chr12.1563299	500	450	355	6	2.6738	0.76238	0.25285	3.0151	0.0025691
chrX.50291001	500	460	355	6	3.3157	-0.82955	0.27516	-3.0148	0.0025714
chr9.60082159	500	450	355	6	2.84	1.1093	0.36796	3.0148	0.0025715
chr1.97475504	500	460	355	6	2.516	0.52606	0.1745	3.0147	0.0025727
chr19.40242326	500	460	355	6	3.0896	-0.94839	0.31461	-3.0145	0.0025742
chr1.100124077	500	460	355	6	2.6008	0.61857	0.20522	3.0142	0.0025765
chr3.12682636	500	460	355	6	2.4903	0.55083	0.18275	3.0142	0.0025768
chr1.76216200	500	460	355	6	3.3266	-0.61631	0.2045	-3.0138	0.0025802
chr15.73831146	500	450	355	6	2.7868	1.1039	0.36632	3.0135	0.0025828
chr1.54507287	500	450	355	6	3.0979	-1.092	0.36239	-3.0132	0.0025849
chr25.18020652	500	460	355	6	3.5097	-0.48231	0.16008	-3.0129	0.0025874
chr6.53954147	500	460	355	6	3.0338	-0.84071	0.27904	-3.0129	0.0025876
chr5.22679524	500	460	355	6	3.262	-0.58283	0.19346	-3.0126	0.0025904
chr6.82500807	500	460	355	6	3.3161	-0.71177	0.23628	-3.0124	0.0025919
chr2.58507606	500	450	355	6	2.6351	0.66095	0.21941	3.0123	0.0025925
chr2.58509832	500	450	355	6	2.6351	0.66095	0.21941	3.0123	0.0025925
chr2.58527922	500	450	355	6	3.957	-0.66095	0.21941	-3.0123	0.0025925
chr2.58573688	500	450	355	6	3.957	-0.66095	0.21941	-3.0123	0.0025925
chr2.58574408	500	450	355	6	2.6351	0.66095	0.21941	3.0123	0.0025925
chr17.35764510	500	450	355	6	2.9027	1.2167	0.40392	3.0122	0.0025935
chr8.90702191	500	460	355	6	3.1835	-0.68355	0.22696	-3.0118	0.0025973
chr14.79391768	500	460	355	6	4.0203	-0.61657	0.20474	-3.0115	0.0025998
chr19.4139400	500	460	355	6	2.6893	0.51979	0.1726	3.0115	0.0026
chr11.61019921	500	460	355	6	3.525	-0.48825	0.16215	-3.011	0.0026035
chr8.58713655	500	460	355	6	3.7255	-0.50308	0.16708	-3.011	0.002604
chr4.18652377	500	460	355	6	3.8135	-0.55238	0.18349	-3.0104	0.0026088
chr16.68245946	500	460	355	6	3.4086	-0.48469	0.16101	-3.0104	0.0026092
chr16.68255820	500	460	355	6	3.4086	-0.48469	0.16101	-3.0104	0.0026092
chr16.68262982	500	460	355	6	3.4086	-0.48469	0.16101	-3.0104	0.0026092
chr16.68281382	500	460	355	6	3.4086	-0.48469	0.16101	-3.0104	0.0026092
chr16.68281570	500	460	355	6	3.4086	-0.48469	0.16101	-3.0104	0.0026092
chr16.68295523	500	460	355	6	3.4086	-0.48469	0.16101	-3.0104	0.0026092
chr16.68308447	500	460	355	6	3.4086	-0.48469	0.16101	-3.0104	0.0026092
chr9.60914106	500	450	355	6	2.8379	0.942	0.31294	3.0101	0.0026113
chr9.60915091	500	450	355	6	2.8379	0.942	0.31294	3.0101	0.0026113
chr6.22013741	500	460	355	6	1.7662	0.6894	0.22903	3.0101	0.0026118
chr27.22121651	500	450	355	6	2.9796	-1.1646	0.38694	-3.0098	0.0026145
chr27.22121897	500	450	355	6	2.9796	-1.1646	0.38694	-3.0098	0.0026145
chr15.79320883	500	460	355	6	3.5449	-0.49717	0.16519	-3.0096	0.0026157
chr15.79337694	500	460	355	6	3.5449	-0.49717	0.16519	-3.0096	0.0026157
chr15.79353266	500	460	355	6	3.5449	-0.49717	0.16519	-3.0096	0.0026157
chr15.79361607	500	460	355	6	3.5449	-0.49717	0.16519	-3.0096	0.0026157
chr15.79362010	500	460	355	6	3.5449	-0.49717	0.16519	-3.0096	0.0026157
chr22.42504227	500	450	355	6	3.1898	-1.0047	0.33385	-3.0096	0.0026161
chr26.30898249	500	450	355	6	4.2789	-0.8842	0.2938	-3.0096	0.0026161
chr21.11342378	500	460	355	6	3.0758	-0.60322	0.20045	-3.0094	0.0026178
chr18.41082080	500	450	355	6	2.967	0.89058	0.29596	3.0092	0.0026198
chr3.18193227	500	460	355	6	1.3721	0.82565	0.27442	3.0087	0.0026234
chr3.18249399	500	460	355	6	1.3721	0.82565	0.27442	3.0087	0.0026234
chr14.81335908	500	460	355	6	2.2997	0.53576	0.17807	3.0087	0.0026235
chr3.95582160	500	460	355	6	1.7831	0.62591	0.20804	3.0086	0.0026244
chr23.849974	500	460	355	6	1.7028	0.70116	0.23305	3.0086	0.0026247
chr3.89947789	500	460	355	6	3.2445	-0.57687	0.19174	-3.0085	0.0026251
chr1.71322277	500	460	355	6	3.4114	-0.52642	0.17498	-3.0084	0.0026266
chr1.71324609	500	460	355	6	2.3586	0.52642	0.17498	3.0084	0.0026266
chr1.71325032	500	460	355	6	2.3586	0.52642	0.17498	3.0084	0.0026266
chr1.71325069	500	460	355	6	2.3586	0.52642	0.17498	3.0084	0.0026266
chr1.71344522	500	460	355	6	2.3586	0.52642	0.17498	3.0084	0.0026266
chr1.93507556	500	460	355	6	3.0936	-0.72983	0.24263	-3.0079	0.0026303
chr2.95690697	500	460	355	6	3.1501	-0.52396	0.1742	-3.0078	0.0026315
chrX.4134382	500	460	355	6	2.6827	0.44493	0.14793	3.0077	0.0026321
chr7.5425029	500	460	355	6	2.8109	0.57139	0.18998	3.0076	0.0026329
chr13.33790738	500	460	355	6	3.2202	-0.50919	0.1693	-3.0076	0.0026335
chrX.106314257	500	450	355	6	4.6292	-0.86383	0.28722	-3.0075	0.002634
chr1.91501461	500	450	355	6	3.1659	-0.9995	0.33235	-3.0074	0.0026347
chr13.33398340	500	450	355	6	4.1762	-0.70216	0.23348	-3.0074	0.0026349
chr9.48177789	500	460	355	6	3.0272	0.74918	0.24911	3.0074	0.0026351
chr9.48194523	500	460	355	6	4.5255	-0.74918	0.24911	-3.0074	0.0026351
chr1.108755075	500	460	355	6	3.5652	-0.4881	0.16232	-3.007	0.0026388
chr17.62540296	500	450	355	6	2.6502	0.9109	0.30295	3.0068	0.0026405
chr6.82110138	500	460	355	6	3.2404	-0.77273	0.257	-3.0068	0.0026405
chr2.81403043	500	460	355	6	3.2956	-0.53606	0.1783	-3.0065	0.0026424
chr4.42371257	500	460	355	6	2.387	0.50142	0.16679	3.0063	0.0026448
chr8.10784376	500	460	355	6	3.1165	-0.53134	0.17675	-3.0062	0.0026453
chr11.38801198	500	450	355	6	2.8477	1.0532	0.35033	3.0062	0.0026458
chr22.7095045	500	460	355	6	2.5492	0.58994	0.19626	3.0059	0.002648
chr24.31730889	500	460	355	6	3.3409	-0.5873	0.19539	-3.0058	0.0026485
chr3.85964657	500	460	355	6	4.1008	-0.665	0.22125	-3.0056	0.0026505
chr3.85968361	500	460	355	6	2.7708	0.665	0.22125	3.0056	0.0026505
chr3.85972724	500	460	355	6	4.1008	-0.665	0.22125	-3.0056	0.0026505
chr24.29982545	500	450	355	6	3.1543	-0.94953	0.31592	-3.0056	0.0026507
chr4.58855074	500	450	355	6	3.0616	-0.93718	0.31183	-3.0054	0.0026522
chr4.92972848	500	460	355	6	2.8866	0.66009	0.21973	3.0041	0.0026634
chr6.40968912	500	450	355	6	3.1339	-0.85997	0.28626	-3.0041	0.0026635
chr5.27670840	500	460	355	6	2.7965	0.63	0.20972	3.004	0.0026649
chr1.65605211	500	450	355	6	3.2401	-1.1841	0.39421	-3.0038	0.0026665
chr11.21455432	500	460	355	6	2.5782	0.65857	0.21925	3.0037	0.0026673
chr30.24404402	500	460	355	6	2.4224	0.48827	0.16256	3.0037	0.0026674
chr16.1951850	500	450	355	6	3.1071	-0.82322	0.27407	-3.0036	0.0026679
chr16.2013386	500	450	355	6	3.0018	-0.88528	0.29476	-3.0034	0.0026698
chr12.7357027	500	460	355	6	2.7384	0.66299	0.22076	3.0032	0.002672
chr3.95780684	500	460	355	6	3.1225	-0.56131	0.18691	-3.0032	0.002672
chr7.8619178	500	450	355	6	3.083	1.1647	0.38792	3.0025	0.0026781
chr7.8663678	500	450	355	6	3.083	1.1647	0.38792	3.0025	0.0026781
chr20.14481448	500	450	355	6	4.9546	-1.1179	0.37238	-3.002	0.002682
chr20.14482084	500	450	355	6	2.7188	1.1179	0.37238	3.002	0.002682
chr20.14484625	500	450	355	6	2.7188	1.1179	0.37238	3.002	0.002682
chr30.24546373	500	460	355	6	3.929	-0.66276	0.22079	-3.0018	0.0026838
chr17.7437115	500	460	355	6	3.1591	-0.58999	0.19655	-3.0018	0.0026839
chr1.12645007	500	450	355	6	2.7605	0.84968	0.28308	3.0015	0.0026864
chr3.91742964	500	460	355	6	4.2848	-0.75105	0.25029	-3.0007	0.0026935
chr28.44246063	500	460	355	6	2.7424	0.6167	0.20552	3.0007	0.0026937
chr11.22107979	500	460	355	6	3.2293	-0.4954	0.1651	-3.0007	0.0026939
chr17.6640232	500	460	355	6	3.3925	-0.52619	0.17536	-3.0006	0.0026943
chr1.180902925	500	460	355	6	2.7426	0.69854	0.23283	3.0003	0.0026974
chr9.53368969	500	450	355	6	5.4664	-1.3196	0.43986	-3.0001	0.0026992
chr24.31815800	500	460	355	6	3.222	-0.71001	0.23667	-3	0.0026994
chr29.31675582	500	460	355	6	2.7039	0.49575	0.16528	2.9995	0.0027042
chr9.66923252	500	460	355	6	2.7918	0.61447	0.20486	2.9995	0.0027045
chr6.28407541	500	460	355	6	2.7658	0.53152	0.17722	2.9992	0.0027066
chr1.102697413	500	450	355	6	4.2255	-0.76177	0.25404	-2.9987	0.0027118
chr1.76205821	500	460	355	6	3.2454	-0.65844	0.21958	-2.9986	0.0027124
chr10.4139782	500	460	355	6	3.1104	-0.71767	0.23934	-2.9985	0.0027128
chr22.7131258	500	460	355	6	2.0399	0.55352	0.1846	2.9984	0.0027136
chr22.7136039	500	460	355	6	3.1469	-0.55352	0.1846	-2.9984	0.0027136
chr26.24933986	500	450	355	6	2.7458	0.96957	0.32338	2.9983	0.002715
chr8.82949005	500	460	355	6	2.6446	0.50537	0.16856	2.9982	0.0027161
chr2.72900918	500	460	355	6	3.7284	-0.56326	0.18792	-2.9974	0.0027233
chr6.28330125	500	460	355	6	3.1695	-0.67633	0.22565	-2.9973	0.0027238
chr6.28348374	500	460	355	6	3.1695	-0.67633	0.22565	-2.9973	0.0027238
chr9.28625220	500	460	355	6	3.0882	-0.68451	0.22838	-2.9973	0.0027239
chr16.2301437	500	460	355	6	3.0128	-0.83268	0.27781	-2.9973	0.0027242
chr1.93622438	500	450	355	6	3.1035	-0.85128	0.28404	-2.997	0.0027264
chr8.83130136	500	460	355	6	1.9786	0.57402	0.19155	2.9967	0.0027293
chr12.5326063	500	460	355	6	2.587	0.47367	0.15807	2.9966	0.0027301
chr13.3743512	500	460	355	6	2.7985	0.71525	0.2387	2.9964	0.0027317
chr1.32208936	500	460	355	6	2.641	0.54987	0.18354	2.996	0.0027359
chr14.35385617	500	460	355	6	3.148	-0.66544	0.22212	-2.9958	0.0027372
chr14.35430759	500	460	355	6	3.148	-0.66544	0.22212	-2.9958	0.0027372
chr14.35441364	500	460	355	6	3.148	-0.66544	0.22212	-2.9958	0.0027372
chr14.35452712	500	460	355	6	3.148	-0.66544	0.22212	-2.9958	0.0027372
chr6.17692477	500	460	355	6	2.7867	0.68843	0.2298	2.9957	0.0027378
chr4.106419063	500	460	355	6	3.2035	-0.61408	0.20499	-2.9957	0.0027381
chr14.60703135	500	460	355	6	4.1952	-0.64765	0.21621	-2.9955	0.0027398
chr1.53584124	500	460	355	6	3.2319	-0.77587	0.25903	-2.9952	0.0027424
chr30.25215257	500	460	355	6	2.3648	0.49043	0.16375	2.9951	0.002744
chr30.25253780	500	460	355	6	2.3648	0.49043	0.16375	2.9951	0.002744
chr30.25438396	500	460	355	6	2.3648	0.49043	0.16375	2.9951	0.002744
chr3.46510049	500	450	355	6	2.9979	1.1544	0.38545	2.995	0.0027446
chr18.37047845	500	460	355	6	3.7853	-0.51496	0.17195	-2.9948	0.0027459
chr1.100198769	500	460	355	6	3.6065	-0.4901	0.16368	-2.9943	0.0027511
chr1.53480599	500	460	355	6	3.1348	-0.76894	0.25682	-2.9941	0.002753
chr14.32454650	500	460	355	6	2.7649	0.53571	0.17893	2.994	0.0027534
chr18.75834815	500	460	355	6	2.6175	0.68804	0.22982	2.9939	0.0027546
chr1.103228385	500	460	355	6	3.9852	-0.62114	0.20748	-2.9938	0.0027551
chr5.68591987	500	460	355	6	3.2352	-0.91421	0.3054	-2.9935	0.0027582
chrX.1986375	500	460	355	6	3.1225	-0.61367	0.20504	-2.9929	0.0027634
chr6.48533094	500	460	355	6	2.8021	0.69018	0.23062	2.9926	0.0027657
chr20.19192651	500	460	355	6	3.3266	-0.55205	0.18448	-2.9925	0.0027668
chr20.19197205	500	460	355	6	3.3266	-0.55205	0.18448	-2.9925	0.0027668
chr17.6035625	500	460	355	6	3.4307	-0.5046	0.16862	-2.9925	0.002767
chr4.46211503	500	450	355	6	3.1036	-1.1655	0.38948	-2.9925	0.002767
chr3.96629116	500	450	355	6	2.801	1.2327	0.41194	2.9924	0.0027678
chr24.30420565	500	450	355	6	2.9807	-1.1197	0.37426	-2.9919	0.0027727
chr24.30421221	500	450	355	6	2.9807	-1.1197	0.37426	-2.9919	0.0027727
chr5.2389855	500	460	355	6	3.0108	-0.66385	0.22189	-2.9918	0.002773
chr4.18867018	500	460	355	6	3.4292	-0.46491	0.15539	-2.9918	0.0027733
chr4.18879585	500	460	355	6	3.4292	-0.46491	0.15539	-2.9918	0.0027733
chr9.60309494	500	460	355	6	3.1389	-0.52957	0.17701	-2.9918	0.0027735
chr13.37871752	500	460	355	6	3.094	-1.0411	0.34805	-2.9911	0.0027794
chr1.73631971	500	460	355	6	3.5728	-0.49479	0.16542	-2.9911	0.0027802
chr1.73637694	500	460	355	6	2.5832	0.49479	0.16542	2.9911	0.0027802
chr24.29318914	500	450	355	6	2.8199	0.94524	0.31603	2.991	0.0027804
chr12.19811965	500	450	355	6	3.0524	-1.1385	0.38064	-2.991	0.0027806
chr14.91040729	500	460	355	6	3.1504	-0.76046	0.25425	-2.991	0.002781
chr2.13656268	500	460	355	6	3.4343	-0.49995	0.16717	-2.9907	0.002783
chr6.15981192	500	460	355	6	2.5157	0.551	0.18424	2.9907	0.0027838
chr15.51607725	500	450	355	6	2.8632	0.84728	0.28333	2.9904	0.0027861
chr4.18653078	500	460	355	6	3.7894	-0.54378	0.18185	-2.9903	0.0027866
chr3.13066405	500	460	355	6	2.6572	0.76171	0.25476	2.99	0.0027901
chr6.62894637	500	460	355	6	3.1045	-0.71796	0.24018	-2.9893	0.0027963
chr21.34067588	500	460	355	6	3.0301	0.94	0.31447	2.9892	0.0027975
chr3.85320085	500	460	355	6	4.4758	-0.8256	0.27623	-2.9888	0.0028009
chr5.84305942	500	460	355	6	3.1235	-1.0191	0.34098	-2.9886	0.0028028
chr21.31489263	500	460	355	6	2.7949	0.70854	0.23709	2.9885	0.0028038
chr11.22158892	500	460	355	6	3.2515	-0.49254	0.16482	-2.9883	0.0028056
chr11.60891195	500	460	355	6	2.5627	0.4888	0.16359	2.988	0.0028085
chr1.53367593	500	460	355	6	2.3683	0.49929	0.16711	2.9877	0.0028107
chr1.53409626	500	460	355	6	3.3669	-0.49929	0.16711	-2.9877	0.0028107
chr26.31266019	500	450	355	6	2.9412	1.1124	0.37235	2.9876	0.0028122
chr13.34408621	500	460	355	6	2.7644	0.56721	0.18986	2.9875	0.0028128
chr1.49739308	500	460	355	6	3.2754	-0.54857	0.18363	-2.9874	0.0028134
chr24.17435458	500	460	355	6	3.2425	-0.57232	0.19158	-2.9873	0.0028145
chr5.94717373	500	460	355	6	3.6932	-0.51615	0.17279	-2.9872	0.0028153
chr16.44688010	500	460	355	6	3.9798	-0.65278	0.21854	-2.987	0.002817
chr16.44690798	500	460	355	6	2.6742	0.65278	0.21854	2.987	0.002817
chr1.100459026	500	460	355	6	2.7545	0.62554	0.20943	2.9869	0.0028184
chr30.2233591	500	450	355	6	3.0492	-0.82279	0.27547	-2.9869	0.0028184
chr30.2252061	500	450	355	6	3.0492	-0.82279	0.27547	-2.9869	0.0028184
chr30.2261957	500	450	355	6	3.0492	-0.82279	0.27547	-2.9869	0.0028184
chr30.2268831	500	450	355	6	3.0492	-0.82279	0.27547	-2.9869	0.0028184
chr30.2278098	500	450	355	6	3.0492	-0.82279	0.27547	-2.9869	0.0028184
chr5.89344204	500	450	355	6	3.0654	-1.0557	0.35346	-2.9869	0.0028186
chrX.101216665	500	460	355	6	2.7041	0.56368	0.18872	2.9868	0.002819
chr19.12265873	500	460	355	6	2.4622	0.49986	0.16736	2.9867	0.0028196
chr16.63340778	500	460	355	6	2.5697	0.45699	0.15301	2.9867	0.0028199
chr13.33739777	500	460	355	6	3.5693	-0.47837	0.16018	-2.9864	0.0028227
chr16.63707640	500	460	355	6	3.3013	-0.51001	0.1708	-2.986	0.0028266
chr20.45244881	500	460	355	6	2.6562	0.52378	0.17544	2.9855	0.0028312
chr16.11080821	500	460	355	6	2.255	0.48123	0.16119	2.9854	0.0028322
chr18.4614287	500	460	355	6	3.2268	-0.61352	0.20552	-2.9852	0.0028337
chr13.33495776	500	460	355	6	3.4379	-0.49309	0.16518	-2.9852	0.0028339
chr3.95597920	500	460	355	6	3.004	-0.62786	0.21033	-2.9851	0.0028347
chr3.95613263	500	460	355	6	1.7483	0.62786	0.21033	2.9851	0.0028347
chr3.95642676	500	460	355	6	3.004	-0.62786	0.21033	-2.9851	0.0028347
chr4.66877642	500	460	355	6	3.2454	-0.51354	0.17204	-2.985	0.0028355
chr1.116878674	500	460	355	6	3.2091	-0.95893	0.32128	-2.9847	0.0028381
chr1.117118113	500	460	355	6	3.2091	-0.95893	0.32128	-2.9847	0.0028381
chr1.117266103	500	460	355	6	1.2913	0.95893	0.32128	2.9847	0.0028381
chr1.117354221	500	460	355	6	3.2091	-0.95893	0.32128	-2.9847	0.0028381
chr1.117362719	500	460	355	6	1.2913	0.95893	0.32128	2.9847	0.0028381
chr1.117364775	500	460	355	6	1.2913	0.95893	0.32128	2.9847	0.0028381
chr1.117364996	500	460	355	6	1.2913	0.95893	0.32128	2.9847	0.0028381
chr1.117394325	500	460	355	6	3.2091	-0.95893	0.32128	-2.9847	0.0028381
chr1.117398385	500	460	355	6	3.2091	-0.95893	0.32128	-2.9847	0.0028381
chr1.117406841	500	460	355	6	3.2091	-0.95893	0.32128	-2.9847	0.0028381
chr1.117419991	500	460	355	6	1.2913	0.95893	0.32128	2.9847	0.0028381
chr1.117425859	500	460	355	6	3.2091	-0.95893	0.32128	-2.9847	0.0028381
chr4.3598498	500	460	355	6	2.5874	0.48308	0.16185	2.9847	0.0028385
chr8.4586716	500	460	355	6	3.083	-0.83069	0.27833	-2.9846	0.0028396
chr1.70378596	500	460	355	6	3.5039	-0.4969	0.1665	-2.9845	0.0028405
chr3.98444119	500	460	355	6	3.2713	-0.46384	0.15542	-2.9844	0.0028409
chr30.284417	500	460	355	6	3.4057	-0.50833	0.17034	-2.9843	0.0028425
chr30.4362602	500	450	355	6	3.1161	-1.0495	0.35167	-2.9842	0.0028432
chr29.31594986	500	460	355	6	2.2328	0.48535	0.16265	2.9841	0.0028446
chr16.9805538	500	460	355	6	3.426	-0.48685	0.16316	-2.9839	0.0028458
chr15.65942570	500	460	355	6	3.1585	-0.77642	0.26021	-2.9839	0.0028464
chr4.13672757	500	450	355	6	4.7935	-1.0779	0.3613	-2.9833	0.0028516
chr22.5680378	500	460	355	6	3.1147	-0.55893	0.18736	-2.9831	0.0028531
chr15.51572440	500	460	355	6	2.799	0.71096	0.23834	2.983	0.0028546
chr11.18445643	500	460	355	6	2.5139	0.73203	0.24541	2.9829	0.0028556
chr1.101255812	500	460	355	6	3.2239	-0.76582	0.25674	-2.9828	0.0028559
chr7.83731164	500	460	355	6	3.2489	-0.51515	0.17274	-2.9822	0.0028615
chr1.100479681	500	460	355	6	3.7384	-0.59639	0.19998	-2.9822	0.002862
chr4.15227878	500	460	355	6	2.5782	0.62984	0.21121	2.9821	0.0028631
chr16.5601728	500	450	355	6	3.0311	-1.0889	0.36519	-2.9818	0.002866
chr9.60738905	500	460	355	6	3.0211	-1.0009	0.33571	-2.9813	0.0028699
chr9.60776469	500	460	355	6	1.0194	1.0009	0.33571	2.9813	0.0028699
chr9.60803183	500	460	355	6	1.0194	1.0009	0.33571	2.9813	0.0028699
chr9.60850689	500	460	355	6	3.0211	-1.0009	0.33571	-2.9813	0.0028699
chr9.60855243	500	460	355	6	1.0194	1.0009	0.33571	2.9813	0.0028699
chr27.22108530	500	450	355	6	2.9979	-1.1558	0.38774	-2.9809	0.0028744
chr13.32836324	500	450	355	6	2.9461	-1.224	0.41062	-2.9808	0.0028745
chr8.72333089	500	460	355	6	3.5611	-0.49663	0.16664	-2.9802	0.0028802
chr16.48308785	500	460	355	6	2.6132	0.52992	0.17781	2.9802	0.0028803
chr15.41507902	500	460	355	6	3.2216	-0.51986	0.17444	-2.9802	0.002881
chr17.9252131	500	460	355	6	2.3133	0.50757	0.17032	2.9801	0.0028819
chr17.9257330	500	460	355	6	2.3133	0.50757	0.17032	2.9801	0.0028819
chr19.40233111	500	460	355	6	3.0613	-0.95441	0.32029	-2.9798	0.0028842
chr7.29257670	500	460	355	6	2.7871	0.53217	0.17859	2.9798	0.0028845
chr2.95695615	500	460	355	6	3.1601	-0.57578	0.19324	-2.9796	0.0028859
chr8.10791199	500	460	355	6	3.0298	-0.68065	0.22846	-2.9793	0.0028895
chr1.65429710	500	460	355	6	3.2668	-0.64231	0.21561	-2.979	0.0028918
chr3.101814752	500	460	355	6	3.2196	-0.62781	0.21075	-2.979	0.0028919
chr1.64460555	500	460	355	6	3.4029	-0.81487	0.27357	-2.9787	0.0028948
chr1.100249818	500	460	355	6	3.8253	-0.57954	0.19457	-2.9786	0.0028959
chr5.95313811	500	460	355	6	3.3455	-0.58266	0.19563	-2.9784	0.0028974
chr18.67767611	500	460	355	6	2.6797	0.5854	0.19655	2.9784	0.002898
chr18.75386442	500	460	355	6	3.2112	-0.47912	0.16087	-2.9782	0.0028991
chr26.28267473	500	450	355	6	2.8284	0.99086	0.3327	2.9782	0.0028994
chr30.24924079	500	460	355	6	2.265	0.47695	0.16015	2.9781	0.0029001
chr5.92243630	500	460	355	6	2.3677	0.48959	0.16443	2.9775	0.0029058
chr24.35562701	500	460	355	6	3.066	-0.79897	0.26834	-2.9775	0.0029061
chr16.5528813	500	460	355	6	2.6594	0.58137	0.19527	2.9773	0.0029077
chr16.5529724	500	460	355	6	2.6594	0.58137	0.19527	2.9773	0.0029077
chr6.46559273	500	460	355	6	2.6483	0.53353	0.17921	2.9771	0.0029095
chr9.60710158	500	460	355	6	2.1415	0.49157	0.16511	2.9771	0.0029095
chr20.11531948	500	460	355	6	2.836	0.67516	0.22678	2.9771	0.0029097
chr9.55890396	500	460	355	6	3.2473	-0.60026	0.20164	-2.9769	0.0029115
chr6.59721146	500	450	355	6	2.8851	1.1133	0.374	2.9768	0.0029126
chr16.10840494	500	460	355	6	1.8007	0.66453	0.22327	2.9764	0.0029166
chr28.427804	500	460	355	6	2.8011	0.83171	0.27945	2.9762	0.0029181
chr30.17250385	500	460	355	6	2.7611	0.68134	0.22893	2.9762	0.0029183
chr8.45980918	500	460	355	6	1.9796	0.56102	0.18851	2.976	0.0029203
chr7.32270338	500	460	355	6	3.2	-0.64755	0.2176	-2.9759	0.002921
chr2.43433809	500	460	355	6	2.8221	0.74211	0.24939	2.9758	0.0029227
chr2.95687771	500	460	355	6	3.147	-0.51607	0.17345	-2.9754	0.0029265
chr3.104145426	500	460	355	6	3.4047	-0.49057	0.16489	-2.9752	0.0029279
chr8.75992147	500	460	355	6	3.4718	-0.48527	0.16311	-2.9751	0.0029293
chr17.6142525	500	460	355	6	3.395	-0.50378	0.16934	-2.9749	0.0029306
chr11.22142413	500	460	355	6	3.2413	-0.49032	0.16484	-2.9746	0.002934
chr11.22149637	500	460	355	6	2.2606	0.49032	0.16484	2.9746	0.002934
chr22.36621174	500	460	355	6	3.242	-0.54384	0.18285	-2.9743	0.0029364
chr15.73723897	500	460	355	6	2.4943	0.47067	0.15826	2.974	0.0029395
chr17.6123954	500	460	355	6	3.4242	-0.50125	0.16855	-2.9738	0.0029409
chr13.33354949	500	450	355	6	2.7942	0.81624	0.2745	2.9736	0.0029433
chr3.103092538	500	460	355	6	2.9598	0.99794	0.33563	2.9734	0.0029455
chr2.26100818	500	460	355	6	3.189	-0.88166	0.29652	-2.9733	0.0029459
chr19.26943059	500	450	355	6	2.9013	1.062	0.35717	2.9733	0.0029462
chr6.48324944	500	460	355	6	2.8216	0.66997	0.22537	2.9728	0.0029512
chr6.48329333	500	460	355	6	2.8216	0.66997	0.22537	2.9728	0.0029512
chr9.28639311	500	460	355	6	2.9688	-0.78593	0.26438	-2.9727	0.0029516
chr5.4693635	500	450	355	6	3.1376	-1.0407	0.3501	-2.9727	0.0029524
chr2.42140715	500	460	355	6	2.8316	0.59888	0.20147	2.9726	0.0029534
chr28.3907850	500	460	355	6	3.1272	-0.80595	0.27113	-2.9725	0.0029537
chr28.3934566	500	460	355	6	3.1272	-0.80595	0.27113	-2.9725	0.0029537
chr15.73714610	500	460	355	6	2.7577	0.73418	0.247	2.9724	0.0029551
chr1.160166885	500	460	355	6	2.8727	0.5758	0.19372	2.9723	0.0029556
chr28.33564213	500	460	355	6	2.4355	0.49492	0.16653	2.972	0.0029585
chr8.4636875	500	460	355	6	1.3336	0.87216	0.29347	2.9719	0.0029596
chr4.106130261	500	460	355	6	3.1707	-0.615	0.20695	-2.9718	0.0029607
chr16.63687633	500	450	355	6	2.767	0.98321	0.33091	2.9712	0.002966
chr24.24084944	500	460	355	6	3.2881	-0.50871	0.17121	-2.9712	0.0029663
chr16.67266401	500	460	355	6	3.7675	-0.55402	0.18647	-2.9712	0.0029666
chr21.32384284	500	460	355	6	2.668	0.51247	0.17249	2.971	0.0029679
chr1.108315846	500	460	355	6	4.4533	-0.81871	0.27557	-2.971	0.0029681
chr9.26137846	500	460	355	6	2.9704	-0.74133	0.24952	-2.971	0.0029684
chr9.26150964	500	460	355	6	2.9704	-0.74133	0.24952	-2.971	0.0029684
chr9.26152110	500	460	355	6	2.9704	-0.74133	0.24952	-2.971	0.0029684
chr9.26189173	500	460	355	6	2.9704	-0.74133	0.24952	-2.971	0.0029684
chr11.21847067	500	460	355	6	2.1182	0.54164	0.18231	2.971	0.0029686
chr29.32769402	500	450	355	6	2.7943	0.77704	0.26155	2.971	0.0029687
chr2.91177891	500	460	355	6	2.8326	0.68605	0.23092	2.9709	0.0029689
chr2.91193863	500	460	355	6	2.8326	0.68605	0.23092	2.9709	0.0029689
chr30.22592966	500	460	355	6	2.6644	0.7705	0.25944	2.9698	0.0029799
chr9.60753872	500	460	355	6	2.6777	0.48147	0.16214	2.9695	0.0029829
chrX.9240997	500	460	355	6	3.325	-0.89183	0.30034	-2.9695	0.0029833
chr2.95704268	500	460	355	6	3.1671	-0.79155	0.26658	-2.9693	0.002985
chr14.73511092	500	460	355	6	2.6756	0.56168	0.18918	2.9691	0.002987
chr30.25220361	500	460	355	6	2.4065	0.4687	0.15787	2.9689	0.0029887
chr30.25353962	500	460	355	6	2.4065	0.4687	0.15787	2.9689	0.0029887
chr19.24776364	500	460	355	6	3.8098	-0.52969	0.17841	-2.9689	0.0029888
chr1.54283742	500	460	355	6	2.7362	0.71149	0.23965	2.9689	0.0029891
chr1.54296361	500	460	355	6	2.7362	0.71149	0.23965	2.9689	0.0029891
chr10.63384443	500	460	355	6	2.8688	0.71827	0.24195	2.9687	0.0029909
chr8.23739278	500	460	355	6	3.5972	-0.5029	0.16941	-2.9685	0.0029926
chr22.2585884	500	460	355	6	3.3796	-0.47018	0.15841	-2.9682	0.0029956
chr6.82331542	500	460	355	6	3.5279	-0.47692	0.16068	-2.9682	0.0029958
chr1.102252973	500	460	355	6	4.2129	-0.77735	0.2619	-2.9681	0.002996
chr14.47264383	500	460	355	6	2.7816	0.55584	0.18728	2.968	0.0029977
chr17.35594156	500	450	355	6	2.8836	1.0384	0.34987	2.968	0.0029978
chr9.54664439	500	460	355	6	2.9534	1.0695	0.36039	2.9677	0.0029999
chr11.20994505	500	460	355	6	2.5323	0.53024	0.17868	2.9676	0.003001
chr23.24305390	500	460	355	6	2.7797	0.54084	0.18225	2.9676	0.003001
chr19.11651420	500	460	355	6	3.1489	-0.80308	0.27062	-2.9675	0.0030018
chr19.11658890	500	460	355	6	3.1489	-0.80308	0.27062	-2.9675	0.0030018
chr19.11668993	500	460	355	6	3.1489	-0.80308	0.27062	-2.9675	0.0030018
chr19.11680988	500	460	355	6	3.1489	-0.80308	0.27062	-2.9675	0.0030018
chr19.11681430	500	460	355	6	3.1489	-0.80308	0.27062	-2.9675	0.0030018
chr17.32206038	500	460	355	6	2.4462	0.47362	0.15962	2.9672	0.0030055
chr7.5268324	500	460	355	6	3.1736	-0.72757	0.24522	-2.967	0.0030067
chr2.69912024	500	460	355	6	3.5518	-0.472	0.15909	-2.9669	0.0030081
chr18.40802414	500	450	355	6	2.8381	1.0821	0.36477	2.9665	0.0030121
chr1.66569170	500	460	355	6	3.1348	-1.015	0.34217	-2.9663	0.0030137
chr22.36660444	500	460	355	6	3.2443	-0.50452	0.17009	-2.9662	0.0030147
chr16.72970048	500	460	355	6	2.2562	0.50329	0.1697	2.9658	0.003019
chr13.24467715	500	460	355	6	2.4624	0.49556	0.1671	2.9656	0.0030211
chr13.24468752	500	460	355	6	3.4535	-0.49556	0.1671	-2.9656	0.0030211
chr13.24469952	500	460	355	6	3.4535	-0.49556	0.1671	-2.9656	0.0030211
chr18.66950849	500	450	355	6	2.9732	0.92038	0.31037	2.9654	0.0030229
chr15.20813193	500	460	355	6	2.9751	-1.0257	0.34589	-2.9654	0.003023
chr8.89833911	500	460	355	6	3.2055	-0.7224	0.24362	-2.9652	0.0030246
chr17.35625627	500	450	355	6	2.8505	1.099	0.37064	2.9652	0.0030248
chrX.52926385	500	460	355	6	3.2847	-0.87988	0.29674	-2.9652	0.0030248
chr13.33247082	500	460	355	6	2.513	0.4503	0.15188	2.9648	0.0030284
chr18.7731630	500	460	355	6	2.7402	0.55203	0.18619	2.9648	0.0030286
chr19.24331673	500	460	355	6	2.8392	0.89425	0.30166	2.9644	0.0030326
chr16.73016239	500	460	355	6	1.9224	0.59262	0.19992	2.9644	0.0030332
chr22.36599021	500	460	355	6	2.6949	0.61024	0.20586	2.9643	0.0030338
chr1.91727571	500	460	355	6	3.1853	-0.66311	0.22371	-2.9641	0.0030357
chr3.102008812	500	460	355	6	2.4414	0.47911	0.16164	2.9641	0.0030357
chr4.40725901	500	460	355	6	2.769	0.57613	0.19437	2.964	0.0030367
chr14.66077828	500	460	355	6	3.1265	-0.58386	0.19699	-2.9639	0.0030372
chr6.48464269	500	460	355	6	3.161	-0.98095	0.33096	-2.964	0.0030372
chr2.116572779	500	450	355	6	2.8536	0.8094	0.2731	2.9637	0.0030392
chr15.55647172	500	460	355	6	3.1151	-1.1263	0.38003	-2.9636	0.0030407
chr4.13986385	500	460	355	6	2.474	0.51566	0.174	2.9635	0.0030413
chr29.30356234	500	460	355	6	2.9056	0.69205	0.23353	2.9634	0.0030422
chr14.67954437	500	460	355	6	1.3178	0.89981	0.30366	2.9632	0.0030449
chr14.67959856	500	460	355	6	3.1174	-0.89981	0.30366	-2.9632	0.0030449
chr1.42492424	500	460	355	6	2.9707	-0.86972	0.29352	-2.9631	0.0030459
chr3.89253907	500	460	355	6	3.7222	-0.5466	0.18447	-2.9631	0.0030459
chr8.3731088	500	460	355	6	3.5385	-0.47939	0.16179	-2.963	0.0030463
chr3.20627640	500	450	355	6	3.065	-0.88196	0.29767	-2.9629	0.0030474
chr18.70017058	500	460	355	6	2.966	0.97022	0.32746	2.9629	0.003048
chr15.438911	500	460	355	6	3.2774	-0.56376	0.19029	-2.9627	0.0030497
chr1.73218516	500	460	355	6	3.3168	-0.55096	0.18597	-2.9626	0.0030502
chr7.29458283	500	460	355	6	3.523	-0.50496	0.17045	-2.9626	0.0030509
chr15.79234871	500	460	355	6	3.4002	-0.48934	0.16518	-2.9625	0.0030512
chr3.104189091	500	450	355	6	5.0709	-1.0323	0.34845	-2.9625	0.0030519
chr3.104192853	500	450	355	6	5.0709	-1.0323	0.34845	-2.9625	0.0030519
chr3.104193207	500	450	355	6	5.0709	-1.0323	0.34845	-2.9625	0.0030519
chr16.1979988	500	460	355	6	2.7455	0.66868	0.22573	2.9623	0.0030532
chr9.59839347	500	460	355	6	2.5486	0.51653	0.17439	2.962	0.0030565
chr26.30735322	500	460	355	6	3.3272	-0.47237	0.15949	-2.9618	0.0030586
chr5.83275580	500	460	355	6	3.2544	-0.59348	0.20038	-2.9617	0.0030591
chr2.109579948	500	460	355	6	3.1619	-0.86389	0.29171	-2.9615	0.0030619
chr24.3300358	500	450	355	6	2.8567	1.1759	0.39712	2.9611	0.0030657
chr4.66568498	500	460	355	6	3.8247	-0.55062	0.18595	-2.9611	0.0030658
chr1.48678626	500	460	355	6	3.0453	-0.9985	0.33729	-2.9603	0.003073
chr9.3065672	500	460	355	6	3.1076	-0.86419	0.29196	-2.96	0.0030767
chr22.3632378	500	460	355	6	3.5749	-0.50256	0.1698	-2.9597	0.0030792
chr22.3632535	500	460	355	6	3.5749	-0.50256	0.1698	-2.9597	0.0030792
chr22.3633641	500	460	355	6	2.5698	0.50256	0.1698	2.9597	0.0030792
chr3.85959723	500	460	355	6	4.0443	-0.63108	0.21324	-2.9595	0.0030811
chr1.12652062	500	460	355	6	2.786	0.84167	0.2844	2.9595	0.0030815
chr11.11461460	500	450	355	6	2.8182	1.059	0.35787	2.9593	0.0030837
chrX.2778214	500	460	355	6	3.3672	-0.65675	0.22194	-2.9591	0.003085
chr2.12928269	500	460	355	6	2.3952	0.45403	0.15344	2.959	0.0030866
chr16.68152437	500	460	355	6	3.0782	-0.63777	0.21554	-2.9589	0.0030871
chr6.44044468	500	460	355	6	3.1798	-0.63821	0.21569	-2.9589	0.0030875
chr20.45657607	500	460	355	6	2.7287	0.75789	0.25615	2.9588	0.0030884
chr30.1570462	500	460	355	6	3.2363	-0.67854	0.22933	-2.9588	0.0030888
chr30.1592995	500	460	355	6	3.2363	-0.67854	0.22933	-2.9588	0.0030888
chr30.1601233	500	460	355	6	3.2363	-0.67854	0.22933	-2.9588	0.0030888
chr7.82113020	500	460	355	6	3.2646	-0.53875	0.18209	-2.9587	0.0030889
chr12.5364490	500	460	355	6	2.6128	0.46206	0.15617	2.9587	0.0030898
[truncated: 998,000+ more rows]
