# Supplementary material for: eQTL discovery and their association with severe equine asthma in European Warmblood horses
Source: BMC Genomics. 2018 Aug 2;19:581. doi: 10.1186/s12864-018-4938-9 (PMC6090848; doi:10.1186/s12864-018-4938-9)
Supplement: Supplementary file 1 — Figure S1. Minimum D-statistics determine mean read count cutoffs. Figure S2. PCA plots of normalized variance stabilized RNAseq counts after KS test filter. Figure S3. PCA plots of 1,056,195 SNP genotypes and colored by cohort. Figure S4. Matrix eQTL histograms and QQ-plots for all p-values for all cis and trans eQTL analyses using tag SNPs for the MCK1 treatment. Figure S5. Low confidence cis eQTLs. Figure S6. Joint modeling with eQTLBMA with possible overestimation of shared eQTLs across all PBMC treatments. Figure S7. Distance between eSNPs with the lowest FDR values per gene is small. Figure S8.. Enrichment of SNPs in trans regulatory hotspots genome wide. Figure S9. GWAS for RAO. Figure S10. Loss of DEXI gene expression regulation in HDE. Figure S11. Cis trans eQTL plot for all eQTLs for treatment HDE9. Table S1. High confidence additive linear cis eQTLs from the MCK treatment. Table S2. Low confidence additive linear cis eQTLs from the MCK treatment. Table S3. High confidence additive linear trans eQTLs from the MCK treatment. Table S4. Low confidence additive linear trans eQTLs from the MCK treatment. Table S5. High confidence additive linear cis eQTLs from the LPS treatment. Table S6. Low confidence additive linear cis eQTLs from the LPS treatment. Table S7. High confidence additive linear trans eQTLs from the LPS treatment. Table S8. Low confidence additive linear trans eQTLs from the LPS treatment. Table S9. High confidence additive linear cis eQTLs from the RCA treatment. Table S10. Low confidence additive linear cis eQTLs from the RCA treatment. Table S11. High confidence additive linear trans eQTLs from the RCA treatment. The eQTLs reported are limited to one eQTL per gene, representing the eSNP with the lowest FDR value for each gene. Table S12. Low confidence additive linear trans eQTLs from the RCA treatment. Table S13. High confidence additive linear cis eQTLs from the HDE treatment. Table S14. Low confidence additive linear cis eQTLs from the HDE [file 12864_2018_4938_MOESM1_ESM.zip › S24_Table.out.csv]

SNP	gene	beta	t-stat	p-value	FDR	Ref	Alt
MNEc.2.15.17627598.PC	THNSL2	1.95988559375428	30.9701535415415	5.64349373143558e-43	6.8678671913011e-36	A	C
MNEc.2.12.23937282.PC	LOC100053834	-2.75102956856047	-29.0115054206041	4.17294610507131e-41	2.53913984934973e-34	G	C
MNEc.2.15.17611343.BIEC2-292153	THNSL2	2.15815574437652	24.5425686970832	2.06862826452457e-36	6.29355894815199e-30	G	A
MNEc.2.15.17884455.PC	THNSL2	2.15815574437652	24.5425686970832	2.06862826452457e-36	6.29355894815199e-30	G	A
MNEc.2.15.17619703.PC	THNSL2	2.04911787569978	23.0874389310758	9.84565650224106e-35	2.39634044038748e-28	A	G
MNEc.2.8.68816360.PC	SKA1	2.03606717536795	21.7488285641952	4.07234540772789e-33	8.25975561367538e-27	G	A
MNEc.2.15.17648828.BIEC2-292203	THNSL2	1.92746606350778	21.5813608449724	6.56605649855146e-33	1.14151183009819e-26	A	C
MNEc.2.1.33753420.PC	CYP2C92	-1.79780803120185	-21.3961652099163	1.11716374239938e-32	1.69941984940066e-26	A	G
MNEc.2.1.33791653.PC	CYP2C92	-1.7889409502302	-20.716237194905	8.09607265672369e-32	8.21045059785486e-26	T	C
MNEc.2.1.33793265.PC	CYP2C92	-1.7889409502302	-20.716237194905	8.09607265672369e-32	8.21045059785486e-26	G	A
MNEc.2.1.33758085.PC	CYP2C92	1.7889409502302	20.716237194905	8.09607265672426e-32	8.21045059785486e-26	A	C
MNEc.2.1.33767564.BIEC2-16154	CYP2C92	1.7889409502302	20.716237194905	8.09607265672426e-32	8.21045059785486e-26	T	C
MNEc.2.16.73862900.PC	MRPS22	0.969820853917054	20.3346173670403	2.51202331526317e-31	2.03800970718786e-25	G	A
MNEc.2.16.73879816.PC	MRPS22	0.969820853917054	20.3346173670403	2.51202331526317e-31	2.03800970718786e-25	C	T
MNEc.2.16.73889913.PC	MRPS22	0.969820853917054	20.3346173670403	2.51202331526317e-31	2.03800970718786e-25	G	A
MNEc.2.1.33813356.PC	CYP2C92	1.76603983557113	18.8721366232238	2.22265003411548e-29	1.69053803076996e-23	C	T
MNEc.2.1.33802874.PC	CYP2C92	1.70154463692586	18.5501865182156	6.15453163892513e-29	2.77399124334742e-23	T	C
MNEc.2.1.33815974.PC	CYP2C92	-1.70154463692586	-18.5501865182156	6.15453163892513e-29	2.77399124334742e-23	G	A
MNEc.2.1.33819022.PC	CYP2C92	1.70154463692586	18.5501865182156	6.15453163892513e-29	2.77399124334742e-23	C	T
MNEc.2.1.33820720.PC	CYP2C92	1.70154463692586	18.5501865182156	6.15453163892513e-29	2.77399124334742e-23	T	G
MNEc.2.1.33875991.PC	CYP2C92	1.70154463692586	18.5501865182156	6.15453163892513e-29	2.77399124334742e-23	T	C
MNEc.2.1.33891482.PC	CYP2C92	1.70154463692586	18.5501865182156	6.15453163892513e-29	2.77399124334742e-23	A	C
MNEc.2.1.33911001.PC	CYP2C92	1.70154463692586	18.5501865182156	6.15453163892513e-29	2.77399124334742e-23	T	C
MNEc.2.1.33914676.PC	CYP2C92	-1.70154463692586	-18.5501865182156	6.15453163892513e-29	2.77399124334742e-23	G	A
MNEc.2.1.33950327.PC	CYP2C92	1.70154463692586	18.5501865182156	6.15453163892513e-29	2.77399124334742e-23	A	G
MNEc.2.1.33954472.PC	CYP2C92	1.70154463692586	18.5501865182156	6.15453163892513e-29	2.77399124334742e-23	C	T
MNEc.2.1.33982209.BIEC2-15374	CYP2C92	-1.70154463692586	-18.5501865182156	6.15453163892513e-29	2.77399124334742e-23	G	A
MNEc.2.15.17748742.PC	THNSL2	2.0177622991689	17.9665584443192	4.01926258794443e-28	1.48219820185242e-22	A	G
MNEc.2.15.17755412.PC	THNSL2	2.0177622991689	17.9665584443192	4.01926258794443e-28	1.48219820185242e-22	A	C
MNEc.2.15.17796431.PC	THNSL2	2.0177622991689	17.9665584443192	4.01926258794443e-28	1.48219820185242e-22	A	G
MNEc.2.15.17815830.PC	THNSL2	2.0177622991689	17.9665584443192	4.01926258794443e-28	1.48219820185242e-22	A	G
MNEc.2.15.17823611.PC	THNSL2	2.0177622991689	17.9665584443192	4.01926258794443e-28	1.48219820185242e-22	C	T
MNEc.2.15.17841306.PC	THNSL2	2.0177622991689	17.9665584443192	4.01926258794443e-28	1.48219820185242e-22	T	C
MNEc.2.1.34223337.PC	CYP2C92	-1.6382865354144	-17.658556454274	1.09940688131778e-27	3.93507827170883e-22	G	A
MNEc.2.8.55648948.PC	ZNF397	0.63141484260572	17.5987563998306	1.33834772224587e-27	4.17167364330037e-22	T	G
MNEc.2.8.55658212.PC	ZNF397	0.63141484260572	17.5987563998306	1.33834772224587e-27	4.17167364330037e-22	G	A
MNEc.2.8.55672237.PC	ZNF397	0.63141484260572	17.5987563998306	1.33834772224587e-27	4.17167364330037e-22	C	T
MNEc.2.11.21800988.PC	KRT23	-0.748877155346933	-17.5913944755302	1.37118633193025e-27	4.17167364330037e-22	T	G
MNEc.2.11.21836632.PC	KRT23	-0.748877155346933	-17.5913944755302	1.37118633193025e-27	4.17167364330037e-22	G	A
MNEc.2.11.21838537.PC	KRT23	-0.748877155346933	-17.5913944755302	1.37118633193025e-27	4.17167364330037e-22	C	T
MNEc.2.1.34245385.PC	CYP2C92	-1.96568878442537	-17.5635859119617	1.50275347363138e-27	4.46044023968654e-22	T	C
MNEc.2.1.33741926.PC	CYP2C92	1.9638933922451	17.3083774849839	3.49889842679431e-27	5.13011480370205e-22	T	C
MNEc.2.1.33799432.PC	CYP2C92	1.9638933922451	17.3083774849839	3.49889842679431e-27	5.13011480370205e-22	A	G
MNEc.2.1.33902700.PC	CYP2C92	1.9638933922451	17.3083774849839	3.49889842679431e-27	5.13011480370205e-22	A	C
MNEc.2.1.33911720.PC	CYP2C92	1.9638933922451	17.3083774849839	3.49889842679431e-27	5.13011480370205e-22	A	G
MNEc.2.1.33949699.PC	CYP2C92	1.9638933922451	17.3083774849839	3.49889842679431e-27	5.13011480370205e-22	T	C
MNEc.2.1.33984772.PC	CYP2C92	1.9638933922451	17.3083774849839	3.49889842679431e-27	5.13011480370205e-22	A	G
MNEc.2.1.34004616.TBIEC2-16253	CYP2C92	1.9638933922451	17.3083774849839	3.49889842679431e-27	5.13011480370205e-22	G	A
MNEc.2.1.34029985.PC	CYP2C92	1.9638933922451	17.3083774849839	3.49889842679431e-27	5.13011480370205e-22	A	G
MNEc.2.1.34031541.PC	CYP2C92	1.9638933922451	17.3083774849839	3.49889842679431e-27	5.13011480370205e-22	C	T
MNEc.2.1.34157153.PC	CYP2C92	1.9638933922451	17.3083774849839	3.49889842679431e-27	5.13011480370205e-22	G	T
MNEc.2.1.34252133.PC	CYP2C92	1.9638933922451	17.3083774849839	3.49889842679431e-27	5.13011480370205e-22	G	A
MNEc.2.1.33759519.PC	CYP2C92	-1.9638933922451	-17.3083774849839	3.49889842679451e-27	5.13011480370205e-22	C	A
MNEc.2.1.33787530.PC	CYP2C92	-1.9638933922451	-17.3083774849839	3.49889842679451e-27	5.13011480370205e-22	G	A
MNEc.2.1.33821924.BIEC2-15319	CYP2C92	-1.9638933922451	-17.3083774849839	3.49889842679451e-27	5.13011480370205e-22	T	C
MNEc.2.1.33827671.PC	CYP2C92	-1.9638933922451	-17.3083774849839	3.49889842679451e-27	5.13011480370205e-22	G	A
MNEc.2.1.33845042.PC	CYP2C92	-1.9638933922451	-17.3083774849839	3.49889842679451e-27	5.13011480370205e-22	G	A
MNEc.2.1.33846353.PC	CYP2C92	-1.9638933922451	-17.3083774849839	3.49889842679451e-27	5.13011480370205e-22	C	T
MNEc.2.1.33848622.PC	CYP2C92	-1.9638933922451	-17.3083774849839	3.49889842679451e-27	5.13011480370205e-22	C	T
MNEc.2.1.33882916.PC	CYP2C92	-1.9638933922451	-17.3083774849839	3.49889842679451e-27	5.13011480370205e-22	A	G
MNEc.2.1.33885831.PC	CYP2C92	-1.9638933922451	-17.3083774849839	3.49889842679451e-27	5.13011480370205e-22	G	A
MNEc.2.1.33977982.PC	CYP2C92	-1.9638933922451	-17.3083774849839	3.49889842679451e-27	5.13011480370205e-22	G	A
MNEc.2.1.33982178.BIEC2-15373	CYP2C92	-1.9638933922451	-17.3083774849839	3.49889842679451e-27	5.13011480370205e-22	G	A
MNEc.2.1.34013102.PC	CYP2C92	-1.9638933922451	-17.3083774849839	3.49889842679451e-27	5.13011480370205e-22	A	G
MNEc.2.1.34016673.TBIEC2-16263	CYP2C92	-1.9638933922451	-17.3083774849839	3.49889842679451e-27	5.13011480370205e-22	C	T
MNEc.2.1.34020287.PC	CYP2C92	-1.9638933922451	-17.3083774849839	3.49889842679451e-27	5.13011480370205e-22	A	G
MNEc.2.1.34028484.PC	CYP2C92	-1.9638933922451	-17.3083774849839	3.49889842679451e-27	5.13011480370205e-22	T	C
MNEc.2.1.34057768.TBIEC2-16279	CYP2C92	-1.9638933922451	-17.3083774849839	3.49889842679451e-27	5.13011480370205e-22	G	T
MNEc.2.1.34061577.PC	CYP2C92	-1.9638933922451	-17.3083774849839	3.49889842679451e-27	5.13011480370205e-22	T	C
MNEc.2.1.34088255.PC	CYP2C92	-1.9638933922451	-17.3083774849839	3.49889842679451e-27	5.13011480370205e-22	T	G
MNEc.2.1.34096468.PC	CYP2C92	-1.9638933922451	-17.3083774849839	3.49889842679451e-27	5.13011480370205e-22	A	C
MNEc.2.1.34103516.PC	CYP2C92	-1.9638933922451	-17.3083774849839	3.49889842679451e-27	5.13011480370205e-22	G	T
MNEc.2.1.34124159.BIEC2-15437	CYP2C92	-1.9638933922451	-17.3083774849839	3.49889842679451e-27	5.13011480370205e-22	G	A
MNEc.2.1.34133293.PC	CYP2C92	-1.9638933922451	-17.3083774849839	3.49889842679451e-27	5.13011480370205e-22	A	G
MNEc.2.1.34156740.PC	CYP2C92	-1.9638933922451	-17.3083774849839	3.49889842679451e-27	5.13011480370205e-22	G	A
MNEc.2.1.34159781.PC	CYP2C92	-1.9638933922451	-17.3083774849839	3.49889842679451e-27	5.13011480370205e-22	A	G
MNEc.2.1.34163704.BIEC2-15452	CYP2C92	-1.9638933922451	-17.3083774849839	3.49889842679451e-27	5.13011480370205e-22	A	G
MNEc.2.1.34209437.PC	CYP2C92	-1.9638933922451	-17.3083774849839	3.49889842679451e-27	5.13011480370205e-22	A	C
MNEc.2.1.34246486.PC	CYP2C92	-1.9638933922451	-17.3083774849839	3.49889842679451e-27	5.13011480370205e-22	T	C
MNEc.2.1.34273127.PC	CYP2C92	-1.9638933922451	-17.3083774849839	3.49889842679451e-27	5.13011480370205e-22	G	A
MNEc.2.1.34277927.BIEC2-15483	CYP2C92	-1.9638933922451	-17.3083774849839	3.49889842679451e-27	5.13011480370205e-22	T	C
MNEc.2.1.34280230.PC	CYP2C92	-1.9638933922451	-17.3083774849839	3.49889842679451e-27	5.13011480370205e-22	A	C
MNEc.2.1.34289623.PC	CYP2C92	-1.9638933922451	-17.3083774849839	3.49889842679451e-27	5.13011480370205e-22	C	A
MNEc.2.1.34203683.PC	CYP2C92	1.62641864592488	17.1491768388307	5.95126730104804e-27	8.62192046540362e-22	T	C
MNEc.2.15.17591640.PC	THNSL2	1.76208433518997	17.0306317733109	8.85604105245414e-27	1.26792783676604e-21	A	G
MNEc.2.14.35098731.PC	PCDH12	0.478405971925394	16.7078482470582	2.63658775572844e-26	3.565115158618e-21	G	A
MNEc.2.14.35101258.PC	PCDH12	0.478405971925394	16.7078482470582	2.63658775572844e-26	3.565115158618e-21	C	T
MNEc.2.14.35101498.BIEC2-255131	PCDH12	-0.478405971925393	-16.7078482470582	2.63658775572879e-26	3.565115158618e-21	C	T
MNEc.2.14.35101570.BIEC2-255132	PCDH12	-0.478405971925393	-16.7078482470582	2.63658775572879e-26	3.565115158618e-21	T	C
MNEc.2.14.35103675.BIEC2-255151	PCDH12	-0.478405971925393	-16.7078482470582	2.63658775572879e-26	3.565115158618e-21	C	T
MNEc.2.25.908910.PC	CA9	-0.505545346412632	-16.464560866497	6.05077148043875e-26	7.75105801106477e-21	A	G
MNEc.2.25.935229.PC	CA9	-0.505545346412632	-16.464560866497	6.05077148043875e-26	7.75105801106477e-21	G	T
MNEc.2.25.969231.PC	CA9	-0.505545346412632	-16.464560866497	6.05077148043875e-26	7.75105801106477e-21	C	T
MNEc.2.25.1000083.PC	CA9	-0.505545346412632	-16.464560866497	6.05077148043875e-26	7.75105801106477e-21	T	C
MNEc.2.25.1010956.PC	CA9	-0.505545346412632	-16.464560866497	6.05077148043875e-26	7.75105801106477e-21	C	A
MNEc.2.1.50396050.PC	RHOBTB1	-1.15636139951109	-16.4086458711784	7.3311754636808e-26	8.92169670717029e-21	C	T
MNEc.2.1.50401206.PC	RHOBTB1	-1.15636139951109	-16.4086458711784	7.3311754636808e-26	8.92169670717029e-21	G	A
MNEc.2.1.50407676.PC	RHOBTB1	-1.15636139951109	-16.4086458711784	7.3311754636808e-26	8.92169670717029e-21	T	C
MNEc.2.1.50453765.BIEC2-22745	RHOBTB1	-1.15636139951109	-16.4086458711784	7.3311754636808e-26	8.92169670717029e-21	G	A
MNEc.2.1.50482954.PC	RHOBTB1	-1.15636139951109	-16.4086458711784	7.3311754636808e-26	8.92169670717029e-21	A	G
MNEc.2.1.33813423.PC	CYP2C92	-1.56561842910614	-16.2075755972726	1.46667601803653e-25	1.76720388796555e-20	A	G
MNEc.2.15.8234658.PC	LOC106781720	-0.472708335546762	-16.116971855675	2.00794359156278e-25	2.39565997880143e-20	C	A
MNEc.2.10.21589377.PC	LOC100065404	0.470233061642356	15.9466133809685	3.63458225684415e-25	4.29428751909852e-20	G	A
MNEc.2.X.10338363.PC	OFD1	1.12476591139797	15.9158437533646	4.04732372015835e-25	4.73596456533677e-20	A	C
MNEc.2.20.4674272.PC	LOC102150724	-1.24815015493754	-15.883904329408	4.52597112932352e-25	5.19546568452351e-20	A	G
MNEc.2.20.4704065.PC	LOC102150724	-1.24815015493754	-15.883904329408	4.52597112932352e-25	5.19546568452351e-20	C	T
MNEc.2.10.17526122.PC	KPTN	-0.475575933761769	-15.8786030637233	4.61077993826171e-25	5.19546568452351e-20	T	C
MNEc.2.10.17540689.PC	KPTN	-0.475575933761769	-15.8786030637233	4.61077993826171e-25	5.19546568452351e-20	T	C
MNEc.2.10.12532284.PC	LOC100630516	-1.54530801216741	-15.6171529327536	1.1569418635492e-24	1.29169173152842e-19	T	G
MNEc.2.1.33917424.PC	CYP2C92	-1.59725662879432	-15.6046376855377	1.20929010031983e-24	1.33786303307593e-19	G	T
MNEc.2.23.6175290.PC	LOC106782482	-1.01840276574766	-15.5779039962736	1.329268316237e-24	1.43916313421337e-19	C	T
MNEc.2.15.51715555.PC	EPCAM	1.84737723311185	15.5739182120559	1.34815875238178e-24	1.43916313421337e-19	G	A
MNEc.2.15.51719787.PC	EPCAM	-1.84737723311185	-15.5739182120559	1.34815875238186e-24	1.43916313421337e-19	T	G
MNEc.2.15.51721893.PC	EPCAM	-1.84737723311185	-15.5739182120559	1.34815875238186e-24	1.43916313421337e-19	C	T
MNEc.2.23.6149579.PC	LOC106782482	-0.891496374878922	-15.4870856060991	1.83428813009116e-24	1.94108054452838e-19	G	A
MNEc.2.9.3418655.PC	LOC106780968	1.74581121471555	15.4154402086182	2.36655504511034e-24	2.48274698143765e-19	T	C
MNEc.2.20.29178269.PC	LOC100056231	2.22450963252919	15.2156009156299	4.8332614366182e-24	5.02722434906237e-19	C	T
MNEc.2.1.33978186.PC	CYP2C92	-1.82341696800633	-15.1748527367644	5.59430425410262e-24	5.67333825364472e-19	T	C
MNEc.2.1.33946130.PC	CYP2C92	1.82341696800633	15.1748527367644	5.59430425410286e-24	5.67333825364472e-19	C	T
MNEc.2.1.33953141.PC	CYP2C92	1.82341696800633	15.1748527367644	5.59430425410286e-24	5.67333825364472e-19	G	A
MNEc.2.20.29178658.PC	LOC100056231	2.20149366176101	15.0693664918146	8.17657722682509e-24	8.11239167614912e-19	T	A
MNEc.2.25.998545.PC	CA9	-0.497342456735728	-15.064596918234	8.31837838805816e-24	8.11239167614912e-19	G	T
MNEc.2.15.8238597.BIEC2-285236	LOC106781720	-0.477042757142951	-15.0641201980475	8.33268726229933e-24	8.11239167614912e-19	T	C
MNEc.2.15.8251696.PC	LOC106781720	-0.477042757142951	-15.0641201980475	8.33268726229933e-24	8.11239167614912e-19	T	C
MNEc.2.15.8236639.PC	LOC106781720	0.477042757142951	15.0641201980474	8.33268726229992e-24	8.11239167614912e-19	C	A
MNEc.2.1.34311146.PC	CYP2C92	-1.81933719432141	-15.0323286483633	9.34523281715631e-24	8.88492972426571e-19	G	A
MNEc.2.1.34321262.PC	CYP2C92	-1.81933719432141	-15.0323286483633	9.34523281715631e-24	8.88492972426571e-19	G	A
MNEc.2.1.34325964.PC	CYP2C92	-1.81933719432141	-15.0323286483633	9.34523281715631e-24	8.88492972426571e-19	T	G
MNEc.2.10.17526800.PC	KPTN	0.462166112588425	15.014292410592	9.97403225140504e-24	9.26559501362393e-19	G	A
MNEc.2.10.17530017.PC	KPTN	0.462166112588425	15.014292410592	9.97403225140504e-24	9.26559501362393e-19	A	G
MNEc.2.10.17530182.PC	KPTN	0.462166112588425	15.014292410592	9.97403225140504e-24	9.26559501362393e-19	T	C
MNEc.2.1.50498931.PC	RHOBTB1	-1.17181896561566	-15.0034867827137	1.03710446504844e-23	9.56142040730712e-19	G	A
MNEc.2.1.34008482.PC	CYP2C92	-1.81922499690138	-14.9577137649053	1.22377699594709e-23	1.10316978439014e-18	G	A
MNEc.2.1.34023021.PC	CYP2C92	-1.81922499690138	-14.9577137649053	1.22377699594709e-23	1.10316978439014e-18	A	G
MNEc.2.1.34033356.PC	CYP2C92	1.81922499690138	14.9577137649053	1.22377699594725e-23	1.10316978439014e-18	C	T
MNEc.2.14.35109523.PC	PCDH12	0.467116866899469	14.8805229549596	1.61875737886427e-23	1.43792102945748e-18	A	C
MNEc.2.14.35109673.PC	PCDH12	0.467116866899469	14.8805229549596	1.61875737886427e-23	1.43792102945748e-18	A	G
MNEc.2.4.27774964.PC	PCLO	1.4664212145251	14.8576645903593	1.758808544174e-23	1.53984712959643e-18	C	T
MNEc.2.4.27838942.PC	PCLO	1.4664212145251	14.8576645903593	1.758808544174e-23	1.53984712959643e-18	A	G
MNEc.2.10.24080540.PC	KIR-ILTA	2.0501062741257	14.7185460889564	2.91854856731859e-23	2.53695480464208e-18	C	A
MNEc.2.1.33931372.PC	CYP2C92	-1.73670659418951	-14.6190045014159	4.19954634511515e-23	3.62457513707911e-18	G	T
MNEc.2.10.17526347.PC	KPTN	-0.462075346144915	-14.532242737101	5.7729355443316e-23	4.9474590188553e-18	C	T
MNEc.2.25.331965.PC	CA9	-0.496234618144495	-14.4456045178839	7.93983181735346e-23	6.75692513538946e-18	T	C
MNEc.2.15.17873981.PC	THNSL2	1.88109659297061	14.3523124304844	1.12026900880974e-22	9.40217133175824e-18	T	C
MNEc.2.15.17884755.PC	THNSL2	1.88109659297061	14.3523124304844	1.12026900880974e-22	9.40217133175824e-18	C	T
MNEc.2.20.4625219.PC	LOC102150724	-1.23995412357806	-14.275773498671	1.48711821396335e-22	1.23112457180215e-17	C	T
MNEc.2.20.4634802.PC	LOC102150724	-1.23995412357806	-14.275773498671	1.48711821396335e-22	1.23112457180215e-17	G	A
MNEc.2.15.17458182.PC	THNSL2	1.71872143846099	14.2456638233231	1.66276465725364e-22	1.3225533360884e-17	T	C
MNEc.2.15.17480795.PC	THNSL2	1.71872143846099	14.2456638233231	1.66276465725364e-22	1.3225533360884e-17	G	A
MNEc.2.15.17520526.PC	THNSL2	1.71872143846099	14.2456638233231	1.66276465725364e-22	1.3225533360884e-17	A	G
MNEc.2.15.17536362.PC	THNSL2	1.71872143846099	14.2456638233231	1.66276465725364e-22	1.3225533360884e-17	G	A
MNEc.2.15.17544984.PC	THNSL2	1.71872143846099	14.2456638233231	1.66276465725364e-22	1.3225533360884e-17	C	T
MNEc.2.15.17551800.PC	THNSL2	1.71872143846099	14.2456638233231	1.66276465725364e-22	1.3225533360884e-17	C	T
MNEc.2.1.33836710.PC	CYP2C92	1.87163791321291	14.1710304071657	2.19396263848324e-22	1.73373352869244e-17	T	C
MNEc.2.1.33886366.PC	CYP2C92	-1.89475069305168	-14.1595560517316	2.2896392314652e-22	1.79766681329884e-17	C	A
MNEc.2.1.23092.PC	ZNF717	0.472295739852587	14.1396305131635	2.46590240299425e-22	1.89929593267171e-17	C	A
MNEc.2.1.64405.PC	ZNF717	0.472295739852587	14.1396305131635	2.46590240299425e-22	1.89929593267171e-17	T	G
MNEc.2.1.74351.PC	ZNF717	0.472295739852587	14.1396305131635	2.46590240299425e-22	1.89929593267171e-17	C	T
MNEc.2.13.17731276.PC	CRCP	0.255637288093525	14.1022161565708	2.8347464262848e-22	2.16965625860454e-17	A	G
MNEc.2.9.3472628.PC	LOC106780968	1.35874241858903	14.0632738102574	3.2779884961434e-22	2.49322391384128e-17	C	T
MNEc.2.22.20697534.PC	LOC100067561	1.30914741592913	14.0448628655588	3.51128090166081e-22	2.62151176579565e-17	G	A
MNEc.2.22.20697648.PC	LOC100067561	1.30914741592913	14.0448628655588	3.51128090166081e-22	2.62151176579565e-17	C	T
MNEc.2.22.20702563.PC	LOC100067561	1.30914741592913	14.0448628655588	3.51128090166081e-22	2.62151176579565e-17	A	G
MNEc.2.1.34183329.PC	CYP2C92	-1.71506909064745	-13.9543547036835	4.92630802739126e-22	3.63338534878102e-17	T	C
MNEc.2.1.34192193.PC	CYP2C92	-1.71506909064745	-13.9543547036835	4.92630802739126e-22	3.63338534878102e-17	T	G
MNEc.2.4.40283637.PC	SDHAF3	-0.450119458861974	-13.8927932564016	6.20590276881938e-22	4.43753379355907e-17	C	T
MNEc.2.4.40235854.PC	SDHAF3	-0.450476676307136	-13.8868993847055	6.34478748670987e-22	4.43753379355907e-17	A	G
MNEc.2.4.40236717.BIEC2-859969	SDHAF3	-0.450476676307136	-13.8868993847055	6.34478748670987e-22	4.43753379355907e-17	C	T
MNEc.2.4.40295221.PC	SDHAF3	-0.450476676307136	-13.8868993847055	6.34478748670987e-22	4.43753379355907e-17	C	T
MNEc.2.4.40329154.PC	SDHAF3	-0.450476676307136	-13.8868993847055	6.34478748670987e-22	4.43753379355907e-17	A	G
MNEc.2.4.40346964.PC	SDHAF3	-0.450476676307136	-13.8868993847055	6.34478748670987e-22	4.43753379355907e-17	G	A
MNEc.2.4.40363051.PC	SDHAF3	-0.450476676307136	-13.8868993847055	6.34478748670987e-22	4.43753379355907e-17	A	G
MNEc.2.4.40370825.PC	SDHAF3	-0.450476676307136	-13.8868993847055	6.34478748670987e-22	4.43753379355907e-17	T	G
MNEc.2.4.40396694.PC	SDHAF3	-0.450476676307136	-13.8868993847055	6.34478748670987e-22	4.43753379355907e-17	G	A
MNEc.2.20.30510410.BIEC2-555109	LOC100146287	0.570584109563601	13.8411156962592	7.53615205495197e-22	5.13045630663526e-17	T	C
MNEc.2.20.30538059.PC	LOC100146287	0.570584109563601	13.8411156962592	7.53615205495197e-22	5.13045630663526e-17	A	G
MNEc.2.20.30553486.PC	LOC100146287	0.570584109563601	13.8411156962592	7.53615205495197e-22	5.13045630663526e-17	G	A
MNEc.2.25.38465188.PC	LOC100147680	0.523129150888374	13.837803448469	7.63063581908771e-22	5.13045630663526e-17	G	C
MNEc.2.25.38508248.PC	LOC100147680	0.523129150888374	13.837803448469	7.63063581908771e-22	5.13045630663526e-17	G	A
MNEc.2.25.38508913.PC	LOC100147680	0.523129150888374	13.837803448469	7.63063581908771e-22	5.13045630663526e-17	G	T
MNEc.2.25.38519787.PC	LOC100147680	0.523129150888374	13.837803448469	7.63063581908771e-22	5.13045630663526e-17	G	A
MNEc.2.1.33937574.PC	CYP2C92	1.71069142688988	13.8224332346432	8.084968299825e-22	5.40605892080976e-17	T	C
MNEc.2.25.38652580.PC	LOC100147680	0.520832027283072	13.7730119653308	9.73934734279562e-22	6.2710735136465e-17	T	C
MNEc.2.25.38658243.PC	LOC100147680	0.520832027283072	13.7730119653308	9.73934734279562e-22	6.2710735136465e-17	G	A
MNEc.2.25.38665461.PC	LOC100147680	0.520832027283072	13.7730119653308	9.73934734279562e-22	6.2710735136465e-17	T	C
MNEc.2.25.38670635.PC	LOC100147680	0.520832027283072	13.7730119653308	9.73934734279562e-22	6.2710735136465e-17	G	A
MNEc.2.25.38705680.PC	LOC100147680	0.520832027283072	13.7730119653308	9.73934734279562e-22	6.2710735136465e-17	A	G
MNEc.2.25.38728608.PC	LOC100147680	0.520832027283072	13.7730119653308	9.73934734279562e-22	6.2710735136465e-17	A	C
MNEc.2.25.38745814.PC	LOC100147680	0.520832027283072	13.7730119653308	9.73934734279562e-22	6.2710735136465e-17	G	A
MNEc.2.5.35295150.PC	LOC102148180	-1.21990721280944	-13.766658890604	9.97546326072893e-22	6.34728836100381e-17	C	T
MNEc.2.5.35483068.PC	LOC102148180	-1.21990721280944	-13.766658890604	9.97546326072893e-22	6.34728836100381e-17	G	A
MNEc.2.10.23380085.PC	KIR-ILTA	1.70113106341472	13.7628836529389	1.01184995710577e-21	6.34728836100381e-17	A	G
MNEc.2.10.23390518.PC	KIR-ILTA	1.70113106341472	13.7628836529389	1.01184995710577e-21	6.34728836100381e-17	G	T
MNEc.2.10.23400949.PC	KIR-ILTA	1.70113106341472	13.7628836529389	1.01184995710577e-21	6.34728836100381e-17	T	C
MNEc.2.20.4573482.BIEC2-513805	LOC102150724	-1.22177707237342	-13.6759704634086	1.4050102575935e-21	8.76836712056519e-17	G	A
MNEc.2.23.5892658.PC	LOC106782482	-0.955071375813297	-13.6586873006918	1.49995680644836e-21	9.27425434317243e-17	A	G
MNEc.2.15.17424310.PC	THNSL2	1.52328802537657	13.6584484227065	1.50131348989946e-21	9.27425434317243e-17	C	T
MNEc.2.23.5991276.PC	LOC106782482	-0.954789100493011	-13.644060135363	1.58535537574554e-21	9.41123482495222e-17	G	A
MNEc.2.23.6100092.PC	LOC106782482	-0.954789100493011	-13.644060135363	1.58535537574554e-21	9.41123482495222e-17	A	G
MNEc.2.23.6107666.PC	LOC106782482	-0.954789100493011	-13.644060135363	1.58535537574554e-21	9.41123482495222e-17	T	G
MNEc.2.23.6125112.PC	LOC106782482	-0.954789100493011	-13.644060135363	1.58535537574554e-21	9.41123482495222e-17	A	G
MNEc.2.23.6197285.PC	LOC106782482	-0.954789100493011	-13.644060135363	1.58535537574554e-21	9.41123482495222e-17	A	C
MNEc.2.23.6198698.PC	LOC106782482	-0.954789100493011	-13.644060135363	1.58535537574554e-21	9.41123482495222e-17	T	C
MNEc.2.23.6202186.PC	LOC106782482	-0.954789100493011	-13.644060135363	1.58535537574554e-21	9.41123482495222e-17	C	A
MNEc.2.23.6401466.PC	LOC106782482	-0.954789100493011	-13.644060135363	1.58535537574554e-21	9.41123482495222e-17	G	A
MNEc.2.11.21796578.PC	KRT23	-0.697333347276476	-13.6147878363697	1.77128069262702e-21	1.03975942388211e-16	C	T
MNEc.2.11.21811806.PC	KRT23	-0.697333347276476	-13.6147878363697	1.77128069262702e-21	1.03975942388211e-16	T	G
MNEc.2.11.2851094.PC	GAA	-0.793469987991543	-13.6139160965232	1.77714293317861e-21	1.03975942388211e-16	T	C
MNEc.2.25.516496.PC	CA9	-0.486139342959558	-13.5298839502932	2.44480546673825e-21	1.42354717303544e-16	A	G
MNEc.2.5.35688379.PC	LOC102148180	-0.915438496800056	-13.511946242844	2.61736287044328e-21	1.51676564714802e-16	C	T
MNEc.2.16.670706.PC	LOC106781775	0.659485307678432	13.4691591868758	3.08026124713224e-21	1.77655614858173e-16	A	C
MNEc.2.4.27697289.PC	PCLO	-1.41726306565485	-13.4572229741432	3.22355537211254e-21	1.84174446155587e-16	C	T
MNEc.2.4.27717117.PC	PCLO	-1.41726306565485	-13.4572229741432	3.22355537211254e-21	1.84174446155587e-16	G	A
MNEc.2.25.38621588.PC	LOC100147680	0.517055064959989	13.4165805784248	3.76386222319956e-21	2.1304389769747e-16	G	A
MNEc.2.25.38629134.PC	LOC100147680	0.517055064959989	13.4165805784248	3.76386222319956e-21	2.1304389769747e-16	A	G
MNEc.2.13.17696929.PC	CRCP	0.249441360660244	13.4121401943084	3.82817623746351e-21	2.13702336675576e-16	T	C
MNEc.2.13.17698199.BIEC2-214126	CRCP	0.249441360660244	13.4121401943084	3.82817623746351e-21	2.13702336675576e-16	A	G
MNEc.2.13.17698997.PC	CRCP	0.249441360660244	13.4121401943084	3.82817623746351e-21	2.13702336675576e-16	T	C
MNEc.2.6.38584945.PC	YBX3	1.2256006224256	13.4055052497352	3.92634787220357e-21	2.18181790628153e-16	C	A
MNEc.2.13.17704648.PC	CRCP	0.252250851917636	13.396723111087	4.06020662339166e-21	2.24594592589864e-16	C	T
MNEc.2.20.29181610.PC	LOC100056231	2.10371799304593	13.3361334795059	5.11812926380279e-21	2.81833632297987e-16	C	T
MNEc.2.8.700776.PC	LOC106783479	1.60618922301009	13.2965694953012	5.95505614411973e-21	3.26442524110836e-16	T	C
MNEc.2.23.6126380.PC	LOC106782482	-0.9938164552051	-13.2905997271423	6.09281465819033e-21	3.32496398475792e-16	G	A
MNEc.2.23.5906297.PC	LOC106782482	-0.947593777084379	-13.2823017882265	6.28965424420639e-21	3.41705992429247e-16	T	C
MNEc.2.20.29187692.PC	LOC100056231	2.11408777539722	13.2714471382657	6.5568606246703e-21	3.5463963837602e-16	A	G
MNEc.2.29.10177708.PC	LOC100065515	0.907919993259072	13.260737731488	6.83171391997236e-21	3.67870594390421e-16	G	A
MNEc.2.5.81516080.PC	ADGRL2	1.03945499790736	13.2403862776622	7.38647087565393e-21	3.85036613025949e-16	T	C
MNEc.2.5.81558457.PC	ADGRL2	1.03945499790736	13.2403862776622	7.38647087565393e-21	3.85036613025949e-16	G	T
MNEc.2.5.81590163.PC	ADGRL2	1.03945499790736	13.2403862776622	7.38647087565393e-21	3.85036613025949e-16	A	G
MNEc.2.5.81607097.PC	ADGRL2	1.03945499790736	13.2403862776622	7.38647087565393e-21	3.85036613025949e-16	C	T
MNEc.2.5.81638454.PC	ADGRL2	1.03945499790736	13.2403862776622	7.38647087565393e-21	3.85036613025949e-16	T	C
MNEc.2.20.30486139.PC	LOC100146287	0.566848099931173	13.2397820428311	7.40361871366054e-21	3.85036613025949e-16	A	G
MNEc.2.20.30561591.PC	LOC100146287	0.566848099931173	13.2397820428311	7.40361871366054e-21	3.85036613025949e-16	A	G
MNEc.2.20.30564559.PC	LOC100146287	0.566848099931173	13.2397820428311	7.40361871366054e-21	3.85036613025949e-16	T	C
MNEc.2.5.35098881.PC	LOC102148180	1.204429567391	13.1564592656625	1.019778509632e-20	5.28094731323424e-16	C	A
MNEc.2.10.14894802.PC	ZNF404	-0.261668874879032	-13.1446045180476	1.06738637663825e-20	5.45781159641906e-16	C	A
MNEc.2.10.14843232.PC	ZNF404	0.261668874879032	13.1446045180476	1.06738637663829e-20	5.45781159641906e-16	G	A
MNEc.2.10.14850844.PC	ZNF404	0.261668874879032	13.1446045180476	1.06738637663829e-20	5.45781159641906e-16	C	T
MNEc.2.23.5842738.PC	LOC106782482	-0.930431057424823	-13.1386907633335	1.09196735201421e-20	5.56013830180956e-16	T	G
MNEc.2.4.27465009.PC	PCLO	1.36168171571597	13.1285093033206	1.1356326350499e-20	5.61793355969569e-16	G	A
MNEc.2.4.27479378.PC	PCLO	1.36168171571597	13.1285093033206	1.1356326350499e-20	5.61793355969569e-16	A	G
MNEc.2.4.27499816.PC	PCLO	-1.36168171571597	-13.1285093033206	1.1356326350499e-20	5.61793355969569e-16	T	G
MNEc.2.4.27569116.TBIEC2-901646	PCLO	1.36168171571597	13.1285093033206	1.1356326350499e-20	5.61793355969569e-16	T	C
MNEc.2.4.27571244.PC	PCLO	-1.36168171571597	-13.1285093033206	1.1356326350499e-20	5.61793355969569e-16	T	C
MNEc.2.4.27615654.PC	PCLO	-1.36168171571597	-13.1285093033206	1.1356326350499e-20	5.61793355969569e-16	T	G
MNEc.2.4.27633700.PC	PCLO	-1.36168171571597	-13.1285093033206	1.1356326350499e-20	5.61793355969569e-16	C	T
MNEc.2.1.49714852.PC	RHOBTB1	-1.09318983154211	-13.0961642772971	1.28638651229936e-20	6.26188821576356e-16	G	A
MNEc.2.1.49756069.PC	RHOBTB1	-1.09318983154211	-13.0961642772971	1.28638651229936e-20	6.26188821576356e-16	C	A
MNEc.2.1.49835233.PC	RHOBTB1	-1.09318983154211	-13.0961642772971	1.28638651229936e-20	6.26188821576356e-16	A	G
MNEc.2.1.49869677.PC	RHOBTB1	-1.09318983154211	-13.0961642772971	1.28638651229936e-20	6.26188821576356e-16	T	C
MNEc.2.22.46146186.PC	FAM217B	-0.52108439604457	-13.0700878505017	1.4225096401262e-20	6.60735693256283e-16	C	T
MNEc.2.22.46157771.PC	FAM217B	-0.52108439604457	-13.0700878505017	1.4225096401262e-20	6.60735693256283e-16	G	A
MNEc.2.22.46167817.PC	FAM217B	-0.52108439604457	-13.0700878505017	1.4225096401262e-20	6.60735693256283e-16	T	C
MNEc.2.22.46200210.PC	FAM217B	-0.52108439604457	-13.0700878505017	1.4225096401262e-20	6.60735693256283e-16	G	A
MNEc.2.22.46215627.PC	FAM217B	-0.52108439604457	-13.0700878505017	1.4225096401262e-20	6.60735693256283e-16	G	A
MNEc.2.22.46218112.PC	FAM217B	-0.52108439604457	-13.0700878505017	1.4225096401262e-20	6.60735693256283e-16	A	G
MNEc.2.22.46225104.PC	FAM217B	-0.52108439604457	-13.0700878505017	1.4225096401262e-20	6.60735693256283e-16	T	C
MNEc.2.22.46231600.BIEC2-600796	FAM217B	-0.52108439604457	-13.0700878505017	1.4225096401262e-20	6.60735693256283e-16	T	G
MNEc.2.22.46232133.PC	FAM217B	-0.52108439604457	-13.0700878505017	1.4225096401262e-20	6.60735693256283e-16	A	G
MNEc.2.22.46244203.PC	FAM217B	-0.52108439604457	-13.0700878505017	1.4225096401262e-20	6.60735693256283e-16	C	T
MNEc.2.22.46306361.PC	FAM217B	-0.52108439604457	-13.0700878505017	1.4225096401262e-20	6.60735693256283e-16	G	A
MNEc.2.22.46310546.PC	FAM217B	-0.52108439604457	-13.0700878505017	1.4225096401262e-20	6.60735693256283e-16	T	C
MNEc.2.10.17579298.PC	KPTN	-0.460530831407813	-13.0510471152843	1.53100277903751e-20	7.08425314851068e-16	A	G
MNEc.2.13.11387928.PC	TBL2	-0.472334106400618	-13.0469836971104	1.55521569155157e-20	7.16903241288761e-16	C	T
MNEc.2.20.4599092.PC	LOC102150724	-1.2186681345889	-13.0338352226684	1.63624273152029e-20	7.51407797915503e-16	G	A
MNEc.2.25.38764236.PC	LOC100147680	0.51108974617703	13.0003996669566	1.86199922751053e-20	8.51866816585166e-16	C	T
MNEc.2.20.30521461.PC	LOC100146287	0.558215797134488	12.9783315367453	2.02796651641791e-20	9.2432214938239e-16	A	T
MNEc.2.9.3423211.PC	LOC106780968	1.32902633211247	12.9763350043377	2.04369872262693e-20	9.28016976107048e-16	G	A
MNEc.2.5.81614907.PC	ADGRL2	0.973358414791692	12.9647115144907	2.13776417273537e-20	9.67122207092657e-16	T	C
MNEc.2.22.20663771.PC	LOC100067561	1.30372083061204	12.934378801486	2.40432696600876e-20	1.07968751095865e-15	C	T
MNEc.2.22.20688052.PC	LOC100067561	1.30372083061204	12.934378801486	2.40432696600876e-20	1.07968751095865e-15	T	C
MNEc.2.23.6119876.PC	LOC106782482	-1.06883984452007	-12.9167291534525	2.57460934679521e-20	1.15190398009978e-15	A	C
MNEc.2.11.22414483.PC	KRT23	-0.714520227627045	-12.9035139770234	2.71002674718303e-20	1.17870245472357e-15	C	T
MNEc.2.12.389394.PC	TCP11L1	2.57653901111082	12.9005803802999	2.74104889240819e-20	1.17870245472357e-15	C	T
MNEc.2.12.444121.PC	TCP11L1	2.57653901111082	12.9005803802999	2.74104889240819e-20	1.17870245472357e-15	A	C
MNEc.2.12.504152.PC	TCP11L1	2.57653901111082	12.9005803802999	2.74104889240819e-20	1.17870245472357e-15	T	C
MNEc.2.12.534898.PC	TCP11L1	2.57653901111082	12.9005803802999	2.74104889240819e-20	1.17870245472357e-15	T	C
MNEc.2.12.780893.PC	TCP11L1	2.57653901111082	12.9005803802999	2.74104889240819e-20	1.17870245472357e-15	C	T
MNEc.2.12.795640.PC	TCP11L1	2.57653901111082	12.9005803802999	2.74104889240819e-20	1.17870245472357e-15	G	A
MNEc.2.12.809305.PC	TCP11L1	2.57653901111082	12.9005803802999	2.74104889240819e-20	1.17870245472357e-15	C	T
MNEc.2.12.811272.PC	TCP11L1	2.57653901111082	12.9005803802999	2.74104889240819e-20	1.17870245472357e-15	C	T
MNEc.2.12.838244.PC	TCP11L1	2.57653901111082	12.9005803802999	2.74104889240819e-20	1.17870245472357e-15	A	G
MNEc.2.12.858508.PC	TCP11L1	2.57653901111082	12.9005803802999	2.74104889240819e-20	1.17870245472357e-15	G	A
MNEc.2.29.10045103.PC	LOC100065515	0.862933727344486	12.8588160036342	3.22360233340077e-20	1.38132846929553e-15	G	A
MNEc.2.15.17565825.PC	THNSL2	1.64428878359356	12.8567551993902	3.24951766824372e-20	1.38269601394195e-15	A	G
MNEc.2.15.17566109.PC	THNSL2	1.64428878359356	12.8567551993902	3.24951766824372e-20	1.38269601394195e-15	A	G
MNEc.2.29.10032896.PC	LOC100065515	0.924036782699351	12.8012048927752	4.03312531522807e-20	1.68708387190064e-15	T	C
MNEc.2.29.10062682.PC	LOC100065515	0.924036782699351	12.8012048927752	4.03312531522807e-20	1.68708387190064e-15	A	G
MNEc.2.29.10074437.PC	LOC100065515	0.924036782699351	12.8012048927752	4.03312531522807e-20	1.68708387190064e-15	T	C
MNEc.2.29.10109617.PC	LOC100065515	0.924036782699351	12.8012048927752	4.03312531522807e-20	1.68708387190064e-15	G	A
MNEc.2.10.14843277.PC	ZNF404	0.25876833603025	12.8011373936628	4.03418510313246e-20	1.68708387190064e-15	G	A
MNEc.2.1.78610.PC	ZNF717	0.455410700792393	12.7898692439393	4.21509800464697e-20	1.75670430943799e-15	T	C
MNEc.2.13.17699258.PC	CRCP	0.246481085401957	12.7596027383591	4.74258520864378e-20	1.92200800413773e-15	C	T
MNEc.2.13.17731562.PC	CRCP	0.246481085401957	12.7596027383591	4.74258520864378e-20	1.92200800413773e-15	C	T
MNEc.2.13.17735322.PC	CRCP	0.246481085401957	12.7596027383591	4.74258520864378e-20	1.92200800413773e-15	A	G
MNEc.2.5.35762091.PC	LOC102148180	-0.864897477492426	-12.7539291199914	4.84863761200232e-20	1.92200800413773e-15	T	C
MNEc.2.5.35812581.PC	LOC102148180	-0.864897477492426	-12.7539291199914	4.84863761200232e-20	1.92200800413773e-15	C	T
MNEc.2.5.35816013.BIEC2-951438	LOC102148180	-0.864897477492426	-12.7539291199914	4.84863761200232e-20	1.92200800413773e-15	A	G
MNEc.2.5.35823801.PC	LOC102148180	-0.864897477492426	-12.7539291199914	4.84863761200232e-20	1.92200800413773e-15	T	C
MNEc.2.5.35868149.PC	LOC102148180	-0.864897477492426	-12.7539291199914	4.84863761200232e-20	1.92200800413773e-15	C	T
MNEc.2.5.35888095.PC	LOC102148180	-0.864897477492426	-12.7539291199914	4.84863761200232e-20	1.92200800413773e-15	A	G
MNEc.2.5.35950280.PC	LOC102148180	-0.864897477492426	-12.7539291199914	4.84863761200232e-20	1.92200800413773e-15	A	G
MNEc.2.5.36014000.PC	LOC102148180	-0.864897477492426	-12.7539291199914	4.84863761200232e-20	1.92200800413773e-15	G	A
MNEc.2.5.36025416.PC	LOC102148180	-0.864897477492426	-12.7539291199914	4.84863761200232e-20	1.92200800413773e-15	A	G
MNEc.2.5.36042266.PC	LOC102148180	-0.864897477492426	-12.7539291199914	4.84863761200232e-20	1.92200800413773e-15	A	G
MNEc.2.5.36191352.PC	LOC102148180	-0.864897477492426	-12.7539291199914	4.84863761200232e-20	1.92200800413773e-15	T	C
MNEc.2.5.36244691.PC	LOC102148180	-0.864897477492426	-12.7539291199914	4.84863761200232e-20	1.92200800413773e-15	C	T
MNEc.2.11.2852811.PC	GAA	-0.800379949457647	-12.7453676042238	5.01321526352139e-20	1.98079475841223e-15	G	A
MNEc.2.4.27736943.PC	PCLO	-1.34937214593901	-12.7346017110978	5.22818656811724e-20	2.05904784836525e-15	C	T
MNEc.2.1.33870086.PC	CYP2C92	-1.81481306570441	-12.7337290723047	5.24601321645097e-20	2.0594038859358e-15	A	G
MNEc.2.4.27313696.PC	PCLO	1.30879470972504	12.7280426499959	5.36368822478911e-20	2.08541757590759e-15	C	T
MNEc.2.4.27316693.PC	PCLO	1.30879470972504	12.7280426499959	5.36368822478911e-20	2.08541757590759e-15	G	A
MNEc.2.4.27342975.PC	PCLO	-1.30879470972504	-12.7280426499959	5.36368822478923e-20	2.08541757590759e-15	A	C
MNEc.2.10.23302104.PC	KIR-ILTA	1.66836201035369	12.6620851068017	6.93965053246569e-20	2.67254089506353e-15	T	C
MNEc.2.10.23315003.PC	KIR-ILTA	1.66836201035369	12.6620851068017	6.93965053246569e-20	2.67254089506353e-15	G	A
MNEc.2.10.23328124.PC	KIR-ILTA	1.66836201035369	12.6620851068017	6.93965053246569e-20	2.67254089506353e-15	G	A
MNEc.2.22.46157050.PC	FAM217B	-0.493493205635984	-12.582215396141	9.4867949558888e-20	3.6374950894116e-15	T	C
MNEc.2.24.40120583.PC	LOC106782548	-0.500342673845432	-12.580618415909	9.54636223121907e-20	3.6374950894116e-15	T	C
MNEc.2.3.5934467.BIEC2-809272	AKTIP	0.254175923744172	12.5801245779184	9.56485856859817e-20	3.6374950894116e-15	T	G
MNEc.2.3.5977300.PC	AKTIP	0.254175923744172	12.5801245779184	9.56485856859817e-20	3.6374950894116e-15	G	A
MNEc.2.30.12371274.PC	LOC100050174	0.27439228454966	12.5770020185329	9.68265097065157e-20	3.64809043806577e-15	G	A
MNEc.2.30.12379939.PC	LOC100050174	0.27439228454966	12.5770020185329	9.68265097065157e-20	3.64809043806577e-15	T	C
MNEc.2.30.12381904.PC	LOC100050174	0.27439228454966	12.5770020185329	9.68265097065157e-20	3.64809043806577e-15	G	A
MNEc.2.5.35987194.PC	LOC102148180	-0.857904442402084	-12.5729136309137	9.83909090671539e-20	3.69559017904602e-15	G	T
MNEc.2.20.31149502.BIEC2-529450	DDX39B	-0.462624003615565	-12.4949246413834	1.33630330147926e-19	4.91304666246349e-15	T	C
MNEc.2.20.31149940.PC	DDX39B	-0.462624003615565	-12.4949246413834	1.33630330147926e-19	4.91304666246349e-15	A	C
MNEc.2.20.31150487.PC	DDX39B	-0.462624003615565	-12.4949246413834	1.33630330147926e-19	4.91304666246349e-15	C	T
MNEc.2.20.31151044.PC	DDX39B	-0.462624003615565	-12.4949246413834	1.33630330147926e-19	4.91304666246349e-15	T	C
MNEc.2.20.31151159.PC	DDX39B	-0.462624003615565	-12.4949246413834	1.33630330147926e-19	4.91304666246349e-15	G	A
MNEc.2.20.31151198.PC	DDX39B	-0.462624003615565	-12.4949246413834	1.33630330147926e-19	4.91304666246349e-15	C	T
MNEc.2.20.31156474.PC	DDX39B	-0.462624003615565	-12.4949246413834	1.33630330147926e-19	4.91304666246349e-15	C	T
MNEc.2.1.33869513.PC	CYP2C92	-1.89877012319109	-12.4904545336161	1.35998812705652e-19	4.98506556380911e-15	C	T
MNEc.2.11.21799649.PC	KRT23	-0.748944473821196	-12.4520841311883	1.58151518965716e-19	5.76236470883346e-15	T	G
MNEc.2.11.21836309.PC	KRT23	-0.748944473821196	-12.4520841311883	1.58151518965716e-19	5.76236470883346e-15	T	C
MNEc.2.4.40189602.PC	SDHAF3	-0.421916521294646	-12.4377971214164	1.67300027742328e-19	6.0414328602704e-15	T	C
MNEc.2.4.40207507.PC	SDHAF3	-0.421916521294646	-12.4377971214164	1.67300027742328e-19	6.0414328602704e-15	A	G
MNEc.2.4.40282880.PC	SDHAF3	-0.421916521294646	-12.4377971214164	1.67300027742328e-19	6.0414328602704e-15	T	G
MNEc.2.23.6229736.PC	LOC106782482	-0.917622988337956	-12.4185211909007	1.80494470541687e-19	6.49861850469126e-15	A	G
MNEc.2.23.5846032.PC	LOC106782482	-0.928361973691029	-12.4080790045174	1.88075176618154e-19	6.75158316278792e-15	A	G
MNEc.2.20.4576273.PC	LOC102150724	-1.19549908645097	-12.4055405933219	1.89965969277126e-19	6.79940221195011e-15	G	T
MNEc.2.16.243478.PC	LOC106781775	0.680278275492722	12.3661988912643	2.2184512289684e-19	7.89400906518099e-15	A	G
MNEc.2.16.244889.PC	LOC106781775	0.680278275492722	12.3661988912643	2.2184512289684e-19	7.89400906518099e-15	G	A
MNEc.2.8.74928961.PC	FECH	0.248320701794748	12.3643093372705	2.2350531632658e-19	7.92989759679628e-15	G	A
MNEc.2.1.49546941.PC	RHOBTB1	-1.04125851204399	-12.3518941717366	2.34729325650188e-19	8.25591273152906e-15	C	T
MNEc.2.1.49655200.PC	RHOBTB1	-1.04125851204399	-12.3518941717366	2.34729325650188e-19	8.25591273152906e-15	T	C
MNEc.2.1.49671249.PC	RHOBTB1	-1.04125851204399	-12.3518941717366	2.34729325650188e-19	8.25591273152906e-15	A	G
MNEc.2.23.5860998.PC	LOC106782482	-0.913041451397882	-12.3491901090083	2.37248329509154e-19	8.32046369066242e-15	C	T
MNEc.2.10.14891264.PC	ZNF404	0.258672154940422	12.3426017776654	2.43500423074805e-19	8.51518950322401e-15	T	C
MNEc.2.3.23920569.PC	LDHD	-0.478249526902167	-12.3282947982279	2.57655091714652e-19	8.75849616181369e-15	G	A
MNEc.2.3.23957207.PC	LDHD	-0.478249526902167	-12.3282947982279	2.57655091714652e-19	8.75849616181369e-15	C	T
MNEc.2.3.23968178.PC	LDHD	-0.478249526902167	-12.3282947982279	2.57655091714652e-19	8.75849616181369e-15	T	G
MNEc.2.3.23971946.PC	LDHD	-0.478249526902167	-12.3282947982279	2.57655091714652e-19	8.75849616181369e-15	C	T
MNEc.2.3.23976728.BIEC2-774387	LDHD	-0.478249526902167	-12.3282947982279	2.57655091714652e-19	8.75849616181369e-15	G	A
MNEc.2.3.23987663.PC	LDHD	-0.478249526902167	-12.3282947982279	2.57655091714652e-19	8.75849616181369e-15	A	G
MNEc.2.3.23991075.BIEC2-774390	LDHD	-0.478249526902167	-12.3282947982279	2.57655091714652e-19	8.75849616181369e-15	C	A
MNEc.2.3.24021023.PC	LDHD	-0.478249526902167	-12.3282947982279	2.57655091714652e-19	8.75849616181369e-15	C	T
MNEc.2.3.24046825.BIEC2-774402	LDHD	-0.478249526902167	-12.3282947982279	2.57655091714652e-19	8.75849616181369e-15	A	G
MNEc.2.3.24065635.PC	LDHD	-0.478249526902167	-12.3282947982279	2.57655091714652e-19	8.75849616181369e-15	G	A
MNEc.2.11.21800988.PC	LOC106783262	-0.549480025841285	-12.3159525959907	2.70530598295756e-19	9.11975208423478e-15	T	G
MNEc.2.11.21836632.PC	LOC106783262	-0.549480025841285	-12.3159525959907	2.70530598295756e-19	9.11975208423478e-15	G	A
MNEc.2.11.21838537.PC	LOC106783262	-0.549480025841285	-12.3159525959907	2.70530598295756e-19	9.11975208423478e-15	C	T
MNEc.2.25.18314663.PC	POLE3	0.366563440994744	12.3085954528369	2.78512125886237e-19	9.36287831449853e-15	G	T
MNEc.2.4.40483634.PC	SDHAF3	-0.470439657966779	-12.2376539363181	3.68766994640135e-19	1.22951270494519e-14	G	A
MNEc.2.4.40498578.PC	SDHAF3	-0.470439657966779	-12.2376539363181	3.68766994640135e-19	1.22951270494519e-14	T	C
MNEc.2.4.40555168.PC	SDHAF3	-0.470439657966779	-12.2376539363181	3.68766994640135e-19	1.22951270494519e-14	A	G
MNEc.2.23.5914232.PC	LOC106782482	-0.951955755446088	-12.1707264133765	4.80841328354966e-19	1.59880148948004e-14	C	T
MNEc.2.1.33838947.PC	CYP2C92	-1.58721202721724	-12.1556377038213	5.10524600887324e-19	1.68989098542667e-14	G	A
MNEc.2.22.46344520.PC	FAM217B	-0.511300654599126	-12.1553964825327	5.11013844853196e-19	1.68989098542667e-14	C	T
MNEc.2.3.5978119.PC	AKTIP	0.25490538538303	12.1342756675594	5.55734897903136e-19	1.8328002893805e-14	T	C
MNEc.2.25.905849.PC	CA9	-0.447137036692702	-12.1299736293547	5.65316717333736e-19	1.85936197740842e-14	G	C
MNEc.2.25.678147.PC	CA9	-0.484153403197639	-12.1261009020256	5.74084640211822e-19	1.88311073468507e-14	G	C
MNEc.2.11.2849763.PC	GAA	-0.788352867015776	-12.1161703188937	5.9719897663967e-19	1.95366437080235e-14	G	A
MNEc.2.5.36176372.PC	LOC102148180	-0.820408635392209	-12.1122712348567	6.06528783117922e-19	1.97886617387288e-14	G	C
MNEc.2.1.33147505.PC	CYP2C92	1.89916845450466	12.1008598835611	6.34686609226485e-19	2.06519742413545e-14	T	C
MNEc.2.16.275859.PC	LOC106781775	0.666868425173654	12.0553727647677	7.60648559191881e-19	2.46846299231758e-14	A	G
MNEc.2.16.6883602.UKUL2927	FANCD2	-0.866775305905489	-12.0132553483744	8.99660392382542e-19	2.89641403030992e-14	A	G
MNEc.2.16.6894341.PC	FANCD2	-0.866775305905489	-12.0132553483744	8.99660392382542e-19	2.89641403030992e-14	G	A
MNEc.2.16.6896904.UKUL2928	FANCD2	-0.866775305905489	-12.0132553483744	8.99660392382542e-19	2.89641403030992e-14	T	C
MNEc.2.26.39988163.PC	LOC100056049	0.920946676847635	12.0071687805296	9.2176537393366e-19	2.93955945170615e-14	T	C
MNEc.2.22.26045854.PC	LOC106782422	0.363262315454148	12.0042965314951	9.32385930368659e-19	2.93955945170615e-14	C	T
MNEc.2.22.26047231.PC	LOC106782422	0.363262315454148	12.0042965314951	9.32385930368659e-19	2.93955945170615e-14	C	T
MNEc.2.22.26048426.PC	LOC106782422	0.363262315454148	12.0042965314951	9.32385930368659e-19	2.93955945170615e-14	T	C
MNEc.2.22.26051369.PC	LOC106782422	0.363262315454148	12.0042965314951	9.32385930368659e-19	2.93955945170615e-14	A	G
MNEc.2.22.26042228.PC	LOC106782422	-0.363262315454148	-12.0042965314951	9.32385930368699e-19	2.93955945170615e-14	T	C
MNEc.2.22.26052717.PC	LOC106782422	-0.363262315454148	-12.0042965314951	9.32385930368699e-19	2.93955945170615e-14	C	T
MNEc.2.22.26054594.PC	LOC106782422	-0.363262315454148	-12.0042965314951	9.32385930368699e-19	2.93955945170615e-14	T	C
MNEc.2.13.17715376.PC	CRCP	0.234841288389683	11.960935056886	1.10855596720172e-18	3.48594475661405e-14	C	T
MNEc.2.13.39703711.PC	HCFC1R1	1.13349041281535	11.941299944649	1.19901366101543e-18	3.76067884462648e-14	A	G
MNEc.2.8.700094.PC	LOC106783479	0.94075039404424	11.9392821493605	1.20872100827536e-18	3.78137989217435e-14	C	T
MNEc.2.6.65009680.BIEC2-1013305	LOC102148182	0.685772115782859	11.9273186511668	1.26792417653628e-18	3.95642117230966e-14	T	G
MNEc.2.4.40458353.PC	SDHAF3	-0.468122639707618	-11.9172670236297	1.31991909058512e-18	4.0737338768489e-14	A	G
MNEc.2.4.40569137.PC	SDHAF3	-0.468122639707618	-11.9172670236297	1.31991909058512e-18	4.0737338768489e-14	A	G
MNEc.2.4.40601429.PC	SDHAF3	-0.468122639707618	-11.9172670236297	1.31991909058512e-18	4.0737338768489e-14	G	A
MNEc.2.1.33678331.PC	CYP2C92	1.4853430982294	11.9168244617405	1.32225710370867e-18	4.0737338768489e-14	G	A
MNEc.2.1.33693721.PC	CYP2C92	-1.4853430982294	-11.9168244617405	1.32225710370869e-18	4.0737338768489e-14	C	T
MNEc.2.15.39576272.PC	KIAA1841	-0.322346994581805	-11.9114709558789	1.35087182179473e-18	4.08942201799935e-14	C	T
MNEc.2.15.39584094.PC	KIAA1841	-0.322346994581805	-11.9114709558789	1.35087182179473e-18	4.08942201799935e-14	A	G
MNEc.2.15.39607619.BIEC2-304345	KIAA1841	-0.322346994581805	-11.9114709558789	1.35087182179473e-18	4.08942201799935e-14	G	A
MNEc.2.15.39707119.PC	KIAA1841	-0.322346994581805	-11.9114709558789	1.35087182179473e-18	4.08942201799935e-14	C	G
MNEc.2.15.40188861.BIEC2-304380	KIAA1841	-0.322346994581805	-11.9114709558789	1.35087182179473e-18	4.08942201799935e-14	G	T
MNEc.2.15.40188989.PC	KIAA1841	-0.322346994581805	-11.9114709558789	1.35087182179473e-18	4.08942201799935e-14	G	A
MNEc.2.15.40255073.PC	KIAA1841	-0.322346994581805	-11.9114709558789	1.35087182179473e-18	4.08942201799935e-14	C	A
MNEc.2.X.9472474.PC	OFD1	0.564758552530271	11.9032693760063	1.39592427187757e-18	4.21532101743585e-14	T	G
MNEc.2.20.31127591.PC	DDX39B	-0.452073269812802	-11.8917171727217	1.4619617342572e-18	4.3288050233228e-14	A	G
MNEc.2.20.31127689.PC	DDX39B	-0.452073269812802	-11.8917171727217	1.4619617342572e-18	4.3288050233228e-14	T	C
MNEc.2.20.31127907.PC	DDX39B	-0.452073269812802	-11.8917171727217	1.4619617342572e-18	4.3288050233228e-14	T	C
MNEc.2.20.31128385.PC	DDX39B	-0.452073269812802	-11.8917171727217	1.4619617342572e-18	4.3288050233228e-14	A	C
MNEc.2.20.31131020.PC	DDX39B	-0.452073269812802	-11.8917171727217	1.4619617342572e-18	4.3288050233228e-14	C	A
MNEc.2.20.31133153.PC	DDX39B	-0.452073269812802	-11.8917171727217	1.4619617342572e-18	4.3288050233228e-14	G	A
MNEc.2.20.31137180.PC	DDX39B	-0.452073269812802	-11.8917171727217	1.4619617342572e-18	4.3288050233228e-14	G	A
MNEc.2.20.31141545.PC	DDX39B	-0.452073269812802	-11.8917171727217	1.4619617342572e-18	4.3288050233228e-14	C	T
MNEc.2.23.4057122.PC	LOC106782456	0.440573754663973	11.8690321080918	1.60094044129108e-18	4.72880930326348e-14	G	A
MNEc.2.13.39831698.PC	PKMYT1	0.32625063819022	11.8244607357169	1.9139921162006e-18	5.63980300045008e-14	A	G
MNEc.2.11.22414483.PC	LOC106783262	-0.557010323690489	-11.8109556653878	2.02051409506258e-18	5.93930167048333e-14	C	T
MNEc.2.15.39932670.PC	KIAA1841	-0.326251981195462	-11.801165592833	2.10144933907476e-18	6.16232599440958e-14	C	A
MNEc.2.15.40084587.PC	KIAA1841	-0.322969241310488	-11.7652363073529	2.42749726573313e-18	7.10132289128714e-14	G	A
MNEc.2.15.17738437.PC	THNSL2	1.70766572877855	11.7530197519867	2.54959955746145e-18	7.44063089978738e-14	G	T
MNEc.2.5.35802825.PC	LOC102148180	-0.836511537088266	-11.748837490357	2.59280663449382e-18	7.54862218073641e-14	T	C
MNEc.2.4.27682684.BIEC2-857293	PCLO	-1.32545132642262	-11.7448161128521	2.63504693810578e-18	7.63506795231748e-14	T	C
MNEc.2.4.27689144.PC	PCLO	-1.32545132642262	-11.7448161128521	2.63504693810578e-18	7.63506795231748e-14	T	C
MNEc.2.23.6313665.PC	LOC106782482	-0.916081553937577	-11.7335654739089	2.75694159135354e-18	7.96017286831426e-14	C	T
MNEc.2.20.4679424.PC	LOC102150724	-1.1849542187703	-11.7332598749577	2.76033065730193e-18	7.96017286831426e-14	A	C
MNEc.2.20.23852002.PC	LOC106782238	-0.564611596462017	-11.7265318643267	2.83601603056874e-18	8.1207023530596e-14	C	T
MNEc.2.20.23857920.BIEC2-524910	LOC106782238	-0.564611596462017	-11.7265318643267	2.83601603056874e-18	8.1207023530596e-14	T	C
MNEc.2.20.23868965.PC	LOC106782238	-0.564611596462017	-11.7265318643267	2.83601603056874e-18	8.1207023530596e-14	A	C
MNEc.2.1.145836327.PC	EPB42	0.869686075737085	11.7178721788282	2.93651614036756e-18	8.38873807563461e-14	T	C
MNEc.2.20.29191096.BIEC2-527358	LOC100056231	2.0326860026713	11.7104718506294	3.02523864322734e-18	8.62195209628877e-14	G	T
MNEc.2.25.299964.PC	CA9	-0.456591653965876	-11.6925496822294	3.25145805986655e-18	9.24502795671632e-14	G	A
MNEc.2.5.35984061.PC	LOC102148180	-0.837719055356152	-11.6869624888793	3.32540750338653e-18	9.27618026997421e-14	C	T
MNEc.2.24.40097649.PC	LOC106782548	-0.492361600097578	-11.6848442819447	3.35388382575192e-18	9.27618026997421e-14	A	G
MNEc.2.24.40121191.PC	LOC106782548	-0.492361600097578	-11.6848442819447	3.35388382575192e-18	9.27618026997421e-14	T	C
MNEc.2.24.40136020.PC	LOC106782548	-0.492361600097578	-11.6848442819447	3.35388382575192e-18	9.27618026997421e-14	T	C
MNEc.2.24.40154812.PC	LOC106782548	-0.492361600097578	-11.6848442819447	3.35388382575192e-18	9.27618026997421e-14	A	G
MNEc.2.24.40185918.PC	LOC106782548	-0.492361600097578	-11.6848442819447	3.35388382575192e-18	9.27618026997421e-14	T	G
MNEc.2.24.40203302.PC	LOC106782548	-0.492361600097578	-11.6848442819447	3.35388382575192e-18	9.27618026997421e-14	C	T
MNEc.2.24.40240478.PC	LOC106782548	-0.492361600097578	-11.6848442819447	3.35388382575192e-18	9.27618026997421e-14	A	C
MNEc.2.24.40263686.PC	LOC106782548	-0.492361600097578	-11.6848442819447	3.35388382575192e-18	9.27618026997421e-14	G	T
MNEc.2.24.40338308.PC	LOC106782548	-0.492361600097578	-11.6848442819447	3.35388382575192e-18	9.27618026997421e-14	A	G
MNEc.2.24.40348806.BIEC2-650338	LOC106782548	-0.492361600097578	-11.6848442819447	3.35388382575192e-18	9.27618026997421e-14	C	A
MNEc.2.24.40380960.PC	LOC106782548	-0.492361600097578	-11.6848442819447	3.35388382575192e-18	9.27618026997421e-14	C	A
MNEc.2.20.30562329.PC	LOC106782293	0.509013268031352	11.6822907197138	3.38853955266657e-18	9.35077939476236e-14	A	C
MNEc.2.15.51818539.PC	EPCAM	1.72584045874441	11.6585995333084	3.7277654351185e-18	1.02636101862903e-13	T	C
MNEc.2.13.17735541.PC	CRCP	0.239327296735107	11.6487938940932	3.8779907877606e-18	1.06531216951167e-13	T	C
MNEc.2.25.33245121.PC	ASS1	0.973967079395027	11.6477307759795	3.89464010982483e-18	1.06747620608912e-13	C	T
MNEc.2.3.17154691.PC	TK2	0.274242153405812	11.6210766684612	4.33643366956491e-18	1.18589581957784e-13	C	A
MNEc.2.20.31162326.PC	DDX39B	-0.488750120132899	-11.6085262260749	4.56160600047924e-18	1.24028989008859e-13	C	T
MNEc.2.23.40827386.PC	LOC100065392	0.568309131106051	11.6071883244675	4.5862938394246e-18	1.24028989008859e-13	A	G
MNEc.2.23.40827506.PC	LOC100065392	0.568309131106051	11.6071883244675	4.5862938394246e-18	1.24028989008859e-13	T	C
MNEc.2.23.40828381.PC	LOC100065392	0.568309131106051	11.6071883244675	4.5862938394246e-18	1.24028989008859e-13	C	T
MNEc.2.23.40833271.PC	LOC100065392	0.568309131106051	11.6071883244675	4.5862938394246e-18	1.24028989008859e-13	C	A
MNEc.2.4.28430504.PC	PCLO	-1.31950317125294	-11.5917063346808	4.88195590814351e-18	1.31731959567152e-13	G	A
MNEc.2.1.49473352.PC	RHOBTB1	-0.992470306712984	-11.5809194894849	5.09922956316706e-18	1.37290336825394e-13	C	A
MNEc.2.X.9439542.PC	OFD1	0.569033355495814	11.5762452934063	5.19637858907621e-18	1.39597108890727e-13	T	G
MNEc.2.29.10126610.PC	LOC100065515	0.897603781666178	11.5726610610945	5.27213436675837e-18	1.41320270071435e-13	A	G
MNEc.2.24.40383885.PC	LOC106782548	-0.486490634336322	-11.568415110191	5.36331646980933e-18	1.43448452839901e-13	T	C
MNEc.2.X.9423871.PC	OFD1	0.586227453061527	11.5418439611243	5.97112735307812e-18	1.58119209327518e-13	C	T
MNEc.2.4.27491755.PC	PCLO	-1.27880474749378	-11.5416090772622	5.97679863674766e-18	1.58119209327518e-13	A	G
MNEc.2.4.27507565.PC	PCLO	1.27880474749378	11.5416090772622	5.97679863674766e-18	1.58119209327518e-13	G	T
MNEc.2.4.27521894.PC	PCLO	1.27880474749378	11.5416090772622	5.97679863674766e-18	1.58119209327518e-13	C	T
MNEc.2.4.27523064.PC	PCLO	-1.27880474749378	-11.5416090772622	5.97679863674766e-18	1.58119209327518e-13	T	C
MNEc.2.8.1547297.PC	LOC100065759	-0.649129907688171	-11.5295081768021	6.27643283057657e-18	1.65685995447114e-13	T	C
MNEc.2.16.4755134.PC	MKRN2OS	-0.445914702397846	-11.5164794419375	6.61597674253356e-18	1.74271285851821e-13	A	C
MNEc.2.6.1170268.PC	LANCL1	-0.36898531391132	-11.5064738166663	6.88924189191982e-18	1.81077414190533e-13	A	G
MNEc.2.23.8373613.PC	LOC102147951	0.632556753649898	11.4999038290802	7.07482890270611e-18	1.85554632868918e-13	G	T
MNEc.2.10.14844009.PC	ZNF404	-0.254135856971732	-11.4717926097892	7.9274823738076e-18	2.07470413978506e-13	C	T
MNEc.2.24.40130869.PC	LOC106782548	-0.467521866580014	-11.460036349742	8.31407584794866e-18	2.17121038128675e-13	A	G
MNEc.2.13.39971762.PC	PKMYT1	0.352987198602567	11.4500131260577	8.65863809696091e-18	2.25635042267124e-13	C	A
MNEc.2.1.49481716.PC	RHOBTB1	-1.0189726406037	-11.44523078144	8.82806856200712e-18	2.29558662468955e-13	A	G
MNEc.2.5.35718654.PC	LOC102148180	-0.828475806851383	-11.4255537630393	9.56104586354399e-18	2.48088366799191e-13	T	G
MNEc.2.20.30980636.PC	MHCB3	0.745322649626847	11.4190778554613	9.81543898144429e-18	2.54147423326159e-13	G	C
MNEc.2.30.10216035.PC	LOC100053461	-0.41132375385448	-11.3991836254279	1.0640370486687e-17	2.74922119934655e-13	C	T
MNEc.2.3.24549271.PC	LDHD	-0.444678092782796	-11.397000111375	1.0735061178653e-17	2.76781058899394e-13	T	C
MNEc.2.23.5788086.PC	LOC106782482	-0.923275612955081	-11.396371630142	1.07624729091222e-17	2.76901157937046e-13	T	C
MNEc.2.X.3809255.PC	PUDP	-0.42443176868353	-11.3913423470064	1.09843826457552e-17	2.82014314606287e-13	A	C
MNEc.2.9.3500078.PC	LOC106780968	1.56026894249485	11.3906136552006	1.10169149229459e-17	2.82254079324533e-13	G	A
MNEc.2.7.30745779.PC	SCN3B	1.26442016198221	11.3805906656707	1.14743578660034e-17	2.92741202841555e-13	A	G
MNEc.2.7.30749223.PC	SCN3B	1.26442016198221	11.3805906656707	1.14743578660034e-17	2.92741202841555e-13	G	A
MNEc.2.22.26055485.PC	LOC106782422	-0.341655078568023	-11.375940068974	1.1693055779374e-17	2.97696662744395e-13	A	G
MNEc.2.25.38498446.PC	LOC100147680	0.488358708630368	11.3659513955211	1.21770718808045e-17	3.08727611963913e-13	A	G
MNEc.2.25.38501420.PC	LOC100147680	0.488358708630368	11.3659513955211	1.21770718808045e-17	3.08727611963913e-13	A	G
MNEc.2.5.81665303.PC	ADGRL2	0.996077591708566	11.3592480067477	1.25131550719957e-17	3.15932009453233e-13	T	G
MNEc.2.5.81690482.PC	ADGRL2	0.996077591708566	11.3592480067477	1.25131550719957e-17	3.15932009453233e-13	A	G
MNEc.2.3.99143419.PC	LOC102149961	-0.680887105635242	-11.3553488282104	1.27129248085095e-17	3.20311247531729e-13	T	C
MNEc.2.15.17806306.PC	THNSL2	1.68688699562354	11.3461143479862	1.3198943023e-17	3.31869723730646e-13	T	C
MNEc.2.15.17943909.PC	THNSL2	1.68622426540473	11.3335878814558	1.38882579427716e-17	3.47050483717774e-13	A	G
MNEc.2.15.18007274.PC	THNSL2	1.68622426540473	11.3335878814558	1.38882579427716e-17	3.47050483717774e-13	C	T
MNEc.2.15.18151718.PC	THNSL2	1.68622426540473	11.3335878814558	1.38882579427716e-17	3.47050483717774e-13	C	A
MNEc.2.24.36759860.PC	DDX24	0.434006799795735	11.3214005283364	1.45936852047846e-17	3.63930951852188e-13	T	C
MNEc.2.20.23923458.PC	LOC106782238	-0.556922123599105	-11.3082385158028	1.53961034092015e-17	3.82425420727684e-13	C	T
MNEc.2.1.34613238.PC	CYP2C92	1.60737455501524	11.3082055838113	1.53981658090657e-17	3.82425420727684e-13	T	C
MNEc.2.8.74906604.PC	FECH	-0.232891231628294	-11.3025607346908	1.57558210861925e-17	3.90511106189152e-13	C	T
MNEc.2.1.33719873.PC	CYP2C92	1.4620844746538	11.2993392128842	1.5963671062168e-17	3.94858515985481e-13	G	T
MNEc.2.16.279765.PC	LOC106781775	0.699223883128357	11.2964412316037	1.61530036142261e-17	3.96319512553301e-13	C	T
MNEc.2.16.300820.PC	LOC106781775	0.699223883128357	11.2964412316037	1.61530036142261e-17	3.96319512553301e-13	C	A
MNEc.2.16.709853.PC	LOC106781775	0.699223883128357	11.2964412316037	1.61530036142261e-17	3.96319512553301e-13	T	G
MNEc.2.16.792947.PC	LOC106781775	0.699223883128357	11.2964412316037	1.61530036142261e-17	3.96319512553301e-13	A	G
MNEc.2.8.683647.BIEC2-1021180	LOC106783479	0.911154140892553	11.2939628866616	1.63167122956656e-17	3.9953065613719e-13	C	A
MNEc.2.1.15656.UKUL1	ZNF717	0.437054033864975	11.2899167230031	1.65875810593639e-17	4.05347554050084e-13	G	A
MNEc.2.24.40293664.PC	LOC106782548	-0.485013111386983	-11.2854520109499	1.68917253457198e-17	4.11952655788021e-13	C	T
MNEc.2.25.33241950.PC	ASS1	0.997181050731974	11.2820434252439	1.71276977296934e-17	4.16872096960266e-13	G	A
MNEc.2.1.49573622.PC	RHOBTB1	-1.01366159981567	-11.2779211086234	1.74175183840246e-17	4.22314939552918e-13	C	T
MNEc.2.10.17456870.PC	KPTN	-0.410398170113333	-11.2778215108809	1.74245813696729e-17	4.22314939552918e-13	G	A
MNEc.2.5.81605615.BIEC2-923290	ADGRL2	0.920392876850347	11.276412138089	1.75248367808277e-17	4.22314939552918e-13	G	T
MNEc.2.5.81605689.BIEC2-923291	ADGRL2	0.920392876850347	11.276412138089	1.75248367808277e-17	4.22314939552918e-13	G	T
MNEc.2.5.81605861.BIEC2-923292	ADGRL2	0.920392876850347	11.276412138089	1.75248367808277e-17	4.22314939552918e-13	A	G
MNEc.2.23.5787031.PC	LOC106782482	0.907697483442168	11.2646374227786	1.83854437957899e-17	4.42178316643523e-13	C	A
MNEc.2.1.145661688.PC	EPB42	0.763413248600872	11.259645402923	1.87630310033902e-17	4.49482849310469e-13	G	A
MNEc.2.1.145678556.PC	EPB42	0.763413248600872	11.259645402923	1.87630310033902e-17	4.49482849310469e-13	T	G
MNEc.2.25.38609161.PC	LOC100147680	0.485745282008722	11.2545670924723	1.91551554393472e-17	4.57974966461601e-13	C	T
MNEc.2.23.40829131.PC	LOC100065392	0.573705317610474	11.2524909466646	1.93178318878576e-17	4.60958733357003e-13	A	G
MNEc.2.20.31123992.PC	DDX39B	-0.441016867204938	-11.2470227501355	1.97529780992909e-17	4.70419724699887e-13	C	T
MNEc.2.10.14946811.PC	ZNF404	-0.248726295401903	-11.2440423626533	1.99942904669618e-17	4.73156377947881e-13	C	A
MNEc.2.10.14946989.PC	ZNF404	-0.248726295401903	-11.2440423626533	1.99942904669618e-17	4.73156377947881e-13	G	T
MNEc.2.4.40146347.PC	SDHAF3	-0.44023830796257	-11.2436851390509	2.00234121301108e-17	4.73156377947881e-13	T	C
MNEc.2.4.40170277.PC	SDHAF3	-0.44023830796257	-11.2436851390509	2.00234121301108e-17	4.73156377947881e-13	G	A
MNEc.2.12.1278032.PC	TCP11L1	2.40469900976111	11.2361497416405	2.06477615831348e-17	4.86964291989473e-13	C	T
MNEc.2.14.23910393.PC	FAXDC2	0.534320095340053	11.2204926972002	2.20084084131777e-17	5.16736509275496e-13	A	G
MNEc.2.14.23926318.PC	FAXDC2	0.534320095340053	11.2204926972002	2.20084084131777e-17	5.16736509275496e-13	A	G
MNEc.2.10.14825901.UKUL2091	ZNF404	0.254749282057777	11.2201684876049	2.20375171659436e-17	5.16736509275496e-13	C	T
MNEc.2.9.3393470.PC	LOC106780968	1.28183213371731	11.218171112686	2.22177056262358e-17	5.19959725706443e-13	A	G
MNEc.2.5.35157358.PC	LOC102148180	-1.11698091759933	-11.2164667292939	2.23726345899582e-17	5.22580556994565e-13	G	A
MNEc.2.25.770306.PC	CA9	-0.44679421379265	-11.2147290697764	2.25317077991171e-17	5.25287962728539e-13	A	C
MNEc.2.25.379812.PC	CA9	-0.449936637053266	-11.2139242033997	2.26057741582391e-17	5.26007016056768e-13	G	A
MNEc.2.3.24480688.PC	LDHD	-0.415778686867937	-11.2037387777744	2.35645166913298e-17	5.4005483309822e-13	T	G
MNEc.2.3.24481282.PC	LDHD	-0.415778686867937	-11.2037387777744	2.35645166913298e-17	5.4005483309822e-13	A	C
MNEc.2.3.24491221.BIEC2-814097	LDHD	-0.415778686867937	-11.2037387777744	2.35645166913298e-17	5.4005483309822e-13	T	C
MNEc.2.3.24520151.PC	LDHD	-0.415778686867937	-11.2037387777744	2.35645166913298e-17	5.4005483309822e-13	G	A
MNEc.2.3.24534824.PC	LDHD	-0.415778686867937	-11.2037387777744	2.35645166913298e-17	5.4005483309822e-13	C	T
MNEc.2.3.24546431.PC	LDHD	-0.415778686867937	-11.2037387777744	2.35645166913298e-17	5.4005483309822e-13	T	G
MNEc.2.3.24559591.PC	LDHD	-0.415778686867937	-11.2037387777744	2.35645166913298e-17	5.4005483309822e-13	G	T
MNEc.2.3.24574157.PC	LDHD	-0.415778686867937	-11.2037387777744	2.35645166913298e-17	5.4005483309822e-13	G	A
MNEc.2.X.9463154.PC	OFD1	0.582191580979364	11.1907188554679	2.48499075511182e-17	5.68443083252759e-13	A	G
MNEc.2.20.31151862.PC	DDX39B	-0.436534824661442	-11.1559569142484	2.86383300556198e-17	6.53874381613689e-13	A	G
MNEc.2.3.5953980.PC	AKTIP	0.244830930613273	11.1396780513924	3.0607263577028e-17	6.97520679636353e-13	G	A
MNEc.2.11.21716244.PC	KRT23	-0.566266519368822	-11.1313021134977	3.1672851993465e-17	7.20455615313803e-13	C	T
MNEc.2.25.269177.PC	CA9	-0.450103723195954	-11.0988414699439	3.61673877964165e-17	8.18104362411733e-13	T	C
MNEc.2.25.302447.PC	CA9	-0.450103723195954	-11.0988414699439	3.61673877964165e-17	8.18104362411733e-13	T	C
MNEc.2.25.320305.PC	CA9	-0.450103723195954	-11.0988414699439	3.61673877964165e-17	8.18104362411733e-13	G	A
MNEc.2.23.40790286.PC	LOC100065392	0.567811684059326	11.0879257116684	3.78187813693011e-17	8.52290430103579e-13	C	T
MNEc.2.23.40824626.PC	LOC100065392	0.567811684059326	11.0879257116684	3.78187813693011e-17	8.52290430103579e-13	C	A
MNEc.2.11.41883362.PC	LOC100072001	1.4720613084681	11.085338972632	3.8221112125007e-17	8.59765265914508e-13	C	G
MNEc.2.10.9900504.PC	FBXO17	0.653257539881952	11.0759357739093	3.97202782875571e-17	8.91839774813752e-13	A	G
MNEc.2.1.34203582.PC	CYP2C92	1.35273850412231	11.0639515133505	4.17170364877582e-17	9.34948008776988e-13	T	C
MNEc.2.24.40219272.PC	LOC106782548	-0.460423254792348	-11.0623145067317	4.19975170839291e-17	9.39503834698355e-13	G	A
MNEc.2.30.10128258.PC	LOC100053461	-0.379932189023873	-11.0501249634054	4.41465950381803e-17	9.85767627268956e-13	A	G
MNEc.2.13.39962386.PC	PKMYT1	0.346215783615451	11.0416657929061	4.5702711069519e-17	1.01864571271897e-12	C	T
MNEc.2.18.3286140.PC	IWS1	0.491188939412345	11.0331827134465	4.73186634408349e-17	1.05273481100879e-12	C	A
MNEc.2.10.14663266.PC	ZNF404	-0.252230384789819	-11.0225306709349	4.9429465045313e-17	1.09768869923787e-12	T	C
MNEc.2.12.1096323.PC	TCP11L1	2.07606175803847	11.0151986649156	5.09371786087742e-17	1.12911033539529e-12	C	T
MNEc.2.22.20697427.BIEC2-585775	LOC100067561	1.30254629680096	11.0060319479317	5.28874385596862e-17	1.15176906763861e-12	G	T
MNEc.2.1.145667835.PC	EPB42	0.771247701969666	11.0046415616055	5.31897421529966e-17	1.15176906763861e-12	C	T
MNEc.2.1.145707637.PC	EPB42	0.771247701969666	11.0046415616055	5.31897421529966e-17	1.15176906763861e-12	C	T
MNEc.2.1.145732276.PC	EPB42	0.771247701969666	11.0046415616055	5.31897421529966e-17	1.15176906763861e-12	A	G
MNEc.2.1.145735382.BIEC2-62980	EPB42	0.771247701969666	11.0046415616055	5.31897421529966e-17	1.15176906763861e-12	G	A
MNEc.2.1.145735518.BIEC2-62981	EPB42	0.771247701969666	11.0046415616055	5.31897421529966e-17	1.15176906763861e-12	G	A
MNEc.2.1.145743736.PC	EPB42	0.771247701969666	11.0046415616055	5.31897421529966e-17	1.15176906763861e-12	A	G
MNEc.2.1.145783605.PC	EPB42	0.771247701969666	11.0046415616055	5.31897421529966e-17	1.15176906763861e-12	G	A
MNEc.2.1.145903715.PC	EPB42	0.771247701969666	11.0046415616055	5.31897421529966e-17	1.15176906763861e-12	T	G
MNEc.2.1.145914003.PC	EPB42	0.771247701969666	11.0046415616055	5.31897421529966e-17	1.15176906763861e-12	G	T
MNEc.2.1.145915483.PC	EPB42	0.771247701969666	11.0046415616055	5.31897421529966e-17	1.15176906763861e-12	T	G
MNEc.2.1.145937385.PC	EPB42	0.771247701969666	11.0046415616055	5.31897421529966e-17	1.15176906763861e-12	A	G
MNEc.2.1.146142320.PC	EPB42	0.771247701969666	11.0046415616055	5.31897421529966e-17	1.15176906763861e-12	A	C
MNEc.2.1.33722492.PC	CYP2C92	1.59312321702789	11.002669395383	5.36215231948138e-17	1.15905646320871e-12	A	G
MNEc.2.1.33734957.PC	CYP2C92	-1.65474610571059	-10.9993776091996	5.4350088782022e-17	1.17272179128647e-12	G	A
MNEc.2.13.39934561.PC	PKMYT1	0.347755471865315	10.9858263237127	5.74557857880365e-17	1.23535329730896e-12	G	A
MNEc.2.13.39942621.PC	PKMYT1	0.347755471865315	10.9858263237127	5.74557857880365e-17	1.23535329730896e-12	A	G
MNEc.2.10.64982680.PC	LOC100072672	1.74589590862385	10.9849561109131	5.76612180122518e-17	1.23758373914966e-12	A	G
MNEc.2.14.23854933.PC	FAXDC2	0.541105231374945	10.9635233118959	6.29609172743082e-17	1.34263183571908e-12	C	T
MNEc.2.14.23898042.PC	FAXDC2	0.541105231374945	10.9635233118959	6.29609172743082e-17	1.34263183571908e-12	A	G
MNEc.2.14.23907810.BIEC2-248693	FAXDC2	0.541105231374945	10.9635233118959	6.29609172743082e-17	1.34263183571908e-12	G	A
MNEc.2.14.23912303.PC	FAXDC2	0.538356943054624	10.9633840675816	6.29969041695687e-17	1.34263183571908e-12	A	G
MNEc.2.23.5772881.PC	LOC102150619	-0.370100904326879	-10.9600481450034	6.3865268315778e-17	1.35875937516115e-12	G	A
MNEc.2.4.95920776.PC	EPHB6	0.550593790800723	10.9555837543539	6.50462535351202e-17	1.37906341259497e-12	A	G
MNEc.2.4.95935529.PC	EPHB6	-0.550593790800723	-10.9555837543539	6.50462535351207e-17	1.37906341259497e-12	T	C
MNEc.2.13.39831698.PC	FLYWCH1	0.651038324169048	10.9533096446911	6.56562554931884e-17	1.38833067220903e-12	A	G
MNEc.2.23.40819959.PC	LOC100065392	0.544663347198401	10.953104641074	6.57115271897004e-17	1.38833067220903e-12	A	G
MNEc.2.20.29174709.PC	LOC100056231	2.16345143768098	10.9457906575487	6.77144054865597e-17	1.42816734266076e-12	A	G
MNEc.2.13.39907652.PC	PKMYT1	0.339527077225545	10.9209120316342	7.49985461269632e-17	1.5763335613938e-12	G	A
MNEc.2.13.39928488.PC	PKMYT1	0.339527077225545	10.9209120316342	7.49985461269632e-17	1.5763335613938e-12	T	C
MNEc.2.24.40073558.BIEC2-650183	LOC106782548	-0.47774122979186	-10.8968506928246	8.27928579871655e-17	1.73416566584063e-12	T	G
MNEc.2.24.40073754.BIEC2-650186	LOC106782548	-0.47774122979186	-10.8968506928246	8.27928579871655e-17	1.73416566584063e-12	T	C
MNEc.2.10.12502185.PC	LOC100630516	1.4560705161358	10.8959593659432	8.30967484817175e-17	1.73754030351798e-12	C	T
MNEc.2.25.238944.PC	CA9	-0.451583264243761	-10.8804848570935	8.85551768519934e-17	1.84849909075612e-12	A	T
MNEc.2.20.29191594.PC	LOC100056231	1.96710963084833	10.8754417135727	9.04109035348012e-17	1.88400392689174e-12	T	C
MNEc.2.21.57410660.PC	CEP72	0.630553979564241	10.8714733216561	9.18986179933341e-17	1.89874886337358e-12	C	T
MNEc.2.21.57497656.PC	CEP72	0.630553979564241	10.8714733216561	9.18986179933341e-17	1.89874886337358e-12	G	T
MNEc.2.21.57510442.PC	CEP72	0.630553979564241	10.8714733216561	9.18986179933341e-17	1.89874886337358e-12	G	A
MNEc.2.21.57577541.PC	CEP72	0.630553979564241	10.8714733216561	9.18986179933341e-17	1.89874886337358e-12	T	G
MNEc.2.21.57611539.PC	CEP72	0.630553979564241	10.8714733216561	9.18986179933341e-17	1.89874886337358e-12	C	T
MNEc.2.13.39934561.PC	FLYWCH1	0.710212102769069	10.8703187936313	9.23360468983454e-17	1.90133060092533e-12	G	A
MNEc.2.13.39942621.PC	FLYWCH1	0.710212102769069	10.8703187936313	9.23360468983454e-17	1.90133060092533e-12	A	G
MNEc.2.15.8293491.PC	LOC106781720	0.416495336450848	10.866059975765	9.39678245280159e-17	1.93166275945312e-12	C	T
MNEc.2.1.33969726.PC	CYP2C92	-1.65274688706541	-10.8641565601448	9.47064731679853e-17	1.94029185373483e-12	A	G
MNEc.2.1.34129152.PC	CYP2C92	1.65274688706541	10.8641565601448	9.47064731679874e-17	1.94029185373483e-12	C	T
MNEc.2.8.74917769.PC	FECH	0.229354537482682	10.8408379010078	1.04244154635862e-16	2.13210499396625e-12	G	A
MNEc.2.3.24166625.PC	LDHD	-0.40986048876581	-10.8216545428188	1.12810975968272e-16	2.28049280595704e-12	T	C
MNEc.2.3.24247254.PC	LDHD	-0.40986048876581	-10.8216545428188	1.12810975968272e-16	2.28049280595704e-12	A	C
MNEc.2.3.24250428.PC	LDHD	-0.40986048876581	-10.8216545428188	1.12810975968272e-16	2.28049280595704e-12	G	A
MNEc.2.3.24297760.PC	LDHD	-0.40986048876581	-10.8216545428188	1.12810975968272e-16	2.28049280595704e-12	C	T
MNEc.2.3.24323104.PC	LDHD	-0.40986048876581	-10.8216545428188	1.12810975968272e-16	2.28049280595704e-12	A	G
MNEc.2.3.24336665.PC	LDHD	-0.40986048876581	-10.8216545428188	1.12810975968272e-16	2.28049280595704e-12	C	T
MNEc.2.3.24375519.PC	LDHD	-0.40986048876581	-10.8216545428188	1.12810975968272e-16	2.28049280595704e-12	A	C
MNEc.2.9.3311693.PC	LOC106780968	1.62965570708943	10.8167193353494	1.15127222320078e-16	2.31960976981471e-12	A	C
MNEc.2.9.3326819.PC	LOC106780968	1.62965570708943	10.8167193353494	1.15127222320078e-16	2.31960976981471e-12	T	C
MNEc.2.23.6331647.PC	LOC106782482	-0.901865967388706	-10.8151958544914	1.15851857147187e-16	2.33035168092606e-12	G	A
MNEc.2.20.30548972.PC	LOC106782293	0.443009877013613	10.8121727719324	1.17303381533613e-16	2.35565534319825e-12	A	G
MNEc.2.25.902220.PC	CA9	-0.439476020329072	-10.809827084976	1.18442248918607e-16	2.3746072815893e-12	G	A
MNEc.2.10.23385098.PC	KIR-ILTA	1.66216766103793	10.7972458662444	1.24743166315692e-16	2.49681879854766e-12	A	G
MNEc.2.1.145681260.PC	EPB42	0.611238207587598	10.791895626858	1.27523841806209e-16	2.52342332699147e-12	C	T
MNEc.2.1.145686397.PC	EPB42	0.611238207587598	10.791895626858	1.27523841806209e-16	2.52342332699147e-12	G	T
MNEc.2.1.145796611.PC	EPB42	0.611238207587598	10.791895626858	1.27523841806209e-16	2.52342332699147e-12	A	G
MNEc.2.1.145867733.PC	EPB42	0.611238207587598	10.791895626858	1.27523841806209e-16	2.52342332699147e-12	T	C
MNEc.2.1.145884356.PC	EPB42	0.611238207587598	10.791895626858	1.27523841806209e-16	2.52342332699147e-12	G	A
MNEc.2.1.145904102.PC	EPB42	0.611238207587598	10.791895626858	1.27523841806209e-16	2.52342332699147e-12	C	T
MNEc.2.1.145920067.PC	EPB42	0.611238207587598	10.791895626858	1.27523841806209e-16	2.52342332699147e-12	A	G
MNEc.2.30.10216401.PC	LOC100053461	0.38913925546797	10.7758672121259	1.36233115824977e-16	2.69138494522508e-12	G	A
MNEc.2.23.5799299.PC	LOC106782482	-1.43636949229564	-10.7743355101247	1.37096085170285e-16	2.7040438548759e-12	A	C
MNEc.2.4.28342556.PC	PCLO	-1.2742734027476	-10.7684776305896	1.40447477443419e-16	2.75230262579627e-12	C	T
MNEc.2.4.28383487.BIEC2-857528	PCLO	1.2742734027476	10.7684776305896	1.40447477443419e-16	2.75230262579627e-12	G	A
MNEc.2.4.28393206.PC	PCLO	1.2742734027476	10.7684776305896	1.40447477443419e-16	2.75230262579627e-12	A	C
MNEc.2.4.28400136.PC	PCLO	-1.2742734027476	-10.7684776305896	1.40447477443419e-16	2.75230262579627e-12	C	T
MNEc.2.1.33716362.PC	CYP2C92	1.44030871113192	10.7597201413407	1.45612108640913e-16	2.83981285418806e-12	G	A
MNEc.2.3.24140586.PC	LDHD	-0.436521648535906	-10.7597184786512	1.4561310711262e-16	2.83981285418806e-12	T	C
MNEc.2.3.24143873.PC	LDHD	-0.436521648535906	-10.7597184786512	1.4561310711262e-16	2.83981285418806e-12	A	G
MNEc.2.23.6333073.PC	LOC106782482	-0.9258200327552	-10.7407890487793	1.57438818177054e-16	3.06553052545443e-12	C	T
MNEc.2.23.5938356.PC	LOC106782482	-1.29450784197886	-10.7385217727942	1.58918544962279e-16	3.08939961564434e-12	C	A
MNEc.2.11.21839721.PC	KRT10	-0.488022367651943	-10.7242857436817	1.6853467479985e-16	3.27111315717974e-12	C	A
MNEc.2.8.72243194.PC	C8H18orf54	0.520072359819786	10.72081631265	1.70965584075094e-16	3.28153154263524e-12	G	A
MNEc.2.24.32044705.PC	SPATA7	-0.469089687196263	-10.7196938251156	1.71759597901183e-16	3.28153154263524e-12	C	T
MNEc.2.24.32057996.PC	SPATA7	-0.469089687196263	-10.7196938251156	1.71759597901183e-16	3.28153154263524e-12	G	A
MNEc.2.24.32058952.PC	SPATA7	-0.469089687196263	-10.7196938251156	1.71759597901183e-16	3.28153154263524e-12	G	A
MNEc.2.24.32165911.PC	SPATA7	-0.469089687196263	-10.7196938251156	1.71759597901183e-16	3.28153154263524e-12	T	C
MNEc.2.1.34534908.PC	CYP2C92	-1.51813698971144	-10.715908757421	1.74464480848523e-16	3.28153154263524e-12	T	G
MNEc.2.1.34535326.PC	CYP2C92	-1.51813698971144	-10.715908757421	1.74464480848523e-16	3.28153154263524e-12	C	T
MNEc.2.1.34536762.PC	CYP2C92	-1.51813698971144	-10.715908757421	1.74464480848523e-16	3.28153154263524e-12	A	G
MNEc.2.1.34573255.PC	CYP2C92	1.51813698971144	10.715908757421	1.74464480848523e-16	3.28153154263524e-12	T	C
MNEc.2.1.34575136.PC	CYP2C92	-1.51813698971144	-10.715908757421	1.74464480848523e-16	3.28153154263524e-12	G	A
MNEc.2.1.34601114.PC	CYP2C92	-1.51813698971144	-10.715908757421	1.74464480848523e-16	3.28153154263524e-12	A	G
MNEc.2.1.34604183.PC	CYP2C92	1.51813698971144	10.715908757421	1.74464480848523e-16	3.28153154263524e-12	T	C
MNEc.2.1.34630775.PC	CYP2C92	-1.51813698971144	-10.715908757421	1.74464480848523e-16	3.28153154263524e-12	A	G
MNEc.2.1.34636582.PC	CYP2C92	-1.51813698971144	-10.715908757421	1.74464480848523e-16	3.28153154263524e-12	A	G
MNEc.2.1.34647948.PC	CYP2C92	1.51813698971144	10.715908757421	1.74464480848523e-16	3.28153154263524e-12	T	C
MNEc.2.1.34683566.PC	CYP2C92	1.51813698971144	10.715908757421	1.74464480848523e-16	3.28153154263524e-12	T	C
MNEc.2.1.34695734.PC	CYP2C92	1.51813698971144	10.715908757421	1.74464480848523e-16	3.28153154263524e-12	G	A
MNEc.2.1.34696845.PC	CYP2C92	1.51813698971144	10.715908757421	1.74464480848523e-16	3.28153154263524e-12	C	T
MNEc.2.1.34705831.PC	CYP2C92	1.51813698971144	10.715908757421	1.74464480848523e-16	3.28153154263524e-12	T	C
MNEc.2.1.34706997.PC	CYP2C92	1.51813698971144	10.715908757421	1.74464480848523e-16	3.28153154263524e-12	T	C
MNEc.2.10.13192806.PC	LOC100630516	1.44681852815799	10.7138481746272	1.75954980685768e-16	3.29936763029254e-12	T	C
MNEc.2.10.13288861.PC	LOC100630516	1.44681852815799	10.7138481746272	1.75954980685768e-16	3.29936763029254e-12	C	T
MNEc.2.24.40251690.BIEC2-683240	LOC106782548	-0.475593049458089	-10.7031446505861	1.83905802733047e-16	3.44314979606108e-12	A	C
MNEc.2.25.16282427.PC	KIAA0368	0.39481397840177	10.6954087122654	1.89876291719687e-16	3.5385994153871e-12	A	C
MNEc.2.25.16368351.PC	KIAA0368	0.39481397840177	10.6954087122654	1.89876291719687e-16	3.5385994153871e-12	T	C
MNEc.2.25.16635774.PC	KIAA0368	0.39481397840177	10.6954087122654	1.89876291719687e-16	3.5385994153871e-12	C	T
MNEc.2.14.36027736.PC	PCDH12	0.436360374053058	10.6935362942751	1.91350463975158e-16	3.56061988258419e-12	C	T
MNEc.2.7.30743685.BIEC2-990471	SCN3B	-1.12290367294319	-10.6914588626986	1.9299951927755e-16	3.56693067127487e-12	T	G
MNEc.2.7.30745211.BIEC2-990473	SCN3B	-1.12290367294319	-10.6914588626986	1.9299951927755e-16	3.56693067127487e-12	T	C
MNEc.2.4.40623971.PC	SDHAF3	-0.476627212547685	-10.6908966779634	1.9344823091715e-16	3.56693067127487e-12	A	G
MNEc.2.4.40626749.PC	SDHAF3	-0.476627212547685	-10.6908966779634	1.9344823091715e-16	3.56693067127487e-12	G	A
MNEc.2.4.40643526.PC	SDHAF3	-0.476627212547685	-10.6908966779634	1.9344823091715e-16	3.56693067127487e-12	G	A
MNEc.2.4.40661812.PC	SDHAF3	-0.476627212547685	-10.6908966779634	1.9344823091715e-16	3.56693067127487e-12	C	T
MNEc.2.1.120521.PC	ZNF717	0.439840402132124	10.6773789268983	2.04559198699978e-16	3.76609608156512e-12	A	G
MNEc.2.X.4012544.PC	PUDP	-0.410888806712356	-10.6742181820465	2.07248449318902e-16	3.80984354786753e-12	C	T
MNEc.2.13.39907652.PC	FLYWCH1	0.689979163709178	10.6673031060824	2.13256632840597e-16	3.90848374142961e-12	G	A
MNEc.2.13.39928488.PC	FLYWCH1	0.689979163709178	10.6673031060824	2.13256632840597e-16	3.90848374142961e-12	T	C
MNEc.2.16.74015422.PC	MRPS22	0.901788207000751	10.664891000475	2.15393350685495e-16	3.94170835843759e-12	G	A
MNEc.2.3.24114801.PC	LDHD	-0.433910453996867	-10.6641218427675	2.160792113734e-16	3.94832231421043e-12	A	G
MNEc.2.6.75484357.PC	XRCC6BP1	-0.25341737696107	-10.6631282190904	2.16968481367608e-16	3.95862767620094e-12	C	A
MNEc.2.1.49653628.PC	RHOBTB1	-0.995227955616737	-10.6595197923854	2.20229004481148e-16	4.01210134301267e-12	T	C
MNEc.2.11.21796578.PC	LOC106783262	-0.515817789105998	-10.6584770759553	2.21180332503445e-16	4.01740434774774e-12	C	T
MNEc.2.11.21811806.PC	LOC106783262	-0.515817789105998	-10.6584770759553	2.21180332503445e-16	4.01740434774774e-12	T	G
MNEc.2.16.4763062.PC	MKRN2OS	-0.367156638560789	-10.6525717885979	2.26646561858605e-16	4.11055493380284e-12	T	G
MNEc.2.22.46187783.PC	FAM217B	-0.557799234693309	-10.6496324851295	2.29417761978198e-16	4.14229460881944e-12	G	T
MNEc.2.22.46200937.PC	FAM217B	-0.557799234693309	-10.6496324851295	2.29417761978198e-16	4.14229460881944e-12	T	C
MNEc.2.22.46236628.PC	FAM217B	-0.557799234693309	-10.6496324851295	2.29417761978198e-16	4.14229460881944e-12	A	G
MNEc.2.11.41796521.PC	LOC100072001	1.01741066262766	10.6332422603672	2.45507297389217e-16	4.38723739545418e-12	G	T
MNEc.2.11.41861169.PC	LOC100072001	1.01741066262766	10.6332422603672	2.45507297389217e-16	4.38723739545418e-12	A	G
MNEc.2.11.41867330.PC	LOC100072001	1.01741066262766	10.6332422603672	2.45507297389217e-16	4.38723739545418e-12	C	T
MNEc.2.11.41873867.PC	LOC100072001	1.01741066262766	10.6332422603672	2.45507297389217e-16	4.38723739545418e-12	A	T
MNEc.2.11.41898283.PC	LOC100072001	1.01741066262766	10.6332422603672	2.45507297389217e-16	4.38723739545418e-12	C	G
MNEc.2.11.41898338.PC	LOC100072001	1.01741066262766	10.6332422603672	2.45507297389217e-16	4.38723739545418e-12	A	G
MNEc.2.11.41898701.PC	LOC100072001	1.01741066262766	10.6332422603672	2.45507297389217e-16	4.38723739545418e-12	T	C
MNEc.2.1.117039.PC	ZNF717	0.395924444928401	10.6301330954228	2.48685132077475e-16	4.43750941943684e-12	G	A
MNEc.2.4.40151303.PC	SDHAF3	-0.427621372734878	-10.6083184089002	2.72175944832394e-16	4.84956602941744e-12	T	C
MNEc.2.30.10115971.BIEC2-860930	LOC100053461	0.425054065861221	10.6069273991729	2.73747385846418e-16	4.87043464653062e-12	G	A
MNEc.2.1.145950172.PC	EPB42	0.640283003889257	10.598481652653	2.83486459022376e-16	5.03634635204823e-12	G	A
MNEc.2.2.57482655.PC	HMBOX1	-0.297897465585781	-10.5915821977791	2.91700497308695e-16	5.14472209378783e-12	G	T
MNEc.2.2.57494368.PC	HMBOX1	-0.297897465585781	-10.5915821977791	2.91700497308695e-16	5.14472209378783e-12	T	C
MNEc.2.2.57626024.PC	HMBOX1	-0.297897465585781	-10.5915821977791	2.91700497308695e-16	5.14472209378783e-12	A	G
MNEc.2.2.57749529.PC	HMBOX1	-0.297897465585781	-10.5915821977791	2.91700497308695e-16	5.14472209378783e-12	T	C
MNEc.2.2.57471109.PC	HMBOX1	0.297897465585781	10.5915821977791	2.91700497308697e-16	5.14472209378783e-12	G	A
MNEc.2.1.49596613.PC	RHOBTB1	-0.990054745682182	-10.5873588369745	2.9684621043396e-16	5.22034560709336e-12	G	A
MNEc.2.1.49607822.PC	RHOBTB1	-0.990054745682182	-10.5873588369745	2.9684621043396e-16	5.22034560709336e-12	G	A
MNEc.2.25.3583597.PC	LOC102149862	-0.44849759991291	-10.5808343472687	3.04975614706777e-16	5.33248591583072e-12	A	G
MNEc.2.25.3596358.PC	LOC102149862	-0.44849759991291	-10.5808343472687	3.04975614706777e-16	5.33248591583072e-12	C	T
MNEc.2.25.3599361.PC	LOC102149862	-0.44849759991291	-10.5808343472687	3.04975614706777e-16	5.33248591583072e-12	C	T
MNEc.2.25.3625187.PC	LOC102149862	-0.44849759991291	-10.5808343472687	3.04975614706777e-16	5.33248591583072e-12	G	T
MNEc.2.1.34521189.PC	CYP2C92	-1.63130212881943	-10.577170744471	3.09638162552839e-16	5.4062427804445e-12	T	C
MNEc.2.23.8513855.PC	LOC102147951	0.573171472415239	10.5749661734818	3.12478321741948e-16	5.44801521957967e-12	G	A
MNEc.2.12.19226759.PC	DTX4	0.609851123790668	10.5635461200151	3.27615602382432e-16	5.70375998465906e-12	T	C
MNEc.2.4.102285285.PC	LOC100147160	-0.636509278097187	-10.5621653053244	3.2949514743893e-16	5.72828773015376e-12	G	T
MNEc.2.21.57672708.PC	CEP72	0.613726493666893	10.5601497344079	3.3225819486157e-16	5.75986667004547e-12	T	G
MNEc.2.21.57701641.PC	CEP72	0.613726493666893	10.5601497344079	3.3225819486157e-16	5.75986667004547e-12	C	T
MNEc.2.24.40630154.BIEC2-650402	LOC106782548	-0.499816202387521	-10.5590562641838	3.33766915118677e-16	5.76471797831946e-12	G	A
MNEc.2.12.1151877.PC	TCP11L1	2.25492281528416	10.5589172990288	3.33959145567337e-16	5.76471797831946e-12	T	C
MNEc.2.12.1203984.PC	TCP11L1	2.25492281528416	10.5589172990288	3.33959145567337e-16	5.76471797831946e-12	G	A
MNEc.2.9.3418655.PC	LRRCC1	0.482391823392784	10.5492524803375	3.47605246617131e-16	5.9917745389091e-12	T	C
MNEc.2.26.39992981.PC	LOC100056049	0.887005112935602	10.5483485578319	3.48909851555057e-16	6.00575566436303e-12	T	G
MNEc.2.20.23923569.PC	LOC106782238	-0.49522678244104	-10.547570612623	3.50036578153701e-16	6.01663981493698e-12	A	G
MNEc.2.25.203105.PC	CA9	-0.437745170183649	-10.5266719367755	3.81713420347311e-16	6.55186643446069e-12	C	T
MNEc.2.6.75481169.PC	XRCC6BP1	0.253340819734066	10.5250215109467	3.84334571462818e-16	6.58756546730771e-12	C	T
MNEc.2.1.145576310.PC	EPB42	0.816678491601132	10.5229742342583	3.87611148930881e-16	6.63438240908576e-12	A	C
MNEc.2.10.64976762.PC	LOC100072672	1.733001959721	10.5190186485807	3.94021661399335e-16	6.72518769014124e-12	G	A
MNEc.2.10.64977210.PC	LOC100072672	1.733001959721	10.5190186485807	3.94021661399335e-16	6.72518769014124e-12	A	G
MNEc.2.19.56051112.PC	DCBLD2	0.356906447107318	10.5162164561867	3.98627362062917e-16	6.79426896368753e-12	C	T
MNEc.2.6.1146369.PC	LANCL1	-0.348050271154872	-10.5021860568627	4.22514773934519e-16	7.19133795713862e-12	T	C
MNEc.2.X.4641584.PC	PUDP	-0.390115004728114	-10.4907668255951	4.43015254782713e-16	7.52973167116079e-12	C	T
MNEc.2.30.10198585.PC	LOC100053461	-0.403684406144473	-10.4873305184439	4.49377914905835e-16	7.62722240747828e-12	T	C
MNEc.2.13.39962386.PC	FLYWCH1	0.696058016585859	10.4858487328871	4.5214986009374e-16	7.6635818092708e-12	C	T
MNEc.2.25.971573.BIEC2-653441	CA9	-0.432642753653474	-10.477583243609	4.67930334190843e-16	7.9200176742362e-12	G	T
MNEc.2.10.17610823.PC	KPTN	0.496043799482341	10.4754976924351	4.71998806222352e-16	7.97778347817487e-12	C	T
MNEc.2.16.6908472.PC	FANCD2	-0.834176749073231	-10.4717902169661	4.79319316272533e-16	8.09027916543328e-12	C	T
MNEc.2.15.8271311.PC	LOC106781720	0.412376435202657	10.4632579875658	4.96603020780203e-16	8.34727328187626e-12	C	T
MNEc.2.15.8237196.PC	LOC106781720	-0.412376435202657	-10.4632579875658	4.9660302078021e-16	8.34727328187626e-12	G	A
MNEc.2.15.8243681.PC	LOC106781720	-0.412376435202657	-10.4632579875658	4.9660302078021e-16	8.34727328187626e-12	A	G
MNEc.2.13.38838521.PC	HCFC1R1	1.04278086508542	10.459726291833	5.03939253136747e-16	8.41248883836007e-12	G	A
MNEc.2.13.38873472.PC	HCFC1R1	1.04278086508542	10.459726291833	5.03939253136747e-16	8.41248883836007e-12	G	A
MNEc.2.13.38907414.PC	HCFC1R1	1.04278086508542	10.459726291833	5.03939253136747e-16	8.41248883836007e-12	G	A
MNEc.2.13.38971529.PC	HCFC1R1	1.04278086508542	10.459726291833	5.03939253136747e-16	8.41248883836007e-12	G	A
MNEc.2.13.38973793.PC	HCFC1R1	1.04278086508542	10.459726291833	5.03939253136747e-16	8.41248883836007e-12	T	C
MNEc.2.X.4008037.PC	PUDP	-0.411063153614378	-10.4560005526157	5.11796698987997e-16	8.53195314250971e-12	C	T
MNEc.2.24.40160968.PC	LOC106782548	-0.450346898186429	-10.4516422708526	5.21144606811933e-16	8.67590348574642e-12	C	T
MNEc.2.11.21771562.PC	KRT23	-0.824368395947026	-10.4503302675344	5.23992143447716e-16	8.69950700333347e-12	G	A
MNEc.2.11.21939360.PC	KRT23	-0.824368395947026	-10.4503302675344	5.23992143447716e-16	8.69950700333347e-12	A	G
MNEc.2.14.23990557.PC	FAXDC2	0.548967126751087	10.4486886262095	5.27577157780256e-16	8.733630343145e-12	A	G
MNEc.2.13.11060066.PC	TBL2	-0.412382105986302	-10.4484043476159	5.28200464960788e-16	8.733630343145e-12	G	A
MNEc.2.13.11061172.PC	TBL2	-0.412382105986302	-10.4484043476159	5.28200464960788e-16	8.733630343145e-12	C	A
MNEc.2.5.35744534.PC	LOC102148180	-0.689256053547477	-10.4418179108467	5.42850949873131e-16	8.96369262260586e-12	A	G
MNEc.2.10.17552993.PC	KPTN	0.398566802342763	10.4344515096448	5.59720863538358e-16	9.22972953953498e-12	A	G
MNEc.2.1.49747002.PC	RHOBTB1	-1.01930071640525	-10.4238820773116	5.84850973366709e-16	9.61805682535992e-12	T	C
MNEc.2.1.49755686.PC	RHOBTB1	-1.01930071640525	-10.4238820773116	5.84850973366709e-16	9.61805682535992e-12	C	T
MNEc.2.14.36022354.PC	PCDH12	0.436961726396602	10.4183250874314	5.98515202756283e-16	9.82948625359497e-12	A	C
MNEc.2.23.5898352.PC	LOC106782482	-1.18374941363586	-10.4155396782856	6.05484606281694e-16	9.93054405143917e-12	T	G
MNEc.2.10.17547437.PC	KPTN	-0.401452696600691	-10.4117872400464	6.15002785960668e-16	1.00730760011234e-11	A	G
MNEc.2.4.27746376.PC	PCLO	1.24096003767073	10.4088889129619	6.22457320160368e-16	1.01814699648771e-11	G	A
MNEc.2.23.8199037.PC	LOC102147951	0.604978305952799	10.4020103102616	6.40514816181089e-16	1.02181325933196e-11	G	A
MNEc.2.23.8357691.PC	LOC102147951	0.585316025307335	10.4012771157505	6.42470368262357e-16	1.02181325933196e-11	C	A
MNEc.2.10.22171216.PC	LOC102150861	-0.461050373653197	-10.3999923321741	6.45911584170741e-16	1.02181325933196e-11	A	G
MNEc.2.10.22171414.PC	LOC102150861	-0.461050373653197	-10.3999923321741	6.45911584170741e-16	1.02181325933196e-11	C	T
MNEc.2.10.22198071.PC	LOC102150861	-0.461050373653197	-10.3999923321741	6.45911584170741e-16	1.02181325933196e-11	C	T
MNEc.2.10.22253422.BIEC2-109458	LOC102150861	-0.461050373653197	-10.3999923321741	6.45911584170741e-16	1.02181325933196e-11	G	T
MNEc.2.10.22316347.PC	LOC102150861	-0.461050373653197	-10.3999923321741	6.45911584170741e-16	1.02181325933196e-11	A	G
MNEc.2.10.22353146.PC	LOC102150861	0.461050373653197	10.3999923321741	6.45911584170741e-16	1.02181325933196e-11	C	T
MNEc.2.10.22369098.PC	LOC102150861	0.461050373653197	10.3999923321741	6.45911584170741e-16	1.02181325933196e-11	C	T
MNEc.2.10.22381765.PC	LOC102150861	-0.461050373653197	-10.3999923321741	6.45911584170741e-16	1.02181325933196e-11	G	A
MNEc.2.10.22397240.PC	LOC102150861	-0.461050373653197	-10.3999923321741	6.45911584170741e-16	1.02181325933196e-11	T	C
MNEc.2.10.22407904.PC	LOC102150861	-0.461050373653197	-10.3999923321741	6.45911584170741e-16	1.02181325933196e-11	G	A
MNEc.2.10.22422762.PC	LOC102150861	0.461050373653197	10.3999923321741	6.45911584170741e-16	1.02181325933196e-11	A	G
MNEc.2.10.22442721.PC	LOC102150861	-0.461050373653197	-10.3999923321741	6.45911584170741e-16	1.02181325933196e-11	T	C
MNEc.2.10.22477923.PC	LOC102150861	-0.461050373653197	-10.3999923321741	6.45911584170741e-16	1.02181325933196e-11	G	T
MNEc.2.10.22558229.BIEC2-115038	LOC102150861	-0.461050373653197	-10.3999923321741	6.45911584170741e-16	1.02181325933196e-11	C	A
MNEc.2.6.26907766.PC	PDCD1	-0.521999280063529	-10.3983563515809	6.50320290955863e-16	1.02181325933196e-11	A	G
MNEc.2.6.26984703.PC	PDCD1	-0.521999280063529	-10.3983563515809	6.50320290955863e-16	1.02181325933196e-11	G	A
MNEc.2.6.27012852.PC	PDCD1	-0.521999280063529	-10.3983563515809	6.50320290955863e-16	1.02181325933196e-11	T	C
MNEc.2.6.27028961.PC	PDCD1	-0.521999280063529	-10.3983563515809	6.50320290955863e-16	1.02181325933196e-11	T	C
MNEc.2.6.27040198.BIEC2-993995	PDCD1	-0.521999280063529	-10.3983563515809	6.50320290955863e-16	1.02181325933196e-11	G	A
MNEc.2.13.39406190.PC	HCFC1R1	1.04030499562522	10.3969676138815	6.54086446732909e-16	1.02181325933196e-11	C	A
MNEc.2.13.39410962.PC	HCFC1R1	1.04030499562522	10.3969676138815	6.54086446732909e-16	1.02181325933196e-11	C	T
MNEc.2.13.39421568.PC	HCFC1R1	1.04030499562522	10.3969676138815	6.54086446732909e-16	1.02181325933196e-11	T	G
MNEc.2.13.39430863.PC	HCFC1R1	1.04030499562522	10.3969676138815	6.54086446732909e-16	1.02181325933196e-11	G	A
MNEc.2.13.39450694.PC	HCFC1R1	1.04030499562522	10.3969676138815	6.54086446732909e-16	1.02181325933196e-11	G	A
MNEc.2.13.39519766.PC	HCFC1R1	1.04030499562522	10.3969676138815	6.54086446732909e-16	1.02181325933196e-11	A	G
MNEc.2.13.39533496.PC	HCFC1R1	1.04030499562522	10.3969676138815	6.54086446732909e-16	1.02181325933196e-11	C	T
MNEc.2.13.39550737.PC	HCFC1R1	1.04030499562522	10.3969676138815	6.54086446732909e-16	1.02181325933196e-11	A	G
MNEc.2.13.39550857.PC	HCFC1R1	1.04030499562522	10.3969676138815	6.54086446732909e-16	1.02181325933196e-11	A	T
MNEc.2.13.39596756.PC	HCFC1R1	1.04030499562522	10.3969676138815	6.54086446732909e-16	1.02181325933196e-11	G	A
MNEc.2.13.39601683.PC	HCFC1R1	1.04030499562522	10.3969676138815	6.54086446732909e-16	1.02181325933196e-11	G	A
MNEc.2.13.39630552.PC	HCFC1R1	1.04030499562522	10.3969676138815	6.54086446732909e-16	1.02181325933196e-11	G	T
MNEc.2.13.39643795.PC	HCFC1R1	1.04030499562522	10.3969676138815	6.54086446732909e-16	1.02181325933196e-11	T	C
MNEc.2.13.39655039.PC	HCFC1R1	1.04030499562522	10.3969676138815	6.54086446732909e-16	1.02181325933196e-11	C	T
MNEc.2.23.5800334.PC	LOC106782482	-1.38637389204991	-10.3934745934875	6.63656476303043e-16	1.03543436688726e-11	T	C
MNEc.2.23.8198958.PC	LOC102147951	0.613645433403971	10.373564778779	7.20955289496465e-16	1.12339151666341e-11	C	T
MNEc.2.10.64977166.PC	LOC100072672	1.70786253793319	10.3725162289125	7.24107180734353e-16	1.12542078968957e-11	T	C
MNEc.2.10.64978959.PC	LOC100072672	1.70786253793319	10.3725162289125	7.24107180734353e-16	1.12542078968957e-11	A	G
MNEc.2.20.30523455.PC	LOC100146287	0.523456210474586	10.371586189731	7.26914423600656e-16	1.12834280769838e-11	C	A
MNEc.2.10.22405452.PC	LOC100064037	-0.610003318978745	-10.3650088236417	7.47082373356247e-16	1.15383731588704e-11	A	G
MNEc.2.6.1065277.PC	LANCL1	-0.368140836349366	-10.3646882844543	7.48079480002046e-16	1.15383731588704e-11	G	A
MNEc.2.6.1069195.PC	LANCL1	-0.368140836349366	-10.3646882844543	7.48079480002046e-16	1.15383731588704e-11	G	T
MNEc.2.6.1086876.PC	LANCL1	-0.368140836349366	-10.3646882844543	7.48079480002046e-16	1.15383731588704e-11	C	T
MNEc.2.6.1087330.PC	LANCL1	-0.368140836349366	-10.3646882844543	7.48079480002046e-16	1.15383731588704e-11	A	G
MNEc.2.16.299968.PC	LOC106781775	0.655797477445542	10.3586679756714	7.67057446774863e-16	1.17493961139881e-11	T	C
MNEc.2.1.68479988.PC	LOC102150161	-0.404209045596181	-10.3581544737478	7.68698399676616e-16	1.17493961139881e-11	C	T
MNEc.2.28.30539735.PC	BPIFC	1.37221000696649	10.3579087875017	7.69484765094768e-16	1.17493961139881e-11	G	A
MNEc.2.28.30548785.PC	BPIFC	1.37221000696649	10.3579087875017	7.69484765094768e-16	1.17493961139881e-11	C	T
MNEc.2.28.30579348.PC	BPIFC	1.37221000696649	10.3579087875017	7.69484765094768e-16	1.17493961139881e-11	G	A
MNEc.2.28.30597695.PC	BPIFC	1.37221000696649	10.3579087875017	7.69484765094768e-16	1.17493961139881e-11	A	G
MNEc.2.28.30612995.PC	BPIFC	1.37221000696649	10.3579087875017	7.69484765094768e-16	1.17493961139881e-11	T	C
MNEc.2.28.30660902.PC	BPIFC	1.37221000696649	10.3579087875017	7.69484765094768e-16	1.17493961139881e-11	G	A
MNEc.2.23.40801422.PC	LOC100065392	0.520143913724391	10.357283765595	7.71488913110783e-16	1.17652358950601e-11	G	A
MNEc.2.11.41795437.PC	LOC100072001	1.05247576354602	10.3562859455883	7.74699327116238e-16	1.1799408607034e-11	T	C
MNEc.2.12.23938849.PC	LOC100053834	-1.79659784848903	-10.3530416055997	7.85230861457627e-16	1.19448641383316e-11	A	G
MNEc.2.1.35012755.PC	CYP2C92	-1.55298447310251	-10.3379913131047	8.35999904577809e-16	1.26854448313674e-11	C	T
MNEc.2.1.35021444.PC	CYP2C92	-1.55298447310251	-10.3379913131047	8.35999904577809e-16	1.26854448313674e-11	T	G
MNEc.2.11.21862137.PC	KRT23	-0.588499093531053	-10.3218081013745	8.94278816932939e-16	1.35168767121577e-11	G	T
MNEc.2.23.49459084.PC	LOC106782471	-0.425190695067035	-10.3206592193529	8.98568174906297e-16	1.35168767121577e-11	T	C
MNEc.2.23.49494392.PC	LOC106782471	-0.425190695067035	-10.3206592193529	8.98568174906297e-16	1.35168767121577e-11	T	C
MNEc.2.23.49540960.BIEC2-626604	LOC106782471	-0.425190695067035	-10.3206592193529	8.98568174906297e-16	1.35168767121577e-11	G	A
MNEc.2.23.49552039.BIEC2-626606	LOC106782471	-0.425190695067035	-10.3206592193529	8.98568174906297e-16	1.35168767121577e-11	A	G
MNEc.2.23.49573550.PC	LOC106782471	-0.425190695067035	-10.3206592193529	8.98568174906297e-16	1.35168767121577e-11	A	G
MNEc.2.23.49578127.BIEC2-658580	LOC106782471	-0.425190695067035	-10.3206592193529	8.98568174906297e-16	1.35168767121577e-11	A	G
MNEc.2.23.4053945.PC	LOC106782456	0.424217939376875	10.3200103437206	9.00999887077592e-16	1.35246658330275e-11	C	T
MNEc.2.11.41746743.PC	LOC100072001	1.0272372682573	10.3187468020134	9.05754104567992e-16	1.35246658330275e-11	G	A
MNEc.2.11.41770609.PC	LOC100072001	1.0272372682573	10.3187468020134	9.05754104567992e-16	1.35246658330275e-11	C	T
MNEc.2.11.41775031.PC	LOC100072001	1.0272372682573	10.3187468020134	9.05754104567992e-16	1.35246658330275e-11	C	T
MNEc.2.11.41775477.PC	LOC100072001	1.0272372682573	10.3187468020134	9.05754104567992e-16	1.35246658330275e-11	A	G
MNEc.2.11.41778456.PC	LOC100072001	1.0272372682573	10.3187468020134	9.05754104567992e-16	1.35246658330275e-11	G	C
MNEc.2.23.6239808.PC	LOC106782482	-0.862132074787534	-10.3099323782366	9.39628303295135e-16	1.40132791242985e-11	T	C
MNEc.2.1.50639445.PC	RHOBTB1	-1.08065220548245	-10.3081645646076	9.46573884405392e-16	1.40823474695132e-11	T	G
MNEc.2.1.50640586.PC	RHOBTB1	-1.08065220548245	-10.3081645646076	9.46573884405392e-16	1.40823474695132e-11	G	A
MNEc.2.6.28409277.PC	CECR1	0.603727754073578	10.3001509147966	9.78711641492429e-16	1.45249532453695e-11	G	A
MNEc.2.6.28474406.PC	CECR1	0.603727754073578	10.3001509147966	9.78711641492429e-16	1.45249532453695e-11	G	A
MNEc.2.1.50255803.PC	RHOBTB1	-0.961523521787282	-10.2943072844176	1.00283619465333e-15	1.486485524818e-11	T	C
MNEc.2.27.11395410.PC	FUT10	0.29959783761965	10.2924995857143	1.01041936978947e-15	1.49046422347314e-11	A	C
MNEc.2.27.11397478.PC	FUT10	-0.29959783761965	-10.2924995857143	1.01041936978947e-15	1.49046422347314e-11	C	T
MNEc.2.27.11398310.PC	FUT10	0.29959783761965	10.2924995857143	1.01041936978947e-15	1.49046422347314e-11	G	A
MNEc.2.27.11428403.PC	FUT10	-0.29959783761965	-10.2924995857143	1.01041936978947e-15	1.49046422347314e-11	C	T
MNEc.2.25.1738178.PC	CA9	-0.427510309356289	-10.2883100876143	1.02821633611221e-15	1.51488021513608e-11	C	T
MNEc.2.9.83285194.PC	LOC102148229	0.337992637720656	10.2856831146729	1.03953606619184e-15	1.52970572952112e-11	A	G
MNEc.2.4.27842695.TBIEC2-901723	PCLO	1.32789543771364	10.2747089622367	1.08819467903891e-15	1.58406924409082e-11	C	T
MNEc.2.4.27843976.PC	PCLO	1.32789543771364	10.2747089622367	1.08819467903891e-15	1.58406924409082e-11	C	T
MNEc.2.4.27859865.PC	PCLO	1.32789543771364	10.2747089622367	1.08819467903891e-15	1.58406924409082e-11	A	G
MNEc.2.4.27861278.PC	PCLO	1.32789543771364	10.2747089622367	1.08819467903891e-15	1.58406924409082e-11	C	T
MNEc.2.4.27892588.PC	PCLO	1.32789543771364	10.2747089622367	1.08819467903891e-15	1.58406924409082e-11	C	T
MNEc.2.4.27955668.PC	PCLO	1.32789543771364	10.2747089622367	1.08819467903891e-15	1.58406924409082e-11	G	A
MNEc.2.4.27912759.PC	PCLO	-1.32789543771364	-10.2747089622367	1.08819467903893e-15	1.58406924409082e-11	G	A
MNEc.2.4.27918113.PC	PCLO	-1.32789543771364	-10.2747089622367	1.08819467903893e-15	1.58406924409082e-11	G	T
MNEc.2.4.27922038.PC	PCLO	-1.32789543771364	-10.2747089622367	1.08819467903893e-15	1.58406924409082e-11	G	A
MNEc.2.1.145595877.PC	EPB42	0.766416114146606	10.2731242535823	1.09540784522618e-15	1.59266424493706e-11	T	G
MNEc.2.25.286639.PC	CA9	-0.46503765924194	-10.2713476907139	1.10355142650638e-15	1.60258989200043e-11	C	G
MNEc.2.23.5848143.PC	LOC106782482	-0.840716349911039	-10.268999471847	1.11440885826657e-15	1.61494158125479e-11	C	T
MNEc.2.5.79218591.PC	SPATA1	0.550782924032349	10.2683757484394	1.11731076234172e-15	1.61494158125479e-11	T	C
MNEc.2.24.19347091.PC	ACOT6	-0.312073473361448	-10.2683641044122	1.11736500890338e-15	1.61494158125479e-11	G	T
MNEc.2.24.19349198.PC	ACOT6	0.312073473361448	10.2683641044122	1.11736500890341e-15	1.61494158125479e-11	A	G
MNEc.2.29.10173882.PC	LOC100065515	0.766480159237334	10.2488992957804	1.21185010851418e-15	1.74942437282522e-11	C	T
MNEc.2.19.30374824.PC	ATP13A4	1.83909652777619	10.2444433901773	1.23458570972188e-15	1.7774582148639e-11	C	T
MNEc.2.19.30393132.PC	ATP13A4	1.83909652777619	10.2444433901773	1.23458570972188e-15	1.7774582148639e-11	G	T
MNEc.2.5.81417430.PC	ADGRL2	0.885843988192645	10.2439533947246	1.23711185582232e-15	1.7774582148639e-11	T	C
MNEc.2.5.81432322.PC	ADGRL2	0.885843988192645	10.2439533947246	1.23711185582232e-15	1.7774582148639e-11	T	C
MNEc.2.4.40283946.PC	SDHAF3	-0.376306872823774	-10.2386056642223	1.26502182124019e-15	1.81541536194091e-11	C	T
MNEc.2.1.49454340.PC	RHOBTB1	-0.982488575969262	-10.237583669082	1.27042723269036e-15	1.82102515800584e-11	G	A
MNEc.2.23.5973802.PC	LOC102150619	-0.412034650209135	-10.2333877789149	1.29286398052027e-15	1.8510056811441e-11	C	T
MNEc.2.1.145762664.PC	EPB42	0.563304968552282	10.2272904609671	1.32617998674009e-15	1.89647337957851e-11	C	T
MNEc.2.11.41856685.PC	LOC100072001	0.981811159282657	10.2243735233123	1.34242201883974e-15	1.91744675743578e-11	A	C
MNEc.2.29.12288168.PC	KIAA1217	0.838159998220951	10.2236520657879	1.34646996485816e-15	1.92097397161902e-11	T	C
MNEc.2.27.11390057.PC	FUT10	-0.294589605643117	-10.2168271662363	1.38537513637928e-15	1.97416459821978e-11	G	A
MNEc.2.24.19071178.BIEC2-638009	ACOT6	-0.2956337629458	-10.2156394242766	1.39226033224067e-15	1.98165558751732e-11	C	A
MNEc.2.23.5876503.PC	LOC106782482	-0.87222736139112	-10.2151621792278	1.39503653844375e-15	1.98328742999111e-11	C	T
MNEc.2.20.29188473.PC	LOC100056231	1.99909054908682	10.2087349973646	1.4329709023302e-15	2.03484058553154e-11	A	G
MNEc.2.20.23905163.PC	LOC106782238	-0.467353833698544	-10.2078221643145	1.43844202698607e-15	2.03879775970526e-11	T	C
MNEc.2.8.1888336.PC	LOC100065759	-0.579125871399777	-10.2074325481447	1.44078360402428e-15	2.03879775970526e-11	T	C
MNEc.2.8.1889220.PC	LOC100065759	0.579125871399777	10.2074325481447	1.44078360402428e-15	2.03879775970526e-11	G	A
MNEc.2.22.46153878.PC	FAM217B	-0.560002670679232	-10.2035594029624	1.46427036824682e-15	2.0696264388805e-11	A	G
MNEc.2.2.57860910.PC	HMBOX1	-0.26491355284179	-10.2007020063196	1.48184390959509e-15	2.07921338453125e-11	G	A
MNEc.2.2.57861869.PC	HMBOX1	-0.26491355284179	-10.2007020063196	1.48184390959509e-15	2.07921338453125e-11	G	T
MNEc.2.11.21774903.PC	KRT23	-0.685875071590079	-10.199790970807	1.48749139257596e-15	2.07921338453125e-11	T	G
MNEc.2.10.64743234.BIEC2-129923	LOC100072672	1.18592353153197	10.197876253472	1.49943126453446e-15	2.07921338453125e-11	A	G
MNEc.2.6.26508815.PC	PDCD1	-0.517706124379519	-10.1972248161169	1.50351544228573e-15	2.07921338453125e-11	A	G
MNEc.2.6.26525320.PC	PDCD1	-0.517706124379519	-10.1972248161169	1.50351544228573e-15	2.07921338453125e-11	A	G
MNEc.2.6.26540782.PC	PDCD1	-0.517706124379519	-10.1972248161169	1.50351544228573e-15	2.07921338453125e-11	T	C
MNEc.2.6.26557210.PC	PDCD1	-0.517706124379519	-10.1972248161169	1.50351544228573e-15	2.07921338453125e-11	T	C
MNEc.2.6.26575214.PC	PDCD1	-0.517706124379519	-10.1972248161169	1.50351544228573e-15	2.07921338453125e-11	A	G
MNEc.2.6.26607350.CUHSNP00089281	PDCD1	-0.517706124379519	-10.1972248161169	1.50351544228573e-15	2.07921338453125e-11	A	G
MNEc.2.6.26628981.PC	PDCD1	-0.517706124379519	-10.1972248161169	1.50351544228573e-15	2.07921338453125e-11	A	G
MNEc.2.6.26682652.BIEC2-993959	PDCD1	-0.517706124379519	-10.1972248161169	1.50351544228573e-15	2.07921338453125e-11	C	T
MNEc.2.6.26705451.BIEC2-993960	PDCD1	-0.517706124379519	-10.1972248161169	1.50351544228573e-15	2.07921338453125e-11	C	T
MNEc.2.6.26721026.PC	PDCD1	-0.517706124379519	-10.1972248161169	1.50351544228573e-15	2.07921338453125e-11	T	C
MNEc.2.6.26732703.PC	PDCD1	-0.517706124379519	-10.1972248161169	1.50351544228573e-15	2.07921338453125e-11	G	A
MNEc.2.6.26779164.PC	PDCD1	-0.517706124379519	-10.1972248161169	1.50351544228573e-15	2.07921338453125e-11	T	C
MNEc.2.6.26779569.PC	PDCD1	-0.517706124379519	-10.1972248161169	1.50351544228573e-15	2.07921338453125e-11	A	C
MNEc.2.6.26821494.PC	PDCD1	-0.517706124379519	-10.1972248161169	1.50351544228573e-15	2.07921338453125e-11	T	C
MNEc.2.6.26834682.PC	PDCD1	-0.517706124379519	-10.1972248161169	1.50351544228573e-15	2.07921338453125e-11	A	G
MNEc.2.13.24905196.PC	ACSM4	-0.32583249642151	-10.1958513997832	1.51216272241157e-15	2.08879808483904e-11	G	T
MNEc.2.26.41065103.PC	SLC19A1	0.242543755459231	10.1947783017366	1.51895390789643e-15	2.09105844680054e-11	T	C
MNEc.2.26.41065846.PC	SLC19A1	0.242543755459231	10.1947783017366	1.51895390789643e-15	2.09105844680054e-11	A	G
MNEc.2.26.41088235.PC	SLC19A1	0.242543755459231	10.1947783017366	1.51895390789643e-15	2.09105844680054e-11	A	G
MNEc.2.23.5993379.PC	LOC106782482	-0.920100073038101	-10.1821471095353	1.60123283276286e-15	2.2018364515848e-11	C	A
MNEc.2.13.17672148.PC	CRCP	0.219255751751812	10.1777772116405	1.63072890735828e-15	2.23986523596983e-11	G	T
MNEc.2.23.8161123.PC	LOC102147951	0.35118015395211	10.1762640070121	1.64106954288273e-15	2.25152724636609e-11	A	G
MNEc.2.1.91582561.PC	LOC100068061	-0.592419284598026	-10.1695460611755	1.68777873587738e-15	2.31300401434691e-11	T	C
MNEc.2.26.39987191.PC	LOC100056049	0.866314274289837	10.1686705120191	1.69396394027543e-15	2.31886914331429e-11	T	C
MNEc.2.20.30503221.PC	LOC100146287	0.511529313995064	10.1620039946178	1.74181174194567e-15	2.38168898761481e-11	G	T
MNEc.2.25.445904.PC	CA9	-0.433140578330214	-10.1564262553301	1.7828869684703e-15	2.43511764672226e-11	A	G
MNEc.2.25.886211.PC	SPAG8	-0.425268173414131	-10.1483514165262	1.84408183994836e-15	2.51587568585075e-11	G	A
MNEc.2.16.526712.PC	LOC106781775	0.683106460177481	10.1465736820957	1.85783532453361e-15	2.53180118418889e-11	C	T
MNEc.2.1.32717223.PC	TLL2	-0.628162963459916	-10.1451177093175	1.86917623132272e-15	2.54440694536297e-11	G	T
MNEc.2.1.75660582.PC	GNG4	-0.374632886655642	-10.1440957354069	1.87717814434273e-15	2.54959571652917e-11	A	G
MNEc.2.1.75687991.PC	GNG4	0.374632886655642	10.1440957354069	1.87717814434273e-15	2.54959571652917e-11	G	A
MNEc.2.6.26217710.PC	PDCD1	-0.501856205457742	-10.1420574042014	1.89324092661437e-15	2.55714252462845e-11	A	G
MNEc.2.6.26217891.PC	PDCD1	-0.501856205457742	-10.1420574042014	1.89324092661437e-15	2.55714252462845e-11	C	A
MNEc.2.6.26230965.PC	PDCD1	-0.501856205457742	-10.1420574042014	1.89324092661437e-15	2.55714252462845e-11	T	C
MNEc.2.6.26237816.PC	PDCD1	-0.501856205457742	-10.1420574042014	1.89324092661437e-15	2.55714252462845e-11	T	C
MNEc.2.6.26256308.PC	PDCD1	-0.501856205457742	-10.1420574042014	1.89324092661437e-15	2.55714252462845e-11	T	C
MNEc.2.19.21824749.PC	MCF2L2	0.691602403885115	10.1400962997253	1.90882547643857e-15	2.57248181717707e-11	G	A
MNEc.2.19.21826573.PC	MCF2L2	0.691602403885115	10.1400962997253	1.90882547643857e-15	2.57248181717707e-11	G	A
MNEc.2.8.55673661.PC	ZNF397	0.568030359364471	10.135144322514	1.9487540738865e-15	2.62048874182741e-11	A	C
MNEc.2.8.55673724.PC	ZNF397	0.568030359364471	10.135144322514	1.9487540738865e-15	2.62048874182741e-11	C	A
MNEc.2.13.41893054.BIEC2-236124	LOC100067178	0.64436343655667	10.1311824002518	1.98130319561293e-15	2.66131684982457e-11	T	C
MNEc.2.24.40334405.BIEC2-650332	LOC106782548	-0.41485666124307	-10.1306343778873	1.98584826611886e-15	2.66448093008045e-11	G	A
MNEc.2.20.31153119.BIEC2-529455	DDX39B	-0.354683830906958	-10.1298658178732	1.99224003752222e-15	2.6701130942806e-11	G	A
MNEc.2.16.69976622.PC	CEP63	0.386886796835894	10.1290396631102	1.99913385275779e-15	2.67640499387078e-11	A	G
MNEc.2.6.28511864.PC	CECR1	0.578269733040376	10.1274048682861	2.01284605213353e-15	2.69180136589743e-11	G	A
MNEc.2.20.23947519.PC	LOC106782238	-0.534331677971125	-10.121578211992	2.06249159939807e-15	2.75516525314098e-11	T	G
MNEc.2.11.21839721.PC	KRT23	-0.526212978863192	-10.1085779248512	2.17773998026348e-15	2.90592918856971e-11	C	A
MNEc.2.3.8909069.PC	BBS2	-0.257628930158114	-10.099172871964	2.26513035892974e-15	3.01923046243556e-11	G	A
MNEc.2.1.145665252.PC	EPB42	0.719754709744358	10.0977903091059	2.2782706606555e-15	3.03342291370215e-11	G	A
MNEc.2.10.23354216.PC	KIR-ILTA	1.62939580113601	10.0963392631525	2.29214422557732e-15	3.03859697272703e-11	T	C
MNEc.2.10.23377494.PC	KIR-ILTA	1.62939580113601	10.0963392631525	2.29214422557732e-15	3.03859697272703e-11	C	A
MNEc.2.10.23389934.PC	KIR-ILTA	1.62939580113601	10.0963392631525	2.29214422557732e-15	3.03859697272703e-11	C	T
MNEc.2.10.23401572.PC	KIR-ILTA	1.62939580113601	10.0963392631525	2.29214422557732e-15	3.03859697272703e-11	G	T
MNEc.2.4.102283198.PC	LOC100147160	0.615463793065678	10.0950465922661	2.3045750271847e-15	3.04886089568256e-11	G	A
MNEc.2.16.338676.PC	LOC106781775	0.658819306318531	10.0944941620586	2.30990803657045e-15	3.04886089568256e-11	T	G
MNEc.2.16.340329.PC	LOC106781775	0.658819306318531	10.0944941620586	2.30990803657045e-15	3.04886089568256e-11	C	T
MNEc.2.16.345068.PC	LOC106781775	0.658819306318531	10.0944941620586	2.30990803657045e-15	3.04886089568256e-11	G	A
MNEc.2.16.750115.PC	LOC106781775	0.624252513998558	10.080468852685	2.44953777576561e-15	3.22267307003791e-11	G	A
MNEc.2.16.753180.PC	LOC106781775	0.624252513998558	10.080468852685	2.44953777576561e-15	3.22267307003791e-11	T	C
MNEc.2.16.768947.PC	LOC106781775	0.624252513998558	10.080468852685	2.44953777576561e-15	3.22267307003791e-11	C	A
MNEc.2.22.46241335.PC	FAM217B	-0.551119807325843	-10.0777254657642	2.47782572132647e-15	3.25285619506794e-11	T	C
MNEc.2.22.46255543.PC	FAM217B	-0.551119807325843	-10.0777254657642	2.47782572132647e-15	3.25285619506794e-11	T	G
MNEc.2.13.11258105.PC	WBSCR22	0.160495223774828	10.0621984929727	2.64422804623984e-15	3.4526840321658e-11	C	A
MNEc.2.13.11264965.PC	WBSCR22	0.160495223774828	10.0621984929727	2.64422804623984e-15	3.4526840321658e-11	G	A
MNEc.2.13.11267258.PC	WBSCR22	0.160495223774828	10.0621984929727	2.64422804623984e-15	3.4526840321658e-11	C	G
MNEc.2.13.11289663.PC	WBSCR22	0.160495223774828	10.0621984929727	2.64422804623984e-15	3.4526840321658e-11	G	T
MNEc.2.13.11306183.PC	WBSCR22	0.160495223774828	10.0621984929727	2.64422804623984e-15	3.4526840321658e-11	C	T
MNEc.2.25.570727.PC	CA9	-0.433168749701509	-10.0565324013409	2.70770913757517e-15	3.52422997740153e-11	T	G
MNEc.2.25.603749.PC	CA9	-0.433168749701509	-10.0565324013409	2.70770913757517e-15	3.52422997740153e-11	A	T
MNEc.2.25.625207.PC	CA9	-0.433168749701509	-10.0565324013409	2.70770913757517e-15	3.52422997740153e-11	A	G
MNEc.2.10.17604355.PC	KPTN	-0.443630002395446	-10.0429589512512	2.86607963587002e-15	3.72637232662274e-11	C	T
MNEc.2.10.64743234.BIEC2-129923	LOC100072680	0.540213914871353	10.0421494213925	2.87581378258596e-15	3.7350378844618e-11	A	G
MNEc.2.25.1158603.PC	CA9	-0.410407122443547	-10.035026919409	2.96290231210793e-15	3.84404387389863e-11	C	T
MNEc.2.16.47435130.PC	VILL	0.517048865033805	10.0336536885518	2.97999534231687e-15	3.85491542150793e-11	T	C
MNEc.2.6.26302299.BIEC2-945703	PDCD1	-0.514481858534136	-10.0324910780923	2.99454412829821e-15	3.85491542150793e-11	A	G
MNEc.2.6.26376848.PC	PDCD1	-0.514481858534136	-10.0324910780923	2.99454412829821e-15	3.85491542150793e-11	T	C
MNEc.2.6.26382940.PC	PDCD1	-0.514481858534136	-10.0324910780923	2.99454412829821e-15	3.85491542150793e-11	T	C
MNEc.2.6.26400943.PC	PDCD1	-0.514481858534136	-10.0324910780923	2.99454412829821e-15	3.85491542150793e-11	T	C
MNEc.2.6.26416027.PC	PDCD1	-0.514481858534136	-10.0324910780923	2.99454412829821e-15	3.85491542150793e-11	C	T
MNEc.2.6.26438994.PC	PDCD1	-0.514481858534136	-10.0324910780923	2.99454412829821e-15	3.85491542150793e-11	C	T
MNEc.2.21.57091828.PC	CEP72	0.597431829318447	10.0318212521987	3.00295863463392e-15	3.85491542150793e-11	T	C
MNEc.2.21.57126299.PC	CEP72	0.597431829318447	10.0318212521987	3.00295863463392e-15	3.85491542150793e-11	C	T
MNEc.2.21.57141542.PC	CEP72	0.597431829318447	10.0318212521987	3.00295863463392e-15	3.85491542150793e-11	T	C
MNEc.2.4.40552385.PC	SDHAF3	-0.4347997252451	-10.0309133000127	3.01440246984811e-15	3.86552837758622e-11	A	G
MNEc.2.3.17212664.PC	LOC100629739	0.383353773871143	10.0291443811702	3.03682390760473e-15	3.89018133527756e-11	G	A
MNEc.2.6.26370814.PC	PDCD1	-0.5141713337668	-10.0281573179678	3.04940789753279e-15	3.89229489834982e-11	T	C
MNEc.2.6.26381919.PC	PDCD1	-0.5141713337668	-10.0281573179678	3.04940789753279e-15	3.89229489834982e-11	T	C
MNEc.2.6.26408526.PC	PDCD1	-0.5141713337668	-10.0281573179678	3.04940789753279e-15	3.89229489834982e-11	C	T
MNEc.2.3.17154691.PC	LOC100629739	0.372261895404386	10.0280118086213	3.05126740958689e-15	3.89229489834982e-11	C	A
MNEc.2.6.26601252.PC	PDCD1	-0.478272522898333	-10.0253010887445	3.08611761552697e-15	3.93262869024099e-11	C	A
MNEc.2.10.22264921.PC	LOC102150861	-0.441408461640455	-10.0192565639085	3.16527544670378e-15	4.02928009123436e-11	G	T
MNEc.2.25.710034.PC	CA9	-0.421084635782615	-10.0182520163279	3.17862705370464e-15	4.03782885882017e-11	A	C
MNEc.2.25.767076.PC	CA9	-0.421084635782615	-10.0182520163279	3.17862705370464e-15	4.03782885882017e-11	A	G
MNEc.2.6.75500359.PC	XRCC6BP1	-0.246673577743099	-10.0064365692108	3.3399796972596e-15	4.23837189417844e-11	G	T
MNEc.2.6.27311308.PC	CECR1	0.575093465217074	10.0046985489205	3.36439864227862e-15	4.26047383699975e-11	G	T
MNEc.2.6.27892473.PC	CECR1	0.575093465217074	10.0046985489205	3.36439864227862e-15	4.26047383699975e-11	G	A
MNEc.2.11.22082034.PC	KRT23	-0.788282641582228	-9.99214363851689	3.54620250917745e-15	4.48603132720507e-11	C	T
MNEc.2.7.72392556.PC	LOC102150987	-0.330102830415014	-9.99126144708127	3.55934229963739e-15	4.497977825031e-11	A	C
MNEc.2.1.34347893.PC	CYP2C92	-1.59393205982476	-9.98471790122785	3.65834404417035e-15	4.6182916238793e-11	A	G
MNEc.2.22.46136419.PC	FAM217B	-0.538637930358747	-9.98122528614113	3.71231360861293e-15	4.68156637738207e-11	G	A
MNEc.2.1.41455.PC	ZNF717	0.366277995351908	9.97616835009074	3.79187628434458e-15	4.77695196588988e-11	G	A
MNEc.2.30.12610162.PC	LOC100050174	0.258696006771633	9.96556970446223	3.96422986566981e-15	4.98891605391877e-11	A	G
MNEc.2.25.909854.BIEC2-653423	SPAG8	0.433807875614101	9.96232380835829	4.01857201407717e-15	4.99021803071883e-11	T	C
MNEc.2.25.913221.PC	SPAG8	-0.433807875614101	-9.96232380835829	4.01857201407717e-15	4.99021803071883e-11	C	A
MNEc.2.25.927862.PC	SPAG8	-0.433807875614101	-9.96232380835829	4.01857201407717e-15	4.99021803071883e-11	A	G
MNEc.2.25.939834.PC	SPAG8	-0.433807875614101	-9.96232380835829	4.01857201407717e-15	4.99021803071883e-11	C	T
MNEc.2.25.941034.PC	SPAG8	0.433807875614101	9.96232380835829	4.01857201407717e-15	4.99021803071883e-11	C	G
MNEc.2.25.952939.PC	SPAG8	-0.433807875614101	-9.96232380835829	4.01857201407717e-15	4.99021803071883e-11	C	T
MNEc.2.25.954910.BIEC2-653439	SPAG8	0.433807875614101	9.96232380835829	4.01857201407717e-15	4.99021803071883e-11	T	C
MNEc.2.25.973846.PC	SPAG8	0.433807875614101	9.96232380835829	4.01857201407717e-15	4.99021803071883e-11	A	G
MNEc.2.25.974239.PC	SPAG8	-0.433807875614101	-9.96232380835829	4.01857201407717e-15	4.99021803071883e-11	G	T
MNEc.2.25.978887.PC	SPAG8	-0.433807875614101	-9.96232380835829	4.01857201407717e-15	4.99021803071883e-11	G	A
MNEc.2.25.983084.PC	SPAG8	0.433807875614101	9.96232380835829	4.01857201407717e-15	4.99021803071883e-11	A	G
MNEc.2.25.1034559.PC	SPAG8	0.433807875614101	9.96232380835829	4.01857201407717e-15	4.99021803071883e-11	A	G
MNEc.2.25.1038386.TBIEC2-686518	SPAG8	-0.433807875614101	-9.96232380835829	4.01857201407717e-15	4.99021803071883e-11	C	T
MNEc.2.25.38594753.PC	LOC100147680	0.443673663489568	9.95641460634299	4.11943105416717e-15	5.11024912497962e-11	G	A
MNEc.2.25.38388262.PC	LOC100147680	0.444340003050387	9.95171581554498	4.20144240090144e-15	5.20667856848111e-11	A	G
MNEc.2.20.31220671.PC	LOC106782293	0.443745853940106	9.9493442123763	4.2434564183806e-15	5.25339516079672e-11	T	C
MNEc.2.1.34335532.PC	CYP2C92	1.59605834644084	9.94877984630154	4.25351641896007e-15	5.26049795930321e-11	T	C
MNEc.2.4.27942640.PC	PCLO	1.26795421998943	9.94819692232008	4.26393236948282e-15	5.26802610683499e-11	G	T
MNEc.2.16.69900575.PC	CEP63	0.412186304211122	9.94485300661506	4.32417990528957e-15	5.33704273904649e-11	A	C
MNEc.2.X.54859954.PC	LOC102150010	-3.81979507351144	-9.94454956708655	4.32968912856781e-15	5.33842817329979e-11	C	T
MNEc.2.1.50670007.BIEC2-21485	RHOBTB1	-1.06854177502167	-9.93853396909487	4.4403748741663e-15	5.4505938171853e-11	C	T
MNEc.2.1.50714660.PC	RHOBTB1	-1.06854177502167	-9.93853396909487	4.4403748741663e-15	5.4505938171853e-11	A	C
MNEc.2.1.50716000.BIEC2-21491	RHOBTB1	-1.06854177502167	-9.93853396909487	4.4403748741663e-15	5.4505938171853e-11	G	A
MNEc.2.28.37343754.PC	XPNPEP3	-0.200575308510515	-9.93719215986138	4.46544902653499e-15	5.4505938171853e-11	A	G
MNEc.2.28.37349888.PC	XPNPEP3	0.200575308510515	9.93719215986138	4.46544902653499e-15	5.4505938171853e-11	A	G
MNEc.2.28.37371958.PC	XPNPEP3	0.200575308510515	9.93719215986138	4.46544902653499e-15	5.4505938171853e-11	A	G
MNEc.2.28.37388263.PC	XPNPEP3	0.200575308510515	9.93719215986138	4.46544902653499e-15	5.4505938171853e-11	A	G
MNEc.2.28.37400840.PC	XPNPEP3	-0.200575308510515	-9.93719215986138	4.46544902653499e-15	5.4505938171853e-11	G	A
MNEc.2.28.37446722.PC	XPNPEP3	-0.200575308510515	-9.93719215986138	4.46544902653499e-15	5.4505938171853e-11	A	G
MNEc.2.28.37469558.PC	XPNPEP3	0.200575308510515	9.93719215986138	4.46544902653499e-15	5.4505938171853e-11	C	T
MNEc.2.14.36027175.PC	PCDH12	-0.409405863329774	-9.9357778128989	4.49203264666639e-15	5.4775481509638e-11	A	G
MNEc.2.9.3370578.PC	LOC106780968	1.46337018702692	9.9342309275486	4.52128944427591e-15	5.48787980135778e-11	C	T
MNEc.2.9.3381887.PC	LOC106780968	1.46337018702692	9.9342309275486	4.52128944427591e-15	5.48787980135778e-11	C	A
MNEc.2.9.3393329.PC	LOC106780968	1.46337018702692	9.9342309275486	4.52128944427591e-15	5.48787980135778e-11	T	C
MNEc.2.13.11237880.PC	WBSCR22	0.159331938115541	9.93413800208675	4.52305305829933e-15	5.48787980135778e-11	C	T
MNEc.2.13.11285677.PC	WBSCR22	0.159331938115541	9.93413800208675	4.52305305829933e-15	5.48787980135778e-11	G	A
MNEc.2.8.72046281.PC	C8H18orf54	0.500228732861673	9.92957214501664	4.6105639606654e-15	5.52632552899358e-11	T	C
MNEc.2.8.72063959.PC	C8H18orf54	0.500228732861673	9.92957214501664	4.6105639606654e-15	5.52632552899358e-11	A	G
MNEc.2.5.35162413.PC	LOC102148180	1.0542921789483	9.92484676527483	4.70292356174081e-15	5.52632552899358e-11	T	C
MNEc.2.1.50337543.PC	RHOBTB1	-0.96046145173878	-9.92476884998058	4.70446192157209e-15	5.52632552899358e-11	T	C
MNEc.2.1.50387478.PC	RHOBTB1	-0.96046145173878	-9.92476884998058	4.70446192157209e-15	5.52632552899358e-11	T	C
MNEc.2.1.50388829.PC	RHOBTB1	-0.96046145173878	-9.92476884998058	4.70446192157209e-15	5.52632552899358e-11	A	C
MNEc.2.1.70765611.PC	LOC102150917	0.531995577078636	9.92081543308518	4.78318524459875e-15	5.52632552899358e-11	T	C
MNEc.2.20.30502607.PC	LOC100054254	0.421262425283418	9.91803560307647	4.83933020945683e-15	5.52632552899358e-11	A	G
MNEc.2.6.27134372.PC	CECR1	0.594434001998601	9.9177384424255	4.84537106601395e-15	5.52632552899358e-11	G	A
MNEc.2.6.27206197.PC	CECR1	0.594434001998601	9.9177384424255	4.84537106601395e-15	5.52632552899358e-11	C	T
MNEc.2.6.27234168.PC	CECR1	0.594434001998601	9.9177384424255	4.84537106601395e-15	5.52632552899358e-11	C	T
MNEc.2.6.27250559.PC	CECR1	0.594434001998601	9.9177384424255	4.84537106601395e-15	5.52632552899358e-11	T	G
MNEc.2.6.27284503.PC	CECR1	0.594434001998601	9.9177384424255	4.84537106601395e-15	5.52632552899358e-11	T	G
MNEc.2.6.27289256.PC	CECR1	0.594434001998601	9.9177384424255	4.84537106601395e-15	5.52632552899358e-11	G	A
MNEc.2.6.27290159.PC	CECR1	0.594434001998601	9.9177384424255	4.84537106601395e-15	5.52632552899358e-11	G	A
MNEc.2.6.27346840.PC	CECR1	0.594434001998601	9.9177384424255	4.84537106601395e-15	5.52632552899358e-11	A	G
MNEc.2.6.27391286.PC	CECR1	0.594434001998601	9.9177384424255	4.84537106601395e-15	5.52632552899358e-11	G	A
MNEc.2.6.27424162.PC	CECR1	0.594434001998601	9.9177384424255	4.84537106601395e-15	5.52632552899358e-11	G	A
MNEc.2.6.27463502.PC	CECR1	0.594434001998601	9.9177384424255	4.84537106601395e-15	5.52632552899358e-11	C	T
MNEc.2.6.27479910.PC	CECR1	0.594434001998601	9.9177384424255	4.84537106601395e-15	5.52632552899358e-11	G	A
MNEc.2.6.27512137.PC	CECR1	0.594434001998601	9.9177384424255	4.84537106601395e-15	5.52632552899358e-11	A	C
MNEc.2.6.27636845.PC	CECR1	0.594434001998601	9.9177384424255	4.84537106601395e-15	5.52632552899358e-11	T	C
MNEc.2.6.27656940.PC	CECR1	0.594434001998601	9.9177384424255	4.84537106601395e-15	5.52632552899358e-11	T	C
MNEc.2.6.27680438.PC	CECR1	0.594434001998601	9.9177384424255	4.84537106601395e-15	5.52632552899358e-11	T	C
MNEc.2.6.27687472.PC	CECR1	0.594434001998601	9.9177384424255	4.84537106601395e-15	5.52632552899358e-11	A	G
MNEc.2.6.27688097.PC	CECR1	0.594434001998601	9.9177384424255	4.84537106601395e-15	5.52632552899358e-11	A	G
MNEc.2.6.27695821.PC	CECR1	0.594434001998601	9.9177384424255	4.84537106601395e-15	5.52632552899358e-11	C	T
MNEc.2.6.27700738.PC	CECR1	0.594434001998601	9.9177384424255	4.84537106601395e-15	5.52632552899358e-11	C	G
MNEc.2.6.27729277.PC	CECR1	0.594434001998601	9.9177384424255	4.84537106601395e-15	5.52632552899358e-11	C	T
MNEc.2.6.27764928.PC	CECR1	0.594434001998601	9.9177384424255	4.84537106601395e-15	5.52632552899358e-11	T	G
MNEc.2.6.27782472.PC	CECR1	0.594434001998601	9.9177384424255	4.84537106601395e-15	5.52632552899358e-11	T	C
MNEc.2.6.27835857.PC	CECR1	0.594434001998601	9.9177384424255	4.84537106601395e-15	5.52632552899358e-11	G	A
MNEc.2.6.27866718.PC	CECR1	0.594434001998601	9.9177384424255	4.84537106601395e-15	5.52632552899358e-11	G	A
MNEc.2.6.27876851.PC	CECR1	0.594434001998601	9.9177384424255	4.84537106601395e-15	5.52632552899358e-11	C	T
MNEc.2.6.27885185.PC	CECR1	0.594434001998601	9.9177384424255	4.84537106601395e-15	5.52632552899358e-11	C	T
MNEc.2.6.27896559.PC	CECR1	0.594434001998601	9.9177384424255	4.84537106601395e-15	5.52632552899358e-11	G	A
MNEc.2.6.27912946.PC	CECR1	0.594434001998601	9.9177384424255	4.84537106601395e-15	5.52632552899358e-11	G	A
MNEc.2.6.27955581.PC	CECR1	0.594434001998601	9.9177384424255	4.84537106601395e-15	5.52632552899358e-11	G	A
MNEc.2.6.27977103.PC	CECR1	0.594434001998601	9.9177384424255	4.84537106601395e-15	5.52632552899358e-11	T	C
MNEc.2.6.28004832.PC	CECR1	0.594434001998601	9.9177384424255	4.84537106601395e-15	5.52632552899358e-11	G	A
MNEc.2.6.28011625.PC	CECR1	0.594434001998601	9.9177384424255	4.84537106601395e-15	5.52632552899358e-11	C	T
MNEc.2.6.28102337.PC	CECR1	0.594434001998601	9.9177384424255	4.84537106601395e-15	5.52632552899358e-11	T	C
MNEc.2.6.28104107.PC	CECR1	0.594434001998601	9.9177384424255	4.84537106601395e-15	5.52632552899358e-11	G	A
MNEc.2.6.28117356.PC	CECR1	0.594434001998601	9.9177384424255	4.84537106601395e-15	5.52632552899358e-11	G	A
MNEc.2.6.28135964.PC	CECR1	0.594434001998601	9.9177384424255	4.84537106601395e-15	5.52632552899358e-11	G	T
MNEc.2.6.28170894.PC	CECR1	0.594434001998601	9.9177384424255	4.84537106601395e-15	5.52632552899358e-11	C	T
MNEc.2.6.28172864.PC	CECR1	0.594434001998601	9.9177384424255	4.84537106601395e-15	5.52632552899358e-11	T	C
MNEc.2.6.28196888.PC	CECR1	0.594434001998601	9.9177384424255	4.84537106601395e-15	5.52632552899358e-11	C	T
MNEc.2.6.28236319.PC	CECR1	0.594434001998601	9.9177384424255	4.84537106601395e-15	5.52632552899358e-11	G	A
MNEc.2.6.28564738.PC	CECR1	0.594434001998601	9.9177384424255	4.84537106601395e-15	5.52632552899358e-11	T	C
MNEc.2.6.28582665.PC	CECR1	0.594434001998601	9.9177384424255	4.84537106601395e-15	5.52632552899358e-11	G	A
MNEc.2.6.28613836.PC	CECR1	0.594434001998601	9.9177384424255	4.84537106601395e-15	5.52632552899358e-11	T	C
MNEc.2.6.28672785.PC	CECR1	0.594434001998601	9.9177384424255	4.84537106601395e-15	5.52632552899358e-11	A	G
MNEc.2.6.28737112.PC	CECR1	0.594434001998601	9.9177384424255	4.84537106601395e-15	5.52632552899358e-11	A	G
MNEc.2.6.28768149.PC	CECR1	0.594434001998601	9.9177384424255	4.84537106601395e-15	5.52632552899358e-11	G	T
MNEc.2.6.28773347.PC	CECR1	0.594434001998601	9.9177384424255	4.84537106601395e-15	5.52632552899358e-11	G	A
MNEc.2.6.28810459.PC	CECR1	0.594434001998601	9.9177384424255	4.84537106601395e-15	5.52632552899358e-11	C	T
MNEc.2.6.28825792.PC	CECR1	0.594434001998601	9.9177384424255	4.84537106601395e-15	5.52632552899358e-11	A	G
MNEc.2.6.28829346.PC	CECR1	0.594434001998601	9.9177384424255	4.84537106601395e-15	5.52632552899358e-11	G	A
MNEc.2.6.28836978.PC	CECR1	0.594434001998601	9.9177384424255	4.84537106601395e-15	5.52632552899358e-11	A	G
MNEc.2.6.28854130.PC	CECR1	0.594434001998601	9.9177384424255	4.84537106601395e-15	5.52632552899358e-11	T	G
MNEc.2.6.28898355.PC	CECR1	0.594434001998601	9.9177384424255	4.84537106601395e-15	5.52632552899358e-11	C	A
MNEc.2.6.27751197.PC	CECR1	-0.594434001998601	-9.91773844242549	4.84537106601409e-15	5.52632552899358e-11	T	A
MNEc.2.6.27787389.TBIEC2-994073	CECR1	-0.594434001998601	-9.91773844242549	4.84537106601409e-15	5.52632552899358e-11	T	C
MNEc.2.25.3781285.PC	LOC102149862	-0.439413312273879	-9.91332487125034	4.9359895157277e-15	5.62440799881304e-11	T	G
MNEc.2.X.4153060.PC	PUDP	-0.40443644740368	-9.91235080141825	4.95621707915486e-15	5.64217375000042e-11	G	A
MNEc.2.4.40382720.PC	SDHAF3	-0.37003743768223	-9.90356314139824	5.14250720483204e-15	5.84877578008663e-11	C	T
MNEc.2.13.39971762.PC	FLYWCH1	0.684363905588933	9.9023482564953	5.1688090955071e-15	5.87320098233946e-11	C	A
MNEc.2.28.37334968.BIEC2-741441	XPNPEP3	0.204385059456577	9.90017959969654	5.216096155116e-15	5.91588479577492e-11	A	G
MNEc.2.28.37335778.PC	XPNPEP3	0.204385059456577	9.90017959969654	5.216096155116e-15	5.91588479577492e-11	T	G
MNEc.2.6.26551264.PC	PDCD1	-0.527959881053535	-9.89558009659603	5.3178301656399e-15	6.0256516809581e-11	T	C
MNEc.2.2.12157486.PC	IPP	-0.318952147837886	-9.89522567264486	5.32575168819124e-15	6.02901397839494e-11	A	G
MNEc.2.11.41873260.PC	LOC100072001	0.978594719775203	9.88663085904348	5.52152012802499e-15	6.22746157230065e-11	G	T
MNEc.2.11.41874275.PC	LOC100072001	0.978594719775203	9.88663085904348	5.52152012802499e-15	6.22746157230065e-11	C	T
MNEc.2.11.41874662.PC	LOC100072001	0.978594719775203	9.88663085904348	5.52152012802499e-15	6.22746157230065e-11	T	C
MNEc.2.11.41880396.PC	LOC100072001	0.978594719775203	9.88663085904348	5.52152012802499e-15	6.22746157230065e-11	G	A
MNEc.2.2.57879853.PC	HMBOX1	-0.279111719654561	-9.87910099118445	5.69896294686122e-15	6.42163946756287e-11	A	G
MNEc.2.11.22082034.PC	LOC106783262	-0.628985466245794	-9.8770433688976	5.74843989777419e-15	6.47139847711377e-11	C	T
MNEc.2.25.38597595.PC	LOC100147680	0.442367021854107	9.87331929088856	5.83908746106711e-15	6.5613070977994e-11	T	C
MNEc.2.25.38605635.PC	LOC100147680	0.442367021854107	9.87331929088856	5.83908746106711e-15	6.5613070977994e-11	G	A
MNEc.2.6.26878229.PC	PDCD1	-0.52752964645767	-9.86581598760321	6.02610846760795e-15	6.76521345073039e-11	G	A
MNEc.2.13.17671978.PC	CRCP	0.218414710842913	9.86334497987005	6.0890062362924e-15	6.82952535960863e-11	G	C
MNEc.2.12.1246132.PC	TCP11L1	1.90066754799835	9.85865264530138	6.21026677137553e-15	6.95911915216615e-11	A	G
MNEc.2.21.57584504.PC	CEP72	0.609737620524424	9.85807236842184	6.22542996329647e-15	6.96969300153314e-11	C	G
MNEc.2.15.39586303.PC	KIAA1841	-0.287601434639079	-9.84800004812687	6.4946332498331e-15	7.2643971201723e-11	G	A
MNEc.2.11.41766783.PC	LOC100072001	1.08431222204469	9.84587019530779	6.55303864352921e-15	7.32299420722008e-11	C	T
MNEc.2.25.3569568.PC	LOC102149862	-0.445658721126698	-9.83290500386135	6.92012823245632e-15	7.72612064668371e-11	T	G
MNEc.2.23.7933184.PC	LOC102147951	0.532638065286469	9.83106827549088	6.9737763483534e-15	7.77888061029822e-11	C	T
MNEc.2.15.51596762.BIEC2-310214	EPCAM	1.66094010626839	9.82870531506132	7.04340966359098e-15	7.80646559624547e-11	T	C
MNEc.2.15.51580844.PC	EPCAM	-1.66094010626839	-9.82870531506131	7.04340966359142e-15	7.80646559624547e-11	T	C
MNEc.2.15.51583724.PC	EPCAM	-1.66094010626839	-9.82870531506131	7.04340966359142e-15	7.80646559624547e-11	A	G
MNEc.2.15.51610167.PC	EPCAM	-1.66094010626839	-9.82870531506131	7.04340966359142e-15	7.80646559624547e-11	C	A
MNEc.2.15.51615042.PC	EPCAM	-1.66094010626839	-9.82870531506131	7.04340966359142e-15	7.80646559624547e-11	C	T
MNEc.2.15.51657623.PC	EPCAM	-1.66094010626839	-9.82870531506131	7.04340966359142e-15	7.80646559624547e-11	C	T
MNEc.2.15.51709086.PC	EPCAM	-1.66094010626839	-9.82870531506131	7.04340966359142e-15	7.80646559624547e-11	T	G
MNEc.2.11.21799649.PC	LOC106783262	-0.55042050526358	-9.82666367105043	7.1041362065701e-15	7.85945507218884e-11	T	G
MNEc.2.11.21836309.PC	LOC106783262	-0.55042050526358	-9.82666367105043	7.1041362065701e-15	7.85945507218884e-11	T	C
MNEc.2.6.27348986.PC	CECR1	0.592298741126723	9.82127473723892	7.26696173746232e-15	8.03229029426535e-11	C	T
MNEc.2.13.41850009.PC	LOC100067178	0.645993033841	9.8197147904738	7.31479087655389e-15	8.07049631285039e-11	A	G
MNEc.2.13.41856971.PC	LOC100067178	0.645993033841	9.8197147904738	7.31479087655389e-15	8.07049631285039e-11	T	C
MNEc.2.4.89422447.PC	LOC106783107	-0.74243852311531	-9.81878503590348	7.34344806667255e-15	8.09477526216138e-11	G	A
MNEc.2.20.29693996.PC	DHX16	-0.184238248607793	-9.8060144216921	7.74867038958099e-15	8.52601125811826e-11	C	T
MNEc.2.20.29700877.PC	DHX16	-0.184238248607793	-9.8060144216921	7.74867038958099e-15	8.52601125811826e-11	C	T
MNEc.2.2.57864131.PC	HMBOX1	-0.268220853278925	-9.80378016077913	7.82183916672206e-15	8.59098503758468e-11	A	G
MNEc.2.2.57869011.PC	HMBOX1	-0.268220853278925	-9.80378016077913	7.82183916672206e-15	8.59098503758468e-11	A	G
MNEc.2.4.28376473.PC	PCLO	1.23705606874092	9.80236084468946	7.86867962608127e-15	8.61909456693696e-11	T	G
MNEc.2.4.28300998.PC	PCLO	-1.23705606874092	-9.80236084468945	7.86867962608169e-15	8.61909456693696e-11	G	T
MNEc.2.4.28320515.PC	PCLO	-1.23705606874092	-9.80236084468945	7.86867962608169e-15	8.61909456693696e-11	C	T
MNEc.2.12.23770855.PC	LOC100053834	1.75575102842793	9.79087977137718	8.2580829131018e-15	9.03749964132758e-11	C	A
MNEc.2.20.31183412.BIEC2-556578	DDX39B	-0.415091661418403	-9.78920068964003	8.31663193816887e-15	9.09339714170136e-11	T	G
MNEc.2.3.24241970.PC	LDHD	-0.372681920101744	-9.78379637801132	8.50792324874165e-15	9.27754800369016e-11	C	T
MNEc.2.3.24247687.PC	LDHD	-0.372681920101744	-9.78379637801132	8.50792324874165e-15	9.27754800369016e-11	C	T
MNEc.2.3.24286826.PC	LDHD	-0.372681920101744	-9.78379637801132	8.50792324874165e-15	9.27754800369016e-11	C	T
MNEc.2.1.171727470.PC	SRP54	-0.165524937513862	-9.77765327722472	8.73073592160644e-15	9.46960440737996e-11	T	C
MNEc.2.1.171747635.PC	SRP54	-0.165524937513862	-9.77765327722472	8.73073592160644e-15	9.46960440737996e-11	T	G
MNEc.2.1.171792107.PC	SRP54	-0.165524937513862	-9.77765327722472	8.73073592160644e-15	9.46960440737996e-11	A	G
MNEc.2.1.171806567.PC	SRP54	-0.165524937513862	-9.77765327722472	8.73073592160644e-15	9.46960440737996e-11	C	T
MNEc.2.1.171817970.PC	SRP54	-0.165524937513862	-9.77765327722472	8.73073592160644e-15	9.46960440737996e-11	A	C
MNEc.2.1.171888551.BIEC2-86507	SRP54	-0.165524937513862	-9.77765327722472	8.73073592160644e-15	9.46960440737996e-11	T	C
MNEc.2.5.81468601.PC	ADGRL2	0.839270452910314	9.77081203622878	8.98577349797482e-15	9.7375466734268e-11	T	C
MNEc.2.12.27170699.PC	CARNS1	0.441933851622126	9.77045936788984	8.99912167826518e-15	9.74333543028649e-11	T	C
MNEc.2.4.102295185.PC	LOC100147160	-0.600620910764235	-9.76658171561036	9.14720678550229e-15	9.89486369240715e-11	C	T
MNEc.2.6.28615710.PC	CECR1	0.55084087738255	9.76419177825445	9.23969319163002e-15	9.96832736932894e-11	C	T
MNEc.2.6.28661194.PC	CECR1	0.55084087738255	9.76419177825445	9.23969319163002e-15	9.96832736932894e-11	G	T
MNEc.2.6.28661839.PC	CECR1	0.55084087738255	9.76419177825445	9.23969319163002e-15	9.96832736932894e-11	C	T
MNEc.2.25.903401.PC	SPAG8	-0.421771904215108	-9.76341481108849	9.26996224422099e-15	9.99212514613613e-11	G	T
MNEc.2.1.91516461.PC	LOC100068061	-0.5558492395028	-9.76237622718557	9.31057889971206e-15	1.00270246502648e-10	G	A
MNEc.2.6.27334829.PC	CECR1	0.569073143107429	9.75774924741144	9.49371189248078e-15	1.01971775093216e-10	A	G
MNEc.2.6.27349323.PC	CECR1	0.569073143107429	9.75774924741144	9.49371189248078e-15	1.01971775093216e-10	C	T
MNEc.2.6.27374398.PC	CECR1	0.569073143107429	9.75774924741144	9.49371189248078e-15	1.01971775093216e-10	T	C
MNEc.2.10.23270010.PC	KIR-ILTA	1.43232856352779	9.75729997297069	9.51168540547059e-15	1.02074735806104e-10	C	A
MNEc.2.24.21330092.PC	TGFB3	1.97453206681765	9.75661457657847	9.53917096733854e-15	1.02099592613304e-10	A	C
MNEc.2.24.21350915.PC	TGFB3	1.97453206681765	9.75661457657847	9.53917096733854e-15	1.02099592613304e-10	T	C
MNEc.2.24.21365822.PC	TGFB3	1.97453206681765	9.75661457657847	9.53917096733854e-15	1.02099592613304e-10	C	T
MNEc.2.1.30150.UKUL3	ZNF717	0.363043430703687	9.75549143698274	9.58438328689661e-15	1.02313552215588e-10	A	G
MNEc.2.1.55157.PC	ZNF717	0.363043430703687	9.75549143698274	9.58438328689661e-15	1.02313552215588e-10	A	G
MNEc.2.1.72894.PC	ZNF717	0.363043430703687	9.75549143698274	9.58438328689661e-15	1.02313552215588e-10	C	T
MNEc.2.20.30661189.PC	LOC100146287	0.506814245959996	9.75289804928222	9.68960457221118e-15	1.03346137790768e-10	C	T
MNEc.2.15.40046358.PC	KIAA1841	-0.293099814127094	-9.75264183882355	9.70006252090323e-15	1.03367085420376e-10	T	C
MNEc.2.22.26069872.PC	LOC106782422	-0.320184639379657	-9.75110301669853	9.76311272812966e-15	1.03675831589414e-10	T	C
MNEc.2.22.26070745.PC	LOC106782422	0.320184639379657	9.75110301669853	9.76311272812966e-15	1.03675831589414e-10	G	A
MNEc.2.22.26074857.BIEC2-589711	LOC106782422	0.320184639379657	9.75110301669853	9.76311272812966e-15	1.03675831589414e-10	T	C
MNEc.2.22.26075342.BIEC2-589713	LOC106782422	0.320184639379657	9.75110301669853	9.76311272812966e-15	1.03675831589414e-10	T	C
MNEc.2.5.81670312.PC	ADGRL2	0.911594583803992	9.74885882343922	9.85580249582424e-15	1.04568870098353e-10	G	A
MNEc.2.1.49688405.PC	RHOBTB1	-0.962550800919254	-9.74503120104038	1.00159342675866e-14	1.05241367195366e-10	T	G
MNEc.2.19.55847654.PC	DCBLD2	0.370578232096101	9.74343463902908	1.00834973960621e-14	1.05241367195366e-10	G	T
MNEc.2.19.55851181.PC	DCBLD2	0.370578232096101	9.74343463902908	1.00834973960621e-14	1.05241367195366e-10	G	A
MNEc.2.19.55874261.PC	DCBLD2	0.370578232096101	9.74343463902908	1.00834973960621e-14	1.05241367195366e-10	G	A
MNEc.2.19.55875329.PC	DCBLD2	0.370578232096101	9.74343463902908	1.00834973960621e-14	1.05241367195366e-10	C	T
MNEc.2.19.55878380.PC	DCBLD2	0.370578232096101	9.74343463902908	1.00834973960621e-14	1.05241367195366e-10	T	C
MNEc.2.19.55881393.PC	DCBLD2	0.370578232096101	9.74343463902908	1.00834973960621e-14	1.05241367195366e-10	T	C
MNEc.2.19.55898468.PC	DCBLD2	0.370578232096101	9.74343463902908	1.00834973960621e-14	1.05241367195366e-10	G	A
MNEc.2.19.55916506.PC	DCBLD2	0.370578232096101	9.74343463902908	1.00834973960621e-14	1.05241367195366e-10	A	G
MNEc.2.19.55992725.PC	DCBLD2	0.370578232096101	9.74343463902908	1.00834973960621e-14	1.05241367195366e-10	T	C
MNEc.2.19.56015977.PC	DCBLD2	0.370578232096101	9.74343463902908	1.00834973960621e-14	1.05241367195366e-10	C	T
MNEc.2.19.56026617.PC	DCBLD2	0.370578232096101	9.74343463902908	1.00834973960621e-14	1.05241367195366e-10	A	C
MNEc.2.19.56037804.PC	DCBLD2	0.370578232096101	9.74343463902908	1.00834973960621e-14	1.05241367195366e-10	C	T
MNEc.2.19.56043940.PC	DCBLD2	0.370578232096101	9.74343463902908	1.00834973960621e-14	1.05241367195366e-10	G	A
MNEc.2.19.56070123.PC	DCBLD2	0.370578232096101	9.74343463902908	1.00834973960621e-14	1.05241367195366e-10	C	T
MNEc.2.19.56105787.PC	DCBLD2	0.370578232096101	9.74343463902908	1.00834973960621e-14	1.05241367195366e-10	A	G
MNEc.2.19.56113397.PC	DCBLD2	0.370578232096101	9.74343463902908	1.00834973960621e-14	1.05241367195366e-10	C	A
MNEc.2.19.56123610.PC	DCBLD2	0.370578232096101	9.74343463902908	1.00834973960621e-14	1.05241367195366e-10	A	G
MNEc.2.19.56135787.PC	DCBLD2	0.370578232096101	9.74343463902908	1.00834973960621e-14	1.05241367195366e-10	A	G
MNEc.2.11.41775189.PC	LOC100072001	1.01319392110599	9.73926721082724	1.02620180736388e-14	1.07012808114574e-10	A	G
MNEc.2.4.40435382.PC	SDHAF3	-0.413691557352998	-9.73347830661674	1.05152759412019e-14	1.09559911421242e-10	T	C
MNEc.2.10.64907943.PC	LOC100072680	0.593079730780014	9.7312767289861	1.06132312219115e-14	1.10203111233122e-10	G	A
MNEc.2.10.64908130.PC	LOC100072680	0.593079730780014	9.7312767289861	1.06132312219115e-14	1.10203111233122e-10	A	G
MNEc.2.10.64941371.PC	LOC100072680	0.593079730780014	9.7312767289861	1.06132312219115e-14	1.10203111233122e-10	A	G
MNEc.2.10.64947967.PC	LOC100072680	0.593079730780014	9.7312767289861	1.06132312219115e-14	1.10203111233122e-10	T	C
MNEc.2.10.64976762.PC	LOC100072680	0.769286187887259	9.72551724982378	1.08738443219061e-14	1.12716853121473e-10	G	A
MNEc.2.10.64977210.PC	LOC100072680	0.769286187887259	9.72551724982378	1.08738443219061e-14	1.12716853121473e-10	A	G
MNEc.2.13.41800893.PC	LOC100067178	0.654845810661928	9.72088406693497	1.10881491939121e-14	1.13212206225403e-10	C	G
MNEc.2.13.41802644.PC	LOC100067178	0.654845810661928	9.72088406693497	1.10881491939121e-14	1.13212206225403e-10	T	G
MNEc.2.13.41816651.PC	LOC100067178	0.654845810661928	9.72088406693497	1.10881491939121e-14	1.13212206225403e-10	T	C
MNEc.2.13.41843812.PC	LOC100067178	0.654845810661928	9.72088406693497	1.10881491939121e-14	1.13212206225403e-10	C	T
MNEc.2.6.1081415.PC	LANCL1	-0.358462471553844	-9.71793160194749	1.12269204184124e-14	1.13212206225403e-10	A	G
MNEc.2.10.12624242.PC	LOC100630516	1.37193818355852	9.71730624293209	1.12565364706937e-14	1.13212206225403e-10	C	T
MNEc.2.10.12630166.BIEC2-100861	LOC100630516	1.37193818355852	9.71730624293209	1.12565364706937e-14	1.13212206225403e-10	G	A
MNEc.2.10.12631175.PC	LOC100630516	1.37193818355852	9.71730624293209	1.12565364706937e-14	1.13212206225403e-10	G	A
MNEc.2.10.12650619.PC	LOC100630516	1.37193818355852	9.71730624293209	1.12565364706937e-14	1.13212206225403e-10	G	A
MNEc.2.10.12706709.PC	LOC100630516	1.37193818355852	9.71730624293209	1.12565364706937e-14	1.13212206225403e-10	A	C
MNEc.2.10.12782666.PC	LOC100630516	1.37193818355852	9.71730624293209	1.12565364706937e-14	1.13212206225403e-10	T	C
MNEc.2.10.12796128.PC	LOC100630516	1.37193818355852	9.71730624293209	1.12565364706937e-14	1.13212206225403e-10	A	G
MNEc.2.10.12800098.PC	LOC100630516	1.37193818355852	9.71730624293209	1.12565364706937e-14	1.13212206225403e-10	C	T
MNEc.2.10.12810634.PC	LOC100630516	1.37193818355852	9.71730624293209	1.12565364706937e-14	1.13212206225403e-10	G	A
MNEc.2.10.12860992.PC	LOC100630516	1.37193818355852	9.71730624293209	1.12565364706937e-14	1.13212206225403e-10	A	G
MNEc.2.10.12862376.PC	LOC100630516	1.37193818355852	9.71730624293209	1.12565364706937e-14	1.13212206225403e-10	G	A
MNEc.2.10.12872481.PC	LOC100630516	1.37193818355852	9.71730624293209	1.12565364706937e-14	1.13212206225403e-10	A	G
MNEc.2.10.12876664.PC	LOC100630516	1.37193818355852	9.71730624293209	1.12565364706937e-14	1.13212206225403e-10	T	C
MNEc.2.10.12881432.PC	LOC100630516	1.37193818355852	9.71730624293209	1.12565364706937e-14	1.13212206225403e-10	G	A
MNEc.2.10.12889707.PC	LOC100630516	1.37193818355852	9.71730624293209	1.12565364706937e-14	1.13212206225403e-10	A	G
MNEc.2.10.13004730.BIEC2-101478	LOC100630516	1.37193818355852	9.71730624293209	1.12565364706937e-14	1.13212206225403e-10	C	T
MNEc.2.10.13014631.PC	LOC100630516	1.37193818355852	9.71730624293209	1.12565364706937e-14	1.13212206225403e-10	A	G
MNEc.2.10.13049734.PC	LOC100630516	1.37193818355852	9.71730624293209	1.12565364706937e-14	1.13212206225403e-10	T	C
MNEc.2.10.13055623.PC	LOC100630516	1.37193818355852	9.71730624293209	1.12565364706937e-14	1.13212206225403e-10	T	G
MNEc.2.10.13080867.PC	LOC100630516	1.37193818355852	9.71730624293209	1.12565364706937e-14	1.13212206225403e-10	A	G
MNEc.2.10.13106221.PC	LOC100630516	1.37193818355852	9.71730624293209	1.12565364706937e-14	1.13212206225403e-10	G	A
MNEc.2.10.13153046.PC	LOC100630516	1.37193818355852	9.71730624293209	1.12565364706937e-14	1.13212206225403e-10	A	G
MNEc.2.10.13166982.PC	LOC100630516	1.37193818355852	9.71730624293209	1.12565364706937e-14	1.13212206225403e-10	G	A
MNEc.2.10.13197762.PC	LOC100630516	1.37193818355852	9.71730624293209	1.12565364706937e-14	1.13212206225403e-10	T	C
MNEc.2.10.13207171.PC	LOC100630516	1.37193818355852	9.71730624293209	1.12565364706937e-14	1.13212206225403e-10	C	T
MNEc.2.10.13239362.PC	LOC100630516	1.37193818355852	9.71730624293209	1.12565364706937e-14	1.13212206225403e-10	G	A
MNEc.2.10.13295939.PC	LOC100630516	1.37193818355852	9.71730624293209	1.12565364706937e-14	1.13212206225403e-10	C	A
MNEc.2.10.13311422.BIEC2-107426	LOC100630516	1.37193818355852	9.71730624293209	1.12565364706937e-14	1.13212206225403e-10	G	A
MNEc.2.10.13326839.PC	LOC100630516	1.37193818355852	9.71730624293209	1.12565364706937e-14	1.13212206225403e-10	A	G
MNEc.2.10.13350551.PC	LOC100630516	1.37193818355852	9.71730624293209	1.12565364706937e-14	1.13212206225403e-10	G	T
MNEc.2.10.13380473.PC	LOC100630516	1.37193818355852	9.71730624293209	1.12565364706937e-14	1.13212206225403e-10	C	T
MNEc.2.5.79187853.PC	SPATA1	0.557853908249786	9.71518314797959	1.13576694226444e-14	1.14135020748656e-10	T	C
MNEc.2.23.36767101.PC	CNTLN	-0.483087732895629	-9.71442734643087	1.13938915366956e-14	1.14310235998726e-10	A	G
MNEc.2.23.36785323.PC	CNTLN	-0.483087732895629	-9.71442734643087	1.13938915366956e-14	1.14310235998726e-10	A	C
MNEc.2.6.75434772.PC	XRCC6BP1	0.273556864245931	9.70924408094117	1.16454464067253e-14	1.1635436868267e-10	C	T
MNEc.2.6.75435512.PC	XRCC6BP1	0.273556864245931	9.70924408094117	1.16454464067253e-14	1.1635436868267e-10	C	T
MNEc.2.6.75453993.PC	XRCC6BP1	0.273556864245931	9.70924408094117	1.16454464067253e-14	1.1635436868267e-10	T	C
MNEc.2.6.75457786.PC	XRCC6BP1	0.273556864245931	9.70924408094117	1.16454464067253e-14	1.1635436868267e-10	T	C
MNEc.2.6.75456316.BIEC2-1185761	XRCC6BP1	-0.27355686424593	-9.70924408094116	1.16454464067261e-14	1.1635436868267e-10	T	C
MNEc.2.6.28522267.PC	CECR1	0.575700372903491	9.70803024029674	1.1705157959783e-14	1.16855030887183e-10	C	T
MNEc.2.7.71987859.PC	LOC102150987	-0.325435065988934	-9.70718724097525	1.17468077587579e-14	1.16982930582033e-10	C	T
MNEc.2.7.71998016.PC	LOC102150987	-0.325435065988934	-9.70718724097525	1.17468077587579e-14	1.16982930582033e-10	C	T
MNEc.2.7.72007983.PC	LOC102150987	-0.325435065988934	-9.70718724097525	1.17468077587579e-14	1.16982930582033e-10	C	A
MNEc.2.11.32461163.PC	MKS1	0.269841406174119	9.70537695150952	1.18367516500389e-14	1.17589972362816e-10	A	G
MNEc.2.11.32469900.UKUL2335	MKS1	0.269841406174119	9.70537695150952	1.18367516500389e-14	1.17589972362816e-10	G	A
MNEc.2.11.32477163.UKUL2336	MKS1	0.269841406174119	9.70537695150952	1.18367516500389e-14	1.17589972362816e-10	C	T
MNEc.2.13.41884456.PC	RPUSD1	0.256019403485727	9.70126282002829	1.20437410893838e-14	1.19337127999945e-10	G	T
MNEc.2.13.41885581.PC	RPUSD1	0.256019403485727	9.70126282002829	1.20437410893838e-14	1.19337127999945e-10	A	G
MNEc.2.11.21771562.PC	LOC106783262	-0.641027357148538	-9.70110314690947	1.20518473811301e-14	1.19337127999945e-10	G	A
MNEc.2.11.21939360.PC	LOC106783262	-0.641027357148538	-9.70110314690947	1.20518473811301e-14	1.19337127999945e-10	A	G
MNEc.2.11.2859698.PC	GAA	-0.717072845070399	-9.69726535576963	1.22483411090822e-14	1.21148066280703e-10	A	G
MNEc.2.29.21255922.PC	LOC102150731	0.802208650003885	9.69714327791634	1.22546439621663e-14	1.21148066280703e-10	T	C
MNEc.2.25.914054.PC	CA9	-0.388552525901472	-9.69674662516511	1.22751455432927e-14	1.21252243683939e-10	A	G
MNEc.2.15.8291603.PC	LOC106781720	-0.397274994654982	-9.69598446839608	1.23146354306921e-14	1.21445168255682e-10	A	G
MNEc.2.15.8290371.PC	LOC106781720	0.397274994654982	9.69598446839607	1.23146354306926e-14	1.21445168255682e-10	T	C
MNEc.2.10.22536744.PC	LOC100064037	0.593324111931481	9.69377432532314	1.24298729682561e-14	1.22482367945955e-10	A	C
MNEc.2.23.5760511.PC	LOC106782482	-1.00609370636283	-9.69079108013524	1.25871390427526e-14	1.23931698043761e-10	C	T
MNEc.2.29.12266462.PC	KIAA1217	-0.838847222142758	-9.68918205678481	1.26727886743374e-14	1.24534926230852e-10	T	C
MNEc.2.29.12261769.PC	KIAA1217	0.838847222142758	9.6891820567848	1.26727886743377e-14	1.24534926230852e-10	G	T
MNEc.2.25.867185.PC	SPAG8	0.418643798669793	9.68906381132962	1.26791060066346e-14	1.24534926230852e-10	T	C
MNEc.2.21.57389362.PC	CEP72	0.590675668942798	9.68838334551441	1.27155217814378e-14	1.24791884274502e-10	G	A
MNEc.2.4.102301544.PC	LOC100147160	0.588178836938179	9.68025190434954	1.31588940299892e-14	1.29039136844213e-10	C	T
MNEc.2.8.1875651.PC	LOC100065759	0.555047580917457	9.67661477251298	1.33622030337852e-14	1.30927330151323e-10	G	A
MNEc.2.13.39834334.PC	PKMYT1	0.301182316885036	9.67341020121783	1.35439443178971e-14	1.32601327625843e-10	C	T
MNEc.2.24.21472212.PC	TGFB3	1.93767576991322	9.67070548745439	1.36992668531009e-14	1.34014190229971e-10	C	T
MNEc.2.28.30638183.PC	BPIFC	1.11603175495227	9.66718376733547	1.39041903767842e-14	1.35909619132672e-10	G	T
MNEc.2.23.6162666.PC	LOC106782482	-0.894201969812323	-9.66137196056123	1.42491221361331e-14	1.38980696226612e-10	C	A
MNEc.2.25.704029.PC	CA9	-0.41837881040483	-9.65942077591128	1.43668409121993e-14	1.38980696226612e-10	G	A
MNEc.2.25.717768.PC	CA9	-0.41837881040483	-9.65942077591128	1.43668409121993e-14	1.38980696226612e-10	A	G
MNEc.2.25.730082.PC	CA9	-0.41837881040483	-9.65942077591128	1.43668409121993e-14	1.38980696226612e-10	G	A
MNEc.2.25.730719.PC	CA9	-0.41837881040483	-9.65942077591128	1.43668409121993e-14	1.38980696226612e-10	A	G
MNEc.2.25.730924.PC	CA9	-0.41837881040483	-9.65942077591128	1.43668409121993e-14	1.38980696226612e-10	G	T
MNEc.2.25.733147.PC	CA9	-0.41837881040483	-9.65942077591128	1.43668409121993e-14	1.38980696226612e-10	A	C
MNEc.2.25.734625.PC	CA9	-0.41837881040483	-9.65942077591128	1.43668409121993e-14	1.38980696226612e-10	C	G
MNEc.2.25.756616.PC	CA9	-0.41837881040483	-9.65942077591128	1.43668409121993e-14	1.38980696226612e-10	A	G
MNEc.2.25.774940.PC	CA9	-0.41837881040483	-9.65942077591128	1.43668409121993e-14	1.38980696226612e-10	G	A
MNEc.2.25.778923.PC	CA9	-0.41837881040483	-9.65942077591128	1.43668409121993e-14	1.38980696226612e-10	A	G
MNEc.2.25.779511.PC	CA9	-0.41837881040483	-9.65942077591128	1.43668409121993e-14	1.38980696226612e-10	T	C
MNEc.2.25.784369.PC	CA9	-0.41837881040483	-9.65942077591128	1.43668409121993e-14	1.38980696226612e-10	A	G
MNEc.2.24.19346321.PC	ACOT6	0.295578778015271	9.65902022961377	1.43911271641328e-14	1.39008293358985e-10	T	G
MNEc.2.20.30520960.PC	LOC106782293	0.49213212622696	9.6588088278781	1.44039616584797e-14	1.39008293358985e-10	T	C
MNEc.2.20.30521012.PC	LOC106782293	0.49213212622696	9.6588088278781	1.44039616584797e-14	1.39008293358985e-10	G	T
MNEc.2.2.12830836.PC	IPP	-0.313562587156175	-9.65494189337937	1.46407665030039e-14	1.40958276757965e-10	T	C
MNEc.2.2.12843392.PC	IPP	-0.313562587156175	-9.65494189337937	1.46407665030039e-14	1.40958276757965e-10	G	A
MNEc.2.2.12853983.PC	IPP	-0.313562587156175	-9.65494189337937	1.46407665030039e-14	1.40958276757965e-10	G	T
MNEc.2.13.41884456.PC	LOC100067178	0.642849224871975	9.64210443458841	1.54552962675489e-14	1.48565329417157e-10	G	T
MNEc.2.13.41885581.PC	LOC100067178	0.642849224871975	9.64210443458841	1.54552962675489e-14	1.48565329417157e-10	A	G
MNEc.2.21.3451001.PC	CERS1	0.38474358233942	9.62854520498281	1.63650790340964e-14	1.57186532456895e-10	T	C
MNEc.2.9.83536199.PC	LOC102148229	0.327519167155928	9.62344922489003	1.67207373104707e-14	1.60475970853809e-10	G	A
MNEc.2.11.6653971.PC	SLC16A5	0.300702892912631	9.62008763011248	1.69595863181302e-14	1.62450363005011e-10	A	G
MNEc.2.11.6659199.PC	SLC16A5	0.300702892912631	9.62008763011248	1.69595863181302e-14	1.62450363005011e-10	A	G
MNEc.2.12.25167769.PC	NAALADL1	-0.323197188193315	-9.61980456810906	1.69798541737043e-14	1.62450363005011e-10	A	G
MNEc.2.12.25170668.BIEC2-195396	NAALADL1	0.323197188193315	9.61980456810906	1.69798541737043e-14	1.62450363005011e-10	C	T
MNEc.2.27.11346714.PC	FUT10	-0.291591591956648	-9.61489600739613	1.7335209489047e-14	1.65589771796273e-10	A	G
MNEc.2.27.11352893.PC	FUT10	0.291591591956648	9.61489600739613	1.7335209489047e-14	1.65589771796273e-10	A	G
MNEc.2.14.26500073.PC	SPARC	0.570286174242294	9.61339468459813	1.74453813937423e-14	1.66294167178436e-10	A	G
MNEc.2.14.26500307.PC	SPARC	0.570286174242294	9.61339468459813	1.74453813937423e-14	1.66294167178436e-10	G	T
MNEc.2.10.21691909.PC	LOC100065404	-0.468538722715163	-9.61333269593092	1.74499453994457e-14	1.66294167178436e-10	C	A
MNEc.2.25.16278172.PC	KIAA0368	0.369571334195429	9.60621836072313	1.79817905563325e-14	1.70960904383434e-10	T	G
MNEc.2.25.16295784.PC	KIAA0368	0.369571334195429	9.60621836072313	1.79817905563325e-14	1.70960904383434e-10	C	A
MNEc.2.25.16296452.UKUL3857	KIAA0368	0.369571334195429	9.60621836072313	1.79817905563325e-14	1.70960904383434e-10	A	G
MNEc.2.10.12552096.PC	LOC100630516	1.21930350450135	9.60269703183609	1.82510233245632e-14	1.73385163255265e-10	A	T
MNEc.2.3.37253301.PC	MANBA	-0.464603853135436	-9.60010883014589	1.84514878680974e-14	1.75152849927407e-10	G	A
MNEc.2.20.30474985.PC	LOC106782293	0.510548166175319	9.5977665940882	1.86348059306497e-14	1.76617483218088e-10	C	A
MNEc.2.20.30475208.PC	LOC106782293	0.510548166175319	9.5977665940882	1.86348059306497e-14	1.76617483218088e-10	G	A
MNEc.2.27.11400894.PC	FUT10	-0.291318698658985	-9.59421906497479	1.89159449362469e-14	1.78791056917382e-10	G	A
MNEc.2.4.89096214.PC	LOC106783107	-0.724652454385186	-9.59358075883612	1.896698027889e-14	1.78791056917382e-10	C	A
MNEc.2.4.89208453.PC	LOC106783107	-0.724652454385186	-9.59358075883612	1.896698027889e-14	1.78791056917382e-10	A	G
MNEc.2.4.89232203.PC	LOC106783107	-0.724652454385186	-9.59358075883612	1.896698027889e-14	1.78791056917382e-10	C	A
MNEc.2.4.89266218.PC	LOC106783107	-0.724652454385186	-9.59358075883612	1.896698027889e-14	1.78791056917382e-10	T	C
MNEc.2.4.89311347.PC	LOC106783107	-0.724652454385186	-9.59358075883612	1.896698027889e-14	1.78791056917382e-10	T	C
MNEc.2.4.89421278.PC	LOC106783107	-0.724652454385186	-9.59358075883612	1.896698027889e-14	1.78791056917382e-10	T	C
MNEc.2.25.3583597.PC	LOC100065605	-0.371177903078566	-9.58074177601258	2.0023373638741e-14	1.88166074302117e-10	A	G
MNEc.2.25.3596358.PC	LOC100065605	-0.371177903078566	-9.58074177601258	2.0023373638741e-14	1.88166074302117e-10	C	T
MNEc.2.25.3599361.PC	LOC100065605	-0.371177903078566	-9.58074177601258	2.0023373638741e-14	1.88166074302117e-10	C	T
MNEc.2.25.3625187.PC	LOC100065605	-0.371177903078566	-9.58074177601258	2.0023373638741e-14	1.88166074302117e-10	G	T
MNEc.2.25.754004.PC	CA9	-0.418986163705467	-9.57844580606214	2.0218418770772e-14	1.8985237191504e-10	G	A
MNEc.2.22.26052149.PC	LOC106782422	-0.330834681214637	-9.57034619716585	2.09218449971845e-14	1.96306122799099e-10	C	T
MNEc.2.6.28468488.PC	CECR1	0.585353074840635	9.56736099155691	2.11872512532353e-14	1.98643228760428e-10	C	T
MNEc.2.10.13447052.PC	LOC100630516	1.36266487464985	9.56629957155594	2.12824312658706e-14	1.9922862080414e-10	A	C
MNEc.2.10.13450586.PC	LOC100630516	1.36266487464985	9.56629957155594	2.12824312658706e-14	1.9922862080414e-10	C	T
MNEc.2.4.40371879.PC	SDHAF3	-0.365604328386961	-9.55955936000142	2.18969379522773e-14	2.04226584388336e-10	G	A
MNEc.2.8.1545792.PC	LOC100065759	0.605579389466062	9.55944860481779	2.19071828553378e-14	2.04226584388336e-10	C	A
MNEc.2.8.1576559.PC	LOC100065759	-0.605579389466062	-9.55944860481779	2.19071828553379e-14	2.04226584388336e-10	A	G
MNEc.2.8.1576828.PC	LOC100065759	-0.605579389466062	-9.55944860481779	2.19071828553379e-14	2.04226584388336e-10	T	C
MNEc.2.22.20697534.PC	LOC100067361	1.29639421317546	9.55916101910489	2.19338071282744e-14	2.04226584388336e-10	G	A
MNEc.2.22.20697648.PC	LOC100067361	1.29639421317546	9.55916101910489	2.19338071282744e-14	2.04226584388336e-10	C	T
MNEc.2.22.20702563.PC	LOC100067361	1.29639421317546	9.55916101910489	2.19338071282744e-14	2.04226584388336e-10	A	G
MNEc.2.11.37853350.PC	RAD51D	0.334156394454701	9.55769016602395	2.20704852214594e-14	2.05342090281034e-10	T	C
MNEc.2.7.72286999.PC	LOC102150987	-0.324251936923466	-9.55336740640005	2.24771426728684e-14	2.08965839991516e-10	A	G
MNEc.2.10.64907943.PC	LOC100072672	1.28333648030124	9.55049066970239	2.27519265931555e-14	2.10876067010762e-10	G	A
MNEc.2.10.64908130.PC	LOC100072672	1.28333648030124	9.55049066970239	2.27519265931555e-14	2.10876067010762e-10	A	G
MNEc.2.10.64941371.PC	LOC100072672	1.28333648030124	9.55049066970239	2.27519265931555e-14	2.10876067010762e-10	A	G
MNEc.2.10.64947967.PC	LOC100072672	1.28333648030124	9.55049066970239	2.27519265931555e-14	2.10876067010762e-10	T	C
MNEc.2.11.41834915.PC	LOC100072001	1.17257934156103	9.54829981388214	2.29634549712368e-14	2.12674640136659e-10	G	A
MNEc.2.10.64938850.PC	LOC100072672	1.27940224404413	9.54811663814812	2.29812298481586e-14	2.12677406125697e-10	A	G
MNEc.2.16.69992484.PC	CEP63	0.464242021970507	9.54566451136844	2.32205115315474e-14	2.14565478298423e-10	T	C
MNEc.2.16.70044323.PC	CEP63	0.464242021970507	9.54566451136844	2.32205115315474e-14	2.14565478298423e-10	C	T
MNEc.2.11.41898533.PC	LOC100072001	0.993705462742279	9.54290680326324	2.34926007770348e-14	2.16914972250948e-10	C	T
MNEc.2.13.17702481.PC	CRCP	0.220797390464787	9.54052382027151	2.37302935233507e-14	2.18943550167942e-10	G	A
MNEc.2.1.50230928.PC	RHOBTB1	-0.935181015006529	-9.53973893594187	2.38091097098883e-14	2.19338151927999e-10	T	G
MNEc.2.1.50245246.PC	RHOBTB1	-0.935181015006529	-9.53973893594187	2.38091097098883e-14	2.19338151927999e-10	C	T
MNEc.2.X.3888270.PC	PUDP	-0.243433834241601	-9.53930262924218	2.38530361269231e-14	2.19410629320265e-10	C	T
MNEc.2.X.3893986.PC	PUDP	-0.243433834241601	-9.53930262924218	2.38530361269231e-14	2.19410629320265e-10	C	T
MNEc.2.2.14623319.BIEC2-457781	KDM4A	0.174628157572283	9.51860884736001	2.60325922934887e-14	2.3909768975545e-10	G	A
MNEc.2.2.14623491.BIEC2-457782	KDM4A	0.174628157572283	9.51860884736001	2.60325922934887e-14	2.3909768975545e-10	C	T
MNEc.2.4.102325694.BIEC2-926162	LOC100147160	-0.598991644974408	-9.51065515823471	2.69225264052943e-14	2.45005086683315e-10	T	C
MNEc.2.10.22171216.PC	LOC100064037	-0.597223954380689	-9.51017015280666	2.69777706433908e-14	2.45005086683315e-10	A	G
MNEc.2.10.22171414.PC	LOC100064037	-0.597223954380689	-9.51017015280666	2.69777706433908e-14	2.45005086683315e-10	C	T
MNEc.2.10.22198071.PC	LOC100064037	-0.597223954380689	-9.51017015280666	2.69777706433908e-14	2.45005086683315e-10	C	T
MNEc.2.10.22253422.BIEC2-109458	LOC100064037	-0.597223954380689	-9.51017015280666	2.69777706433908e-14	2.45005086683315e-10	G	T
MNEc.2.10.22316347.PC	LOC100064037	-0.597223954380689	-9.51017015280666	2.69777706433908e-14	2.45005086683315e-10	A	G
MNEc.2.10.22381765.PC	LOC100064037	-0.597223954380689	-9.51017015280666	2.69777706433908e-14	2.45005086683315e-10	G	A
MNEc.2.10.22397240.PC	LOC100064037	-0.597223954380689	-9.51017015280666	2.69777706433908e-14	2.45005086683315e-10	T	C
MNEc.2.10.22407904.PC	LOC100064037	-0.597223954380689	-9.51017015280666	2.69777706433908e-14	2.45005086683315e-10	G	A
MNEc.2.10.22442721.PC	LOC100064037	-0.597223954380689	-9.51017015280666	2.69777706433908e-14	2.45005086683315e-10	T	C
MNEc.2.10.22477923.PC	LOC100064037	-0.597223954380689	-9.51017015280666	2.69777706433908e-14	2.45005086683315e-10	G	T
MNEc.2.10.22558229.BIEC2-115038	LOC100064037	-0.597223954380689	-9.51017015280666	2.69777706433908e-14	2.45005086683315e-10	C	A
MNEc.2.10.22353146.PC	LOC100064037	0.597223954380689	9.51017015280665	2.69777706433914e-14	2.45005086683315e-10	C	T
MNEc.2.10.22369098.PC	LOC100064037	0.597223954380689	9.51017015280665	2.69777706433914e-14	2.45005086683315e-10	C	T
MNEc.2.10.22422762.PC	LOC100064037	0.597223954380689	9.51017015280665	2.69777706433914e-14	2.45005086683315e-10	A	G
MNEc.2.15.8234835.PC	LOC106781720	-0.397905147839441	-9.50783565590535	2.72452757904042e-14	2.47249983844052e-10	A	G
MNEc.2.30.10469172.PC	LOC100053461	-0.373794318036227	-9.50690816034546	2.7352292974604e-14	2.48036197671778e-10	C	T
MNEc.2.25.3776609.PC	LOC102149862	-0.43157180947586	-9.50647858762842	2.74020011757115e-14	2.48301938026699e-10	T	C
MNEc.2.13.39440425.PC	FLYWCH1	0.624429906744669	9.5042222376685	2.76645881964343e-14	2.50122632733092e-10	C	T
MNEc.2.13.39504557.PC	FLYWCH1	0.624429906744669	9.5042222376685	2.76645881964343e-14	2.50122632733092e-10	T	C
MNEc.2.13.39529862.PC	FLYWCH1	0.624429906744669	9.5042222376685	2.76645881964343e-14	2.50122632733092e-10	A	G
MNEc.2.13.39893073.PC	FLYWCH1	0.624985106524722	9.50122109197951	2.80177694391177e-14	2.52939995356228e-10	T	C
MNEc.2.13.39893499.PC	FLYWCH1	0.624985106524722	9.50122109197951	2.80177694391177e-14	2.52939995356228e-10	C	T
MNEc.2.24.32306439.PC	SPATA7	-0.432372081585405	-9.49744903240825	2.84680980861884e-14	2.56814975664129e-10	T	C
MNEc.2.3.17036655.BIEC2-773375	TK2	0.257913806116626	9.49345393219687	2.89529776777102e-14	2.60802486596005e-10	G	A
MNEc.2.3.17042473.PC	TK2	0.257913806116626	9.49345393219687	2.89529776777102e-14	2.60802486596005e-10	A	C
MNEc.2.30.10155199.PC	LOC100053461	0.392702415162079	9.49049859018769	2.93169884443695e-14	2.63691056689139e-10	C	T
MNEc.2.30.10158543.PC	LOC100053461	-0.392702415162079	-9.49049859018768	2.93169884443703e-14	2.63691056689139e-10	T	G
MNEc.2.6.28407541.PC	CECR1	0.55036738814061	9.49027057862322	2.93452628222605e-14	2.63750432510079e-10	C	T
MNEc.2.3.24615890.PC	LDHD	-0.414577860527072	-9.48869382787865	2.95415367504939e-14	2.6522927249299e-10	T	C
MNEc.2.13.40052327.PC	PKMYT1	0.343169242636441	9.48859894411669	2.95533898143236e-14	2.6522927249299e-10	A	G
MNEc.2.11.41853431.PC	LOC100072001	0.916736999196255	9.485087190271	2.99954581750727e-14	2.6880019007419e-10	G	A
MNEc.2.11.41855875.PC	LOC100072001	0.916736999196255	9.485087190271	2.99954581750727e-14	2.6880019007419e-10	A	C
MNEc.2.3.24150041.PC	LDHD	-0.399034834711301	-9.48171274358518	3.04264923892781e-14	2.72462209236633e-10	T	C
MNEc.2.13.39891616.PC	FLYWCH1	0.632898488626352	9.48024132112146	3.06163850175698e-14	2.73961063661214e-10	G	T
MNEc.2.5.35905776.PC	LOC102148180	-0.715749906348823	-9.46740970325193	3.23235818328377e-14	2.8881265135518e-10	A	G
MNEc.2.5.35921511.PC	LOC102148180	-0.715749906348823	-9.46740970325193	3.23235818328377e-14	2.8881265135518e-10	T	C
MNEc.2.24.21029440.PC	LOC100057829	0.663517658100623	9.46550640374432	3.25848185293521e-14	2.90933205592315e-10	C	T
MNEc.2.10.12380499.PC	LOC100630516	1.35621144512347	9.46353820473594	3.28571913288023e-14	2.93150006194128e-10	A	G
MNEc.2.16.6913331.PC	FANCD2	-0.822880427912403	-9.46201692504209	3.3069280707732e-14	2.94610275783636e-10	C	T
MNEc.2.16.6916613.PC	FANCD2	-0.822880427912403	-9.46201692504209	3.3069280707732e-14	2.94610275783636e-10	T	G
MNEc.2.11.37677874.PC	LOC100071627	-0.360323876580263	-9.46024877441142	3.33175143999744e-14	2.95739259178302e-10	G	A
MNEc.2.11.37735285.PC	LOC100071627	-0.360323876580263	-9.46024877441142	3.33175143999744e-14	2.95739259178302e-10	A	G
MNEc.2.11.37650090.PC	LOC100071627	0.360323876580263	9.46024877441141	3.33175143999758e-14	2.95739259178302e-10	G	T
MNEc.2.11.37696549.BIEC2-150821	LOC100071627	0.360323876580263	9.46024877441141	3.33175143999758e-14	2.95739259178302e-10	C	T
MNEc.2.11.37726800.PC	LOC100071627	0.360323876580263	9.46024877441141	3.33175143999758e-14	2.95739259178302e-10	A	G
MNEc.2.30.12643772.PC	LOC100050174	0.252604007517852	9.45605762054888	3.39134120838494e-14	3.00590181842811e-10	T	C
MNEc.2.30.12655926.PC	LOC100050174	0.252604007517852	9.45605762054888	3.39134120838494e-14	3.00590181842811e-10	T	G
MNEc.2.4.28116529.PC	PCLO	1.26971487156787	9.45384716794118	3.4231989434028e-14	3.02972550261146e-10	A	G
MNEc.2.4.28127854.PC	PCLO	-1.26971487156787	-9.45384716794118	3.4231989434028e-14	3.02972550261146e-10	C	T
MNEc.2.13.41754516.PC	LOC100067178	0.648145186264251	9.45279684256612	3.43844163067477e-14	3.03219000117298e-10	A	G
MNEc.2.13.41756424.PC	LOC100067178	0.648145186264251	9.45279684256612	3.43844163067477e-14	3.03219000117298e-10	C	T
MNEc.2.13.41805847.PC	LOC100067178	0.648145186264251	9.45279684256612	3.43844163067477e-14	3.03219000117298e-10	T	G
MNEc.2.13.41844056.PC	LOC100067178	0.648145186264251	9.45279684256612	3.43844163067477e-14	3.03219000117298e-10	G	A
MNEc.2.13.41854652.BIEC2-236118	LOC100067178	0.648145186264251	9.45279684256612	3.43844163067477e-14	3.03219000117298e-10	A	G
MNEc.2.13.41817961.PC	LOC100067178	0.640979663572709	9.44918963089992	3.4913112070219e-14	3.0765836324765e-10	A	G
MNEc.2.10.64938850.PC	LOC100072680	0.583525572001659	9.4393440189691	3.6398034812554e-14	3.20511586823774e-10	A	G
MNEc.2.6.28831977.BIEC2-946020	CECR1	0.605372655728832	9.43781498341773	3.66342634913652e-14	3.22358499797786e-10	G	A
MNEc.2.11.25918349.PC	SAMD14	-0.340415029540297	-9.43662830134282	3.68186599143856e-14	3.23513229752038e-10	G	C
MNEc.2.11.25928785.PC	SAMD14	-0.340415029540297	-9.43662830134282	3.68186599143856e-14	3.23513229752038e-10	G	T
MNEc.2.14.24020116.PC	FAXDC2	0.529232440966549	9.43164945371419	3.7602519350462e-14	3.3016235563748e-10	C	T
MNEc.2.20.31049789.PC	DDX39B	-0.43434486224734	-9.43055184075031	3.77775655017701e-14	3.31221364897926e-10	T	C
MNEc.2.20.31071816.PC	DDX39B	-0.43434486224734	-9.43055184075031	3.77775655017701e-14	3.31221364897926e-10	A	G
MNEc.2.11.41743465.PC	LOC100072001	0.967922637768071	9.42852430948109	3.81030669312807e-14	3.33509341819253e-10	G	A
MNEc.2.10.4093971.PC	TDRD12	-0.468685002079881	-9.42841473946734	3.81207373127675e-14	3.33509341819253e-10	T	C
MNEc.2.10.4094849.PC	TDRD12	0.468685002079881	9.42841473946734	3.81207373127675e-14	3.33509341819253e-10	G	A
MNEc.2.6.26849015.PC	PDCD1	-0.485955033901744	-9.42197143829565	3.91744386151587e-14	3.42481713458887e-10	A	T
MNEc.2.3.37377050.PC	MANBA	-0.460775048160221	-9.42115749457515	3.93096088463285e-14	3.43416728968606e-10	T	C
MNEc.2.11.25852912.PC	SAMD14	-0.331065160066179	-9.41844103346901	3.9764122984458e-14	3.4713825491189e-10	G	A
MNEc.2.29.10055372.PC	LOC100065515	0.776691673856803	9.4176180501493	3.99028612233947e-14	3.4809971802638e-10	A	G
MNEc.2.23.40800970.PC	LOC100065392	0.491709028372547	9.39914145944458	4.31487543099015e-14	3.76146205720437e-10	A	G
MNEc.2.5.79166959.UKUL1341	SPATA1	0.571723194445573	9.39737850358645	4.34719814016792e-14	3.77073147041453e-10	G	A
MNEc.2.5.79181703.PC	SPATA1	0.571723194445573	9.39737850358645	4.34719814016792e-14	3.77073147041453e-10	T	C
MNEc.2.5.79199913.PC	SPATA1	0.571723194445573	9.39737850358645	4.34719814016792e-14	3.77073147041453e-10	C	T
MNEc.2.5.79251778.PC	SPATA1	0.571723194445573	9.39737850358645	4.34719814016792e-14	3.77073147041453e-10	T	C
MNEc.2.5.79329152.PC	SPATA1	0.571723194445573	9.39737850358645	4.34719814016792e-14	3.77073147041453e-10	G	A
MNEc.2.5.79378766.PC	SPATA1	0.571723194445573	9.39737850358645	4.34719814016792e-14	3.77073147041453e-10	G	A
MNEc.2.5.79393532.PC	SPATA1	0.571723194445573	9.39737850358645	4.34719814016792e-14	3.77073147041453e-10	G	A
MNEc.2.6.1146530.PC	LANCL1	-0.323650922198532	-9.39567721859281	4.37862045764879e-14	3.79528186585407e-10	A	G
MNEc.2.10.64902483.PC	LOC100072680	0.541640704697755	9.39247161065955	4.43844776410982e-14	3.84440054499752e-10	T	G
MNEc.2.23.6139760.PC	LOC106782482	-0.89819227790271	-9.38919856012686	4.50038006003408e-14	3.89527131240161e-10	T	C
MNEc.2.27.11404869.PC	FUT10	0.289706007289287	9.38613837952227	4.55906848500373e-14	3.94137511454262e-10	A	G
MNEc.2.9.82977765.BIEC2-1107195	LOC102148229	0.3393948604319	9.38608374181026	4.56012327942302e-14	3.94137511454262e-10	T	C
MNEc.2.27.11393788.BIEC2-704653	FUT10	0.270942814570336	9.38569638495369	4.56760832238207e-14	3.94504265969387e-10	A	G
MNEc.2.24.40577733.PC	LOC102149957	-0.799435330828662	-9.38099430036403	4.65945746384882e-14	4.02151858507019e-10	T	C
MNEc.2.X.4015510.BIEC2-1168943	PUDP	-0.374051142007183	-9.3793168602567	4.69267060413156e-14	4.04731398935278e-10	G	A
MNEc.2.1.68483478.PC	LOC102150161	-0.388142325636778	-9.37211256796857	4.83803676347701e-14	4.16973359577006e-10	G	T
MNEc.2.23.49504446.PC	LOC106782471	-0.40687657894242	-9.3716934714615	4.84663088836964e-14	4.17325037374884e-10	C	T
MNEc.2.23.40829588.PC	LOC100065392	0.544843712482776	9.3710981303286	4.85886547802066e-14	4.17325037374884e-10	T	C
MNEc.2.21.7963280.PC	TRAPPC13	0.251755377244685	9.37091220162926	4.86269276110628e-14	4.17325037374884e-10	A	C
MNEc.2.21.8008761.PC	TRAPPC13	0.251755377244685	9.37091220162926	4.86269276110628e-14	4.17325037374884e-10	G	A
MNEc.2.21.8095717.PC	TRAPPC13	0.251755377244685	9.37091220162926	4.86269276110628e-14	4.17325037374884e-10	T	C
MNEc.2.21.8108379.PC	TRAPPC13	0.251755377244685	9.37091220162926	4.86269276110628e-14	4.17325037374884e-10	T	C
MNEc.2.13.41695213.PC	LOC100067178	0.631519380322978	9.36905676892276	4.90105232863629e-14	4.20320706454979e-10	T	C
MNEc.2.14.35311733.PC	PCDH12	0.397976536890206	9.36711282167405	4.94156754772977e-14	4.23496897610503e-10	C	T
MNEc.2.11.25942309.PC	SAMD14	-0.325979960257598	-9.36190808777312	5.05170501575986e-14	4.32023055461315e-10	A	G
MNEc.2.11.25943775.PC	SAMD14	-0.325979960257598	-9.36190808777312	5.05170501575986e-14	4.32023055461315e-10	T	C
MNEc.2.11.25946221.PC	SAMD14	-0.325979960257598	-9.36190808777312	5.05170501575986e-14	4.32023055461315e-10	G	C
MNEc.2.13.39547060.PC	FLYWCH1	0.637212465608837	9.35957073760649	5.10196376701843e-14	4.35385878819176e-10	T	C
MNEc.2.20.29229224.PC	LOC100051657	0.807111255515571	9.35890288908276	5.11641606685168e-14	4.35385878819176e-10	A	T
MNEc.2.20.29261530.PC	LOC100051657	0.807111255515571	9.35890288908276	5.11641606685168e-14	4.35385878819176e-10	T	C
MNEc.2.25.750946.PC	SPAG8	-0.414033532641382	-9.35858885326559	5.12322601806972e-14	4.35385878819176e-10	G	A
MNEc.2.25.767546.PC	SPAG8	-0.414033532641382	-9.35858885326559	5.12322601806972e-14	4.35385878819176e-10	T	C
MNEc.2.25.819514.PC	SPAG8	-0.414033532641382	-9.35858885326559	5.12322601806972e-14	4.35385878819176e-10	A	C
MNEc.2.25.830787.TBIEC2-686475	SPAG8	-0.414033532641382	-9.35858885326559	5.12322601806972e-14	4.35385878819176e-10	C	T
MNEc.2.25.831674.TBIEC2-686476	SPAG8	-0.414033532641382	-9.35858885326559	5.12322601806972e-14	4.35385878819176e-10	T	C
MNEc.2.25.777486.BIEC2-653400	SPAG8	0.414033532641382	9.35858885326559	5.12322601806972e-14	4.35385878819176e-10	G	T
MNEc.2.10.4063352.PC	TDRD12	0.46309006281709	9.35601226048693	5.17944459118028e-14	4.39856325995469e-10	T	C
MNEc.2.25.16384181.PC	KIAA0368	0.352350679213659	9.35498682599671	5.20199028676813e-14	4.40541280838717e-10	C	T
MNEc.2.25.16404391.PC	KIAA0368	0.352350679213659	9.35498682599671	5.20199028676813e-14	4.40541280838717e-10	C	T
MNEc.2.25.16416007.PC	KIAA0368	0.352350679213659	9.35498682599671	5.20199028676813e-14	4.40541280838717e-10	G	T
MNEc.2.25.16426231.PC	KIAA0368	0.352350679213659	9.35498682599671	5.20199028676813e-14	4.40541280838717e-10	T	G
MNEc.2.3.23940470.PC	LDHD	-0.440029621830666	-9.35212903461633	5.26534393325079e-14	4.45596427130441e-10	A	G
MNEc.2.11.41874311.PC	LOC100072001	0.964336963631093	9.35040634208801	5.30390718662512e-14	4.48548039810682e-10	A	G
MNEc.2.19.30411579.PC	ATP13A4	1.66205139445977	9.34964962199064	5.32093615064701e-14	4.49675676627219e-10	C	T
MNEc.2.15.40036080.BIEC2-318344	KIAA1841	-0.29267925463046	-9.34925957324753	5.32973508104863e-14	4.50106705694718e-10	A	G
MNEc.2.18.3400237.PC	IWS1	0.473876962244711	9.34745294915798	5.37068064044838e-14	4.53250100867104e-10	C	G
MNEc.2.23.7958954.PC	LOC102147951	0.386522178785158	9.34600469463677	5.40373182480256e-14	4.55723367689683e-10	C	T
MNEc.2.5.13003363.PC	LOC100062369	-0.438925211373154	-9.34494142799127	5.42812686848066e-14	4.57463699431498e-10	G	A
MNEc.2.23.5769779.PC	LOC106782482	-1.27659244332801	-9.34177744352143	5.50137517306841e-14	4.6331595647949e-10	T	C
MNEc.2.11.41649417.PC	LOC100072001	1.07841127916944	9.33993754839215	5.54442504249779e-14	4.66296146730154e-10	T	C
MNEc.2.11.41652090.BIEC2-153430	LOC100072001	1.07841127916944	9.33993754839215	5.54442504249779e-14	4.66296146730154e-10	C	T
MNEc.2.24.36761232.PC	DDX24	0.338531584470463	9.33738686222279	5.60466555559353e-14	4.71036955962899e-10	C	T
MNEc.2.22.27273029.PC	TLDC2	0.825746870957948	9.33604273923	5.63667392184383e-14	4.72422024991529e-10	C	A
MNEc.2.22.27316595.PC	TLDC2	0.825746870957948	9.33604273923	5.63667392184383e-14	4.72422024991529e-10	T	C
MNEc.2.22.27318531.PC	TLDC2	0.825746870957948	9.33604273923	5.63667392184383e-14	4.72422024991529e-10	C	T
MNEc.2.22.27336327.PC	TLDC2	0.825746870957948	9.33604273923	5.63667392184383e-14	4.72422024991529e-10	C	T
MNEc.2.6.28168071.PC	CECR1	0.579023785034008	9.33536481498503	5.65288721886984e-14	4.73129203917058e-10	G	T
MNEc.2.6.28759766.PC	CECR1	0.579023785034008	9.33536481498503	5.65288721886984e-14	4.73129203917058e-10	A	G
MNEc.2.4.7601085.PC	DUS4L	-0.394743742446613	-9.32885385083549	5.81100616208767e-14	4.86029000898398e-10	C	T
MNEc.2.7.3929394.PC	SLC25A23	0.361600200728515	9.32847425608941	5.8203603166784e-14	4.86477028193596e-10	G	A
MNEc.2.25.36942376.PC	OLFM1	0.462592654843463	9.32546520215703	5.89504729022032e-14	4.92381336614978e-10	C	T
MNEc.2.27.11334059.PC	FUT10	0.287256252538316	9.32322501518468	5.95127402142804e-14	4.96396255608384e-10	T	C
MNEc.2.27.11337245.PC	FUT10	-0.287256252538316	-9.32322501518468	5.95127402142804e-14	4.96396255608384e-10	A	G
MNEc.2.6.28711834.PC	CECR1	0.581680207061688	9.32146766589638	5.99575822385694e-14	4.99422077848953e-10	A	G
MNEc.2.6.28730946.PC	CECR1	0.581680207061688	9.32146766589638	5.99575822385694e-14	4.99422077848953e-10	C	T
MNEc.2.6.75446840.PC	XRCC6BP1	0.266904562983756	9.31860355448566	6.06897406825042e-14	5.05066781848493e-10	A	G
MNEc.2.27.5476632.PC	ADAM32	0.732086049814286	9.31817034356965	6.08012613968478e-14	5.05066781848493e-10	A	G
MNEc.2.27.5488806.PC	ADAM32	0.732086049814286	9.31817034356965	6.08012613968478e-14	5.05066781848493e-10	A	G
MNEc.2.27.5511937.PC	ADAM32	0.732086049814286	9.31817034356965	6.08012613968478e-14	5.05066781848493e-10	G	A
MNEc.2.12.1193984.PC	TCP11L1	2.06779358027103	9.31681638581543	6.11511352456977e-14	5.07626627597347e-10	G	A
MNEc.2.6.26201466.PC	PDCD1	-0.484444047093833	-9.31472085386198	6.1696623813218e-14	5.11805709673003e-10	T	C
MNEc.2.4.27958325.PC	PCLO	1.24495482361575	9.31227583201689	6.23392612443392e-14	5.16432656385365e-10	T	C
MNEc.2.4.27962114.PC	PCLO	-1.24495482361575	-9.31227583201689	6.23392612443406e-14	5.16432656385365e-10	T	C
MNEc.2.7.73052360.PC	LOC102150987	-0.308541733253914	-9.30678767402792	6.3806298568245e-14	5.28007422945365e-10	G	A
MNEc.2.25.3781285.PC	LOC100065605	-0.368581362839382	-9.3067250319277	6.38232417627789e-14	5.28007422945365e-10	T	G
MNEc.2.1.50385166.PC	RHOBTB1	-0.944835965185731	-9.30442821172401	6.44476030017586e-14	5.32810531661409e-10	T	C
MNEc.2.12.845040.PC	TCP11L1	1.91182073098566	9.30003479453986	6.56590166103574e-14	5.42457188098615e-10	T	C
MNEc.2.29.21258648.PC	LOC102150731	0.802632795371766	9.2996565495992	6.5764373323133e-14	5.42959009397178e-10	G	A
MNEc.2.25.1106207.PC	CA9	-0.389808985619906	-9.2991338942942	6.59102333349034e-14	5.43057974127515e-10	C	T
MNEc.2.25.1107222.PC	CA9	-0.389808985619906	-9.2991338942942	6.59102333349034e-14	5.43057974127515e-10	T	G
MNEc.2.25.1146391.PC	CA9	-0.389808985619906	-9.2991338942942	6.59102333349034e-14	5.43057974127515e-10	G	A
MNEc.2.26.39989031.PC	LOC100056049	0.867301379603251	9.29791767054831	6.62509082714293e-14	5.45495589977886e-10	A	C
MNEc.2.13.39843263.PC	PKMYT1	0.294776481144387	9.29599786553404	6.67922605152421e-14	5.49581125693249e-10	T	C
MNEc.2.21.3812670.PC	CERS1	0.379876227373538	9.29559093267714	6.69075773339803e-14	5.50157997635656e-10	C	T
MNEc.2.22.27281121.PC	TLDC2	0.814470065811542	9.29352621439529	6.74957625403781e-14	5.54619699259804e-10	A	G
MNEc.2.20.29147469.PC	LOC102150537	0.597014250812117	9.29139270889118	6.81089925631865e-14	5.57399833834538e-10	A	C
MNEc.2.13.39391276.PC	PKMYT1	0.304196001179088	9.29044309612361	6.83837324474514e-14	5.57399833834538e-10	G	T
MNEc.2.13.39401782.PC	PKMYT1	0.304196001179088	9.29044309612361	6.83837324474514e-14	5.57399833834538e-10	T	C
MNEc.2.13.39427922.PC	PKMYT1	0.304196001179088	9.29044309612361	6.83837324474514e-14	5.57399833834538e-10	A	G
MNEc.2.13.39448603.PC	PKMYT1	0.304196001179088	9.29044309612361	6.83837324474514e-14	5.57399833834538e-10	G	A
MNEc.2.13.39491829.PC	PKMYT1	0.304196001179088	9.29044309612361	6.83837324474514e-14	5.57399833834538e-10	A	C
MNEc.2.13.39518404.BIEC2-235696	PKMYT1	0.304196001179088	9.29044309612361	6.83837324474514e-14	5.57399833834538e-10	C	T
MNEc.2.13.39519281.PC	PKMYT1	0.304196001179088	9.29044309612361	6.83837324474514e-14	5.57399833834538e-10	C	T
MNEc.2.13.39536382.PC	PKMYT1	0.304196001179088	9.29044309612361	6.83837324474514e-14	5.57399833834538e-10	A	G
MNEc.2.13.39554198.PC	PKMYT1	0.304196001179088	9.29044309612361	6.83837324474514e-14	5.57399833834538e-10	T	G
MNEc.2.13.39573291.BIEC2-235706	PKMYT1	0.304196001179088	9.29044309612361	6.83837324474514e-14	5.57399833834538e-10	T	C
MNEc.2.13.39822777.PC	PKMYT1	0.304196001179088	9.29044309612361	6.83837324474514e-14	5.57399833834538e-10	G	A
MNEc.2.13.41799898.PC	LOC100067178	0.647856227557036	9.28234910848266	7.07710453591629e-14	5.76472844980414e-10	T	C
MNEc.2.1.32559541.PC	TLL2	-0.606018602435373	-9.27683745113396	7.24443733503944e-14	5.88920539253973e-10	C	T
MNEc.2.1.32617228.PC	TLL2	-0.606018602435373	-9.27683745113396	7.24443733503944e-14	5.88920539253973e-10	C	T
MNEc.2.1.32634927.PC	TLL2	-0.606018602435373	-9.27683745113396	7.24443733503944e-14	5.88920539253973e-10	G	A
MNEc.2.29.28016086.PC	ANKRD16	-0.327839942402545	-9.27655895257306	7.25299704074913e-14	5.8922277924102e-10	A	G
MNEc.2.10.64772182.PC	LOC100072680	0.521951411438127	9.27472524051438	7.30961036667993e-14	5.93159594065894e-10	G	A
MNEc.2.20.29488127.PC	LOC102150905	-0.773704465566363	-9.27467378813855	7.31120526418677e-14	5.93159594065894e-10	A	T
MNEc.2.5.35946418.PC	LOC102148180	-0.731598093927633	-9.26919421443038	7.48307202103606e-14	6.06698713759034e-10	T	C
MNEc.2.23.7982172.PC	LOC102147951	0.37894852557678	9.26878164953573	7.49617497286355e-14	6.07356416202977e-10	T	C
MNEc.2.6.26421690.PC	PDCD1	-0.483294758766104	-9.26583055195532	7.59057448688692e-14	6.13910931661739e-10	G	A
MNEc.2.16.306971.PC	LOC106781775	0.601939923156979	9.26577984933829	7.59220673459739e-14	6.13910931661739e-10	C	T
MNEc.2.16.317371.PC	LOC106781775	0.601939923156979	9.26577984933829	7.59220673459739e-14	6.13910931661739e-10	T	C
MNEc.2.1.91567236.PC	LOC100068061	-0.597918706179989	-9.26519008225616	7.61121873677588e-14	6.15039590736885e-10	G	T
MNEc.2.8.2494372.PC	LOC100055979	0.595204180160285	9.26499078707198	7.61765409594097e-14	6.15151145771935e-10	C	A
MNEc.2.20.29694018.PC	LOC100056062	0.67342510976241	9.26423745659563	7.64202892195468e-14	6.16710264380796e-10	G	T
MNEc.2.6.27928552.PC	CECR1	0.538903289371367	9.26095703661142	7.74908573911762e-14	6.24935315598739e-10	G	T
MNEc.2.11.21862137.PC	KRT10	-0.509068839575124	-9.26060711766004	7.7605937926991e-14	6.25448918799068e-10	G	T
MNEc.2.10.21449538.PC	LOC102150861	-0.446067276056775	-9.25881780348046	7.81970881733239e-14	6.29306908836296e-10	C	T
MNEc.2.10.22014485.PC	LOC102150861	-0.446067276056775	-9.25881780348046	7.81970881733239e-14	6.29306908836296e-10	C	T
MNEc.2.24.20815289.PC	LOC100057829	0.731192814960475	9.25837764656886	7.83431971936296e-14	6.29306908836296e-10	G	A
MNEc.2.24.20829949.PC	LOC100057829	0.731192814960475	9.25837764656886	7.83431971936296e-14	6.29306908836296e-10	C	T
MNEc.2.24.20841319.PC	LOC100057829	0.731192814960475	9.25837764656886	7.83431971936296e-14	6.29306908836296e-10	A	C
MNEc.2.16.75405845.PC	PXYLP1	0.65330148446898	9.25693783407447	7.88230549093143e-14	6.31910151669039e-10	T	C
MNEc.2.16.75418728.PC	PXYLP1	0.65330148446898	9.25693783407447	7.88230549093143e-14	6.31910151669039e-10	G	T
MNEc.2.16.75418814.PC	PXYLP1	0.65330148446898	9.25693783407447	7.88230549093143e-14	6.31910151669039e-10	A	G
MNEc.2.16.47589196.PC	VILL	0.539788537147631	9.25238065671974	8.03613788948173e-14	6.41285437156213e-10	C	A
MNEc.2.16.47599661.PC	VILL	0.539788537147631	9.25238065671974	8.03613788948173e-14	6.41285437156213e-10	C	T
MNEc.2.16.47690317.PC	VILL	0.539788537147631	9.25238065671974	8.03613788948173e-14	6.41285437156213e-10	C	T
MNEc.2.16.47706246.PC	VILL	0.539788537147631	9.25238065671974	8.03613788948173e-14	6.41285437156213e-10	C	T
MNEc.2.16.47823631.PC	VILL	0.539788537147631	9.25238065671974	8.03613788948173e-14	6.41285437156213e-10	G	A
MNEc.2.16.47824125.PC	VILL	0.539788537147631	9.25238065671974	8.03613788948173e-14	6.41285437156213e-10	T	C
MNEc.2.16.47828657.PC	VILL	0.539788537147631	9.25238065671974	8.03613788948173e-14	6.41285437156213e-10	T	C
MNEc.2.10.64977166.PC	LOC100072680	0.745373430111664	9.24222951806142	8.38971154076902e-14	6.68623802727219e-10	T	C
MNEc.2.10.64978959.PC	LOC100072680	0.745373430111664	9.24222951806142	8.38971154076902e-14	6.68623802727219e-10	A	G
MNEc.2.6.26584358.PC	PDCD1	-0.513078179606382	-9.24021310069763	8.46178131246534e-14	6.73926112547563e-10	T	C
MNEc.2.10.12359121.PC	LOC100630516	1.31055415568722	9.23938680945651	8.49149324327915e-14	6.75850165208477e-10	C	T
MNEc.2.10.64772182.PC	LOC100072672	1.13665730342837	9.23920315047507	8.49811148605087e-14	6.75934844254589e-10	G	A
MNEc.2.16.47184999.PC	VILL	0.488244131332642	9.23758180307718	8.55676242397818e-14	6.79711394113823e-10	T	G
MNEc.2.16.47191212.PC	VILL	0.488244131332642	9.23758180307718	8.55676242397818e-14	6.79711394113823e-10	A	G
MNEc.2.14.35286386.PC	PCDH12	0.401533256599258	9.23128655223608	8.78836201610059e-14	6.9751816582745e-10	G	A
MNEc.2.9.3311693.PC	LRRCC1	0.473440184758609	9.23102488292997	8.79812364622051e-14	6.9751816582745e-10	A	C
MNEc.2.9.3326819.PC	LRRCC1	0.473440184758609	9.23102488292997	8.79812364622051e-14	6.9751816582745e-10	T	C
MNEc.2.6.8269336.PC	RNF25	0.302677763922652	9.22460001761929	9.04124599166173e-14	7.16173812994148e-10	T	C
MNEc.2.6.28777741.PC	CECR1	0.576206892137472	9.22449680818256	9.04520601962397e-14	7.16173812994148e-10	A	G
MNEc.2.4.7290537.PC	DUS4L	-0.46227358613276	-9.22340837185259	9.08707412309996e-14	7.16691057941431e-10	C	T
MNEc.2.4.7310051.PC	DUS4L	-0.46227358613276	-9.22340837185259	9.08707412309996e-14	7.16691057941431e-10	C	T
MNEc.2.4.7367588.PC	DUS4L	-0.46227358613276	-9.22340837185259	9.08707412309996e-14	7.16691057941431e-10	A	C
MNEc.2.4.7446036.PC	DUS4L	-0.46227358613276	-9.22340837185259	9.08707412309996e-14	7.16691057941431e-10	C	T
MNEc.2.4.7469659.PC	DUS4L	-0.46227358613276	-9.22340837185259	9.08707412309996e-14	7.16691057941431e-10	G	A
MNEc.2.4.7526672.PC	DUS4L	-0.46227358613276	-9.22340837185259	9.08707412309996e-14	7.16691057941431e-10	A	G
MNEc.2.14.44095069.PC	LYRM7	-0.315914636925827	-9.22212185359009	9.13681240099628e-14	7.19681046958633e-10	G	A
MNEc.2.14.44112252.PC	LYRM7	-0.315914636925827	-9.22212185359009	9.13681240099628e-14	7.19681046958633e-10	A	C
MNEc.2.17.7168404.PC	GTF3A	-0.225472047530519	-9.21318034079083	9.49012745097318e-14	7.47027168231365e-10	A	G
MNEc.2.13.39834334.PC	FLYWCH1	0.604313599882652	9.21292064340712	9.50059137875722e-14	7.47367429231536e-10	C	T
MNEc.2.16.39568416.PC	KLHL18	-0.379040682128596	-9.21138495259418	9.56270555745988e-14	7.50797688550857e-10	A	C
MNEc.2.16.39558385.PC	KLHL18	0.379040682128596	9.21138495259418	9.56270555746009e-14	7.50797688550857e-10	A	C
MNEc.2.16.39581178.PC	KLHL18	0.379040682128596	9.21138495259418	9.56270555746009e-14	7.50797688550857e-10	G	A
MNEc.2.20.30548554.PC	LOC106782293	0.436907577978698	9.2073334467843	9.72853859267696e-14	7.63325286836097e-10	G	A
MNEc.2.23.7998597.BIEC2-640467	LOC102147951	0.371988066032177	9.20130668520708	9.98057227827207e-14	7.70914887156517e-10	T	C
MNEc.2.13.39544983.PC	FLYWCH1	0.643090279113237	9.2010530734078	9.99132048784666e-14	7.70914887156517e-10	A	C
MNEc.2.10.4065772.PC	TDRD12	0.455900480689336	9.20066063465753	1.00079751428605e-13	7.70914887156517e-10	G	A
MNEc.2.3.36799723.PC	MANBA	-0.465211009415891	-9.20048797377934	1.00153114905945e-13	7.70914887156517e-10	G	C
MNEc.2.3.36812055.PC	MANBA	-0.465211009415891	-9.20048797377934	1.00153114905945e-13	7.70914887156517e-10	G	A
MNEc.2.3.36840265.BIEC2-777732	MANBA	-0.465211009415891	-9.20048797377934	1.00153114905945e-13	7.70914887156517e-10	C	T
MNEc.2.3.36858878.PC	MANBA	-0.465211009415891	-9.20048797377934	1.00153114905945e-13	7.70914887156517e-10	A	G
MNEc.2.3.36860275.BIEC2-777734	MANBA	-0.465211009415891	-9.20048797377934	1.00153114905945e-13	7.70914887156517e-10	A	G
MNEc.2.3.36867160.PC	MANBA	-0.465211009415891	-9.20048797377934	1.00153114905945e-13	7.70914887156517e-10	C	T
MNEc.2.3.36915324.PC	MANBA	-0.465211009415891	-9.20048797377934	1.00153114905945e-13	7.70914887156517e-10	G	A
MNEc.2.3.36927248.BIEC2-817488	MANBA	-0.465211009415891	-9.20048797377934	1.00153114905945e-13	7.70914887156517e-10	A	G
MNEc.2.3.36973625.PC	MANBA	-0.465211009415891	-9.20048797377934	1.00153114905945e-13	7.70914887156517e-10	T	G
MNEc.2.3.37035024.PC	MANBA	-0.465211009415891	-9.20048797377934	1.00153114905945e-13	7.70914887156517e-10	G	A
MNEc.2.3.37056329.BIEC2-817507	MANBA	-0.465211009415891	-9.20048797377934	1.00153114905945e-13	7.70914887156517e-10	A	G
MNEc.2.3.37057150.PC	MANBA	-0.465211009415891	-9.20048797377934	1.00153114905945e-13	7.70914887156517e-10	G	A
MNEc.2.3.37095687.PC	MANBA	-0.465211009415891	-9.20048797377934	1.00153114905945e-13	7.70914887156517e-10	C	T
MNEc.2.3.37146155.PC	MANBA	-0.465211009415891	-9.20048797377934	1.00153114905945e-13	7.70914887156517e-10	C	A
MNEc.2.3.37171338.PC	MANBA	-0.465211009415891	-9.20048797377934	1.00153114905945e-13	7.70914887156517e-10	C	A
MNEc.2.3.37228387.PC	MANBA	-0.465211009415891	-9.20048797377934	1.00153114905945e-13	7.70914887156517e-10	T	C
MNEc.2.3.37269403.PC	MANBA	-0.465211009415891	-9.20048797377934	1.00153114905945e-13	7.70914887156517e-10	A	G
MNEc.2.3.37287749.PC	MANBA	-0.465211009415891	-9.20048797377934	1.00153114905945e-13	7.70914887156517e-10	T	C
MNEc.2.3.37301241.PC	MANBA	-0.465211009415891	-9.20048797377934	1.00153114905945e-13	7.70914887156517e-10	T	C
MNEc.2.3.37304318.PC	MANBA	-0.465211009415891	-9.20048797377934	1.00153114905945e-13	7.70914887156517e-10	A	G
MNEc.2.3.37318309.PC	MANBA	-0.465211009415891	-9.20048797377934	1.00153114905945e-13	7.70914887156517e-10	C	T
MNEc.2.3.37323437.PC	MANBA	-0.465211009415891	-9.20048797377934	1.00153114905945e-13	7.70914887156517e-10	A	G
MNEc.2.3.37353805.PC	MANBA	-0.465211009415891	-9.20048797377934	1.00153114905945e-13	7.70914887156517e-10	G	A
MNEc.2.3.37369628.PC	MANBA	-0.465211009415891	-9.20048797377934	1.00153114905945e-13	7.70914887156517e-10	C	T
MNEc.2.3.37381668.PC	MANBA	-0.465211009415891	-9.20048797377934	1.00153114905945e-13	7.70914887156517e-10	C	A
MNEc.2.3.37384724.PC	MANBA	-0.465211009415891	-9.20048797377934	1.00153114905945e-13	7.70914887156517e-10	A	C
MNEc.2.3.37433719.PC	MANBA	-0.465211009415891	-9.20048797377934	1.00153114905945e-13	7.70914887156517e-10	C	T
MNEc.2.23.6155206.PC	LOC106782482	-0.839843117344216	-9.19995860908537	1.00378377877294e-13	7.72160418019872e-10	G	A
MNEc.2.10.22303432.PC	LOC102150861	-0.431035407296887	-9.19574951877551	1.02187667122103e-13	7.85344530461967e-10	C	T
MNEc.2.23.8363717.PC	LOC102147951	0.594168066167461	9.19567189889104	1.0222133755621e-13	7.85344530461967e-10	G	A
MNEc.2.18.50733070.PC	DCAF17	-0.259956690958701	-9.19024466066407	1.04603393740114e-13	8.02840487158186e-10	T	A
MNEc.2.9.3581003.PC	LOC106780968	1.36822992667591	9.19018345157751	1.04630573900743e-13	8.02840487158186e-10	A	G
MNEc.2.16.683591.PC	LOC106781775	0.556885511203364	9.18391257311219	1.07453048225659e-13	8.23978072732613e-10	C	T
MNEc.2.X.3409842.PC	PUDP	-0.396414165911485	-9.18208477250042	1.0829000735956e-13	8.29873174781107e-10	C	A
MNEc.2.20.30509415.PC	DDX39B	-0.405919800570007	-9.17761704452154	1.10363425040087e-13	8.44698819051268e-10	T	C
MNEc.2.20.30510519.PC	DDX39B	-0.405919800570007	-9.17761704452154	1.10363425040087e-13	8.44698819051268e-10	G	A
MNEc.2.12.742584.PC	TCP11L1	2.1250270915748	9.17705267516182	1.10628158304173e-13	8.46192835924285e-10	C	T
MNEc.2.1.49717466.PC	RHOBTB1	-0.972111142306552	-9.17521698780761	1.11493650905067e-13	8.52277287055521e-10	T	G
MNEc.2.5.52294972.BIEC2-908897	TTF2	-0.350267115195211	-9.17115833542267	1.13431408705187e-13	8.66545539617977e-10	G	A
MNEc.2.24.21017879.PC	LOC100057829	0.665833502341139	9.17003448081	1.13973925975521e-13	8.69053399342612e-10	C	T
MNEc.2.24.21024001.PC	LOC100057829	0.665833502341139	9.17003448081	1.13973925975521e-13	8.69053399342612e-10	C	G
MNEc.2.24.21031373.PC	LOC100057829	0.665833502341139	9.17003448081	1.13973925975521e-13	8.69053399342612e-10	T	C
MNEc.2.30.10255367.PC	LOC100053461	0.384304954521867	9.16483198395242	1.1651942001167e-13	8.87906508412045e-10	C	T
MNEc.2.11.25815099.PC	SAMD14	-0.325012847166535	-9.16385220626023	1.1700514957632e-13	8.89936121830411e-10	C	T
MNEc.2.11.25832613.PC	SAMD14	-0.325012847166535	-9.16385220626023	1.1700514957632e-13	8.89936121830411e-10	C	T
MNEc.2.11.25851329.PC	SAMD14	-0.325012847166535	-9.16385220626023	1.1700514957632e-13	8.89936121830411e-10	G	A
MNEc.2.1.84283.PC	ZNF717	0.353506816487635	9.16270678232442	1.17575573956439e-13	8.93158297194558e-10	T	G
MNEc.2.1.108984.PC	ZNF717	0.353506816487635	9.16270678232442	1.17575573956439e-13	8.93158297194558e-10	C	A
MNEc.2.25.709867.PC	SPAG8	0.421324874613337	9.16187467445968	1.17991713958023e-13	8.94087061491465e-10	T	C
MNEc.2.25.761071.TBIEC2-686461	SPAG8	0.421324874613337	9.16187467445968	1.17991713958023e-13	8.94087061491465e-10	T	C
MNEc.2.25.778573.PC	SPAG8	0.421324874613337	9.16187467445968	1.17991713958023e-13	8.94087061491465e-10	G	A
MNEc.2.25.847127.PC	SPAG8	0.421324874613337	9.16187467445968	1.17991713958023e-13	8.94087061491465e-10	A	G
MNEc.2.20.24230088.PC	LOC100068433	2.12994622698167	9.15418200273072	1.21909471543121e-13	9.23199186768904e-10	A	G
MNEc.2.7.3991238.PC	SLC25A23	0.366621464314423	9.15287065430217	1.22590216239051e-13	9.27777012946416e-10	A	G
MNEc.2.14.23974678.BIEC2-248708	FAXDC2	0.532706567723482	9.15158605657879	1.23260769754771e-13	9.32272068747392e-10	G	T
MNEc.2.23.8167297.PC	LOC102147951	0.634678932658321	9.15020228321128	1.23987207655995e-13	9.37183954765884e-10	A	G
MNEc.2.11.5609279.BIEC2-135938	CYGB	-0.353515019687525	-9.14744885932856	1.25445463506525e-13	9.46442936734054e-10	C	T
MNEc.2.11.5621888.PC	CYGB	-0.353515019687525	-9.14744885932856	1.25445463506525e-13	9.46442936734054e-10	A	G
MNEc.2.11.5625105.PC	CYGB	-0.353515019687525	-9.14744885932856	1.25445463506525e-13	9.46442936734054e-10	A	C
MNEc.2.15.8310429.PC	LOC106781720	-0.389407357019251	-9.14626555242675	1.26077432824983e-13	9.50621578168553e-10	T	C
MNEc.2.9.3527912.PC	LOC106780968	1.676396534057	9.13957440446968	1.29711513412694e-13	9.7681205664152e-10	G	T
MNEc.2.9.3602946.PC	LOC106780968	1.676396534057	9.13957440446968	1.29711513412694e-13	9.7681205664152e-10	G	A
MNEc.2.1.39329362.PC	LOC100630780	0.354956660373632	9.13832482958635	1.30401728735823e-13	9.80795970521751e-10	A	G
MNEc.2.1.39331499.BIEC2-18063	LOC100630780	-0.354956660373632	-9.13832482958635	1.30401728735823e-13	9.80795970521751e-10	A	G
MNEc.2.5.30656080.PC	LOC100057335	0.723945800846348	9.13766964229775	1.30765098449428e-13	9.82921506669775e-10	T	C
MNEc.2.21.57252300.PC	CEP72	0.589595933042036	9.13487053724916	1.32328962892992e-13	9.90394474861082e-10	G	A
MNEc.2.21.57263382.PC	CEP72	0.589595933042036	9.13487053724916	1.32328962892992e-13	9.90394474861082e-10	A	G
MNEc.2.21.57278611.PC	CEP72	0.589595933042036	9.13487053724916	1.32328962892992e-13	9.90394474861082e-10	G	A
MNEc.2.21.57292281.PC	CEP72	0.589595933042036	9.13487053724916	1.32328962892992e-13	9.90394474861082e-10	T	C
MNEc.2.21.57299370.PC	CEP72	0.589595933042036	9.13487053724916	1.32328962892992e-13	9.90394474861082e-10	T	C
MNEc.2.21.57306899.PC	CEP72	0.589595933042036	9.13487053724916	1.32328962892992e-13	9.90394474861082e-10	A	G
MNEc.2.21.57353581.PC	CEP72	0.589595933042036	9.13487053724916	1.32328962892992e-13	9.90394474861082e-10	A	G
MNEc.2.20.28818350.PC	LOC100056062	0.579451973326394	9.1341275550204	1.32747208495576e-13	9.92914117363474e-10	A	G
MNEc.2.16.73902190.PC	MRPS22	0.619668187808965	9.12751537064115	1.36528270100981e-13	1.02056819125938e-09	T	C
MNEc.2.25.518473.PC	CA9	-0.410011767117311	-9.1267077173845	1.36997452005571e-13	1.02156540386201e-09	C	T
MNEc.2.25.541785.PC	CA9	-0.410011767117311	-9.1267077173845	1.36997452005571e-13	1.02156540386201e-09	C	T
MNEc.2.25.685621.PC	CA9	-0.410011767117311	-9.1267077173845	1.36997452005571e-13	1.02156540386201e-09	C	T
MNEc.2.25.692195.PC	CA9	-0.410011767117311	-9.1267077173845	1.36997452005571e-13	1.02156540386201e-09	C	T
MNEc.2.30.12218817.PC	LOC100050174	0.240238619116229	9.12603940676432	1.37386909046152e-13	1.02384216082751e-09	G	A
MNEc.2.22.20347390.PC	LOC100067561	1.10487831207496	9.12474481738893	1.38144489789233e-13	1.02885780353075e-09	A	G
MNEc.2.8.65165825.PC	HAUS1	-0.223790600969372	-9.12425598489323	1.38431637794508e-13	1.0297360070422e-09	A	C
MNEc.2.8.65174653.PC	HAUS1	-0.223790600969372	-9.12425598489323	1.38431637794508e-13	1.0297360070422e-09	C	T
MNEc.2.22.20663771.PC	LOC100067361	1.2937293422054	9.12102949511615	1.40341998463692e-13	1.04267173437476e-09	C	T
MNEc.2.22.20688052.PC	LOC100067361	1.2937293422054	9.12102949511615	1.40341998463692e-13	1.04267173437476e-09	T	C
MNEc.2.24.21505596.BIEC2-639056	LOC102150687	-0.423539607302415	-9.12050700867473	1.40653832804092e-13	1.04435093262856e-09	C	T
MNEc.2.25.270689.PC	CA9	-0.412050742940251	-9.11544952869032	1.43708416631328e-13	1.06638050680235e-09	A	T
MNEc.2.23.5778838.PC	LOC102150619	-0.507460933128932	-9.11375214941481	1.44748424701367e-13	1.07344329165414e-09	G	A
MNEc.2.1.75641947.PC	GNG4	-0.346333781605733	-9.1104604662535	1.46786840773021e-13	1.0875771865702e-09	A	C
MNEc.2.13.41210594.PC	HN1L	-0.428457592924469	-9.11024316451552	1.46922415886152e-13	1.0875771865702e-09	T	C
MNEc.2.13.41214337.PC	HN1L	-0.428457592924469	-9.11024316451552	1.46922415886152e-13	1.0875771865702e-09	C	T
MNEc.2.20.30915697.PC	MHCB3	1.31796758688772	9.10666858222728	1.49170711901626e-13	1.09982289826963e-09	T	G
MNEc.2.25.31935719.PC	TBC1D13	0.307019164617263	9.10579020030122	1.49728444959235e-13	1.09982289826963e-09	G	A
MNEc.2.25.31942768.PC	TBC1D13	0.307019164617263	9.10579020030122	1.49728444959235e-13	1.09982289826963e-09	C	T
MNEc.2.25.31947022.PC	TBC1D13	0.307019164617263	9.10579020030122	1.49728444959235e-13	1.09982289826963e-09	C	T
MNEc.2.25.31951113.BIEC2-669644	TBC1D13	0.307019164617263	9.10579020030122	1.49728444959235e-13	1.09982289826963e-09	A	C
MNEc.2.25.31953107.PC	TBC1D13	0.307019164617263	9.10579020030122	1.49728444959235e-13	1.09982289826963e-09	G	A
MNEc.2.14.23939780.BIEC2-248695	FAXDC2	0.511067877432224	9.10528741650904	1.50048630425201e-13	1.09982289826963e-09	T	C
MNEc.2.14.23948180.PC	FAXDC2	0.511067877432224	9.10528741650904	1.50048630425201e-13	1.09982289826963e-09	T	C
MNEc.2.14.23949363.PC	FAXDC2	0.511067877432224	9.10528741650904	1.50048630425201e-13	1.09982289826963e-09	C	T
MNEc.2.13.39391276.PC	FLYWCH1	0.617985248233487	9.1047616130176	1.50384209771162e-13	1.09982289826963e-09	G	T
MNEc.2.13.39401782.PC	FLYWCH1	0.617985248233487	9.1047616130176	1.50384209771162e-13	1.09982289826963e-09	T	C
MNEc.2.13.39427922.PC	FLYWCH1	0.617985248233487	9.1047616130176	1.50384209771162e-13	1.09982289826963e-09	A	G
MNEc.2.13.39448603.PC	FLYWCH1	0.617985248233487	9.1047616130176	1.50384209771162e-13	1.09982289826963e-09	G	A
MNEc.2.13.39491829.PC	FLYWCH1	0.617985248233487	9.1047616130176	1.50384209771162e-13	1.09982289826963e-09	A	C
MNEc.2.13.39518404.BIEC2-235696	FLYWCH1	0.617985248233487	9.1047616130176	1.50384209771162e-13	1.09982289826963e-09	C	T
MNEc.2.13.39519281.PC	FLYWCH1	0.617985248233487	9.1047616130176	1.50384209771162e-13	1.09982289826963e-09	C	T
MNEc.2.13.39536382.PC	FLYWCH1	0.617985248233487	9.1047616130176	1.50384209771162e-13	1.09982289826963e-09	A	G
MNEc.2.13.39554198.PC	FLYWCH1	0.617985248233487	9.1047616130176	1.50384209771162e-13	1.09982289826963e-09	T	G
MNEc.2.13.39573291.BIEC2-235706	FLYWCH1	0.617985248233487	9.1047616130176	1.50384209771162e-13	1.09982289826963e-09	T	C
MNEc.2.13.39822777.PC	FLYWCH1	0.617985248233487	9.1047616130176	1.50384209771162e-13	1.09982289826963e-09	G	A
MNEc.2.1.50732813.PC	RHOBTB1	-1.03055298518048	-9.09852690863381	1.54421162301988e-13	1.12799106944182e-09	A	C
MNEc.2.1.50736342.PC	RHOBTB1	-1.03055298518048	-9.09852690863381	1.54421162301988e-13	1.12799106944182e-09	A	G
MNEc.2.21.57482540.PC	CEP72	0.592612073013671	9.09594812146741	1.56122518429362e-13	1.13973474974456e-09	T	C
MNEc.2.18.50785107.PC	LOC100063657	-0.632983102574264	-9.09217110246444	1.58648387103153e-13	1.15537419143114e-09	C	T
MNEc.2.18.50788635.PC	LOC100063657	-0.632983102574264	-9.09217110246444	1.58648387103153e-13	1.15537419143114e-09	G	A
MNEc.2.18.50790849.PC	LOC100063657	-0.632983102574264	-9.09217110246444	1.58648387103153e-13	1.15537419143114e-09	T	C
MNEc.2.18.50813966.PC	LOC100063657	-0.632983102574264	-9.09217110246444	1.58648387103153e-13	1.15537419143114e-09	A	G
MNEc.2.11.41689815.PC	LOC100072001	1.01632930647177	9.09189523315345	1.58834471292632e-13	1.15537419143114e-09	G	A
MNEc.2.11.41717316.PC	LOC100072001	1.01632930647177	9.09189523315345	1.58834471292632e-13	1.15537419143114e-09	G	A
MNEc.2.20.26697907.PC	ZSCAN9	-0.362338028771534	-9.09063764846345	1.59685535590856e-13	1.16087101291788e-09	T	G
MNEc.2.12.1029198.PC	TCP11L1	1.84903440725643	9.08857999593733	1.61087912961254e-13	1.17036677642226e-09	A	G
MNEc.2.20.32625208.PC	LOC100146181	1.0043552822195	9.08766698328582	1.61714118158273e-13	1.17421537832026e-09	G	A
MNEc.2.11.25853382.PC	SAMD14	-0.33045941074312	-9.08311910209119	1.64869903274266e-13	1.19002929944435e-09	A	G
MNEc.2.11.25856570.PC	SAMD14	-0.33045941074312	-9.08311910209119	1.64869903274266e-13	1.19002929944435e-09	G	T
MNEc.2.11.25868257.PC	SAMD14	-0.33045941074312	-9.08311910209119	1.64869903274266e-13	1.19002929944435e-09	C	T
MNEc.2.11.25868816.PC	SAMD14	-0.33045941074312	-9.08311910209119	1.64869903274266e-13	1.19002929944435e-09	A	C
MNEc.2.11.25869795.PC	SAMD14	-0.33045941074312	-9.08311910209119	1.64869903274266e-13	1.19002929944435e-09	A	G
MNEc.2.11.25885647.PC	SAMD14	-0.33045941074312	-9.08311910209119	1.64869903274266e-13	1.19002929944435e-09	A	G
MNEc.2.11.25897597.PC	SAMD14	-0.33045941074312	-9.08311910209119	1.64869903274266e-13	1.19002929944435e-09	A	G
MNEc.2.11.25898018.PC	SAMD14	-0.33045941074312	-9.08311910209119	1.64869903274266e-13	1.19002929944435e-09	C	T
MNEc.2.11.25907619.PC	SAMD14	-0.33045941074312	-9.08311910209119	1.64869903274266e-13	1.19002929944435e-09	C	A
MNEc.2.11.25909215.BIEC2-145249	SAMD14	-0.33045941074312	-9.08311910209119	1.64869903274266e-13	1.19002929944435e-09	C	T
MNEc.2.23.36755506.BIEC2-623933	CNTLN	-0.460466668709879	-9.0819258766209	1.65708060991334e-13	1.19395463894845e-09	A	G
MNEc.2.23.36755719.PC	CNTLN	-0.460466668709879	-9.0819258766209	1.65708060991334e-13	1.19395463894845e-09	C	T
MNEc.2.23.36762177.PC	CNTLN	-0.460466668709879	-9.0819258766209	1.65708060991334e-13	1.19395463894845e-09	T	C
MNEc.2.30.10162723.PC	LOC100053461	-0.371104804579963	-9.08133180229181	1.66126948271932e-13	1.19626452481105e-09	A	C
MNEc.2.30.10270161.PC	LOC100053461	0.395973718478501	9.07975323187558	1.67245178099688e-13	1.20360460052316e-09	A	G
MNEc.2.13.41754516.PC	RPUSD1	0.252781896008714	9.07852052935788	1.68123646110422e-13	1.20635962451286e-09	A	G
MNEc.2.13.41756424.PC	RPUSD1	0.252781896008714	9.07852052935788	1.68123646110422e-13	1.20635962451286e-09	C	T
MNEc.2.13.41805847.PC	RPUSD1	0.252781896008714	9.07852052935788	1.68123646110422e-13	1.20635962451286e-09	T	G
MNEc.2.13.41844056.PC	RPUSD1	0.252781896008714	9.07852052935788	1.68123646110422e-13	1.20635962451286e-09	G	A
MNEc.2.13.41854652.BIEC2-236118	RPUSD1	0.252781896008714	9.07852052935788	1.68123646110422e-13	1.20635962451286e-09	A	G
MNEc.2.16.74057469.PC	MRPS22	0.820681862447182	9.0758656130706	1.70031376667422e-13	1.21932946925567e-09	C	T
MNEc.2.4.102186215.PC	LOC100147160	-0.590698451061503	-9.06244509436769	1.80012182730408e-13	1.29014360313037e-09	A	C
MNEc.2.21.3627220.PC	CERS1	0.375369365440504	9.05624285907372	1.84821178638267e-13	1.31699059714542e-09	C	T
MNEc.2.21.23985964.PC	OXCT1	-0.358499732111967	-9.05594320341905	1.85056755360471e-13	1.31699059714542e-09	A	G
MNEc.2.21.23994467.PC	OXCT1	-0.358499732111967	-9.05594320341905	1.85056755360471e-13	1.31699059714542e-09	G	T
MNEc.2.21.23997277.PC	OXCT1	-0.358499732111967	-9.05594320341905	1.85056755360471e-13	1.31699059714542e-09	C	A
MNEc.2.21.24013294.PC	OXCT1	-0.358499732111967	-9.05594320341905	1.85056755360471e-13	1.31699059714542e-09	A	G
MNEc.2.21.24013499.PC	OXCT1	-0.358499732111967	-9.05594320341905	1.85056755360471e-13	1.31699059714542e-09	A	G
MNEc.2.21.24014078.PC	OXCT1	-0.358499732111967	-9.05594320341905	1.85056755360471e-13	1.31699059714542e-09	G	A
MNEc.2.21.24040884.PC	OXCT1	-0.358499732111967	-9.05594320341905	1.85056755360471e-13	1.31699059714542e-09	T	C
MNEc.2.21.24049203.PC	OXCT1	-0.358499732111967	-9.05594320341905	1.85056755360471e-13	1.31699059714542e-09	T	G
MNEc.2.21.24067759.PC	OXCT1	-0.358499732111967	-9.05594320341905	1.85056755360471e-13	1.31699059714542e-09	T	C
MNEc.2.21.24078690.PC	OXCT1	-0.358499732111967	-9.05594320341905	1.85056755360471e-13	1.31699059714542e-09	G	A
MNEc.2.21.24098092.PC	OXCT1	-0.358499732111967	-9.05594320341905	1.85056755360471e-13	1.31699059714542e-09	A	C
MNEc.2.10.17532433.PC	KPTN	-0.395305041539567	-9.05496035154952	1.85831547147278e-13	1.31711285602025e-09	C	T
MNEc.2.10.17532536.PC	KPTN	-0.395305041539567	-9.05496035154952	1.85831547147278e-13	1.31711285602025e-09	C	T
MNEc.2.10.17535194.PC	KPTN	-0.395305041539567	-9.05496035154952	1.85831547147278e-13	1.31711285602025e-09	C	T
MNEc.2.10.17546467.PC	KPTN	-0.395305041539567	-9.05496035154952	1.85831547147278e-13	1.31711285602025e-09	C	T
MNEc.2.10.17547490.PC	KPTN	-0.395305041539567	-9.05496035154952	1.85831547147278e-13	1.31711285602025e-09	C	T
MNEc.2.10.17543081.BIEC2-105878	KPTN	0.395305041539567	9.05496035154951	1.85831547147279e-13	1.31711285602025e-09	G	A
MNEc.2.10.17548985.PC	KPTN	0.395305041539567	9.05496035154951	1.85831547147279e-13	1.31711285602025e-09	G	A
MNEc.2.6.28149742.PC	CECR1	0.550673203792685	9.05404665942368	1.86554736022636e-13	1.3173567663873e-09	C	T
MNEc.2.6.28152702.PC	CECR1	0.550673203792685	9.05404665942368	1.86554736022636e-13	1.3173567663873e-09	C	A
MNEc.2.6.28166604.PC	CECR1	0.550673203792685	9.05404665942368	1.86554736022636e-13	1.3173567663873e-09	G	A
MNEc.2.13.41714000.PC	LOC100067178	0.642498039418337	9.05382328780853	1.86731963788752e-13	1.3173567663873e-09	C	A
MNEc.2.13.41714710.PC	LOC100067178	0.642498039418337	9.05382328780853	1.86731963788752e-13	1.3173567663873e-09	T	C
MNEc.2.13.41728517.PC	LOC100067178	0.642498039418337	9.05382328780853	1.86731963788752e-13	1.3173567663873e-09	G	C
MNEc.2.13.41728724.PC	LOC100067178	0.642498039418337	9.05382328780853	1.86731963788752e-13	1.3173567663873e-09	A	G
MNEc.2.13.41782382.PC	LOC100067178	0.642498039418337	9.05382328780853	1.86731963788752e-13	1.3173567663873e-09	G	A
MNEc.2.10.22405452.PC	LOC102150861	-0.427940583927753	-9.05291268626594	1.87456202516839e-13	1.32169992333195e-09	A	G
MNEc.2.5.34707072.BIEC2-901538	LOC102148180	-0.942510305801191	-9.04986125692676	1.89903719952594e-13	1.33277924277878e-09	C	T
MNEc.2.5.34723568.PC	LOC102148180	-0.942510305801191	-9.04986125692676	1.89903719952594e-13	1.33277924277878e-09	C	A
MNEc.2.5.34762971.PC	LOC102148180	-0.942510305801191	-9.04986125692676	1.89903719952594e-13	1.33277924277878e-09	G	A
MNEc.2.5.34777369.PC	LOC102148180	-0.942510305801191	-9.04986125692676	1.89903719952594e-13	1.33277924277878e-09	T	C
MNEc.2.5.34817851.BIEC2-901554	LOC102148180	-0.942510305801191	-9.04986125692676	1.89903719952594e-13	1.33277924277878e-09	A	G
MNEc.2.5.34826099.PC	LOC102148180	-0.942510305801191	-9.04986125692676	1.89903719952594e-13	1.33277924277878e-09	A	C
MNEc.2.5.34842601.PC	LOC102148180	-0.942510305801191	-9.04986125692676	1.89903719952594e-13	1.33277924277878e-09	A	C
MNEc.2.5.34868905.PC	LOC102148180	-0.942510305801191	-9.04986125692676	1.89903719952594e-13	1.33277924277878e-09	G	A
MNEc.2.3.17034989.PC	LOC100629739	0.364340587804648	9.04966012158383	1.90066169185272e-13	1.33315051178756e-09	G	A
MNEc.2.22.27386047.PC	TLDC2	0.765134404064037	9.04636894290786	1.92744202889861e-13	1.33576682923602e-09	G	A
MNEc.2.22.27446353.PC	TLDC2	0.765134404064037	9.04636894290786	1.92744202889861e-13	1.33576682923602e-09	T	C
MNEc.2.22.27457472.PC	TLDC2	0.765134404064037	9.04636894290786	1.92744202889861e-13	1.33576682923602e-09	T	C
MNEc.2.22.27459828.PC	TLDC2	0.765134404064037	9.04636894290786	1.92744202889861e-13	1.33576682923602e-09	C	T
MNEc.2.22.27460952.PC	TLDC2	0.765134404064037	9.04636894290786	1.92744202889861e-13	1.33576682923602e-09	C	T
MNEc.2.22.27464752.PC	TLDC2	0.765134404064037	9.04636894290786	1.92744202889861e-13	1.33576682923602e-09	G	A
MNEc.2.22.27480236.PC	TLDC2	0.765134404064037	9.04636894290786	1.92744202889861e-13	1.33576682923602e-09	C	T
MNEc.2.22.27481097.PC	TLDC2	0.765134404064037	9.04636894290786	1.92744202889861e-13	1.33576682923602e-09	C	T
MNEc.2.22.27487039.PC	TLDC2	0.765134404064037	9.04636894290786	1.92744202889861e-13	1.33576682923602e-09	T	C
MNEc.2.22.27491029.PC	TLDC2	0.765134404064037	9.04636894290786	1.92744202889861e-13	1.33576682923602e-09	T	C
MNEc.2.22.27491451.PC	TLDC2	0.765134404064037	9.04636894290786	1.92744202889861e-13	1.33576682923602e-09	C	T
MNEc.2.22.27495709.PC	TLDC2	0.765134404064037	9.04636894290786	1.92744202889861e-13	1.33576682923602e-09	C	A
MNEc.2.22.27516594.PC	TLDC2	0.765134404064037	9.04636894290786	1.92744202889861e-13	1.33576682923602e-09	C	T
MNEc.2.22.27526470.PC	TLDC2	0.765134404064037	9.04636894290786	1.92744202889861e-13	1.33576682923602e-09	T	C
MNEc.2.22.27545433.PC	TLDC2	0.765134404064037	9.04636894290786	1.92744202889861e-13	1.33576682923602e-09	C	T
MNEc.2.22.27579845.PC	TLDC2	0.765134404064037	9.04636894290786	1.92744202889861e-13	1.33576682923602e-09	A	G
MNEc.2.22.27584276.BIEC2-620107	TLDC2	0.765134404064037	9.04636894290786	1.92744202889861e-13	1.33576682923602e-09	G	A
MNEc.2.22.27616443.PC	TLDC2	0.765134404064037	9.04636894290786	1.92744202889861e-13	1.33576682923602e-09	T	C
MNEc.2.22.27620954.PC	TLDC2	0.765134404064037	9.04636894290786	1.92744202889861e-13	1.33576682923602e-09	T	G
MNEc.2.22.27627037.PC	TLDC2	0.765134404064037	9.04636894290786	1.92744202889861e-13	1.33576682923602e-09	A	C
MNEc.2.22.27649488.PC	TLDC2	0.765134404064037	9.04636894290786	1.92744202889861e-13	1.33576682923602e-09	A	C
MNEc.2.10.64902483.PC	LOC100072672	1.16151139074104	9.04548663724159	1.93468542931025e-13	1.34002358037788e-09	T	G
MNEc.2.3.24180966.PC	LDHD	-0.351853615759731	-9.04001259150751	1.98023914091422e-13	1.36846005751101e-09	G	T
MNEc.2.3.24188482.PC	LDHD	-0.351853615759731	-9.04001259150751	1.98023914091422e-13	1.36846005751101e-09	T	C
MNEc.2.3.24197800.PC	LDHD	-0.351853615759731	-9.04001259150751	1.98023914091422e-13	1.36846005751101e-09	G	A
MNEc.2.3.24226294.BIEC2-814054	LDHD	-0.351853615759731	-9.04001259150751	1.98023914091422e-13	1.36846005751101e-09	G	A
MNEc.2.20.30098608.PC	LOC100054536	0.452655879863328	9.03966786150612	1.98314362870036e-13	1.36968943626115e-09	C	G
MNEc.2.5.35935789.PC	LOC102148180	-0.700875878715166	-9.0389686064233	1.98904825464407e-13	1.37298833779846e-09	T	C
MNEc.2.13.39843263.PC	FLYWCH1	0.596672142932146	9.03871053951802	1.99123186375106e-13	1.37371643390625e-09	T	C
MNEc.2.5.35079925.PC	LOC102148180	-1.09396657190791	-9.03747438984707	2.0017247983723e-13	1.38017291712524e-09	C	T
MNEc.2.25.629757.PC	CA9	-0.41040448350653	-9.03695907679064	2.00611533462304e-13	1.38241691700286e-09	T	C
MNEc.2.7.77688688.BIEC2-1007522	RIC3	0.592467527473705	9.03524593025675	2.02078108206776e-13	1.38890316295359e-09	C	T
MNEc.2.20.29478334.PC	LOC100051657	0.739399136640655	9.03506040765659	2.02237572241179e-13	1.38890316295359e-09	C	G
MNEc.2.20.29490723.PC	LOC100051657	0.739399136640655	9.03506040765659	2.02237572241179e-13	1.38890316295359e-09	C	T
MNEc.2.20.29510125.PC	LOC100051657	0.739399136640655	9.03506040765659	2.02237572241179e-13	1.38890316295359e-09	A	G
MNEc.2.20.29530657.PC	LOC100051657	0.739399136640655	9.03506040765659	2.02237572241179e-13	1.38890316295359e-09	A	G
MNEc.2.20.29561764.PC	LOC100051657	0.739399136640655	9.03506040765659	2.02237572241179e-13	1.38890316295359e-09	G	T
MNEc.2.21.10601341.PC	LOC106782358	0.628621768455486	9.0334509224312	2.03626293315278e-13	1.39765171399626e-09	C	T
MNEc.2.1.50256482.PC	RHOBTB1	-0.857699330389128	-9.03086202910274	2.05880164814603e-13	1.41232528071952e-09	G	A
MNEc.2.6.28398220.PC	CECR1	0.477905525315444	9.02881635095084	2.07678790757866e-13	1.4238611167157e-09	T	C
MNEc.2.8.55672482.PC	ZNF397	0.481007940769275	9.0282955659238	2.08139191577473e-13	1.42621415777984e-09	T	C
MNEc.2.24.21429498.PC	TGFB3	1.93867798105028	9.02752814497551	2.0881949653606e-13	1.43007053263927e-09	A	G
MNEc.2.23.4042836.BIEC2-606421	LOC106782456	0.403071781919458	9.02470257338454	2.11343582945033e-13	1.44572922107962e-09	T	C
MNEc.2.23.4057364.PC	LOC106782456	0.403071781919458	9.02470257338454	2.11343582945033e-13	1.44572922107962e-09	G	T
MNEc.2.10.64978219.PC	LOC100072672	1.50894358144346	9.02291543420766	2.12955801981795e-13	1.45593945721759e-09	C	T
MNEc.2.20.4708284.PC	LOC102150724	1.03406384418998	9.02202964087214	2.13759459996508e-13	1.46061334922558e-09	C	T
MNEc.2.14.34927411.PC	PCDH12	-0.385610960847305	-9.02178133605799	2.13985285752204e-13	1.46133589702879e-09	T	G
MNEc.2.13.39776967.PC	PKMYT1	0.280118927205752	9.01974859627946	2.15843016470528e-13	1.47319589459989e-09	C	T
MNEc.2.16.69773183.PC	CEP63	0.455793923752551	9.01717831646345	2.18215169727681e-13	1.48771779981584e-09	T	C
MNEc.2.16.69783988.PC	CEP63	0.455793923752551	9.01717831646345	2.18215169727681e-13	1.48771779981584e-09	T	C
MNEc.2.1.184259698.PC	ATL1	-0.248861291006064	-9.01676709894371	2.18597106554175e-13	1.4894872702807e-09	T	C
MNEc.2.9.82719476.PC	LOC102148229	0.319214021103153	9.01563634171376	2.19650806471998e-13	1.49582948994739e-09	T	C
MNEc.2.8.72159748.PC	C8H18orf54	0.488441427496886	9.00949924210396	2.25459120779914e-13	1.53014580204082e-09	A	G
MNEc.2.8.72191296.PC	C8H18orf54	0.488441427496886	9.00949924210396	2.25459120779914e-13	1.53014580204082e-09	A	G
MNEc.2.11.25974312.PC	SAMD14	-0.316227776733595	-9.00912160931979	2.25821509511362e-13	1.53014580204082e-09	C	T
MNEc.2.11.25981408.PC	SAMD14	-0.316227776733595	-9.00912160931979	2.25821509511362e-13	1.53014580204082e-09	G	A
MNEc.2.11.26014153.PC	SAMD14	-0.316227776733595	-9.00912160931979	2.25821509511362e-13	1.53014580204082e-09	G	T
MNEc.2.11.26025659.PC	SAMD14	-0.316227776733595	-9.00912160931979	2.25821509511362e-13	1.53014580204082e-09	T	C
MNEc.2.11.26048606.PC	SAMD14	-0.316227776733595	-9.00912160931979	2.25821509511362e-13	1.53014580204082e-09	A	C
MNEc.2.11.26059925.PC	SAMD14	-0.316227776733595	-9.00912160931979	2.25821509511362e-13	1.53014580204082e-09	G	T
MNEc.2.11.26060518.PC	SAMD14	-0.316227776733595	-9.00912160931979	2.25821509511362e-13	1.53014580204082e-09	T	C
MNEc.2.29.8854748.PC	LOC102150641	0.298100347518921	9.00867251226856	2.26253237790633e-13	1.53221802512158e-09	C	T
MNEc.2.3.24478336.PC	LDHD	-0.378434391879743	-9.00491211726492	2.29900819194149e-13	1.55605403009376e-09	G	A
MNEc.2.20.30494826.PC	LOC100054254	0.404756663131118	8.99988163734369	2.34872718822362e-13	1.58882203044081e-09	T	C
MNEc.2.10.17595785.PC	KPTN	0.422219194558869	8.99522067796168	2.39575543172367e-13	1.61883509132591e-09	C	T
MNEc.2.10.17595889.PC	KPTN	0.422219194558869	8.99522067796168	2.39575543172367e-13	1.61883509132591e-09	G	T
MNEc.2.11.37630946.PC	LOC100071627	-0.352282167290122	-8.99119951487094	2.43708595417837e-13	1.64584867197771e-09	A	G
MNEc.2.29.28036050.PC	ANKRD16	-0.332022142774282	-8.98983795023602	2.45124180627949e-13	1.65449046866413e-09	A	C
MNEc.2.13.10971877.PC	TBL2	-0.367210166955122	-8.98684424954083	2.48265706176216e-13	1.67476563611328e-09	G	T
MNEc.2.15.51538550.PC	EPCAM	-1.61315402736407	-8.98286945630635	2.52499216297399e-13	1.69942410255272e-09	C	T
MNEc.2.5.81647870.PC	ADGRL2	0.873849055035335	8.98159656483867	2.5387019685367e-13	1.69942410255272e-09	A	G
MNEc.2.29.28007350.PC	ANKRD16	-0.325482534066887	-8.98159297369626	2.5387407526486e-13	1.69942410255272e-09	G	A
MNEc.2.29.28024588.PC	ANKRD16	-0.325482534066887	-8.98159297369626	2.5387407526486e-13	1.69942410255272e-09	T	G
MNEc.2.29.28007067.PC	ANKRD16	0.325482534066887	8.98159297369625	2.53874075264865e-13	1.69942410255272e-09	T	C
MNEc.2.24.20913311.PC	LOC100057829	0.804908621005458	8.98159110280749	2.53876095836467e-13	1.69942410255272e-09	A	G
MNEc.2.24.20915411.PC	LOC100057829	0.804908621005458	8.98159110280749	2.53876095836467e-13	1.69942410255272e-09	G	A
MNEc.2.24.20918259.PC	LOC100057829	0.804908621005458	8.98159110280749	2.53876095836467e-13	1.69942410255272e-09	A	G
MNEc.2.24.20931141.PC	LOC100057829	0.804908621005458	8.98159110280749	2.53876095836467e-13	1.69942410255272e-09	C	A
MNEc.2.24.20947706.PC	LOC100057829	0.804908621005458	8.98159110280749	2.53876095836467e-13	1.69942410255272e-09	G	A
MNEc.2.24.20952163.PC	LOC100057829	0.804908621005458	8.98159110280749	2.53876095836467e-13	1.69942410255272e-09	G	T
MNEc.2.24.20956554.PC	LOC100057829	0.804908621005458	8.98159110280749	2.53876095836467e-13	1.69942410255272e-09	A	C
MNEc.2.24.20969901.PC	LOC100057829	0.804908621005458	8.98159110280749	2.53876095836467e-13	1.69942410255272e-09	T	C
MNEc.2.24.21066891.PC	LOC100057829	0.804908621005458	8.98159110280749	2.53876095836467e-13	1.69942410255272e-09	G	T
MNEc.2.20.30521380.PC	LOC106782293	0.570673227310224	8.9771244106431	2.58746400775601e-13	1.73107330696927e-09	G	C
MNEc.2.11.41837083.PC	LOC100072001	0.834557854212052	8.97394761024449	2.62267139443608e-13	1.7536637822749e-09	G	T
MNEc.2.X.4077096.PC	PUDP	-0.368599008869493	-8.97155648702502	2.64948774915801e-13	1.77062181754523e-09	C	T
MNEc.2.11.5592352.PC	CYGB	-0.348214085704834	-8.97105928084935	2.65509831745015e-13	1.77339743590875e-09	T	C
MNEc.2.25.919846.PC	CA9	-0.390580873379565	-8.96934215071212	2.67456647050178e-13	1.78542071170225e-09	G	A
MNEc.2.18.50581485.PC	DCAF17	-0.251451097389699	-8.9663446843545	2.70889405697425e-13	1.78677345268639e-09	A	G
MNEc.2.18.50657496.PC	DCAF17	-0.251451097389699	-8.9663446843545	2.70889405697425e-13	1.78677345268639e-09	T	C
MNEc.2.18.50670698.PC	DCAF17	-0.251451097389699	-8.9663446843545	2.70889405697425e-13	1.78677345268639e-09	C	T
MNEc.2.18.50684541.PC	DCAF17	-0.251451097389699	-8.9663446843545	2.70889405697425e-13	1.78677345268639e-09	C	T
MNEc.2.18.50761532.PC	DCAF17	-0.251451097389699	-8.9663446843545	2.70889405697425e-13	1.78677345268639e-09	A	G
MNEc.2.18.50852600.PC	DCAF17	-0.251451097389699	-8.9663446843545	2.70889405697425e-13	1.78677345268639e-09	A	G
MNEc.2.18.50856839.PC	DCAF17	-0.251451097389699	-8.9663446843545	2.70889405697425e-13	1.78677345268639e-09	C	T
MNEc.2.18.50866165.PC	DCAF17	-0.251451097389699	-8.9663446843545	2.70889405697425e-13	1.78677345268639e-09	A	G
MNEc.2.18.50903145.PC	DCAF17	-0.251451097389699	-8.9663446843545	2.70889405697425e-13	1.78677345268639e-09	A	C
MNEc.2.18.50910661.PC	DCAF17	-0.251451097389699	-8.9663446843545	2.70889405697425e-13	1.78677345268639e-09	A	G
MNEc.2.18.50919630.PC	DCAF17	-0.251451097389699	-8.9663446843545	2.70889405697425e-13	1.78677345268639e-09	G	A
MNEc.2.18.50943942.PC	DCAF17	-0.251451097389699	-8.9663446843545	2.70889405697425e-13	1.78677345268639e-09	C	A
MNEc.2.18.50955186.PC	DCAF17	-0.251451097389699	-8.9663446843545	2.70889405697425e-13	1.78677345268639e-09	A	G
MNEc.2.18.50962682.CUHSNP00150583	DCAF17	-0.251451097389699	-8.9663446843545	2.70889405697425e-13	1.78677345268639e-09	C	T
MNEc.2.18.50975274.PC	DCAF17	-0.251451097389699	-8.9663446843545	2.70889405697425e-13	1.78677345268639e-09	G	T
MNEc.2.18.50991267.PC	DCAF17	-0.251451097389699	-8.9663446843545	2.70889405697425e-13	1.78677345268639e-09	A	G
MNEc.2.18.51002303.PC	DCAF17	-0.251451097389699	-8.9663446843545	2.70889405697425e-13	1.78677345268639e-09	T	C
MNEc.2.18.51049996.PC	DCAF17	-0.251451097389699	-8.9663446843545	2.70889405697425e-13	1.78677345268639e-09	A	G
MNEc.2.18.51055771.PC	DCAF17	-0.251451097389699	-8.9663446843545	2.70889405697425e-13	1.78677345268639e-09	T	C
MNEc.2.18.51073968.PC	DCAF17	-0.251451097389699	-8.9663446843545	2.70889405697425e-13	1.78677345268639e-09	T	C
MNEc.2.18.51089993.BIEC2-412484	DCAF17	-0.251451097389699	-8.9663446843545	2.70889405697425e-13	1.78677345268639e-09	A	G
MNEc.2.18.51108425.PC	DCAF17	-0.251451097389699	-8.9663446843545	2.70889405697425e-13	1.78677345268639e-09	T	C
MNEc.2.1.145882441.PC	EPB42	0.538648293026476	8.96060699784311	2.77583965903844e-13	1.82993861222631e-09	A	G
MNEc.2.6.28788217.PC	CECR1	0.568162070187091	8.95819354907218	2.80449213964442e-13	1.84782642299183e-09	A	C
MNEc.2.11.5677284.PC	CYGB	-0.350090623838959	-8.95764573206675	2.81103699381279e-13	1.85013530764476e-09	C	A
MNEc.2.11.5682448.PC	CYGB	-0.350090623838959	-8.95764573206675	2.81103699381279e-13	1.85013530764476e-09	A	G
MNEc.2.6.75498307.PC	XRCC6BP1	0.223042382059327	8.95622244066593	2.82811291445009e-13	1.85663791437015e-09	C	A
MNEc.2.23.5789509.PC	LOC106782482	-0.79705210602081	-8.95602407984337	2.83050098540074e-13	1.85663791437015e-09	C	T
MNEc.2.1.91511143.PC	LOC100068061	-0.569965398261903	-8.95588771682108	2.83214383534569e-13	1.85663791437015e-09	A	G
MNEc.2.1.91518067.PC	LOC100068061	-0.569965398261903	-8.95588771682108	2.83214383534569e-13	1.85663791437015e-09	G	A
MNEc.2.1.91534338.PC	LOC100068061	-0.569965398261903	-8.95588771682108	2.83214383534569e-13	1.85663791437015e-09	T	C
MNEc.2.1.91569438.PC	LOC100068061	-0.569965398261903	-8.95588771682108	2.83214383534569e-13	1.85663791437015e-09	C	T
MNEc.2.1.91577344.PC	LOC100068061	-0.569965398261903	-8.95588771682108	2.83214383534569e-13	1.85663791437015e-09	C	T
MNEc.2.30.12494671.PC	LOC100050174	-0.224770321396571	-8.95552344370271	2.83653714728189e-13	1.85663791437015e-09	A	G
MNEc.2.16.856651.PC	LOC106781775	0.646672313266648	8.95492235436752	2.84380151740109e-13	1.85663791437015e-09	C	T
MNEc.2.16.911022.PC	LOC106781775	0.646672313266648	8.95492235436752	2.84380151740109e-13	1.85663791437015e-09	G	T
MNEc.2.16.928841.PC	LOC106781775	0.646672313266648	8.95492235436752	2.84380151740109e-13	1.85663791437015e-09	G	T
MNEc.2.16.929825.PC	LOC106781775	0.646672313266648	8.95492235436752	2.84380151740109e-13	1.85663791437015e-09	A	C
MNEc.2.16.971845.PC	LOC106781775	0.646672313266648	8.95492235436752	2.84380151740109e-13	1.85663791437015e-09	C	T
MNEc.2.16.1001810.PC	LOC106781775	0.646672313266648	8.95492235436752	2.84380151740109e-13	1.85663791437015e-09	T	G
MNEc.2.16.1156872.PC	LOC106781775	0.646672313266648	8.95492235436752	2.84380151740109e-13	1.85663791437015e-09	G	A
MNEc.2.14.35215011.PC	PCDH12	0.396655153060614	8.95285484948466	2.86893067740183e-13	1.87203972201033e-09	G	A
MNEc.2.20.32630879.PC	LOC100146181	0.985248752911121	8.95249483371568	2.87332912639701e-13	1.87390503091593e-09	T	G
MNEc.2.30.12233384.PC	LOC100050174	0.233678044030486	8.95204206146859	2.87887041202234e-13	1.87651326856393e-09	A	G
MNEc.2.X.10338363.PC	ZRSR2	-0.376030734897524	-8.95152178085326	2.8852511292083e-13	1.87758339356027e-09	A	C
MNEc.2.7.71985599.PC	LOC102150987	-0.321096477492107	-8.9514669755746	2.88592408527017e-13	1.87758339356027e-09	C	T
MNEc.2.11.2817640.PC	GAA	-0.714660327310001	-8.95146322767159	2.88597011165721e-13	1.87758339356027e-09	C	T
MNEc.2.13.22417620.PC	ZKSCAN2	0.306370315758865	8.9514051381398	2.88668357831642e-13	1.87758339356027e-09	A	G
MNEc.2.X.9465914.UKUL4224	OFD1	0.594338747615656	8.95108010788708	2.89067892448821e-13	1.87917771274605e-09	T	C
MNEc.2.16.69289320.PC	CEP63	-0.402032682502134	-8.94976396091143	2.90691403958324e-13	1.88872293214327e-09	A	G
MNEc.2.9.3510573.BIEC2-1128690	LOC106780968	1.33047758157415	8.94616731948102	2.95174740797531e-13	1.916829326869e-09	C	T
MNEc.2.8.1872989.PC	LOC100065759	-0.499663542272998	-8.94412600595729	2.97750066978122e-13	1.93252195751591e-09	A	G
MNEc.2.13.41716905.PC	LOC100067178	0.650215216191966	8.93972269317444	3.03382232897789e-13	1.96538953916096e-09	C	T
MNEc.2.10.14898063.PC	ZNF404	0.226703461980897	8.93953738076904	3.03621588508422e-13	1.96538953916096e-09	A	G
MNEc.2.10.14899388.PC	ZNF404	0.226703461980897	8.93953738076904	3.03621588508422e-13	1.96538953916096e-09	G	A
MNEc.2.10.14899842.PC	ZNF404	0.226703461980897	8.93953738076904	3.03621588508422e-13	1.96538953916096e-09	C	A
MNEc.2.10.14900090.PC	ZNF404	-0.226703461980897	-8.93953738076903	3.03621588508431e-13	1.96538953916096e-09	C	T
MNEc.2.13.11239534.PC	WBSCR22	0.144646083508259	8.93614920526647	3.08031382440534e-13	1.99287477808769e-09	A	C
MNEc.2.1.38672758.PC	LOC100630780	-0.364087476461415	-8.93267029991485	3.12626060835648e-13	2.02152632239495e-09	T	G
MNEc.2.1.50126570.PC	RHOBTB1	-0.946323619960225	-8.92995013661903	3.1626644553437e-13	2.04397998576226e-09	A	C
MNEc.2.11.5609379.PC	CYGB	-0.354383980992477	-8.92845897930436	3.18280051538332e-13	2.05590178018966e-09	C	A
MNEc.2.14.44196279.PC	LYRM7	-0.305602897942541	-8.92224001413823	3.26817385460196e-13	2.10546019253404e-09	G	A
MNEc.2.14.44244432.PC	LYRM7	-0.305602897942541	-8.92224001413823	3.26817385460196e-13	2.10546019253404e-09	T	C
MNEc.2.14.44245963.PC	LYRM7	-0.305602897942541	-8.92224001413823	3.26817385460196e-13	2.10546019253404e-09	G	A
MNEc.2.14.44271287.BIEC2-257529	LYRM7	-0.305602897942541	-8.92224001413823	3.26817385460196e-13	2.10546019253404e-09	G	T
MNEc.2.14.44309530.PC	LYRM7	-0.305602897942541	-8.92224001413823	3.26817385460196e-13	2.10546019253404e-09	G	A
MNEc.2.29.12262326.BIEC2-753680	KIAA1217	-0.808810457181146	-8.91755326195413	3.33402627911932e-13	2.14674794489721e-09	A	G
MNEc.2.19.30370167.PC	ATP13A4	1.65697882468803	8.91691952940124	3.34303217197994e-13	2.15140844267093e-09	G	A
MNEc.2.24.19817042.PC	ACOT6	-0.325302432841133	-8.91559719639682	3.36190225738475e-13	2.16173623900322e-09	C	T
MNEc.2.23.49574014.PC	LOC106782471	-0.395149736004538	-8.91554613616622	3.36263303855595e-13	2.16173623900322e-09	A	G
MNEc.2.15.8207361.PC	LOC106781720	-0.38800503988846	-8.91417136527551	3.3823689064582e-13	2.17327577933364e-09	C	T
MNEc.2.11.37748275.PC	LOC100071627	0.351163389731392	8.90904043162259	3.45705787502759e-13	2.21892262547165e-09	T	C
MNEc.2.11.37765358.PC	LOC100071627	-0.351163389731392	-8.90904043162259	3.45705787502759e-13	2.21892262547165e-09	T	C
MNEc.2.20.31199184.PC	DDX39B	-0.397596889072011	-8.90873737341532	3.46152071129281e-13	2.22061589895729e-09	C	T
MNEc.2.20.31286200.PC	DDX39B	-0.403883923532812	-8.90570210767009	3.506537753299e-13	2.24615588650596e-09	A	G
MNEc.2.4.27302230.PC	PCLO	1.12761583124459	8.90569599097944	3.50662906175596e-13	2.24615588650596e-09	C	T
MNEc.2.23.8372852.PC	LOC102147951	0.498453992803591	8.90567985880318	3.50686989035265e-13	2.24615588650596e-09	C	T
MNEc.2.2.36859194.PC	ARHGEF19	-0.368227350189183	-8.90070187528191	3.58198078348879e-13	2.29064772391335e-09	A	G
MNEc.2.2.36859606.PC	ARHGEF19	0.368227350189183	8.90070187528191	3.58198078348879e-13	2.29064772391335e-09	G	A
MNEc.2.2.36864331.BIEC2-471737	ARHGEF19	0.368227350189183	8.90070187528191	3.58198078348879e-13	2.29064772391335e-09	T	C
MNEc.2.23.8126081.PC	LOC102147951	-0.44216345189834	-8.89986422484971	3.59477729636999e-13	2.29762362112767e-09	T	G
MNEc.2.14.44335090.BIEC2-257538	LYRM7	-0.302130084833123	-8.8990554908	3.60717552593528e-13	2.30433776300843e-09	C	T
MNEc.2.13.39440425.PC	PKMYT1	0.295510784556457	8.89711563247108	3.63708929791074e-13	2.31979407550802e-09	C	T
MNEc.2.13.39504557.PC	PKMYT1	0.295510784556457	8.89711563247108	3.63708929791074e-13	2.31979407550802e-09	T	C
MNEc.2.13.39529862.PC	PKMYT1	0.295510784556457	8.89711563247108	3.63708929791074e-13	2.31979407550802e-09	A	G
MNEc.2.28.30636280.PC	BPIFC	1.04295296938078	8.89698164956767	3.63916454808362e-13	2.31990182200129e-09	A	G
MNEc.2.5.95878299.PC	RAVER2	0.435809458924224	8.89682632078581	3.6415719079886e-13	2.32022105879562e-09	A	G
MNEc.2.14.44125585.PC	LYRM7	-0.307475148245367	-8.89235061798306	3.71162817985936e-13	2.3636197904381e-09	T	C
MNEc.2.6.28047334.PC	CECR1	0.506917869097248	8.89133020129437	3.7277884510884e-13	2.37266930528045e-09	A	G
MNEc.2.4.102082973.PC	LOC100147160	0.537409082064217	8.88999041988806	3.74911358603597e-13	2.38499498211113e-09	A	G
MNEc.2.8.65159078.PC	HAUS1	-0.226641561987147	-8.88948579352735	3.75717731547475e-13	2.38887595680077e-09	G	A
MNEc.2.6.38234708.PC	LY49F	0.563346702029137	8.88930764660545	3.76002818140999e-13	2.38944018352702e-09	T	G
MNEc.2.11.41951314.PC	LOC100072001	0.942646966672946	8.88385731633578	3.84830474801786e-13	2.44426220920932e-09	T	C
MNEc.2.20.29532884.PC	LOC100051657	0.845875700178638	8.87390693022434	4.01485812510815e-13	2.53680895192656e-09	T	A
MNEc.2.20.29543827.PC	LOC100051657	0.845875700178638	8.87390693022434	4.01485812510815e-13	2.53680895192656e-09	T	C
MNEc.2.20.29552987.PC	LOC100051657	0.845875700178638	8.87390693022434	4.01485812510815e-13	2.53680895192656e-09	T	G
MNEc.2.20.29554226.PC	LOC100051657	0.845875700178638	8.87390693022434	4.01485812510815e-13	2.53680895192656e-09	A	G
MNEc.2.20.29556296.PC	LOC100051657	0.845875700178638	8.87390693022434	4.01485812510815e-13	2.53680895192656e-09	T	C
MNEc.2.20.29558670.PC	LOC100051657	0.845875700178638	8.87390693022434	4.01485812510815e-13	2.53680895192656e-09	T	C
MNEc.2.20.29571626.PC	LOC100051657	0.845875700178638	8.87390693022434	4.01485812510815e-13	2.53680895192656e-09	T	C
MNEc.2.20.29571781.PC	LOC100051657	0.845875700178638	8.87390693022434	4.01485812510815e-13	2.53680895192656e-09	T	C
MNEc.2.20.29583788.PC	LOC100051657	0.845875700178638	8.87390693022434	4.01485812510815e-13	2.53680895192656e-09	A	G
MNEc.2.20.29586949.PC	LOC100051657	0.845875700178638	8.87390693022434	4.01485812510815e-13	2.53680895192656e-09	A	G
MNEc.2.13.9234424.PC	IFT22	-0.359472267636567	-8.87336161900819	4.02419173225888e-13	2.54138692452871e-09	T	C
MNEc.2.13.39361860.PC	PKMYT1	0.288020607079146	8.87282549001636	4.03338937073367e-13	2.54587432480362e-09	A	G
MNEc.2.13.39356662.PC	FLYWCH1	0.586313533292732	8.87165257172773	4.05358505648461e-13	2.55433715792311e-09	T	C
MNEc.2.13.41714000.PC	RPUSD1	0.252778221775998	8.8713164784805	4.05939067283964e-13	2.55433715792311e-09	C	A
MNEc.2.13.41714710.PC	RPUSD1	0.252778221775998	8.8713164784805	4.05939067283964e-13	2.55433715792311e-09	T	C
MNEc.2.13.41728517.PC	RPUSD1	0.252778221775998	8.8713164784805	4.05939067283964e-13	2.55433715792311e-09	G	C
MNEc.2.13.41728724.PC	RPUSD1	0.252778221775998	8.8713164784805	4.05939067283964e-13	2.55433715792311e-09	A	G
MNEc.2.13.41782382.PC	RPUSD1	0.252778221775998	8.8713164784805	4.05939067283964e-13	2.55433715792311e-09	G	A
MNEc.2.X.13900404.PC	PHKA2	-0.392877610446321	-8.87053833971367	4.07286410111341e-13	2.56016766204994e-09	C	T
MNEc.2.X.13910543.PC	PHKA2	-0.392877610446321	-8.87053833971367	4.07286410111341e-13	2.56016766204994e-09	G	A
MNEc.2.10.14866569.PC	ZNF404	0.230818879241038	8.86992420010264	4.08352952371946e-13	2.56268978562512e-09	G	A
MNEc.2.3.37813462.BIEC2-777860	MANBA	-0.494233983138373	-8.86943540800427	4.09203810164338e-13	2.56268978562512e-09	A	G
MNEc.2.7.3949025.PC	SLC25A23	0.357077263683134	8.86933873423145	4.09372303933095e-13	2.56268978562512e-09	A	C
MNEc.2.7.3953042.PC	SLC25A23	0.357077263683134	8.86933873423145	4.09372303933095e-13	2.56268978562512e-09	C	T
MNEc.2.7.3953226.PC	SLC25A23	0.357077263683134	8.86933873423145	4.09372303933095e-13	2.56268978562512e-09	T	C
MNEc.2.7.3959963.PC	SLC25A23	0.357077263683134	8.86933873423145	4.09372303933095e-13	2.56268978562512e-09	G	A
MNEc.2.7.3970945.PC	SLC25A23	0.357077263683134	8.86933873423145	4.09372303933095e-13	2.56268978562512e-09	G	A
MNEc.2.7.3974715.PC	SLC25A23	0.357077263683134	8.86933873423145	4.09372303933095e-13	2.56268978562512e-09	A	C
MNEc.2.10.22267075.PC	LOC102150861	0.403301841584001	8.86866562035815	4.1054741006655e-13	2.56872464461418e-09	A	C
MNEc.2.22.20731786.PC	LOC100067561	0.955796281999221	8.86715113052746	4.13203742351539e-13	2.5840163164764e-09	T	C
MNEc.2.11.5580454.PC	CYGB	0.339909629036991	8.86691024605604	4.13627825018266e-13	2.58533982487024e-09	A	G
MNEc.2.21.57285753.PC	CEP72	0.574056503527707	8.86513986442803	4.16758032651134e-13	2.60356765803233e-09	C	T
MNEc.2.22.20663771.PC	LOC100053159	0.6098244628856	8.85963451737994	4.26644502912537e-13	2.66259666880703e-09	C	T
MNEc.2.22.20688052.PC	LOC100053159	0.6098244628856	8.85963451737994	4.26644502912537e-13	2.66259666880703e-09	T	C
MNEc.2.24.20950487.PC	LOC102150687	-0.417813707685651	-8.85891637786935	4.27951341815134e-13	2.66938345500301e-09	A	G
MNEc.2.6.27942115.PC	CECR1	0.519894184577837	8.85756621734724	4.30419173396636e-13	2.6792836182326e-09	A	G
MNEc.2.6.27955651.PC	CECR1	0.519894184577837	8.85756621734724	4.30419173396636e-13	2.6792836182326e-09	A	G
MNEc.2.6.27973235.PC	CECR1	0.519894184577837	8.85756621734724	4.30419173396636e-13	2.6792836182326e-09	C	T
MNEc.2.6.28025875.PC	CECR1	0.519894184577837	8.85756621734724	4.30419173396636e-13	2.6792836182326e-09	A	G
MNEc.2.20.31221182.PC	LOC106782293	0.437253804194868	8.85395336921526	4.37093111896232e-13	2.69362603962839e-09	A	G
MNEc.2.20.31223024.PC	LOC106782293	0.437253804194868	8.85395336921526	4.37093111896232e-13	2.69362603962839e-09	A	G
MNEc.2.20.31236216.PC	LOC106782293	0.437253804194868	8.85395336921526	4.37093111896232e-13	2.69362603962839e-09	C	T
MNEc.2.11.25775267.PC	SAMD14	-0.324712830554762	-8.85336097891457	4.38197273972864e-13	2.69362603962839e-09	C	T
MNEc.2.11.25790177.BIEC2-152717	SAMD14	-0.324712830554762	-8.85336097891457	4.38197273972864e-13	2.69362603962839e-09	A	G
MNEc.2.11.25792654.PC	SAMD14	-0.324712830554762	-8.85336097891457	4.38197273972864e-13	2.69362603962839e-09	A	G
MNEc.2.11.25810128.PC	SAMD14	-0.324712830554762	-8.85336097891457	4.38197273972864e-13	2.69362603962839e-09	C	T
MNEc.2.5.35501718.PC	LOC102148180	-0.650255158878213	-8.85245196873666	4.39897023789261e-13	2.69362603962839e-09	G	A
MNEc.2.25.442760.PC	CA9	-0.408852443423	-8.85142367287119	4.41827789415148e-13	2.69362603962839e-09	A	G
MNEc.2.25.450348.PC	CA9	-0.408852443423	-8.85142367287119	4.41827789415148e-13	2.69362603962839e-09	A	G
MNEc.2.25.451842.PC	CA9	-0.408852443423	-8.85142367287119	4.41827789415148e-13	2.69362603962839e-09	C	T
MNEc.2.25.477164.PC	CA9	-0.408852443423	-8.85142367287119	4.41827789415148e-13	2.69362603962839e-09	G	A
MNEc.2.25.538509.PC	CA9	-0.408852443423	-8.85142367287119	4.41827789415148e-13	2.69362603962839e-09	T	C
MNEc.2.25.558797.PC	CA9	-0.408852443423	-8.85142367287119	4.41827789415148e-13	2.69362603962839e-09	G	A
MNEc.2.25.565784.PC	CA9	-0.408852443423	-8.85142367287119	4.41827789415148e-13	2.69362603962839e-09	C	T
MNEc.2.25.572828.PC	CA9	-0.408852443423	-8.85142367287119	4.41827789415148e-13	2.69362603962839e-09	C	T
MNEc.2.25.574222.PC	CA9	-0.408852443423	-8.85142367287119	4.41827789415148e-13	2.69362603962839e-09	C	T
MNEc.2.25.585805.PC	CA9	-0.408852443423	-8.85142367287119	4.41827789415148e-13	2.69362603962839e-09	A	G
MNEc.2.25.586761.PC	CA9	-0.408852443423	-8.85142367287119	4.41827789415148e-13	2.69362603962839e-09	C	T
MNEc.2.25.593607.BIEC2-653379	CA9	-0.408852443423	-8.85142367287119	4.41827789415148e-13	2.69362603962839e-09	G	A
MNEc.2.25.596401.PC	CA9	-0.408852443423	-8.85142367287119	4.41827789415148e-13	2.69362603962839e-09	A	G
MNEc.2.25.602940.PC	CA9	-0.408852443423	-8.85142367287119	4.41827789415148e-13	2.69362603962839e-09	G	A
MNEc.2.25.615674.PC	CA9	-0.408852443423	-8.85142367287119	4.41827789415148e-13	2.69362603962839e-09	G	C
MNEc.2.25.622301.PC	CA9	-0.408852443423	-8.85142367287119	4.41827789415148e-13	2.69362603962839e-09	G	A
MNEc.2.25.635242.PC	CA9	-0.408852443423	-8.85142367287119	4.41827789415148e-13	2.69362603962839e-09	C	T
MNEc.2.25.644299.BIEC2-653384	CA9	-0.408852443423	-8.85142367287119	4.41827789415148e-13	2.69362603962839e-09	A	G
MNEc.2.25.652105.PC	CA9	-0.408852443423	-8.85142367287119	4.41827789415148e-13	2.69362603962839e-09	G	A
MNEc.2.25.653159.PC	CA9	-0.408852443423	-8.85142367287119	4.41827789415148e-13	2.69362603962839e-09	A	G
MNEc.2.25.664821.PC	CA9	-0.408852443423	-8.85142367287119	4.41827789415148e-13	2.69362603962839e-09	A	C
MNEc.2.25.665120.PC	CA9	-0.408852443423	-8.85142367287119	4.41827789415148e-13	2.69362603962839e-09	G	A
MNEc.2.25.682355.PC	CA9	-0.408852443423	-8.85142367287119	4.41827789415148e-13	2.69362603962839e-09	A	G
MNEc.2.25.688082.PC	CA9	-0.408852443423	-8.85142367287119	4.41827789415148e-13	2.69362603962839e-09	T	G
MNEc.2.25.692418.PC	CA9	-0.408852443423	-8.85142367287119	4.41827789415148e-13	2.69362603962839e-09	G	A
MNEc.2.1.184199874.PC	ATL1	-0.246274625410081	-8.85096930823209	4.42683623490234e-13	2.69362603962839e-09	G	T
MNEc.2.1.184233074.BIEC2-90672	ATL1	-0.246274625410081	-8.85096930823209	4.42683623490234e-13	2.69362603962839e-09	G	A
MNEc.2.1.184269169.PC	ATL1	-0.246274625410081	-8.85096930823209	4.42683623490234e-13	2.69362603962839e-09	G	A
MNEc.2.1.184300810.PC	ATL1	-0.246274625410081	-8.85096930823209	4.42683623490234e-13	2.69362603962839e-09	T	C
MNEc.2.1.184664036.BIEC2-90928	ATL1	-0.246274625410081	-8.85096930823209	4.42683623490234e-13	2.69362603962839e-09	C	T
MNEc.2.1.184210512.PC	ATL1	0.246274625410081	8.85096930823208	4.42683623490238e-13	2.69362603962839e-09	C	T
MNEc.2.1.184219469.PC	ATL1	0.246274625410081	8.85096930823208	4.42683623490238e-13	2.69362603962839e-09	G	A
MNEc.2.1.184276800.PC	ATL1	0.246274625410081	8.85096930823208	4.42683623490238e-13	2.69362603962839e-09	T	C
MNEc.2.1.184344272.PC	ATL1	0.246274625410081	8.85096930823208	4.42683623490238e-13	2.69362603962839e-09	A	G
MNEc.2.1.184576280.PC	ATL1	0.246274625410081	8.85096930823208	4.42683623490238e-13	2.69362603962839e-09	C	T
MNEc.2.1.184614182.BIEC2-90901	ATL1	0.246274625410081	8.85096930823208	4.42683623490238e-13	2.69362603962839e-09	C	T
[truncated: 174,994 more rows]
