# Supplementary material for: eQTL discovery and their association with severe equine asthma in European Warmblood horses
Source: BMC Genomics. 2018 Aug 2;19:581. doi: 10.1186/s12864-018-4938-9 (PMC6090848; doi:10.1186/s12864-018-4938-9)
Supplement: Supplementary file 1 — Figure S1. Minimum D-statistics determine mean read count cutoffs. Figure S2. PCA plots of normalized variance stabilized RNAseq counts after KS test filter. Figure S3. PCA plots of 1,056,195 SNP genotypes and colored by cohort. Figure S4. Matrix eQTL histograms and QQ-plots for all p-values for all cis and trans eQTL analyses using tag SNPs for the MCK1 treatment. Figure S5. Low confidence cis eQTLs. Figure S6. Joint modeling with eQTLBMA with possible overestimation of shared eQTLs across all PBMC treatments. Figure S7. Distance between eSNPs with the lowest FDR values per gene is small. Figure S8.. Enrichment of SNPs in trans regulatory hotspots genome wide. Figure S9. GWAS for RAO. Figure S10. Loss of DEXI gene expression regulation in HDE. Figure S11. Cis trans eQTL plot for all eQTLs for treatment HDE9. Table S1. High confidence additive linear cis eQTLs from the MCK treatment. Table S2. Low confidence additive linear cis eQTLs from the MCK treatment. Table S3. High confidence additive linear trans eQTLs from the MCK treatment. Table S4. Low confidence additive linear trans eQTLs from the MCK treatment. Table S5. High confidence additive linear cis eQTLs from the LPS treatment. Table S6. Low confidence additive linear cis eQTLs from the LPS treatment. Table S7. High confidence additive linear trans eQTLs from the LPS treatment. Table S8. Low confidence additive linear trans eQTLs from the LPS treatment. Table S9. High confidence additive linear cis eQTLs from the RCA treatment. Table S10. Low confidence additive linear cis eQTLs from the RCA treatment. Table S11. High confidence additive linear trans eQTLs from the RCA treatment. The eQTLs reported are limited to one eQTL per gene, representing the eSNP with the lowest FDR value for each gene. Table S12. Low confidence additive linear trans eQTLs from the RCA treatment. Table S13. High confidence additive linear cis eQTLs from the HDE treatment. Table S14. Low confidence additive linear cis eQTLs from the HDE [file 12864_2018_4938_MOESM1_ESM.zip › S25_Table.out.csv]

SNP	gene	beta	t-stat	p-value	FDR	Ref	Alt
MNEc.2.12.23937282.PC	LOC100053834	-2.9746045939119	-36.9029855498383	1.42806945617933e-51	1.66507914628108e-44	G	C
MNEc.2.15.17627598.PC	THNSL2	2.01037608914921	34.2893890797644	3.3775931237669e-49	1.96907785215609e-42	A	C
MNEc.2.8.68816360.PC	SKA1	2.0057757631515	27.3209042172078	5.25284720373853e-42	2.04154550506391e-35	G	A
MNEc.2.16.73862900.PC	MRPS22	1.10214368398058	26.4658918144249	5.07146779043795e-41	9.85525741570794e-35	G	A
MNEc.2.16.73879816.PC	MRPS22	1.10214368398058	26.4658918144249	5.07146779043795e-41	9.85525741570794e-35	C	T
MNEc.2.16.73889913.PC	MRPS22	1.10214368398058	26.4658918144249	5.07146779043795e-41	9.85525741570794e-35	G	A
MNEc.2.15.17611343.BIEC2-292153	THNSL2	2.16290411857462	23.031489330703	8.55724579395973e-37	1.24718124348486e-30	G	A
MNEc.2.15.17884455.PC	THNSL2	2.16290411857462	23.031489330703	8.55724579395973e-37	1.24718124348486e-30	G	A
MNEc.2.15.17619703.PC	THNSL2	2.07019890300838	22.9357572552541	1.13992786061368e-36	1.47679566888135e-30	A	G
MNEc.2.15.17648828.BIEC2-292203	THNSL2	1.96339988517755	22.2175134045516	1.00865096634888e-35	1.17605182484407e-29	A	C
MNEc.2.15.17591640.PC	THNSL2	1.82432706276704	19.1548392638909	2.01389334157239e-31	2.13466304672345e-25	A	G
MNEc.2.15.17748742.PC	THNSL2	2.04304892569782	18.4978800764479	1.93093724839424e-30	1.32435614230454e-24	A	G
MNEc.2.15.17755412.PC	THNSL2	2.04304892569782	18.4978800764479	1.93093724839424e-30	1.32435614230454e-24	A	C
MNEc.2.15.17796431.PC	THNSL2	2.04304892569782	18.4978800764479	1.93093724839424e-30	1.32435614230454e-24	A	G
MNEc.2.15.17815830.PC	THNSL2	2.04304892569782	18.4978800764479	1.93093724839424e-30	1.32435614230454e-24	A	G
MNEc.2.15.17823611.PC	THNSL2	2.04304892569782	18.4978800764479	1.93093724839424e-30	1.32435614230454e-24	C	T
MNEc.2.15.17841306.PC	THNSL2	2.04304892569782	18.4978800764479	1.93093724839424e-30	1.32435614230454e-24	T	C
MNEc.2.11.21800988.PC	KRT23	-0.689775925990435	-18.2197832472758	5.10515443630043e-30	2.97621595141824e-24	T	G
MNEc.2.11.21836632.PC	KRT23	-0.689775925990435	-18.2197832472758	5.10515443630043e-30	2.97621595141824e-24	G	A
MNEc.2.11.21838537.PC	KRT23	-0.689775925990435	-18.2197832472758	5.10515443630043e-30	2.97621595141824e-24	C	T
MNEc.2.8.55648948.PC	ZNF397	0.615894254048645	17.8498960483809	1.88737383526188e-29	8.22075306838172e-24	T	G
MNEc.2.8.55658212.PC	ZNF397	0.615894254048645	17.8498960483809	1.88737383526188e-29	8.22075306838172e-24	G	A
MNEc.2.8.55672237.PC	ZNF397	0.615894254048645	17.8498960483809	1.88737383526188e-29	8.22075306838172e-24	C	T
MNEc.2.1.50396050.PC	RHOBTB1	-1.0351577743975	-17.837259651096	1.97416788816997e-29	8.22075306838172e-24	C	T
MNEc.2.1.50401206.PC	RHOBTB1	-1.0351577743975	-17.837259651096	1.97416788816997e-29	8.22075306838172e-24	G	A
MNEc.2.1.50407676.PC	RHOBTB1	-1.0351577743975	-17.837259651096	1.97416788816997e-29	8.22075306838172e-24	T	C
MNEc.2.1.50453765.BIEC2-22745	RHOBTB1	-1.0351577743975	-17.837259651096	1.97416788816997e-29	8.22075306838172e-24	G	A
MNEc.2.1.50482954.PC	RHOBTB1	-1.0351577743975	-17.837259651096	1.97416788816997e-29	8.22075306838172e-24	A	G
MNEc.2.10.12532284.PC	LOC100630516	-1.83614311151557	-17.7793754381753	2.42625354457817e-29	9.75492054044636e-24	T	G
MNEc.2.10.24080540.PC	KIR-ILTA	2.15659114378397	17.6269078977622	4.18470423756266e-29	1.62640636494006e-23	C	A
MNEc.2.20.4674272.PC	LOC102150724	-1.36505016910727	-17.5222972349948	6.09258303321258e-29	2.21991849549313e-23	A	G
MNEc.2.20.4704065.PC	LOC102150724	-1.36505016910727	-17.5222972349948	6.09258303321258e-29	2.21991849549313e-23	C	T
MNEc.2.20.31151862.PC	DDX39B	-0.515823336056191	-17.2909962114772	1.40468060893057e-28	4.96305626260545e-23	A	G
MNEc.2.20.31149502.BIEC2-529450	DDX39B	-0.523883540332299	-17.1277562993336	2.54290405741727e-28	7.41234345899233e-23	T	C
MNEc.2.20.31149940.PC	DDX39B	-0.523883540332299	-17.1277562993336	2.54290405741727e-28	7.41234345899233e-23	A	C
MNEc.2.20.31150487.PC	DDX39B	-0.523883540332299	-17.1277562993336	2.54290405741727e-28	7.41234345899233e-23	C	T
MNEc.2.20.31151044.PC	DDX39B	-0.523883540332299	-17.1277562993336	2.54290405741727e-28	7.41234345899233e-23	T	C
MNEc.2.20.31151159.PC	DDX39B	-0.523883540332299	-17.1277562993336	2.54290405741727e-28	7.41234345899233e-23	G	A
MNEc.2.20.31151198.PC	DDX39B	-0.523883540332299	-17.1277562993336	2.54290405741727e-28	7.41234345899233e-23	C	T
MNEc.2.20.31156474.PC	DDX39B	-0.523883540332299	-17.1277562993336	2.54290405741727e-28	7.41234345899233e-23	C	T
MNEc.2.23.6149579.PC	LOC106782482	-0.937484803608691	-16.7817734968213	9.04436906945177e-28	2.57205333817079e-22	G	A
MNEc.2.25.38465188.PC	LOC100147680	0.617011972008034	16.7047720248182	1.20199057771704e-27	3.18517969124297e-22	G	C
MNEc.2.25.38508248.PC	LOC100147680	0.617011972008034	16.7047720248182	1.20199057771704e-27	3.18517969124297e-22	G	A
MNEc.2.25.38508913.PC	LOC100147680	0.617011972008034	16.7047720248182	1.20199057771704e-27	3.18517969124297e-22	G	T
MNEc.2.4.27774964.PC	PCLO	1.30158292941559	16.6831542477655	1.30207923955488e-27	3.3003890233816e-22	C	T
MNEc.2.4.27838942.PC	PCLO	1.30158292941559	16.6831542477655	1.30207923955488e-27	3.3003890233816e-22	A	G
MNEc.2.1.50498931.PC	RHOBTB1	-1.05077315363397	-16.6546982714907	1.44677314331041e-27	3.5891212611005e-22	G	A
MNEc.2.15.51719787.PC	EPCAM	-1.68854136839026	-16.4026600079165	3.69536205501964e-27	8.61732637603571e-22	T	G
MNEc.2.15.51721893.PC	EPCAM	-1.68854136839026	-16.4026600079165	3.69536205501964e-27	8.61732637603571e-22	C	T
MNEc.2.15.51715555.PC	EPCAM	1.68854136839025	16.4026600079165	3.69536205502022e-27	8.61732637603571e-22	G	A
MNEc.2.25.38652580.PC	LOC100147680	0.608952258367996	16.0611864028507	1.33344770369857e-26	2.7276376933117e-21	T	C
MNEc.2.25.38658243.PC	LOC100147680	0.608952258367996	16.0611864028507	1.33344770369857e-26	2.7276376933117e-21	G	A
MNEc.2.25.38665461.PC	LOC100147680	0.608952258367996	16.0611864028507	1.33344770369857e-26	2.7276376933117e-21	T	C
MNEc.2.25.38670635.PC	LOC100147680	0.608952258367996	16.0611864028507	1.33344770369857e-26	2.7276376933117e-21	G	A
MNEc.2.25.38705680.PC	LOC100147680	0.608952258367996	16.0611864028507	1.33344770369857e-26	2.7276376933117e-21	A	G
MNEc.2.25.38728608.PC	LOC100147680	0.608952258367996	16.0611864028507	1.33344770369857e-26	2.7276376933117e-21	A	C
MNEc.2.25.38745814.PC	LOC100147680	0.608952258367996	16.0611864028507	1.33344770369857e-26	2.7276376933117e-21	G	A
MNEc.2.10.17526122.PC	KPTN	-0.454463477347327	-15.8702296424304	2.75062949193163e-26	5.43582710275087e-21	T	C
MNEc.2.10.17540689.PC	KPTN	-0.454463477347327	-15.8702296424304	2.75062949193163e-26	5.43582710275087e-21	T	C
MNEc.2.20.4573482.BIEC2-513805	LOC102150724	-1.34706058646672	-15.7816474580189	3.854666077612e-26	7.49067686441581e-21	G	A
MNEc.2.10.21589377.PC	LOC100065404	0.41136180867203	15.6462797491661	6.4681930917572e-26	1.23634219754918e-20	G	A
MNEc.2.10.23380085.PC	KIR-ILTA	1.79734677256149	15.5731068964786	8.56481834239921e-26	1.56035613673083e-20	A	G
MNEc.2.10.23390518.PC	KIR-ILTA	1.79734677256149	15.5731068964786	8.56481834239921e-26	1.56035613673083e-20	G	T
MNEc.2.10.23400949.PC	KIR-ILTA	1.79734677256149	15.5731068964786	8.56481834239921e-26	1.56035613673083e-20	T	C
MNEc.2.4.27697289.PC	PCLO	-1.27116356155437	-15.4816561031453	1.21766608766616e-25	2.15114569950346e-20	C	T
MNEc.2.4.27717117.PC	PCLO	-1.27116356155437	-15.4816561031453	1.21766608766616e-25	2.15114569950346e-20	G	A
MNEc.2.5.81516080.PC	ADGRL2	1.12600963578984	15.4003004240401	1.66670587610751e-25	2.58899466224908e-20	T	C
MNEc.2.5.81558457.PC	ADGRL2	1.12600963578984	15.4003004240401	1.66670587610751e-25	2.58899466224908e-20	G	T
MNEc.2.5.81590163.PC	ADGRL2	1.12600963578984	15.4003004240401	1.66670587610751e-25	2.58899466224908e-20	A	G
MNEc.2.5.81607097.PC	ADGRL2	1.12600963578984	15.4003004240401	1.66670587610751e-25	2.58899466224908e-20	C	T
MNEc.2.5.81638454.PC	ADGRL2	1.12600963578984	15.4003004240401	1.66670587610751e-25	2.58899466224908e-20	T	C
MNEc.2.13.39831698.PC	FLYWCH1	0.71678226119571	15.3904912506901	1.73109669677797e-25	2.58899466224908e-20	A	G
MNEc.2.15.17458182.PC	THNSL2	1.76867346692434	15.3903608520957	1.73196936731149e-25	2.58899466224908e-20	T	C
MNEc.2.15.17480795.PC	THNSL2	1.76867346692434	15.3903608520957	1.73196936731149e-25	2.58899466224908e-20	G	A
MNEc.2.15.17520526.PC	THNSL2	1.76867346692434	15.3903608520957	1.73196936731149e-25	2.58899466224908e-20	A	G
MNEc.2.15.17536362.PC	THNSL2	1.76867346692434	15.3903608520957	1.73196936731149e-25	2.58899466224908e-20	G	A
MNEc.2.15.17544984.PC	THNSL2	1.76867346692434	15.3903608520957	1.73196936731149e-25	2.58899466224908e-20	C	T
MNEc.2.15.17551800.PC	THNSL2	1.76867346692434	15.3903608520957	1.73196936731149e-25	2.58899466224908e-20	C	T
MNEc.2.23.5991276.PC	LOC106782482	-0.991898300657527	-15.2458621979802	3.03155486790448e-25	4.11010136594388e-20	G	A
MNEc.2.23.6100092.PC	LOC106782482	-0.991898300657527	-15.2458621979802	3.03155486790448e-25	4.11010136594388e-20	A	G
MNEc.2.23.6107666.PC	LOC106782482	-0.991898300657527	-15.2458621979802	3.03155486790448e-25	4.11010136594388e-20	T	G
MNEc.2.23.6125112.PC	LOC106782482	-0.991898300657527	-15.2458621979802	3.03155486790448e-25	4.11010136594388e-20	A	G
MNEc.2.23.6197285.PC	LOC106782482	-0.991898300657527	-15.2458621979802	3.03155486790448e-25	4.11010136594388e-20	A	C
MNEc.2.23.6198698.PC	LOC106782482	-0.991898300657527	-15.2458621979802	3.03155486790448e-25	4.11010136594388e-20	T	C
MNEc.2.23.6202186.PC	LOC106782482	-0.991898300657527	-15.2458621979802	3.03155486790448e-25	4.11010136594388e-20	C	A
MNEc.2.23.6401466.PC	LOC106782482	-0.991898300657527	-15.2458621979802	3.03155486790448e-25	4.11010136594388e-20	G	A
MNEc.2.10.17526800.PC	KPTN	0.44269543073211	15.2256326525042	3.27940333658948e-25	4.29625824638976e-20	G	A
MNEc.2.10.17530017.PC	KPTN	0.44269543073211	15.2256326525042	3.27940333658948e-25	4.29625824638976e-20	A	G
MNEc.2.10.17530182.PC	KPTN	0.44269543073211	15.2256326525042	3.27940333658948e-25	4.29625824638976e-20	T	C
MNEc.2.20.4625219.PC	LOC102150724	-1.3398757028092	-15.200738185104	3.61264743390501e-25	4.68024536281978e-20	C	T
MNEc.2.23.6175290.PC	LOC106782482	-1.03223699500379	-15.148157942751	4.43315240694662e-25	5.4319632066138e-20	C	T
MNEc.2.4.40235854.PC	SDHAF3	-0.446313142410547	-15.1379975740136	4.61218228105426e-25	5.4319632066138e-20	A	G
MNEc.2.4.40236717.BIEC2-859969	SDHAF3	-0.446313142410547	-15.1379975740136	4.61218228105426e-25	5.4319632066138e-20	C	T
MNEc.2.4.40295221.PC	SDHAF3	-0.446313142410547	-15.1379975740136	4.61218228105426e-25	5.4319632066138e-20	C	T
MNEc.2.4.40329154.PC	SDHAF3	-0.446313142410547	-15.1379975740136	4.61218228105426e-25	5.4319632066138e-20	A	G
MNEc.2.4.40346964.PC	SDHAF3	-0.446313142410547	-15.1379975740136	4.61218228105426e-25	5.4319632066138e-20	G	A
MNEc.2.4.40363051.PC	SDHAF3	-0.446313142410547	-15.1379975740136	4.61218228105426e-25	5.4319632066138e-20	A	G
MNEc.2.4.40370825.PC	SDHAF3	-0.446313142410547	-15.1379975740136	4.61218228105426e-25	5.4319632066138e-20	T	G
MNEc.2.4.40396694.PC	SDHAF3	-0.446313142410547	-15.1379975740136	4.61218228105426e-25	5.4319632066138e-20	G	A
MNEc.2.25.38519787.PC	LOC100147680	0.599888780581919	15.1100279635092	5.1436019939625e-25	5.99726041325068e-20	G	A
MNEc.2.9.3418655.PC	LOC106780968	1.5495821513502	15.0662433755817	6.10231703117536e-25	7.04464226483771e-20	T	C
MNEc.2.15.17424310.PC	THNSL2	1.58120249062585	15.0566854133878	6.33450048457537e-25	7.24098675583135e-20	C	T
MNEc.2.11.21796578.PC	KRT23	-0.652598891980429	-15.0453383010688	6.62174295341642e-25	7.42377037005238e-20	C	T
MNEc.2.11.21811806.PC	KRT23	-0.652598891980429	-15.0453383010688	6.62174295341642e-25	7.42377037005238e-20	T	G
MNEc.2.15.17873981.PC	THNSL2	1.90934115742881	14.9780854655704	8.61528985812163e-25	9.47653518957903e-20	T	C
MNEc.2.15.17884755.PC	THNSL2	1.90934115742881	14.9780854655704	8.61528985812163e-25	9.47653518957903e-20	C	T
MNEc.2.20.29178658.PC	LOC100056231	1.96928696555199	14.8543364638469	1.40035598098681e-24	1.52594972094101e-19	T	A
MNEc.2.1.49714852.PC	RHOBTB1	-0.990485584804845	-14.74347692219	2.16746861587868e-24	2.27675023554941e-19	G	A
MNEc.2.1.49756069.PC	RHOBTB1	-0.990485584804845	-14.74347692219	2.16746861587868e-24	2.27675023554941e-19	C	A
MNEc.2.1.49835233.PC	RHOBTB1	-0.990485584804845	-14.74347692219	2.16746861587868e-24	2.27675023554941e-19	A	G
MNEc.2.1.49869677.PC	RHOBTB1	-0.990485584804845	-14.74347692219	2.16746861587868e-24	2.27675023554941e-19	T	C
MNEc.2.20.29178269.PC	LOC100056231	1.98088045473377	14.6894078366914	2.68366381071044e-24	2.70356403618902e-19	C	T
MNEc.2.20.31127591.PC	DDX39B	-0.501689354578629	-14.6718093205563	2.87713120242181e-24	2.70356403618902e-19	A	G
MNEc.2.20.31127907.PC	DDX39B	-0.501689354578629	-14.6718093205563	2.87713120242181e-24	2.70356403618902e-19	T	C
MNEc.2.20.31128385.PC	DDX39B	-0.501689354578629	-14.6718093205563	2.87713120242181e-24	2.70356403618902e-19	A	C
MNEc.2.20.31133153.PC	DDX39B	-0.501689354578629	-14.6718093205563	2.87713120242181e-24	2.70356403618902e-19	G	A
MNEc.2.20.31137180.PC	DDX39B	-0.501689354578629	-14.6718093205563	2.87713120242181e-24	2.70356403618902e-19	G	A
MNEc.2.20.31141545.PC	DDX39B	-0.501689354578629	-14.6718093205563	2.87713120242181e-24	2.70356403618902e-19	C	T
MNEc.2.4.27465009.PC	PCLO	1.21544811271483	14.669946259679	2.89841869643977e-24	2.70356403618902e-19	G	A
MNEc.2.4.27479378.PC	PCLO	1.21544811271483	14.669946259679	2.89841869643977e-24	2.70356403618902e-19	A	G
MNEc.2.4.27499816.PC	PCLO	-1.21544811271483	-14.669946259679	2.89841869643977e-24	2.70356403618902e-19	T	G
MNEc.2.4.27569116.TBIEC2-901646	PCLO	1.21544811271483	14.669946259679	2.89841869643977e-24	2.70356403618902e-19	T	C
MNEc.2.4.27571244.PC	PCLO	-1.21544811271483	-14.669946259679	2.89841869643977e-24	2.70356403618902e-19	T	C
MNEc.2.4.27615654.PC	PCLO	-1.21544811271483	-14.669946259679	2.89841869643977e-24	2.70356403618902e-19	T	G
MNEc.2.4.27633700.PC	PCLO	-1.21544811271483	-14.669946259679	2.89841869643977e-24	2.70356403618902e-19	C	T
MNEc.2.25.908910.PC	CA9	-0.422837330235478	-14.6572015839051	3.04836189670163e-24	2.73406429517224e-19	A	G
MNEc.2.25.935229.PC	CA9	-0.422837330235478	-14.6572015839051	3.04836189670163e-24	2.73406429517224e-19	G	T
MNEc.2.25.969231.PC	CA9	-0.422837330235478	-14.6572015839051	3.04836189670163e-24	2.73406429517224e-19	C	T
MNEc.2.25.1000083.PC	CA9	-0.422837330235478	-14.6572015839051	3.04836189670163e-24	2.73406429517224e-19	T	C
MNEc.2.25.1010956.PC	CA9	-0.422837330235478	-14.6572015839051	3.04836189670163e-24	2.73406429517224e-19	C	A
MNEc.2.25.38621588.PC	LOC100147680	0.592653789579855	14.6311875595359	3.37914625159794e-24	2.98482317966593e-19	G	A
MNEc.2.25.38629134.PC	LOC100147680	0.592653789579855	14.6311875595359	3.37914625159794e-24	2.98482317966593e-19	A	G
MNEc.2.9.3472628.PC	LOC106780968	1.2238511846247	14.6236616387228	3.48142855810687e-24	3.0520482683428e-19	C	T
MNEc.2.23.6229736.PC	LOC106782482	-0.971791132432437	-14.5900598306449	3.9775639788743e-24	3.46097073312281e-19	A	G
MNEc.2.1.23092.PC	ZNF717	0.448607359286613	14.5589441399474	4.5004045965607e-24	3.83015671202142e-19	C	A
MNEc.2.1.64405.PC	ZNF717	0.448607359286613	14.5589441399474	4.5004045965607e-24	3.83015671202142e-19	T	G
MNEc.2.1.74351.PC	ZNF717	0.448607359286613	14.5589441399474	4.5004045965607e-24	3.83015671202142e-19	C	T
MNEc.2.20.4634802.PC	LOC102150724	-1.32908112922512	-14.5055754048219	5.5637567598744e-24	4.63073512599478e-19	G	A
MNEc.2.20.30510410.BIEC2-555109	LOC100146287	0.55265689085415	14.5039457239245	5.59994165147194e-24	4.63073512599478e-19	T	C
MNEc.2.20.30538059.PC	LOC100146287	0.55265689085415	14.5039457239245	5.59994165147194e-24	4.63073512599478e-19	A	G
MNEc.2.20.30553486.PC	LOC100146287	0.55265689085415	14.5039457239245	5.59994165147194e-24	4.63073512599478e-19	G	A
MNEc.2.5.81614907.PC	ADGRL2	1.04622436080489	14.470522737493	6.39669915722736e-24	5.2523436426243e-19	T	C
MNEc.2.13.17731276.PC	CRCP	0.250265594367958	14.4684480774288	6.44976743605052e-24	5.25888372975621e-19	A	G
MNEc.2.4.27736943.PC	PCLO	-1.20968008609044	-14.415594209929	7.96223401057307e-24	6.44700484330641e-19	C	T
MNEc.2.20.4576273.PC	LOC102150724	-1.32672150748407	-14.4118948317658	8.08061439082134e-24	6.49773404569341e-19	G	T
MNEc.2.23.5842738.PC	LOC106782482	-0.962738789128632	-14.3717046658239	9.48692286200688e-24	7.57631572841927e-19	T	G
MNEc.2.4.40283637.PC	SDHAF3	-0.438846107461002	-14.2552106647173	1.51217690999055e-23	1.19941870889443e-18	C	T
MNEc.2.4.27342975.PC	PCLO	-1.17163524500632	-14.2477247724166	1.55825765016495e-23	1.21124935793359e-18	A	C
MNEc.2.4.27313696.PC	PCLO	1.17163524500632	14.2477247724166	1.55825765016499e-23	1.21124935793359e-18	C	T
MNEc.2.4.27316693.PC	PCLO	1.17163524500632	14.2477247724166	1.55825765016499e-23	1.21124935793359e-18	G	A
MNEc.2.1.49546941.PC	RHOBTB1	-0.954285888763252	-14.2238759648792	1.71471689013973e-23	1.30673205900879e-18	C	T
MNEc.2.1.49655200.PC	RHOBTB1	-0.954285888763252	-14.2238759648792	1.71471689013973e-23	1.30673205900879e-18	T	C
MNEc.2.1.49671249.PC	RHOBTB1	-0.954285888763252	-14.2238759648792	1.71471689013973e-23	1.30673205900879e-18	A	G
MNEc.2.23.4057122.PC	LOC106782456	0.47275970355572	14.2206324854723	1.73718527274407e-23	1.3152580521127e-18	G	A
MNEc.2.25.38764236.PC	LOC100147680	0.58722025149821	14.1513127323932	2.29517294745869e-23	1.72651068077482e-18	C	T
MNEc.2.20.31127689.PC	DDX39B	-0.501486993856916	-14.1302134734609	2.49854868775872e-23	1.86744908370351e-18	T	C
MNEc.2.X.9439542.PC	OFD1	0.552660465422486	14.0787534077884	3.07411420932037e-23	2.28299992451061e-18	T	G
MNEc.2.22.46146186.PC	FAM217B	-0.52664275247162	-14.0230255792025	3.8493035868969e-23	2.65571221398024e-18	C	T
MNEc.2.22.46157771.PC	FAM217B	-0.52664275247162	-14.0230255792025	3.8493035868969e-23	2.65571221398024e-18	G	A
MNEc.2.22.46167817.PC	FAM217B	-0.52664275247162	-14.0230255792025	3.8493035868969e-23	2.65571221398024e-18	T	C
MNEc.2.22.46200210.PC	FAM217B	-0.52664275247162	-14.0230255792025	3.8493035868969e-23	2.65571221398024e-18	G	A
MNEc.2.22.46215627.PC	FAM217B	-0.52664275247162	-14.0230255792025	3.8493035868969e-23	2.65571221398024e-18	G	A
MNEc.2.22.46218112.PC	FAM217B	-0.52664275247162	-14.0230255792025	3.8493035868969e-23	2.65571221398024e-18	A	G
MNEc.2.22.46225104.PC	FAM217B	-0.52664275247162	-14.0230255792025	3.8493035868969e-23	2.65571221398024e-18	T	C
MNEc.2.22.46231600.BIEC2-600796	FAM217B	-0.52664275247162	-14.0230255792025	3.8493035868969e-23	2.65571221398024e-18	T	G
MNEc.2.22.46232133.PC	FAM217B	-0.52664275247162	-14.0230255792025	3.8493035868969e-23	2.65571221398024e-18	A	G
MNEc.2.22.46244203.PC	FAM217B	-0.52664275247162	-14.0230255792025	3.8493035868969e-23	2.65571221398024e-18	C	T
MNEc.2.22.46306361.PC	FAM217B	-0.52664275247162	-14.0230255792025	3.8493035868969e-23	2.65571221398024e-18	G	A
MNEc.2.22.46310546.PC	FAM217B	-0.52664275247162	-14.0230255792025	3.8493035868969e-23	2.65571221398024e-18	T	C
MNEc.2.22.20697534.PC	LOC100067561	1.14870620920593	13.9944789051766	4.31991759246827e-23	2.92841462075234e-18	G	A
MNEc.2.22.20697648.PC	LOC100067561	1.14870620920593	13.9944789051766	4.31991759246827e-23	2.92841462075234e-18	C	T
MNEc.2.22.20702563.PC	LOC100067561	1.14870620920593	13.9944789051766	4.31991759246827e-23	2.92841462075234e-18	A	G
MNEc.2.15.17565825.PC	THNSL2	1.69653403948763	13.9613186553979	4.93992558623739e-23	3.19238956181765e-18	A	G
MNEc.2.15.17566109.PC	THNSL2	1.69653403948763	13.9613186553979	4.93992558623739e-23	3.19238956181765e-18	A	G
MNEc.2.12.389394.PC	TCP11L1	2.62303243921517	13.9564664657983	5.03788389013056e-23	3.19238956181765e-18	C	T
MNEc.2.12.444121.PC	TCP11L1	2.62303243921517	13.9564664657983	5.03788389013056e-23	3.19238956181765e-18	A	C
MNEc.2.12.504152.PC	TCP11L1	2.62303243921517	13.9564664657983	5.03788389013056e-23	3.19238956181765e-18	T	C
MNEc.2.12.534898.PC	TCP11L1	2.62303243921517	13.9564664657983	5.03788389013056e-23	3.19238956181765e-18	T	C
MNEc.2.12.780893.PC	TCP11L1	2.62303243921517	13.9564664657983	5.03788389013056e-23	3.19238956181765e-18	C	T
MNEc.2.12.795640.PC	TCP11L1	2.62303243921517	13.9564664657983	5.03788389013056e-23	3.19238956181765e-18	G	A
MNEc.2.12.809305.PC	TCP11L1	2.62303243921517	13.9564664657983	5.03788389013056e-23	3.19238956181765e-18	C	T
MNEc.2.12.811272.PC	TCP11L1	2.62303243921517	13.9564664657983	5.03788389013056e-23	3.19238956181765e-18	C	T
MNEc.2.12.838244.PC	TCP11L1	2.62303243921517	13.9564664657983	5.03788389013056e-23	3.19238956181765e-18	A	G
MNEc.2.12.858508.PC	TCP11L1	2.62303243921517	13.9564664657983	5.03788389013056e-23	3.19238956181765e-18	G	A
MNEc.2.10.17579298.PC	KPTN	-0.447121728629821	-13.9330919013443	5.53792460127298e-23	3.49028476298147e-18	A	G
MNEc.2.X.9472474.PC	OFD1	0.542630987933536	13.928059935634	5.6519525153306e-23	3.52685627716962e-18	T	G
MNEc.2.25.331965.PC	CA9	-0.421435037998092	-13.92786364471	5.65644824043807e-23	3.52685627716962e-18	T	C
MNEc.2.6.38584945.PC	YBX3	1.1273250801483	13.9093510705977	6.09705865472003e-23	3.78136042768963e-18	C	A
MNEc.2.X.9423871.PC	OFD1	0.560492344227152	13.8844974092536	6.74348899327962e-23	4.16014434835882e-18	C	T
MNEc.2.20.30486139.PC	LOC100146287	0.548401670167348	13.8700101576892	7.15171894689058e-23	4.34304932139748e-18	A	G
MNEc.2.20.30561591.PC	LOC100146287	0.548401670167348	13.8700101576892	7.15171894689058e-23	4.34304932139748e-18	A	G
MNEc.2.20.30564559.PC	LOC100146287	0.548401670167348	13.8700101576892	7.15171894689058e-23	4.34304932139748e-18	T	C
MNEc.2.23.6126380.PC	LOC106782482	-1.00743734203718	-13.8595095344469	7.4630976161752e-23	4.50865873489818e-18	G	A
MNEc.2.23.6313665.PC	LOC106782482	-0.971627623287878	-13.7919277586928	9.82163589616448e-23	5.90293024733763e-18	C	T
MNEc.2.16.74015422.PC	MRPS22	1.05822509985695	13.7808256871572	1.02754265786909e-22	6.14399424531588e-18	G	A
MNEc.2.23.5906297.PC	LOC106782482	-0.963478746656344	-13.775658158554	1.04937941792587e-22	6.24254988755042e-18	T	C
MNEc.2.10.23302104.PC	KIR-ILTA	1.74476764618886	13.7264004673517	1.28250555883907e-22	7.51435538775053e-18	T	C
MNEc.2.10.23315003.PC	KIR-ILTA	1.74476764618886	13.7264004673517	1.28250555883907e-22	7.51435538775053e-18	G	A
MNEc.2.10.23328124.PC	KIR-ILTA	1.74476764618886	13.7264004673517	1.28250555883907e-22	7.51435538775053e-18	G	A
MNEc.2.20.31131020.PC	DDX39B	-0.502049268556935	-13.6807079191068	1.54524467433543e-22	9.00850680617991e-18	C	A
MNEc.2.23.5892658.PC	LOC106782482	-0.961103614405009	-13.661139565275	1.67376448477411e-22	9.70920883017955e-18	A	G
MNEc.2.23.5846032.PC	LOC106782482	-0.960434569058466	-13.6292427347222	1.90675810275481e-22	1.10060069403679e-17	A	G
MNEc.2.23.4053945.PC	LOC106782456	0.472473120689375	13.6064016075712	2.09344274644835e-22	1.20240452276203e-17	C	T
MNEc.2.20.31162326.PC	DDX39B	-0.527807369668425	-13.5519333345147	2.6164300822496e-22	1.47731644911536e-17	C	T
MNEc.2.29.10032896.PC	LOC100065515	0.956604015607621	13.5501676402814	2.63542897995828e-22	1.47731644911536e-17	T	C
MNEc.2.29.10062682.PC	LOC100065515	0.956604015607621	13.5501676402814	2.63542897995828e-22	1.47731644911536e-17	A	G
MNEc.2.29.10074437.PC	LOC100065515	0.956604015607621	13.5501676402814	2.63542897995828e-22	1.47731644911536e-17	T	C
MNEc.2.29.10109617.PC	LOC100065515	0.956604015607621	13.5501676402814	2.63542897995828e-22	1.47731644911536e-17	G	A
MNEc.2.23.5860998.PC	LOC106782482	-0.946454531043683	-13.5470699790553	2.66909627296936e-22	1.48903019273797e-17	C	T
MNEc.2.21.57410660.PC	CEP72	0.698011427214522	13.5210768925288	2.96923476031132e-22	1.61776827300461e-17	C	T
MNEc.2.21.57497656.PC	CEP72	0.698011427214522	13.5210768925288	2.96923476031132e-22	1.61776827300461e-17	G	T
MNEc.2.21.57510442.PC	CEP72	0.698011427214522	13.5210768925288	2.96923476031132e-22	1.61776827300461e-17	G	A
MNEc.2.21.57577541.PC	CEP72	0.698011427214522	13.5210768925288	2.96923476031132e-22	1.61776827300461e-17	T	G
MNEc.2.21.57611539.PC	CEP72	0.698011427214522	13.5210768925288	2.96923476031132e-22	1.61776827300461e-17	C	T
MNEc.2.29.10045103.PC	LOC100065515	0.895036371120953	13.4921110263772	3.34395550351279e-22	1.81345833165062e-17	G	A
MNEc.2.15.8236639.PC	LOC106781720	0.435059850053163	13.4774317321379	3.5516938837167e-22	1.89961060288883e-17	C	A
MNEc.2.15.8238597.BIEC2-285236	LOC106781720	-0.435059850053163	-13.4774317321379	3.55169388371715e-22	1.89961060288883e-17	T	C
MNEc.2.15.8251696.PC	LOC106781720	-0.435059850053163	-13.4774317321379	3.55169388371715e-22	1.89961060288883e-17	T	C
MNEc.2.4.27682684.BIEC2-857293	PCLO	-1.19297319969959	-13.448112891118	4.00635312362555e-22	2.12330360019244e-17	T	C
MNEc.2.4.27689144.PC	PCLO	-1.19297319969959	-13.448112891118	4.00635312362555e-22	2.12330360019244e-17	T	C
MNEc.2.15.8234658.PC	LOC106781720	-0.426204333573707	-13.4300629498098	4.31497848484163e-22	2.27652231700281e-17	C	A
MNEc.2.1.78610.PC	ZNF717	0.434050590548681	13.4194176512816	4.50811202049321e-22	2.36770328053404e-17	T	C
MNEc.2.10.61679423.PC	LAMA4	1.5560596187379	13.3925535167863	5.03512089205559e-22	2.63263463426802e-17	T	C
MNEc.2.9.3423211.PC	LOC106780968	1.19225494479742	13.3861196497465	5.17029217429687e-22	2.69124117501485e-17	G	A
MNEc.2.1.49473352.PC	RHOBTB1	-0.9146233728688	-13.3594857931056	5.76986675214351e-22	2.98998367317764e-17	C	A
MNEc.2.23.6119876.PC	LOC106782482	-1.10554337245185	-13.3406011051725	6.23699345179797e-22	3.21775074943583e-17	A	C
MNEc.2.16.670706.PC	LOC106781775	0.665033691835083	13.321279932324	6.75438557024004e-22	3.46932944794867e-17	A	C
MNEc.2.20.31153119.BIEC2-529455	DDX39B	-0.409822202518007	-13.3179474814945	6.84789930302206e-22	3.50193491036756e-17	G	A
MNEc.2.20.31123992.PC	DDX39B	-0.485322924872753	-13.3021500214357	7.30925844130039e-22	3.72154596045269e-17	C	T
MNEc.2.13.11387928.PC	TBL2	-0.41134669942791	-13.2815080246283	7.9596273975559e-22	4.03506424111044e-17	C	T
MNEc.2.20.29181610.PC	LOC100056231	1.87813580830823	13.2769284729893	8.11164208742907e-22	4.09432535828288e-17	C	T
MNEc.2.10.17526347.PC	KPTN	-0.428219497203865	-13.222274856215	1.01682658087355e-21	5.11027718125381e-17	C	T
MNEc.2.22.46157050.PC	FAM217B	-0.497093403835595	-13.2189037849415	1.03111067278664e-21	5.15982428629506e-17	T	C
MNEc.2.4.28430504.PC	PCLO	-1.18584286506685	-13.1890216788142	1.16690297148041e-21	5.81439375996774e-17	G	A
MNEc.2.25.38498446.PC	LOC100147680	0.572885408766421	13.1614670958705	1.30803963570151e-21	6.46240917222321e-17	A	G
MNEc.2.25.38501420.PC	LOC100147680	0.572885408766421	13.1614670958705	1.30803963570151e-21	6.46240917222321e-17	A	G
MNEc.2.20.4679424.PC	LOC102150724	-1.31075263654072	-13.1418063250064	1.41914274615051e-21	6.98173381404915e-17	A	C
MNEc.2.X.10338363.PC	OFD1	0.976443275901882	13.1309513471388	1.48450772710546e-21	7.27262269111467e-17	A	C
MNEc.2.22.20663771.PC	LOC100067561	1.14474925108555	13.0549571096278	2.03548106251487e-21	9.88109878725631e-17	C	T
MNEc.2.22.20688052.PC	LOC100067561	1.14474925108555	13.0549571096278	2.03548106251487e-21	9.88109878725631e-17	T	C
MNEc.2.5.81665303.PC	ADGRL2	1.08172441056353	13.0531475086015	2.05085547287481e-21	9.88109878725631e-17	T	G
MNEc.2.5.81690482.PC	ADGRL2	1.08172441056353	13.0531475086015	2.05085547287481e-21	9.88109878725631e-17	A	G
MNEc.2.3.8909069.PC	BBS2	-0.297112592431064	-12.976341893367	2.82356051158467e-21	1.3548037095662e-16	G	A
MNEc.2.25.998545.PC	CA9	-0.409232770974422	-12.962582265843	2.99024301286498e-21	1.42774061647445e-16	G	T
MNEc.2.7.30745779.PC	SCN3B	1.39351378357563	12.9589500546251	3.03587302937085e-21	1.42774061647445e-16	A	G
MNEc.2.7.30749223.PC	SCN3B	1.39351378357563	12.9589500546251	3.03587302937085e-21	1.42774061647445e-16	G	A
MNEc.2.21.57672708.PC	CEP72	0.679633961584214	12.9588772497735	3.03679477958358e-21	1.42774061647445e-16	T	G
MNEc.2.21.57701641.PC	CEP72	0.679633961584214	12.9588772497735	3.03679477958358e-21	1.42774061647445e-16	C	T
MNEc.2.13.39934561.PC	FLYWCH1	0.743652182817244	12.9484180132056	3.17218596415333e-21	1.47946324996505e-16	G	A
MNEc.2.13.39942621.PC	FLYWCH1	0.743652182817244	12.9484180132056	3.17218596415333e-21	1.47946324996505e-16	A	G
MNEc.2.16.4755134.PC	MKRN2OS	-0.48990176289905	-12.9405352226371	3.27822883962762e-21	1.52282885132243e-16	A	C
MNEc.2.4.40189602.PC	SDHAF3	-0.413459150070931	-12.9366989642092	3.33111999697981e-21	1.52912191353959e-16	T	C
MNEc.2.4.40207507.PC	SDHAF3	-0.413459150070931	-12.9366989642092	3.33111999697981e-21	1.52912191353959e-16	A	G
MNEc.2.4.40282880.PC	SDHAF3	-0.413459150070931	-12.9366989642092	3.33111999697981e-21	1.52912191353959e-16	T	G
MNEc.2.26.39988163.PC	LOC100056049	0.857355385477442	12.9284560185122	3.447691938059e-21	1.57642685306986e-16	T	C
MNEc.2.21.57091828.PC	CEP72	0.67494571685778	12.9231137880416	3.52542697839081e-21	1.59322667418688e-16	T	C
MNEc.2.21.57126299.PC	CEP72	0.67494571685778	12.9231137880416	3.52542697839081e-21	1.59322667418688e-16	C	T
MNEc.2.21.57141542.PC	CEP72	0.67494571685778	12.9231137880416	3.52542697839081e-21	1.59322667418688e-16	T	C
MNEc.2.14.35098731.PC	PCDH12	0.391668284673866	12.8799990571336	4.22099717679308e-21	1.87130623396939e-16	G	A
MNEc.2.14.35101258.PC	PCDH12	0.391668284673866	12.8799990571336	4.22099717679308e-21	1.87130623396939e-16	C	T
MNEc.2.14.35101498.BIEC2-255131	PCDH12	-0.391668284673866	-12.8799990571335	4.22099717679329e-21	1.87130623396939e-16	C	T
MNEc.2.14.35101570.BIEC2-255132	PCDH12	-0.391668284673866	-12.8799990571335	4.22099717679329e-21	1.87130623396939e-16	T	C
MNEc.2.14.35103675.BIEC2-255151	PCDH12	-0.391668284673866	-12.8799990571335	4.22099717679329e-21	1.87130623396939e-16	C	T
MNEc.2.11.21799649.PC	KRT23	-0.685588709356827	-12.872011127664	4.36429855002045e-21	1.92023388502055e-16	T	G
MNEc.2.11.21836309.PC	KRT23	-0.685588709356827	-12.872011127664	4.36429855002045e-21	1.92023388502055e-16	T	C
MNEc.2.1.145661688.PC	EPB42	0.758692370520817	12.8168134407654	5.49790289293983e-21	2.40088497990894e-16	G	A
MNEc.2.1.145678556.PC	EPB42	0.758692370520817	12.8168134407654	5.49790289293983e-21	2.40088497990894e-16	T	G
MNEc.2.25.18314663.PC	POLE3	0.361608150677792	12.8133908091451	5.57725405160353e-21	2.42644909626989e-16	G	T
MNEc.2.13.39907652.PC	FLYWCH1	0.725854162372274	12.8094992060646	5.66887983164398e-21	2.44804297770028e-16	G	A
MNEc.2.13.39928488.PC	FLYWCH1	0.725854162372274	12.8094992060646	5.66887983164398e-21	2.44804297770028e-16	T	C
MNEc.2.23.5914232.PC	LOC106782482	-0.967879649864517	-12.7802263053078	6.40847204533292e-21	2.75721577460657e-16	C	T
MNEc.2.20.29187692.PC	LOC100056231	1.86881160988979	12.7760934492901	6.52044274554939e-21	2.79507671980102e-16	A	G
MNEc.2.10.23385098.PC	KIR-ILTA	1.78594914917697	12.7290862752764	7.94146520025324e-21	3.39174771661531e-16	A	G
MNEc.2.4.27491755.PC	PCLO	-1.13332738792689	-12.7022614523497	8.88817457680628e-21	3.75481933306661e-16	A	G
MNEc.2.4.27523064.PC	PCLO	-1.13332738792689	-12.7022614523497	8.88817457680628e-21	3.75481933306661e-16	T	C
MNEc.2.4.27521894.PC	PCLO	1.13332738792688	12.7022614523497	8.88817457680666e-21	3.75481933306661e-16	C	T
MNEc.2.23.6331647.PC	LOC106782482	-0.940604468905181	-12.6974553004106	9.06942815272884e-21	3.81755837654848e-16	G	A
MNEc.2.23.5787031.PC	LOC106782482	0.951603848257224	12.6755061599042	9.94567376641688e-21	4.17133399554951e-16	C	A
MNEc.2.23.40827386.PC	LOC100065392	0.513579032175789	12.6347478308943	1.18053173410837e-20	4.8638913643738e-16	A	G
MNEc.2.23.40827506.PC	LOC100065392	0.513579032175789	12.6347478308943	1.18053173410837e-20	4.8638913643738e-16	T	C
MNEc.2.23.40828381.PC	LOC100065392	0.513579032175789	12.6347478308943	1.18053173410837e-20	4.8638913643738e-16	C	T
MNEc.2.23.40833271.PC	LOC100065392	0.513579032175789	12.6347478308943	1.18053173410837e-20	4.8638913643738e-16	C	A
MNEc.2.3.23920569.PC	LDHD	-0.502423498365389	-12.628119880821	1.21392345880059e-20	4.8638913643738e-16	G	A
MNEc.2.3.23957207.PC	LDHD	-0.502423498365389	-12.628119880821	1.21392345880059e-20	4.8638913643738e-16	C	T
MNEc.2.3.23968178.PC	LDHD	-0.502423498365389	-12.628119880821	1.21392345880059e-20	4.8638913643738e-16	T	G
MNEc.2.3.23971946.PC	LDHD	-0.502423498365389	-12.628119880821	1.21392345880059e-20	4.8638913643738e-16	C	T
MNEc.2.3.23976728.BIEC2-774387	LDHD	-0.502423498365389	-12.628119880821	1.21392345880059e-20	4.8638913643738e-16	G	A
MNEc.2.3.23987663.PC	LDHD	-0.502423498365389	-12.628119880821	1.21392345880059e-20	4.8638913643738e-16	A	G
MNEc.2.3.24021023.PC	LDHD	-0.502423498365389	-12.628119880821	1.21392345880059e-20	4.8638913643738e-16	C	T
MNEc.2.3.24046825.BIEC2-774402	LDHD	-0.502423498365389	-12.628119880821	1.21392345880059e-20	4.8638913643738e-16	A	G
MNEc.2.3.24065635.PC	LDHD	-0.502423498365389	-12.628119880821	1.21392345880059e-20	4.8638913643738e-16	G	A
MNEc.2.22.46344520.PC	FAM217B	-0.511489481165733	-12.6194397221683	1.2590965694476e-20	5.02761184077272e-16	C	T
MNEc.2.25.516496.PC	CA9	-0.407073468007383	-12.5725947202956	1.53376749587955e-20	6.10347908433429e-16	A	G
MNEc.2.23.5788086.PC	LOC106782482	-0.95848930417076	-12.5280793472198	1.85054816133755e-20	7.33902915642432e-16	T	C
MNEc.2.X.9463154.PC	OFD1	0.549915366810254	12.5220003958955	1.89864251498482e-20	7.5042403723679e-16	A	G
MNEc.2.23.40790286.PC	LOC100065392	0.519068038672736	12.5029804613051	2.05740113027263e-20	8.07696267541563e-16	C	T
MNEc.2.23.40824626.PC	LOC100065392	0.519068038672736	12.5029804613051	2.05740113027263e-20	8.07696267541563e-16	C	A
MNEc.2.20.4599092.PC	LOC102150724	-1.25893074197156	-12.4800470619654	2.26670334063588e-20	8.7982988010633e-16	G	A
MNEc.2.4.28383487.BIEC2-857528	PCLO	1.15752869560601	12.4787800101566	2.27887287357143e-20	8.7982988010633e-16	G	A
MNEc.2.4.28393206.PC	PCLO	1.15752869560601	12.4787800101566	2.27887287357143e-20	8.7982988010633e-16	A	C
MNEc.2.4.28342556.PC	PCLO	-1.15752869560601	-12.4787800101566	2.27887287357153e-20	8.7982988010633e-16	C	T
MNEc.2.4.28400136.PC	PCLO	-1.15752869560601	-12.4787800101566	2.27887287357153e-20	8.7982988010633e-16	C	T
MNEc.2.20.31049789.PC	DDX39B	-0.504780255021704	-12.4628761092657	2.43733518169786e-20	9.34818341730874e-16	T	C
MNEc.2.20.31071816.PC	DDX39B	-0.504780255021704	-12.4628761092657	2.43733518169786e-20	9.34818341730874e-16	A	G
MNEc.2.23.6333073.PC	LOC106782482	-0.973917352676551	-12.4448456485139	2.63044617686777e-20	1.00557653759221e-15	C	T
MNEc.2.10.22264921.PC	LOC102150861	-0.45346680440409	-12.4294755644355	2.80718075021691e-20	1.06249373375591e-15	G	T
MNEc.2.1.49596613.PC	RHOBTB1	-0.9181353148312	-12.4285517215698	2.8181766841594e-20	1.06249373375591e-15	G	A
MNEc.2.1.49607822.PC	RHOBTB1	-0.9181353148312	-12.4285517215698	2.8181766841594e-20	1.06249373375591e-15	G	A
MNEc.2.8.55673661.PC	ZNF397	0.589904906257723	12.4279889396603	2.82489636666083e-20	1.06249373375591e-15	A	C
MNEc.2.8.55673724.PC	ZNF397	0.589904906257723	12.4279889396603	2.82489636666083e-20	1.06249373375591e-15	C	A
MNEc.2.25.38388262.PC	LOC100147680	0.538764705005913	12.4232455398469	2.88217767239181e-20	1.08055259743025e-15	A	G
MNEc.2.13.17696929.PC	CRCP	0.235921210903104	12.4146195364057	2.98935814167948e-20	1.11002779127361e-15	T	C
MNEc.2.13.17698199.BIEC2-214126	CRCP	0.235921210903104	12.4146195364057	2.98935814167948e-20	1.11002779127361e-15	A	G
MNEc.2.13.17698997.PC	CRCP	0.235921210903104	12.4146195364057	2.98935814167948e-20	1.11002779127361e-15	T	C
MNEc.2.20.30521461.PC	LOC100146287	0.525034220440867	12.3408284215134	4.08675509168397e-20	1.51270279655581e-15	A	T
MNEc.2.20.30509415.PC	DDX39B	-0.47297659742219	-12.2907554806377	5.0545485163072e-20	1.85912528904447e-15	T	C
MNEc.2.20.30510519.PC	DDX39B	-0.47297659742219	-12.2907554806377	5.0545485163072e-20	1.85912528904447e-15	G	A
MNEc.2.14.35109523.PC	PCDH12	0.386093924752923	12.2602477910752	5.75413376188152e-20	2.10317214642181e-15	A	C
MNEc.2.14.35109673.PC	PCDH12	0.386093924752923	12.2602477910752	5.75413376188152e-20	2.10317214642181e-15	A	G
MNEc.2.X.3809255.PC	PUDP	-0.428823199528631	-12.2563592214932	5.8500424137754e-20	2.13154540249433e-15	A	C
MNEc.2.20.31183412.BIEC2-556578	DDX39B	-0.469490240449437	-12.2436116791509	6.17587700286475e-20	2.24325764711305e-15	T	G
MNEc.2.11.22414483.PC	KRT23	-0.636538678950507	-12.2419720316536	6.21909207257897e-20	2.25193922680551e-15	C	T
MNEc.2.15.17806306.PC	THNSL2	1.73204044904861	12.2400378009315	6.27046262676695e-20	2.26351101661443e-15	T	C
MNEc.2.13.39843263.PC	FLYWCH1	0.655974575967248	12.2333961078227	6.45012937727023e-20	2.32118078530303e-15	T	C
MNEc.2.12.1278032.PC	TCP11L1	2.45886442810449	12.2207916301982	6.80546632016204e-20	2.44151883647211e-15	C	T
MNEc.2.28.20955709.PC	LTA4H	-0.376983079645432	-12.2128875177183	7.03827701615951e-20	2.5095979709401e-15	T	C
MNEc.2.28.20957338.PC	LTA4H	-0.376983079645432	-12.2128875177183	7.03827701615951e-20	2.5095979709401e-15	A	G
MNEc.2.11.10548763.BIEC2-138773	LOC102150289	-1.22726360992379	-12.2041355555641	7.30542286858048e-20	2.59691100777644e-15	A	C
MNEc.2.9.3500078.PC	LOC106780968	1.41432899950416	12.1984794784834	7.48347372756313e-20	2.65211829577675e-15	G	A
MNEc.2.15.17738437.PC	THNSL2	1.72993754089855	12.1971421821947	7.52620556636885e-20	2.65917970479146e-15	G	T
MNEc.2.12.1151877.PC	TCP11L1	2.3603379916672	12.1801021966174	8.09268868676823e-20	2.84210619696885e-15	T	C
MNEc.2.12.1203984.PC	TCP11L1	2.3603379916672	12.1801021966174	8.09268868676823e-20	2.84210619696885e-15	G	A
MNEc.2.13.39962386.PC	FLYWCH1	0.72359605943426	12.1672002117891	8.54998529379867e-20	2.9936890264512e-15	C	T
MNEc.2.8.700094.PC	LOC106783479	0.772961946567704	12.1618725721636	8.7463214895351e-20	3.05326515274789e-15	C	T
MNEc.2.20.30497135.PC	LOC100054254	0.442426399138473	12.1448302515634	9.40536157251359e-20	3.27352935714387e-15	G	T
MNEc.2.25.16282427.PC	KIAA0368	0.361853506968366	12.1207030778527	1.04247451256628e-19	3.59612100382188e-15	A	C
MNEc.2.25.16368351.PC	KIAA0368	0.361853506968366	12.1207030778527	1.04247451256628e-19	3.59612100382188e-15	T	C
MNEc.2.25.16635774.PC	KIAA0368	0.361853506968366	12.1207030778527	1.04247451256628e-19	3.59612100382188e-15	C	T
MNEc.2.23.40829131.PC	LOC100065392	0.514796164931445	12.1116429252497	1.08356375513289e-19	3.72683634840677e-15	A	G
MNEc.2.20.31286200.PC	DDX39B	-0.467698828033747	-12.1096967689383	1.09260033807651e-19	3.74686430131004e-15	A	G
MNEc.2.10.18586540.PC	LMTK3	0.520826539569285	12.0940157903292	1.16823414831222e-19	3.99448752363715e-15	G	A
MNEc.2.6.1170268.PC	LANCL1	-0.341387954799585	-12.0888646155057	1.19421201177817e-19	4.07137288811152e-15	A	G
MNEc.2.8.683647.BIEC2-1021180	LOC106783479	0.763606501977393	12.0809311221952	1.23536288579463e-19	4.19938778621522e-15	C	A
MNEc.2.11.41883362.PC	LOC100072001	1.4586736788073	12.0783440355815	1.24908817767012e-19	4.23370122670337e-15	C	G
MNEc.2.4.40483634.PC	SDHAF3	-0.448970331003516	-12.0744548142723	1.2700109220826e-19	4.26740176301766e-15	G	A
MNEc.2.4.40498578.PC	SDHAF3	-0.448970331003516	-12.0744548142723	1.2700109220826e-19	4.26740176301766e-15	T	C
MNEc.2.4.40555168.PC	SDHAF3	-0.448970331003516	-12.0744548142723	1.2700109220826e-19	4.26740176301766e-15	A	G
MNEc.2.13.17699258.PC	CRCP	0.233918732723874	12.071523410146	1.28601364219121e-19	4.28413435691098e-15	C	T
MNEc.2.13.17731562.PC	CRCP	0.233918732723874	12.071523410146	1.28601364219121e-19	4.28413435691098e-15	C	T
MNEc.2.13.17735322.PC	CRCP	0.233918732723874	12.071523410146	1.28601364219121e-19	4.28413435691098e-15	A	G
MNEc.2.16.69976622.PC	CEP63	0.405776277580457	12.0310160336533	1.52909206677667e-19	4.94856388089213e-15	A	G
MNEc.2.13.39391276.PC	FLYWCH1	0.682080542843375	12.0299021920222	1.53639257717315e-19	4.94856388089213e-15	G	T
MNEc.2.13.39401782.PC	FLYWCH1	0.682080542843375	12.0299021920222	1.53639257717315e-19	4.94856388089213e-15	T	C
MNEc.2.13.39427922.PC	FLYWCH1	0.682080542843375	12.0299021920222	1.53639257717315e-19	4.94856388089213e-15	A	G
MNEc.2.13.39448603.PC	FLYWCH1	0.682080542843375	12.0299021920222	1.53639257717315e-19	4.94856388089213e-15	G	A
MNEc.2.13.39491829.PC	FLYWCH1	0.682080542843375	12.0299021920222	1.53639257717315e-19	4.94856388089213e-15	A	C
MNEc.2.13.39518404.BIEC2-235696	FLYWCH1	0.682080542843375	12.0299021920222	1.53639257717315e-19	4.94856388089213e-15	C	T
MNEc.2.13.39519281.PC	FLYWCH1	0.682080542843375	12.0299021920222	1.53639257717315e-19	4.94856388089213e-15	C	T
MNEc.2.13.39536382.PC	FLYWCH1	0.682080542843375	12.0299021920222	1.53639257717315e-19	4.94856388089213e-15	A	G
MNEc.2.13.39554198.PC	FLYWCH1	0.682080542843375	12.0299021920222	1.53639257717315e-19	4.94856388089213e-15	T	G
MNEc.2.13.39573291.BIEC2-235706	FLYWCH1	0.682080542843375	12.0299021920222	1.53639257717315e-19	4.94856388089213e-15	T	C
MNEc.2.13.39822777.PC	FLYWCH1	0.682080542843375	12.0299021920222	1.53639257717315e-19	4.94856388089213e-15	G	A
MNEc.2.24.21010123.PC	LOC102150711	0.713574681875023	12.0249026166289	1.56959591345238e-19	5.04158142200577e-15	T	C
MNEc.2.13.17704648.PC	CRCP	0.233303082119422	12.0207672948077	1.59760438296574e-19	5.11744767622275e-15	C	T
MNEc.2.3.23991075.BIEC2-774390	LDHD	-0.491371729474686	-12.0191290991825	1.6088384049589e-19	5.13931351156641e-15	C	A
MNEc.2.10.22353146.PC	LOC102150861	0.459902771448743	12.0002292489176	1.74433847143869e-19	5.36632659705791e-15	C	T
MNEc.2.10.22369098.PC	LOC102150861	0.459902771448743	12.0002292489176	1.74433847143869e-19	5.36632659705791e-15	C	T
MNEc.2.10.22422762.PC	LOC102150861	0.459902771448743	12.0002292489176	1.74433847143869e-19	5.36632659705791e-15	A	G
MNEc.2.10.22171216.PC	LOC102150861	-0.459902771448742	-12.0002292489176	1.74433847143877e-19	5.36632659705791e-15	A	G
MNEc.2.10.22171414.PC	LOC102150861	-0.459902771448742	-12.0002292489176	1.74433847143877e-19	5.36632659705791e-15	C	T
MNEc.2.10.22198071.PC	LOC102150861	-0.459902771448742	-12.0002292489176	1.74433847143877e-19	5.36632659705791e-15	C	T
MNEc.2.10.22253422.BIEC2-109458	LOC102150861	-0.459902771448742	-12.0002292489176	1.74433847143877e-19	5.36632659705791e-15	G	T
MNEc.2.10.22316347.PC	LOC102150861	-0.459902771448742	-12.0002292489176	1.74433847143877e-19	5.36632659705791e-15	A	G
MNEc.2.10.22381765.PC	LOC102150861	-0.459902771448742	-12.0002292489176	1.74433847143877e-19	5.36632659705791e-15	G	A
MNEc.2.10.22397240.PC	LOC102150861	-0.459902771448742	-12.0002292489176	1.74433847143877e-19	5.36632659705791e-15	T	C
MNEc.2.10.22407904.PC	LOC102150861	-0.459902771448742	-12.0002292489176	1.74433847143877e-19	5.36632659705791e-15	G	A
MNEc.2.10.22442721.PC	LOC102150861	-0.459902771448742	-12.0002292489176	1.74433847143877e-19	5.36632659705791e-15	T	C
MNEc.2.10.22477923.PC	LOC102150861	-0.459902771448742	-12.0002292489176	1.74433847143877e-19	5.36632659705791e-15	G	T
MNEc.2.10.22558229.BIEC2-115038	LOC102150861	-0.459902771448742	-12.0002292489176	1.74433847143877e-19	5.36632659705791e-15	C	A
MNEc.2.5.52023133.PC	TTF2	-0.43069064712757	-11.9991749274166	1.75222680555004e-19	5.3764086909364e-15	A	C
MNEc.2.20.4708284.PC	LOC102150724	1.24816859092793	11.9866158753348	1.84899862673969e-19	5.65844584967561e-15	C	T
MNEc.2.10.64982680.PC	LOC100072672	1.81611388606448	11.9669295199951	2.011624347305e-19	6.1400099038427e-15	A	G
MNEc.2.X.4641584.PC	PUDP	-0.405159381844649	-11.9629704802946	2.0460282454343e-19	6.22871417177711e-15	C	T
MNEc.2.12.27170699.PC	CARNS1	0.426006824376451	11.9542461164419	2.12394654478597e-19	6.4490821497032e-15	T	C
MNEc.2.10.22536744.PC	LOC100064037	0.546834756588261	11.9476998220139	2.18436654096388e-19	6.6153120840821e-15	A	C
MNEc.2.12.1246132.PC	TCP11L1	2.04673021908379	11.9308377934247	2.34808132487378e-19	7.092696571929e-15	A	G
MNEc.2.4.27507565.PC	PCLO	1.11842242356775	11.9244330250418	2.41345217068984e-19	7.2713204174253e-15	G	T
MNEc.2.1.145667835.PC	EPB42	0.753321307373155	11.9051928231367	2.62104883669051e-19	7.67852127883603e-15	C	T
MNEc.2.1.145707637.PC	EPB42	0.753321307373155	11.9051928231367	2.62104883669051e-19	7.67852127883603e-15	C	T
MNEc.2.1.145732276.PC	EPB42	0.753321307373155	11.9051928231367	2.62104883669051e-19	7.67852127883603e-15	A	G
MNEc.2.1.145735382.BIEC2-62980	EPB42	0.753321307373155	11.9051928231367	2.62104883669051e-19	7.67852127883603e-15	G	A
MNEc.2.1.145735518.BIEC2-62981	EPB42	0.753321307373155	11.9051928231367	2.62104883669051e-19	7.67852127883603e-15	G	A
MNEc.2.1.145743736.PC	EPB42	0.753321307373155	11.9051928231367	2.62104883669051e-19	7.67852127883603e-15	A	G
MNEc.2.1.145783605.PC	EPB42	0.753321307373155	11.9051928231367	2.62104883669051e-19	7.67852127883603e-15	G	A
MNEc.2.1.145914003.PC	EPB42	0.753321307373155	11.9051928231367	2.62104883669051e-19	7.67852127883603e-15	G	T
MNEc.2.1.145915483.PC	EPB42	0.753321307373155	11.9051928231367	2.62104883669051e-19	7.67852127883603e-15	T	G
MNEc.2.1.145937385.PC	EPB42	0.753321307373155	11.9051928231367	2.62104883669051e-19	7.67852127883603e-15	A	G
MNEc.2.1.146142320.PC	EPB42	0.753321307373155	11.9051928231367	2.62104883669051e-19	7.67852127883603e-15	A	C
MNEc.2.4.95935529.PC	EPHB6	-0.531179366382869	-11.8909136411994	2.78664969507669e-19	8.14319872276959e-15	T	C
MNEc.2.26.39992981.PC	LOC100056049	0.839570577479508	11.8866300243167	2.83835131389952e-19	8.27354643386495e-15	T	G
MNEc.2.10.64977166.PC	LOC100072672	1.82242729336676	11.8661446567943	3.09926266918686e-19	8.98913459702667e-15	T	C
MNEc.2.10.64978959.PC	LOC100072672	1.82242729336676	11.8661446567943	3.09926266918686e-19	8.98913459702667e-15	A	G
MNEc.2.11.21716244.PC	KRT23	-0.525999903679673	-11.8566650619566	3.22803626285956e-19	9.33939857079075e-15	C	T
MNEc.2.11.41796521.PC	LOC100072001	1.01073940970828	11.8469323476271	3.36585056126057e-19	9.59526720353358e-15	G	T
MNEc.2.11.41861169.PC	LOC100072001	1.01073940970828	11.8469323476271	3.36585056126057e-19	9.59526720353358e-15	A	G
MNEc.2.11.41867330.PC	LOC100072001	1.01073940970828	11.8469323476271	3.36585056126057e-19	9.59526720353358e-15	C	T
MNEc.2.11.41873867.PC	LOC100072001	1.01073940970828	11.8469323476271	3.36585056126057e-19	9.59526720353358e-15	A	T
MNEc.2.11.41898338.PC	LOC100072001	1.01073940970828	11.8469323476271	3.36585056126057e-19	9.59526720353358e-15	A	G
MNEc.2.11.41898701.PC	LOC100072001	1.01073940970828	11.8469323476271	3.36585056126057e-19	9.59526720353358e-15	T	C
MNEc.2.23.6239808.PC	LOC106782482	-0.904839024906528	-11.8452868710163	3.38972843808272e-19	9.6152314945034e-15	T	C
MNEc.2.25.38597595.PC	LOC100147680	0.529857276851344	11.8443367034657	3.40359404844132e-19	9.6152314945034e-15	T	C
MNEc.2.25.38605635.PC	LOC100147680	0.529857276851344	11.8443367034657	3.40359404844132e-19	9.6152314945034e-15	G	A
MNEc.2.22.26045854.PC	LOC106782422	0.341368171903852	11.8408261432327	3.45531954275197e-19	9.6152314945034e-15	C	T
MNEc.2.22.26047231.PC	LOC106782422	0.341368171903852	11.8408261432327	3.45531954275197e-19	9.6152314945034e-15	C	T
MNEc.2.22.26048426.PC	LOC106782422	0.341368171903852	11.8408261432327	3.45531954275197e-19	9.6152314945034e-15	T	C
MNEc.2.22.26051369.PC	LOC106782422	0.341368171903852	11.8408261432327	3.45531954275197e-19	9.6152314945034e-15	A	G
MNEc.2.22.26042228.PC	LOC106782422	-0.341368171903852	-11.8408261432327	3.45531954275211e-19	9.6152314945034e-15	T	C
MNEc.2.22.26052717.PC	LOC106782422	-0.341368171903852	-11.8408261432327	3.45531954275211e-19	9.6152314945034e-15	C	T
MNEc.2.22.26054594.PC	LOC106782422	-0.341368171903852	-11.8408261432327	3.45531954275211e-19	9.6152314945034e-15	T	C
MNEc.2.22.20697427.BIEC2-585775	LOC100067561	1.16481153170258	11.8268586276348	3.66907217394257e-19	1.0185738343329e-14	G	T
MNEc.2.13.39971762.PC	FLYWCH1	0.720776292681479	11.8136643369441	3.88319719890345e-19	1.07510843045995e-14	C	A
MNEc.2.X.4153060.PC	PUDP	-0.425150388117853	-11.8131878551027	3.89116070158616e-19	1.07510843045995e-14	G	A
MNEc.2.4.102082973.PC	LOC100147160	0.562162422285971	11.7963711238689	4.18299418177883e-19	1.15300832847687e-14	A	G
MNEc.2.18.3286140.PC	IWS1	0.428888519181398	11.7894501900005	4.3094023258879e-19	1.16621495961594e-14	C	A
MNEc.2.4.27842695.TBIEC2-901723	PCLO	1.19412519247266	11.7882920260953	4.33092789409981e-19	1.16621495961594e-14	C	T
MNEc.2.4.27843976.PC	PCLO	1.19412519247266	11.7882920260953	4.33092789409981e-19	1.16621495961594e-14	C	T
MNEc.2.4.27859865.PC	PCLO	1.19412519247266	11.7882920260953	4.33092789409981e-19	1.16621495961594e-14	A	G
MNEc.2.4.27861278.PC	PCLO	1.19412519247266	11.7882920260953	4.33092789409981e-19	1.16621495961594e-14	C	T
MNEc.2.4.27892588.PC	PCLO	1.19412519247266	11.7882920260953	4.33092789409981e-19	1.16621495961594e-14	C	T
MNEc.2.4.27955668.PC	PCLO	1.19412519247266	11.7882920260953	4.33092789409981e-19	1.16621495961594e-14	G	A
MNEc.2.4.27912759.PC	PCLO	-1.19412519247266	-11.7882920260953	4.33092789409993e-19	1.16621495961594e-14	G	A
MNEc.2.4.27918113.PC	PCLO	-1.19412519247266	-11.7882920260953	4.33092789409993e-19	1.16621495961594e-14	G	T
MNEc.2.4.27922038.PC	PCLO	-1.19412519247266	-11.7882920260953	4.33092789409993e-19	1.16621495961594e-14	G	A
MNEc.2.15.17943909.PC	THNSL2	1.70905757263056	11.7865817466689	4.36291295687037e-19	1.166744092213e-14	A	G
MNEc.2.15.18007274.PC	THNSL2	1.70905757263056	11.7865817466689	4.36291295687037e-19	1.166744092213e-14	C	T
MNEc.2.15.18151718.PC	THNSL2	1.70905757263056	11.7865817466689	4.36291295687037e-19	1.166744092213e-14	C	A
MNEc.2.11.41746743.PC	LOC100072001	1.02744506654312	11.7808228660563	4.47237069258916e-19	1.18245536095732e-14	G	A
MNEc.2.11.41770609.PC	LOC100072001	1.02744506654312	11.7808228660563	4.47237069258916e-19	1.18245536095732e-14	C	T
MNEc.2.11.41775031.PC	LOC100072001	1.02744506654312	11.7808228660563	4.47237069258916e-19	1.18245536095732e-14	C	T
MNEc.2.11.41775477.PC	LOC100072001	1.02744506654312	11.7808228660563	4.47237069258916e-19	1.18245536095732e-14	A	G
MNEc.2.11.41778456.PC	LOC100072001	1.02744506654312	11.7808228660563	4.47237069258916e-19	1.18245536095732e-14	G	C
MNEc.2.8.74928961.PC	FECH	0.239815176857842	11.7747177664818	4.59142663338074e-19	1.21118624745078e-14	G	A
MNEc.2.13.39440425.PC	FLYWCH1	0.671032925434568	11.7704473868255	4.6765932468975e-19	1.2230241588395e-14	C	T
MNEc.2.13.39504557.PC	FLYWCH1	0.671032925434568	11.7704473868255	4.6765932468975e-19	1.2230241588395e-14	T	C
MNEc.2.13.39529862.PC	FLYWCH1	0.671032925434568	11.7704473868255	4.6765932468975e-19	1.2230241588395e-14	A	G
MNEc.2.15.51818539.PC	EPCAM	1.54268531742275	11.770364601815	4.67825987966894e-19	1.2230241588395e-14	T	C
MNEc.2.X.4012544.PC	PUDP	-0.421060070191708	-11.7635225316376	4.81809001389057e-19	1.25588642074814e-14	C	T
MNEc.2.20.30494826.PC	LOC100054254	0.454407501843961	11.7631652729492	4.82550563902097e-19	1.25588642074814e-14	T	C
MNEc.2.5.81605615.BIEC2-923290	ADGRL2	0.96725982274746	11.7567990095992	4.95959187953408e-19	1.2821975702395e-14	G	T
MNEc.2.5.81605689.BIEC2-923291	ADGRL2	0.96725982274746	11.7567990095992	4.95959187953408e-19	1.2821975702395e-14	G	T
MNEc.2.5.81605861.BIEC2-923292	ADGRL2	0.96725982274746	11.7567990095992	4.95959187953408e-19	1.2821975702395e-14	A	G
MNEc.2.13.39831698.PC	PKMYT1	0.373727000387079	11.7310092030999	5.54222877034291e-19	1.42965604478667e-14	A	G
MNEc.2.4.95920776.PC	EPHB6	0.533590651241062	11.7300802448979	5.56445430786535e-19	1.43222064536769e-14	A	G
MNEc.2.23.36767101.PC	CNTLN	-0.5981320105964	-11.7254159898754	5.67740989845479e-19	1.45487072527315e-14	A	G
MNEc.2.23.36785323.PC	CNTLN	-0.5981320105964	-11.7254159898754	5.67740989845479e-19	1.45487072527315e-14	A	C
MNEc.2.10.22405452.PC	LOC100064037	-0.542997507141237	-11.7167417332321	5.89364514947536e-19	1.50697029738433e-14	A	G
MNEc.2.1.49747002.PC	RHOBTB1	-0.927295109188993	-11.7103342127716	6.05867620033052e-19	1.5424028388179e-14	T	C
MNEc.2.1.49755686.PC	RHOBTB1	-0.927295109188993	-11.7103342127716	6.05867620033052e-19	1.5424028388179e-14	C	T
MNEc.2.24.20882979.PC	LOC102150711	0.758266615867391	11.6918338224675	6.56171928905094e-19	1.66320341022396e-14	G	A
MNEc.2.24.20883086.PC	LOC102150711	0.758266615867391	11.6918338224675	6.56171928905094e-19	1.66320341022396e-14	T	G
MNEc.2.1.49653628.PC	RHOBTB1	-0.900075325079387	-11.6786959971366	6.94426231892653e-19	1.75634870045844e-14	T	C
MNEc.2.21.57252300.PC	CEP72	0.667047107483869	11.6575303669376	7.60830283364676e-19	1.91598608515405e-14	G	A
MNEc.2.21.57306899.PC	CEP72	0.667047107483869	11.6575303669376	7.60830283364676e-19	1.91598608515405e-14	A	G
MNEc.2.20.30503221.PC	LOC100146287	0.51298989741132	11.6453463807812	8.01914603607688e-19	2.01509577798901e-14	G	T
MNEc.2.4.28376473.PC	PCLO	1.13619247483352	11.6305408354457	8.54853729084254e-19	2.13432465464055e-14	T	G
MNEc.2.4.28300998.PC	PCLO	-1.13619247483352	-11.6305408354457	8.54853729084291e-19	2.13432465464055e-14	G	T
MNEc.2.4.28320515.PC	PCLO	-1.13619247483352	-11.6305408354457	8.54853729084291e-19	2.13432465464055e-14	C	T
MNEc.2.20.30501912.PC	LOC100054254	0.440861825285216	11.6215869782766	8.88560550755314e-19	2.20448175597922e-14	T	C
MNEc.2.21.57193980.PC	CEP72	0.65998112713839	11.6210779933476	8.9051628309133e-19	2.20448175597922e-14	T	C
MNEc.2.21.57220288.PC	CEP72	0.65998112713839	11.6210779933476	8.9051628309133e-19	2.20448175597922e-14	C	A
MNEc.2.21.57223391.PC	CEP72	0.65998112713839	11.6210779933476	8.9051628309133e-19	2.20448175597922e-14	A	G
MNEc.2.9.3393470.PC	LOC106780968	1.14245973366713	11.6184950158513	9.00508077898647e-19	2.22449362520742e-14	A	G
MNEc.2.10.64976762.PC	LOC100072672	1.82112574893611	11.6099100486835	9.34534669206191e-19	2.29880761399676e-14	G	A
MNEc.2.10.64977210.PC	LOC100072672	1.82112574893611	11.6099100486835	9.34534669206191e-19	2.29880761399676e-14	A	G
MNEc.2.4.27746376.PC	PCLO	1.11873265421089	11.6001276481382	9.74886226168269e-19	2.38449013691028e-14	G	A
MNEc.2.7.76022651.PC	LOC102148185	-1.11815868832847	-11.5994968584852	9.77547514452289e-19	2.38449013691028e-14	G	A
MNEc.2.7.76024581.PC	LOC102148185	-1.11815868832847	-11.5994968584852	9.77547514452289e-19	2.38449013691028e-14	C	T
MNEc.2.7.76085362.PC	LOC102148185	-1.11815868832847	-11.5994968584852	9.77547514452289e-19	2.38449013691028e-14	C	T
MNEc.2.2.117440024.PC	LOC100072967	0.652882806459737	11.5917530908776	1.01081980273249e-18	2.46050232228594e-14	T	C
MNEc.2.20.31191940.PC	DDX39B	-0.455268756778549	-11.5871990106009	1.03091644982605e-18	2.4834971105642e-14	G	C
MNEc.2.20.31214113.PC	DDX39B	-0.455268756778549	-11.5871990106009	1.03091644982605e-18	2.4834971105642e-14	C	G
MNEc.2.20.31237987.PC	DDX39B	-0.455268756778549	-11.5871990106009	1.03091644982605e-18	2.4834971105642e-14	A	G
MNEc.2.20.31242615.PC	DDX39B	-0.455268756778549	-11.5871990106009	1.03091644982605e-18	2.4834971105642e-14	A	G
MNEc.2.20.31269671.PC	DDX39B	-0.455268756778549	-11.5871990106009	1.03091644982605e-18	2.4834971105642e-14	T	C
MNEc.2.25.38609161.PC	LOC100147680	0.544253750314077	11.5688886512176	1.11585608146532e-18	2.68257576827075e-14	C	T
MNEc.2.16.4763062.PC	MKRN2OS	-0.39855154656421	-11.552521075612	1.19772496277625e-18	2.87346811933315e-14	T	G
MNEc.2.25.16384181.PC	KIAA0368	0.337043235270734	11.5432260525567	1.24687933760094e-18	2.96697508480369e-14	C	T
MNEc.2.25.16404391.PC	KIAA0368	0.337043235270734	11.5432260525567	1.24687933760094e-18	2.96697508480369e-14	C	T
MNEc.2.25.16416007.PC	KIAA0368	0.337043235270734	11.5432260525567	1.24687933760094e-18	2.96697508480369e-14	G	T
MNEc.2.25.16426231.PC	KIAA0368	0.337043235270734	11.5432260525567	1.24687933760094e-18	2.96697508480369e-14	T	G
MNEc.2.22.26055485.PC	LOC106782422	-0.326164076424138	-11.5402038629881	1.26329443619626e-18	2.99991287908151e-14	A	G
MNEc.2.20.31184685.PC	DDX39B	-0.476505530507913	-11.5221380687854	1.36605220763553e-18	3.23491228231571e-14	G	A
MNEc.2.16.74057469.PC	MRPS22	0.974802742986002	11.5218420706499	1.36780402362099e-18	3.23491228231571e-14	C	T
MNEc.2.23.40819959.PC	LOC100065392	0.488806881833816	11.5150190478772	1.40881703808389e-18	3.32516497710767e-14	A	G
MNEc.2.20.30980636.PC	MHCB3	0.692715665359287	11.5142227949315	1.41368315901855e-18	3.32990954721896e-14	G	C
MNEc.2.4.40458353.PC	SDHAF3	-0.442441093024417	-11.4969712247687	1.52336294952483e-18	3.56664263811048e-14	A	G
MNEc.2.4.40569137.PC	SDHAF3	-0.442441093024417	-11.4969712247687	1.52336294952483e-18	3.56664263811048e-14	A	G
MNEc.2.4.40601429.PC	SDHAF3	-0.442441093024417	-11.4969712247687	1.52336294952483e-18	3.56664263811048e-14	G	A
MNEc.2.10.12502185.PC	LOC100630516	1.70367317353962	11.4794494712559	1.64352452844494e-18	3.84026501234621e-14	C	T
MNEc.2.X.4008037.PC	PUDP	-0.400640595000095	-11.4751170530981	1.67467709789606e-18	3.90523009983218e-14	C	T
MNEc.2.4.102082973.PC	LOC100054458	0.320328125533239	11.4680123450011	1.72705434094297e-18	4.01933151166268e-14	A	G
MNEc.2.11.41898283.PC	LOC100072001	0.988786911915919	11.4673152691103	1.73228121581637e-18	4.02346502196705e-14	C	G
MNEc.2.23.8373613.PC	LOC102147951	0.663092905475311	11.458912866341	1.79655020691771e-18	4.16444302517661e-14	G	T
MNEc.2.9.83285194.PC	LOC102148229	0.32215403942842	11.4576151859942	1.80668752273912e-18	4.17793453898415e-14	A	G
MNEc.2.10.23354216.PC	KIR-ILTA	1.73130260882824	11.4558858031966	1.82028668422747e-18	4.17793453898415e-14	T	C
MNEc.2.10.23377494.PC	KIR-ILTA	1.73130260882824	11.4558858031966	1.82028668422747e-18	4.17793453898415e-14	C	A
MNEc.2.10.23389934.PC	KIR-ILTA	1.73130260882824	11.4558858031966	1.82028668422747e-18	4.17793453898415e-14	C	T
MNEc.2.10.23401572.PC	KIR-ILTA	1.73130260882824	11.4558858031966	1.82028668422747e-18	4.17793453898415e-14	G	T
MNEc.2.21.57389362.PC	CEP72	0.664400852444558	11.4500020309406	1.8673296291835e-18	4.27748757922181e-14	G	A
MNEc.2.6.1146369.PC	LANCL1	-0.318593547741584	-11.4453361202415	1.90550278736318e-18	4.35637205493764e-14	T	C
MNEc.2.11.41834915.PC	LOC100072001	1.19920730111128	11.41619102013	2.1623591438204e-18	4.91819754360508e-14	G	A
MNEc.2.7.30743685.BIEC2-990471	SCN3B	-1.23024153924194	-11.4160265817902	2.16390296748111e-18	4.91819754360508e-14	T	G
MNEc.2.7.30745211.BIEC2-990473	SCN3B	-1.23024153924194	-11.4160265817902	2.16390296748111e-18	4.91819754360508e-14	T	C
MNEc.2.25.905849.PC	CA9	-0.375722539445461	-11.4145990869515	2.17735159829386e-18	4.93913613626431e-14	G	C
MNEc.2.1.50255803.PC	RHOBTB1	-0.855282077789379	-11.4099305635749	2.22192395460694e-18	5.03045783674889e-14	T	C
MNEc.2.20.23994594.PC	HFE	-0.332358811382322	-11.4049867160429	2.27012540198171e-18	5.12962595219795e-14	G	A
MNEc.2.25.38594753.PC	LOC100147680	0.52077875947057	11.4043647866336	2.27626304973395e-18	5.13354598531788e-14	G	A
MNEc.2.X.4015510.BIEC2-1168943	PUDP	-0.399696280456393	-11.4034097427296	2.28572060303727e-18	5.14492365152975e-14	G	A
MNEc.2.21.57711487.PC	CEP72	0.688880354340208	11.3996888573751	2.3229458428241e-18	5.2186392715279e-14	C	G
MNEc.2.4.89208453.PC	LOC106783107	-0.74399119123002	-11.387956508643	2.44435888404634e-18	5.44940181773036e-14	A	G
MNEc.2.4.89232203.PC	LOC106783107	-0.74399119123002	-11.387956508643	2.44435888404634e-18	5.44940181773036e-14	C	A
MNEc.2.4.89266218.PC	LOC106783107	-0.74399119123002	-11.387956508643	2.44435888404634e-18	5.44940181773036e-14	T	C
MNEc.2.4.89421278.PC	LOC106783107	-0.74399119123002	-11.387956508643	2.44435888404634e-18	5.44940181773036e-14	T	C
MNEc.2.8.700776.PC	LOC106783479	1.26664235879293	11.3791274789954	2.53991623159269e-18	5.65162916595534e-14	T	C
MNEc.2.10.33702298.PC	LCA5	-0.446494175471398	-11.3779773632	2.55263741486765e-18	5.66911645464743e-14	G	A
MNEc.2.24.21017879.PC	LOC102150711	0.719497321564475	11.3736102336596	2.60152736477503e-18	5.74486764019441e-14	C	T
MNEc.2.24.21024001.PC	LOC102150711	0.719497321564475	11.3736102336596	2.60152736477503e-18	5.74486764019441e-14	C	G
MNEc.2.24.21031373.PC	LOC102150711	0.719497321564475	11.3736102336596	2.60152736477503e-18	5.74486764019441e-14	T	C
MNEc.2.24.20951440.PC	LOC102150711	0.815558789268325	11.3635258849751	2.71804838983149e-18	5.99083093129435e-14	T	C
MNEc.2.24.20815289.PC	LOC100057829	0.919157220458647	11.3501151494134	2.88117354464631e-18	6.31456353402424e-14	G	A
MNEc.2.24.20829949.PC	LOC100057829	0.919157220458647	11.3501151494134	2.88117354464631e-18	6.31456353402424e-14	C	T
MNEc.2.24.20841319.PC	LOC100057829	0.919157220458647	11.3501151494134	2.88117354464631e-18	6.31456353402424e-14	A	C
MNEc.2.23.5993379.PC	LOC106782482	-0.964606744669161	-11.3494879904013	2.88903858812611e-18	6.31992151277357e-14	C	A
MNEc.2.11.41795437.PC	LOC100072001	1.0331784516285	11.3472145626329	2.91773041734866e-18	6.37073377872091e-14	T	C
MNEc.2.1.49454340.PC	RHOBTB1	-0.891791705787152	-11.3199492800297	3.28499020858374e-18	7.15922231224367e-14	G	A
MNEc.2.20.29174709.PC	LOC100056231	1.95839853059598	11.3127354458178	3.38970750987575e-18	7.37365793978177e-14	A	G
MNEc.2.1.38535743.PC	KIF20B	0.321241492335315	11.308219290414	3.45696605191349e-18	7.50596232479687e-14	G	A
MNEc.2.24.21017879.PC	LOC100057829	0.849804460266039	11.3058238614044	3.49318366025118e-18	7.54246339952432e-14	C	T
MNEc.2.24.21024001.PC	LOC100057829	0.849804460266039	11.3058238614044	3.49318366025118e-18	7.54246339952432e-14	C	G
MNEc.2.24.21031373.PC	LOC100057829	0.849804460266039	11.3058238614044	3.49318366025118e-18	7.54246339952432e-14	T	C
MNEc.2.1.15656.UKUL1	ZNF717	0.40563319524129	11.2983992545959	3.60788081891581e-18	7.77571741185813e-14	G	A
MNEc.2.4.89422447.PC	LOC106783107	-0.751360693391902	-11.2948785971098	3.66358443293059e-18	7.88120219501912e-14	G	A
MNEc.2.5.81468601.PC	ADGRL2	0.922518574331632	11.2881565440565	3.77235265301428e-18	8.10024224365941e-14	T	C
MNEc.2.6.65009680.BIEC2-1013305	LOC102148182	0.594837343428771	11.2761978495289	3.9739405999959e-18	8.51741920784609e-14	T	G
MNEc.2.5.79218591.PC	SPATA1	0.546041002273665	11.2682416191614	4.11402291430025e-18	8.79461680818264e-14	T	C
MNEc.2.21.57098667.BIEC2-574092	CEP72	0.646480020144141	11.2671601780523	4.13344276847059e-18	8.79461680818264e-14	A	G
MNEc.2.21.57106118.PC	CEP72	0.646480020144141	11.2671601780523	4.13344276847059e-18	8.79461680818264e-14	A	G
MNEc.2.21.57189101.PC	CEP72	0.646480020144141	11.2671601780523	4.13344276847059e-18	8.79461680818264e-14	T	C
MNEc.2.4.27942640.PC	PCLO	1.1382624603828	11.2590813187271	4.2814631719234e-18	9.09296290600726e-14	G	T
MNEc.2.29.12288168.PC	KIAA1217	0.951426649131992	11.253037983069	4.39566205493422e-18	9.31852463172288e-14	T	C
MNEc.2.28.30539735.PC	BPIFC	1.38787114076822	11.2503822096856	4.44681087837553e-18	9.32522714116226e-14	G	A
MNEc.2.28.30548785.PC	BPIFC	1.38787114076822	11.2503822096856	4.44681087837553e-18	9.32522714116226e-14	C	T
MNEc.2.28.30579348.PC	BPIFC	1.38787114076822	11.2503822096856	4.44681087837553e-18	9.32522714116226e-14	G	A
MNEc.2.28.30597695.PC	BPIFC	1.38787114076822	11.2503822096856	4.44681087837553e-18	9.32522714116226e-14	A	G
MNEc.2.28.30612995.PC	BPIFC	1.38787114076822	11.2503822096856	4.44681087837553e-18	9.32522714116226e-14	T	C
MNEc.2.28.30660902.PC	BPIFC	1.38787114076822	11.2503822096856	4.44681087837553e-18	9.32522714116226e-14	G	A
MNEc.2.10.17547437.PC	KPTN	-0.393614378771259	-11.2355938192896	4.74276524272253e-18	9.9280049380745e-14	A	G
MNEc.2.10.18574725.PC	LMTK3	0.505975423219114	11.2227509211904	5.01580463892389e-18	1.0480740425454e-13	G	A
MNEc.2.11.41766783.PC	LOC100072001	1.07356968931152	11.2203629875021	5.06828738880745e-18	1.05714601290154e-13	C	T
MNEc.2.24.20913311.PC	LOC100057829	1.00298661222802	11.2122388278949	5.25101081711696e-18	1.07790411135226e-13	A	G
MNEc.2.24.20915411.PC	LOC100057829	1.00298661222802	11.2122388278949	5.25101081711696e-18	1.07790411135226e-13	G	A
MNEc.2.24.20918259.PC	LOC100057829	1.00298661222802	11.2122388278949	5.25101081711696e-18	1.07790411135226e-13	A	G
MNEc.2.24.20931141.PC	LOC100057829	1.00298661222802	11.2122388278949	5.25101081711696e-18	1.07790411135226e-13	C	A
MNEc.2.24.20947706.PC	LOC100057829	1.00298661222802	11.2122388278949	5.25101081711696e-18	1.07790411135226e-13	G	A
MNEc.2.24.20952163.PC	LOC100057829	1.00298661222802	11.2122388278949	5.25101081711696e-18	1.07790411135226e-13	G	T
MNEc.2.24.20956554.PC	LOC100057829	1.00298661222802	11.2122388278949	5.25101081711696e-18	1.07790411135226e-13	A	C
MNEc.2.24.20969901.PC	LOC100057829	1.00298661222802	11.2122388278949	5.25101081711696e-18	1.07790411135226e-13	T	C
MNEc.2.24.21066891.PC	LOC100057829	1.00298661222802	11.2122388278949	5.25101081711696e-18	1.07790411135226e-13	G	T
MNEc.2.26.39987191.PC	LOC100056049	0.815205865154014	11.2081823184634	5.3447109298965e-18	1.09521026605411e-13	T	C
MNEc.2.13.39834334.PC	FLYWCH1	0.638431933461215	11.2029175622714	5.46883024652074e-18	1.1186781061873e-13	C	T
MNEc.2.20.29191096.BIEC2-527358	LOC100056231	1.79775711660987	11.2021420049457	5.48735760893498e-18	1.12050218270361e-13	G	T
MNEc.2.25.4914410.PC	TDRD7	-0.5753824426007	-11.189237559868	5.80505698204566e-18	1.18330311968122e-13	T	C
MNEc.2.11.49414139.PC	ZNF594	0.326368118989898	11.1884772531734	5.82434175611673e-18	1.18516216720852e-13	T	C
MNEc.2.22.27386047.PC	TLDC2	0.706499086584025	11.1782841214902	6.08918976197955e-18	1.19928762664619e-13	G	A
MNEc.2.22.27446353.PC	TLDC2	0.706499086584025	11.1782841214902	6.08918976197955e-18	1.19928762664619e-13	T	C
MNEc.2.22.27457472.PC	TLDC2	0.706499086584025	11.1782841214902	6.08918976197955e-18	1.19928762664619e-13	T	C
MNEc.2.22.27459828.PC	TLDC2	0.706499086584025	11.1782841214902	6.08918976197955e-18	1.19928762664619e-13	C	T
MNEc.2.22.27460952.PC	TLDC2	0.706499086584025	11.1782841214902	6.08918976197955e-18	1.19928762664619e-13	C	T
MNEc.2.22.27480236.PC	TLDC2	0.706499086584025	11.1782841214902	6.08918976197955e-18	1.19928762664619e-13	C	T
MNEc.2.22.27481097.PC	TLDC2	0.706499086584025	11.1782841214902	6.08918976197955e-18	1.19928762664619e-13	C	T
MNEc.2.22.27487039.PC	TLDC2	0.706499086584025	11.1782841214902	6.08918976197955e-18	1.19928762664619e-13	T	C
MNEc.2.22.27491451.PC	TLDC2	0.706499086584025	11.1782841214902	6.08918976197955e-18	1.19928762664619e-13	C	T
MNEc.2.22.27495709.PC	TLDC2	0.706499086584025	11.1782841214902	6.08918976197955e-18	1.19928762664619e-13	C	A
MNEc.2.22.27516594.PC	TLDC2	0.706499086584025	11.1782841214902	6.08918976197955e-18	1.19928762664619e-13	C	T
MNEc.2.22.27526470.PC	TLDC2	0.706499086584025	11.1782841214902	6.08918976197955e-18	1.19928762664619e-13	T	C
MNEc.2.22.27545433.PC	TLDC2	0.706499086584025	11.1782841214902	6.08918976197955e-18	1.19928762664619e-13	C	T
MNEc.2.22.27579845.PC	TLDC2	0.706499086584025	11.1782841214902	6.08918976197955e-18	1.19928762664619e-13	A	G
MNEc.2.22.27584276.BIEC2-620107	TLDC2	0.706499086584025	11.1782841214902	6.08918976197955e-18	1.19928762664619e-13	G	A
MNEc.2.22.27616443.PC	TLDC2	0.706499086584025	11.1782841214902	6.08918976197955e-18	1.19928762664619e-13	T	C
MNEc.2.22.27620954.PC	TLDC2	0.706499086584025	11.1782841214902	6.08918976197955e-18	1.19928762664619e-13	T	G
MNEc.2.22.27627037.PC	TLDC2	0.706499086584025	11.1782841214902	6.08918976197955e-18	1.19928762664619e-13	A	C
MNEc.2.22.27649488.PC	TLDC2	0.706499086584025	11.1782841214902	6.08918976197955e-18	1.19928762664619e-13	A	C
MNEc.2.19.30374824.PC	ATP13A4	1.70521437981435	11.1747700657422	6.18327382038534e-18	1.21371742059141e-13	C	T
MNEc.2.19.30393132.PC	ATP13A4	1.70521437981435	11.1747700657422	6.18327382038534e-18	1.21371742059141e-13	G	T
MNEc.2.22.27273029.PC	TLDC2	0.745615030856532	11.1671583988558	6.39210579171724e-18	1.24631643288464e-13	C	A
MNEc.2.22.27316595.PC	TLDC2	0.745615030856532	11.1671583988558	6.39210579171724e-18	1.24631643288464e-13	T	C
MNEc.2.22.27318531.PC	TLDC2	0.745615030856532	11.1671583988558	6.39210579171724e-18	1.24631643288464e-13	C	T
MNEc.2.22.27336327.PC	TLDC2	0.745615030856532	11.1671583988558	6.39210579171724e-18	1.24631643288464e-13	C	T
MNEc.2.1.6783268.PC	ADAM12	0.729901048115061	11.1636793865543	6.48990128667974e-18	1.25906795386251e-13	G	A
MNEc.2.1.6789329.BIEC2-2491	ADAM12	0.729901048115061	11.1636793865543	6.48990128667974e-18	1.25906795386251e-13	T	C
MNEc.2.1.6793679.PC	ADAM12	0.729901048115061	11.1636793865543	6.48990128667974e-18	1.25906795386251e-13	G	A
MNEc.2.27.11390057.PC	FUT10	-0.250062636062435	-11.1563025901301	6.70226711981741e-18	1.29810789910043e-13	G	A
MNEc.2.5.81417430.PC	ADGRL2	0.944193815780863	11.1513742939905	6.84802228123942e-18	1.32194618939529e-13	T	C
MNEc.2.5.81432322.PC	ADGRL2	0.944193815780863	11.1513742939905	6.84802228123942e-18	1.32194618939529e-13	T	C
MNEc.2.21.57584504.PC	CEP72	0.655884502461079	11.1486172942183	6.93094607482001e-18	1.3357423525987e-13	C	G
MNEc.2.29.10177708.PC	LOC100065515	0.873319141846939	11.1469857767662	6.98049260480143e-18	1.3430710821793e-13	G	A
MNEc.2.24.20815289.PC	LOC102150711	0.770676041030617	11.1321232877819	7.44855576335776e-18	1.42412024932044e-13	G	A
MNEc.2.24.20829949.PC	LOC102150711	0.770676041030617	11.1321232877819	7.44855576335776e-18	1.42412024932044e-13	C	T
MNEc.2.24.20841319.PC	LOC102150711	0.770676041030617	11.1321232877819	7.44855576335776e-18	1.42412024932044e-13	A	C
MNEc.2.11.25918349.PC	SAMD14	-0.350706808024043	-11.1316855693616	7.46280889826622e-18	1.42412024932044e-13	G	C
MNEc.2.11.25928785.PC	SAMD14	-0.350706808024043	-11.1316855693616	7.46280889826622e-18	1.42412024932044e-13	G	T
MNEc.2.1.145903715.PC	EPB42	0.721464501486986	11.1303646569683	7.50598725514775e-18	1.4300194739456e-13	T	G
MNEc.2.12.1096323.PC	TCP11L1	2.07781463735807	11.1253738676994	7.67140601152775e-18	1.45915035519927e-13	C	T
MNEc.2.11.41856685.PC	LOC100072001	0.969989046304561	11.1203973152564	7.84000078614387e-18	1.48878946264109e-13	A	C
MNEc.2.8.72243194.PC	C8H18orf54	0.459461802255652	11.1143146233281	8.05113445706469e-18	1.52206691709105e-13	G	A
MNEc.2.11.21774903.PC	KRT23	-0.64032772735416	-11.1142739429455	8.05256556090841e-18	1.52206691709105e-13	T	G
MNEc.2.3.37253301.PC	MANBA	-0.506986327655176	-11.114221720849	8.05440306785495e-18	1.52206691709105e-13	G	A
MNEc.2.29.10126610.PC	LOC100065515	0.898040084103801	11.1090027834863	8.24017991583663e-18	1.55465407760299e-13	A	G
MNEc.2.11.25852912.PC	SAMD14	-0.342060712763438	-11.1064067465572	8.33418776195691e-18	1.56985009164602e-13	G	A
MNEc.2.11.21862137.PC	KRT23	-0.54898781877565	-11.1033598114855	8.44589923506095e-18	1.58832641067706e-13	G	T
MNEc.2.23.6139760.PC	LOC106782482	-0.961816659227694	-11.0977460177028	8.65567592370299e-18	1.60337619108505e-13	T	C
MNEc.2.10.22171216.PC	LOC100064037	-0.539259956504004	-11.095732176959	8.73219859958908e-18	1.60337619108505e-13	A	G
MNEc.2.10.22171414.PC	LOC100064037	-0.539259956504004	-11.095732176959	8.73219859958908e-18	1.60337619108505e-13	C	T
MNEc.2.10.22198071.PC	LOC100064037	-0.539259956504004	-11.095732176959	8.73219859958908e-18	1.60337619108505e-13	C	T
MNEc.2.10.22253422.BIEC2-109458	LOC100064037	-0.539259956504004	-11.095732176959	8.73219859958908e-18	1.60337619108505e-13	G	T
MNEc.2.10.22316347.PC	LOC100064037	-0.539259956504004	-11.095732176959	8.73219859958908e-18	1.60337619108505e-13	A	G
MNEc.2.10.22381765.PC	LOC100064037	-0.539259956504004	-11.095732176959	8.73219859958908e-18	1.60337619108505e-13	G	A
MNEc.2.10.22397240.PC	LOC100064037	-0.539259956504004	-11.095732176959	8.73219859958908e-18	1.60337619108505e-13	T	C
MNEc.2.10.22407904.PC	LOC100064037	-0.539259956504004	-11.095732176959	8.73219859958908e-18	1.60337619108505e-13	G	A
MNEc.2.10.22442721.PC	LOC100064037	-0.539259956504004	-11.095732176959	8.73219859958908e-18	1.60337619108505e-13	T	C
MNEc.2.10.22477923.PC	LOC100064037	-0.539259956504004	-11.095732176959	8.73219859958908e-18	1.60337619108505e-13	G	T
MNEc.2.10.22558229.BIEC2-115038	LOC100064037	-0.539259956504004	-11.095732176959	8.73219859958908e-18	1.60337619108505e-13	C	A
MNEc.2.10.22353146.PC	LOC100064037	0.539259956504004	11.095732176959	8.73219859958933e-18	1.60337619108505e-13	C	T
MNEc.2.10.22369098.PC	LOC100064037	0.539259956504004	11.095732176959	8.73219859958933e-18	1.60337619108505e-13	C	T
MNEc.2.10.22422762.PC	LOC100064037	0.539259956504004	11.095732176959	8.73219859958933e-18	1.60337619108505e-13	A	G
MNEc.2.20.32625208.PC	LOC100146181	0.871853675523909	11.093171508556	8.83048238136578e-18	1.61887331333921e-13	G	A
MNEc.2.13.17735541.PC	CRCP	0.224307941342178	11.0917950349752	8.88377286840736e-18	1.62608620422133e-13	T	C
MNEc.2.23.36755506.BIEC2-623933	CNTLN	-0.57603959587575	-11.0893203508331	8.98039489245661e-18	1.63606672325354e-13	A	G
MNEc.2.23.36755719.PC	CNTLN	-0.57603959587575	-11.0893203508331	8.98039489245661e-18	1.63606672325354e-13	C	T
MNEc.2.23.36762177.PC	CNTLN	-0.57603959587575	-11.0893203508331	8.98039489245661e-18	1.63606672325354e-13	T	C
MNEc.2.12.23770855.PC	LOC100053834	1.98886788553606	11.0798487967167	9.36006079292481e-18	1.70257476106531e-13	C	A
MNEc.2.1.49688405.PC	RHOBTB1	-0.884348897636047	-11.0771373905103	9.47168744248264e-18	1.72019579377617e-13	T	G
MNEc.2.20.31282959.PC	DDX39B	-0.441763961871023	-11.0734267315812	9.62662383178959e-18	1.74561546169439e-13	C	T
MNEc.2.11.41873260.PC	LOC100072001	0.975529071987534	11.0707932503013	9.73812594650929e-18	1.75491730958799e-13	G	T
MNEc.2.11.41874275.PC	LOC100072001	0.975529071987534	11.0707932503013	9.73812594650929e-18	1.75491730958799e-13	C	T
MNEc.2.11.41874662.PC	LOC100072001	0.975529071987534	11.0707932503013	9.73812594650929e-18	1.75491730958799e-13	T	C
MNEc.2.11.41880396.PC	LOC100072001	0.975529071987534	11.0707932503013	9.73812594650929e-18	1.75491730958799e-13	G	A
MNEc.2.11.41743465.PC	LOC100072001	0.985246204534309	11.068773543549	9.82451922927873e-18	1.76775409654597e-13	G	A
MNEc.2.11.22082034.PC	KRT23	-0.73600071820451	-11.0681364260072	9.85193149957161e-18	1.76995505332684e-13	C	T
MNEc.2.1.120521.PC	ZNF717	0.418735182859031	11.0666022006749	9.91825801223762e-18	1.77912964539453e-13	A	G
MNEc.2.1.145665252.PC	EPB42	0.697061405168176	11.0654683169005	9.96756541651333e-18	1.78522786599409e-13	G	A
MNEc.2.23.40801422.PC	LOC100065392	0.471747983597134	11.0632378669925	1.00652773876096e-17	1.79996352082393e-13	G	A
MNEc.2.6.1065277.PC	LANCL1	-0.340891202809826	-11.058777689567	1.02635658734574e-17	1.82423164786622e-13	G	A
MNEc.2.6.1069195.PC	LANCL1	-0.340891202809826	-11.058777689567	1.02635658734574e-17	1.82423164786622e-13	G	T
MNEc.2.6.1086876.PC	LANCL1	-0.340891202809826	-11.058777689567	1.02635658734574e-17	1.82423164786622e-13	C	T
MNEc.2.6.1087330.PC	LANCL1	-0.340891202809826	-11.058777689567	1.02635658734574e-17	1.82423164786622e-13	A	G
MNEc.2.8.74906604.PC	FECH	-0.226579839608237	-11.0440593460572	1.09461837086319e-17	1.92998910081179e-13	C	T
MNEc.2.5.79166959.UKUL1341	SPATA1	0.577537954478923	11.0431254574065	1.09910044729386e-17	1.92998910081179e-13	G	A
MNEc.2.5.79181703.PC	SPATA1	0.577537954478923	11.0431254574065	1.09910044729386e-17	1.92998910081179e-13	T	C
MNEc.2.5.79199913.PC	SPATA1	0.577537954478923	11.0431254574065	1.09910044729386e-17	1.92998910081179e-13	C	T
MNEc.2.5.79251778.PC	SPATA1	0.577537954478923	11.0431254574065	1.09910044729386e-17	1.92998910081179e-13	T	C
MNEc.2.5.79329152.PC	SPATA1	0.577537954478923	11.0431254574065	1.09910044729386e-17	1.92998910081179e-13	G	A
MNEc.2.5.79378766.PC	SPATA1	0.577537954478923	11.0431254574065	1.09910044729386e-17	1.92998910081179e-13	G	A
MNEc.2.5.79393532.PC	SPATA1	0.577537954478923	11.0431254574065	1.09910044729386e-17	1.92998910081179e-13	G	A
MNEc.2.23.5938356.PC	LOC106782482	-1.2982736780548	-11.0409887767995	1.1094246475779e-17	1.94518860173779e-13	C	A
MNEc.2.22.26070745.PC	LOC106782422	0.319779456391665	11.0300987188715	1.1635778527459e-17	2.0251648845867e-13	G	A
MNEc.2.22.26074857.BIEC2-589711	LOC106782422	0.319779456391665	11.0300987188715	1.1635778527459e-17	2.0251648845867e-13	T	C
MNEc.2.22.26075342.BIEC2-589713	LOC106782422	0.319779456391665	11.0300987188715	1.1635778527459e-17	2.0251648845867e-13	T	C
MNEc.2.22.26069872.PC	LOC106782422	-0.319779456391665	-11.0300987188714	1.16357785274593e-17	2.0251648845867e-13	T	C
MNEc.2.21.57263382.PC	CEP72	0.659670113059791	11.0287102347153	1.17067065919163e-17	2.0251648845867e-13	A	G
MNEc.2.21.57278611.PC	CEP72	0.659670113059791	11.0287102347153	1.17067065919163e-17	2.0251648845867e-13	G	A
MNEc.2.21.57292281.PC	CEP72	0.659670113059791	11.0287102347153	1.17067065919163e-17	2.0251648845867e-13	T	C
MNEc.2.21.57299370.PC	CEP72	0.659670113059791	11.0287102347153	1.17067065919163e-17	2.0251648845867e-13	T	C
MNEc.2.21.57353581.PC	CEP72	0.659670113059791	11.0287102347153	1.17067065919163e-17	2.0251648845867e-13	A	G
MNEc.2.15.60478116.PC	NDUFAF7	-0.302975049266647	-11.0279427786972	1.17460968615791e-17	2.02896874101048e-13	A	G
MNEc.2.1.50639445.PC	RHOBTB1	-0.960932233598436	-11.0237641128646	1.19629183584629e-17	2.060316883326e-13	T	G
MNEc.2.1.50640586.PC	RHOBTB1	-0.960932233598436	-11.0237641128646	1.19629183584629e-17	2.060316883326e-13	G	A
MNEc.2.28.20978929.PC	LTA4H	-0.351211795917206	-11.0217732367475	1.20676302773619e-17	2.06614328092618e-13	A	G
MNEc.2.28.20985727.PC	LTA4H	-0.351211795917206	-11.0217732367475	1.20676302773619e-17	2.06614328092618e-13	G	A
MNEc.2.28.21004021.PC	LTA4H	-0.351211795917206	-11.0217732367475	1.20676302773619e-17	2.06614328092618e-13	T	C
MNEc.2.28.21007445.PC	LTA4H	-0.351211795917206	-11.0217732367475	1.20676302773619e-17	2.06614328092618e-13	C	T
MNEc.2.4.40170277.PC	SDHAF3	-0.419095053823303	-11.020383416248	1.21412744866116e-17	2.07570415262603e-13	G	A
MNEc.2.1.38607741.PC	KIF20B	0.318413086265977	11.0184493762332	1.22445079566231e-17	2.09028827878401e-13	T	C
MNEc.2.1.50670007.BIEC2-21485	RHOBTB1	-0.965042793473442	-11.01596877752	1.23782071882423e-17	2.10387136764717e-13	C	T
MNEc.2.1.50714660.PC	RHOBTB1	-0.965042793473442	-11.01596877752	1.23782071882423e-17	2.10387136764717e-13	A	C
MNEc.2.1.50716000.BIEC2-21491	RHOBTB1	-0.965042793473442	-11.01596877752	1.23782071882423e-17	2.10387136764717e-13	G	A
MNEc.2.11.37650090.PC	LOC100071627	0.36359970636299	11.0101482009408	1.26977118499099e-17	2.1425598939004e-13	G	T
MNEc.2.11.37696549.BIEC2-150821	LOC100071627	0.36359970636299	11.0101482009408	1.26977118499099e-17	2.1425598939004e-13	C	T
MNEc.2.11.37726800.PC	LOC100071627	0.36359970636299	11.0101482009408	1.26977118499099e-17	2.1425598939004e-13	A	G
MNEc.2.11.37677874.PC	LOC100071627	-0.36359970636299	-11.0101482009408	1.26977118499102e-17	2.1425598939004e-13	G	A
MNEc.2.11.37735285.PC	LOC100071627	-0.36359970636299	-11.0101482009408	1.26977118499102e-17	2.1425598939004e-13	A	G
MNEc.2.23.5848143.PC	LOC106782482	-0.885977596574521	-11.009554417127	1.27307682076707e-17	2.1450334431118e-13	C	T
MNEc.2.25.31951113.BIEC2-669644	TBC1D13	0.292937480603126	11.0030383028363	1.30992552654384e-17	2.20393571074927e-13	A	C
MNEc.2.10.21449538.PC	LOC102150861	-0.451706402642475	-10.9930931723586	1.36824197981257e-17	2.29542790908829e-13	C	T
MNEc.2.10.22014485.PC	LOC102150861	-0.451706402642475	-10.9930931723586	1.36824197981257e-17	2.29542790908829e-13	C	T
MNEc.2.20.31194485.PC	DDX39B	-0.434872107072257	-10.9911533935098	1.37991695142152e-17	2.31168822737915e-13	A	G
MNEc.2.4.28116529.PC	PCLO	1.15427502814792	10.9870780781634	1.40477216456685e-17	2.34658354919261e-13	A	G
MNEc.2.4.28127854.PC	PCLO	-1.15427502814792	-10.9870780781634	1.40477216456688e-17	2.34658354919261e-13	C	T
MNEc.2.22.27281121.PC	TLDC2	0.733825072334681	10.9814411921913	1.43989444589589e-17	2.4018121195972e-13	A	G
MNEc.2.12.11977696.PC	AGBL2	-0.44823230032346	-10.9757541149842	1.47622366608269e-17	2.45538555555844e-13	G	A
MNEc.2.12.11990634.PC	AGBL2	-0.44823230032346	-10.9757541149842	1.47622366608269e-17	2.45538555555844e-13	C	T
MNEc.2.4.89096214.PC	LOC106783107	-0.728491602896588	-10.9731707519556	1.49302906614033e-17	2.47627280854228e-13	C	A
MNEc.2.4.89311347.PC	LOC106783107	-0.728491602896588	-10.9731707519556	1.49302906614033e-17	2.47627280854228e-13	T	C
MNEc.2.13.39776967.PC	FLYWCH1	0.615661987359711	10.9480748437683	1.66662849043182e-17	2.76027081606419e-13	C	T
MNEc.2.13.17715376.PC	CRCP	0.217748393940761	10.9315508578863	1.79186694535939e-17	2.96348130798959e-13	C	T
MNEc.2.11.41775189.PC	LOC100072001	1.00889063777535	10.9220618835359	1.8680157329483e-17	3.05726194829743e-13	A	G
MNEc.2.24.20913311.PC	LOC102150711	0.838568704861777	10.9212363721163	1.87479221550685e-17	3.05726194829743e-13	A	G
MNEc.2.24.20915411.PC	LOC102150711	0.838568704861777	10.9212363721163	1.87479221550685e-17	3.05726194829743e-13	G	A
MNEc.2.24.20918259.PC	LOC102150711	0.838568704861777	10.9212363721163	1.87479221550685e-17	3.05726194829743e-13	A	G
MNEc.2.24.20931141.PC	LOC102150711	0.838568704861777	10.9212363721163	1.87479221550685e-17	3.05726194829743e-13	C	A
MNEc.2.24.20947706.PC	LOC102150711	0.838568704861777	10.9212363721163	1.87479221550685e-17	3.05726194829743e-13	G	A
MNEc.2.24.20952163.PC	LOC102150711	0.838568704861777	10.9212363721163	1.87479221550685e-17	3.05726194829743e-13	G	T
MNEc.2.24.20956554.PC	LOC102150711	0.838568704861777	10.9212363721163	1.87479221550685e-17	3.05726194829743e-13	A	C
MNEc.2.24.20969901.PC	LOC102150711	0.838568704861777	10.9212363721163	1.87479221550685e-17	3.05726194829743e-13	T	C
MNEc.2.24.21066891.PC	LOC102150711	0.838568704861777	10.9212363721163	1.87479221550685e-17	3.05726194829743e-13	G	T
MNEc.2.10.17610823.PC	KPTN	0.473765624649016	10.9147684801806	1.92874793872676e-17	3.12752176557704e-13	C	T
MNEc.2.11.37630946.PC	LOC100071627	-0.36234209170706	-10.914391744563	1.93193835045302e-17	3.12752176557704e-13	A	G
MNEc.2.20.31193956.PC	DDX39B	-0.438723260133399	-10.9133325242548	1.94093686647436e-17	3.12752176557704e-13	T	C
MNEc.2.20.31194035.PC	DDX39B	-0.438723260133399	-10.9133325242548	1.94093686647436e-17	3.12752176557704e-13	A	G
MNEc.2.20.31197988.PC	DDX39B	-0.438723260133399	-10.9133325242548	1.94093686647436e-17	3.12752176557704e-13	G	A
MNEc.2.20.31208939.PC	DDX39B	-0.438723260133399	-10.9133325242548	1.94093686647436e-17	3.12752176557704e-13	A	C
MNEc.2.20.31213888.PC	DDX39B	-0.438723260133399	-10.9133325242548	1.94093686647436e-17	3.12752176557704e-13	T	C
MNEc.2.20.31214847.PC	DDX39B	-0.438723260133399	-10.9133325242548	1.94093686647436e-17	3.12752176557704e-13	G	C
MNEc.2.4.40552385.PC	SDHAF3	-0.430166475356619	-10.9132055404777	1.94201846888709e-17	3.12752176557704e-13	A	G
MNEc.2.1.50230928.PC	RHOBTB1	-0.843309086911883	-10.9043561116568	2.01890551018949e-17	3.24238755520474e-13	T	G
MNEc.2.1.50245246.PC	RHOBTB1	-0.843309086911883	-10.9043561116568	2.01890551018949e-17	3.24238755520474e-13	C	T
MNEc.2.22.26052149.PC	LOC106782422	-0.329532085128356	-10.9028605814182	2.03219804376879e-17	3.25924621089778e-13	C	T
MNEc.2.22.20697534.PC	LOC100067361	1.20370645601814	10.8990568405562	2.06640388606892e-17	3.3004860461106e-13	G	A
MNEc.2.22.20697648.PC	LOC100067361	1.20370645601814	10.8990568405562	2.06640388606892e-17	3.3004860461106e-13	C	T
MNEc.2.22.20702563.PC	LOC100067361	1.20370645601814	10.8990568405562	2.06640388606892e-17	3.3004860461106e-13	A	G
MNEc.2.X.4077096.PC	PUDP	-0.393954051023122	-10.8584705167529	2.46944187888874e-17	3.93231929637918e-13	C	T
MNEc.2.11.5609279.BIEC2-135938	CYGB	-0.371129090721599	-10.8579145427268	2.47547920906236e-17	3.93231929637918e-13	C	T
MNEc.2.11.5621888.PC	CYGB	-0.371129090721599	-10.8579145427268	2.47547920906236e-17	3.93231929637918e-13	A	G
MNEc.2.11.5625105.PC	CYGB	-0.371129090721599	-10.8579145427268	2.47547920906236e-17	3.93231929637918e-13	A	C
MNEc.2.5.79187853.PC	SPATA1	0.554852183438847	10.8477590205152	2.58840442455192e-17	4.10610778736479e-13	T	C
MNEc.2.10.22437899.PC	LOC102150861	0.403358096807869	10.8349027854201	2.73881337227111e-17	4.33880544494758e-13	C	T
MNEc.2.25.1158603.PC	CA9	-0.362595829945222	-10.8342529147202	2.74664535615539e-17	4.34530885665436e-13	C	T
MNEc.2.25.31935719.PC	TBC1D13	0.292223936716673	10.8285333698804	2.8165526147179e-17	4.36499392242976e-13	G	A
MNEc.2.25.31942768.PC	TBC1D13	0.292223936716673	10.8285333698804	2.8165526147179e-17	4.36499392242976e-13	C	T
MNEc.2.25.31947022.PC	TBC1D13	0.292223936716673	10.8285333698804	2.8165526147179e-17	4.36499392242976e-13	C	T
MNEc.2.25.31953107.PC	TBC1D13	0.292223936716673	10.8285333698804	2.8165526147179e-17	4.36499392242976e-13	G	A
MNEc.2.3.36799723.PC	MANBA	-0.512429145475084	-10.8219356704233	2.89941609869855e-17	4.36499392242976e-13	G	C
MNEc.2.3.36812055.PC	MANBA	-0.512429145475084	-10.8219356704233	2.89941609869855e-17	4.36499392242976e-13	G	A
MNEc.2.3.36840265.BIEC2-777732	MANBA	-0.512429145475084	-10.8219356704233	2.89941609869855e-17	4.36499392242976e-13	C	T
MNEc.2.3.36858878.PC	MANBA	-0.512429145475084	-10.8219356704233	2.89941609869855e-17	4.36499392242976e-13	A	G
MNEc.2.3.36860275.BIEC2-777734	MANBA	-0.512429145475084	-10.8219356704233	2.89941609869855e-17	4.36499392242976e-13	A	G
MNEc.2.3.36867160.PC	MANBA	-0.512429145475084	-10.8219356704233	2.89941609869855e-17	4.36499392242976e-13	C	T
MNEc.2.3.36915324.PC	MANBA	-0.512429145475084	-10.8219356704233	2.89941609869855e-17	4.36499392242976e-13	G	A
MNEc.2.3.36927248.BIEC2-817488	MANBA	-0.512429145475084	-10.8219356704233	2.89941609869855e-17	4.36499392242976e-13	A	G
MNEc.2.3.36973625.PC	MANBA	-0.512429145475084	-10.8219356704233	2.89941609869855e-17	4.36499392242976e-13	T	G
MNEc.2.3.37035024.PC	MANBA	-0.512429145475084	-10.8219356704233	2.89941609869855e-17	4.36499392242976e-13	G	A
MNEc.2.3.37056329.BIEC2-817507	MANBA	-0.512429145475084	-10.8219356704233	2.89941609869855e-17	4.36499392242976e-13	A	G
MNEc.2.3.37057150.PC	MANBA	-0.512429145475084	-10.8219356704233	2.89941609869855e-17	4.36499392242976e-13	G	A
MNEc.2.3.37095687.PC	MANBA	-0.512429145475084	-10.8219356704233	2.89941609869855e-17	4.36499392242976e-13	C	T
MNEc.2.3.37146155.PC	MANBA	-0.512429145475084	-10.8219356704233	2.89941609869855e-17	4.36499392242976e-13	C	A
MNEc.2.3.37171338.PC	MANBA	-0.512429145475084	-10.8219356704233	2.89941609869855e-17	4.36499392242976e-13	C	A
MNEc.2.3.37228387.PC	MANBA	-0.512429145475084	-10.8219356704233	2.89941609869855e-17	4.36499392242976e-13	T	C
MNEc.2.3.37269403.PC	MANBA	-0.512429145475084	-10.8219356704233	2.89941609869855e-17	4.36499392242976e-13	A	G
MNEc.2.3.37287749.PC	MANBA	-0.512429145475084	-10.8219356704233	2.89941609869855e-17	4.36499392242976e-13	T	C
MNEc.2.3.37301241.PC	MANBA	-0.512429145475084	-10.8219356704233	2.89941609869855e-17	4.36499392242976e-13	T	C
MNEc.2.3.37304318.PC	MANBA	-0.512429145475084	-10.8219356704233	2.89941609869855e-17	4.36499392242976e-13	A	G
MNEc.2.3.37318309.PC	MANBA	-0.512429145475084	-10.8219356704233	2.89941609869855e-17	4.36499392242976e-13	C	T
MNEc.2.3.37323437.PC	MANBA	-0.512429145475084	-10.8219356704233	2.89941609869855e-17	4.36499392242976e-13	A	G
MNEc.2.3.37353805.PC	MANBA	-0.512429145475084	-10.8219356704233	2.89941609869855e-17	4.36499392242976e-13	G	A
MNEc.2.3.37369628.PC	MANBA	-0.512429145475084	-10.8219356704233	2.89941609869855e-17	4.36499392242976e-13	C	T
MNEc.2.3.37381668.PC	MANBA	-0.512429145475084	-10.8219356704233	2.89941609869855e-17	4.36499392242976e-13	C	A
MNEc.2.3.37384724.PC	MANBA	-0.512429145475084	-10.8219356704233	2.89941609869855e-17	4.36499392242976e-13	A	C
MNEc.2.3.37433719.PC	MANBA	-0.512429145475084	-10.8219356704233	2.89941609869855e-17	4.36499392242976e-13	C	T
MNEc.2.11.25853382.PC	SAMD14	-0.342545217371283	-10.8209050987364	2.9125788341781e-17	4.36499392242976e-13	A	G
MNEc.2.11.25856570.PC	SAMD14	-0.342545217371283	-10.8209050987364	2.9125788341781e-17	4.36499392242976e-13	G	T
MNEc.2.11.25868257.PC	SAMD14	-0.342545217371283	-10.8209050987364	2.9125788341781e-17	4.36499392242976e-13	C	T
MNEc.2.11.25868816.PC	SAMD14	-0.342545217371283	-10.8209050987364	2.9125788341781e-17	4.36499392242976e-13	A	C
MNEc.2.11.25869795.PC	SAMD14	-0.342545217371283	-10.8209050987364	2.9125788341781e-17	4.36499392242976e-13	A	G
MNEc.2.11.25885647.PC	SAMD14	-0.342545217371283	-10.8209050987364	2.9125788341781e-17	4.36499392242976e-13	A	G
MNEc.2.11.25897597.PC	SAMD14	-0.342545217371283	-10.8209050987364	2.9125788341781e-17	4.36499392242976e-13	A	G
MNEc.2.11.25898018.PC	SAMD14	-0.342545217371283	-10.8209050987364	2.9125788341781e-17	4.36499392242976e-13	C	T
MNEc.2.11.25907619.PC	SAMD14	-0.342545217371283	-10.8209050987364	2.9125788341781e-17	4.36499392242976e-13	C	A
MNEc.2.11.25909215.BIEC2-145249	SAMD14	-0.342545217371283	-10.8209050987364	2.9125788341781e-17	4.36499392242976e-13	C	T
MNEc.2.9.3311693.PC	LOC106780968	1.44555661387279	10.817667196372	2.95432599376476e-17	4.41620641378529e-13	A	C
MNEc.2.9.3326819.PC	LOC106780968	1.44555661387279	10.817667196372	2.95432599376476e-17	4.41620641378529e-13	T	C
MNEc.2.15.60409636.PC	NDUFAF7	0.294773943799872	10.8092408863677	3.06580794162767e-17	4.57698471605724e-13	T	C
MNEc.2.9.82977765.BIEC2-1107195	LOC102148229	0.327568885934351	10.8071890446808	3.09358803636194e-17	4.61255202579994e-13	T	C
MNEc.2.10.13192806.PC	LOC100630516	1.68900781472487	10.8065964056156	3.10165879666971e-17	4.61278814926642e-13	T	C
MNEc.2.10.13288861.PC	LOC100630516	1.68900781472487	10.8065964056156	3.10165879666971e-17	4.61278814926642e-13	C	T
MNEc.2.10.18549203.PC	LMTK3	0.479833032284649	10.8062293286818	3.10666837802045e-17	4.61435274655472e-13	G	A
MNEc.2.25.33179271.PC	ASS1	0.675845552454318	10.8056673022293	3.11435423067131e-17	4.61988338676858e-13	A	G
MNEc.2.25.379812.PC	CA9	-0.378901889041676	-10.7990349171281	3.20650931620206e-17	4.75054378083413e-13	G	A
MNEc.2.18.3400237.PC	IWS1	0.426976004337306	10.7854241184408	3.40429599547373e-17	5.03717045785803e-13	C	G
MNEc.2.20.32630879.PC	LOC100146181	0.852927968631335	10.7796671594947	3.49159919166947e-17	5.15980076131155e-13	T	G
MNEc.2.10.33763677.PC	LCA5	-0.420878953403869	-10.7724962623556	3.60349636626316e-17	5.31169532369111e-13	A	C
MNEc.2.10.33782012.PC	LCA5	-0.420878953403869	-10.7724962623556	3.60349636626316e-17	5.31169532369111e-13	C	T
MNEc.2.11.5609379.PC	CYGB	-0.374890977819838	-10.7713101290448	3.62234931688723e-17	5.33274353977191e-13	C	A
MNEc.2.6.28409277.PC	CECR1	0.553006687364365	10.7663628212289	3.7020584141324e-17	5.43636134639763e-13	G	A
MNEc.2.6.28474406.PC	CECR1	0.553006687364365	10.7663628212289	3.7020584141324e-17	5.43636134639763e-13	G	A
MNEc.2.5.52034408.PC	TTF2	-0.42408186929267	-10.7592387133758	3.81994436298982e-17	5.60241737256335e-13	C	T
MNEc.2.10.12552096.PC	LOC100630516	1.46436590148981	10.7569536172273	3.858549886964e-17	5.65192776986051e-13	A	T
MNEc.2.4.102325694.BIEC2-926162	LOC100147160	-0.587621610913818	-10.7529312451871	3.92746024334696e-17	5.74564814978678e-13	T	C
MNEc.2.3.37930003.PC	MANBA	-0.602850036344543	-10.7521846192724	3.9403866226137e-17	5.75733494044416e-13	T	C
MNEc.2.5.13457623.PC	LOC100062369	-0.361910694605277	-10.7498369979994	3.98131018979829e-17	5.80984822725805e-13	G	T
MNEc.2.16.69900575.PC	CEP63	0.430072136855545	10.7485150481702	4.00454190296007e-17	5.83644512542378e-13	A	C
MNEc.2.29.21258648.PC	LOC102150731	0.770124616359706	10.7452240028018	4.0629712717559e-17	5.91421061818976e-13	G	A
MNEc.2.12.1193984.PC	TCP11L1	2.17604743866813	10.7333660048178	4.28069061653364e-17	6.22336142490736e-13	G	A
MNEc.2.20.32625583.PC	LOC100146181	0.852251689691533	10.7309687823204	4.32610904214613e-17	6.28155935484037e-13	A	G
MNEc.2.1.70765611.PC	LOC102150917	0.557384040620529	10.7293122496471	4.3577766208018e-17	6.31967096200352e-13	T	C
MNEc.2.11.21771562.PC	KRT23	-0.745379520421042	-10.727063445489	4.40113940133105e-17	6.36671829055447e-13	G	A
MNEc.2.11.21939360.PC	KRT23	-0.745379520421042	-10.727063445489	4.40113940133105e-17	6.36671829055447e-13	A	G
MNEc.2.25.299964.PC	CA9	-0.377862286350385	-10.7261087340546	4.41967950568617e-17	6.3856159316175e-13	G	A
MNEc.2.1.30150.UKUL3	ZNF717	0.347374560698037	10.7251445071778	4.43848401074339e-17	6.39693133922722e-13	A	G
MNEc.2.1.55157.PC	ZNF717	0.347374560698037	10.7251445071778	4.43848401074339e-17	6.39693133922722e-13	A	G
MNEc.2.24.21008641.PC	LOC100057829	0.819895060496906	10.720872871041	4.52276135744799e-17	6.51034802273208e-13	A	G
MNEc.2.20.30644854.PC	MHCB3	-0.734674819652333	-10.7168724966	4.60314361010205e-17	6.61788507973736e-13	G	C
MNEc.2.4.27958325.PC	PCLO	1.12494405903917	10.7140582485771	4.66055044816245e-17	6.6839350176467e-13	T	C
MNEc.2.4.27962114.PC	PCLO	-1.12494405903917	-10.7140582485771	4.66055044816245e-17	6.6839350176467e-13	T	C
MNEc.2.1.117039.PC	ZNF717	0.369302867698072	10.7131214370077	4.67981920037365e-17	6.70332415472431e-13	G	A
MNEc.2.20.31228761.BIEC2-529495	DDX39B	-0.447498068068757	-10.7084222157229	4.77768883239873e-17	6.82673828092729e-13	A	G
MNEc.2.20.31272700.PC	DDX39B	-0.447498068068757	-10.7084222157229	4.77768883239873e-17	6.82673828092729e-13	T	C
MNEc.2.1.49481716.PC	RHOBTB1	-0.848836017078251	-10.7060621505772	4.82761413485141e-17	6.88963231028572e-13	A	G
MNEc.2.10.64743234.BIEC2-129923	LOC100072672	1.23145330876371	10.7035286336265	4.88179194050659e-17	6.95843401967232e-13	A	G
MNEc.2.28.20909755.PC	LTA4H	-0.357719473352136	-10.7023925129704	4.90628512580333e-17	6.97628930162902e-13	A	G
MNEc.2.28.20909994.PC	LTA4H	-0.357719473352136	-10.7023925129704	4.90628512580333e-17	6.97628930162902e-13	C	T
MNEc.2.11.41805748.PC	LOC100072001	1.0201696730211	10.6964885291015	5.0355679747053e-17	7.15139648865294e-13	C	T
MNEc.2.11.41689815.PC	LOC100072001	1.03162824210734	10.6947338257568	5.07464719237474e-17	7.18938216418217e-13	G	A
MNEc.2.11.41717316.PC	LOC100072001	1.03162824210734	10.6947338257568	5.07464719237474e-17	7.18938216418217e-13	G	A
MNEc.2.20.30502607.PC	LOC100054254	0.436452721104392	10.6863923540705	5.26462751620073e-17	7.44948051989046e-13	A	G
MNEc.2.15.8293491.PC	LOC106781720	0.383068112679444	10.6832413439392	5.33823758391895e-17	7.52897126221969e-13	C	T
MNEc.2.13.39356662.PC	FLYWCH1	0.626838655666387	10.6830790940432	5.34205572620539e-17	7.52897126221969e-13	T	C
MNEc.2.8.72046281.PC	C8H18orf54	0.449882721289647	10.6828847123029	5.34663362146766e-17	7.52897126221969e-13	T	C
MNEc.2.8.72063959.PC	C8H18orf54	0.449882721289647	10.6828847123029	5.34663362146766e-17	7.52897126221969e-13	A	G
MNEc.2.1.38512857.PC	KIF20B	-0.313662484616546	-10.6788182875804	5.44331068305739e-17	7.65586282859117e-13	A	G
MNEc.2.10.23270010.PC	KIR-ILTA	1.51359665961398	10.6768360173183	5.49107261364182e-17	7.71373376996644e-13	C	A
MNEc.2.25.4900861.PC	TDRD7	-0.544364696616745	-10.6758534526453	5.51490285326999e-17	7.73788719230232e-13	A	G
MNEc.2.15.51580844.PC	EPCAM	-1.53599995657056	-10.6735502275181	5.57117105578507e-17	7.75154059328858e-13	T	C
MNEc.2.15.51583724.PC	EPCAM	-1.53599995657056	-10.6735502275181	5.57117105578507e-17	7.75154059328858e-13	A	G
MNEc.2.15.51610167.PC	EPCAM	-1.53599995657056	-10.6735502275181	5.57117105578507e-17	7.75154059328858e-13	C	A
MNEc.2.15.51615042.PC	EPCAM	-1.53599995657056	-10.6735502275181	5.57117105578507e-17	7.75154059328858e-13	C	T
MNEc.2.15.51657623.PC	EPCAM	-1.53599995657056	-10.6735502275181	5.57117105578507e-17	7.75154059328858e-13	C	T
MNEc.2.15.51709086.PC	EPCAM	-1.53599995657056	-10.6735502275181	5.57117105578507e-17	7.75154059328858e-13	T	G
MNEc.2.15.51596762.BIEC2-310214	EPCAM	1.53599995657056	10.6735502275181	5.57117105578531e-17	7.75154059328858e-13	T	C
MNEc.2.8.6557688.PC	SEC14L2	-0.497482658091148	-10.6713021632906	5.62664761140595e-17	7.81008898202107e-13	T	C
MNEc.2.8.6569341.PC	SEC14L2	-0.497482658091148	-10.6713021632906	5.62664761140595e-17	7.81008898202107e-13	G	A
MNEc.2.X.3409842.PC	PUDP	-0.413268934372773	-10.6707744046155	5.63975156547095e-17	7.8189696765868e-13	C	A
MNEc.2.18.81084132.PC	CPO	0.439685271855777	10.667953902837	5.71030436700774e-17	7.9073819504853e-13	A	G
MNEc.2.5.84609963.PC	FAM73A	0.444200158119361	10.6655548759228	5.77101141885092e-17	7.973943504274e-13	G	A
MNEc.2.X.9465914.UKUL4224	OFD1	0.57096776439783	10.6655140721494	5.77204953871026e-17	7.973943504274e-13	T	C
MNEc.2.6.31111031.PC	DDX11	-0.310040140930534	-10.660679061835	5.89639780711292e-17	8.13608764356237e-13	C	T
MNEc.2.10.64938850.PC	LOC100072672	1.34363719489892	10.6603070861387	5.90607510308082e-17	8.13980785835833e-13	A	G
MNEc.2.10.64978219.PC	LOC100072672	1.65325343943145	10.6598162218376	5.91886981167366e-17	8.14781066334717e-13	C	T
MNEc.2.13.39361860.PC	FLYWCH1	0.629962369679321	10.6340608055145	6.63075067822885e-17	9.11700928964172e-13	A	G
MNEc.2.1.6840944.BIEC2-2695	ADAM12	0.713224863220968	10.6269758301116	6.84124478482968e-17	9.35129268425371e-13	G	A
MNEc.2.1.6843677.PC	ADAM12	-0.713224863220968	-10.6269758301116	6.84124478482968e-17	9.35129268425371e-13	G	T
MNEc.2.1.6847682.PC	ADAM12	-0.713224863220968	-10.6269758301116	6.84124478482968e-17	9.35129268425371e-13	T	C
MNEc.2.1.6855785.PC	ADAM12	-0.713224863220968	-10.6269758301116	6.84124478482968e-17	9.35129268425371e-13	G	A
MNEc.2.1.6891403.PC	ADAM12	0.713224863220968	10.6269758301116	6.84124478482968e-17	9.35129268425371e-13	G	T
MNEc.2.29.21255922.PC	LOC102150731	0.754024512585923	10.6246953298173	6.91041572076296e-17	9.42984297766814e-13	T	C
MNEc.2.10.64976762.PC	LOC100072680	0.841436622629469	10.6242837684051	6.92297358547347e-17	9.42984297766814e-13	G	A
MNEc.2.10.64977210.PC	LOC100072680	0.841436622629469	10.6242837684051	6.92297358547347e-17	9.42984297766814e-13	A	G
MNEc.2.1.68479988.PC	LOC102150161	-0.387226932831435	-10.6210746814863	7.02168081021519e-17	9.55313275151767e-13	C	T
MNEc.2.10.33709180.PC	LCA5	-0.388581001964896	-10.6132382404076	7.26869954274473e-17	9.87768064012391e-13	C	T
MNEc.2.16.74084656.PC	MRPS22	0.92438775017144	10.6092628458332	7.39732844598501e-17	1.00407762529171e-12	G	A
MNEc.2.20.30548554.PC	DDX39B	-0.468193803925135	-10.6085727501522	7.41988905955985e-17	1.00596880108356e-12	G	A
MNEc.2.1.41455.PC	ZNF717	0.346886875283016	10.6024224820952	7.62403017714968e-17	1.03244519255556e-12	G	A
MNEc.2.6.1081415.PC	LANCL1	-0.335234065850543	-10.5978530513353	7.77934300150729e-17	1.05225550355995e-12	A	G
MNEc.2.1.168695775.PC	HEATR5A	0.325639636804	10.5956134381199	7.85662261091475e-17	1.06147714579345e-12	C	A
MNEc.2.25.203105.PC	CA9	-0.37467980168879	-10.5928927540788	7.95153969299212e-17	1.07305761264971e-12	C	T
MNEc.2.11.5682476.PC	CYGB	-0.365194076246662	-10.5906154924584	8.03187165136871e-17	1.08264532175437e-12	A	C
MNEc.2.15.39576272.PC	KIAA1841	-0.261341131471729	-10.5884167936075	8.11020538317787e-17	1.08442848974972e-12	C	T
MNEc.2.15.39584094.PC	KIAA1841	-0.261341131471729	-10.5884167936075	8.11020538317787e-17	1.08442848974972e-12	A	G
MNEc.2.15.39607619.BIEC2-304345	KIAA1841	-0.261341131471729	-10.5884167936075	8.11020538317787e-17	1.08442848974972e-12	G	A
MNEc.2.15.39707119.PC	KIAA1841	-0.261341131471729	-10.5884167936075	8.11020538317787e-17	1.08442848974972e-12	C	G
MNEc.2.15.40188861.BIEC2-304380	KIAA1841	-0.261341131471729	-10.5884167936075	8.11020538317787e-17	1.08442848974972e-12	G	T
MNEc.2.15.40188989.PC	KIAA1841	-0.261341131471729	-10.5884167936075	8.11020538317787e-17	1.08442848974972e-12	G	A
MNEc.2.15.40255073.PC	KIAA1841	-0.261341131471729	-10.5884167936075	8.11020538317787e-17	1.08442848974972e-12	C	A
MNEc.2.11.41853431.PC	LOC100072001	0.920680856524758	10.5806888079221	8.39166960012441e-17	1.11949586778902e-12	G	A
MNEc.2.11.41855875.PC	LOC100072001	0.920680856524758	10.5806888079221	8.39166960012441e-17	1.11949586778902e-12	A	C
MNEc.2.25.38781702.PC	LOC100147680	0.573707686594648	10.5787753054137	8.46286409056692e-17	1.12600697356132e-12	G	A
MNEc.2.25.38892896.PC	LOC100147680	0.573707686594648	10.5787753054137	8.46286409056692e-17	1.12600697356132e-12	G	A
MNEc.2.30.10198585.PC	LOC100053461	-0.405444506052365	-10.5785991575249	8.46944832065111e-17	1.12600697356132e-12	T	C
MNEc.2.20.30548375.PC	MHCB3	-0.704708275971801	-10.577379000003	8.51519800310501e-17	1.13079996483031e-12	G	A
MNEc.2.20.29229224.PC	LOC100051657	0.77413236345262	10.5751776640866	8.59836544598349e-17	1.13924932125712e-12	A	T
MNEc.2.20.29261530.PC	LOC100051657	0.77413236345262	10.5751776640866	8.59836544598349e-17	1.13924932125712e-12	T	C
MNEc.2.13.39703711.PC	HCFC1R1	0.86818785598349	10.5552727915347	9.38840451981268e-17	1.24251441711508e-12	A	G
MNEc.2.10.22303432.PC	LOC102150861	-0.431813458095304	-10.5542300980316	9.43174315497702e-17	1.24683484703709e-12	C	T
MNEc.2.21.57285753.PC	CEP72	0.639274103594608	10.5527181010439	9.49494504532765e-17	1.2537683521257e-12	C	T
MNEc.2.22.27464752.PC	TLDC2	0.684886757416337	10.5507521153875	9.57776012201645e-17	1.26184565406135e-12	G	A
MNEc.2.22.27491029.PC	TLDC2	0.684886757416337	10.5507521153875	9.57776012201645e-17	1.26184565406135e-12	T	C
MNEc.2.1.50337543.PC	RHOBTB1	-0.857927848821212	-10.5496136253673	9.6260490002396e-17	1.26677620600105e-12	T	C
MNEc.2.1.75687991.PC	GNG4	0.356875454694291	10.5466080854657	9.75470621492094e-17	1.28081610443149e-12	G	A
MNEc.2.1.75660582.PC	GNG4	-0.356875454694291	-10.5466080854656	9.75470621492157e-17	1.28081610443149e-12	A	G
MNEc.2.15.39932670.PC	KIAA1841	-0.264101846938136	-10.5455620260706	9.79988840318521e-17	1.28530122182325e-12	C	A
MNEc.2.8.74917769.PC	FECH	0.222333253360736	10.5391695680989	1.00805980858007e-16	1.32063208485061e-12	G	A
MNEc.2.4.28128127.PC	PCLO	1.14260157709934	10.5251013454174	1.07271355951066e-16	1.40375597383413e-12	T	C
MNEc.2.3.24241970.PC	LDHD	-0.396154144152692	-10.5185293717157	1.1043276024678e-16	1.43902472463233e-12	C	T
MNEc.2.3.24247687.PC	LDHD	-0.396154144152692	-10.5185293717157	1.1043276024678e-16	1.43902472463233e-12	C	T
MNEc.2.3.24286826.PC	LDHD	-0.396154144152692	-10.5185293717157	1.1043276024678e-16	1.43902472463233e-12	C	T
MNEc.2.15.60429195.PC	NDUFAF7	-0.29426383736116	-10.5182205484203	1.10583597508242e-16	1.43902472463233e-12	G	A
MNEc.2.15.60452613.PC	NDUFAF7	-0.29426383736116	-10.5182205484203	1.10583597508242e-16	1.43902472463233e-12	T	C
MNEc.2.10.13447052.PC	LOC100630516	1.64552223076219	10.5147789727216	1.12278613668189e-16	1.45550494188431e-12	A	C
MNEc.2.10.13450586.PC	LOC100630516	1.64552223076219	10.5147789727216	1.12278613668189e-16	1.45550494188431e-12	C	T
MNEc.2.25.678147.PC	CA9	-0.381760904240033	-10.5118449775817	1.1374422303635e-16	1.45550494188431e-12	G	C
MNEc.2.3.17154691.PC	TK2	0.243606484165661	10.5086581434853	1.15357902072461e-16	1.45550494188431e-12	C	A
MNEc.2.28.20952664.PC	LTA4H	-0.334553035002846	-10.5051017481528	1.17185863528293e-16	1.45550494188431e-12	T	C
MNEc.2.23.8513855.PC	LOC102147951	0.60360322211624	10.5045755279702	1.17458795641584e-16	1.45550494188431e-12	G	A
MNEc.2.10.22405452.PC	LOC102150861	-0.430939471346355	-10.5029671852241	1.18296949543947e-16	1.45550494188431e-12	A	G
MNEc.2.6.8288978.PC	RNF25	0.394131410062023	10.5019681031261	1.18820620817228e-16	1.45550494188431e-12	G	A
MNEc.2.6.8294883.PC	RNF25	0.394131410062023	10.5019681031261	1.18820620817228e-16	1.45550494188431e-12	G	A
MNEc.2.3.37022594.PC	MANBA	-0.457176203092698	-10.501151157211	1.19250554070171e-16	1.45550494188431e-12	G	T
MNEc.2.6.27134372.PC	CECR1	0.547567027134533	10.4995664515454	1.20088993580737e-16	1.45550494188431e-12	G	A
MNEc.2.6.27206197.PC	CECR1	0.547567027134533	10.4995664515454	1.20088993580737e-16	1.45550494188431e-12	C	T
MNEc.2.6.27234168.PC	CECR1	0.547567027134533	10.4995664515454	1.20088993580737e-16	1.45550494188431e-12	C	T
MNEc.2.6.27250559.PC	CECR1	0.547567027134533	10.4995664515454	1.20088993580737e-16	1.45550494188431e-12	T	G
MNEc.2.6.27284503.PC	CECR1	0.547567027134533	10.4995664515454	1.20088993580737e-16	1.45550494188431e-12	T	G
MNEc.2.6.27289256.PC	CECR1	0.547567027134533	10.4995664515454	1.20088993580737e-16	1.45550494188431e-12	G	A
MNEc.2.6.27290159.PC	CECR1	0.547567027134533	10.4995664515454	1.20088993580737e-16	1.45550494188431e-12	G	A
MNEc.2.6.27346840.PC	CECR1	0.547567027134533	10.4995664515454	1.20088993580737e-16	1.45550494188431e-12	A	G
MNEc.2.6.27391286.PC	CECR1	0.547567027134533	10.4995664515454	1.20088993580737e-16	1.45550494188431e-12	G	A
MNEc.2.6.27424162.PC	CECR1	0.547567027134533	10.4995664515454	1.20088993580737e-16	1.45550494188431e-12	G	A
MNEc.2.6.27463502.PC	CECR1	0.547567027134533	10.4995664515454	1.20088993580737e-16	1.45550494188431e-12	C	T
MNEc.2.6.27479910.PC	CECR1	0.547567027134533	10.4995664515454	1.20088993580737e-16	1.45550494188431e-12	G	A
MNEc.2.6.27512137.PC	CECR1	0.547567027134533	10.4995664515454	1.20088993580737e-16	1.45550494188431e-12	A	C
MNEc.2.6.27636845.PC	CECR1	0.547567027134533	10.4995664515454	1.20088993580737e-16	1.45550494188431e-12	T	C
MNEc.2.6.27656940.PC	CECR1	0.547567027134533	10.4995664515454	1.20088993580737e-16	1.45550494188431e-12	T	C
MNEc.2.6.27680438.PC	CECR1	0.547567027134533	10.4995664515454	1.20088993580737e-16	1.45550494188431e-12	T	C
MNEc.2.6.27687472.PC	CECR1	0.547567027134533	10.4995664515454	1.20088993580737e-16	1.45550494188431e-12	A	G
MNEc.2.6.27688097.PC	CECR1	0.547567027134533	10.4995664515454	1.20088993580737e-16	1.45550494188431e-12	A	G
MNEc.2.6.27695821.PC	CECR1	0.547567027134533	10.4995664515454	1.20088993580737e-16	1.45550494188431e-12	C	T
MNEc.2.6.27700738.PC	CECR1	0.547567027134533	10.4995664515454	1.20088993580737e-16	1.45550494188431e-12	C	G
MNEc.2.6.27729277.PC	CECR1	0.547567027134533	10.4995664515454	1.20088993580737e-16	1.45550494188431e-12	C	T
MNEc.2.6.27764928.PC	CECR1	0.547567027134533	10.4995664515454	1.20088993580737e-16	1.45550494188431e-12	T	G
MNEc.2.6.27782472.PC	CECR1	0.547567027134533	10.4995664515454	1.20088993580737e-16	1.45550494188431e-12	T	C
MNEc.2.6.27835857.PC	CECR1	0.547567027134533	10.4995664515454	1.20088993580737e-16	1.45550494188431e-12	G	A
MNEc.2.6.27866718.PC	CECR1	0.547567027134533	10.4995664515454	1.20088993580737e-16	1.45550494188431e-12	G	A
MNEc.2.6.27876851.PC	CECR1	0.547567027134533	10.4995664515454	1.20088993580737e-16	1.45550494188431e-12	C	T
MNEc.2.6.27885185.PC	CECR1	0.547567027134533	10.4995664515454	1.20088993580737e-16	1.45550494188431e-12	C	T
MNEc.2.6.27896559.PC	CECR1	0.547567027134533	10.4995664515454	1.20088993580737e-16	1.45550494188431e-12	G	A
MNEc.2.6.27912946.PC	CECR1	0.547567027134533	10.4995664515454	1.20088993580737e-16	1.45550494188431e-12	G	A
MNEc.2.6.27955581.PC	CECR1	0.547567027134533	10.4995664515454	1.20088993580737e-16	1.45550494188431e-12	G	A
MNEc.2.6.27977103.PC	CECR1	0.547567027134533	10.4995664515454	1.20088993580737e-16	1.45550494188431e-12	T	C
MNEc.2.6.28004832.PC	CECR1	0.547567027134533	10.4995664515454	1.20088993580737e-16	1.45550494188431e-12	G	A
MNEc.2.6.28011625.PC	CECR1	0.547567027134533	10.4995664515454	1.20088993580737e-16	1.45550494188431e-12	C	T
MNEc.2.6.28102337.PC	CECR1	0.547567027134533	10.4995664515454	1.20088993580737e-16	1.45550494188431e-12	T	C
MNEc.2.6.28104107.PC	CECR1	0.547567027134533	10.4995664515454	1.20088993580737e-16	1.45550494188431e-12	G	A
MNEc.2.6.28117356.PC	CECR1	0.547567027134533	10.4995664515454	1.20088993580737e-16	1.45550494188431e-12	G	A
MNEc.2.6.28135964.PC	CECR1	0.547567027134533	10.4995664515454	1.20088993580737e-16	1.45550494188431e-12	G	T
MNEc.2.6.28170894.PC	CECR1	0.547567027134533	10.4995664515454	1.20088993580737e-16	1.45550494188431e-12	C	T
MNEc.2.6.28172864.PC	CECR1	0.547567027134533	10.4995664515454	1.20088993580737e-16	1.45550494188431e-12	T	C
MNEc.2.6.28196888.PC	CECR1	0.547567027134533	10.4995664515454	1.20088993580737e-16	1.45550494188431e-12	C	T
MNEc.2.6.28236319.PC	CECR1	0.547567027134533	10.4995664515454	1.20088993580737e-16	1.45550494188431e-12	G	A
MNEc.2.6.28564738.PC	CECR1	0.547567027134533	10.4995664515454	1.20088993580737e-16	1.45550494188431e-12	T	C
MNEc.2.6.28582665.PC	CECR1	0.547567027134533	10.4995664515454	1.20088993580737e-16	1.45550494188431e-12	G	A
MNEc.2.6.28613836.PC	CECR1	0.547567027134533	10.4995664515454	1.20088993580737e-16	1.45550494188431e-12	T	C
MNEc.2.6.28672785.PC	CECR1	0.547567027134533	10.4995664515454	1.20088993580737e-16	1.45550494188431e-12	A	G
MNEc.2.6.28737112.PC	CECR1	0.547567027134533	10.4995664515454	1.20088993580737e-16	1.45550494188431e-12	A	G
MNEc.2.6.28768149.PC	CECR1	0.547567027134533	10.4995664515454	1.20088993580737e-16	1.45550494188431e-12	G	T
MNEc.2.6.28773347.PC	CECR1	0.547567027134533	10.4995664515454	1.20088993580737e-16	1.45550494188431e-12	G	A
MNEc.2.6.28810459.PC	CECR1	0.547567027134533	10.4995664515454	1.20088993580737e-16	1.45550494188431e-12	C	T
MNEc.2.6.28825792.PC	CECR1	0.547567027134533	10.4995664515454	1.20088993580737e-16	1.45550494188431e-12	A	G
MNEc.2.6.28829346.PC	CECR1	0.547567027134533	10.4995664515454	1.20088993580737e-16	1.45550494188431e-12	G	A
MNEc.2.6.28836978.PC	CECR1	0.547567027134533	10.4995664515454	1.20088993580737e-16	1.45550494188431e-12	A	G
MNEc.2.6.28854130.PC	CECR1	0.547567027134533	10.4995664515454	1.20088993580737e-16	1.45550494188431e-12	T	G
MNEc.2.6.28898355.PC	CECR1	0.547567027134533	10.4995664515454	1.20088993580737e-16	1.45550494188431e-12	C	A
MNEc.2.6.27751197.PC	CECR1	-0.547567027134533	-10.4995664515454	1.20088993580743e-16	1.45550494188431e-12	T	A
MNEc.2.6.27787389.TBIEC2-994073	CECR1	-0.547567027134533	-10.4995664515454	1.20088993580743e-16	1.45550494188431e-12	T	C
MNEc.2.16.69976465.PC	CEP63	0.406191852701712	10.4940468456432	1.23055796214594e-16	1.48991447288607e-12	A	G
MNEc.2.20.29468363.PC	LOC102150905	-0.805422263986503	-10.482949724041	1.29245096423132e-16	1.56322896032683e-12	A	G
MNEc.2.24.20919707.PC	LOC102150711	0.845009657830797	10.4764366643869	1.33022250643715e-16	1.60724665050803e-12	T	G
MNEc.2.25.971573.BIEC2-653441	CA9	-0.369504051089884	-10.4754427904119	1.33608299769132e-16	1.61265646585037e-12	G	T
MNEc.2.11.5677284.PC	CYGB	-0.365696747560829	-10.4742707611068	1.34302731673126e-16	1.61741905062919e-12	C	A
MNEc.2.11.5682448.PC	CYGB	-0.365696747560829	-10.4742707611068	1.34302731673126e-16	1.61741905062919e-12	A	G
MNEc.2.11.41745585.PC	LOC100072001	0.990673169318662	10.473841869131	1.3455775641229e-16	1.61741905062919e-12	T	C
MNEc.2.11.41767980.PC	LOC100072001	0.990673169318662	10.473841869131	1.3455775641229e-16	1.61741905062919e-12	G	A
MNEc.2.25.16278172.PC	KIAA0368	0.335349359866343	10.4720981029243	1.35599638563033e-16	1.62491722648623e-12	T	G
MNEc.2.25.16295784.PC	KIAA0368	0.335349359866343	10.4720981029243	1.35599638563033e-16	1.62491722648623e-12	C	A
MNEc.2.25.16296452.UKUL3857	KIAA0368	0.335349359866343	10.4720981029243	1.35599638563033e-16	1.62491722648623e-12	A	G
MNEc.2.8.6563314.PC	SEC14L2	-0.501831942554621	-10.4713637909566	1.36040802003281e-16	1.6285300545363e-12	C	T
MNEc.2.20.31212688.PC	DDX39B	-0.431366256295332	-10.4710349225413	1.36238848012382e-16	1.6292281235553e-12	A	G
MNEc.2.1.6789314.BIEC2-2490	ADAM12	0.73712319168574	10.4673942476538	1.38450711180023e-16	1.65398255436564e-12	G	A
MNEc.2.3.8822187.PC	BBS2	-0.286544521929596	-10.4609814189228	1.42434816635924e-16	1.69809841740682e-12	T	C
MNEc.2.3.8887901.PC	BBS2	-0.286544521929596	-10.4609814189228	1.42434816635924e-16	1.69809841740682e-12	A	G
MNEc.2.14.35311733.PC	PCDH12	0.355023892584207	10.4581329718594	1.4424119640313e-16	1.71787743603979e-12	C	T
MNEc.2.24.20927618.PC	LOC100057829	0.953386571038963	10.4549510110137	1.46286286798386e-16	1.74045617362764e-12	A	G
MNEc.2.1.49717466.PC	RHOBTB1	-0.8917351833192	-10.4515186208967	1.48524979382941e-16	1.76314770134341e-12	T	G
MNEc.2.28.20910326.PC	LTA4H	-0.338244984415247	-10.4513327658088	1.48647175667657e-16	1.76314770134341e-12	C	T
MNEc.2.28.20910591.PC	LTA4H	-0.338244984415247	-10.4513327658088	1.48647175667657e-16	1.76314770134341e-12	G	T
MNEc.2.3.24166625.PC	LDHD	-0.418239216362274	-10.4471367848175	1.51432975675974e-16	1.78349055179126e-12	T	C
MNEc.2.3.24247254.PC	LDHD	-0.418239216362274	-10.4471367848175	1.51432975675974e-16	1.78349055179126e-12	A	C
MNEc.2.3.24250428.PC	LDHD	-0.418239216362274	-10.4471367848175	1.51432975675974e-16	1.78349055179126e-12	G	A
MNEc.2.3.24297760.PC	LDHD	-0.418239216362274	-10.4471367848175	1.51432975675974e-16	1.78349055179126e-12	C	T
MNEc.2.3.24323104.PC	LDHD	-0.418239216362274	-10.4471367848175	1.51432975675974e-16	1.78349055179126e-12	A	G
MNEc.2.3.24336665.PC	LDHD	-0.418239216362274	-10.4471367848175	1.51432975675974e-16	1.78349055179126e-12	C	T
MNEc.2.3.24375519.PC	LDHD	-0.418239216362274	-10.4471367848175	1.51432975675974e-16	1.78349055179126e-12	A	C
MNEc.2.4.40623971.PC	SDHAF3	-0.448080698649115	-10.441526296044	1.55239964638209e-16	1.82096962669402e-12	A	G
MNEc.2.4.40626749.PC	SDHAF3	-0.448080698649115	-10.441526296044	1.55239964638209e-16	1.82096962669402e-12	G	A
MNEc.2.4.40643526.PC	SDHAF3	-0.448080698649115	-10.441526296044	1.55239964638209e-16	1.82096962669402e-12	G	A
MNEc.2.4.40661812.PC	SDHAF3	-0.448080698649115	-10.441526296044	1.55239964638209e-16	1.82096962669402e-12	C	T
MNEc.2.13.39834334.PC	PKMYT1	0.351415707140558	10.4330542700321	1.61171514361043e-16	1.88864684280527e-12	C	T
MNEc.2.10.22536744.PC	LOC102150861	0.429712427073578	10.431726271348	1.62121700039931e-16	1.89225611079668e-12	A	C
MNEc.2.11.21800988.PC	LOC106783262	-0.446774904257709	-10.4314404674632	1.62326927476316e-16	1.89225611079668e-12	T	G
MNEc.2.11.21836632.PC	LOC106783262	-0.446774904257709	-10.4314404674632	1.62326927476316e-16	1.89225611079668e-12	G	A
MNEc.2.11.21838537.PC	LOC106783262	-0.446774904257709	-10.4314404674632	1.62326927476316e-16	1.89225611079668e-12	C	T
MNEc.2.22.20663771.PC	LOC100067361	1.2031610526117	10.4312647083945	1.62453264416531e-16	1.89225611079668e-12	C	T
MNEc.2.22.20688052.PC	LOC100067361	1.2031610526117	10.4312647083945	1.62453264416531e-16	1.89225611079668e-12	T	C
MNEc.2.11.10532810.PC	LOC102150289	-1.18667272916926	-10.4292694257645	1.63894427711846e-16	1.90713755285914e-12	G	A
MNEc.2.13.39971762.PC	PKMYT1	0.388771760463677	10.4219565447775	1.69287005945041e-16	1.9673072787775e-12	C	A
MNEc.2.10.33783637.PC	LCA5	-0.402039627952951	-10.4218022098717	1.69402712644882e-16	1.9673072787775e-12	T	C
MNEc.2.24.21330092.PC	TGFB3	1.97254513516781	10.4197185713484	1.70972634032407e-16	1.97962387623494e-12	A	C
MNEc.2.24.21350915.PC	TGFB3	1.97254513516781	10.4197185713484	1.70972634032407e-16	1.97962387623494e-12	T	C
MNEc.2.24.21365822.PC	TGFB3	1.97254513516781	10.4197185713484	1.70972634032407e-16	1.97962387623494e-12	C	T
MNEc.2.1.168713077.BIEC2-80727	HEATR5A	0.320345369679724	10.4186941781392	1.71749811739144e-16	1.98271570712289e-12	T	C
MNEc.2.1.168728260.BIEC2-80740	HEATR5A	0.320345369679724	10.4186941781392	1.71749811739144e-16	1.98271570712289e-12	T	C
MNEc.2.1.168737225.PC	HEATR5A	0.320345369679724	10.4186941781392	1.71749811739144e-16	1.98271570712289e-12	G	A
MNEc.2.22.46136419.PC	FAM217B	-0.533723747454975	-10.4173986541514	1.72737768933359e-16	1.99214846714303e-12	G	A
MNEc.2.28.21012148.PC	LTA4H	-0.354645642969401	-10.4141854309865	1.75212841112171e-16	2.0186962234055e-12	G	T
MNEc.2.1.49573622.PC	RHOBTB1	-0.839136768374976	-10.4134670194119	1.75771068531155e-16	2.02312864261634e-12	C	T
MNEc.2.X.3975835.PC	PUDP	-0.385358617887295	-10.4074100332511	1.80549072794963e-16	2.07607413921387e-12	G	T
MNEc.2.X.3797240.PC	PUDP	-0.241552825877856	-10.4025375751424	1.8448713390504e-16	2.11582700679681e-12	G	A
MNEc.2.10.64907943.PC	LOC100072672	1.33255285814194	10.4017185831696	1.85157480486917e-16	2.11582700679681e-12	G	A
MNEc.2.10.64908130.PC	LOC100072672	1.33255285814194	10.4017185831696	1.85157480486917e-16	2.11582700679681e-12	A	G
MNEc.2.10.64941371.PC	LOC100072672	1.33255285814194	10.4017185831696	1.85157480486917e-16	2.11582700679681e-12	A	G
MNEc.2.10.64947967.PC	LOC100072672	1.33255285814194	10.4017185831696	1.85157480486917e-16	2.11582700679681e-12	T	C
MNEc.2.1.6833410.PC	ADAM12	0.712975705605744	10.4015734782134	1.85276503897028e-16	2.11582700679681e-12	G	A
MNEc.2.1.6817486.PC	ADAM12	-0.712975705605744	-10.4015734782134	1.85276503897033e-16	2.11582700679681e-12	C	T
MNEc.2.23.7933184.PC	LOC102147951	0.57741019665314	10.3997074153546	1.86814017654843e-16	2.13129769839854e-12	C	T
MNEc.2.1.50126570.PC	RHOBTB1	-0.881359815597606	-10.3977256952655	1.8846085048298e-16	2.14798410928126e-12	A	C
MNEc.2.20.29488127.PC	LOC102150905	-0.747946654659029	-10.3911739778561	1.94009843108002e-16	2.20799195660582e-12	A	T
MNEc.2.13.39800099.PC	FLYWCH1	0.619656928686756	10.3910637525087	1.94104588166573e-16	2.20799195660582e-12	G	A
MNEc.2.25.770306.PC	CA9	-0.370477335078196	-10.3853769247324	1.99056279447189e-16	2.26211183987592e-12	A	C
MNEc.2.10.22267075.PC	LOC100064037	0.488809344602886	10.3773237346078	2.06286131859356e-16	2.34199055853951e-12	A	C
MNEc.2.10.17552993.PC	KPTN	0.376369322972903	10.3760676737099	2.07437299404942e-16	2.35276898389506e-12	A	G
MNEc.2.1.145595877.PC	EPB42	0.728076700363033	10.3756371588807	2.07833344001486e-16	2.35497012363486e-12	T	G
MNEc.2.12.1029198.PC	TCP11L1	1.9467842345153	10.3710768858047	2.12075373474649e-16	2.40070372855249e-12	A	G
MNEc.2.10.21449538.PC	LOC100064037	-0.532428788003576	-10.368382373701	2.14622579987526e-16	2.42482982497494e-12	C	T
MNEc.2.10.22014485.PC	LOC100064037	-0.532428788003576	-10.368382373701	2.14622579987526e-16	2.42482982497494e-12	C	T
MNEc.2.20.29191594.PC	LOC100056231	1.72819169256897	10.3652332922108	2.17638448356731e-16	2.45652309004938e-12	T	C
MNEc.2.25.16676389.PC	KIAA0368	0.340579770552189	10.3614591706314	2.21309008915633e-16	2.49553753105626e-12	A	G
MNEc.2.25.269177.PC	CA9	-0.373826500687763	-10.3607811491631	2.21974979561269e-16	2.49580597147206e-12	T	C
MNEc.2.25.302447.PC	CA9	-0.373826500687763	-10.3607811491631	2.21974979561269e-16	2.49580597147206e-12	T	C
MNEc.2.25.320305.PC	CA9	-0.373826500687763	-10.3607811491631	2.21974979561269e-16	2.49580597147206e-12	G	A
MNEc.2.23.5789509.PC	LOC106782482	-0.84922230827231	-10.359541217399	2.2319808051761e-16	2.50714038796265e-12	C	T
MNEc.2.11.5580454.PC	CYGB	0.355509803766562	10.3559613513025	2.26767443875402e-16	2.5447827273814e-12	A	G
MNEc.2.21.57482540.PC	CEP72	0.650048311054728	10.3539541063881	2.28793810127387e-16	2.5650538240823e-12	T	C
MNEc.2.1.6780821.PC	ADAM12	-0.721868823556069	-10.3536682794465	2.29083834390102e-16	2.56583819282458e-12	C	T
MNEc.2.3.5934467.BIEC2-809272	AKTIP	0.22183908706301	10.3507260361577	2.32090818076717e-16	2.59702297416412e-12	T	G
MNEc.2.22.27082594.PC	TLDC2	0.716196394851431	10.3492360911671	2.33628625397021e-16	2.60922244802586e-12	C	G
MNEc.2.22.27109818.PC	TLDC2	0.716196394851431	10.3492360911671	2.33628625397021e-16	2.60922244802586e-12	C	G
MNEc.2.21.56918335.PC	CEP72	0.638766798420137	10.3464791854305	2.36501112875594e-16	2.6387755380297e-12	T	C
MNEc.2.20.30523455.PC	LOC100146287	0.499418735287358	10.3457478235945	2.37269068038039e-16	2.64481312277131e-12	C	A
MNEc.2.12.23938849.PC	LOC100053834	-1.8473755185028	-10.3423154597141	2.40906739414447e-16	2.68279704405004e-12	A	G
MNEc.2.16.6883602.UKUL2927	FANCD2	-0.606121485695735	-10.3296651564953	2.5480379472953e-16	2.82945078097329e-12	A	G
MNEc.2.16.6894341.PC	FANCD2	-0.606121485695735	-10.3296651564953	2.5480379472953e-16	2.82945078097329e-12	G	A
MNEc.2.16.6896904.UKUL2928	FANCD2	-0.606121485695735	-10.3296651564953	2.5480379472953e-16	2.82945078097329e-12	T	C
MNEc.2.15.60262468.PC	NDUFAF7	0.292019654703012	10.3286908466991	2.55906924769087e-16	2.83899660446319e-12	A	G
MNEc.2.7.68467799.PC	SERPINH1	1.23738573426047	10.314132723412	2.72972498997861e-16	3.02256796857826e-12	G	A
MNEc.2.7.68470389.PC	SERPINH1	1.23738573426047	10.314132723412	2.72972498997861e-16	3.02256796857826e-12	G	A
MNEc.2.21.57225564.PC	CEP72	0.623727585647107	10.3127319999346	2.74673545723594e-16	3.03142163056402e-12	G	T
MNEc.2.24.32044705.PC	SPATA7	-0.52308249932035	-10.3124051123971	2.75072048480416e-16	3.03142163056402e-12	C	T
MNEc.2.24.32057996.PC	SPATA7	-0.52308249932035	-10.3124051123971	2.75072048480416e-16	3.03142163056402e-12	G	A
MNEc.2.24.32058952.PC	SPATA7	-0.52308249932035	-10.3124051123971	2.75072048480416e-16	3.03142163056402e-12	G	A
MNEc.2.24.32165911.PC	SPATA7	-0.52308249932035	-10.3124051123971	2.75072048480416e-16	3.03142163056402e-12	T	C
MNEc.2.4.27302230.PC	PCLO	1.03185775504114	10.3105968916632	2.77286923558816e-16	3.0529450005283e-12	C	T
MNEc.2.9.27314460.PC	LOC106780975	0.381371056367974	10.3102972036377	2.77655734220431e-16	3.05412165958394e-12	G	A
MNEc.2.1.72894.PC	ZNF717	0.341354958755168	10.3078925242976	2.80632929254659e-16	3.08361693708697e-12	C	T
MNEc.2.6.31095110.PC	DDX11	-0.297785170035841	-10.3074930464446	2.81130610523715e-16	3.08361693708697e-12	C	A
MNEc.2.6.31107312.PC	DDX11	-0.297785170035841	-10.3074930464446	2.81130610523715e-16	3.08361693708697e-12	T	C
MNEc.2.1.108984.PC	ZNF717	0.341215083828096	10.2979960140169	2.93226708525727e-16	3.21327169669991e-12	C	A
MNEc.2.1.49644583.PC	RHOBTB1	-0.808791744709055	-10.2841885663775	3.11750791610487e-16	3.4130567409878e-12	T	C
MNEc.2.20.30474080.PC	DDX39B	-0.44253063465349	-10.2823809763799	3.14261254745183e-16	3.43731383972883e-12	T	C
MNEc.2.11.37853350.PC	RAD51D	0.310362529754633	10.2820236163213	3.14759969480601e-16	3.43954207395919e-12	T	C
MNEc.2.21.7874078.PC	NLN	0.751375514377161	10.2759649251947	3.233371068612e-16	3.52996050688324e-12	T	G
MNEc.2.14.36027736.PC	PCDH12	0.372220670222763	10.2655114300593	3.38691033131266e-16	3.69412464278765e-12	C	T
MNEc.2.13.39907652.PC	PKMYT1	0.378215318040603	10.2568925814412	3.51899151395547e-16	3.82887717187133e-12	G	A
MNEc.2.13.39928488.PC	PKMYT1	0.378215318040603	10.2568925814412	3.51899151395547e-16	3.82887717187133e-12	T	C
MNEc.2.20.32623510.PC	LOC100146181	0.859375401048434	10.2568083159554	3.52030805059779e-16	3.82887717187133e-12	A	G
MNEc.2.24.21008641.PC	LOC102150711	0.679844474982963	10.2548187618771	3.55153621206882e-16	3.85924256724925e-12	A	G
MNEc.2.20.31199184.PC	DDX39B	-0.437768190165544	-10.2489682944124	3.64498552597665e-16	3.9571004779273e-12	C	T
MNEc.2.25.1106207.PC	CA9	-0.348227174369117	-10.2452699649423	3.70532774054336e-16	4.01140466994932e-12	C	T
MNEc.2.25.1107222.PC	CA9	-0.348227174369117	-10.2452699649423	3.70532774054336e-16	4.01140466994932e-12	T	G
MNEc.2.25.1146391.PC	CA9	-0.348227174369117	-10.2452699649423	3.70532774054336e-16	4.01140466994932e-12	G	A
MNEc.2.20.4715149.PC	LOC102150724	-1.18119734844033	-10.2398431343944	3.79569182112913e-16	4.10542133004824e-12	G	A
MNEc.2.X.54859954.PC	LOC102150010	-3.74466727142342	-10.2376355299707	3.8330812147915e-16	4.14201939009499e-12	C	T
MNEc.2.11.41898533.PC	LOC100072001	0.964140692895472	10.2345823409316	3.88540180076096e-16	4.19466935107818e-12	C	T
MNEc.2.13.39934561.PC	PKMYT1	0.385762000083876	10.2333389517135	3.90691378811806e-16	4.20238274909895e-12	G	A
MNEc.2.13.39942621.PC	PKMYT1	0.385762000083876	10.2333389517135	3.90691378811806e-16	4.20238274909895e-12	A	G
MNEc.2.25.3583597.PC	LOC100065605	-0.366546564231579	-10.23292099174	3.91417175824685e-16	4.20238274909895e-12	A	G
MNEc.2.25.3596358.PC	LOC100065605	-0.366546564231579	-10.23292099174	3.91417175824685e-16	4.20238274909895e-12	C	T
MNEc.2.25.3599361.PC	LOC100065605	-0.366546564231579	-10.23292099174	3.91417175824685e-16	4.20238274909895e-12	C	T
MNEc.2.25.3625187.PC	LOC100065605	-0.366546564231579	-10.23292099174	3.91417175824685e-16	4.20238274909895e-12	G	T
MNEc.2.18.81836926.PC	CPO	0.438298332415427	10.2321117162042	3.92826349649692e-16	4.2102642247908e-12	G	A
MNEc.2.25.3781285.PC	LOC100065605	-0.368700851661855	-10.2320847092616	3.92873463928928e-16	4.2102642247908e-12	T	G
MNEc.2.2.36859606.PC	ARHGEF19	0.392693777392836	10.2312851574843	3.94270873648003e-16	4.21362125224648e-12	G	A
MNEc.2.2.36864331.BIEC2-471737	ARHGEF19	0.392693777392836	10.2312851574843	3.94270873648003e-16	4.21362125224648e-12	T	C
MNEc.2.2.36859194.PC	ARHGEF19	-0.392693777392836	-10.2312851574843	3.94270873648012e-16	4.21362125224648e-12	A	G
MNEc.2.19.21824749.PC	MCF2L2	0.739661508136305	10.2293549009864	3.97665053008829e-16	4.24211869440023e-12	G	A
MNEc.2.19.21826573.PC	MCF2L2	0.739661508136305	10.2293549009864	3.97665053008829e-16	4.24211869440023e-12	G	A
MNEc.2.1.93279486.PC	IDH2	-0.435498789245055	-10.2290311241948	3.98237249667067e-16	4.24433943904742e-12	C	T
MNEc.2.11.41874311.PC	LOC100072001	0.953709957828775	10.2265875014634	4.02582490235693e-16	4.2867318126567e-12	A	G
MNEc.2.20.30541422.PC	DDX39B	-0.442642855644237	-10.2222537144179	4.1040615837727e-16	4.3660516194614e-12	G	A
MNEc.2.13.39358737.PC	FLYWCH1	0.620641558880341	10.2219547241607	4.10951509874802e-16	4.36786798820715e-12	A	G
MNEc.2.24.40577733.PC	LOC102149957	-0.816125031931992	-10.2210752305677	4.12559905552097e-16	4.38096950394391e-12	T	C
MNEc.2.28.20971522.PC	LTA4H	-0.322120679149709	-10.2204799497869	4.1365212316942e-16	4.38857087494491e-12	C	T
MNEc.2.19.30411579.PC	ATP13A4	1.56328590626292	10.2186913992825	4.16951231626248e-16	4.41955076798383e-12	C	T
MNEc.2.20.32625087.PC	LOC100146181	0.862257837274239	10.2132639887937	4.27124986503513e-16	4.52327727158099e-12	A	G
MNEc.2.6.28511864.PC	CECR1	0.522748679336235	10.2129298904052	4.2775933621276e-16	4.5258843668171e-12	G	A
MNEc.2.6.1146530.PC	LANCL1	-0.298701951781439	-10.2104213190272	4.32552634413146e-16	4.57245036843869e-12	A	G
MNEc.2.11.2851094.PC	GAA	-0.531238520411438	-10.2052311149856	4.42641717447662e-16	4.67486226764525e-12	T	C
MNEc.2.23.5876503.PC	LOC106782482	-0.883323369209337	-10.2023634937118	4.48316929457121e-16	4.73051487317796e-12	C	T
MNEc.2.20.23923458.PC	LOC106782238	-0.478663589127174	-10.1990256785165	4.55014705747383e-16	4.79684689772349e-12	C	T
MNEc.2.24.21029440.PC	LOC100057829	0.791874596800394	10.1977876550892	4.57524415057145e-16	4.81894760934549e-12	C	T
MNEc.2.20.31194301.PC	DDX39B	-0.431735620841018	-10.1951920410656	4.62831399733152e-16	4.85021838850583e-12	T	C
MNEc.2.18.50278378.PC	SLC25A12	0.347136402892176	10.1950449918025	4.63133898313026e-16	4.85021838850583e-12	A	C
MNEc.2.18.50370382.PC	SLC25A12	0.347136402892176	10.1950449918025	4.63133898313026e-16	4.85021838850583e-12	C	T
MNEc.2.18.50448133.PC	SLC25A12	0.347136402892176	10.1950449918025	4.63133898313026e-16	4.85021838850583e-12	C	T
MNEc.2.18.50460797.PC	SLC25A12	0.347136402892176	10.1950449918025	4.63133898313026e-16	4.85021838850583e-12	C	T
MNEc.2.18.50465838.PC	SLC25A12	0.347136402892176	10.1950449918025	4.63133898313026e-16	4.85021838850583e-12	A	G
MNEc.2.25.16200915.PC	KIAA0368	0.331545321369929	10.1949131739092	4.63405232694829e-16	4.85021838850583e-12	A	G
MNEc.2.25.33178985.PC	ASS1	0.674057895870817	10.1869480153794	4.80100247129073e-16	5.02044962021411e-12	G	A
MNEc.2.13.39547060.PC	FLYWCH1	0.650190954517314	10.1833239552053	4.87894785134924e-16	5.09738612848853e-12	T	C
MNEc.2.11.25942309.PC	SAMD14	-0.326658880663219	-10.1822885659736	4.90144905873642e-16	5.10716581046873e-12	A	G
MNEc.2.11.25943775.PC	SAMD14	-0.326658880663219	-10.1822885659736	4.90144905873642e-16	5.10716581046873e-12	T	C
MNEc.2.11.25946221.PC	SAMD14	-0.326658880663219	-10.1822885659736	4.90144905873642e-16	5.10716581046873e-12	G	C
MNEc.2.15.40046358.PC	KIAA1841	-0.253647483972677	-10.1812253038373	4.92466437641977e-16	5.12677392153456e-12	T	C
MNEc.2.25.902220.PC	CA9	-0.366252391445096	-10.1745053427429	5.07396221490475e-16	5.27748694138950e-12	G	A
MNEc.2.23.40829588.PC	LOC100065392	0.495825555622576	10.1739157927215	5.08727501741406e-16	5.28661775793823e-12	T	C
MNEc.2.10.64977166.PC	LOC100072680	0.820153341106092	10.1718695573564	5.13375417801347e-16	5.3254254479919e-12	T	C
MNEc.2.10.64978959.PC	LOC100072680	0.820153341106092	10.1718695573564	5.13375417801347e-16	5.3254254479919e-12	A	G
MNEc.2.6.28468488.PC	CECR1	0.540181735682045	10.169585989724	5.18612748331819e-16	5.37497213306653e-12	C	T
MNEc.2.6.27311308.PC	CECR1	0.521724835609889	10.1666964426298	5.25316792846019e-16	5.43479189798037e-12	G	T
MNEc.2.6.27892473.PC	CECR1	0.521724835609889	10.1666964426298	5.25316792846019e-16	5.43479189798037e-12	G	A
MNEc.2.3.24140586.PC	LDHD	-0.441587453489682	-10.1569843593822	5.48493687445935e-16	5.65919721768378e-12	T	C
MNEc.2.3.24143873.PC	LDHD	-0.441587453489682	-10.1569843593822	5.48493687445935e-16	5.65919721768378e-12	A	G
MNEc.2.10.21343883.PC	LOC102150861	-0.401132445921927	-10.1542271242671	5.55258610830646e-16	5.65919721768378e-12	T	G
MNEc.2.10.21398914.PC	LOC102150861	-0.401132445921927	-10.1542271242671	5.55258610830646e-16	5.65919721768378e-12	T	G
MNEc.2.10.21404001.PC	LOC102150861	-0.401132445921927	-10.1542271242671	5.55258610830646e-16	5.65919721768378e-12	G	A
MNEc.2.10.21463313.PC	LOC102150861	-0.401132445921927	-10.1542271242671	5.55258610830646e-16	5.65919721768378e-12	C	T
MNEc.2.10.21511879.BIEC2-108770	LOC102150861	-0.401132445921927	-10.1542271242671	5.55258610830646e-16	5.65919721768378e-12	T	C
MNEc.2.10.21532922.PC	LOC102150861	-0.401132445921927	-10.1542271242671	5.55258610830646e-16	5.65919721768378e-12	C	T
MNEc.2.10.21308358.PC	LOC102150861	0.401132445921927	10.1542271242671	5.55258610830654e-16	5.65919721768378e-12	G	A
MNEc.2.10.21420214.PC	LOC102150861	0.401132445921927	10.1542271242671	5.55258610830654e-16	5.65919721768378e-12	G	T
MNEc.2.10.21423090.PC	LOC102150861	0.401132445921927	10.1542271242671	5.55258610830654e-16	5.65919721768378e-12	G	A
MNEc.2.10.21472318.PC	LOC102150861	0.401132445921927	10.1542271242671	5.55258610830654e-16	5.65919721768378e-12	T	G
MNEc.2.10.21488689.PC	LOC102150861	0.401132445921927	10.1542271242671	5.55258610830654e-16	5.65919721768378e-12	A	G
MNEc.2.10.21492582.PC	LOC102150861	0.401132445921927	10.1542271242671	5.55258610830654e-16	5.65919721768378e-12	G	A
MNEc.2.10.21512139.PC	LOC102150861	0.401132445921927	10.1542271242671	5.55258610830654e-16	5.65919721768378e-12	T	G
MNEc.2.10.21598468.PC	LOC102150861	0.401132445921927	10.1542271242671	5.55258610830654e-16	5.65919721768378e-12	T	G
MNEc.2.10.21606964.PC	LOC102150861	0.401132445921927	10.1542271242671	5.55258610830654e-16	5.65919721768378e-12	C	T
MNEc.2.10.64743234.BIEC2-129923	LOC100072680	0.576070825258563	10.1521963648342	5.60294592327928e-16	5.70553659714491e-12	A	G
MNEc.2.13.41210594.PC	HN1L	-0.450936688167936	-10.1469860151324	5.73426115493186e-16	5.82907443847972e-12	T	C
MNEc.2.13.41214337.PC	HN1L	-0.450936688167936	-10.1469860151324	5.73426115493186e-16	5.82907443847972e-12	C	T
MNEc.2.2.57482655.PC	HMBOX1	-0.297265663099418	-10.1458049321774	5.76445447127974e-16	5.83433397053074e-12	G	T
MNEc.2.2.57494368.PC	HMBOX1	-0.297265663099418	-10.1458049321774	5.76445447127974e-16	5.83433397053074e-12	T	C
MNEc.2.2.57626024.PC	HMBOX1	-0.297265663099418	-10.1458049321774	5.76445447127974e-16	5.83433397053074e-12	A	G
MNEc.2.2.57749529.PC	HMBOX1	-0.297265663099418	-10.1458049321774	5.76445447127974e-16	5.83433397053074e-12	T	C
MNEc.2.2.57471109.PC	HMBOX1	0.297265663099417	10.1458049321774	5.76445447127999e-16	5.83433397053074e-12	G	A
MNEc.2.6.28721265.PC	CECR1	0.504820830606563	10.1450923569146	5.78274790804112e-16	5.84777297734081e-12	G	T
MNEc.2.4.102295185.PC	LOC100147160	-0.566779865092247	-10.1429446375829	5.83823787955102e-16	5.89877089519453e-12	C	T
MNEc.2.4.40435382.PC	SDHAF3	-0.389628674250417	-10.1386095906709	5.95187397849811e-16	6.00595769329529e-12	T	C
MNEc.2.1.145836327.PC	EPB42	0.757719401051139	10.1385056058456	5.9546268524241e-16	6.00595769329529e-12	T	C
MNEc.2.20.31322642.PC	DDX39B	-0.455160524718129	-10.1365507740026	6.00661709018141e-16	6.05315980658174e-12	C	T
MNEc.2.23.5898352.PC	LOC106782482	-1.20782049424052	-10.1331254955046	6.09881556611302e-16	6.14076519984847e-12	T	G
MNEc.2.25.445904.PC	CA9	-0.36885333554009	-10.1286534113259	6.22133151010346e-16	6.25871908223549e-12	A	G
MNEc.2.29.10173882.PC	LOC100065515	0.772615171541778	10.1256830457957	6.30406853236516e-16	6.33648611788448e-12	C	T
MNEc.2.22.27511188.PC	TLDC2	0.578563441832686	10.122697481191	6.3883413981548e-16	6.40986168087236e-12	C	T
MNEc.2.3.24480688.PC	LDHD	-0.413703905062545	-10.1215372898789	6.42139398921092e-16	6.40986168087236e-12	T	G
MNEc.2.3.24491221.BIEC2-814097	LDHD	-0.413703905062545	-10.1215372898789	6.42139398921092e-16	6.40986168087236e-12	T	C
MNEc.2.3.24520151.PC	LDHD	-0.413703905062545	-10.1215372898789	6.42139398921092e-16	6.40986168087236e-12	G	A
MNEc.2.3.24534824.PC	LDHD	-0.413703905062545	-10.1215372898789	6.42139398921092e-16	6.40986168087236e-12	C	T
MNEc.2.3.24546431.PC	LDHD	-0.413703905062545	-10.1215372898789	6.42139398921092e-16	6.40986168087236e-12	T	G
MNEc.2.3.24559591.PC	LDHD	-0.413703905062545	-10.1215372898789	6.42139398921092e-16	6.40986168087236e-12	G	T
MNEc.2.3.24574157.PC	LDHD	-0.413703905062545	-10.1215372898789	6.42139398921092e-16	6.40986168087236e-12	G	A
MNEc.2.1.49342062.PC	RHOBTB1	-0.895635447681393	-10.1213569884715	6.42654596174431e-16	6.40986168087236e-12	T	G
MNEc.2.23.5799299.PC	LOC106782482	-1.4619074495937	-10.1147501003295	6.61822048524717e-16	6.59539667513099e-12	A	C
MNEc.2.11.21839721.PC	KRT23	-0.474501748815751	-10.1128261665655	6.67510714960514e-16	6.64640646900092e-12	C	A
MNEc.2.23.8198958.PC	LOC102147951	0.634418693243356	10.1121778753909	6.69438604502567e-16	6.65991509763392e-12	C	T
MNEc.2.27.11400894.PC	FUT10	-0.243295969385058	-10.1092089743727	6.78339146654318e-16	6.74270904486545e-12	G	A
MNEc.2.23.40800970.PC	LOC100065392	0.448383693341844	10.0992257410033	7.09148194550297e-16	7.04294757728839e-12	A	G
MNEc.2.3.24180966.PC	LDHD	-0.379713209877956	-10.0956801005701	7.20424940719075e-16	7.13064803096783e-12	G	T
MNEc.2.3.24188482.PC	LDHD	-0.379713209877956	-10.0956801005701	7.20424940719075e-16	7.13064803096783e-12	T	C
MNEc.2.3.24197800.PC	LDHD	-0.379713209877956	-10.0956801005701	7.20424940719075e-16	7.13064803096783e-12	G	A
MNEc.2.3.24226294.BIEC2-814054	LDHD	-0.379713209877956	-10.0956801005701	7.20424940719075e-16	7.13064803096783e-12	G	A
MNEc.2.11.25905683.PC	SAMD14	-0.326809837457282	-10.0931826905556	7.28475657813217e-16	7.20421707557043e-12	G	T
MNEc.2.12.12018556.PC	AGBL2	-0.396735378958314	-10.0914947719002	7.33967932208624e-16	7.25238130063069e-12	C	A
MNEc.2.11.37748275.PC	LOC100071627	0.351580192208884	10.0906677903797	7.36673969076698e-16	7.26680319815511e-12	T	C
MNEc.2.11.37765358.PC	LOC100071627	-0.351580192208884	-10.0906677903797	7.3667396907672e-16	7.26680319815511e-12	T	C
MNEc.2.13.17672148.PC	CRCP	0.211486106190288	10.0885372393743	7.43691726467911e-16	7.32982754201463e-12	G	T
MNEc.2.23.4042836.BIEC2-606421	LOC106782456	0.427662575425077	10.0868453675429	7.49312277710479e-16	7.37275919672512e-12	T	C
MNEc.2.23.4057364.PC	LOC106782456	0.427662575425077	10.0868453675429	7.49312277710479e-16	7.37275919672512e-12	G	T
MNEc.2.5.52037935.PC	TTF2	-0.402487671714163	-10.0857959863651	7.52819809729728e-16	7.40102550365517e-12	T	C
MNEc.2.13.41884456.PC	LOC100067178	0.710021911860253	10.0832876060787	7.61270901874829e-16	7.47150928646107e-12	G	T
MNEc.2.13.41885581.PC	LOC100067178	0.710021911860253	10.0832876060787	7.61270901874829e-16	7.47150928646107e-12	A	G
MNEc.2.10.12380499.PC	LOC100630516	1.59411324768367	10.0793717168773	7.74654767535146e-16	7.59647118161979e-12	A	G
MNEc.2.5.79206075.PC	SPATA1	-0.485437702449734	-10.079133793156	7.75475517210337e-16	7.59812931908993e-12	G	A
MNEc.2.13.39962386.PC	PKMYT1	0.38072273321062	10.0789119474255	7.76241589624212e-16	7.59924939269818e-12	C	T
MNEc.2.4.89302487.PC	LOC106783107	-0.687606910696484	-10.077049798278	7.82701924487989e-16	7.65606650717978e-12	C	T
MNEc.2.22.27541179.PC	TLDC2	0.671586055844932	10.0763932631397	7.84992473148679e-16	7.67004989752078e-12	C	T
MNEc.2.X.3854804.PC	PUDP	-0.212586790259098	-10.0762631704251	7.85447143970245e-16	7.67004989752078e-12	A	C
MNEc.2.4.102285285.PC	LOC100147160	-0.578255236776034	-10.0711917594055	8.03379017349293e-16	7.83859327449013e-12	G	T
MNEc.2.11.5592352.PC	CYGB	-0.355366959960225	-10.0632482454854	8.32295348759863e-16	8.08879275500321e-12	T	C
MNEc.2.15.60336071.PC	NDUFAF7	-0.291656280492875	-10.0631955214937	8.3249072429385e-16	8.08879275500321e-12	G	T
MNEc.2.15.60363133.PC	NDUFAF7	-0.291656280492875	-10.0631955214937	8.3249072429385e-16	8.08879275500321e-12	G	A
MNEc.2.15.60375512.PC	NDUFAF7	-0.291656280492875	-10.0631955214937	8.3249072429385e-16	8.08879275500321e-12	G	A
MNEc.2.15.60318833.PC	NDUFAF7	0.291656280492875	10.0631955214937	8.3249072429388e-16	8.08879275500321e-12	G	A
MNEc.2.4.102186215.PC	LOC100147160	-0.574254323648662	-10.0585286190256	8.49968068739772e-16	8.25173275824293e-12	A	C
MNEc.2.26.39989031.PC	LOC100056049	0.805782595446332	10.057890447842	8.52386429154442e-16	8.26832635696924e-12	A	C
MNEc.2.11.41863502.PC	LOC100072001	1.10566420233935	10.0518668729894	8.75555676031863e-16	8.47828564939683e-12	G	T
MNEc.2.1.50732813.PC	RHOBTB1	-0.931634184113075	-10.0516984013051	8.76212693460823e-16	8.47828564939683e-12	A	C
MNEc.2.1.50736342.PC	RHOBTB1	-0.931634184113075	-10.0516984013051	8.76212693460823e-16	8.47828564939683e-12	A	G
MNEc.2.20.30988567.PC	MHCB3	0.721164687730303	10.0504273110964	8.81185747093187e-16	8.512733585419e-12	C	T
MNEc.2.16.243478.PC	LOC106781775	0.629515113243789	10.0502292687115	8.81963119752569e-16	8.512733585419e-12	A	G
MNEc.2.16.244889.PC	LOC106781775	0.629515113243789	10.0502292687115	8.81963119752569e-16	8.512733585419e-12	G	A
MNEc.2.12.742584.PC	TCP11L1	2.18853548224932	10.0474373684366	8.92995616708426e-16	8.61209035181969e-12	C	T
MNEc.2.X.13900404.PC	PHKA2	-0.392257453606389	-10.0469396473183	8.94976906344097e-16	8.61694333693795e-12	C	T
MNEc.2.X.13910543.PC	PHKA2	-0.392257453606389	-10.0469396473183	8.94976906344097e-16	8.61694333693795e-12	G	A
MNEc.2.28.37334968.BIEC2-741441	XPNPEP3	0.23948964846912	10.0464365071327	8.96984249813187e-16	8.62203075459074e-12	A	G
MNEc.2.28.37335778.PC	XPNPEP3	0.23948964846912	10.0464365071327	8.96984249813187e-16	8.62203075459074e-12	T	G
MNEc.2.4.95747062.PC	EPHB6	0.481849036979427	10.0427908481752	9.11664640749437e-16	8.75592383869754e-12	G	A
MNEc.2.16.750115.PC	LOC106781775	0.622931774626253	10.041917911603	9.15215412174946e-16	8.76437732390308e-12	G	A
MNEc.2.16.753180.PC	LOC106781775	0.622931774626253	10.041917911603	9.15215412174946e-16	8.76437732390308e-12	T	C
MNEc.2.16.768947.PC	LOC106781775	0.622931774626253	10.041917911603	9.15215412174946e-16	8.76437732390308e-12	C	A
MNEc.2.24.20927618.PC	LOC102150711	0.791540445650279	10.0418354494309	9.15551553002225e-16	8.76437732390308e-12	A	G
MNEc.2.1.6783387.PC	ADAM12	-0.712375042909976	-10.0410362863378	9.18815606938399e-16	8.78840796575465e-12	A	G
MNEc.2.1.145648581.PC	EPB42	0.617949297337094	10.0404350343697	9.21279017180204e-16	8.80474738847884e-12	A	G
MNEc.2.13.39525031.PC	FLYWCH1	0.607019373864562	10.0365477702778	9.37366334468546e-16	8.95115832846234e-12	G	A
MNEc.2.20.29478334.PC	LOC100051657	0.708053903672616	10.0348969647384	9.44283103698197e-16	8.98043347007976e-12	C	G
MNEc.2.20.29490723.PC	LOC100051657	0.708053903672616	10.0348969647384	9.44283103698197e-16	8.98043347007976e-12	C	T
MNEc.2.20.29510125.PC	LOC100051657	0.708053903672616	10.0348969647384	9.44283103698197e-16	8.98043347007976e-12	A	G
MNEc.2.20.29530657.PC	LOC100051657	0.708053903672616	10.0348969647384	9.44283103698197e-16	8.98043347007976e-12	A	G
MNEc.2.20.29561764.PC	LOC100051657	0.708053903672616	10.0348969647384	9.44283103698197e-16	8.98043347007976e-12	G	T
MNEc.2.24.19347091.PC	ACOT6	-0.285777719502557	-10.0332857702503	9.51083272859907e-16	9.03037380576928e-12	G	T
MNEc.2.24.19349198.PC	ACOT6	0.285777719502557	10.0332857702503	9.51083272859941e-16	9.03037380576928e-12	A	G
MNEc.2.X.118730040.PC	LOC102148798	-0.421774770186219	-10.0276270493779	9.75357944183721e-16	9.25332239972308e-12	C	T
MNEc.2.23.8357691.PC	LOC102147951	0.604823499382685	10.0203941656377	1.00729251361433e-15	9.54851964524868e-12	C	A
MNEc.2.11.10533523.PC	LOC102150289	-1.14015052306272	-10.0195635774745	1.01102621951886e-15	9.57612743415056e-12	T	C
MNEc.2.22.27620432.PC	TLDC2	0.631408502750128	10.0150424524501	1.03159462777165e-15	9.76301406923083e-12	A	G
MNEc.2.28.37349888.PC	XPNPEP3	0.234489491555571	10.013635142488	1.03808231130683e-15	9.76890836086451e-12	A	G
MNEc.2.28.37371958.PC	XPNPEP3	0.234489491555571	10.013635142488	1.03808231130683e-15	9.76890836086451e-12	A	G
MNEc.2.28.37388263.PC	XPNPEP3	0.234489491555571	10.013635142488	1.03808231130683e-15	9.76890836086451e-12	A	G
MNEc.2.28.37469558.PC	XPNPEP3	0.234489491555571	10.013635142488	1.03808231130683e-15	9.76890836086451e-12	C	T
MNEc.2.28.37343754.PC	XPNPEP3	-0.234489491555571	-10.013635142488	1.03808231130684e-15	9.76890836086451e-12	A	G
MNEc.2.28.37400840.PC	XPNPEP3	-0.234489491555571	-10.013635142488	1.03808231130684e-15	9.76890836086451e-12	G	A
MNEc.2.28.37446722.PC	XPNPEP3	-0.234489491555571	-10.013635142488	1.03808231130684e-15	9.76890836086451e-12	A	G
MNEc.2.13.39892495.PC	LOC106781568	-0.771310550712772	-10.0119253109186	1.04601971082988e-15	9.83566513499785e-12	T	C
MNEc.2.16.306971.PC	LOC106781775	0.622082621493106	10.0108372337329	1.0511024630724e-15	9.86754258024525e-12	C	T
MNEc.2.16.317371.PC	LOC106781775	0.622082621493106	10.0108372337329	1.0511024630724e-15	9.86754258024525e-12	T	C
MNEc.2.20.29481681.PC	LOC102150905	-0.86627553455416	-10.0094749797983	1.05750092031389e-15	9.9036880827621e-12	A	C
MNEc.2.20.29496945.PC	LOC102150905	-0.86627553455416	-10.0094749797983	1.05750092031389e-15	9.9036880827621e-12	T	C
MNEc.2.20.29501402.PC	LOC102150905	-0.86627553455416	-10.0094749797983	1.05750092031389e-15	9.9036880827621e-12	G	A
MNEc.2.13.39891984.PC	LOC106781568	-0.769426397040465	-10.0032123021103	1.08742287813977e-15	1.01757393647876e-11	T	C
MNEc.2.1.50387478.PC	RHOBTB1	-0.842299501101283	-10.0020001380391	1.09331174254636e-15	1.02144498015164e-11	T	C
MNEc.2.1.50388829.PC	RHOBTB1	-0.842299501101283	-10.0020001380391	1.09331174254636e-15	1.02144498015164e-11	A	C
MNEc.2.11.6659556.BIEC2-136322	SLC16A5	0.279171300834103	9.99706951368872	1.11759694811776e-15	1.0366579454032e-11	A	G
MNEc.2.11.6664570.PC	SLC16A5	0.279171300834103	9.99706951368872	1.11759694811776e-15	1.0366579454032e-11	A	G
MNEc.2.11.6681413.PC	SLC16A5	0.279171300834103	9.99706951368872	1.11759694811776e-15	1.0366579454032e-11	C	A
MNEc.2.11.6689210.PC	SLC16A5	0.279171300834103	9.99706951368872	1.11759694811776e-15	1.0366579454032e-11	G	A
MNEc.2.11.6706784.BIEC2-143382	SLC16A5	0.279171300834103	9.99706951368872	1.11759694811776e-15	1.0366579454032e-11	A	G
MNEc.2.11.6720159.PC	SLC16A5	0.279171300834103	9.99706951368872	1.11759694811776e-15	1.0366579454032e-11	A	C
MNEc.2.11.6748860.PC	SLC16A5	0.279171300834103	9.99706951368872	1.11759694811776e-15	1.0366579454032e-11	C	T
MNEc.2.11.6760798.PC	SLC16A5	0.279171300834103	9.99706951368872	1.11759694811776e-15	1.0366579454032e-11	C	T
MNEc.2.11.6777526.PC	SLC16A5	0.279171300834103	9.99706951368872	1.11759694811776e-15	1.0366579454032e-11	T	C
MNEc.2.X.3888270.PC	PUDP	-0.243313495825292	-9.99650760016912	1.12039871000872e-15	1.03760587287942e-11	C	T
MNEc.2.X.3893986.PC	PUDP	-0.243313495825292	-9.99650760016912	1.12039871000872e-15	1.03760587287942e-11	C	T
MNEc.2.5.81670312.PC	ADGRL2	0.945460895471354	9.9928502719774	1.13880750444552e-15	1.05381730619173e-11	G	A
MNEc.2.20.29511635.PC	LOC102150905	-0.83645999149341	-9.99090897539007	1.1487017722907e-15	1.06213019571697e-11	G	A
MNEc.2.20.29722186.PC	LOC102150905	-0.787752944778772	-9.98953744347854	1.15574403803397e-15	1.06779493889119e-11	G	A
MNEc.2.14.45787390.PC	ISOC1	-0.254103692438726	-9.98792408493943	1.164083438128e-15	1.07464818871358e-11	G	A
MNEc.2.10.8815932.PC	LOC100063034	0.347070107384237	9.97935352946788	1.2094069505238e-15	1.11208698423357e-11	T	C
MNEc.2.10.8852182.PC	LOC100063034	0.347070107384237	9.97935352946788	1.2094069505238e-15	1.11208698423357e-11	T	C
MNEc.2.10.8860115.PC	LOC100063034	0.347070107384237	9.97935352946788	1.2094069505238e-15	1.11208698423357e-11	G	A
MNEc.2.10.8874877.PC	LOC100063034	0.347070107384237	9.97935352946788	1.2094069505238e-15	1.11208698423357e-11	G	A
MNEc.2.10.8883348.PC	LOC100063034	0.347070107384237	9.97935352946788	1.2094069505238e-15	1.11208698423357e-11	A	G
MNEc.2.15.40084587.PC	KIAA1841	-0.257920947655173	-9.97234677156362	1.24777273407485e-15	1.14646135592029e-11	G	A
MNEc.2.24.20851175.PC	LOC102150711	0.711015688127282	9.97099546480623	1.25531110781181e-15	1.15247948137867e-11	A	G
MNEc.2.6.27334829.PC	CECR1	0.517221709270878	9.96749241527018	1.27506653861463e-15	1.16785788232715e-11	A	G
MNEc.2.6.27349323.PC	CECR1	0.517221709270878	9.96749241527018	1.27506653861463e-15	1.16785788232715e-11	C	T
MNEc.2.6.27374398.PC	CECR1	0.517221709270878	9.96749241527018	1.27506653861463e-15	1.16785788232715e-11	T	C
MNEc.2.12.19226759.PC	DTX4	0.446523828139903	9.96672782995232	1.27941970402161e-15	1.1709252143968e-11	T	C
MNEc.2.12.845040.PC	TCP11L1	1.91329239303091	9.96390543341589	1.29561848812242e-15	1.18482034514942e-11	T	C
MNEc.2.27.11395410.PC	FUT10	0.241650044875053	9.96247274113985	1.30391979356689e-15	1.18868254300097e-11	A	C
MNEc.2.27.11398310.PC	FUT10	0.241650044875053	9.96247274113985	1.30391979356689e-15	1.18868254300097e-11	G	A
MNEc.2.27.11397478.PC	FUT10	-0.241650044875052	-9.96247274113985	1.30391979356693e-15	1.18868254300097e-11	C	T
MNEc.2.27.11428403.PC	FUT10	-0.241650044875052	-9.96247274113985	1.30391979356693e-15	1.18868254300097e-11	C	T
MNEc.2.24.20919707.PC	LOC100057829	0.978834493232285	9.96154020057298	1.30935176163212e-15	1.19270192006763e-11	T	G
MNEc.2.13.39544983.PC	FLYWCH1	0.64512851455802	9.95959112245727	1.32077837724219e-15	1.20217134480799e-11	A	C
MNEc.2.1.145762664.PC	EPB42	0.523125646375588	9.95350103675493	1.35713047855124e-15	1.23429545564512e-11	C	T
MNEc.2.20.26697907.PC	ZSCAN9	-0.364393333561424	-9.9487843719267	1.38597273141507e-15	1.25954468774875e-11	T	G
MNEc.2.1.145796611.PC	EPB42	0.558417833154062	9.94738343419431	1.39465725817927e-15	1.26431732894412e-11	A	G
MNEc.2.14.90145537.PC	ENC1	-0.838518752256392	-9.94728867893406	1.39524662051024e-15	1.26431732894412e-11	T	C
MNEc.2.14.90208566.PC	ENC1	0.838518752256392	9.94728867893405	1.39524662051029e-15	1.26431732894412e-11	T	C
MNEc.2.9.3370578.PC	LOC106780968	1.28159942959425	9.94688976404503	1.39773054700262e-15	1.26431732894412e-11	C	T
MNEc.2.9.3381887.PC	LOC106780968	1.28159942959425	9.94688976404503	1.39773054700262e-15	1.26431732894412e-11	C	A
MNEc.2.9.3393329.PC	LOC106780968	1.28159942959425	9.94688976404503	1.39773054700262e-15	1.26431732894412e-11	T	C
MNEc.2.20.29513187.PC	LOC100051657	0.745811267411383	9.9463818775362	1.40089942694692e-15	1.26620142669001e-11	T	C
MNEc.2.6.28168071.PC	CECR1	0.534644880911688	9.943389801095	1.41971483959454e-15	1.28122132733694e-11	G	T
MNEc.2.6.28759766.PC	CECR1	0.534644880911688	9.943389801095	1.41971483959454e-15	1.28122132733694e-11	A	G
MNEc.2.20.29185074.PC	LOC102150905	-0.898489632015083	-9.9410460330381	1.43463028350451e-15	1.2906858348529e-11	T	C
MNEc.2.20.29233690.PC	LOC102150905	-0.898489632015083	-9.9410460330381	1.43463028350451e-15	1.2906858348529e-11	T	C
MNEc.2.20.29269668.PC	LOC102150905	-0.898489632015083	-9.9410460330381	1.43463028350451e-15	1.2906858348529e-11	C	A
MNEc.2.20.29282555.PC	LOC102150905	-0.898489632015083	-9.9410460330381	1.43463028350451e-15	1.2906858348529e-11	C	T
MNEc.2.15.39586303.PC	KIAA1841	-0.24550835711836	-9.94032014670737	1.43928153091398e-15	1.29387203864323e-11	G	A
MNEc.2.2.57879853.PC	HMBOX1	-0.284490688007792	-9.93910598786561	1.44709530338303e-15	1.29989416033785e-11	A	G
MNEc.2.3.24114801.PC	LDHD	-0.435729079558981	-9.93696002126942	1.46100996352279e-15	1.31138308561959e-11	A	G
MNEc.2.5.95191907.PC	LEPROT	0.226613070200922	9.93592065132751	1.467797498527e-15	1.31443982884011e-11	T	C
MNEc.2.5.95204317.PC	LEPROT	0.226613070200922	9.93592065132751	1.467797498527e-15	1.31443982884011e-11	C	T
MNEc.2.5.95194545.PC	LEPROT	-0.226613070200922	-9.93592065132751	1.46779749852704e-15	1.31443982884011e-11	G	T
MNEc.2.13.41206652.PC	HN1L	-0.429026898470814	-9.93570300562049	1.46922281883852e-15	1.31470647036787e-11	A	G
MNEc.2.2.51671404.PC	PEBP4	0.646123326457627	9.93160043390669	1.49635098920697e-15	1.33795477819464e-11	T	C
MNEc.2.25.38309583.PC	LOC100147680	0.473535723202775	9.92865839160498	1.51611396441615e-15	1.35458695029262e-11	G	A
MNEc.2.20.23852002.PC	LOC106782238	-0.473203349931536	-9.92627816170766	1.53229441643185e-15	1.36590352636422e-11	C	T
MNEc.2.20.23857920.BIEC2-524910	LOC106782238	-0.473203349931536	-9.92627816170766	1.53229441643185e-15	1.36590352636422e-11	T	C
MNEc.2.20.23868965.PC	LOC106782238	-0.473203349931536	-9.92627816170766	1.53229441643185e-15	1.36590352636422e-11	A	C
MNEc.2.8.6545941.BIEC2-1026359	SEC14L2	0.482290951586543	9.92419172490503	1.54662008844505e-15	1.37762035606253e-11	T	C
MNEc.2.26.39876474.PC	LOC100056049	0.726361796407278	9.92311664275272	1.55405406400116e-15	1.38009902636381e-11	A	C
MNEc.2.1.50089023.PC	RHOBTB1	-0.855921101808267	-9.92242262778201	1.55887206033966e-15	1.38009902636381e-11	C	T
MNEc.2.1.50102305.PC	RHOBTB1	-0.855921101808267	-9.92242262778201	1.55887206033966e-15	1.38009902636381e-11	C	T
MNEc.2.1.50117335.PC	RHOBTB1	-0.855921101808267	-9.92242262778201	1.55887206033966e-15	1.38009902636381e-11	A	G
MNEc.2.1.50143141.BIEC2-22705	RHOBTB1	-0.855921101808267	-9.92242262778201	1.55887206033966e-15	1.38009902636381e-11	A	G
MNEc.2.1.50147757.BIEC2-21414	RHOBTB1	-0.855921101808267	-9.92242262778201	1.55887206033966e-15	1.38009902636381e-11	T	C
MNEc.2.1.50159530.PC	RHOBTB1	-0.855921101808267	-9.92242262778201	1.55887206033966e-15	1.38009902636381e-11	G	A
MNEc.2.1.50184459.PC	RHOBTB1	-0.855921101808267	-9.92242262778201	1.55887206033966e-15	1.38009902636381e-11	C	T
MNEc.2.24.36759860.PC	DDX24	0.374449476758599	9.9211840002211	1.56750812768739e-15	1.38669178364935e-11	T	C
MNEc.2.1.84283.PC	ZNF717	0.335533726136883	9.91974230834368	1.57762046369548e-15	1.39229308747291e-11	T	G
MNEc.2.11.25974312.PC	SAMD14	-0.318866958507202	-9.91868978991128	1.58504434833155e-15	1.39229308747291e-11	C	T
MNEc.2.11.25981408.PC	SAMD14	-0.318866958507202	-9.91868978991128	1.58504434833155e-15	1.39229308747291e-11	G	A
MNEc.2.11.26014153.PC	SAMD14	-0.318866958507202	-9.91868978991128	1.58504434833155e-15	1.39229308747291e-11	G	T
MNEc.2.11.26025659.PC	SAMD14	-0.318866958507202	-9.91868978991128	1.58504434833155e-15	1.39229308747291e-11	T	C
MNEc.2.11.26048606.PC	SAMD14	-0.318866958507202	-9.91868978991128	1.58504434833155e-15	1.39229308747291e-11	A	C
MNEc.2.11.26059925.PC	SAMD14	-0.318866958507202	-9.91868978991128	1.58504434833155e-15	1.39229308747291e-11	G	T
MNEc.2.11.26060518.PC	SAMD14	-0.318866958507202	-9.91868978991128	1.58504434833155e-15	1.39229308747291e-11	T	C
MNEc.2.27.11404869.PC	FUT10	0.241700388572067	9.91863433326735	1.58543647913429e-15	1.39229308747291e-11	A	G
MNEc.2.10.22303432.PC	LOC100064037	-0.507575506928236	-9.91858563110675	1.58578092960417e-15	1.39229308747291e-11	C	T
MNEc.2.18.3230989.PC	IWS1	0.481243941519058	9.91764321716129	1.59246103540346e-15	1.39710608757735e-11	G	T
MNEc.2.1.68483478.PC	LOC102150161	-0.377086574880289	-9.9168044712001	1.59843004434526e-15	1.40128845601355e-11	G	T
MNEc.2.7.77688688.BIEC2-1007522	RIC3	0.601184863211244	9.91638687562886	1.60141026142459e-15	1.40284633779335e-11	C	T
MNEc.2.3.23940470.PC	LDHD	-0.469647321924103	-9.91609027733815	1.60353035194755e-15	1.40364896934051e-11	A	G
MNEc.2.6.31120293.BIEC2-946397	DDX11	-0.271436134074129	-9.9069524901797	1.67024512608395e-15	1.4565800489596e-11	C	T
MNEc.2.6.31136065.PC	DDX11	-0.271436134074129	-9.9069524901797	1.67024512608395e-15	1.4565800489596e-11	A	G
MNEc.2.6.31166608.PC	DDX11	-0.271436134074129	-9.9069524901797	1.67024512608395e-15	1.4565800489596e-11	T	C
MNEc.2.6.31181385.PC	DDX11	-0.271436134074129	-9.9069524901797	1.67024512608395e-15	1.4565800489596e-11	A	G
MNEc.2.6.31181661.PC	DDX11	-0.271436134074129	-9.9069524901797	1.67024512608395e-15	1.4565800489596e-11	A	G
MNEc.2.4.102186782.BIEC2-879837	LOC100147160	-0.578910882099827	-9.90354896893812	1.69579961493137e-15	1.47776021495023e-11	A	C
MNEc.2.X.9471013.PC	OFD1	0.677353256812885	9.90287646993832	1.70089510969878e-15	1.48109360468219e-11	A	G
MNEc.2.24.21429498.PC	TGFB3	1.96064770525589	9.90248242997769	1.70388786410292e-15	1.48259237601309e-11	A	G
MNEc.2.29.28886024.PC	AKR1E2	0.627610094311065	9.9001304245014	1.72186162901138e-15	1.48934018283117e-11	G	A
MNEc.2.29.29301375.PC	AKR1E2	0.627610094311065	9.9001304245014	1.72186162901138e-15	1.48934018283117e-11	C	T
MNEc.2.29.29309560.PC	AKR1E2	0.627610094311065	9.9001304245014	1.72186162901138e-15	1.48934018283117e-11	T	C
MNEc.2.29.29314470.PC	AKR1E2	0.627610094311065	9.9001304245014	1.72186162901138e-15	1.48934018283117e-11	T	C
MNEc.2.29.29317377.PC	AKR1E2	0.627610094311065	9.9001304245014	1.72186162901138e-15	1.48934018283117e-11	C	T
MNEc.2.29.29320084.BIEC2-762147	AKR1E2	0.627610094311065	9.9001304245014	1.72186162901138e-15	1.48934018283117e-11	C	T
MNEc.2.29.29321210.PC	AKR1E2	0.627610094311065	9.9001304245014	1.72186162901138e-15	1.48934018283117e-11	C	T
MNEc.2.29.29323635.PC	AKR1E2	0.627610094311065	9.9001304245014	1.72186162901138e-15	1.48934018283117e-11	A	G
MNEc.2.13.11060066.PC	TBL2	-0.348545439347201	-9.89916535835231	1.72929146021378e-15	1.49355073358319e-11	G	A
MNEc.2.13.11061172.PC	TBL2	-0.348545439347201	-9.89916535835231	1.72929146021378e-15	1.49355073358319e-11	C	A
MNEc.2.16.275859.PC	LOC106781775	0.618847900248514	9.89390157938363	1.77038572582184e-15	1.52791115458655e-11	A	G
MNEc.2.22.26051580.PC	LOC106782422	0.316125627997871	9.89303242011868	1.77726483434076e-15	1.53271358749897e-11	A	G
MNEc.2.9.3418655.PC	LRRCC1	0.427943853315283	9.89237275567816	1.78250374811421e-15	1.53609546261667e-11	T	C
MNEc.2.10.23368135.PC	LOC100064037	0.468460872445098	9.88971551888543	1.80376426317366e-15	1.54983506226069e-11	C	T
MNEc.2.10.23389600.PC	LOC100064037	-0.468460872445098	-9.88971551888542	1.80376426317371e-15	1.54983506226069e-11	G	C
MNEc.2.10.23389892.PC	LOC100064037	-0.468460872445098	-9.88971551888542	1.80376426317371e-15	1.54983506226069e-11	A	G
MNEc.2.10.23399752.PC	LOC100064037	-0.468460872445098	-9.88971551888542	1.80376426317371e-15	1.54983506226069e-11	T	G
MNEc.2.20.23923569.PC	LOC106782238	-0.434487933196417	-9.88910860579633	1.80865573253905e-15	1.5528935655784e-11	A	G
MNEc.2.15.60439666.PC	NDUFAF7	0.281305020572281	9.88877681887527	1.81133541996175e-15	1.55404995148583e-11	T	C
MNEc.2.2.51669342.PC	PEBP4	0.649403514283977	9.8831985062702	1.85698974638555e-15	1.58971015810823e-11	T	C
MNEc.2.2.51695080.PC	PEBP4	0.649403514283977	9.8831985062702	1.85698974638555e-15	1.58971015810823e-11	T	C
MNEc.2.2.51707333.PC	PEBP4	0.649403514283977	9.8831985062702	1.85698974638555e-15	1.58971015810823e-11	T	C
MNEc.2.20.29188473.PC	LOC100056231	1.77625195185268	9.87100324217131	1.96085852765946e-15	1.67739736558204e-11	A	G
MNEc.2.6.1132723.PC	LANCL1	-0.295354065988303	-9.86855780500268	1.98237778331565e-15	1.69456254425323e-11	C	T
MNEc.2.30.10128258.PC	LOC100053461	-0.366059152703528	-9.8678433592518	1.98870931999677e-15	1.69872942209594e-11	A	G
MNEc.2.20.30548554.PC	LOC106782293	0.391065075694294	9.86611489821305	2.00411123364544e-15	1.71063232426685e-11	G	A
MNEc.2.1.6637556.PC	ADAM12	0.691385736920648	9.86554373195406	2.00922701244307e-15	1.71374438513964e-11	T	G
MNEc.2.14.35286386.PC	PCDH12	0.350954191883988	9.86440899583275	2.01942941577304e-15	1.72118729583681e-11	G	A
MNEc.2.20.30619697.BIEC2-528135	MHCB3	-0.67649815628544	-9.86389816469362	2.02403923628543e-15	1.72385618008726e-11	C	T
MNEc.2.13.38913651.PC	FLYWCH1	0.657610649886881	9.86276204144816	2.03432965988238e-15	1.73135575570637e-11	T	G
MNEc.2.22.46153878.PC	FAM217B	-0.534971420957242	-9.86115433005957	2.04898120082412e-15	1.74255329738659e-11	A	G
MNEc.2.10.64772182.PC	LOC100072672	1.18895603982081	9.86055751764909	2.05444701697531e-15	1.74592822273492e-11	G	A
MNEc.2.5.13003363.PC	LOC100062369	-0.43187634739195	-9.85934243823558	2.06562036685862e-15	1.75414512571475e-11	G	A
MNEc.2.1.6884908.PC	ADAM12	-0.702724797384858	-9.85460973027774	2.10972430782459e-15	1.7902946969033e-11	T	C
MNEc.2.14.90165028.PC	ENC1	-0.85393433238496	-9.85150557198929	2.13916342327241e-15	1.81395628707793e-11	A	G
MNEc.2.22.46187783.PC	FAM217B	-0.524947230021149	-9.84608622663091	2.19155006325045e-15	1.8543330106334e-11	G	T
MNEc.2.22.46200937.PC	FAM217B	-0.524947230021149	-9.84608622663091	2.19155006325045e-15	1.8543330106334e-11	T	C
MNEc.2.22.46236628.PC	FAM217B	-0.524947230021149	-9.84608622663091	2.19155006325045e-15	1.8543330106334e-11	A	G
MNEc.2.16.69289320.PC	CEP63	-0.407451491125341	-9.84250981788977	2.22682448896593e-15	1.88281337052908e-11	A	G
MNEc.2.16.36399354.PC	C16H3orf18	0.720093229249604	9.83894025781891	2.26259907684658e-15	1.90752824215136e-11	C	T
MNEc.2.16.36459135.PC	C16H3orf18	0.720093229249604	9.83894025781891	2.26259907684658e-15	1.90752824215136e-11	C	T
MNEc.2.16.36474206.PC	C16H3orf18	0.720093229249604	9.83894025781891	2.26259907684658e-15	1.90752824215136e-11	T	C
MNEc.2.16.36501413.PC	C16H3orf18	0.720093229249604	9.83894025781891	2.26259907684658e-15	1.90752824215136e-11	G	A
MNEc.2.25.867185.PC	SPAG8	0.374457458009684	9.83620131758129	2.29043936957418e-15	1.92957968226942e-11	T	C
MNEc.2.30.10115971.BIEC2-860930	LOC100053461	0.410714184680412	9.83604241522074	2.29206505404248e-15	1.92957968226942e-11	G	A
MNEc.2.15.60409110.PC	NDUFAF7	-0.280604314219057	-9.83390803594095	2.31401375341748e-15	1.94665171529927e-11	G	A
MNEc.2.11.52396361.PC	DHRS7C	0.512412260560424	9.8314783718103	2.33925561538314e-15	1.96646748919666e-11	C	T
MNEc.2.3.8941043.PC	BBS2	-0.262598119425038	-9.83130886534544	2.34102689206607e-15	1.9665386558433e-11	T	C
MNEc.2.8.72017161.PC	C8H18orf54	0.431914289156943	9.82324024536727	2.42691500825045e-15	2.03721972662796e-11	G	A
MNEc.2.13.17671978.PC	CRCP	0.210528551548664	9.82130780064091	2.44795003982991e-15	2.05339878632035e-11	G	C
MNEc.2.11.21839721.PC	KRT10	-0.47351164732376	-9.82055501766821	2.45619361878949e-15	2.05883252217919e-11	C	A
MNEc.2.3.23767643.PC	LDHD	-0.431940502629589	-9.81795641434211	2.48486490311424e-15	2.0813690770446e-11	A	G
MNEc.2.11.6546375.PC	SLC16A5	0.276853544307201	9.81197443483753	2.55214810647383e-15	2.13007560642775e-11	T	C
MNEc.2.11.6556984.PC	SLC16A5	0.276853544307201	9.81197443483753	2.55214810647383e-15	2.13007560642775e-11	A	G
MNEc.2.11.6582818.PC	SLC16A5	0.276853544307201	9.81197443483753	2.55214810647383e-15	2.13007560642775e-11	C	T
MNEc.2.11.6602541.PC	SLC16A5	0.276853544307201	9.81197443483753	2.55214810647383e-15	2.13007560642775e-11	G	A
MNEc.2.11.6612565.PC	SLC16A5	0.276853544307201	9.81197443483753	2.55214810647383e-15	2.13007560642775e-11	T	C
MNEc.2.13.41893054.BIEC2-236124	LOC100067178	0.703879019921628	9.80703933210798	2.60902952359937e-15	2.17599239584156e-11	T	C
MNEc.2.23.5800334.PC	LOC106782482	-1.40975518130184	-9.80553532424699	2.62661598440824e-15	2.18909404497652e-11	T	C
MNEc.2.27.2940523.PC	SLC20A2	0.412656656277813	9.8032282503004	2.6538240347016e-15	2.20232470178168e-11	T	C
MNEc.2.27.2953096.PC	SLC20A2	0.412656656277813	9.8032282503004	2.6538240347016e-15	2.20232470178168e-11	G	T
MNEc.2.27.2955358.BIEC2-700370	SLC20A2	0.412656656277813	9.8032282503004	2.6538240347016e-15	2.20232470178168e-11	G	A
MNEc.2.27.2961655.PC	SLC20A2	0.412656656277813	9.8032282503004	2.6538240347016e-15	2.20232470178168e-11	A	C
MNEc.2.27.2965049.PC	SLC20A2	0.412656656277813	9.8032282503004	2.6538240347016e-15	2.20232470178168e-11	A	G
MNEc.2.27.2969826.PC	SLC20A2	0.412656656277813	9.8032282503004	2.6538240347016e-15	2.20232470178168e-11	C	T
MNEc.2.X.3790380.PC	PUDP	-0.30807413657499	-9.79927275008636	2.70113173833694e-15	2.23998957141053e-11	A	G
MNEc.2.15.17350697.PC	THNSL2	1.33304303483458	9.78774658581889	2.84386188884218e-15	2.35667641194745e-11	C	T
MNEc.2.4.102301544.PC	LOC100147160	0.554469099113051	9.78647052209478	2.86012142456791e-15	2.3670263535429e-11	C	T
MNEc.2.15.51634407.BIEC2-324522	EPCAM	-1.46565296602009	-9.78644781262936	2.8604116299381e-15	2.3670263535429e-11	C	A
MNEc.2.6.8275844.PC	RNF25	0.354185934591458	9.78609639975371	2.86490611734186e-15	2.36906421815398e-11	G	A
MNEc.2.1.50256482.PC	RHOBTB1	-0.762473331678892	-9.78039119616442	2.93887294280049e-15	2.42850693454264e-11	G	A
MNEc.2.20.31338582.PC	DDX39B	-0.435161248921704	-9.78001903392084	2.94376394933133e-15	2.43082579855418e-11	A	G
MNEc.2.14.23854933.PC	FAXDC2	0.442401779704901	9.77714989188294	2.98174561869953e-15	2.46044680005772e-11	C	T
MNEc.2.24.20973246.PC	LOC100057829	0.776894787432212	9.7668630543796	3.12200695618101e-15	2.57436432310063e-11	C	T
MNEc.2.19.30370167.PC	ATP13A4	1.56481373207043	9.76324851630006	3.17284627750732e-15	2.61443676836639e-11	G	A
MNEc.2.3.24481282.PC	LDHD	-0.405970201924759	-9.75846775339779	3.24136604973724e-15	2.6690110807334e-11	A	C
MNEc.2.11.25815099.PC	SAMD14	-0.327707168252723	-9.75741031639173	3.25672090617296e-15	2.67598514238058e-11	C	T
MNEc.2.11.25832613.PC	SAMD14	-0.327707168252723	-9.75741031639173	3.25672090617296e-15	2.67598514238058e-11	C	T
MNEc.2.11.25851329.PC	SAMD14	-0.327707168252723	-9.75741031639173	3.25672090617296e-15	2.67598514238058e-11	G	A
MNEc.2.9.3581003.PC	LOC106780968	1.24030908374573	9.75217419868181	3.33383502952622e-15	2.73741922083453e-11	A	G
MNEc.2.6.27348986.PC	CECR1	0.530606145716677	9.7483460034723	3.39137027176097e-15	2.78270188462408e-11	C	T
MNEc.2.16.980474.PC	LOC106781775	0.608952780887196	9.74668498636431	3.41664293925861e-15	2.80146724777564e-11	C	T
MNEc.2.4.89352311.PC	LOC106783107	-0.712737322811193	-9.74422383483772	3.4544373710401e-15	2.8284785216071e-11	A	G
MNEc.2.4.89368999.PC	LOC106783107	-0.712737322811193	-9.74422383483772	3.4544373710401e-15	2.8284785216071e-11	T	C
MNEc.2.24.40518285.PC	LOC102149957	-0.819201020600057	-9.7431374879649	3.47125281539292e-15	2.83271407283251e-11	A	G
MNEc.2.24.40541904.PC	LOC102149957	-0.819201020600057	-9.7431374879649	3.47125281539292e-15	2.83271407283251e-11	C	A
MNEc.2.18.50495287.PC	SLC25A12	0.335573705984646	9.74310494666572	3.4717577825251e-15	2.83271407283251e-11	A	G
MNEc.2.18.50549223.PC	SLC25A12	0.335573705984646	9.74310494666572	3.4717577825251e-15	2.83271407283251e-11	T	C
MNEc.2.18.50563189.PC	SLC25A12	0.335573705984646	9.74310494666572	3.4717577825251e-15	2.83271407283251e-11	A	G
MNEc.2.20.23947519.PC	LOC106782238	-0.46921533112429	-9.74118969724502	3.50160819698042e-15	2.85507199409307e-11	T	G
MNEc.2.3.5978119.PC	AKTIP	0.218643359363811	9.73962212897172	3.52623116215549e-15	2.87313939175803e-11	T	C
MNEc.2.10.17543081.BIEC2-105878	KPTN	0.385407265614437	9.73801909483825	3.5515907513373e-15	2.8797154836872e-11	G	A
MNEc.2.10.17548985.PC	KPTN	0.385407265614437	9.73801909483825	3.5515907513373e-15	2.8797154836872e-11	G	A
MNEc.2.10.17532433.PC	KPTN	-0.385407265614437	-9.73801909483824	3.5515907513374e-15	2.8797154836872e-11	C	T
MNEc.2.10.17532536.PC	KPTN	-0.385407265614437	-9.73801909483824	3.5515907513374e-15	2.8797154836872e-11	C	T
MNEc.2.10.17535194.PC	KPTN	-0.385407265614437	-9.73801909483824	3.5515907513374e-15	2.8797154836872e-11	C	T
MNEc.2.10.17546467.PC	KPTN	-0.385407265614437	-9.73801909483824	3.5515907513374e-15	2.8797154836872e-11	C	T
MNEc.2.10.17547490.PC	KPTN	-0.385407265614437	-9.73801909483824	3.5515907513374e-15	2.8797154836872e-11	C	T
MNEc.2.10.23298775.PC	KIR-ILTA	1.20354735073757	9.73490747435978	3.60133889430345e-15	2.91802325505936e-11	A	G
MNEc.2.4.40146347.PC	SDHAF3	-0.396624617143111	-9.7346655948744	3.60523516759649e-15	2.91915165465983e-11	T	C
MNEc.2.25.570727.PC	CA9	-0.36370410600919	-9.73315417987872	3.62967742091354e-15	2.9348662947595e-11	T	G
MNEc.2.25.625207.PC	CA9	-0.36370410600919	-9.73315417987872	3.62967742091354e-15	2.9348662947595e-11	A	G
MNEc.2.24.21153160.PC	LOC100057829	0.819816821218087	9.73150141249375	3.65659579765159e-15	2.95253676237425e-11	T	C
MNEc.2.24.21153481.PC	LOC100057829	0.819816821218087	9.73150141249375	3.65659579765159e-15	2.95253676237425e-11	G	A
MNEc.2.6.28874222.PC	CECR1	0.530143949674137	9.72966927563872	3.68666950118621e-15	2.97475984333393e-11	G	A
MNEc.2.16.279765.PC	LOC106781775	0.651861158414048	9.72881687217127	3.70074571930328e-15	2.97787463953211e-11	C	T
MNEc.2.16.300820.PC	LOC106781775	0.651861158414048	9.72881687217127	3.70074571930328e-15	2.97787463953211e-11	C	A
MNEc.2.16.709853.PC	LOC106781775	0.651861158414048	9.72881687217127	3.70074571930328e-15	2.97787463953211e-11	T	G
MNEc.2.16.792947.PC	LOC106781775	0.651861158414048	9.72881687217127	3.70074571930328e-15	2.97787463953211e-11	A	G
MNEc.2.24.21177510.PC	LOC100057829	0.832190204733894	9.72186218230343	3.81762414661931e-15	3.06557611561666e-11	A	C
MNEc.2.24.21192707.PC	LOC100057829	0.832190204733894	9.72186218230343	3.81762414661931e-15	3.06557611561666e-11	G	A
MNEc.2.24.21196018.PC	LOC100057829	0.832190204733894	9.72186218230343	3.81762414661931e-15	3.06557611561666e-11	T	C
MNEc.2.10.22264356.PC	LOC102150861	-0.402419155627766	-9.72154761333038	3.82299731107002e-15	3.06566811698865e-11	T	C
MNEc.2.10.22265314.PC	LOC102150861	-0.402419155627766	-9.72154761333038	3.82299731107002e-15	3.06566811698865e-11	G	A
MNEc.2.3.5977300.PC	AKTIP	0.21351238681932	9.71912646812464	3.86460752446483e-15	3.09690549740439e-11	G	A
MNEc.2.25.33196026.PC	ASS1	0.643234958778157	9.71791583579081	3.88558362478625e-15	3.11157616732985e-11	C	T
MNEc.2.28.21010672.PC	LTA4H	0.315687026196811	9.71566949670759	3.92480781494133e-15	3.14082974360251e-11	T	C
MNEc.2.X.42574023.PC	LOC102150609	-0.392890287180724	-9.71360815717436	3.96115082720041e-15	3.16773910860892e-11	G	C
MNEc.2.18.81804362.PC	CPO	0.43520723614452	9.70578051665995	4.10225799678166e-15	3.27833423950879e-11	C	A
MNEc.2.27.11393788.BIEC2-704653	FUT10	0.225751253132976	9.70325529600313	4.14884616031966e-15	3.30539622426936e-11	A	G
MNEc.2.4.88857491.PC	LOC106783107	-0.744708049848411	-9.70139944965655	4.1834227473201e-15	3.30539622426936e-11	C	T
MNEc.2.4.88878174.PC	LOC106783107	-0.744708049848411	-9.70139944965655	4.1834227473201e-15	3.30539622426936e-11	C	T
MNEc.2.4.88909960.PC	LOC106783107	-0.744708049848411	-9.70139944965655	4.1834227473201e-15	3.30539622426936e-11	C	T
MNEc.2.4.88917018.BIEC2-872995	LOC106783107	-0.744708049848411	-9.70139944965655	4.1834227473201e-15	3.30539622426936e-11	T	C
MNEc.2.4.88917055.BIEC2-872997	LOC106783107	-0.744708049848411	-9.70139944965655	4.1834227473201e-15	3.30539622426936e-11	T	G
MNEc.2.4.88927323.PC	LOC106783107	-0.744708049848411	-9.70139944965655	4.1834227473201e-15	3.30539622426936e-11	G	A
MNEc.2.4.88929265.PC	LOC106783107	-0.744708049848411	-9.70139944965655	4.1834227473201e-15	3.30539622426936e-11	C	A
MNEc.2.4.88942000.PC	LOC106783107	-0.744708049848411	-9.70139944965655	4.1834227473201e-15	3.30539622426936e-11	G	T
MNEc.2.4.88980973.PC	LOC106783107	-0.744708049848411	-9.70139944965655	4.1834227473201e-15	3.30539622426936e-11	C	T
MNEc.2.4.88991302.PC	LOC106783107	-0.744708049848411	-9.70139944965655	4.1834227473201e-15	3.30539622426936e-11	C	T
MNEc.2.4.89007855.BIEC2-873031	LOC106783107	-0.744708049848411	-9.70139944965655	4.1834227473201e-15	3.30539622426936e-11	T	C
MNEc.2.25.909854.BIEC2-653423	SPAG8	0.381430373472313	9.69943391747031	4.22035795577865e-15	3.30539622426936e-11	T	C
MNEc.2.25.941034.PC	SPAG8	0.381430373472313	9.69943391747031	4.22035795577865e-15	3.30539622426936e-11	C	G
MNEc.2.25.954910.BIEC2-653439	SPAG8	0.381430373472313	9.69943391747031	4.22035795577865e-15	3.30539622426936e-11	T	C
MNEc.2.25.973846.PC	SPAG8	0.381430373472313	9.69943391747031	4.22035795577865e-15	3.30539622426936e-11	A	G
MNEc.2.25.983084.PC	SPAG8	0.381430373472313	9.69943391747031	4.22035795577865e-15	3.30539622426936e-11	A	G
MNEc.2.25.1034559.PC	SPAG8	0.381430373472313	9.69943391747031	4.22035795577865e-15	3.30539622426936e-11	A	G
MNEc.2.25.913221.PC	SPAG8	-0.381430373472313	-9.69943391747031	4.22035795577869e-15	3.30539622426936e-11	C	A
MNEc.2.25.927862.PC	SPAG8	-0.381430373472313	-9.69943391747031	4.22035795577869e-15	3.30539622426936e-11	A	G
MNEc.2.25.939834.PC	SPAG8	-0.381430373472313	-9.69943391747031	4.22035795577869e-15	3.30539622426936e-11	C	T
MNEc.2.25.952939.PC	SPAG8	-0.381430373472313	-9.69943391747031	4.22035795577869e-15	3.30539622426936e-11	C	T
MNEc.2.25.974239.PC	SPAG8	-0.381430373472313	-9.69943391747031	4.22035795577869e-15	3.30539622426936e-11	G	T
MNEc.2.25.978887.PC	SPAG8	-0.381430373472313	-9.69943391747031	4.22035795577869e-15	3.30539622426936e-11	G	A
MNEc.2.25.1038386.TBIEC2-686518	SPAG8	-0.381430373472313	-9.69943391747031	4.22035795577869e-15	3.30539622426936e-11	C	T
MNEc.2.8.45639515.PC	LOC102148613	0.284176791867914	9.69909084824475	4.22683815354809e-15	3.30539622426936e-11	G	A
MNEc.2.8.45641344.PC	LOC102148613	0.284176791867914	9.69909084824475	4.22683815354809e-15	3.30539622426936e-11	T	C
MNEc.2.8.45741971.PC	LOC102148613	0.284176791867914	9.69909084824475	4.22683815354809e-15	3.30539622426936e-11	C	T
MNEc.2.8.45599029.UKUL1863	LOC102148613	-0.284176791867914	-9.69909084824474	4.22683815354818e-15	3.30539622426936e-11	T	C
MNEc.2.8.45605456.PC	LOC102148613	-0.284176791867914	-9.69909084824474	4.22683815354818e-15	3.30539622426936e-11	G	A
MNEc.2.8.45711565.PC	LOC102148613	-0.284176791867914	-9.69909084824474	4.22683815354818e-15	3.30539622426936e-11	A	C
MNEc.2.8.45735266.PC	LOC102148613	-0.284176791867914	-9.69909084824474	4.22683815354818e-15	3.30539622426936e-11	T	G
MNEc.2.24.40475129.PC	LOC102149957	-0.812298116292769	-9.69814270475699	4.24479945824691e-15	3.31056055171559e-11	C	T
MNEc.2.24.40485631.PC	LOC102149957	-0.812298116292769	-9.69814270475699	4.24479945824691e-15	3.31056055171559e-11	A	G
MNEc.2.24.40593568.PC	LOC102149957	-0.812298116292769	-9.69814270475699	4.24479945824691e-15	3.31056055171559e-11	A	G
MNEc.2.24.40597443.PC	LOC102149957	-0.812298116292769	-9.69814270475699	4.24479945824691e-15	3.31056055171559e-11	T	C
MNEc.2.15.51538550.PC	EPCAM	-1.48876158863915	-9.69600933718855	4.2854934974015e-15	3.34006407369458e-11	C	T
MNEc.2.4.89266511.PC	LOC106783107	-0.700299431596656	-9.69211574206162	4.36077484020807e-15	3.39309430375096e-11	G	A
MNEc.2.4.89409880.PC	LOC106783107	0.700299431596656	9.69211574206161	4.36077484020821e-15	3.39309430375096e-11	C	A
MNEc.2.11.41703819.PC	LOC100072001	1.13271633121748	9.69203936897915	4.36226466926214e-15	3.39309430375096e-11	A	G
MNEc.2.13.39865666.PC	LOC106781568	-0.755702793013213	-9.68952984581701	4.41150344337084e-15	3.42910603566682e-11	G	A
MNEc.2.10.13025268.PC	LOC100630516	1.42122093041685	9.68867981602421	4.42830768891132e-15	3.43758469862334e-11	T	C
MNEc.2.10.13034616.PC	LOC100630516	1.42122093041685	9.68867981602421	4.42830768891132e-15	3.43758469862334e-11	T	C
MNEc.2.7.71987859.PC	LOC102150987	-0.337338834007656	-9.68675030105162	4.46669081434036e-15	3.4604688385458e-11	C	T
MNEc.2.7.71998016.PC	LOC102150987	-0.337338834007656	-9.68675030105162	4.46669081434036e-15	3.4604688385458e-11	C	T
MNEc.2.7.72007983.PC	LOC102150987	-0.337338834007656	-9.68675030105162	4.46669081434036e-15	3.4604688385458e-11	C	A
MNEc.2.24.20973246.PC	LOC102150711	0.653759083290774	9.68484924569438	4.50483395736898e-15	3.48770197582146e-11	C	T
MNEc.2.13.39559879.PC	FLYWCH1	0.604332535791154	9.68312388339694	4.53973453728919e-15	3.51239020155531e-11	C	T
MNEc.2.25.886211.PC	SPAG8	-0.37101355636028	-9.68186894505928	4.56528954554513e-15	3.52981981531862e-11	G	A
MNEc.2.14.23898042.PC	FAXDC2	0.436190216629431	9.67786410117194	4.64781080619465e-15	3.58886436518266e-11	A	G
MNEc.2.14.23907810.BIEC2-248693	FAXDC2	0.436190216629431	9.67786410117194	4.64781080619465e-15	3.58886436518266e-11	G	A
MNEc.2.25.38351009.PC	LOC100147680	0.46802953656743	9.67464402586388	4.7152448471071e-15	3.62507759048929e-11	C	T
MNEc.2.1.158205837.PC	METTL3	0.185038153330452	9.6742912958871	4.72269097930395e-15	3.62507759048929e-11	G	A
MNEc.2.1.158222811.PC	METTL3	-0.185038153330452	-9.6742912958871	4.72269097930395e-15	3.62507759048929e-11	T	C
MNEc.2.1.158223623.PC	METTL3	-0.185038153330452	-9.6742912958871	4.72269097930395e-15	3.62507759048929e-11	G	A
MNEc.2.1.158234659.PC	METTL3	0.185038153330452	9.6742912958871	4.72269097930395e-15	3.62507759048929e-11	G	A
MNEc.2.1.158245666.PC	METTL3	0.185038153330452	9.6742912958871	4.72269097930395e-15	3.62507759048929e-11	C	T
MNEc.2.1.158262254.PC	METTL3	-0.185038153330452	-9.6742912958871	4.72269097930395e-15	3.62507759048929e-11	C	T
MNEc.2.1.158264232.UKUL368	METTL3	0.185038153330452	9.6742912958871	4.72269097930395e-15	3.62507759048929e-11	T	C
MNEc.2.1.158280968.PC	METTL3	-0.185038153330452	-9.6742912958871	4.72269097930395e-15	3.62507759048929e-11	T	C
MNEc.2.21.56891252.PC	CEP72	0.628510583423103	9.67389490292534	4.73107290429776e-15	3.6291222973466e-11	C	G
MNEc.2.23.55387727.PC	NOL8	0.189818185088521	9.67209326872625	4.76935766173009e-15	3.65608453845818e-11	T	C
MNEc.2.30.10216035.PC	LOC100053461	-0.376827993031742	-9.67078647579385	4.79732121487881e-15	3.67510454010401e-11	C	T
MNEc.2.11.32371963.PC	MKS1	0.28827834219647	9.66861844987501	4.84407694224935e-15	3.70430491335669e-11	C	A
MNEc.2.11.32400829.PC	MKS1	0.28827834219647	9.66861844987501	4.84407694224935e-15	3.70430491335669e-11	C	T
MNEc.2.3.81290021.PC	ATP10D	-0.320928167574362	-9.66857728105978	4.84496919579235e-15	3.70430491335669e-11	T	C
MNEc.2.X.3393775.PC	PUDP	-0.367805335463159	-9.66614146300214	4.8980550725666e-15	3.74243857961378e-11	C	T
MNEc.2.20.29516871.PC	LOC102150938	-0.391922062473111	-9.66337601110923	4.95903205513228e-15	3.78654767915227e-11	T	C
MNEc.2.23.49459084.PC	LOC106782471	-0.407069437606297	-9.66240257990964	4.98067636144465e-15	3.78818970113467e-11	T	C
MNEc.2.23.49494392.PC	LOC106782471	-0.407069437606297	-9.66240257990964	4.98067636144465e-15	3.78818970113467e-11	T	C
MNEc.2.23.49540960.BIEC2-626604	LOC106782471	-0.407069437606297	-9.66240257990964	4.98067636144465e-15	3.78818970113467e-11	G	A
MNEc.2.23.49552039.BIEC2-626606	LOC106782471	-0.407069437606297	-9.66240257990964	4.98067636144465e-15	3.78818970113467e-11	A	G
MNEc.2.23.49573550.PC	LOC106782471	-0.407069437606297	-9.66240257990964	4.98067636144465e-15	3.78818970113467e-11	A	G
MNEc.2.23.49578127.BIEC2-658580	LOC106782471	-0.407069437606297	-9.66240257990964	4.98067636144465e-15	3.78818970113467e-11	A	G
MNEc.2.24.20999640.PC	LOC100057829	0.822467292158744	9.66084607568611	5.01548227264576e-15	3.80911761714774e-11	A	C
MNEc.2.25.709867.PC	SPAG8	0.382258087963847	9.66044338078998	5.02452680202282e-15	3.80911761714774e-11	T	C
MNEc.2.25.761071.TBIEC2-686461	SPAG8	0.382258087963847	9.66044338078998	5.02452680202282e-15	3.80911761714774e-11	T	C
MNEc.2.25.778573.PC	SPAG8	0.382258087963847	9.66044338078998	5.02452680202282e-15	3.80911761714774e-11	G	A
MNEc.2.25.847127.PC	SPAG8	0.382258087963847	9.66044338078998	5.02452680202282e-15	3.80911761714774e-11	A	G
MNEc.2.21.57224374.PC	CEP72	0.679465851752458	9.65638486889935	5.11659872847121e-15	3.85929033237427e-11	T	C
MNEc.2.21.57306278.BIEC2-574109	CEP72	0.679465851752458	9.65638486889935	5.11659872847121e-15	3.85929033237427e-11	G	A
MNEc.2.25.750946.PC	SPAG8	-0.372234459221338	-9.65635912155534	5.11718820216019e-15	3.85929033237427e-11	G	A
MNEc.2.25.767546.PC	SPAG8	-0.372234459221338	-9.65635912155534	5.11718820216019e-15	3.85929033237427e-11	T	C
MNEc.2.25.819514.PC	SPAG8	-0.372234459221338	-9.65635912155534	5.11718820216019e-15	3.85929033237427e-11	A	C
MNEc.2.25.830787.TBIEC2-686475	SPAG8	-0.372234459221338	-9.65635912155534	5.11718820216019e-15	3.85929033237427e-11	C	T
MNEc.2.25.831674.TBIEC2-686476	SPAG8	-0.372234459221338	-9.65635912155534	5.11718820216019e-15	3.85929033237427e-11	T	C
MNEc.2.25.777486.BIEC2-653400	SPAG8	0.372234459221338	9.65635912155533	5.11718820216027e-15	3.85929033237427e-11	G	T
MNEc.2.24.40577733.PC	LOC102149909	-0.510106492314567	-9.65562370261683	5.13405405436732e-15	3.86950733607356e-11	T	C
MNEc.2.25.3583597.PC	LOC102149862	-0.419325816050367	-9.65493548116708	5.14988796318524e-15	3.87143109863577e-11	A	G
MNEc.2.25.3596358.PC	LOC102149862	-0.419325816050367	-9.65493548116708	5.14988796318524e-15	3.87143109863577e-11	C	T
MNEc.2.25.3599361.PC	LOC102149862	-0.419325816050367	-9.65493548116708	5.14988796318524e-15	3.87143109863577e-11	C	T
MNEc.2.25.3625187.PC	LOC102149862	-0.419325816050367	-9.65493548116708	5.14988796318524e-15	3.87143109863577e-11	G	T
MNEc.2.6.28615710.PC	CECR1	0.493931716612022	9.65325176680494	5.18883184632902e-15	3.89317686138237e-11	C	T
MNEc.2.6.28661194.PC	CECR1	0.493931716612022	9.65325176680494	5.18883184632902e-15	3.89317686138237e-11	G	T
MNEc.2.6.28661839.PC	CECR1	0.493931716612022	9.65325176680494	5.18883184632902e-15	3.89317686138237e-11	C	T
MNEc.2.1.6801020.PC	ADAM12	0.677093460376572	9.65197796421169	5.21849059999862e-15	3.91291184197843e-11	T	G
MNEc.2.23.8161123.PC	LOC102147951	0.359578061751026	9.65118105285307	5.23713194089483e-15	3.92436572440786e-11	A	G
MNEc.2.11.25196886.PC	SAMD14	-0.336892227231012	-9.64682066815932	5.34031812345236e-15	3.99827226955408e-11	C	T
MNEc.2.16.73902190.PC	MRPS22	0.693601205510968	9.64672437211587	5.34261977135101e-15	3.99827226955408e-11	T	C
MNEc.2.22.27473538.PC	TLDC2	0.700719577200745	9.64334730850667	5.42396963248053e-15	4.05536944492385e-11	A	C
MNEc.2.25.710034.PC	CA9	-0.353448384979465	-9.6399631497597	5.5067359709301e-15	4.05536944492385e-11	A	C
MNEc.2.25.767076.PC	CA9	-0.353448384979465	-9.6399631497597	5.5067359709301e-15	4.05536944492385e-11	A	G
MNEc.2.22.20663771.PC	LOC100053159	0.547167541546452	9.63971371599566	5.51288622835024e-15	4.05536944492385e-11	C	T
MNEc.2.22.20688052.PC	LOC100053159	0.547167541546452	9.63971371599566	5.51288622835024e-15	4.05536944492385e-11	T	C
MNEc.2.11.15728465.PC	FTSJ3	0.308321986710732	9.63949152251939	5.51837062340548e-15	4.05536944492385e-11	C	T
MNEc.2.11.15820538.PC	FTSJ3	0.308321986710732	9.63949152251939	5.51837062340548e-15	4.05536944492385e-11	G	A
MNEc.2.11.15825262.PC	FTSJ3	0.308321986710732	9.63949152251939	5.51837062340548e-15	4.05536944492385e-11	G	T
MNEc.2.2.51654294.BIEC2-477779	PEBP4	0.637445957787168	9.63899288677698	5.53069835060606e-15	4.05536944492385e-11	A	G
MNEc.2.10.12624242.PC	LOC100630516	1.58392879959209	9.63789093712861	5.55803975006483e-15	4.05536944492385e-11	C	T
MNEc.2.10.12630166.BIEC2-100861	LOC100630516	1.58392879959209	9.63789093712861	5.55803975006483e-15	4.05536944492385e-11	G	A
MNEc.2.10.12631175.PC	LOC100630516	1.58392879959209	9.63789093712861	5.55803975006483e-15	4.05536944492385e-11	G	A
MNEc.2.10.12650619.PC	LOC100630516	1.58392879959209	9.63789093712861	5.55803975006483e-15	4.05536944492385e-11	G	A
MNEc.2.10.12706709.PC	LOC100630516	1.58392879959209	9.63789093712861	5.55803975006483e-15	4.05536944492385e-11	A	C
MNEc.2.10.12782666.PC	LOC100630516	1.58392879959209	9.63789093712861	5.55803975006483e-15	4.05536944492385e-11	T	C
MNEc.2.10.12796128.PC	LOC100630516	1.58392879959209	9.63789093712861	5.55803975006483e-15	4.05536944492385e-11	A	G
MNEc.2.10.12800098.PC	LOC100630516	1.58392879959209	9.63789093712861	5.55803975006483e-15	4.05536944492385e-11	C	T
MNEc.2.10.12810634.PC	LOC100630516	1.58392879959209	9.63789093712861	5.55803975006483e-15	4.05536944492385e-11	G	A
MNEc.2.10.12860992.PC	LOC100630516	1.58392879959209	9.63789093712861	5.55803975006483e-15	4.05536944492385e-11	A	G
MNEc.2.10.12862376.PC	LOC100630516	1.58392879959209	9.63789093712861	5.55803975006483e-15	4.05536944492385e-11	G	A
MNEc.2.10.12872481.PC	LOC100630516	1.58392879959209	9.63789093712861	5.55803975006483e-15	4.05536944492385e-11	A	G
MNEc.2.10.12876664.PC	LOC100630516	1.58392879959209	9.63789093712861	5.55803975006483e-15	4.05536944492385e-11	T	C
MNEc.2.10.12881432.PC	LOC100630516	1.58392879959209	9.63789093712861	5.55803975006483e-15	4.05536944492385e-11	G	A
MNEc.2.10.12889707.PC	LOC100630516	1.58392879959209	9.63789093712861	5.55803975006483e-15	4.05536944492385e-11	A	G
MNEc.2.10.13004730.BIEC2-101478	LOC100630516	1.58392879959209	9.63789093712861	5.55803975006483e-15	4.05536944492385e-11	C	T
MNEc.2.10.13014631.PC	LOC100630516	1.58392879959209	9.63789093712861	5.55803975006483e-15	4.05536944492385e-11	A	G
MNEc.2.10.13049734.PC	LOC100630516	1.58392879959209	9.63789093712861	5.55803975006483e-15	4.05536944492385e-11	T	C
MNEc.2.10.13055623.PC	LOC100630516	1.58392879959209	9.63789093712861	5.55803975006483e-15	4.05536944492385e-11	T	G
MNEc.2.10.13080867.PC	LOC100630516	1.58392879959209	9.63789093712861	5.55803975006483e-15	4.05536944492385e-11	A	G
MNEc.2.10.13106221.PC	LOC100630516	1.58392879959209	9.63789093712861	5.55803975006483e-15	4.05536944492385e-11	G	A
MNEc.2.10.13153046.PC	LOC100630516	1.58392879959209	9.63789093712861	5.55803975006483e-15	4.05536944492385e-11	A	G
MNEc.2.10.13166982.PC	LOC100630516	1.58392879959209	9.63789093712861	5.55803975006483e-15	4.05536944492385e-11	G	A
MNEc.2.10.13197762.PC	LOC100630516	1.58392879959209	9.63789093712861	5.55803975006483e-15	4.05536944492385e-11	T	C
MNEc.2.10.13207171.PC	LOC100630516	1.58392879959209	9.63789093712861	5.55803975006483e-15	4.05536944492385e-11	C	T
MNEc.2.10.13239362.PC	LOC100630516	1.58392879959209	9.63789093712861	5.55803975006483e-15	4.05536944492385e-11	G	A
MNEc.2.10.13295939.PC	LOC100630516	1.58392879959209	9.63789093712861	5.55803975006483e-15	4.05536944492385e-11	C	A
MNEc.2.10.13311422.BIEC2-107426	LOC100630516	1.58392879959209	9.63789093712861	5.55803975006483e-15	4.05536944492385e-11	G	A
MNEc.2.10.13326839.PC	LOC100630516	1.58392879959209	9.63789093712861	5.55803975006483e-15	4.05536944492385e-11	A	G
MNEc.2.10.13350551.PC	LOC100630516	1.58392879959209	9.63789093712861	5.55803975006483e-15	4.05536944492385e-11	G	T
MNEc.2.10.13380473.PC	LOC100630516	1.58392879959209	9.63789093712861	5.55803975006483e-15	4.05536944492385e-11	C	T
MNEc.2.25.3781285.PC	LOC102149862	-0.421431699049178	-9.63633117536795	5.596972073984e-15	4.08122207876170e-11	T	G
MNEc.2.11.5549007.PC	CYGB	-0.340316937468674	-9.63279324818855	5.68629646909028e-15	4.13343094215243e-11	T	G
MNEc.2.11.5560854.PC	CYGB	-0.340316937468674	-9.63279324818855	5.68629646909028e-15	4.13343094215243e-11	T	C
MNEc.2.11.5578766.PC	CYGB	-0.340316937468674	-9.63279324818855	5.68629646909028e-15	4.13343094215243e-11	A	G
MNEc.2.11.5590421.PC	CYGB	-0.340316937468674	-9.63279324818855	5.68629646909028e-15	4.13343094215243e-11	C	A
MNEc.2.11.5600415.PC	CYGB	-0.340316937468674	-9.63279324818855	5.68629646909028e-15	4.13343094215243e-11	A	G
MNEc.2.18.81445642.PC	METTL21A	0.165843988434081	9.63140959260563	5.72161798588061e-15	4.15392707787614e-11	C	T
MNEc.2.18.81461134.PC	METTL21A	0.165843988434081	9.63140959260563	5.72161798588061e-15	4.15392707787614e-11	G	T
MNEc.2.10.18568026.PC	LMTK3	0.378603489085033	9.62658462353891	5.84651772026579e-15	4.24196367041784e-11	A	G
MNEc.2.18.81120817.PC	CPO	0.393523666408722	9.62498598622099	5.88850007432909e-15	4.26976715050692e-11	C	T
MNEc.2.21.57008331.PC	CEP72	0.684013046225078	9.61964400424799	6.03099191002427e-15	4.37037046952805e-11	A	G
MNEc.2.21.51310921.PC	MTRR	0.158431469952604	9.61360688238231	6.19619030705076e-15	4.48450754250743e-11	G	T
MNEc.2.21.51321034.PC	MTRR	0.158431469952604	9.61360688238231	6.19619030705076e-15	4.48450754250743e-11	A	G
MNEc.2.4.40580127.PC	SDHAF3	-0.405742207224338	-9.61306174984412	6.21132861788277e-15	4.49267518181299e-11	A	C
MNEc.2.15.40036080.BIEC2-318344	KIAA1841	-0.250963594888813	-9.61288363670448	6.21628284363062e-15	4.49347107712465e-11	A	G
MNEc.2.10.64772182.PC	LOC100072680	0.562123088873313	9.61101538493434	6.26848761098052e-15	4.52840011411751e-11	G	A
MNEc.2.11.6537330.PC	SLC16A5	0.26409026956934	9.60954109366961	6.30999391626086e-15	4.5555620356486e-11	G	A
MNEc.2.20.30509415.PC	LOC106782293	0.369218255022018	9.60723087624442	6.37558909768913e-15	4.59722596156216e-11	T	C
MNEc.2.20.30510519.PC	LOC106782293	0.369218255022018	9.60723087624442	6.37558909768913e-15	4.59722596156216e-11	G	A
MNEc.2.24.19346321.PC	ACOT6	0.273274707969772	9.60695190965277	6.38355604534289e-15	4.60012581134971e-11	T	G
MNEc.2.1.70544098.PC	LOC102150917	0.507539336782047	9.60601808100237	6.41029773652524e-15	4.61654320036901e-11	G	A
MNEc.2.6.28831977.BIEC2-946020	CECR1	0.546240080547854	9.60379427434732	6.47443296939776e-15	4.65985363247355e-11	G	A
MNEc.2.29.8854748.PC	LOC102150641	0.280864859984901	9.60274910522701	6.50479772734482e-15	4.67881994610942e-11	C	T
MNEc.2.18.81116477.PC	CPO	0.400360227103187	9.599311356429	6.60568331900605e-15	4.72851518958711e-11	C	A
MNEc.2.18.81119180.PC	CPO	0.400360227103187	9.599311356429	6.60568331900605e-15	4.72851518958711e-11	A	G
MNEc.2.15.4398836.PC	LOC102150278	0.591430773314905	9.59926543486169	6.60704151264622e-15	4.72851518958711e-11	T	C
MNEc.2.23.8199037.PC	LOC102147951	0.615757856676707	9.59915552701539	6.61029332535745e-15	4.72851518958711e-11	G	A
MNEc.2.3.37464055.PC	MANBA	-0.497884635925179	-9.59737802104423	6.66310720320155e-15	4.72851518958711e-11	T	C
MNEc.2.3.37488867.PC	MANBA	-0.497884635925179	-9.59737802104423	6.66310720320155e-15	4.72851518958711e-11	G	A
MNEc.2.3.37494619.BIEC2-817563	MANBA	-0.497884635925179	-9.59737802104423	6.66310720320155e-15	4.72851518958711e-11	C	T
MNEc.2.3.37508015.PC	MANBA	-0.497884635925179	-9.59737802104423	6.66310720320155e-15	4.72851518958711e-11	C	G
MNEc.2.3.37523375.PC	MANBA	-0.497884635925179	-9.59737802104423	6.66310720320155e-15	4.72851518958711e-11	T	C
MNEc.2.3.37563499.PC	MANBA	-0.497884635925179	-9.59737802104423	6.66310720320155e-15	4.72851518958711e-11	C	T
MNEc.2.3.37571409.PC	MANBA	-0.497884635925179	-9.59737802104423	6.66310720320155e-15	4.72851518958711e-11	C	T
MNEc.2.3.37586707.PC	MANBA	-0.497884635925179	-9.59737802104423	6.66310720320155e-15	4.72851518958711e-11	T	C
MNEc.2.3.37605924.PC	MANBA	-0.497884635925179	-9.59737802104423	6.66310720320155e-15	4.72851518958711e-11	G	C
MNEc.2.3.37640439.PC	MANBA	-0.497884635925179	-9.59737802104423	6.66310720320155e-15	4.72851518958711e-11	T	C
MNEc.2.3.37654428.PC	MANBA	-0.497884635925179	-9.59737802104423	6.66310720320155e-15	4.72851518958711e-11	T	C
MNEc.2.3.37673708.PC	MANBA	-0.497884635925179	-9.59737802104423	6.66310720320155e-15	4.72851518958711e-11	A	G
MNEc.2.3.37689138.PC	MANBA	-0.497884635925179	-9.59737802104423	6.66310720320155e-15	4.72851518958711e-11	C	T
MNEc.2.3.37750653.PC	MANBA	-0.497884635925179	-9.59737802104423	6.66310720320155e-15	4.72851518958711e-11	T	G
MNEc.2.3.37751756.PC	MANBA	-0.497884635925179	-9.59737802104423	6.66310720320155e-15	4.72851518958711e-11	G	A
MNEc.2.3.37769829.PC	MANBA	-0.497884635925179	-9.59737802104423	6.66310720320155e-15	4.72851518958711e-11	T	C
MNEc.2.3.37779936.PC	MANBA	-0.497884635925179	-9.59737802104423	6.66310720320155e-15	4.72851518958711e-11	A	G
MNEc.2.3.37827264.PC	MANBA	-0.497884635925179	-9.59737802104423	6.66310720320155e-15	4.72851518958711e-11	C	G
MNEc.2.9.82613150.PC	LOC102148229	0.288154647510383	9.59614298950186	6.70005169985287e-15	4.74161097216299e-11	G	A
MNEc.2.10.23074167.PC	LOC100064037	0.462090292905038	9.59608157065411	6.70189432095726e-15	4.74161097216299e-11	C	T
MNEc.2.10.23330994.PC	LOC100064037	0.462090292905038	9.59608157065411	6.70189432095726e-15	4.74161097216299e-11	A	C
MNEc.2.10.22977913.PC	LOC100064037	-0.462090292905038	-9.5960815706541	6.70189432095747e-15	4.74161097216299e-11	G	A
MNEc.2.10.23143098.PC	LOC100064037	-0.462090292905038	-9.5960815706541	6.70189432095747e-15	4.74161097216299e-11	T	C
MNEc.2.10.64982680.PC	LOC100072680	0.793868288531762	9.59579387193656	6.71053230710766e-15	4.74484322165556e-11	A	G
MNEc.2.11.25741211.PC	SAMD14	-0.317654944196079	-9.59562062746433	6.71573925315489e-15	4.74564702416889e-11	A	G
MNEc.2.18.51621310.PC	SLC25A12	0.348412883855915	9.59245839165436	6.81149649494032e-15	4.81039805685811e-11	G	A
MNEc.2.10.16543113.PC	MILL	-0.429619606705581	-9.59208435899595	6.82291289129573e-15	4.81554377214947e-11	C	T
MNEc.2.25.38794359.BIEC2-674330	LOC100147680	0.54554164509578	9.5871333971656	6.97584784322884e-15	4.92050521967036e-11	C	T
MNEc.2.25.903401.PC	SPAG8	-0.370955809950814	-9.58447383715086	7.05941518911901e-15	4.97643998604756e-11	G	T
MNEc.2.16.69992484.PC	CEP63	0.466068261199527	9.58413910821914	7.07000371114402e-15	4.97788501453165e-11	T	C
MNEc.2.16.70044323.PC	CEP63	0.466068261199527	9.58413910821914	7.07000371114402e-15	4.97788501453165e-11	C	T
MNEc.2.25.39095898.PC	LOC100147680	0.558646905362408	9.58344715215461	7.09194293299409e-15	4.99031861862568e-11	C	T
MNEc.2.6.28788217.PC	CECR1	0.525758332305842	9.58243544230579	7.12414316905822e-15	5.0099531378319e-11	A	C
MNEc.2.20.29543207.PC	LOC102150905	-0.851598516918047	-9.58192188328405	7.14054451573588e-15	5.01241764018329e-11	G	C
MNEc.2.20.29545540.PC	LOC102150905	-0.851598516918047	-9.58192188328405	7.14054451573588e-15	5.01241764018329e-11	G	A
MNEc.2.20.29554587.PC	LOC102150905	-0.851598516918047	-9.58192188328405	7.14054451573588e-15	5.01241764018329e-11	G	T
MNEc.2.6.28777741.PC	CECR1	0.526243449302243	9.57434842852837	7.3868560854082e-15	5.18219999657556e-11	A	G
MNEc.2.X.120454361.PC	GABRA3	-0.792953387965658	-9.57389112269304	7.40199876978415e-15	5.18970068298933e-11	C	T
MNEc.2.22.27386754.PC	TLDC2	0.585374636507289	9.57223881629791	7.45697102467057e-15	5.2251009413925e-11	G	A
MNEc.2.14.36022354.PC	PCDH12	0.364597504620789	9.5708324376826	7.5040834882675e-15	5.25495462751121e-11	A	C
MNEc.2.12.71522.PC	TCP11L1	2.14093973519348	9.56939972737793	7.55238479303465e-15	5.28243376751597e-11	A	G
MNEc.2.12.103158.PC	TCP11L1	2.14093973519348	9.56939972737793	7.55238479303465e-15	5.28243376751597e-11	G	A
MNEc.2.10.14891264.PC	ZNF404	0.209346006503864	9.5691152463275	7.56201258368549e-15	5.28599685751686e-11	T	C
MNEc.2.29.21247199.PC	LOC102150731	0.720239897219878	9.56747877334502	7.61763568714719e-15	5.32116778660577e-11	C	A
MNEc.2.25.238944.PC	CA9	-0.364322085952172	-9.5673668545726	7.621454710464e-15	5.32116778660577e-11	A	T
MNEc.2.10.22400276.PC	LOC100064037	0.335537332574934	9.56644838770553	7.652868286668e-15	5.339902655387e-11	C	T
MNEc.2.5.51989676.PC	TTF2	-0.387951355957102	-9.56291385771668	7.77497224260061e-15	5.4186170282971e-11	T	C
MNEc.2.5.52003577.PC	TTF2	-0.387951355957102	-9.56291385771668	7.77497224260061e-15	5.4186170282971e-11	A	C
MNEc.2.1.51011363.PC	RHOBTB1	-0.873031298014482	-9.5617701693178	7.81489873892954e-15	5.44318948006323e-11	A	G
MNEc.2.2.117390603.PC	LOC100072967	0.531282365665142	9.56161419632906	7.82035970033137e-15	5.44374118210916e-11	A	G
MNEc.2.X.9428678.PC	OFD1	0.516778470146279	9.56099753064521	7.84198801444861e-15	5.45553958201991e-11	A	G
MNEc.2.10.17604355.PC	KPTN	-0.409216156417496	-9.56042559025131	7.8621012576164e-15	5.46627053014123e-11	C	T
MNEc.2.5.51455957.BIEC2-908803	TTF2	-0.402820762835026	-9.5581577960818	7.94236224086118e-15	5.51809243011235e-11	C	T
MNEc.2.20.29328570.PC	LOC102150905	-0.880107780727064	-9.55796311205156	7.94929058394259e-15	5.51809243011235e-11	C	G
MNEc.2.6.28407541.PC	CECR1	0.498404669949356	9.55791975798572	7.95083427676244e-15	5.51809243011235e-11	C	T
MNEc.2.X.3881098.PC	PUDP	-0.270770517917072	-9.5526341059393	8.14130747577026e-15	5.64692467883237e-11	C	A
MNEc.2.1.15066106.PC	SLC18A2	0.372112528998357	9.55191233396816	8.16766961935118e-15	5.66184169113779e-11	T	C
MNEc.2.15.67465047.PC	CLIP4	-0.623613617049636	-9.5502449955164	8.22889535238028e-15	5.6975087841019e-11	A	G
MNEc.2.15.67480707.PC	CLIP4	-0.623613617049636	-9.5502449955164	8.22889535238028e-15	5.6975087841019e-11	G	A
MNEc.2.5.79218591.PC	CTBS	0.305801000044833	9.54813465006156	8.30704852057545e-15	5.74820691928641e-11	T	C
MNEc.2.11.41951314.PC	LOC100072001	0.928689457424292	9.54661445367547	8.36380700243435e-15	5.78404926926101e-11	T	C
MNEc.2.3.81287842.BIEC2-795953	ATP10D	-0.315622258528144	-9.54508425761678	8.42133132750725e-15	5.82037843711329e-11	G	A
MNEc.2.1.145681260.PC	EPB42	0.544656138960632	9.54202466047498	8.53754178823643e-15	5.87978485816614e-11	C	T
MNEc.2.1.145686397.PC	EPB42	0.544656138960632	9.54202466047498	8.53754178823643e-15	5.87978485816614e-11	G	T
MNEc.2.1.145867733.PC	EPB42	0.544656138960632	9.54202466047498	8.53754178823643e-15	5.87978485816614e-11	T	C
MNEc.2.1.145884356.PC	EPB42	0.544656138960632	9.54202466047498	8.53754178823643e-15	5.87978485816614e-11	G	A
MNEc.2.1.145904102.PC	EPB42	0.544656138960632	9.54202466047498	8.53754178823643e-15	5.87978485816614e-11	C	T
MNEc.2.1.145920067.PC	EPB42	0.544656138960632	9.54202466047498	8.53754178823643e-15	5.87978485816614e-11	A	G
MNEc.2.10.1436613.BIEC2-97306	PLEKHF1	-0.421146884191593	-9.54045568874004	8.59775688803441e-15	5.91775942723302e-11	C	A
MNEc.2.11.25775267.PC	SAMD14	-0.328654153089565	-9.53967865797162	8.62773571896768e-15	5.92440444071833e-11	C	T
MNEc.2.11.25790177.BIEC2-152717	SAMD14	-0.328654153089565	-9.53967865797162	8.62773571896768e-15	5.92440444071833e-11	A	G
MNEc.2.11.25792654.PC	SAMD14	-0.328654153089565	-9.53967865797162	8.62773571896768e-15	5.92440444071833e-11	A	G
MNEc.2.11.25810128.PC	SAMD14	-0.328654153089565	-9.53967865797162	8.62773571896768e-15	5.92440444071833e-11	C	T
MNEc.2.5.41441195.PC	PEAR1	0.36065723782496	9.5392501393161	8.64431330249613e-15	5.93229406955634e-11	T	C
MNEc.2.14.90225837.PC	ENC1	-0.884721661655696	-9.53808261140933	8.68964218620476e-15	5.9598938356485e-11	T	C
MNEc.2.3.24549271.PC	LDHD	-0.427652012040279	-9.53631198401586	8.75884117187722e-15	6.00382311749085e-11	T	C
MNEc.2.11.6765739.BIEC2-143391	SLC16A5	0.273003656985437	9.53599394504712	8.7713290270503e-15	6.008850485404e-11	G	A
MNEc.2.5.84534159.PC	FAM73A	0.40405339388795	9.53406208417749	8.84756816125832e-15	6.05751949260033e-11	T	C
MNEc.2.1.146029798.PC	EPB42	0.603642985794405	9.53354807875706	8.86796453037914e-15	6.06080723942554e-11	G	A
MNEc.2.1.146042342.PC	EPB42	0.603642985794405	9.53354807875706	8.86796453037914e-15	6.06080723942554e-11	T	C
MNEc.2.1.146079446.PC	EPB42	0.603642985794405	9.53354807875706	8.86796453037914e-15	6.06080723942554e-11	G	T
MNEc.2.10.17456870.PC	KPTN	-0.364989845376322	-9.52957648447462	9.02715918855343e-15	6.16599447334365e-11	G	A
MNEc.2.22.20697534.PC	LOC100053159	0.534758550865727	9.52765510526352	9.10519917022477e-15	6.19036603530945e-11	G	A
MNEc.2.22.20697648.PC	LOC100053159	0.534758550865727	9.52765510526352	9.10519917022477e-15	6.19036603530945e-11	C	T
MNEc.2.22.20702563.PC	LOC100053159	0.534758550865727	9.52765510526352	9.10519917022477e-15	6.19036603530945e-11	A	G
MNEc.2.13.39391276.PC	PKMYT1	0.351263860312596	9.5268727590275	9.13716881128566e-15	6.19036603530945e-11	G	T
MNEc.2.13.39401782.PC	PKMYT1	0.351263860312596	9.5268727590275	9.13716881128566e-15	6.19036603530945e-11	T	C
MNEc.2.13.39427922.PC	PKMYT1	0.351263860312596	9.5268727590275	9.13716881128566e-15	6.19036603530945e-11	A	G
MNEc.2.13.39448603.PC	PKMYT1	0.351263860312596	9.5268727590275	9.13716881128566e-15	6.19036603530945e-11	G	A
MNEc.2.13.39491829.PC	PKMYT1	0.351263860312596	9.5268727590275	9.13716881128566e-15	6.19036603530945e-11	A	C
MNEc.2.13.39518404.BIEC2-235696	PKMYT1	0.351263860312596	9.5268727590275	9.13716881128566e-15	6.19036603530945e-11	C	T
MNEc.2.13.39519281.PC	PKMYT1	0.351263860312596	9.5268727590275	9.13716881128566e-15	6.19036603530945e-11	C	T
MNEc.2.13.39536382.PC	PKMYT1	0.351263860312596	9.5268727590275	9.13716881128566e-15	6.19036603530945e-11	A	G
MNEc.2.13.39554198.PC	PKMYT1	0.351263860312596	9.5268727590275	9.13716881128566e-15	6.19036603530945e-11	T	G
MNEc.2.13.39573291.BIEC2-235706	PKMYT1	0.351263860312596	9.5268727590275	9.13716881128566e-15	6.19036603530945e-11	T	C
MNEc.2.13.39822777.PC	PKMYT1	0.351263860312596	9.5268727590275	9.13716881128566e-15	6.19036603530945e-11	G	A
MNEc.2.15.60401602.PC	NDUFAF7	0.279224723536105	9.51868064694741	9.47876119359809e-15	6.41061760033081e-11	G	A
MNEc.2.15.60429953.PC	NDUFAF7	0.279224723536105	9.51868064694741	9.47876119359809e-15	6.41061760033081e-11	A	G
MNEc.2.15.60428288.PC	NDUFAF7	-0.279224723536105	-9.5186806469474	9.4787611935986e-15	6.41061760033081e-11	C	A
MNEc.2.11.2849763.PC	GAA	-0.526961000341919	-9.51829869784301	9.49499620035078e-15	6.41787489521254e-11	G	A
MNEc.2.13.10654193.PC	TBL2	-0.383911455532465	-9.517000618214	9.55038051975022e-15	6.44037615832771e-11	T	C
MNEc.2.13.10663313.PC	TBL2	-0.383911455532465	-9.517000618214	9.55038051975022e-15	6.44037615832771e-11	A	C
MNEc.2.13.10767631.PC	TBL2	-0.383911455532465	-9.517000618214	9.55038051975022e-15	6.44037615832771e-11	C	A
MNEc.2.13.10783526.PC	TBL2	-0.383911455532465	-9.517000618214	9.55038051975022e-15	6.44037615832771e-11	T	C
MNEc.2.28.30636280.PC	BPIFC	1.06709231449786	9.51027823312224	9.84242196072637e-15	6.63348006108701e-11	A	G
MNEc.2.29.29420866.PC	AKR1E2	0.652637207854746	9.51005239893443	9.85238676504608e-15	6.63635997674502e-11	C	T
MNEc.2.15.17722503.PC	THNSL2	1.49542656187888	9.50858231722249	9.9175008390872e-15	6.67636250438591e-11	T	C
MNEc.2.20.30474080.PC	LOC106782293	0.368227179757323	9.50765748825228	9.95868492423829e-15	6.70021873257818e-11	T	C
MNEc.2.11.21796578.PC	LOC106783262	-0.423428157848621	-9.50580331793522	1.00417709841371e-14	6.74833112950807e-11	C	T
MNEc.2.11.21811806.PC	LOC106783262	-0.423428157848621	-9.50580331793522	1.00417709841371e-14	6.74833112950807e-11	T	G
MNEc.2.11.32461163.PC	MKS1	0.25223006059245	9.50136687055881	1.02434001853023e-14	6.87194886156271e-11	A	G
MNEc.2.11.32469900.UKUL2335	MKS1	0.25223006059245	9.50136687055881	1.02434001853023e-14	6.87194886156271e-11	G	A
MNEc.2.11.32477163.UKUL2336	MKS1	0.25223006059245	9.50136687055881	1.02434001853023e-14	6.87194886156271e-11	C	T
MNEc.2.10.64907943.PC	LOC100072680	0.612233868132504	9.50019347992076	1.02974039416383e-14	6.89231550892807e-11	G	A
MNEc.2.10.64908130.PC	LOC100072680	0.612233868132504	9.50019347992076	1.02974039416383e-14	6.89231550892807e-11	A	G
MNEc.2.10.64941371.PC	LOC100072680	0.612233868132504	9.50019347992076	1.02974039416383e-14	6.89231550892807e-11	A	G
MNEc.2.10.64947967.PC	LOC100072680	0.612233868132504	9.50019347992076	1.02974039416383e-14	6.89231550892807e-11	T	C
MNEc.2.20.4590445.PC	LOC102150724	-1.14290182239282	-9.49573735290026	1.05051031813844e-14	7.02729987458012e-11	T	C
MNEc.2.30.10053764.PC	LOC100053461	0.390409401693491	9.49375091731452	1.059903834067e-14	7.08607155893526e-11	T	C
MNEc.2.15.8234835.PC	LOC106781720	-0.369489588302103	-9.49230078975318	1.0668143469605e-14	7.12818508157729e-11	A	G
MNEc.2.16.39558385.PC	KLHL18	0.364185105907972	9.4910438406375	1.07284079381515e-14	7.15454900633994e-11	A	C
MNEc.2.16.39581178.PC	KLHL18	0.364185105907972	9.4910438406375	1.07284079381515e-14	7.15454900633994e-11	G	A
MNEc.2.16.39568416.PC	KLHL18	-0.364185105907972	-9.4910438406375	1.07284079381516e-14	7.15454900633994e-11	A	C
MNEc.2.20.29526741.PC	LOC102150905	-0.877643623593794	-9.49096613451291	1.07321447375128e-14	7.15454900633994e-11	G	C
MNEc.2.11.10526589.PC	LOC102150289	-1.13796966765587	-9.48977782423298	1.07894519708606e-14	7.18864254065697e-11	A	G
MNEc.2.20.29532884.PC	LOC100051657	0.788132401961565	9.4863558800509	1.09561966428563e-14	7.26238937709361e-11	T	A
MNEc.2.20.29543827.PC	LOC100051657	0.788132401961565	9.4863558800509	1.09561966428563e-14	7.26238937709361e-11	T	C
MNEc.2.20.29554226.PC	LOC100051657	0.788132401961565	9.4863558800509	1.09561966428563e-14	7.26238937709361e-11	A	G
MNEc.2.20.29556296.PC	LOC100051657	0.788132401961565	9.4863558800509	1.09561966428563e-14	7.26238937709361e-11	T	C
MNEc.2.20.29558670.PC	LOC100051657	0.788132401961565	9.4863558800509	1.09561966428563e-14	7.26238937709361e-11	T	C
MNEc.2.20.29571626.PC	LOC100051657	0.788132401961565	9.4863558800509	1.09561966428563e-14	7.26238937709361e-11	T	C
MNEc.2.20.29571781.PC	LOC100051657	0.788132401961565	9.4863558800509	1.09561966428563e-14	7.26238937709361e-11	T	C
MNEc.2.20.29583788.PC	LOC100051657	0.788132401961565	9.4863558800509	1.09561966428563e-14	7.26238937709361e-11	A	G
MNEc.2.20.29586949.PC	LOC100051657	0.788132401961565	9.4863558800509	1.09561966428563e-14	7.26238937709361e-11	A	G
MNEc.2.25.603749.PC	CA9	-0.360784284273892	-9.48201066155144	1.11716571117953e-14	7.40100130768187e-11	A	T
MNEc.2.10.64902483.PC	LOC100072672	1.19959589796377	9.48130666255279	1.12069628472509e-14	7.42017464900122e-11	T	G
MNEc.2.11.41644441.PC	LOC100072001	0.962799372912111	9.4790935202269	1.13186823485186e-14	7.48989137137268e-11	T	C
MNEc.2.25.38301598.BIEC2-674028	LOC100147680	0.463571187499584	9.47663187293347	1.14442578258311e-14	7.56869269445315e-11	G	A
MNEc.2.13.39893073.PC	FLYWCH1	0.598265491772456	9.47424876391187	1.15671566010083e-14	7.64130362776787e-11	T	C
MNEc.2.13.39893499.PC	FLYWCH1	0.598265491772456	9.47424876391187	1.15671566010083e-14	7.64130362776787e-11	C	T
MNEc.2.9.3527912.PC	LOC106780968	1.50116539855561	9.47394447759897	1.15829437930857e-14	7.64739989694202e-11	G	T
MNEc.2.7.68651323.PC	GDPD5	0.614604407301123	9.4735487262628	1.16035087404198e-14	7.65664189523169e-11	A	G
MNEc.2.2.117420382.PC	LOC100072967	0.508196427824053	9.47314565555375	1.16244916402903e-14	7.66181546513295e-11	G	A
MNEc.2.2.117424119.PC	LOC100072967	0.508196427824053	9.47314565555375	1.16244916402903e-14	7.66181546513295e-11	A	G
MNEc.2.15.60290205.PC	NDUFAF7	0.293443923195279	9.4715998133467	1.17053176128671e-14	7.71072984238328e-11	C	A
MNEc.2.20.30098608.PC	LOC100054536	0.431275869576619	9.46862192281703	1.18626103735294e-14	7.80993206687363e-11	C	G
MNEc.2.11.41859269.PC	LOC100072001	0.930995264514113	9.46769188043842	1.19121680757116e-14	7.82486993681521e-11	C	A
MNEc.2.15.10838765.PC	INPP4A	-0.245868428765089	-9.46724628387665	1.19359853281945e-14	7.82486993681521e-11	T	C
MNEc.2.1.50968019.PC	RHOBTB1	-0.904017639120508	-9.46719016569967	1.19389882403807e-14	7.82486993681521e-11	T	C
MNEc.2.1.51079468.BIEC2-21563	RHOBTB1	-0.904017639120508	-9.46719016569967	1.19389882403807e-14	7.82486993681521e-11	A	G
MNEc.2.1.51083380.PC	RHOBTB1	-0.904017639120508	-9.46719016569967	1.19389882403807e-14	7.82486993681521e-11	T	C
MNEc.2.1.51116685.PC	RHOBTB1	-0.904017639120508	-9.46719016569967	1.19389882403807e-14	7.82486993681521e-11	G	A
MNEc.2.1.51137092.PC	RHOBTB1	-0.904017639120508	-9.46719016569967	1.19389882403807e-14	7.82486993681521e-11	G	A
MNEc.2.1.51155324.PC	RHOBTB1	-0.904017639120508	-9.46719016569967	1.19389882403807e-14	7.82486993681521e-11	A	G
MNEc.2.20.29218040.PC	LOC100051657	0.695977359813935	9.46685802140581	1.19567769556595e-14	7.8321262015636e-11	A	G
MNEc.2.4.27978107.PC	PCLO	1.01692981484992	9.46632424425846	1.19854202100677e-14	7.84648044568983e-11	T	G
MNEc.2.5.12993784.PC	LOC100062369	-0.399407921465024	-9.46379917226899	1.21218539191537e-14	7.92689771005688e-11	C	T
MNEc.2.5.12997111.PC	LOC100062369	-0.399407921465024	-9.46379917226899	1.21218539191537e-14	7.92689771005688e-11	T	C
MNEc.2.16.39348179.PC	KLHL18	-0.363629816708828	-9.46015186152722	1.23216759036626e-14	8.05305161276995e-11	T	C
MNEc.2.11.41807944.PC	LOC100072001	0.935509139141309	9.45722368893893	1.24844850424417e-14	8.15488731146165e-11	C	A
MNEc.2.10.24999764.PC	LOC100055141	0.330184385881998	9.45232166772264	1.27618810660367e-14	8.32209615959146e-11	G	A
MNEc.2.10.25000199.PC	LOC100055141	0.330184385881998	9.45232166772264	1.27618810660367e-14	8.32209615959146e-11	C	T
MNEc.2.10.25023324.BIEC2-111013	LOC100055141	0.330184385881998	9.45232166772264	1.27618810660367e-14	8.32209615959146e-11	G	A
MNEc.2.13.10971877.PC	TBL2	-0.32499129159967	-9.45085271038504	1.28462029681626e-14	8.36781392379536e-11	G	T
MNEc.2.11.6534895.PC	SLC16A5	0.262052408353537	9.45085028904064	1.28463424193346e-14	8.36781392379536e-11	A	G
MNEc.2.9.83536199.PC	LOC102148229	0.296043099069999	9.44719779103694	1.30584350122021e-14	8.50121690946163e-11	G	A
MNEc.2.1.50385166.PC	RHOBTB1	-0.828855799327384	-9.44421269876836	1.32343756295835e-14	8.6109487189648e-11	T	C
MNEc.2.18.50905823.PC	SLC25A12	0.335358480956489	9.44345332358301	1.32795107084901e-14	8.6306834064525e-11	C	T
MNEc.2.18.50928184.PC	SLC25A12	0.335358480956489	9.44345332358301	1.32795107084901e-14	8.6306834064525e-11	G	A
MNEc.2.3.24150041.PC	LDHD	-0.409950065217149	-9.44272660132304	1.33228494064963e-14	8.63582662533318e-11	T	C
MNEc.2.24.40667182.PC	LOC102149957	-0.797545536818093	-9.44106225940305	1.34226385144538e-14	8.63582662533318e-11	T	C
MNEc.2.24.40684907.PC	LOC102149957	-0.797545536818093	-9.44106225940305	1.34226385144538e-14	8.63582662533318e-11	C	T
MNEc.2.10.21398914.PC	LOC100064037	-0.468588076173397	-9.44033956836041	1.34662018269615e-14	8.63582662533318e-11	T	G
MNEc.2.10.21404001.PC	LOC100064037	-0.468588076173397	-9.44033956836041	1.34662018269615e-14	8.63582662533318e-11	G	A
MNEc.2.10.21463313.PC	LOC100064037	-0.468588076173397	-9.44033956836041	1.34662018269615e-14	8.63582662533318e-11	C	T
MNEc.2.10.21511879.BIEC2-108770	LOC100064037	-0.468588076173397	-9.44033956836041	1.34662018269615e-14	8.63582662533318e-11	T	C
MNEc.2.10.21532922.PC	LOC100064037	-0.468588076173397	-9.44033956836041	1.34662018269615e-14	8.63582662533318e-11	C	T
MNEc.2.10.21420214.PC	LOC100064037	0.468588076173397	9.4403395683604	1.34662018269622e-14	8.63582662533318e-11	G	T
MNEc.2.10.21423090.PC	LOC100064037	0.468588076173397	9.4403395683604	1.34662018269622e-14	8.63582662533318e-11	G	A
MNEc.2.10.21472318.PC	LOC100064037	0.468588076173397	9.4403395683604	1.34662018269622e-14	8.63582662533318e-11	T	G
MNEc.2.10.21488689.PC	LOC100064037	0.468588076173397	9.4403395683604	1.34662018269622e-14	8.63582662533318e-11	A	G
MNEc.2.10.21492582.PC	LOC100064037	0.468588076173397	9.4403395683604	1.34662018269622e-14	8.63582662533318e-11	G	A
MNEc.2.10.21512139.PC	LOC100064037	0.468588076173397	9.4403395683604	1.34662018269622e-14	8.63582662533318e-11	T	G
MNEc.2.10.21598468.PC	LOC100064037	0.468588076173397	9.4403395683604	1.34662018269622e-14	8.63582662533318e-11	T	G
MNEc.2.10.21606964.PC	LOC100064037	0.468588076173397	9.4403395683604	1.34662018269622e-14	8.63582662533318e-11	C	T
MNEc.2.23.55143627.PC	NOL8	0.18620470764927	9.439011032312	1.35466549536812e-14	8.63582662533318e-11	G	A
MNEc.2.23.55186494.PC	NOL8	0.18620470764927	9.439011032312	1.35466549536812e-14	8.63582662533318e-11	C	A
MNEc.2.23.55196964.PC	NOL8	0.18620470764927	9.439011032312	1.35466549536812e-14	8.63582662533318e-11	T	C
MNEc.2.23.55221720.PC	NOL8	0.18620470764927	9.439011032312	1.35466549536812e-14	8.63582662533318e-11	T	C
MNEc.2.23.55244285.PC	NOL8	0.18620470764927	9.439011032312	1.35466549536812e-14	8.63582662533318e-11	A	G
MNEc.2.23.55262831.PC	NOL8	0.18620470764927	9.439011032312	1.35466549536812e-14	8.63582662533318e-11	C	T
MNEc.2.23.55303260.PC	NOL8	0.18620470764927	9.439011032312	1.35466549536812e-14	8.63582662533318e-11	C	T
MNEc.2.23.55331900.BIEC2-628387	NOL8	0.18620470764927	9.439011032312	1.35466549536812e-14	8.63582662533318e-11	T	C
MNEc.2.23.55342434.PC	NOL8	0.18620470764927	9.439011032312	1.35466549536812e-14	8.63582662533318e-11	A	G
MNEc.2.23.55344120.PC	NOL8	0.18620470764927	9.439011032312	1.35466549536812e-14	8.63582662533318e-11	T	C
MNEc.2.23.55374783.PC	NOL8	0.18620470764927	9.439011032312	1.35466549536812e-14	8.63582662533318e-11	G	A
MNEc.2.23.55377026.PC	NOL8	0.18620470764927	9.439011032312	1.35466549536812e-14	8.63582662533318e-11	T	A
MNEc.2.23.55416303.PC	NOL8	0.18620470764927	9.439011032312	1.35466549536812e-14	8.63582662533318e-11	G	A
MNEc.2.23.55434536.PC	NOL8	0.18620470764927	9.439011032312	1.35466549536812e-14	8.63582662533318e-11	A	C
MNEc.2.23.55446850.PC	NOL8	0.18620470764927	9.439011032312	1.35466549536812e-14	8.63582662533318e-11	G	A
MNEc.2.23.55460645.PC	NOL8	0.18620470764927	9.439011032312	1.35466549536812e-14	8.63582662533318e-11	G	A
MNEc.2.23.55493228.PC	NOL8	0.18620470764927	9.439011032312	1.35466549536812e-14	8.63582662533318e-11	C	T
MNEc.2.23.55509244.PC	NOL8	0.18620470764927	9.439011032312	1.35466549536812e-14	8.63582662533318e-11	C	T
MNEc.2.23.55518767.PC	NOL8	0.18620470764927	9.439011032312	1.35466549536812e-14	8.63582662533318e-11	G	A
MNEc.2.20.30515401.PC	LOC100146287	0.596782551834229	9.43861868539729	1.35705065753891e-14	8.64630440230834e-11	G	C
MNEc.2.7.77685119.PC	RIC3	0.561165630817399	9.4370535943949	1.3666071285197e-14	8.70243701400977e-11	A	G
MNEc.2.4.40806886.PC	SDHAF3	0.343807613910653	9.43225574867462	1.39632507163105e-14	8.88655442403680e-11	C	T
MNEc.2.16.683591.PC	LOC106781775	0.564832488695726	9.43214083170458	1.3970447536774e-14	8.88655442403680e-11	C	T
MNEc.2.15.60345976.PC	NDUFAF7	-0.278020213973435	-9.43117389939084	1.40311502743722e-14	8.91543952739697e-11	A	G
MNEc.2.15.60349413.PC	NDUFAF7	-0.278020213973435	-9.43117389939084	1.40311502743722e-14	8.91543952739697e-11	G	T
MNEc.2.4.89404371.PC	LOC106783107	-0.670089023152579	-9.425303820356	1.44053798681788e-14	9.14244362481801e-11	C	T
MNEc.2.22.26863523.PC	TLDC2	0.666278200898861	9.42495986049828	1.44276156033016e-14	9.14244362481801e-11	T	G
MNEc.2.22.26901453.PC	TLDC2	0.666278200898861	9.42495986049828	1.44276156033016e-14	9.14244362481801e-11	C	T
MNEc.2.22.26912434.PC	TLDC2	0.666278200898861	9.42495986049828	1.44276156033016e-14	9.14244362481801e-11	T	G
MNEc.2.22.26928763.PC	TLDC2	0.666278200898861	9.42495986049828	1.44276156033016e-14	9.14244362481801e-11	G	T
MNEc.2.24.21472212.PC	TGFB3	1.85833506450753	9.42413350921092	1.44811768105089e-14	9.17139965669893e-11	C	T
MNEc.2.22.27545707.PC	TLDC2	0.559206941127592	9.42223539662902	1.46049614010448e-14	9.23975869802786e-11	G	A
MNEc.2.22.27556167.PC	TLDC2	0.559206941127592	9.42223539662902	1.46049614010448e-14	9.23975869802786e-11	A	G
MNEc.2.27.13458078.PC	WRN	-0.299179722059937	-9.41799656469405	1.48852356234994e-14	9.41196596652765e-11	T	C
MNEc.2.16.338676.PC	LOC106781775	0.633127263481662	9.41126439241956	1.53414884562157e-14	9.68469957877658e-11	T	G
MNEc.2.16.340329.PC	LOC106781775	0.633127263481662	9.41126439241956	1.53414884562157e-14	9.68469957877658e-11	C	T
MNEc.2.16.345068.PC	LOC106781775	0.633127263481662	9.41126439241956	1.53414884562157e-14	9.68469957877658e-11	G	A
MNEc.2.11.50032996.PC	LOC100072916	-0.57330127758196	-9.40703705450996	1.56351180395455e-14	9.86471967991910e-11	C	T
MNEc.2.14.23910393.PC	FAXDC2	0.422841276673109	9.40149304364787	1.60287544272644e-14	1.01021450046815e-10	A	G
MNEc.2.14.23926318.PC	FAXDC2	0.422841276673109	9.40149304364787	1.60287544272644e-14	1.01021450046815e-10	A	G
MNEc.2.20.24230088.PC	LOC100068433	1.9921664062587	9.4003627216757	1.61102201035745e-14	1.01480034543956e-10	A	G
MNEc.2.20.30558592.PC	LOC106782293	0.379269623144234	9.39867372560602	1.6232724745168e-14	1.02196493146718e-10	T	G
MNEc.2.6.58198113.PC	CPNE8	-0.478201105576065	-9.39720454560413	1.63400446168418e-14	1.02816631169349e-10	G	A
MNEc.2.10.23166101.PC	LOC100064037	-0.462311524035968	-9.3953847313293	1.6473963489059e-14	1.03115483112869e-10	C	T
MNEc.2.10.23182275.PC	LOC100064037	-0.462311524035968	-9.3953847313293	1.6473963489059e-14	1.03115483112869e-10	A	C
MNEc.2.10.23193015.PC	LOC100064037	-0.462311524035968	-9.3953847313293	1.6473963489059e-14	1.03115483112869e-10	T	C
MNEc.2.10.23299207.PC	LOC100064037	-0.462311524035968	-9.3953847313293	1.6473963489059e-14	1.03115483112869e-10	T	C
MNEc.2.10.23182643.PC	LOC100064037	0.462311524035968	9.3953847313293	1.64739634890597e-14	1.03115483112869e-10	T	C
MNEc.2.10.23196226.PC	LOC100064037	0.462311524035968	9.3953847313293	1.64739634890597e-14	1.03115483112869e-10	G	C
MNEc.2.10.23285840.PC	LOC100064037	0.462311524035968	9.3953847313293	1.64739634890597e-14	1.03115483112869e-10	A	G
MNEc.2.18.50785107.PC	LOC100063657	-0.436708503698966	-9.39523783844849	1.64848210741803e-14	1.03115483112869e-10	C	T
MNEc.2.18.50788635.PC	LOC100063657	-0.436708503698966	-9.39523783844849	1.64848210741803e-14	1.03115483112869e-10	G	A
MNEc.2.18.50790849.PC	LOC100063657	-0.436708503698966	-9.39523783844849	1.64848210741803e-14	1.03115483112869e-10	T	C
MNEc.2.18.50813966.PC	LOC100063657	-0.436708503698966	-9.39523783844849	1.64848210741803e-14	1.03115483112869e-10	A	G
MNEc.2.20.30532406.PC	MHCB3	-0.666865724429924	-9.39402827419013	1.65744989917199e-14	1.03509841319392e-10	T	C
MNEc.2.20.30539906.PC	MHCB3	-0.666865724429924	-9.39402827419013	1.65744989917199e-14	1.03509841319392e-10	A	G
MNEc.2.20.30540496.PC	MHCB3	-0.666865724429924	-9.39402827419013	1.65744989917199e-14	1.03509841319392e-10	A	G
MNEc.2.10.47284689.PC	LOC106782237	-0.425100597417421	-9.39380680100419	1.65909720232327e-14	1.03557250289966e-10	C	T
MNEc.2.10.64791571.PC	LOC100072672	1.19394932943111	9.39342233175766	1.66196075557836e-14	1.03680483604815e-10	C	T
MNEc.2.7.22906147.PC	NXPE4	0.974602437089867	9.39176274056245	1.67437842870791e-14	1.04262975475268e-10	C	T
MNEc.2.7.22907624.PC	NXPE4	0.974602437089867	9.39176274056245	1.67437842870791e-14	1.04262975475268e-10	A	G
MNEc.2.7.22913287.PC	NXPE4	0.974602437089867	9.39176274056245	1.67437842870791e-14	1.04262975475268e-10	A	G
MNEc.2.21.24529013.PC	OXCT1	-0.393083649166552	-9.39169666209635	1.67487477168207e-14	1.04262975475268e-10	T	C
MNEc.2.10.21239808.PC	LOC102150861	-0.382803165211436	-9.38844114664021	1.69951170498081e-14	1.05740199308918e-10	A	C
MNEc.2.6.30633888.PC	DDX11	-0.263952200460192	-9.38288511305472	1.74239985274197e-14	1.08235344621325e-10	A	G
MNEc.2.6.30633990.PC	DDX11	-0.263952200460192	-9.38288511305472	1.74239985274197e-14	1.08235344621325e-10	C	T
MNEc.2.6.30645963.PC	DDX11	-0.263952200460192	-9.38288511305472	1.74239985274197e-14	1.08235344621325e-10	G	T
MNEc.2.25.3776609.PC	LOC100065605	-0.354456597946071	-9.37720854977471	1.78733842379548e-14	1.10967743558815e-10	T	C
MNEc.2.20.23989097.PC	HFE	-0.296197113129673	-9.37207999048935	1.82893628878857e-14	1.13489935223576e-10	C	T
MNEc.2.16.6908472.PC	FANCD2	-0.593405756415201	-9.36808209765947	1.86203485843971e-14	1.15482322336391e-10	C	T
MNEc.2.24.20921707.PC	LOC100057829	1.00701884662382	9.36656532240566	1.87474867653226e-14	1.16061618755291e-10	C	T
MNEc.2.8.45913615.PC	LOC102148613	0.269154729043142	9.36390524666752	1.89725614726873e-14	1.16061618755291e-10	G	A
MNEc.2.8.46018577.TBIEC2-1106420	LOC102148613	0.269154729043142	9.36390524666752	1.89725614726873e-14	1.16061618755291e-10	C	T
MNEc.2.8.46077502.PC	LOC102148613	0.269154729043142	9.36390524666752	1.89725614726873e-14	1.16061618755291e-10	T	C
MNEc.2.8.46102446.PC	LOC102148613	0.269154729043142	9.36390524666752	1.89725614726873e-14	1.16061618755291e-10	C	T
MNEc.2.8.46186945.PC	LOC102148613	0.269154729043142	9.36390524666752	1.89725614726873e-14	1.16061618755291e-10	C	T
MNEc.2.8.46199420.PC	LOC102148613	0.269154729043142	9.36390524666752	1.89725614726873e-14	1.16061618755291e-10	A	G
MNEc.2.8.45789509.BIEC2-1048895	LOC102148613	-0.269154729043142	-9.36390524666752	1.89725614726877e-14	1.16061618755291e-10	C	T
MNEc.2.8.45824357.UKUL1864	LOC102148613	-0.269154729043142	-9.36390524666752	1.89725614726877e-14	1.16061618755291e-10	T	C
MNEc.2.8.45861143.PC	LOC102148613	-0.269154729043142	-9.36390524666752	1.89725614726877e-14	1.16061618755291e-10	G	A
MNEc.2.8.45873488.PC	LOC102148613	-0.269154729043142	-9.36390524666752	1.89725614726877e-14	1.16061618755291e-10	C	A
MNEc.2.8.45903373.PC	LOC102148613	-0.269154729043142	-9.36390524666752	1.89725614726877e-14	1.16061618755291e-10	A	G
MNEc.2.8.45918888.PC	LOC102148613	-0.269154729043142	-9.36390524666752	1.89725614726877e-14	1.16061618755291e-10	T	G
MNEc.2.8.45932841.PC	LOC102148613	-0.269154729043142	-9.36390524666752	1.89725614726877e-14	1.16061618755291e-10	C	T
MNEc.2.8.45947309.BIEC2-1048945	LOC102148613	-0.269154729043142	-9.36390524666752	1.89725614726877e-14	1.16061618755291e-10	A	G
MNEc.2.8.45953312.PC	LOC102148613	-0.269154729043142	-9.36390524666752	1.89725614726877e-14	1.16061618755291e-10	C	T
MNEc.2.8.45980247.PC	LOC102148613	-0.269154729043142	-9.36390524666752	1.89725614726877e-14	1.16061618755291e-10	C	T
MNEc.2.8.45985810.PC	LOC102148613	-0.269154729043142	-9.36390524666752	1.89725614726877e-14	1.16061618755291e-10	T	C
MNEc.2.8.45998550.PC	LOC102148613	-0.269154729043142	-9.36390524666752	1.89725614726877e-14	1.16061618755291e-10	A	C
MNEc.2.8.46114622.PC	LOC102148613	-0.269154729043142	-9.36390524666752	1.89725614726877e-14	1.16061618755291e-10	T	G
MNEc.2.8.46130911.PC	LOC102148613	-0.269154729043142	-9.36390524666752	1.89725614726877e-14	1.16061618755291e-10	T	C
MNEc.2.8.46139910.PC	LOC102148613	-0.269154729043142	-9.36390524666752	1.89725614726877e-14	1.16061618755291e-10	G	A
MNEc.2.8.46176640.PC	LOC102148613	-0.269154729043142	-9.36390524666752	1.89725614726877e-14	1.16061618755291e-10	T	C
MNEc.2.8.46185505.BIEC2-1049055	LOC102148613	-0.269154729043142	-9.36390524666752	1.89725614726877e-14	1.16061618755291e-10	T	C
MNEc.2.8.46211991.PC	LOC102148613	-0.269154729043142	-9.36390524666752	1.89725614726877e-14	1.16061618755291e-10	T	C
MNEc.2.8.46241104.PC	LOC102148613	-0.269154729043142	-9.36390524666752	1.89725614726877e-14	1.16061618755291e-10	T	G
MNEc.2.23.6162666.PC	LOC106782482	-0.917244132024038	-9.36059321595989	1.92565865771628e-14	1.17737325087049e-10	C	A
MNEc.2.13.39891616.PC	FLYWCH1	0.602079026905175	9.35723951322925	1.95485257209387e-14	1.19181428020269e-10	G	T
MNEc.2.22.27376449.BIEC2-590198	TLDC2	0.512268124965043	9.35692597228699	1.95760449947294e-14	1.19181428020269e-10	T	G
MNEc.2.22.27378006.PC	TLDC2	0.512268124965043	9.35692597228699	1.95760449947294e-14	1.19181428020269e-10	T	C
MNEc.2.22.27383327.PC	TLDC2	0.512268124965043	9.35692597228699	1.95760449947294e-14	1.19181428020269e-10	A	C
MNEc.2.22.27389081.PC	TLDC2	0.512268124965043	9.35692597228699	1.95760449947294e-14	1.19181428020269e-10	A	G
MNEc.2.22.27398252.PC	TLDC2	0.512268124965043	9.35692597228699	1.95760449947294e-14	1.19181428020269e-10	A	G
MNEc.2.22.27409684.BIEC2-620022	TLDC2	0.512268124965043	9.35692597228699	1.95760449947294e-14	1.19181428020269e-10	C	T
MNEc.2.22.27416215.PC	TLDC2	0.512268124965043	9.35692597228699	1.95760449947294e-14	1.19181428020269e-10	G	A
MNEc.2.10.23182643.PC	LOC102150861	0.382183265686123	9.35636180186782	1.96256596187065e-14	1.19181428020269e-10	T	C
MNEc.2.10.23196226.PC	LOC102150861	0.382183265686123	9.35636180186782	1.96256596187065e-14	1.19181428020269e-10	G	C
MNEc.2.10.23166101.PC	LOC102150861	-0.382183265686123	-9.35636180186781	1.9625659618707e-14	1.19181428020269e-10	C	T
MNEc.2.10.23182275.PC	LOC102150861	-0.382183265686123	-9.35636180186781	1.9625659618707e-14	1.19181428020269e-10	A	C
MNEc.2.10.23193015.PC	LOC102150861	-0.382183265686123	-9.35636180186781	1.9625659618707e-14	1.19181428020269e-10	T	C
MNEc.2.10.64804210.PC	LOC100072672	1.26621192088533	9.35372169530786	1.98595166949178e-14	1.20538799422912e-10	T	C
MNEc.2.6.27689703.PC	CECR1	0.502238238198431	9.34889780375563	2.02940441254617e-14	1.23112108158941e-10	C	T
MNEc.2.10.24531877.TBIEC2-116258	LOC100055141	-0.325991072624608	-9.34585761255219	2.05727786041533e-14	1.24608529155693e-10	C	T
MNEc.2.10.24506408.PC	LOC100055141	0.325991072624608	9.34585761255218	2.05727786041546e-14	1.24608529155693e-10	T	C
MNEc.2.10.24629256.PC	LOC100055141	0.325991072624608	9.34585761255218	2.05727786041546e-14	1.24608529155693e-10	C	A
MNEc.2.22.27639360.PC	TLDC2	0.603232395347427	9.34050773888194	2.10726165396745e-14	1.2756975831227e-10	T	C
MNEc.2.11.41700119.PC	LOC100072001	0.983361065100893	9.34026293286082	2.10957775714367e-14	1.27643696967607e-10	C	T
MNEc.2.23.8422985.PC	LOC102147951	-0.483665565065334	-9.33740610223157	2.13679540495332e-14	1.28648366506106e-10	G	A
MNEc.2.13.39440425.PC	PKMYT1	0.345006442602347	9.33731275964523	2.13769060986339e-14	1.28648366506106e-10	C	T
MNEc.2.13.39504557.PC	PKMYT1	0.345006442602347	9.33731275964523	2.13769060986339e-14	1.28648366506106e-10	T	C
MNEc.2.13.39529862.PC	PKMYT1	0.345006442602347	9.33731275964523	2.13769060986339e-14	1.28648366506106e-10	A	G
MNEc.2.18.81995472.PC	C18H2orf80	-0.449651148472041	-9.33616028944357	2.14877441276345e-14	1.28648366506106e-10	G	A
MNEc.2.18.81990892.PC	C18H2orf80	0.449651148472041	9.33616028944356	2.14877441276347e-14	1.28648366506106e-10	G	A
MNEc.2.18.82022374.PC	C18H2orf80	0.449651148472041	9.33616028944356	2.14877441276347e-14	1.28648366506106e-10	C	T
MNEc.2.18.82027989.PC	C18H2orf80	0.449651148472041	9.33616028944356	2.14877441276347e-14	1.28648366506106e-10	T	C
MNEc.2.18.82028443.PC	C18H2orf80	0.449651148472041	9.33616028944356	2.14877441276347e-14	1.28648366506106e-10	C	T
MNEc.2.11.25597361.PC	SAMD14	0.326326072545406	9.33552907328753	2.15486947067641e-14	1.28648366506106e-10	A	T
MNEc.2.11.25276386.PC	SAMD14	-0.326326072545406	-9.33552907328752	2.15486947067649e-14	1.28648366506106e-10	G	A
MNEc.2.11.25326497.PC	SAMD14	-0.326326072545406	-9.33552907328752	2.15486947067649e-14	1.28648366506106e-10	C	G
MNEc.2.11.25364461.PC	SAMD14	-0.326326072545406	-9.33552907328752	2.15486947067649e-14	1.28648366506106e-10	G	T
MNEc.2.11.25378536.PC	SAMD14	-0.326326072545406	-9.33552907328752	2.15486947067649e-14	1.28648366506106e-10	G	A
MNEc.2.11.25414043.PC	SAMD14	-0.326326072545406	-9.33552907328752	2.15486947067649e-14	1.28648366506106e-10	C	T
MNEc.2.11.25416271.PC	SAMD14	-0.326326072545406	-9.33552907328752	2.15486947067649e-14	1.28648366506106e-10	G	A
MNEc.2.11.25431644.PC	SAMD14	-0.326326072545406	-9.33552907328752	2.15486947067649e-14	1.28648366506106e-10	C	T
MNEc.2.11.25471227.PC	SAMD14	-0.326326072545406	-9.33552907328752	2.15486947067649e-14	1.28648366506106e-10	G	C
MNEc.2.11.25483044.PC	SAMD14	-0.326326072545406	-9.33552907328752	2.15486947067649e-14	1.28648366506106e-10	A	G
MNEc.2.11.25506324.PC	SAMD14	-0.326326072545406	-9.33552907328752	2.15486947067649e-14	1.28648366506106e-10	G	A
MNEc.2.11.25535789.PC	SAMD14	-0.326326072545406	-9.33552907328752	2.15486947067649e-14	1.28648366506106e-10	C	T
MNEc.2.11.25542022.PC	SAMD14	-0.326326072545406	-9.33552907328752	2.15486947067649e-14	1.28648366506106e-10	T	C
MNEc.2.11.25565952.PC	SAMD14	-0.326326072545406	-9.33552907328752	2.15486947067649e-14	1.28648366506106e-10	G	A
MNEc.2.11.25571311.PC	SAMD14	-0.326326072545406	-9.33552907328752	2.15486947067649e-14	1.28648366506106e-10	G	C
MNEc.2.11.25584716.PC	SAMD14	-0.326326072545406	-9.33552907328752	2.15486947067649e-14	1.28648366506106e-10	A	G
MNEc.2.11.25616207.PC	SAMD14	-0.326326072545406	-9.33552907328752	2.15486947067649e-14	1.28648366506106e-10	G	A
MNEc.2.13.9169152.PC	IFT22	-0.396478265068239	-9.33269323267119	2.18246688658456e-14	1.30162671184821e-10	T	G
MNEc.2.13.9169669.PC	IFT22	-0.396478265068239	-9.33269323267119	2.18246688658456e-14	1.30162671184821e-10	A	G
MNEc.2.11.15786461.PC	FTSJ3	0.303624788788732	9.32820628944087	2.22685730242562e-14	1.32742223788774e-10	A	G
MNEc.2.10.14843277.PC	ZNF404	0.206821768613275	9.32507957134628	2.25832429595336e-14	1.34549172895436e-10	G	A
MNEc.2.1.6694652.PC	ADAM12	0.693995861238716	9.32369928335662	2.27235671992753e-14	1.35316068957404e-10	C	T
MNEc.2.9.82719476.PC	LOC102148229	0.284630388975021	9.32313123721831	2.27815698486262e-14	1.35592217287955e-10	T	C
MNEc.2.12.100698.PC	TCP11L1	1.74806265100853	9.3216054355666	2.29381032034866e-14	1.36176312604194e-10	G	A
MNEc.2.12.122678.PC	TCP11L1	1.74806265100853	9.3216054355666	2.29381032034866e-14	1.36176312604194e-10	C	T
MNEc.2.12.139157.PC	TCP11L1	1.74806265100853	9.3216054355666	2.29381032034866e-14	1.36176312604194e-10	G	A
MNEc.2.12.143953.PC	TCP11L1	1.74806265100853	9.3216054355666	2.29381032034866e-14	1.36176312604194e-10	G	A
MNEc.2.12.173072.PC	TCP11L1	1.74806265100853	9.3216054355666	2.29381032034866e-14	1.36176312604194e-10	C	T
MNEc.2.6.27928552.PC	CECR1	0.486847580762994	9.3211814428656	2.29817919577176e-14	1.36366246097504e-10	G	T
MNEc.2.13.23887557.PC	EARS2	0.325193694488916	9.32097469965006	2.30031252645753e-14	1.36423404117106e-10	T	G
MNEc.2.6.27839669.PC	CECR1	0.518971326051056	9.32080662610525	2.30204829630567e-14	1.36456938078641e-10	C	T
MNEc.2.X.9471710.PC	OFD1	0.656682860772319	9.31879110434571	2.32296596306426e-14	1.37626892348619e-10	A	C
MNEc.2.30.10216401.PC	LOC100053461	0.358521859321315	9.31424920062255	2.37080371530244e-14	1.40349722001645e-10	G	A
MNEc.2.11.25832299.PC	SAMD14	-0.326774316537119	-9.31419962413488	2.37133128893173e-14	1.40349722001645e-10	T	C
MNEc.2.20.29693996.PC	DHX16	-0.197470169663343	-9.31384464545019	2.37511227049397e-14	1.4043093387311e-10	C	T
MNEc.2.20.29700877.PC	DHX16	-0.197470169663343	-9.31384464545019	2.37511227049397e-14	1.4043093387311e-10	C	T
MNEc.2.8.686452.PC	LOC106783479	0.704961882994726	9.31168708017962	2.39822336758165e-14	1.4172553211377e-10	A	G
MNEc.2.23.5769779.PC	LOC106782482	-1.32256208089509	-9.30905079963323	2.42676828228049e-14	1.43339773197872e-10	T	C
MNEc.2.13.10809740.PC	TBL2	-0.354278970974714	-9.30378061661814	2.48485658863217e-14	1.46622270285939e-10	A	G
MNEc.2.13.10852233.PC	TBL2	-0.354278970974714	-9.30378061661814	2.48485658863217e-14	1.46622270285939e-10	C	T
MNEc.2.6.58185707.PC	CPNE8	0.47964460515838	9.30308605221474	2.49261527893092e-14	1.47005686543259e-10	G	T
MNEc.2.24.32306439.PC	SPATA7	-0.48211225666776	-9.29867171062699	2.54249640423348e-14	1.49871692326175e-10	T	C
MNEc.2.24.40713714.PC	LOC102149957	-0.81334779527474	-9.29826848829562	2.54710226601879e-14	1.4999153274287e-10	T	G
MNEc.2.24.40747616.PC	LOC102149957	-0.81334779527474	-9.29826848829562	2.54710226601879e-14	1.4999153274287e-10	A	G
MNEc.2.1.70768258.PC	LOC102150917	0.55103423660747	9.29483193273907	2.58669746587726e-14	1.52016077090289e-10	A	G
MNEc.2.1.70817187.PC	LOC102150917	0.55103423660747	9.29483193273907	2.58669746587726e-14	1.52016077090289e-10	C	T
MNEc.2.1.70824628.PC	LOC102150917	0.55103423660747	9.29483193273907	2.58669746587726e-14	1.52016077090289e-10	G	A
MNEc.2.1.70849635.PC	LOC102150917	0.55103423660747	9.29483193273907	2.58669746587726e-14	1.52016077090289e-10	C	T
MNEc.2.4.102283198.PC	LOC100147160	0.558857387966376	9.29400475237941	2.59631974211686e-14	1.52469901518331e-10	G	A
MNEc.2.13.41850009.PC	LOC100067178	0.682790695218135	9.29383123644407	2.59834273184441e-14	1.52469901518331e-10	A	G
MNEc.2.13.41856971.PC	LOC100067178	0.682790695218135	9.29383123644407	2.59834273184441e-14	1.52469901518331e-10	T	C
MNEc.2.24.40536666.PC	LOC102149957	-0.796288135584473	-9.29352315573167	2.60193847789594e-14	1.5260409746347e-10	T	C
MNEc.2.24.20994128.PC	LOC100057829	0.781197871690245	9.29323981200626	2.60524990718331e-14	1.52721491631673e-10	C	A
MNEc.2.20.30548554.PC	MHCB3	-0.709670039065935	-9.28969185530227	2.64707386934738e-14	1.55095263757839e-10	G	A
MNEc.2.14.45806947.PC	ISOC1	-0.249880594004158	-9.28905468161154	2.65465590995309e-14	1.55461383401007e-10	A	G
MNEc.2.10.64926468.PC	LOC100072672	1.22032442950537	9.28634666277792	2.68712337413136e-14	1.56897742233554e-10	T	G
MNEc.2.7.77679799.PC	RIC3	0.579902064369371	9.28616712734666	2.68928989711299e-14	1.56897742233554e-10	C	T
MNEc.2.7.77684505.PC	RIC3	0.579902064369371	9.28616712734666	2.68928989711299e-14	1.56897742233554e-10	T	C
MNEc.2.7.77685057.PC	RIC3	0.579902064369371	9.28616712734666	2.68928989711299e-14	1.56897742233554e-10	C	T
MNEc.2.25.704029.PC	CA9	-0.350058027464278	-9.28522286536943	2.70071350045334e-14	1.56897742233554e-10	G	A
MNEc.2.25.717768.PC	CA9	-0.350058027464278	-9.28522286536943	2.70071350045334e-14	1.56897742233554e-10	A	G
MNEc.2.25.730082.PC	CA9	-0.350058027464278	-9.28522286536943	2.70071350045334e-14	1.56897742233554e-10	G	A
MNEc.2.25.730719.PC	CA9	-0.350058027464278	-9.28522286536943	2.70071350045334e-14	1.56897742233554e-10	A	G
[truncated: 232,711 more rows]
