# Supplementary material for: eQTL discovery and their association with severe equine asthma in European Warmblood horses
Source: BMC Genomics. 2018 Aug 2;19:581. doi: 10.1186/s12864-018-4938-9 (PMC6090848; doi:10.1186/s12864-018-4938-9)
Supplement: Supplementary file 1 — Figure S1. Minimum D-statistics determine mean read count cutoffs. Figure S2. PCA plots of normalized variance stabilized RNAseq counts after KS test filter. Figure S3. PCA plots of 1,056,195 SNP genotypes and colored by cohort. Figure S4. Matrix eQTL histograms and QQ-plots for all p-values for all cis and trans eQTL analyses using tag SNPs for the MCK1 treatment. Figure S5. Low confidence cis eQTLs. Figure S6. Joint modeling with eQTLBMA with possible overestimation of shared eQTLs across all PBMC treatments. Figure S7. Distance between eSNPs with the lowest FDR values per gene is small. Figure S8.. Enrichment of SNPs in trans regulatory hotspots genome wide. Figure S9. GWAS for RAO. Figure S10. Loss of DEXI gene expression regulation in HDE. Figure S11. Cis trans eQTL plot for all eQTLs for treatment HDE9. Table S1. High confidence additive linear cis eQTLs from the MCK treatment. Table S2. Low confidence additive linear cis eQTLs from the MCK treatment. Table S3. High confidence additive linear trans eQTLs from the MCK treatment. Table S4. Low confidence additive linear trans eQTLs from the MCK treatment. Table S5. High confidence additive linear cis eQTLs from the LPS treatment. Table S6. Low confidence additive linear cis eQTLs from the LPS treatment. Table S7. High confidence additive linear trans eQTLs from the LPS treatment. Table S8. Low confidence additive linear trans eQTLs from the LPS treatment. Table S9. High confidence additive linear cis eQTLs from the RCA treatment. Table S10. Low confidence additive linear cis eQTLs from the RCA treatment. Table S11. High confidence additive linear trans eQTLs from the RCA treatment. The eQTLs reported are limited to one eQTL per gene, representing the eSNP with the lowest FDR value for each gene. Table S12. Low confidence additive linear trans eQTLs from the RCA treatment. Table S13. High confidence additive linear cis eQTLs from the HDE treatment. Table S14. Low confidence additive linear cis eQTLs from the HDE [file 12864_2018_4938_MOESM1_ESM.zip › S26_Table.out.csv]

SNP	gene	beta	t-stat	p-value	FDR	Ref	Alt
MNEc.2.15.17627598.PC	THNSL2	1.91354880437666	35.0596986362635	1.66760837185782e-49	1.98683447346163e-42	A	C
MNEc.2.12.23937282.PC	LOC100053834	-2.93178327019145	-32.1553613333554	9.20420524851841e-47	5.48307162436458e-40	G	C
MNEc.2.15.17611343.BIEC2-292153	THNSL2	2.11132933199489	29.6837450265642	2.95802357750201e-44	8.8106765897107e-38	G	A
MNEc.2.15.17884455.PC	THNSL2	2.11132933199489	29.6837450265642	2.95802357750201e-44	8.8106765897107e-38	G	A
MNEc.2.15.17619703.PC	THNSL2	2.01292376706342	28.0932159546296	1.50975732911892e-42	3.59753280047768e-36	A	G
MNEc.2.15.17648828.BIEC2-292203	THNSL2	1.89479389857002	25.0540406701956	4.727685795394e-39	9.38782477998631e-33	A	C
MNEc.2.1.33753420.PC	CYP2C92	-1.7508879508901	-24.2307800273948	4.77733116793197e-38	8.13120532868753e-32	A	G
MNEc.2.16.73862900.PC	MRPS22	1.02433700577979	23.8061929094411	1.61280911074094e-37	1.9215451267873e-31	G	A
MNEc.2.16.73879816.PC	MRPS22	1.02433700577979	23.8061929094411	1.61280911074094e-37	1.9215451267873e-31	C	T
MNEc.2.16.73889913.PC	MRPS22	1.02433700577979	23.8061929094411	1.61280911074094e-37	1.9215451267873e-31	G	A
MNEc.2.1.33791653.PC	CYP2C92	-1.73875548604658	-22.7919472037359	3.15753016458282e-36	2.68712019297511e-30	T	C
MNEc.2.1.33793265.PC	CYP2C92	-1.73875548604658	-22.7919472037359	3.15753016458282e-36	2.68712019297511e-30	G	A
MNEc.2.1.33758085.PC	CYP2C92	1.73875548604658	22.7919472037357	3.15753016458421e-36	2.68712019297511e-30	A	C
MNEc.2.1.33767564.BIEC2-16154	CYP2C92	1.73875548604658	22.7919472037357	3.15753016458421e-36	2.68712019297511e-30	T	C
MNEc.2.15.17748742.PC	THNSL2	1.98508969297226	20.972521965736	8.44959961932172e-34	5.03354267522472e-28	A	G
MNEc.2.15.17755412.PC	THNSL2	1.98508969297226	20.972521965736	8.44959961932172e-34	5.03354267522472e-28	A	C
MNEc.2.15.17796431.PC	THNSL2	1.98508969297226	20.972521965736	8.44959961932172e-34	5.03354267522472e-28	A	G
MNEc.2.15.17815830.PC	THNSL2	1.98508969297226	20.972521965736	8.44959961932172e-34	5.03354267522472e-28	A	G
MNEc.2.15.17823611.PC	THNSL2	1.98508969297226	20.972521965736	8.44959961932172e-34	5.03354267522472e-28	C	T
MNEc.2.15.17841306.PC	THNSL2	1.98508969297226	20.972521965736	8.44959961932172e-34	5.03354267522472e-28	T	C
MNEc.2.1.34245385.PC	CYP2C92	-1.92934813914562	-20.7530201841299	1.69728109282155e-33	9.62946366294116e-28	T	C
MNEc.2.1.33813356.PC	CYP2C92	1.71411499182318	20.7313500828051	1.81878076836827e-33	9.84975192684131e-28	C	T
MNEc.2.8.68816360.PC	SKA1	2.02511883463133	20.7124712993065	1.93177732569426e-33	1.00068375204722e-27	G	A
MNEc.2.1.33815974.PC	CYP2C92	-1.65648908168008	-20.4755472783306	4.12940051310123e-33	1.44702392053632e-27	G	A
MNEc.2.1.33914676.PC	CYP2C92	-1.65648908168008	-20.4755472783306	4.12940051310123e-33	1.44702392053632e-27	G	A
MNEc.2.1.33982209.BIEC2-15374	CYP2C92	-1.65648908168008	-20.4755472783306	4.12940051310123e-33	1.44702392053632e-27	G	A
MNEc.2.1.33802874.PC	CYP2C92	1.65648908168008	20.4755472783305	4.1294005131017e-33	1.44702392053632e-27	T	C
MNEc.2.1.33819022.PC	CYP2C92	1.65648908168008	20.4755472783305	4.1294005131017e-33	1.44702392053632e-27	C	T
MNEc.2.1.33820720.PC	CYP2C92	1.65648908168008	20.4755472783305	4.1294005131017e-33	1.44702392053632e-27	T	G
MNEc.2.1.33875991.PC	CYP2C92	1.65648908168008	20.4755472783305	4.1294005131017e-33	1.44702392053632e-27	T	C
MNEc.2.1.33891482.PC	CYP2C92	1.65648908168008	20.4755472783305	4.1294005131017e-33	1.44702392053632e-27	A	C
MNEc.2.1.33911001.PC	CYP2C92	1.65648908168008	20.4755472783305	4.1294005131017e-33	1.44702392053632e-27	T	C
MNEc.2.1.33950327.PC	CYP2C92	1.65648908168008	20.4755472783305	4.1294005131017e-33	1.44702392053632e-27	A	G
MNEc.2.1.33954472.PC	CYP2C92	1.65648908168008	20.4755472783305	4.1294005131017e-33	1.44702392053632e-27	C	T
MNEc.2.1.33759519.PC	CYP2C92	-1.92239526224162	-19.9179075225158	2.5289115391753e-32	3.96449309584375e-27	C	A
MNEc.2.1.33787530.PC	CYP2C92	-1.92239526224162	-19.9179075225158	2.5289115391753e-32	3.96449309584375e-27	G	A
MNEc.2.1.33821924.BIEC2-15319	CYP2C92	-1.92239526224162	-19.9179075225158	2.5289115391753e-32	3.96449309584375e-27	T	C
MNEc.2.1.33827671.PC	CYP2C92	-1.92239526224162	-19.9179075225158	2.5289115391753e-32	3.96449309584375e-27	G	A
MNEc.2.1.33845042.PC	CYP2C92	-1.92239526224162	-19.9179075225158	2.5289115391753e-32	3.96449309584375e-27	G	A
MNEc.2.1.33846353.PC	CYP2C92	-1.92239526224162	-19.9179075225158	2.5289115391753e-32	3.96449309584375e-27	C	T
MNEc.2.1.33848622.PC	CYP2C92	-1.92239526224162	-19.9179075225158	2.5289115391753e-32	3.96449309584375e-27	C	T
MNEc.2.1.33882916.PC	CYP2C92	-1.92239526224162	-19.9179075225158	2.5289115391753e-32	3.96449309584375e-27	A	G
MNEc.2.1.33885831.PC	CYP2C92	-1.92239526224162	-19.9179075225158	2.5289115391753e-32	3.96449309584375e-27	G	A
MNEc.2.1.33977982.PC	CYP2C92	-1.92239526224162	-19.9179075225158	2.5289115391753e-32	3.96449309584375e-27	G	A
MNEc.2.1.33982178.BIEC2-15373	CYP2C92	-1.92239526224162	-19.9179075225158	2.5289115391753e-32	3.96449309584375e-27	G	A
MNEc.2.1.34013102.PC	CYP2C92	-1.92239526224162	-19.9179075225158	2.5289115391753e-32	3.96449309584375e-27	A	G
MNEc.2.1.34016673.TBIEC2-16263	CYP2C92	-1.92239526224162	-19.9179075225158	2.5289115391753e-32	3.96449309584375e-27	C	T
MNEc.2.1.34020287.PC	CYP2C92	-1.92239526224162	-19.9179075225158	2.5289115391753e-32	3.96449309584375e-27	A	G
MNEc.2.1.34028484.PC	CYP2C92	-1.92239526224162	-19.9179075225158	2.5289115391753e-32	3.96449309584375e-27	T	C
MNEc.2.1.34057768.TBIEC2-16279	CYP2C92	-1.92239526224162	-19.9179075225158	2.5289115391753e-32	3.96449309584375e-27	G	T
MNEc.2.1.34061577.PC	CYP2C92	-1.92239526224162	-19.9179075225158	2.5289115391753e-32	3.96449309584375e-27	T	C
MNEc.2.1.34088255.PC	CYP2C92	-1.92239526224162	-19.9179075225158	2.5289115391753e-32	3.96449309584375e-27	T	G
MNEc.2.1.34096468.PC	CYP2C92	-1.92239526224162	-19.9179075225158	2.5289115391753e-32	3.96449309584375e-27	A	C
MNEc.2.1.34103516.PC	CYP2C92	-1.92239526224162	-19.9179075225158	2.5289115391753e-32	3.96449309584375e-27	G	T
MNEc.2.1.34124159.BIEC2-15437	CYP2C92	-1.92239526224162	-19.9179075225158	2.5289115391753e-32	3.96449309584375e-27	G	A
MNEc.2.1.34133293.PC	CYP2C92	-1.92239526224162	-19.9179075225158	2.5289115391753e-32	3.96449309584375e-27	A	G
MNEc.2.1.34156740.PC	CYP2C92	-1.92239526224162	-19.9179075225158	2.5289115391753e-32	3.96449309584375e-27	G	A
MNEc.2.1.34159781.PC	CYP2C92	-1.92239526224162	-19.9179075225158	2.5289115391753e-32	3.96449309584375e-27	A	G
MNEc.2.1.34163704.BIEC2-15452	CYP2C92	-1.92239526224162	-19.9179075225158	2.5289115391753e-32	3.96449309584375e-27	A	G
MNEc.2.1.34209437.PC	CYP2C92	-1.92239526224162	-19.9179075225158	2.5289115391753e-32	3.96449309584375e-27	A	C
MNEc.2.1.34246486.PC	CYP2C92	-1.92239526224162	-19.9179075225158	2.5289115391753e-32	3.96449309584375e-27	T	C
MNEc.2.1.34273127.PC	CYP2C92	-1.92239526224162	-19.9179075225158	2.5289115391753e-32	3.96449309584375e-27	G	A
MNEc.2.1.34277927.BIEC2-15483	CYP2C92	-1.92239526224162	-19.9179075225158	2.5289115391753e-32	3.96449309584375e-27	T	C
MNEc.2.1.34280230.PC	CYP2C92	-1.92239526224162	-19.9179075225158	2.5289115391753e-32	3.96449309584375e-27	A	C
MNEc.2.1.34289623.PC	CYP2C92	-1.92239526224162	-19.9179075225158	2.5289115391753e-32	3.96449309584375e-27	C	A
MNEc.2.1.33741926.PC	CYP2C92	1.92239526224162	19.9179075225157	2.52891153917569e-32	3.96449309584375e-27	T	C
MNEc.2.1.33799432.PC	CYP2C92	1.92239526224162	19.9179075225157	2.52891153917569e-32	3.96449309584375e-27	A	G
MNEc.2.1.33902700.PC	CYP2C92	1.92239526224162	19.9179075225157	2.52891153917569e-32	3.96449309584375e-27	A	C
MNEc.2.1.33911720.PC	CYP2C92	1.92239526224162	19.9179075225157	2.52891153917569e-32	3.96449309584375e-27	A	G
MNEc.2.1.33949699.PC	CYP2C92	1.92239526224162	19.9179075225157	2.52891153917569e-32	3.96449309584375e-27	T	C
MNEc.2.1.33984772.PC	CYP2C92	1.92239526224162	19.9179075225157	2.52891153917569e-32	3.96449309584375e-27	A	G
MNEc.2.1.34004616.TBIEC2-16253	CYP2C92	1.92239526224162	19.9179075225157	2.52891153917569e-32	3.96449309584375e-27	G	A
MNEc.2.1.34029985.PC	CYP2C92	1.92239526224162	19.9179075225157	2.52891153917569e-32	3.96449309584375e-27	A	G
MNEc.2.1.34031541.PC	CYP2C92	1.92239526224162	19.9179075225157	2.52891153917569e-32	3.96449309584375e-27	C	T
MNEc.2.1.34157153.PC	CYP2C92	1.92239526224162	19.9179075225157	2.52891153917569e-32	3.96449309584375e-27	G	T
MNEc.2.1.34252133.PC	CYP2C92	1.92239526224162	19.9179075225157	2.52891153917569e-32	3.96449309584375e-27	G	A
MNEc.2.1.34223337.PC	CYP2C92	-1.59490192586017	-19.4620888966726	1.1413714872011e-31	1.75262244194908e-26	G	A
MNEc.2.15.17591640.PC	THNSL2	1.74055845597293	19.4605075457485	1.14740133555779e-31	1.75262244194908e-26	A	G
MNEc.2.1.34203683.PC	CYP2C92	1.58051915447536	18.5522737511435	2.48107450112387e-30	3.74179796226299e-25	T	C
MNEc.2.4.27774964.PC	PCLO	1.38862966259403	18.1494658074778	1.00026040086538e-29	1.47128117129882e-24	C	T
MNEc.2.4.27838942.PC	PCLO	1.38862966259403	18.1494658074778	1.00026040086538e-29	1.47128117129882e-24	A	G
MNEc.2.15.51715555.PC	EPCAM	1.73076477682777	18.0460273223878	1.43532392834344e-29	2.03581476147202e-24	G	A
MNEc.2.15.51719787.PC	EPCAM	-1.73076477682777	-18.0460273223878	1.43532392834352e-29	2.03581476147202e-24	T	G
MNEc.2.15.51721893.PC	EPCAM	-1.73076477682777	-18.0460273223878	1.43532392834352e-29	2.03581476147202e-24	C	T
MNEc.2.1.33917424.PC	CYP2C92	-1.57033763507629	-17.8811683137379	2.55898934464291e-29	3.58688267931122e-24	G	T
MNEc.2.10.24080540.PC	KIR-ILTA	2.05735513535239	17.6222714935748	6.38715879850119e-29	8.84864725511776e-24	C	A
MNEc.2.1.33813423.PC	CYP2C92	-1.52280929486308	-17.6143938653441	6.56825792285311e-29	8.99494611078169e-24	A	G
MNEc.2.20.4674272.PC	LOC102150724	-1.37431627900148	-17.56868078786	7.72638996584558e-29	1.03431836865534e-23	A	G
MNEc.2.20.4704065.PC	LOC102150724	-1.37431627900148	-17.56868078786	7.72638996584558e-29	1.03431836865534e-23	C	T
MNEc.2.8.55648948.PC	ZNF397	0.671617068813276	17.5458419624199	8.38019197820309e-29	1.08525991066419e-23	T	G
MNEc.2.8.55658212.PC	ZNF397	0.671617068813276	17.5458419624199	8.38019197820309e-29	1.08525991066419e-23	G	A
MNEc.2.8.55672237.PC	ZNF397	0.671617068813276	17.5458419624199	8.38019197820309e-29	1.08525991066419e-23	C	T
MNEc.2.1.33946130.PC	CYP2C92	1.79086559040534	17.3677424130259	1.58234244998479e-28	1.98446979929402e-23	C	T
MNEc.2.1.33953141.PC	CYP2C92	1.79086559040534	17.3677424130259	1.58234244998479e-28	1.98446979929402e-23	G	A
MNEc.2.1.33978186.PC	CYP2C92	-1.79086559040533	-17.3677424130259	1.58234244998485e-28	1.98446979929402e-23	T	C
MNEc.2.25.38465188.PC	LOC100147680	0.628528890938622	17.3582574128537	1.63700178386542e-28	1.99017239065951e-23	G	C
MNEc.2.25.38508248.PC	LOC100147680	0.628528890938622	17.3582574128537	1.63700178386542e-28	1.99017239065951e-23	G	A
MNEc.2.25.38508913.PC	LOC100147680	0.628528890938622	17.3582574128537	1.63700178386542e-28	1.99017239065951e-23	G	T
MNEc.2.20.31149502.BIEC2-529450	DDX39B	-0.519687540586313	-17.1719502199211	3.19684157243606e-28	3.62743329766054e-23	T	C
MNEc.2.20.31149940.PC	DDX39B	-0.519687540586313	-17.1719502199211	3.19684157243606e-28	3.62743329766054e-23	A	C
MNEc.2.20.31150487.PC	DDX39B	-0.519687540586313	-17.1719502199211	3.19684157243606e-28	3.62743329766054e-23	C	T
MNEc.2.20.31151044.PC	DDX39B	-0.519687540586313	-17.1719502199211	3.19684157243606e-28	3.62743329766054e-23	T	C
MNEc.2.20.31151159.PC	DDX39B	-0.519687540586313	-17.1719502199211	3.19684157243606e-28	3.62743329766054e-23	G	A
MNEc.2.20.31151198.PC	DDX39B	-0.519687540586313	-17.1719502199211	3.19684157243606e-28	3.62743329766054e-23	C	T
MNEc.2.20.31156474.PC	DDX39B	-0.519687540586313	-17.1719502199211	3.19684157243606e-28	3.62743329766054e-23	C	T
MNEc.2.25.38519787.PC	LOC100147680	0.622901444509055	16.9514831854011	7.09729521435554e-28	7.97727612641658e-23	G	A
MNEc.2.1.33931372.PC	CYP2C92	-1.7157748577402	-16.9180408403955	8.01423580633602e-28	8.78470672160917e-23	G	T
MNEc.2.15.17873981.PC	THNSL2	1.87049503736679	16.9172655699117	8.03685522329642e-28	8.78470672160917e-23	T	C
MNEc.2.15.17884755.PC	THNSL2	1.87049503736679	16.9172655699117	8.03685522329642e-28	8.78470672160917e-23	C	T
MNEc.2.1.50396050.PC	RHOBTB1	-1.04170834417228	-16.8411128725592	1.06041850767241e-27	1.10825593995602e-22	C	T
MNEc.2.1.50401206.PC	RHOBTB1	-1.04170834417228	-16.8411128725592	1.06041850767241e-27	1.10825593995602e-22	G	A
MNEc.2.1.50407676.PC	RHOBTB1	-1.04170834417228	-16.8411128725592	1.06041850767241e-27	1.10825593995602e-22	T	C
MNEc.2.1.50453765.BIEC2-22745	RHOBTB1	-1.04170834417228	-16.8411128725592	1.06041850767241e-27	1.10825593995602e-22	G	A
MNEc.2.1.50482954.PC	RHOBTB1	-1.04170834417228	-16.8411128725592	1.06041850767241e-27	1.10825593995602e-22	A	G
MNEc.2.1.34008482.PC	CYP2C92	-1.78200707006271	-16.7897246945748	1.27907195380694e-27	1.30249700875591e-22	G	A
MNEc.2.1.34023021.PC	CYP2C92	-1.78200707006271	-16.7897246945748	1.27907195380694e-27	1.30249700875591e-22	A	G
MNEc.2.1.34033356.PC	CYP2C92	1.78200707006271	16.7897246945747	1.27907195380702e-27	1.30249700875591e-22	C	T
MNEc.2.1.34311146.PC	CYP2C92	-1.77561498889545	-16.681514815543	1.90023289562189e-27	1.88665810687379e-22	G	A
MNEc.2.1.34321262.PC	CYP2C92	-1.77561498889545	-16.681514815543	1.90023289562189e-27	1.88665810687379e-22	G	A
MNEc.2.1.34325964.PC	CYP2C92	-1.77561498889545	-16.681514815543	1.90023289562189e-27	1.88665810687379e-22	T	G
MNEc.2.11.21800988.PC	KRT23	-0.76265195856109	-16.6297348550746	2.29770291471346e-27	2.22564751172339e-22	T	G
MNEc.2.11.21836632.PC	KRT23	-0.76265195856109	-16.6297348550746	2.29770291471346e-27	2.22564751172339e-22	G	A
MNEc.2.11.21838537.PC	KRT23	-0.76265195856109	-16.6297348550746	2.29770291471346e-27	2.22564751172339e-22	C	T
MNEc.2.15.17458182.PC	THNSL2	1.71187453743613	16.5298642686228	3.31743574097276e-27	3.06394121804483e-22	T	C
MNEc.2.15.17480795.PC	THNSL2	1.71187453743613	16.5298642686228	3.31743574097276e-27	3.06394121804483e-22	G	A
MNEc.2.15.17520526.PC	THNSL2	1.71187453743613	16.5298642686228	3.31743574097276e-27	3.06394121804483e-22	A	G
MNEc.2.15.17536362.PC	THNSL2	1.71187453743613	16.5298642686228	3.31743574097276e-27	3.06394121804483e-22	G	A
MNEc.2.15.17544984.PC	THNSL2	1.71187453743613	16.5298642686228	3.31743574097276e-27	3.06394121804483e-22	C	T
MNEc.2.15.17551800.PC	THNSL2	1.71187453743613	16.5298642686228	3.31743574097276e-27	3.06394121804483e-22	C	T
MNEc.2.10.12532284.PC	LOC100630516	-1.81912458044846	-16.384512339527	5.67444056824984e-27	5.20052656932961e-22	T	G
MNEc.2.4.27697289.PC	PCLO	-1.35068363724838	-16.3531924125139	6.37244530875987e-27	5.70850119030263e-22	C	T
MNEc.2.4.27717117.PC	PCLO	-1.35068363724838	-16.3531924125139	6.37244530875987e-27	5.70850119030263e-22	G	A
MNEc.2.4.27736943.PC	PCLO	-1.35068363724838	-16.3531924125139	6.37244530875987e-27	5.70850119030263e-22	C	T
MNEc.2.25.908910.PC	CA9	-0.42391886723184	-16.2938967540075	7.94034736662291e-27	6.85532479141096e-22	A	G
MNEc.2.25.935229.PC	CA9	-0.42391886723184	-16.2938967540075	7.94034736662291e-27	6.85532479141096e-22	G	T
MNEc.2.25.969231.PC	CA9	-0.42391886723184	-16.2938967540075	7.94034736662291e-27	6.85532479141096e-22	C	T
MNEc.2.25.1000083.PC	CA9	-0.42391886723184	-16.2938967540075	7.94034736662291e-27	6.85532479141096e-22	T	C
MNEc.2.25.1010956.PC	CA9	-0.42391886723184	-16.2938967540075	7.94034736662291e-27	6.85532479141096e-22	C	A
MNEc.2.4.27465009.PC	PCLO	1.30733478854846	16.2518316024421	9.28386638058038e-27	7.62831290493029e-22	G	A
MNEc.2.4.27479378.PC	PCLO	1.30733478854846	16.2518316024421	9.28386638058038e-27	7.62831290493029e-22	A	G
MNEc.2.4.27499816.PC	PCLO	-1.30733478854846	-16.2518316024421	9.28386638058038e-27	7.62831290493029e-22	T	G
MNEc.2.4.27569116.TBIEC2-901646	PCLO	1.30733478854846	16.2518316024421	9.28386638058038e-27	7.62831290493029e-22	T	C
MNEc.2.4.27571244.PC	PCLO	-1.30733478854846	-16.2518316024421	9.28386638058038e-27	7.62831290493029e-22	T	C
MNEc.2.4.27615654.PC	PCLO	-1.30733478854846	-16.2518316024421	9.28386638058038e-27	7.62831290493029e-22	T	G
MNEc.2.4.27633700.PC	PCLO	-1.30733478854846	-16.2518316024421	9.28386638058038e-27	7.62831290493029e-22	C	T
MNEc.2.10.17526122.PC	KPTN	-0.483467899519796	-16.237494758752	9.79240588828484e-27	7.93669501120033e-22	T	C
MNEc.2.10.17540689.PC	KPTN	-0.483467899519796	-16.237494758752	9.79240588828484e-27	7.93669501120033e-22	T	C
MNEc.2.1.33937574.PC	CYP2C92	1.6963064430109	16.1837063182551	1.19641716169445e-26	9.63138045888318e-22	T	C
MNEc.2.20.31151862.PC	DDX39B	-0.503542847022614	-16.103432330605	1.61438351104406e-26	1.29088651718419e-21	A	G
MNEc.2.15.8238597.BIEC2-285236	LOC106781720	-0.422446158888163	-16.0921941792275	1.68365064894646e-26	1.3197024233867e-21	T	C
MNEc.2.15.8251696.PC	LOC106781720	-0.422446158888163	-16.0921941792275	1.68365064894646e-26	1.3197024233867e-21	T	C
MNEc.2.15.8236639.PC	LOC106781720	0.422446158888162	16.0921941792275	1.68365064894656e-26	1.3197024233867e-21	C	A
MNEc.2.15.8234658.PC	LOC106781720	-0.413792303496126	-16.0126133770374	2.26804118607445e-26	1.76614813086387e-21	C	A
MNEc.2.1.23092.PC	ZNF717	0.44193177735768	15.9906416030897	2.46285332411189e-26	1.88096870436751e-21	C	A
MNEc.2.1.64405.PC	ZNF717	0.44193177735768	15.9906416030897	2.46285332411189e-26	1.88096870436751e-21	T	G
MNEc.2.1.74351.PC	ZNF717	0.44193177735768	15.9906416030897	2.46285332411189e-26	1.88096870436751e-21	C	T
MNEc.2.1.33836710.PC	CYP2C92	1.83058153180444	15.9710737284331	2.65053200574755e-26	2.01141192438076e-21	T	C
MNEc.2.1.50498931.PC	RHOBTB1	-1.06286065578453	-15.9679984691727	2.68131269146712e-26	2.02189220045123e-21	G	A
MNEc.2.20.31127591.PC	DDX39B	-0.507747583070369	-15.9104952670532	3.32817447873145e-26	2.41785280412123e-21	A	G
MNEc.2.20.31127907.PC	DDX39B	-0.507747583070369	-15.9104952670532	3.32817447873145e-26	2.41785280412123e-21	T	C
MNEc.2.20.31128385.PC	DDX39B	-0.507747583070369	-15.9104952670532	3.32817447873145e-26	2.41785280412123e-21	A	C
MNEc.2.20.31133153.PC	DDX39B	-0.507747583070369	-15.9104952670532	3.32817447873145e-26	2.41785280412123e-21	G	A
MNEc.2.20.31137180.PC	DDX39B	-0.507747583070369	-15.9104952670532	3.32817447873145e-26	2.41785280412123e-21	G	A
MNEc.2.20.31141545.PC	DDX39B	-0.507747583070369	-15.9104952670532	3.32817447873145e-26	2.41785280412123e-21	C	T
MNEc.2.1.33886366.PC	CYP2C92	-1.85767976144692	-15.7913726124406	5.21460848700881e-26	3.76535027463981e-21	C	A
MNEc.2.25.16282427.PC	KIAA0368	0.451049583000065	15.7485126843288	6.13167507240773e-26	4.34847994186372e-21	A	C
MNEc.2.25.16368351.PC	KIAA0368	0.451049583000065	15.7485126843288	6.13167507240773e-26	4.34847994186372e-21	T	C
MNEc.2.25.16635774.PC	KIAA0368	0.451049583000065	15.7485126843288	6.13167507240773e-26	4.34847994186372e-21	C	T
MNEc.2.20.29178658.PC	LOC100056231	2.14456187499824	15.7419436963423	6.28595872202991e-26	4.43151721023154e-21	T	A
MNEc.2.25.38652580.PC	LOC100147680	0.612036305911291	15.6865315949511	7.75362135764385e-26	5.24879415345694e-21	T	C
MNEc.2.25.38658243.PC	LOC100147680	0.612036305911291	15.6865315949511	7.75362135764385e-26	5.24879415345694e-21	G	A
MNEc.2.25.38665461.PC	LOC100147680	0.612036305911291	15.6865315949511	7.75362135764385e-26	5.24879415345694e-21	T	C
MNEc.2.25.38670635.PC	LOC100147680	0.612036305911291	15.6865315949511	7.75362135764385e-26	5.24879415345694e-21	G	A
MNEc.2.25.38705680.PC	LOC100147680	0.612036305911291	15.6865315949511	7.75362135764385e-26	5.24879415345694e-21	A	G
MNEc.2.25.38728608.PC	LOC100147680	0.612036305911291	15.6865315949511	7.75362135764385e-26	5.24879415345694e-21	A	C
MNEc.2.25.38745814.PC	LOC100147680	0.612036305911291	15.6865315949511	7.75362135764385e-26	5.24879415345694e-21	G	A
MNEc.2.4.27313696.PC	PCLO	1.25932777432287	15.67579115828	8.07585257488641e-26	5.37530326461797e-21	C	T
MNEc.2.4.27316693.PC	PCLO	1.25932777432287	15.67579115828	8.07585257488641e-26	5.37530326461797e-21	G	A
MNEc.2.4.27342975.PC	PCLO	-1.25932777432286	-15.67579115828	8.07585257488699e-26	5.37530326461797e-21	A	C
MNEc.2.1.34183329.PC	CYP2C92	-1.68227974473963	-15.6236841386781	9.84172978326798e-26	6.42942939223772e-21	T	C
MNEc.2.1.34192193.PC	CYP2C92	-1.68227974473963	-15.6236841386781	9.84172978326798e-26	6.42942939223772e-21	T	G
MNEc.2.14.35101498.BIEC2-255131	PCDH12	-0.456075707273479	-15.6185038864846	1.0037319660291e-25	6.42942939223772e-21	C	T
MNEc.2.14.35101570.BIEC2-255132	PCDH12	-0.456075707273479	-15.6185038864846	1.0037319660291e-25	6.42942939223772e-21	T	C
MNEc.2.14.35103675.BIEC2-255151	PCDH12	-0.456075707273479	-15.6185038864846	1.0037319660291e-25	6.42942939223772e-21	C	T
MNEc.2.14.35098731.PC	PCDH12	0.456075707273478	15.6185038864846	1.00373196602917e-25	6.42942939223772e-21	G	A
MNEc.2.14.35101258.PC	PCDH12	0.456075707273478	15.6185038864846	1.00373196602917e-25	6.42942939223772e-21	C	T
MNEc.2.20.4573482.BIEC2-513805	LOC102150724	-1.34820736866999	-15.3241572917115	3.08792016257235e-25	1.96739732593217e-20	G	A
MNEc.2.20.31127689.PC	DDX39B	-0.507900610262099	-15.290931527807	3.5079882087345e-25	2.22314554338405e-20	T	C
MNEc.2.20.29178269.PC	LOC100056231	2.14704423247386	15.2672432117405	3.84226447072996e-25	2.42210558343948e-20	C	T
MNEc.2.20.31123992.PC	DDX39B	-0.49989926088201	-15.2326877421267	4.38840158963205e-25	2.75182228154281e-20	C	T
MNEc.2.25.38621588.PC	LOC100147680	0.604724829364017	15.1526587500655	5.97359044012657e-25	3.70682287713744e-20	G	A
MNEc.2.25.38629134.PC	LOC100147680	0.604724829364017	15.1526587500655	5.97359044012657e-25	3.70682287713744e-20	A	G
MNEc.2.20.4625219.PC	LOC102150724	-1.3490432040865	-15.1367447959488	6.35199090462283e-25	3.92121069612307e-20	C	T
MNEc.2.23.6149579.PC	LOC106782482	-0.834078899987019	-15.0511727909961	8.84266968292537e-25	5.43061847095545e-20	G	A
MNEc.2.10.23380085.PC	KIR-ILTA	1.69320243880344	15.026478240968	9.73017114333007e-25	5.8846667410507e-20	A	G
MNEc.2.10.23390518.PC	KIR-ILTA	1.69320243880344	15.026478240968	9.73017114333007e-25	5.8846667410507e-20	G	T
MNEc.2.10.23400949.PC	KIR-ILTA	1.69320243880344	15.026478240968	9.73017114333007e-25	5.8846667410507e-20	T	C
MNEc.2.5.35688379.PC	LOC102148180	-0.79355915007044	-14.8555695957433	1.89025783965529e-24	1.1374268546747e-19	C	T
MNEc.2.25.998545.PC	CA9	-0.415206999194941	-14.7053288746085	3.39924116042218e-24	2.03515045108487e-19	G	T
MNEc.2.10.17526800.PC	KPTN	0.464061360365781	14.6891280567812	3.62192033258438e-24	2.1362650925991e-19	G	A
MNEc.2.10.17530017.PC	KPTN	0.464061360365781	14.6891280567812	3.62192033258438e-24	2.1362650925991e-19	A	G
MNEc.2.10.17530182.PC	KPTN	0.464061360365781	14.6891280567812	3.62192033258438e-24	2.1362650925991e-19	T	C
MNEc.2.20.31131020.PC	DDX39B	-0.507417797770634	-14.6300635355736	4.56591883551529e-24	2.6797838735965e-19	C	A
MNEc.2.23.4057122.PC	LOC106782456	0.407321423283093	14.6044110460448	5.04981581040547e-24	2.94925952277052e-19	G	A
MNEc.2.13.39831698.PC	FLYWCH1	0.661079332138026	14.5903903211164	5.33582579313968e-24	3.10109735861264e-19	A	G
MNEc.2.25.38498446.PC	LOC100147680	0.595674313467267	14.4662155339106	8.70117357499116e-24	5.00812438624047e-19	A	G
MNEc.2.25.38501420.PC	LOC100147680	0.595674313467267	14.4662155339106	8.70117357499116e-24	5.00812438624047e-19	A	G
MNEc.2.4.40235854.PC	SDHAF3	-0.395816874195648	-14.4344963396636	9.86197155914789e-24	5.46503447431938e-19	A	G
MNEc.2.4.40236717.BIEC2-859969	SDHAF3	-0.395816874195648	-14.4344963396636	9.86197155914789e-24	5.46503447431938e-19	C	T
MNEc.2.4.40295221.PC	SDHAF3	-0.395816874195648	-14.4344963396636	9.86197155914789e-24	5.46503447431938e-19	C	T
MNEc.2.4.40329154.PC	SDHAF3	-0.395816874195648	-14.4344963396636	9.86197155914789e-24	5.46503447431938e-19	A	G
MNEc.2.4.40346964.PC	SDHAF3	-0.395816874195648	-14.4344963396636	9.86197155914789e-24	5.46503447431938e-19	G	A
MNEc.2.4.40363051.PC	SDHAF3	-0.395816874195648	-14.4344963396636	9.86197155914789e-24	5.46503447431938e-19	A	G
MNEc.2.4.40370825.PC	SDHAF3	-0.395816874195648	-14.4344963396636	9.86197155914789e-24	5.46503447431938e-19	T	G
MNEc.2.4.40396694.PC	SDHAF3	-0.395816874195648	-14.4344963396636	9.86197155914789e-24	5.46503447431938e-19	G	A
MNEc.2.15.17424310.PC	THNSL2	1.48814872844691	14.4100240745173	1.08633051764566e-23	5.99205580005682e-19	C	T
MNEc.2.25.331965.PC	CA9	-0.416672512864748	-14.4000003181716	1.13024827416585e-23	6.2055708556163e-19	T	C
MNEc.2.X.3809255.PC	PUDP	-0.480273999989603	-14.2969836883104	1.69975197964289e-23	9.28959289782558e-19	A	C
MNEc.2.15.17565825.PC	THNSL2	1.62596130371163	14.2905097222636	1.74398103115895e-23	9.36725161014625e-19	A	G
MNEc.2.15.17566109.PC	THNSL2	1.62596130371163	14.2905097222636	1.74398103115895e-23	9.36725161014625e-19	A	G
MNEc.2.23.40827386.PC	LOC100065392	0.596179320433408	14.2880433110037	1.76113474019423e-23	9.36725161014625e-19	A	G
MNEc.2.23.40827506.PC	LOC100065392	0.596179320433408	14.2880433110037	1.76113474019423e-23	9.36725161014625e-19	T	C
MNEc.2.23.40828381.PC	LOC100065392	0.596179320433408	14.2880433110037	1.76113474019423e-23	9.36725161014625e-19	C	T
MNEc.2.23.40833271.PC	LOC100065392	0.596179320433408	14.2880433110037	1.76113474019423e-23	9.36725161014625e-19	C	A
MNEc.2.10.17526347.PC	KPTN	-0.463300036477007	-14.2563534444689	1.99728225139543e-23	1.05760755536641e-18	C	T
MNEc.2.20.30521461.PC	LOC100146287	0.584031249979468	14.2163842536463	2.34121981053243e-23	1.23424498487306e-18	A	T
MNEc.2.20.30510410.BIEC2-555109	LOC100146287	0.584848267230217	14.1843333543382	2.65973443630853e-23	1.38379072057423e-18	T	C
MNEc.2.20.30538059.PC	LOC100146287	0.584848267230217	14.1843333543382	2.65973443630853e-23	1.38379072057423e-18	A	G
MNEc.2.20.30553486.PC	LOC100146287	0.584848267230217	14.1843333543382	2.65973443630853e-23	1.38379072057423e-18	G	A
MNEc.2.20.29187692.PC	LOC100056231	2.07078549086597	14.1752240624041	2.75799124819584e-23	1.42867244254776e-18	A	G
MNEc.2.23.40819959.PC	LOC100065392	0.585111571652843	14.1528880496106	3.01468904616804e-23	1.55488460326986e-18	A	G
MNEc.2.1.120521.PC	ZNF717	0.437347651986682	14.1326843023376	3.26757936561532e-23	1.678053411477e-18	A	G
MNEc.2.X.9472474.PC	OFD1	0.594884122076126	14.1313806029756	3.28461387961319e-23	1.67956193264071e-18	T	G
MNEc.2.23.40790286.PC	LOC100065392	0.60306350361423	14.1179643071155	3.46520181196644e-23	1.75682414120283e-18	C	T
MNEc.2.23.40824626.PC	LOC100065392	0.60306350361423	14.1179643071155	3.46520181196644e-23	1.75682414120283e-18	C	A
MNEc.2.1.33870086.PC	CYP2C92	-1.77011875504855	-14.1167241270404	3.48239224948609e-23	1.75805842873923e-18	A	G
MNEc.2.22.46146186.PC	FAM217B	-0.575595956026155	-14.1004608351013	3.71594063511965e-23	1.78519107300364e-18	C	T
MNEc.2.22.46157771.PC	FAM217B	-0.575595956026155	-14.1004608351013	3.71594063511965e-23	1.78519107300364e-18	G	A
MNEc.2.22.46167817.PC	FAM217B	-0.575595956026155	-14.1004608351013	3.71594063511965e-23	1.78519107300364e-18	T	C
MNEc.2.22.46200210.PC	FAM217B	-0.575595956026155	-14.1004608351013	3.71594063511965e-23	1.78519107300364e-18	G	A
MNEc.2.22.46215627.PC	FAM217B	-0.575595956026155	-14.1004608351013	3.71594063511965e-23	1.78519107300364e-18	G	A
MNEc.2.22.46218112.PC	FAM217B	-0.575595956026155	-14.1004608351013	3.71594063511965e-23	1.78519107300364e-18	A	G
MNEc.2.22.46225104.PC	FAM217B	-0.575595956026155	-14.1004608351013	3.71594063511965e-23	1.78519107300364e-18	T	C
MNEc.2.22.46231600.BIEC2-600796	FAM217B	-0.575595956026155	-14.1004608351013	3.71594063511965e-23	1.78519107300364e-18	T	G
MNEc.2.22.46232133.PC	FAM217B	-0.575595956026155	-14.1004608351013	3.71594063511965e-23	1.78519107300364e-18	A	G
MNEc.2.22.46244203.PC	FAM217B	-0.575595956026155	-14.1004608351013	3.71594063511965e-23	1.78519107300364e-18	C	T
MNEc.2.22.46306361.PC	FAM217B	-0.575595956026155	-14.1004608351013	3.71594063511965e-23	1.78519107300364e-18	G	A
MNEc.2.22.46310546.PC	FAM217B	-0.575595956026155	-14.1004608351013	3.71594063511965e-23	1.78519107300364e-18	T	C
MNEc.2.20.29181610.PC	LOC100056231	2.05303548812939	14.0967227199225	3.77181630170377e-23	1.78880417695874e-18	C	T
MNEc.2.5.81516080.PC	ADGRL2	1.02080684081943	14.092003183275	3.84357310286557e-23	1.78880417695874e-18	T	C
MNEc.2.5.81558457.PC	ADGRL2	1.02080684081943	14.092003183275	3.84357310286557e-23	1.78880417695874e-18	G	T
MNEc.2.5.81590163.PC	ADGRL2	1.02080684081943	14.092003183275	3.84357310286557e-23	1.78880417695874e-18	A	G
MNEc.2.5.81607097.PC	ADGRL2	1.02080684081943	14.092003183275	3.84357310286557e-23	1.78880417695874e-18	C	T
MNEc.2.5.81638454.PC	ADGRL2	1.02080684081943	14.092003183275	3.84357310286557e-23	1.78880417695874e-18	T	C
MNEc.2.5.81665303.PC	ADGRL2	1.02080684081943	14.092003183275	3.84357310286557e-23	1.78880417695874e-18	T	G
MNEc.2.5.81690482.PC	ADGRL2	1.02080684081943	14.092003183275	3.84357310286557e-23	1.78880417695874e-18	A	G
MNEc.2.1.78610.PC	ZNF717	0.423674549288147	14.0770581177712	4.08000701575388e-23	1.89145235749498e-18	T	C
MNEc.2.22.20697534.PC	LOC100067561	1.20449243679178	14.066939176888	4.2483625028357e-23	1.94677535224896e-18	G	A
MNEc.2.22.20697648.PC	LOC100067561	1.20449243679178	14.066939176888	4.2483625028357e-23	1.94677535224896e-18	C	T
MNEc.2.22.20702563.PC	LOC100067561	1.20449243679178	14.066939176888	4.2483625028357e-23	1.94677535224896e-18	A	G
MNEc.2.4.27682684.BIEC2-857293	PCLO	-1.2676797895385	-14.0612240778916	4.34652487224759e-23	1.97655315352281e-18	T	C
MNEc.2.4.27689144.PC	PCLO	-1.2676797895385	-14.0612240778916	4.34652487224759e-23	1.97655315352281e-18	T	C
MNEc.2.14.35109523.PC	PCDH12	0.445094622167677	14.0587714177899	4.38934976023144e-23	1.98090606494627e-18	A	C
MNEc.2.14.35109673.PC	PCDH12	0.445094622167677	14.0587714177899	4.38934976023144e-23	1.98090606494627e-18	A	G
MNEc.2.23.40829131.PC	LOC100065392	0.603123675225085	14.0253713978106	5.01670038824384e-23	2.25548483087335e-18	A	G
MNEc.2.20.4634802.PC	LOC102150724	-1.32661503345387	-14.0098940216698	5.3373301844861e-23	2.39061727758527e-18	G	A
MNEc.2.1.33734957.PC	CYP2C92	-1.69499085871557	-13.9599480205368	6.51988144463283e-23	2.90935058047763e-18	G	A
MNEc.2.10.17579298.PC	KPTN	-0.473599278980118	-13.951693853398	6.7393291260749e-23	2.99605300461067e-18	A	G
MNEc.2.1.49714852.PC	RHOBTB1	-0.993503599438996	-13.933938538817	7.23694357260752e-23	3.1699608780709e-18	G	A
MNEc.2.1.49756069.PC	RHOBTB1	-0.993503599438996	-13.933938538817	7.23694357260752e-23	3.1699608780709e-18	C	A
MNEc.2.1.49835233.PC	RHOBTB1	-0.993503599438996	-13.933938538817	7.23694357260752e-23	3.1699608780709e-18	A	G
MNEc.2.1.49869677.PC	RHOBTB1	-0.993503599438996	-13.933938538817	7.23694357260752e-23	3.1699608780709e-18	T	C
MNEc.2.25.16384181.PC	KIAA0368	0.412490183126666	13.9195896052632	7.66603308732035e-23	3.309247331936e-18	C	T
MNEc.2.25.16404391.PC	KIAA0368	0.412490183126666	13.9195896052632	7.66603308732035e-23	3.309247331936e-18	C	T
MNEc.2.25.16416007.PC	KIAA0368	0.412490183126666	13.9195896052632	7.66603308732035e-23	3.309247331936e-18	G	T
MNEc.2.25.16426231.PC	KIAA0368	0.412490183126666	13.9195896052632	7.66603308732035e-23	3.309247331936e-18	T	G
MNEc.2.20.30486139.PC	LOC100146287	0.584855134712462	13.914746584216	7.81657330642974e-23	3.33794996166535e-18	A	G
MNEc.2.20.30561591.PC	LOC100146287	0.584855134712462	13.914746584216	7.81657330642974e-23	3.33794996166535e-18	A	G
MNEc.2.20.30564559.PC	LOC100146287	0.584855134712462	13.914746584216	7.81657330642974e-23	3.33794996166535e-18	T	C
MNEc.2.4.27491755.PC	PCLO	-1.25454684574895	-13.9040101103499	8.16101626628559e-23	3.44796425801432e-18	A	G
MNEc.2.4.27523064.PC	PCLO	-1.25454684574895	-13.9040101103499	8.16101626628559e-23	3.44796425801432e-18	T	C
MNEc.2.4.27521894.PC	PCLO	1.25454684574895	13.9040101103499	8.16101626628594e-23	3.44796425801432e-18	C	T
MNEc.2.1.33869513.PC	CYP2C92	-1.85554023961662	-13.9019452452277	8.2289940585423e-23	3.46439922921693e-18	C	T
MNEc.2.6.38584945.PC	YBX3	1.12242394394459	13.8801020207644	8.98400904831313e-23	3.76894205648208e-18	C	A
MNEc.2.20.4576273.PC	LOC102150724	-1.32274437811411	-13.8677190955649	9.4426504389652e-23	3.9474503178492e-18	G	T
MNEc.2.23.5991276.PC	LOC106782482	-0.87398779654875	-13.8453671770409	1.03311150134694e-22	4.20094693949156e-18	G	A
MNEc.2.23.6100092.PC	LOC106782482	-0.87398779654875	-13.8453671770409	1.03311150134694e-22	4.20094693949156e-18	A	G
MNEc.2.23.6107666.PC	LOC106782482	-0.87398779654875	-13.8453671770409	1.03311150134694e-22	4.20094693949156e-18	T	G
MNEc.2.23.6125112.PC	LOC106782482	-0.87398779654875	-13.8453671770409	1.03311150134694e-22	4.20094693949156e-18	A	G
MNEc.2.23.6197285.PC	LOC106782482	-0.87398779654875	-13.8453671770409	1.03311150134694e-22	4.20094693949156e-18	A	C
MNEc.2.23.6198698.PC	LOC106782482	-0.87398779654875	-13.8453671770409	1.03311150134694e-22	4.20094693949156e-18	T	C
MNEc.2.23.6202186.PC	LOC106782482	-0.87398779654875	-13.8453671770409	1.03311150134694e-22	4.20094693949156e-18	C	A
MNEc.2.23.6401466.PC	LOC106782482	-0.87398779654875	-13.8453671770409	1.03311150134694e-22	4.20094693949156e-18	G	A
MNEc.2.12.389394.PC	TCP11L1	2.43787580728592	13.8141809633939	1.17133530932057e-22	4.60581220873113e-18	C	T
MNEc.2.12.444121.PC	TCP11L1	2.43787580728592	13.8141809633939	1.17133530932057e-22	4.60581220873113e-18	A	C
MNEc.2.12.504152.PC	TCP11L1	2.43787580728592	13.8141809633939	1.17133530932057e-22	4.60581220873113e-18	T	C
MNEc.2.12.534898.PC	TCP11L1	2.43787580728592	13.8141809633939	1.17133530932057e-22	4.60581220873113e-18	T	C
MNEc.2.12.780893.PC	TCP11L1	2.43787580728592	13.8141809633939	1.17133530932057e-22	4.60581220873113e-18	C	T
MNEc.2.12.795640.PC	TCP11L1	2.43787580728592	13.8141809633939	1.17133530932057e-22	4.60581220873113e-18	G	A
MNEc.2.12.809305.PC	TCP11L1	2.43787580728592	13.8141809633939	1.17133530932057e-22	4.60581220873113e-18	C	T
MNEc.2.12.811272.PC	TCP11L1	2.43787580728592	13.8141809633939	1.17133530932057e-22	4.60581220873113e-18	C	T
MNEc.2.12.838244.PC	TCP11L1	2.43787580728592	13.8141809633939	1.17133530932057e-22	4.60581220873113e-18	A	G
MNEc.2.12.858508.PC	TCP11L1	2.43787580728592	13.8141809633939	1.17133530932057e-22	4.60581220873113e-18	G	A
MNEc.2.11.37650090.PC	LOC100071627	0.382697986672534	13.7999978258544	1.24022422787379e-22	4.7975235430362e-18	G	T
MNEc.2.11.37696549.BIEC2-150821	LOC100071627	0.382697986672534	13.7999978258544	1.24022422787379e-22	4.7975235430362e-18	C	T
MNEc.2.11.37726800.PC	LOC100071627	0.382697986672534	13.7999978258544	1.24022422787379e-22	4.7975235430362e-18	A	G
MNEc.2.11.37677874.PC	LOC100071627	-0.382697986672534	-13.7999978258544	1.24022422787383e-22	4.7975235430362e-18	G	A
MNEc.2.11.37735285.PC	LOC100071627	-0.382697986672534	-13.7999978258544	1.24022422787383e-22	4.7975235430362e-18	A	G
MNEc.2.4.40283637.PC	SDHAF3	-0.39044050468896	-13.7977884987767	1.25131682077422e-22	4.82476786887696e-18	C	T
MNEc.2.X.9423871.PC	OFD1	0.606547242229355	13.7724070526323	1.38615711644315e-22	5.32743776726153e-18	C	T
MNEc.2.20.31162326.PC	DDX39B	-0.526221363818449	-13.7574242594709	1.47253321885804e-22	5.6412108411929e-18	C	T
MNEc.2.22.46344520.PC	FAM217B	-0.572935202742891	-13.7216985705149	1.70103145284253e-22	6.49569119000495e-18	C	T
MNEc.2.23.4053945.PC	LOC106782456	0.40497001409532	13.6977515515237	1.87388836272316e-22	7.13291414465925e-18	C	T
MNEc.2.25.516496.PC	CA9	-0.409290382939048	-13.6834415195079	1.98552454200793e-22	7.53378516329029e-18	A	G
MNEc.2.23.6175290.PC	LOC106782482	-0.921248115727191	-13.6234519308349	2.53134162905162e-22	9.57431755157746e-18	C	T
MNEc.2.25.38764236.PC	LOC100147680	0.587220430880365	13.6150964657454	2.61852687456283e-22	9.87273711342788e-18	C	T
MNEc.2.4.28430504.PC	PCLO	-1.25577812445843	-13.6105497183896	2.66723482337953e-22	1.00246590458423e-17	G	A
MNEc.2.X.4641584.PC	PUDP	-0.452607303295545	-13.5846749314771	2.96232828575077e-22	1.10987402002243e-17	C	T
MNEc.2.13.39907652.PC	FLYWCH1	0.695080895748912	13.5802840487457	3.01557551782331e-22	1.11493063219322e-17	G	A
MNEc.2.13.39928488.PC	FLYWCH1	0.695080895748912	13.5802840487457	3.01557551782331e-22	1.11493063219322e-17	T	C
MNEc.2.13.39934561.PC	FLYWCH1	0.695080895748912	13.5802840487457	3.01557551782331e-22	1.11493063219322e-17	G	A
MNEc.2.13.39942621.PC	FLYWCH1	0.695080895748912	13.5802840487457	3.01557551782331e-22	1.11493063219322e-17	A	G
MNEc.2.24.36759860.PC	DDX24	0.444371110673019	13.5797094593873	3.02261442008356e-22	1.11493063219322e-17	T	C
MNEc.2.16.670706.PC	LOC106781775	0.622008189687158	13.5606822001076	3.26529661581511e-22	1.20072968633921e-17	A	C
MNEc.2.25.18314663.PC	POLE3	0.336042097028174	13.5544989451239	3.34831447204461e-22	1.2274689048129e-17	G	T
MNEc.2.20.31153119.BIEC2-529455	DDX39B	-0.411239758187359	-13.4833419233707	4.47150066962875e-22	1.63419290308715e-17	G	A
MNEc.2.1.34613238.PC	CYP2C92	1.62150303020345	13.4593507250839	4.93027244225506e-22	1.79634928752136e-17	T	C
MNEc.2.1.33693721.PC	CYP2C92	-1.46534703834041	-13.4491270389218	5.13991917976046e-22	1.86134986581897e-17	C	T
MNEc.2.1.33678331.PC	CYP2C92	1.46534703834041	13.4491270389217	5.13991917976075e-22	1.86134986581897e-17	G	A
MNEc.2.26.39988163.PC	LOC100056049	0.92417110118662	13.4257429029248	5.65383532832195e-22	2.04125299716191e-17	T	C
MNEc.2.7.30745779.PC	SCN3B	1.37230968989918	13.4201115907023	5.78514465124051e-22	2.07607844245959e-17	A	G
MNEc.2.7.30749223.PC	SCN3B	1.37230968989918	13.4201115907023	5.78514465124051e-22	2.07607844245959e-17	G	A
MNEc.2.X.10338363.PC	OFD1	1.07424543381976	13.4043319395673	6.16969178965924e-22	2.20742956898626e-17	A	C
MNEc.2.11.37630946.PC	LOC100071627	-0.379617604032071	-13.3988672137451	6.30878626610561e-22	2.25043755959896e-17	A	G
MNEc.2.4.27746376.PC	PCLO	1.3064251573157	13.3727271395759	7.01911951222596e-22	2.48261135642163e-17	G	A
MNEc.2.1.49546941.PC	RHOBTB1	-0.9527144084448	-13.3718952817237	7.04300210017404e-22	2.48261135642163e-17	C	T
MNEc.2.1.49655200.PC	RHOBTB1	-0.9527144084448	-13.3718952817237	7.04300210017404e-22	2.48261135642163e-17	T	C
MNEc.2.1.49671249.PC	RHOBTB1	-0.9527144084448	-13.3718952817237	7.04300210017404e-22	2.48261135642163e-17	A	G
MNEc.2.25.16676389.PC	KIAA0368	0.431338138747653	13.3541678416203	7.57187941163773e-22	2.66116382233304e-17	A	G
MNEc.2.X.9439542.PC	OFD1	0.59060012073227	13.3383839372575	8.0763687988355e-22	2.83011996678664e-17	T	G
MNEc.2.13.17696929.PC	CRCP	0.250656848662287	13.3191820158188	8.73600038261109e-22	3.03449303086104e-17	T	C
MNEc.2.13.17698199.BIEC2-214126	CRCP	0.250656848662287	13.3191820158188	8.73600038261109e-22	3.03449303086104e-17	A	G
MNEc.2.13.17698997.PC	CRCP	0.250656848662287	13.3191820158188	8.73600038261109e-22	3.03449303086104e-17	T	C
MNEc.2.13.17731276.PC	CRCP	0.253428317650802	13.2662571494489	1.08490595957535e-21	3.75751975334871e-17	A	G
MNEc.2.15.17738437.PC	THNSL2	1.69376748402978	13.2645229251241	1.09264072061176e-21	3.77333971639613e-17	G	T
MNEc.2.11.21796578.PC	KRT23	-0.708870067328708	-13.2388704208454	1.21376152394929e-21	4.16746068609538e-17	C	T
MNEc.2.11.21811806.PC	KRT23	-0.708870067328708	-13.2388704208454	1.21376152394929e-21	4.16746068609538e-17	T	G
MNEc.2.5.35295150.PC	LOC102148180	-0.986988457519249	-13.2374226796738	1.2209871096154e-21	4.16824532819859e-17	C	T
MNEc.2.5.35483068.PC	LOC102148180	-0.986988457519249	-13.2374226796738	1.2209871096154e-21	4.16824532819859e-17	G	A
MNEc.2.24.20815289.PC	LOC100057829	0.931733819355519	13.2226788943206	1.29708615185111e-21	4.39029577041075e-17	G	A
MNEc.2.24.20829949.PC	LOC100057829	0.931733819355519	13.2226788943206	1.29708615185111e-21	4.39029577041075e-17	C	T
MNEc.2.24.20841319.PC	LOC100057829	0.931733819355519	13.2226788943206	1.29708615185111e-21	4.39029577041075e-17	A	C
MNEc.2.25.16200915.PC	KIAA0368	0.419960507543104	13.2054538088953	1.39206723870996e-21	4.6892113323189e-17	A	G
MNEc.2.4.27507565.PC	PCLO	1.24569608320657	13.2032397267439	1.40477371071142e-21	4.6892113323189e-17	G	T
MNEc.2.5.35762091.PC	LOC102148180	-0.739544960168445	-13.1971209198172	1.4405000284354e-21	4.6892113323189e-17	T	C
MNEc.2.5.35812581.PC	LOC102148180	-0.739544960168445	-13.1971209198172	1.4405000284354e-21	4.6892113323189e-17	C	T
MNEc.2.5.35816013.BIEC2-951438	LOC102148180	-0.739544960168445	-13.1971209198172	1.4405000284354e-21	4.6892113323189e-17	A	G
MNEc.2.5.35823801.PC	LOC102148180	-0.739544960168445	-13.1971209198172	1.4405000284354e-21	4.6892113323189e-17	T	C
MNEc.2.5.35868149.PC	LOC102148180	-0.739544960168445	-13.1971209198172	1.4405000284354e-21	4.6892113323189e-17	C	T
MNEc.2.5.35888095.PC	LOC102148180	-0.739544960168445	-13.1971209198172	1.4405000284354e-21	4.6892113323189e-17	A	G
MNEc.2.5.35950280.PC	LOC102148180	-0.739544960168445	-13.1971209198172	1.4405000284354e-21	4.6892113323189e-17	A	G
MNEc.2.5.36014000.PC	LOC102148180	-0.739544960168445	-13.1971209198172	1.4405000284354e-21	4.6892113323189e-17	G	A
MNEc.2.5.36025416.PC	LOC102148180	-0.739544960168445	-13.1971209198172	1.4405000284354e-21	4.6892113323189e-17	A	G
MNEc.2.5.36042266.PC	LOC102148180	-0.739544960168445	-13.1971209198172	1.4405000284354e-21	4.6892113323189e-17	A	G
MNEc.2.5.36191352.PC	LOC102148180	-0.739544960168445	-13.1971209198172	1.4405000284354e-21	4.6892113323189e-17	T	C
MNEc.2.5.36244691.PC	LOC102148180	-0.739544960168445	-13.1971209198172	1.4405000284354e-21	4.6892113323189e-17	C	T
MNEc.2.25.16278172.PC	KIAA0368	0.419802290428868	13.1893763515277	1.48703424122442e-21	4.80133736703634e-17	T	G
MNEc.2.25.16295784.PC	KIAA0368	0.419802290428868	13.1893763515277	1.48703424122442e-21	4.80133736703634e-17	C	A
MNEc.2.25.16296452.UKUL3857	KIAA0368	0.419802290428868	13.1893763515277	1.48703424122442e-21	4.80133736703634e-17	A	G
MNEc.2.5.35098881.PC	LOC102148180	0.985458204209392	13.1711379490623	1.60269375447944e-21	5.16079300855421e-17	C	A
MNEc.2.13.17704648.PC	CRCP	0.249705244753697	13.1557234555119	1.70748614398072e-21	5.48341225824148e-17	C	T
MNEc.2.11.2851094.PC	GAA	-0.667045206518181	-13.1052218703175	2.10166499346949e-21	6.73113298120127e-17	T	C
MNEc.2.22.20663771.PC	LOC100067561	1.2000455830562	13.0938520380855	2.20237323993451e-21	7.01595733508576e-17	C	T
MNEc.2.22.20688052.PC	LOC100067561	1.2000455830562	13.0938520380855	2.20237323993451e-21	7.01595733508576e-17	T	C
MNEc.2.23.6126380.PC	LOC106782482	-0.894947355029495	-13.0520199798514	2.6166069329723e-21	8.31332655102361e-17	G	A
MNEc.2.10.22405452.PC	LOC100064037	-0.651650141069286	-13.0207301019859	2.97703324335744e-21	9.43329594295277e-17	A	G
MNEc.2.15.8293491.PC	LOC106781720	0.381000478251509	13.0160055906124	3.03564167357282e-21	9.59349328923257e-17	C	T
MNEc.2.1.33838947.PC	CYP2C92	-1.54403071780358	-12.9991723980824	3.25406983125217e-21	1.02565827615719e-16	G	A
MNEc.2.23.5860998.PC	LOC106782482	-0.835029725437352	-12.9939152961357	3.32547861636796e-21	1.04540017788991e-16	C	T
MNEc.2.10.21589377.PC	LOC100065404	0.411843766438456	12.9557160124603	3.89402188683121e-21	1.22090651620331e-16	G	A
MNEc.2.24.20913311.PC	LOC100057829	1.01486456394168	12.9471280214983	4.03477246612635e-21	1.23576834765701e-16	A	G
MNEc.2.24.20915411.PC	LOC100057829	1.01486456394168	12.9471280214983	4.03477246612635e-21	1.23576834765701e-16	G	A
MNEc.2.24.20918259.PC	LOC100057829	1.01486456394168	12.9471280214983	4.03477246612635e-21	1.23576834765701e-16	A	G
MNEc.2.24.20931141.PC	LOC100057829	1.01486456394168	12.9471280214983	4.03477246612635e-21	1.23576834765701e-16	C	A
MNEc.2.24.20947706.PC	LOC100057829	1.01486456394168	12.9471280214983	4.03477246612635e-21	1.23576834765701e-16	G	A
MNEc.2.24.20952163.PC	LOC100057829	1.01486456394168	12.9471280214983	4.03477246612635e-21	1.23576834765701e-16	G	T
MNEc.2.24.20956554.PC	LOC100057829	1.01486456394168	12.9471280214983	4.03477246612635e-21	1.23576834765701e-16	A	C
MNEc.2.24.20969901.PC	LOC100057829	1.01486456394168	12.9471280214983	4.03477246612635e-21	1.23576834765701e-16	T	C
MNEc.2.24.21066891.PC	LOC100057829	1.01486456394168	12.9471280214983	4.03477246612635e-21	1.23576834765701e-16	G	T
MNEc.2.1.34534908.PC	CYP2C92	-1.54351606864989	-12.9256065306528	4.41042152735068e-21	1.30066769660344e-16	T	G
MNEc.2.1.34535326.PC	CYP2C92	-1.54351606864989	-12.9256065306528	4.41042152735068e-21	1.30066769660344e-16	C	T
MNEc.2.1.34536762.PC	CYP2C92	-1.54351606864989	-12.9256065306528	4.41042152735068e-21	1.30066769660344e-16	A	G
MNEc.2.1.34575136.PC	CYP2C92	-1.54351606864989	-12.9256065306528	4.41042152735068e-21	1.30066769660344e-16	G	A
MNEc.2.1.34601114.PC	CYP2C92	-1.54351606864989	-12.9256065306528	4.41042152735068e-21	1.30066769660344e-16	A	G
MNEc.2.1.34630775.PC	CYP2C92	-1.54351606864989	-12.9256065306528	4.41042152735068e-21	1.30066769660344e-16	A	G
MNEc.2.1.34636582.PC	CYP2C92	-1.54351606864989	-12.9256065306528	4.41042152735068e-21	1.30066769660344e-16	A	G
MNEc.2.1.34573255.PC	CYP2C92	1.54351606864989	12.9256065306527	4.41042152735093e-21	1.30066769660344e-16	T	C
MNEc.2.1.34604183.PC	CYP2C92	1.54351606864989	12.9256065306527	4.41042152735093e-21	1.30066769660344e-16	T	C
MNEc.2.1.34647948.PC	CYP2C92	1.54351606864989	12.9256065306527	4.41042152735093e-21	1.30066769660344e-16	T	C
MNEc.2.1.34683566.PC	CYP2C92	1.54351606864989	12.9256065306527	4.41042152735093e-21	1.30066769660344e-16	T	C
MNEc.2.1.34695734.PC	CYP2C92	1.54351606864989	12.9256065306527	4.41042152735093e-21	1.30066769660344e-16	G	A
MNEc.2.1.34696845.PC	CYP2C92	1.54351606864989	12.9256065306527	4.41042152735093e-21	1.30066769660344e-16	C	T
MNEc.2.1.34705831.PC	CYP2C92	1.54351606864989	12.9256065306527	4.41042152735093e-21	1.30066769660344e-16	T	C
MNEc.2.1.34706997.PC	CYP2C92	1.54351606864989	12.9256065306527	4.41042152735093e-21	1.30066769660344e-16	T	C
MNEc.2.5.35987194.PC	LOC102148180	-0.731834953593484	-12.8867121879528	5.18096683140671e-21	1.52413490358662e-16	G	T
MNEc.2.13.39962386.PC	FLYWCH1	0.67947877374811	12.8669622457387	5.62277425452418e-21	1.65003149584535e-16	C	T
MNEc.2.23.5842738.PC	LOC106782482	-0.842596244749732	-12.8646427608485	5.67709115616214e-21	1.65780454006332e-16	T	G
MNEc.2.23.5846032.PC	LOC106782482	-0.842596244749732	-12.8646427608485	5.67709115616214e-21	1.65780454006332e-16	A	G
MNEc.2.11.21799649.PC	KRT23	-0.775729133969312	-12.8614578540161	5.75253615564921e-21	1.67164140745969e-16	T	G
MNEc.2.11.21836309.PC	KRT23	-0.775729133969312	-12.8614578540161	5.75253615564921e-21	1.67164140745969e-16	T	C
MNEc.2.15.17943909.PC	THNSL2	1.67704010009838	12.8517258081806	5.98938605293118e-21	1.72782548464374e-16	A	G
MNEc.2.15.18007274.PC	THNSL2	1.67704010009838	12.8517258081806	5.98938605293118e-21	1.72782548464374e-16	C	T
MNEc.2.15.18151718.PC	THNSL2	1.67704010009838	12.8517258081806	5.98938605293118e-21	1.72782548464374e-16	C	A
MNEc.2.23.40801422.PC	LOC100065392	0.557095972472268	12.8402978810771	6.28007786326894e-21	1.807308567256e-16	G	A
MNEc.2.16.4755134.PC	MKRN2OS	-0.461270345560841	-12.8278353125992	6.61331093170872e-21	1.89862180965985e-16	A	C
MNEc.2.13.17715376.PC	CRCP	0.239531064059407	12.815980396854	6.94681129331574e-21	1.98957259907859e-16	C	T
MNEc.2.1.49473352.PC	RHOBTB1	-0.915243410531426	-12.803532473491	7.31524172492658e-21	2.09006718470623e-16	C	A
MNEc.2.10.23302104.PC	KIR-ILTA	1.62415619811657	12.7968998817812	7.51952290259819e-21	2.13308723167507e-16	T	C
MNEc.2.10.23315003.PC	KIR-ILTA	1.62415619811657	12.7968998817812	7.51952290259819e-21	2.13308723167507e-16	G	A
MNEc.2.10.23328124.PC	KIR-ILTA	1.62415619811657	12.7968998817812	7.51952290259819e-21	2.13308723167507e-16	G	A
MNEc.2.11.41796521.PC	LOC100072001	1.06834347763983	12.7902702272194	7.72945483789113e-21	2.16175705489942e-16	G	T
MNEc.2.11.41861169.PC	LOC100072001	1.06834347763983	12.7902702272194	7.72945483789113e-21	2.16175705489942e-16	A	G
MNEc.2.11.41867330.PC	LOC100072001	1.06834347763983	12.7902702272194	7.72945483789113e-21	2.16175705489942e-16	C	T
MNEc.2.11.41873867.PC	LOC100072001	1.06834347763983	12.7902702272194	7.72945483789113e-21	2.16175705489942e-16	A	T
MNEc.2.11.41898338.PC	LOC100072001	1.06834347763983	12.7902702272194	7.72945483789113e-21	2.16175705489942e-16	A	G
MNEc.2.11.41898701.PC	LOC100072001	1.06834347763983	12.7902702272194	7.72945483789113e-21	2.16175705489942e-16	T	C
MNEc.2.29.10045103.PC	LOC100065515	0.887943003889166	12.7830013831525	7.96641669082971e-21	2.22281215969872e-16	G	A
MNEc.2.22.46157050.PC	FAM217B	-0.536096044372635	-12.7325795081395	9.82442313257568e-21	2.73483361957636e-16	T	C
MNEc.2.4.40189602.PC	SDHAF3	-0.369082948740806	-12.7149974339659	1.05702386916912e-20	2.92196590692457e-16	T	C
MNEc.2.4.40207507.PC	SDHAF3	-0.369082948740806	-12.7149974339659	1.05702386916912e-20	2.92196590692457e-16	A	G
MNEc.2.4.40282880.PC	SDHAF3	-0.369082948740806	-12.7149974339659	1.05702386916912e-20	2.92196590692457e-16	T	G
MNEc.2.1.33719873.PC	CYP2C92	1.44145915141448	12.7093971288236	1.08195720606073e-20	2.98396659519427e-16	G	T
MNEc.2.23.5892658.PC	LOC106782482	-0.849708800624202	-12.689232754488	1.1767395863958e-20	3.23787506598286e-16	A	G
MNEc.2.20.30494826.PC	LOC100054254	0.477573733293299	12.6727632759287	1.26032723042402e-20	3.4598813855438e-16	T	C
MNEc.2.4.28383487.BIEC2-857528	PCLO	1.22049119621099	12.6658543397116	1.29714872106992e-20	3.52844442436665e-16	G	A
MNEc.2.4.28393206.PC	PCLO	1.22049119621099	12.6658543397116	1.29714872106992e-20	3.52844442436665e-16	A	C
MNEc.2.4.28342556.PC	PCLO	-1.22049119621099	-12.6658543397116	1.29714872106997e-20	3.52844442436665e-16	C	T
MNEc.2.4.28400136.PC	PCLO	-1.22049119621099	-12.6658543397116	1.29714872106997e-20	3.52844442436665e-16	C	T
MNEc.2.23.5906297.PC	LOC106782482	-0.849042382422945	-12.6588104052488	1.33580512962788e-20	3.62531882933877e-16	T	C
MNEc.2.23.6229736.PC	LOC106782482	-0.842615052958962	-12.6567920233297	1.34709411254086e-20	3.64764766083927e-16	A	G
MNEc.2.1.34521189.PC	CYP2C92	-1.65108691978857	-12.6530896900085	1.36805186810724e-20	3.69599686414817e-16	T	C
MNEc.2.15.17806306.PC	THNSL2	1.66787576675485	12.6365057467723	1.46603157275821e-20	3.95174283179271e-16	T	C
MNEc.2.29.10032896.PC	LOC100065515	0.945878821817664	12.6342939373202	1.47962253073216e-20	3.95260756218361e-16	T	C
MNEc.2.29.10062682.PC	LOC100065515	0.945878821817664	12.6342939373202	1.47962253073216e-20	3.95260756218361e-16	A	G
MNEc.2.29.10074437.PC	LOC100065515	0.945878821817664	12.6342939373202	1.47962253073216e-20	3.95260756218361e-16	T	C
MNEc.2.29.10109617.PC	LOC100065515	0.945878821817664	12.6342939373202	1.47962253073216e-20	3.95260756218361e-16	G	A
MNEc.2.7.76022651.PC	LOC102148185	-1.22198184173336	-12.628380826637	1.51658312196362e-20	4.02427358027463e-16	G	A
MNEc.2.7.76024581.PC	LOC102148185	-1.22198184173336	-12.628380826637	1.51658312196362e-20	4.02427358027463e-16	C	T
MNEc.2.7.76085362.PC	LOC102148185	-1.22198184173336	-12.628380826637	1.51658312196362e-20	4.02427358027463e-16	C	T
MNEc.2.1.35012755.PC	CYP2C92	-1.58592148221563	-12.6241054570919	1.54388455482008e-20	4.07855103201309e-16	C	T
MNEc.2.1.35021444.PC	CYP2C92	-1.58592148221563	-12.6241054570919	1.54388455482008e-20	4.07855103201309e-16	T	G
MNEc.2.13.17699258.PC	CRCP	0.246560645430021	12.5990017754875	1.71447460997166e-20	4.49927796998241e-16	C	T
MNEc.2.13.17731562.PC	CRCP	0.246560645430021	12.5990017754875	1.71447460997166e-20	4.49927796998241e-16	C	T
MNEc.2.13.17735322.PC	CRCP	0.246560645430021	12.5990017754875	1.71447460997166e-20	4.49927796998241e-16	A	G
MNEc.2.20.4679424.PC	LOC102150724	-1.30030711604779	-12.5823863396226	1.83770000767253e-20	4.81205785910167e-16	A	C
MNEc.2.1.33722492.PC	CYP2C92	1.57816390480273	12.5736590086837	1.90595774038688e-20	4.9798475125763e-16	A	G
MNEc.2.20.31183412.BIEC2-556578	DDX39B	-0.464740126897326	-12.5690279783724	1.94320841767397e-20	5.06606552964607e-16	T	G
MNEc.2.20.4599092.PC	LOC102150724	-1.26975576169586	-12.5502400751015	2.10200527718868e-20	5.46809365150156e-16	G	A
MNEc.2.25.38388262.PC	LOC100147680	0.546642684197262	12.5332467824595	2.25686204579629e-20	5.84342119920892e-16	A	G
MNEc.2.24.21017879.PC	LOC100057829	0.847986836287111	12.5322911325735	2.26590421493085e-20	5.84342119920892e-16	C	T
MNEc.2.24.21024001.PC	LOC100057829	0.847986836287111	12.5322911325735	2.26590421493085e-20	5.84342119920892e-16	C	G
MNEc.2.24.21031373.PC	LOC100057829	0.847986836287111	12.5322911325735	2.26590421493085e-20	5.84342119920892e-16	T	C
MNEc.2.20.23905163.PC	LOC106782238	-0.475536986320365	-12.5287531926491	2.29969808839232e-20	5.91776143457461e-16	T	C
MNEc.2.24.21177510.PC	LOC100057829	0.899356146964716	12.5227958679504	2.35775202197403e-20	6.02513687060056e-16	A	C
MNEc.2.24.21192707.PC	LOC100057829	0.899356146964716	12.5227958679504	2.35775202197403e-20	6.02513687060056e-16	G	A
MNEc.2.24.21196018.PC	LOC100057829	0.899356146964716	12.5227958679504	2.35775202197403e-20	6.02513687060056e-16	T	C
MNEc.2.5.36176372.PC	LOC102148180	-0.702976971964882	-12.5224008213224	2.3616534942919e-20	6.02513687060056e-16	G	C
MNEc.2.X.4015510.BIEC2-1168943	PUDP	-0.443337860243844	-12.5176781245922	2.40880108543574e-20	6.05028703204486e-16	G	A
MNEc.2.4.27842695.TBIEC2-901723	PCLO	1.27919397401541	12.5154869354724	2.43099682089299e-20	6.05028703204486e-16	C	T
MNEc.2.4.27843976.PC	PCLO	1.27919397401541	12.5154869354724	2.43099682089299e-20	6.05028703204486e-16	C	T
MNEc.2.4.27859865.PC	PCLO	1.27919397401541	12.5154869354724	2.43099682089299e-20	6.05028703204486e-16	A	G
MNEc.2.4.27861278.PC	PCLO	1.27919397401541	12.5154869354724	2.43099682089299e-20	6.05028703204486e-16	C	T
MNEc.2.4.27892588.PC	PCLO	1.27919397401541	12.5154869354724	2.43099682089299e-20	6.05028703204486e-16	C	T
MNEc.2.4.27955668.PC	PCLO	1.27919397401541	12.5154869354724	2.43099682089299e-20	6.05028703204486e-16	G	A
MNEc.2.4.27912759.PC	PCLO	-1.27919397401541	-12.5154869354724	2.43099682089304e-20	6.05028703204486e-16	G	A
MNEc.2.4.27918113.PC	PCLO	-1.27919397401541	-12.5154869354724	2.43099682089304e-20	6.05028703204486e-16	G	T
MNEc.2.4.27922038.PC	PCLO	-1.27919397401541	-12.5154869354724	2.43099682089304e-20	6.05028703204486e-16	G	A
MNEc.2.24.20882979.PC	LOC102150711	0.714014497645373	12.5151593371153	2.43433288658364e-20	6.05028703204486e-16	G	A
MNEc.2.24.20883086.PC	LOC102150711	0.714014497645373	12.5151593371153	2.43433288658364e-20	6.05028703204486e-16	T	G
MNEc.2.14.44244432.PC	LYRM7	-0.352509169436178	-12.5133576770657	2.45276245216571e-20	6.05028703204486e-16	T	C
MNEc.2.14.44245963.PC	LYRM7	-0.352509169436178	-12.5133576770657	2.45276245216571e-20	6.05028703204486e-16	G	A
MNEc.2.14.44271287.BIEC2-257529	LYRM7	-0.352509169436178	-12.5133576770657	2.45276245216571e-20	6.05028703204486e-16	G	T
MNEc.2.14.44309530.PC	LYRM7	-0.352509169436178	-12.5133576770657	2.45276245216571e-20	6.05028703204486e-16	G	A
MNEc.2.15.8237196.PC	LOC106781720	-0.390970203767736	-12.4743568835328	2.88802723389994e-20	7.07998985024155e-16	G	A
MNEc.2.15.8243681.PC	LOC106781720	-0.390970203767736	-12.4743568835328	2.88802723389994e-20	7.07998985024155e-16	A	G
MNEc.2.15.8271311.PC	LOC106781720	0.390970203767736	12.4743568835328	2.8880272339e-20	7.07998985024155e-16	C	T
MNEc.2.10.23385098.PC	KIR-ILTA	1.68892718898807	12.4576292523117	3.0978024551942e-20	7.57865920880059e-16	A	G
MNEc.2.12.1096323.PC	TCP11L1	2.01882269213848	12.4449844864849	3.26650005000927e-20	7.97499587773037e-16	C	T
MNEc.2.20.30980636.PC	MHCB3	0.733903644340383	12.4378070982145	3.36633912903956e-20	8.20194072119382e-16	G	C
MNEc.2.11.41898283.PC	LOC100072001	1.04801870323546	12.4354852831837	3.39928920991615e-20	8.26531968397424e-16	C	G
MNEc.2.8.55673661.PC	ZNF397	0.645447969436536	12.4080466284689	3.81417511417634e-20	9.23640878220596e-16	A	C
MNEc.2.8.55673724.PC	ZNF397	0.645447969436536	12.4080466284689	3.81417511417634e-20	9.23640878220596e-16	C	A
MNEc.2.23.8373613.PC	LOC102147951	0.67618229139626	12.3537742708893	4.79108212986024e-20	1.1578553761205e-15	G	T
MNEc.2.5.35802825.PC	LOC102148180	-0.719759603309683	-12.347699983742	4.91503632433821e-20	1.18540676929463e-15	T	C
MNEc.2.15.8290371.PC	LOC106781720	0.387132472187772	12.3465466447329	4.93893390654352e-20	1.18636727357629e-15	T	C
MNEc.2.15.8291603.PC	LOC106781720	-0.387132472187772	-12.3465466447329	4.93893390654352e-20	1.18636727357629e-15	A	G
MNEc.2.25.38597595.PC	LOC100147680	0.543377421623077	12.3115970365202	5.72133243784169e-20	1.36878570343105e-15	T	C
MNEc.2.25.38605635.PC	LOC100147680	0.543377421623077	12.3115970365202	5.72133243784169e-20	1.36878570343105e-15	G	A
MNEc.2.14.44335090.BIEC2-257538	LYRM7	-0.347447589062547	-12.2927729868121	6.19326557051774e-20	1.47872282876113e-15	C	T
MNEc.2.11.2852811.PC	GAA	-0.668192001141614	-12.291875225076	6.21672746211791e-20	1.4813560116745e-15	G	A
MNEc.2.29.10177708.PC	LOC100065515	0.909136410695859	12.238706171387	7.77832116516329e-20	1.84976162475201e-15	G	A
MNEc.2.1.15656.UKUL1	ZNF717	0.405542639515308	12.2354809951114	7.88485860651847e-20	1.87136202737406e-15	G	A
MNEc.2.4.40170277.PC	SDHAF3	-0.390707429492136	-12.2225429570789	8.32721118663451e-20	1.97241916621551e-15	G	A
MNEc.2.14.44196279.PC	LYRM7	-0.352780044286347	-12.2143102139429	8.62160771330008e-20	2.020729260293e-15	G	A
MNEc.2.28.30539735.PC	BPIFC	1.45436461786627	12.2135341967907	8.64989202238014e-20	2.020729260293e-15	G	A
MNEc.2.28.30548785.PC	BPIFC	1.45436461786627	12.2135341967907	8.64989202238014e-20	2.020729260293e-15	C	T
MNEc.2.28.30579348.PC	BPIFC	1.45436461786627	12.2135341967907	8.64989202238014e-20	2.020729260293e-15	G	A
MNEc.2.28.30597695.PC	BPIFC	1.45436461786627	12.2135341967907	8.64989202238014e-20	2.020729260293e-15	A	G
MNEc.2.28.30612995.PC	BPIFC	1.45436461786627	12.2135341967907	8.64989202238014e-20	2.020729260293e-15	T	C
MNEc.2.28.30660902.PC	BPIFC	1.45436461786627	12.2135341967907	8.64989202238014e-20	2.020729260293e-15	G	A
MNEc.2.15.51818539.PC	EPCAM	1.5713957137205	12.2128560482788	8.67468565676029e-20	2.02255558616825e-15	T	C
MNEc.2.13.39843263.PC	FLYWCH1	0.610841858829053	12.2108917817191	8.74690508967469e-20	2.03541079369695e-15	T	C
MNEc.2.X.4153060.PC	PUDP	-0.462112744440062	-12.2033541861931	9.02969787604268e-20	2.09712092908554e-15	G	A
MNEc.2.8.700776.PC	LOC106783479	1.55753857602413	12.1779708592689	1.00514639374544e-19	2.32988143002752e-15	T	C
MNEc.2.29.12288168.PC	KIAA1217	0.953377616021207	12.1666751930015	1.05428260112161e-19	2.4390316189278e-15	T	C
MNEc.2.23.5787031.PC	LOC106782482	0.849185473060564	12.1594784150972	1.08684215678028e-19	2.50881361711967e-15	C	A
MNEc.2.23.6119876.PC	LOC106782482	-0.970538398532304	-12.1590835437081	1.08865763132954e-19	2.50881361711967e-15	A	C
MNEc.2.11.41746743.PC	LOC100072001	1.07099254772011	12.1526049792678	1.11888326911105e-19	2.55377068220078e-15	G	A
MNEc.2.11.41770609.PC	LOC100072001	1.07099254772011	12.1526049792678	1.11888326911105e-19	2.55377068220078e-15	C	T
MNEc.2.11.41775031.PC	LOC100072001	1.07099254772011	12.1526049792678	1.11888326911105e-19	2.55377068220078e-15	C	T
MNEc.2.11.41775477.PC	LOC100072001	1.07099254772011	12.1526049792678	1.11888326911105e-19	2.55377068220078e-15	A	G
MNEc.2.11.41778456.PC	LOC100072001	1.07099254772011	12.1526049792678	1.11888326911105e-19	2.55377068220078e-15	G	C
MNEc.2.11.41856685.PC	LOC100072001	1.03075660807714	12.1438641092267	1.16100649294237e-19	2.64484715749539e-15	A	C
MNEc.2.22.27386047.PC	TLDC2	0.75158446798013	12.1164285719277	1.30387357128273e-19	2.86618234197316e-15	G	A
MNEc.2.22.27446353.PC	TLDC2	0.75158446798013	12.1164285719277	1.30387357128273e-19	2.86618234197316e-15	T	C
MNEc.2.22.27457472.PC	TLDC2	0.75158446798013	12.1164285719277	1.30387357128273e-19	2.86618234197316e-15	T	C
MNEc.2.22.27459828.PC	TLDC2	0.75158446798013	12.1164285719277	1.30387357128273e-19	2.86618234197316e-15	C	T
MNEc.2.22.27460952.PC	TLDC2	0.75158446798013	12.1164285719277	1.30387357128273e-19	2.86618234197316e-15	C	T
MNEc.2.22.27480236.PC	TLDC2	0.75158446798013	12.1164285719277	1.30387357128273e-19	2.86618234197316e-15	C	T
MNEc.2.22.27481097.PC	TLDC2	0.75158446798013	12.1164285719277	1.30387357128273e-19	2.86618234197316e-15	C	T
MNEc.2.22.27487039.PC	TLDC2	0.75158446798013	12.1164285719277	1.30387357128273e-19	2.86618234197316e-15	T	C
MNEc.2.22.27491451.PC	TLDC2	0.75158446798013	12.1164285719277	1.30387357128273e-19	2.86618234197316e-15	C	T
MNEc.2.22.27495709.PC	TLDC2	0.75158446798013	12.1164285719277	1.30387357128273e-19	2.86618234197316e-15	C	A
MNEc.2.22.27516594.PC	TLDC2	0.75158446798013	12.1164285719277	1.30387357128273e-19	2.86618234197316e-15	C	T
MNEc.2.22.27526470.PC	TLDC2	0.75158446798013	12.1164285719277	1.30387357128273e-19	2.86618234197316e-15	T	C
MNEc.2.22.27545433.PC	TLDC2	0.75158446798013	12.1164285719277	1.30387357128273e-19	2.86618234197316e-15	C	T
MNEc.2.22.27579845.PC	TLDC2	0.75158446798013	12.1164285719277	1.30387357128273e-19	2.86618234197316e-15	A	G
MNEc.2.22.27584276.BIEC2-620107	TLDC2	0.75158446798013	12.1164285719277	1.30387357128273e-19	2.86618234197316e-15	G	A
MNEc.2.22.27616443.PC	TLDC2	0.75158446798013	12.1164285719277	1.30387357128273e-19	2.86618234197316e-15	T	C
MNEc.2.22.27620954.PC	TLDC2	0.75158446798013	12.1164285719277	1.30387357128273e-19	2.86618234197316e-15	T	G
MNEc.2.22.27627037.PC	TLDC2	0.75158446798013	12.1164285719277	1.30387357128273e-19	2.86618234197316e-15	A	C
MNEc.2.22.27649488.PC	TLDC2	0.75158446798013	12.1164285719277	1.30387357128273e-19	2.86618234197316e-15	A	C
MNEc.2.7.30743685.BIEC2-990471	SCN3B	-1.22285444317874	-12.1083636811646	1.349143459543e-19	2.95131320471149e-15	T	G
MNEc.2.7.30745211.BIEC2-990473	SCN3B	-1.22285444317874	-12.1083636811646	1.349143459543e-19	2.95131320471149e-15	T	C
MNEc.2.6.1170268.PC	LANCL1	-0.366089913657856	-12.1082080599048	1.35003237424666e-19	2.95131320471149e-15	A	G
MNEc.2.20.23923569.PC	LOC106782238	-0.49074674625117	-12.1076022921259	1.35349815877931e-19	2.95347056331325e-15	A	G
MNEc.2.20.30502607.PC	LOC100054254	0.469775822104399	12.0963387199483	1.41959651371244e-19	3.09204081415197e-15	A	G
MNEc.2.4.27942640.PC	PCLO	1.22568514987686	12.0921693582343	1.44487921674572e-19	3.14136648359362e-15	G	T
MNEc.2.16.74015422.PC	MRPS22	0.961840433952054	12.0884598991277	1.46775375615744e-19	3.18528631751232e-15	G	A
MNEc.2.5.81614907.PC	ADGRL2	0.918756235213578	12.0824677315332	1.50547703451801e-19	3.26121225371493e-15	T	C
MNEc.2.6.65009680.BIEC2-1013305	LOC102148182	0.623777472732682	12.0610629885663	1.64837627453495e-19	3.56428461674863e-15	T	G
MNEc.2.24.21029440.PC	LOC100057829	0.813291938681152	12.0505615189668	1.72339918335434e-19	3.71975576182229e-15	C	T
MNEc.2.1.33716362.PC	CYP2C92	1.41798101064202	12.0462458349895	1.75521806615086e-19	3.78158240960028e-15	G	A
MNEc.2.11.41873260.PC	LOC100072001	1.03655786832089	12.0425685062439	1.78279647779342e-19	3.8078786127189e-15	G	T
MNEc.2.11.41874275.PC	LOC100072001	1.03655786832089	12.0425685062439	1.78279647779342e-19	3.8078786127189e-15	C	T
MNEc.2.11.41874662.PC	LOC100072001	1.03655786832089	12.0425685062439	1.78279647779342e-19	3.8078786127189e-15	T	C
MNEc.2.11.41880396.PC	LOC100072001	1.03655786832089	12.0425685062439	1.78279647779342e-19	3.8078786127189e-15	G	A
MNEc.2.13.39834334.PC	FLYWCH1	0.615746222495798	12.0424881782008	1.78340374542064e-19	3.8078786127189e-15	C	T
MNEc.2.20.23852002.PC	LOC106782238	-0.53362300280556	-12.0402625776904	1.80031196190973e-19	3.81873579827931e-15	C	T
MNEc.2.20.23857920.BIEC2-524910	LOC106782238	-0.53362300280556	-12.0402625776904	1.80031196190973e-19	3.81873579827931e-15	T	C
MNEc.2.20.23868965.PC	LOC106782238	-0.53362300280556	-12.0402625776904	1.80031196190973e-19	3.81873579827931e-15	A	C
MNEc.2.12.1278032.PC	TCP11L1	2.28136592396667	12.040131948276	1.80130936933466e-19	3.81873579827931e-15	C	T
MNEc.2.25.905849.PC	CA9	-0.37503957159212	-12.0326729486429	1.859193781149e-19	3.9344486655238e-15	G	C
MNEc.2.11.41795437.PC	LOC100072001	1.08938322807851	12.0229339263858	1.93759882908322e-19	4.09310022861268e-15	T	C
MNEc.2.14.36027736.PC	PCDH12	0.431551281722257	12.0186689564636	1.97297387290829e-19	4.16045190967159e-15	C	T
MNEc.2.10.22536744.PC	LOC100064037	0.634270485078501	12.0053826086982	2.08739532759804e-19	4.39395794464985e-15	A	C
MNEc.2.10.22171216.PC	LOC100064037	-0.642680436466134	-11.9931608702367	2.19853666493862e-19	4.51620179718313e-15	A	G
MNEc.2.10.22171414.PC	LOC100064037	-0.642680436466134	-11.9931608702367	2.19853666493862e-19	4.51620179718313e-15	C	T
MNEc.2.10.22198071.PC	LOC100064037	-0.642680436466134	-11.9931608702367	2.19853666493862e-19	4.51620179718313e-15	C	T
MNEc.2.10.22253422.BIEC2-109458	LOC100064037	-0.642680436466134	-11.9931608702367	2.19853666493862e-19	4.51620179718313e-15	G	T
MNEc.2.10.22316347.PC	LOC100064037	-0.642680436466134	-11.9931608702367	2.19853666493862e-19	4.51620179718313e-15	A	G
MNEc.2.10.22381765.PC	LOC100064037	-0.642680436466134	-11.9931608702367	2.19853666493862e-19	4.51620179718313e-15	G	A
MNEc.2.10.22397240.PC	LOC100064037	-0.642680436466134	-11.9931608702367	2.19853666493862e-19	4.51620179718313e-15	T	C
MNEc.2.10.22407904.PC	LOC100064037	-0.642680436466134	-11.9931608702367	2.19853666493862e-19	4.51620179718313e-15	G	A
MNEc.2.10.22442721.PC	LOC100064037	-0.642680436466134	-11.9931608702367	2.19853666493862e-19	4.51620179718313e-15	T	C
MNEc.2.10.22477923.PC	LOC100064037	-0.642680436466134	-11.9931608702367	2.19853666493862e-19	4.51620179718313e-15	G	T
MNEc.2.10.22558229.BIEC2-115038	LOC100064037	-0.642680436466134	-11.9931608702367	2.19853666493862e-19	4.51620179718313e-15	C	A
MNEc.2.10.22353146.PC	LOC100064037	0.642680436466133	11.9931608702367	2.19853666493867e-19	4.51620179718313e-15	C	T
MNEc.2.10.22369098.PC	LOC100064037	0.642680436466133	11.9931608702367	2.19853666493867e-19	4.51620179718313e-15	C	T
MNEc.2.10.22422762.PC	LOC100064037	0.642680436466133	11.9931608702367	2.19853666493867e-19	4.51620179718313e-15	A	G
MNEc.2.23.6313665.PC	LOC106782482	-0.840166420349123	-11.9811889682948	2.31317814529791e-19	4.7435181664491e-15	C	T
MNEc.2.4.40458353.PC	SDHAF3	-0.402967887618989	-11.9754290077155	2.37045919228925e-19	4.77782967842763e-15	A	G
MNEc.2.4.40483634.PC	SDHAF3	-0.402967887618989	-11.9754290077155	2.37045919228925e-19	4.77782967842763e-15	G	A
MNEc.2.4.40498578.PC	SDHAF3	-0.402967887618989	-11.9754290077155	2.37045919228925e-19	4.77782967842763e-15	T	C
MNEc.2.4.40555168.PC	SDHAF3	-0.402967887618989	-11.9754290077155	2.37045919228925e-19	4.77782967842763e-15	A	G
MNEc.2.4.40569137.PC	SDHAF3	-0.402967887618989	-11.9754290077155	2.37045919228925e-19	4.77782967842763e-15	A	G
MNEc.2.4.40601429.PC	SDHAF3	-0.402967887618989	-11.9754290077155	2.37045919228925e-19	4.77782967842763e-15	G	A
MNEc.2.10.22171216.PC	LOC102150861	-0.507683889245615	-11.9715229585033	2.4101136130691e-19	4.77782967842763e-15	A	G
MNEc.2.10.22171414.PC	LOC102150861	-0.507683889245615	-11.9715229585033	2.4101136130691e-19	4.77782967842763e-15	C	T
MNEc.2.10.22198071.PC	LOC102150861	-0.507683889245615	-11.9715229585033	2.4101136130691e-19	4.77782967842763e-15	C	T
MNEc.2.10.22253422.BIEC2-109458	LOC102150861	-0.507683889245615	-11.9715229585033	2.4101136130691e-19	4.77782967842763e-15	G	T
MNEc.2.10.22316347.PC	LOC102150861	-0.507683889245615	-11.9715229585033	2.4101136130691e-19	4.77782967842763e-15	A	G
MNEc.2.10.22381765.PC	LOC102150861	-0.507683889245615	-11.9715229585033	2.4101136130691e-19	4.77782967842763e-15	G	A
MNEc.2.10.22397240.PC	LOC102150861	-0.507683889245615	-11.9715229585033	2.4101136130691e-19	4.77782967842763e-15	T	C
MNEc.2.10.22407904.PC	LOC102150861	-0.507683889245615	-11.9715229585033	2.4101136130691e-19	4.77782967842763e-15	G	A
MNEc.2.10.22442721.PC	LOC102150861	-0.507683889245615	-11.9715229585033	2.4101136130691e-19	4.77782967842763e-15	T	C
MNEc.2.10.22477923.PC	LOC102150861	-0.507683889245615	-11.9715229585033	2.4101136130691e-19	4.77782967842763e-15	G	T
MNEc.2.10.22558229.BIEC2-115038	LOC102150861	-0.507683889245615	-11.9715229585033	2.4101136130691e-19	4.77782967842763e-15	C	A
MNEc.2.10.22353146.PC	LOC102150861	0.507683889245615	11.9715229585033	2.4101136130692e-19	4.77782967842763e-15	C	T
MNEc.2.10.22369098.PC	LOC102150861	0.507683889245615	11.9715229585033	2.4101136130692e-19	4.77782967842763e-15	C	T
MNEc.2.10.22422762.PC	LOC102150861	0.507683889245615	11.9715229585033	2.4101136130692e-19	4.77782967842763e-15	A	G
MNEc.2.24.21153160.PC	LOC100057829	0.857406686333851	11.9552009432379	2.5831680941197e-19	5.10390962596484e-15	T	C
MNEc.2.24.21153481.PC	LOC100057829	0.857406686333851	11.9552009432379	2.5831680941197e-19	5.10390962596484e-15	G	A
MNEc.2.23.5788086.PC	LOC106782482	-0.853163021532397	-11.9391954302792	2.76500625004186e-19	5.45414649664197e-15	T	C
MNEc.2.2.117440024.PC	LOC100072967	0.639929020801261	11.9291540982554	2.88560507257305e-19	5.68262683901326e-15	T	C
MNEc.2.X.9463154.PC	OFD1	0.591460851398629	11.9161969941903	3.04907790492524e-19	5.99464565275629e-15	A	G
MNEc.2.20.23923458.PC	LOC106782238	-0.531338933807344	-11.9156592485552	3.05606018138949e-19	5.99847469812592e-15	C	T
MNEc.2.1.117039.PC	ZNF717	0.370379740936461	11.899625504595	3.27180502403966e-19	6.41137907940628e-15	G	A
MNEc.2.14.44095069.PC	LYRM7	-0.355321542754827	-11.8902441516273	3.40507694729129e-19	6.65065953216212e-15	G	A
MNEc.2.14.44112252.PC	LYRM7	-0.355321542754827	-11.8902441516273	3.40507694729129e-19	6.65065953216212e-15	A	C
MNEc.2.13.39831698.PC	PKMYT1	0.354906426063711	11.8768798390689	3.60441903178436e-19	7.02848437969109e-15	A	G
MNEc.2.11.41883362.PC	LOC100072001	1.46906892949883	11.8648629211069	3.79367102224019e-19	7.38543134289227e-15	C	G
MNEc.2.3.8909069.PC	BBS2	-0.330088096674543	-11.857854240225	3.9086323494342e-19	7.59682229772514e-15	G	A
MNEc.2.11.37748275.PC	LOC100071627	0.364389554332451	11.8350748126332	4.30704769551311e-19	8.34395946056257e-15	T	C
MNEc.2.11.37765358.PC	LOC100071627	-0.364389554332451	-11.8350748126332	4.30704769551314e-19	8.34395946056257e-15	T	C
MNEc.2.10.17552993.PC	KPTN	0.419194851187978	11.8174921126131	4.64231061636983e-19	8.97885800630677e-15	A	G
MNEc.2.13.39971762.PC	FLYWCH1	0.663814597070192	11.8004782142275	4.9917089758843e-19	9.63899407757763e-15	C	A
MNEc.2.10.22264921.PC	LOC102150861	-0.492103931449809	-11.7975260795871	5.05497372276058e-19	9.7453636004439e-15	G	T
MNEc.2.25.38609161.PC	LOC100147680	0.555153559992413	11.7949904498994	5.10995622179753e-19	9.82458517307373e-15	C	T
MNEc.2.19.30374824.PC	ATP13A4	1.68853106424169	11.794493398765	5.1208045747465e-19	9.82458517307373e-15	C	T
MNEc.2.19.30393132.PC	ATP13A4	1.68853106424169	11.794493398765	5.1208045747465e-19	9.82458517307373e-15	G	T
MNEc.2.14.44167535.PC	LYRM7	-0.351704263687094	-11.7880940307707	5.26256030845472e-19	1.00688480322985e-14	A	G
MNEc.2.13.38913651.PC	FLYWCH1	0.661380930885853	11.7879844270258	5.26502227296413e-19	1.00688480322985e-14	T	G
MNEc.2.15.8310429.PC	LOC106781720	-0.38326107419827	-11.7782354963166	5.48870611184113e-19	1.04798003222205e-14	T	C
MNEc.2.20.29191096.BIEC2-527358	LOC100056231	1.96719322885862	11.7753353216385	5.55707599379418e-19	1.05933650537539e-14	G	T
MNEc.2.5.35718654.PC	LOC102148180	-0.707299070010412	-11.7462822231021	6.29109932505391e-19	1.19734644426528e-14	T	G
MNEc.2.11.22414483.PC	KRT23	-0.707177224912055	-11.7430208946967	6.37936192735435e-19	1.21220849006427e-14	C	T
MNEc.2.29.8854748.PC	LOC102150641	0.346834915760863	11.726447636359	6.84751429699773e-19	1.2990950382303e-14	C	T
MNEc.2.X.13900404.PC	PHKA2	-0.423771506648991	-11.7248441006918	6.89460462978953e-19	1.30387643770771e-14	C	T
MNEc.2.X.13910543.PC	PHKA2	-0.423771506648991	-11.7248441006918	6.89460462978953e-19	1.30387643770771e-14	G	A
MNEc.2.12.1246132.PC	TCP11L1	1.89669277166114	11.719665421634	7.04892077790776e-19	1.33094739463086e-14	A	G
MNEc.2.21.57410660.PC	CEP72	0.672164487765541	11.7059641930535	7.47415946749367e-19	1.40014451713165e-14	C	T
MNEc.2.21.57497656.PC	CEP72	0.672164487765541	11.7059641930535	7.47415946749367e-19	1.40014451713165e-14	G	T
MNEc.2.21.57510442.PC	CEP72	0.672164487765541	11.7059641930535	7.47415946749367e-19	1.40014451713165e-14	G	A
MNEc.2.21.57577541.PC	CEP72	0.672164487765541	11.7059641930535	7.47415946749367e-19	1.40014451713165e-14	T	G
MNEc.2.21.57611539.PC	CEP72	0.672164487765541	11.7059641930535	7.47415946749367e-19	1.40014451713165e-14	C	T
MNEc.2.11.21800988.PC	LOC106783262	-0.556519477290236	-11.697491086163	7.74995324093204e-19	1.44499333567458e-14	T	G
MNEc.2.11.21836632.PC	LOC106783262	-0.556519477290236	-11.697491086163	7.74995324093204e-19	1.44499333567458e-14	G	A
MNEc.2.11.21838537.PC	LOC106783262	-0.556519477290236	-11.697491086163	7.74995324093204e-19	1.44499333567458e-14	C	T
MNEc.2.13.39703711.PC	HCFC1R1	1.15858577012194	11.6910351646203	7.96694057595638e-19	1.48313001454067e-14	A	G
MNEc.2.17.78096456.PC	LOC102148513	0.649695054609204	11.6612802240714	9.04875425370191e-19	1.68189308246528e-14	C	T
MNEc.2.4.28300998.PC	PCLO	-1.19306666491948	-11.6533008449614	9.36320833164591e-19	1.73223352399877e-14	G	T
MNEc.2.4.28320515.PC	PCLO	-1.19306666491948	-11.6533008449614	9.36320833164591e-19	1.73223352399877e-14	C	T
MNEc.2.4.28376473.PC	PCLO	1.19306666491948	11.6533008449614	9.36320833164591e-19	1.73223352399877e-14	T	G
MNEc.2.20.30558592.PC	LOC106782293	0.451880146785324	11.6513322027059	9.44246505359072e-19	1.74179729844399e-14	T	G
MNEc.2.11.41775189.PC	LOC100072001	1.06628929161895	11.6512907279711	9.44414204636723e-19	1.74179729844399e-14	A	G
MNEc.2.26.39992981.PC	LOC100056049	0.897555884849361	11.6333672695648	1.01976329400939e-18	1.8778578546729e-14	T	G
MNEc.2.23.8513855.PC	LOC102147951	0.623651382172046	11.6264309167927	1.05052065231848e-18	1.9315111026083e-14	G	A
MNEc.2.1.30150.UKUL3	ZNF717	0.345661172517666	11.6237122396269	1.06282886096221e-18	1.94812851191394e-14	A	G
MNEc.2.1.55157.PC	ZNF717	0.345661172517666	11.6237122396269	1.06282886096221e-18	1.94812851191394e-14	A	G
MNEc.2.1.49653628.PC	RHOBTB1	-0.912455786137115	-11.6171648422791	1.09306929633016e-18	2.00048052081935e-14	T	C
MNEc.2.14.44125585.PC	LYRM7	-0.349197467244791	-11.6145774220004	1.10525701260401e-18	2.01968343463845e-14	T	C
MNEc.2.23.5914232.PC	LOC106782482	-0.847252798234246	-11.6128230967752	1.11359819282108e-18	2.03180935815826e-14	C	T
MNEc.2.4.27962114.PC	PCLO	-1.21734246231922	-11.6083672167778	1.13507000901793e-18	2.0646620201057e-14	T	C
MNEc.2.4.27958325.PC	PCLO	1.21734246231922	11.6083672167778	1.13507000901795e-18	2.0646620201057e-14	T	C
MNEc.2.X.4008037.PC	PUDP	-0.431346555917841	-11.5744922452558	1.31252132736512e-18	2.38380183499894e-14	C	T
MNEc.2.20.31286200.PC	DDX39B	-0.456493871287153	-11.569401686373	1.34150012460939e-18	2.43272471798029e-14	A	G
MNEc.2.12.1151877.PC	TCP11L1	2.16126653138131	11.5605743284851	1.39328492027568e-18	2.5189650521271e-14	T	C
MNEc.2.12.1203984.PC	TCP11L1	2.16126653138131	11.5605743284851	1.39328492027568e-18	2.5189650521271e-14	G	A
MNEc.2.23.40800970.PC	LOC100065392	0.530304345033923	11.557544968124	1.41151584965957e-18	2.54805878783375e-14	A	G
MNEc.2.24.20951440.PC	LOC102150711	0.754850896028492	11.5559327770401	1.42131574977555e-18	2.56186788270153e-14	T	C
MNEc.2.5.35157358.PC	LOC102148180	-0.925693876140514	-11.5551876255982	1.42586833503379e-18	2.56619145881944e-14	G	A
MNEc.2.20.30523455.PC	LOC100146287	0.556861982167373	11.553773032477	1.43455133007649e-18	2.57792444165115e-14	C	A
MNEc.2.21.57672708.PC	CEP72	0.65975269860631	11.5423936727731	1.50636213038612e-18	2.69882897308362e-14	T	G
MNEc.2.21.57701641.PC	CEP72	0.65975269860631	11.5423936727731	1.50636213038612e-18	2.69882897308362e-14	C	T
MNEc.2.11.41834915.PC	LOC100072001	1.25717362113646	11.5390290251049	1.52827967984028e-18	2.73398564302238e-14	G	A
MNEc.2.20.31199184.PC	DDX39B	-0.450232820090335	-11.5385925884744	1.53114605609643e-18	2.73500677323813e-14	C	T
MNEc.2.23.40829588.PC	LOC100065392	0.579254770173228	11.5289853360249	1.59563106509297e-18	2.84592624372163e-14	T	C
MNEc.2.X.3888270.PC	PUDP	-0.276525942531429	-11.5193667014304	1.66292888927475e-18	2.95710329735282e-14	C	T
MNEc.2.X.3893986.PC	PUDP	-0.276525942531429	-11.5193667014304	1.66292888927475e-18	2.95710329735282e-14	C	T
MNEc.2.18.50495287.PC	SLC25A12	0.349742569421514	11.5078092847211	1.74757820321268e-18	3.08736560672595e-14	A	G
MNEc.2.18.50549223.PC	SLC25A12	0.349742569421514	11.5078092847211	1.74757820321268e-18	3.08736560672595e-14	T	C
MNEc.2.18.50563189.PC	SLC25A12	0.349742569421514	11.5078092847211	1.74757820321268e-18	3.08736560672595e-14	A	G
MNEc.2.21.57091828.PC	CEP72	0.654425982140934	11.5072570215096	1.75172987877713e-18	3.08736560672595e-14	T	C
MNEc.2.21.57126299.PC	CEP72	0.654425982140934	11.5072570215096	1.75172987877713e-18	3.08736560672595e-14	C	T
MNEc.2.21.57141542.PC	CEP72	0.654425982140934	11.5072570215096	1.75172987877713e-18	3.08736560672595e-14	T	C
MNEc.2.3.23991075.BIEC2-774390	LDHD	-0.488848054931997	-11.4810185079089	1.96084607707454e-18	3.45082118093607e-14	C	A
MNEc.2.11.41766783.PC	LOC100072001	1.09498836683196	11.4721409449253	2.03714097286524e-18	3.57980203015988e-14	C	T
MNEc.2.22.27273029.PC	TLDC2	0.783611510580031	11.4638513231984	2.11107613427893e-18	3.68796797796718e-14	C	A
MNEc.2.22.27316595.PC	TLDC2	0.783611510580031	11.4638513231984	2.11107613427893e-18	3.68796797796718e-14	T	C
MNEc.2.22.27318531.PC	TLDC2	0.783611510580031	11.4638513231984	2.11107613427893e-18	3.68796797796718e-14	C	T
MNEc.2.22.27336327.PC	TLDC2	0.783611510580031	11.4638513231984	2.11107613427893e-18	3.68796797796718e-14	C	T
MNEc.2.29.21255922.PC	LOC102150731	0.794175291548015	11.4630633260493	2.11824320822951e-18	3.6950705856118e-14	T	C
MNEc.2.15.8207361.PC	LOC106781720	-0.391372146255116	-11.4488386423426	2.25191126262835e-18	3.92249854657184e-14	C	T
MNEc.2.22.27464752.PC	TLDC2	0.729588774453761	11.446577616757	2.27392575148289e-18	3.94929689981761e-14	G	A
MNEc.2.22.27491029.PC	TLDC2	0.729588774453761	11.446577616757	2.27392575148289e-18	3.94929689981761e-14	T	C
MNEc.2.11.41874311.PC	LOC100072001	1.02742688976556	11.4326065051401	2.41483796175032e-18	4.18792482630754e-14	A	G
MNEc.2.10.64976762.PC	LOC100072672	1.92254364621536	11.4288530639157	2.45416947520061e-18	4.24378084530417e-14	G	A
MNEc.2.10.64977210.PC	LOC100072672	1.92254364621536	11.4288530639157	2.45416947520061e-18	4.24378084530417e-14	A	G
MNEc.2.5.13003363.PC	LOC100062369	-0.458344182284348	-11.4205117181309	2.54389849428156e-18	4.39256612071832e-14	G	A
MNEc.2.14.36022354.PC	PCDH12	0.427863402453718	11.4170725383801	2.58184789765364e-18	4.45164194801987e-14	A	C
MNEc.2.1.49596613.PC	RHOBTB1	-0.904992132497338	-11.4136394747682	2.62029751811002e-18	4.50489829907364e-14	G	A
MNEc.2.1.49607822.PC	RHOBTB1	-0.904992132497338	-11.4136394747682	2.62029751811002e-18	4.50489829907364e-14	G	A
MNEc.2.3.23920569.PC	LDHD	-0.489801557648242	-11.3956134877673	2.83183699604899e-18	4.80616591539909e-14	G	A
MNEc.2.3.23957207.PC	LDHD	-0.489801557648242	-11.3956134877673	2.83183699604899e-18	4.80616591539909e-14	C	T
MNEc.2.3.23968178.PC	LDHD	-0.489801557648242	-11.3956134877673	2.83183699604899e-18	4.80616591539909e-14	T	G
MNEc.2.3.23971946.PC	LDHD	-0.489801557648242	-11.3956134877673	2.83183699604899e-18	4.80616591539909e-14	C	T
MNEc.2.3.23976728.BIEC2-774387	LDHD	-0.489801557648242	-11.3956134877673	2.83183699604899e-18	4.80616591539909e-14	G	A
MNEc.2.3.23987663.PC	LDHD	-0.489801557648242	-11.3956134877673	2.83183699604899e-18	4.80616591539909e-14	A	G
MNEc.2.3.24021023.PC	LDHD	-0.489801557648242	-11.3956134877673	2.83183699604899e-18	4.80616591539909e-14	C	T
MNEc.2.3.24046825.BIEC2-774402	LDHD	-0.489801557648242	-11.3956134877673	2.83183699604899e-18	4.80616591539909e-14	A	G
MNEc.2.3.24065635.PC	LDHD	-0.489801557648242	-11.3956134877673	2.83183699604899e-18	4.80616591539909e-14	G	A
MNEc.2.20.31191940.PC	DDX39B	-0.448812556609082	-11.3862698329421	2.94816049025892e-18	4.96820294555582e-14	G	C
MNEc.2.20.31214113.PC	DDX39B	-0.448812556609082	-11.3862698329421	2.94816049025892e-18	4.96820294555582e-14	C	G
MNEc.2.20.31237987.PC	DDX39B	-0.448812556609082	-11.3862698329421	2.94816049025892e-18	4.96820294555582e-14	A	G
MNEc.2.20.31242615.PC	DDX39B	-0.448812556609082	-11.3862698329421	2.94816049025892e-18	4.96820294555582e-14	A	G
MNEc.2.20.31269671.PC	DDX39B	-0.448812556609082	-11.3862698329421	2.94816049025892e-18	4.96820294555582e-14	T	C
MNEc.2.23.6239808.PC	LOC106782482	-0.806940167073854	-11.3769883437198	3.06846669524653e-18	5.16363785812265e-14	T	C
MNEc.2.14.44176181.PC	LYRM7	-0.346489363259238	-11.3735504580786	3.11427067188678e-18	5.23332541738983e-14	A	C
MNEc.2.5.35744534.PC	LOC102148180	-0.592012379898943	-11.3645061409582	3.23808094497029e-18	5.43371645783604e-14	A	G
MNEc.2.24.21010123.PC	LOC102150711	0.642490280301722	11.3505058557164	3.4395670181682e-18	5.76370567305006e-14	T	C
MNEc.2.1.50255803.PC	RHOBTB1	-0.860793670018609	-11.348613345706	3.46775351471938e-18	5.80277654586844e-14	T	C
MNEc.2.11.41853431.PC	LOC100072001	0.972025710919264	11.3442181496239	3.53411347604565e-18	5.89725487882546e-14	G	A
MNEc.2.11.41855875.PC	LOC100072001	0.972025710919264	11.3442181496239	3.53411347604565e-18	5.89725487882546e-14	A	C
MNEc.2.10.22303432.PC	LOC100064037	-0.621210311770302	-11.3389489381624	3.61535456796157e-18	6.02438161471333e-14	C	T
MNEc.2.4.28127854.PC	PCLO	-1.2262844717441	-11.3368434171564	3.64834028455228e-18	6.06238904375663e-14	C	T
MNEc.2.4.28116529.PC	PCLO	1.2262844717441	11.3368434171564	3.64834028455236e-18	6.06238904375663e-14	A	G
MNEc.2.5.35984061.PC	LOC102148180	-0.676886846340313	-11.3334748548217	3.70174359303256e-18	6.14256144106936e-14	C	T
MNEc.2.11.21716244.PC	KRT23	-0.579587253598193	-11.3315019874796	3.73338451650793e-18	6.18644920868116e-14	C	T
MNEc.2.X.4077096.PC	PUDP	-0.427643073322296	-11.310244732974	4.09205187450437e-18	6.77136546487647e-14	C	T
MNEc.2.11.2849763.PC	GAA	-0.647431183105892	-11.2995237548379	4.28588704739957e-18	7.07465681101438e-14	G	A
MNEc.2.1.33147505.PC	CYP2C92	1.73859507489868	11.299452164407	4.28721195167342e-18	7.07465681101438e-14	T	C
MNEc.2.10.64976762.PC	LOC100072680	0.847982908343248	11.2986084569248	4.30285726553828e-18	7.08085977173634e-14	G	A
MNEc.2.10.64977210.PC	LOC100072680	0.847982908343248	11.2986084569248	4.30285726553828e-18	7.08085977173634e-14	A	G
MNEc.2.5.81605615.BIEC2-923290	ADGRL2	0.885778718216526	11.286833147242	4.52729997464969e-18	7.41946312317324e-14	G	T
MNEc.2.5.81605689.BIEC2-923291	ADGRL2	0.885778718216526	11.286833147242	4.52729997464969e-18	7.41946312317324e-14	G	T
MNEc.2.5.81605861.BIEC2-923292	ADGRL2	0.885778718216526	11.286833147242	4.52729997464969e-18	7.41946312317324e-14	A	G
MNEc.2.10.64743234.BIEC2-129923	LOC100072680	0.586233588573666	11.2622652477636	5.0342011754083e-18	8.23318724619365e-14	A	G
MNEc.2.10.8815932.PC	LOC100063034	0.47665602417407	11.2608404680684	5.06529037768555e-18	8.23318724619365e-14	T	C
MNEc.2.10.8852182.PC	LOC100063034	0.47665602417407	11.2608404680684	5.06529037768555e-18	8.23318724619365e-14	T	C
MNEc.2.10.8860115.PC	LOC100063034	0.47665602417407	11.2608404680684	5.06529037768555e-18	8.23318724619365e-14	G	A
MNEc.2.10.8874877.PC	LOC100063034	0.47665602417407	11.2608404680684	5.06529037768555e-18	8.23318724619365e-14	G	A
MNEc.2.10.8883348.PC	LOC100063034	0.47665602417407	11.2608404680684	5.06529037768555e-18	8.23318724619365e-14	A	G
MNEc.2.5.81670312.PC	ADGRL2	0.921242484525633	11.2545902634135	5.2039685514701e-18	8.44707253590823e-14	G	A
MNEc.2.25.299964.PC	CA9	-0.377711327611713	-11.2534082015827	5.23062191806619e-18	8.47130504532492e-14	G	A
MNEc.2.19.21824749.PC	MCF2L2	0.772057539796637	11.2529836582792	5.24022806121603e-18	8.47130504532492e-14	G	A
MNEc.2.19.21826573.PC	MCF2L2	0.772057539796637	11.2529836582792	5.24022806121603e-18	8.47130504532492e-14	G	A
MNEc.2.1.49747002.PC	RHOBTB1	-0.929600434425659	-11.2504903430544	5.29700329883833e-18	8.53991258163288e-14	T	C
MNEc.2.1.49755686.PC	RHOBTB1	-0.929600434425659	-11.2504903430544	5.29700329883833e-18	8.53991258163288e-14	C	T
MNEc.2.22.27541179.PC	TLDC2	0.724720005441042	11.2452488535848	5.41838159400445e-18	8.72379572512261e-14	C	T
MNEc.2.1.41455.PC	ZNF717	0.342348168986688	11.2405866145966	5.52869371217645e-18	8.88938964610541e-14	G	A
MNEc.2.11.41898533.PC	LOC100072001	1.03115551469059	11.2256968986514	5.89634345321319e-18	9.46774358437084e-14	C	T
MNEc.2.29.21258648.PC	LOC102150731	0.800020772401146	11.2116386091361	6.2659981746087e-18	1.004775577413e-13	G	A
MNEc.2.1.49454340.PC	RHOBTB1	-0.901946616776874	-11.2022651971363	6.52532480673297e-18	1.04495314800724e-13	G	A
MNEc.2.11.41743465.PC	LOC100072001	1.0194770941262	11.2004071968771	6.57799590397464e-18	1.05197385434668e-13	G	A
MNEc.2.14.44348750.PC	LYRM7	-0.350496448626049	-11.1952838600523	6.72545809551594e-18	1.07411470845782e-13	C	T
MNEc.2.3.5934467.BIEC2-809272	AKTIP	0.21531136803524	11.1887061236998	6.91966377944063e-18	1.10365163555281e-13	T	G
MNEc.2.22.20697427.BIEC2-585775	LOC100067561	1.20093138539797	11.1874946257698	6.9560428472312e-18	1.10797068708149e-13	G	T
MNEc.2.6.1065277.PC	LANCL1	-0.367217763265046	-11.1847633645332	7.0387644218571e-18	1.11287892352385e-13	G	A
MNEc.2.6.1069195.PC	LANCL1	-0.367217763265046	-11.1847633645332	7.0387644218571e-18	1.11287892352385e-13	G	T
MNEc.2.6.1086876.PC	LANCL1	-0.367217763265046	-11.1847633645332	7.0387644218571e-18	1.11287892352385e-13	C	T
MNEc.2.6.1087330.PC	LANCL1	-0.367217763265046	-11.1847633645332	7.0387644218571e-18	1.11287892352385e-13	A	G
MNEc.2.1.72894.PC	ZNF717	0.340446146478315	11.1834658983829	7.07840642294611e-18	1.11287892352385e-13	C	T
MNEc.2.18.50948408.PC	SLC25A12	0.345970762403409	11.1818864010941	7.12696843617173e-18	1.11287892352385e-13	C	A
MNEc.2.18.50990812.PC	SLC25A12	0.345970762403409	11.1818864010941	7.12696843617173e-18	1.11287892352385e-13	G	A
MNEc.2.18.51005728.PC	SLC25A12	0.345970762403409	11.1818864010941	7.12696843617173e-18	1.11287892352385e-13	C	T
MNEc.2.18.51050269.PC	SLC25A12	0.345970762403409	11.1818864010941	7.12696843617173e-18	1.11287892352385e-13	A	G
MNEc.2.18.51074167.PC	SLC25A12	0.345970762403409	11.1818864010941	7.12696843617173e-18	1.11287892352385e-13	G	A
MNEc.2.18.51085385.PC	SLC25A12	0.345970762403409	11.1818864010941	7.12696843617173e-18	1.11287892352385e-13	A	G
MNEc.2.18.51113066.BIEC2-412490	SLC25A12	0.345970762403409	11.1818864010941	7.12696843617173e-18	1.11287892352385e-13	G	T
MNEc.2.18.51130605.PC	SLC25A12	0.345970762403409	11.1818864010941	7.12696843617173e-18	1.11287892352385e-13	G	T
MNEc.2.18.51141064.PC	SLC25A12	0.345970762403409	11.1818864010941	7.12696843617173e-18	1.11287892352385e-13	G	A
MNEc.2.18.51174178.PC	SLC25A12	0.345970762403409	11.1818864010941	7.12696843617173e-18	1.11287892352385e-13	C	T
MNEc.2.26.39987191.PC	LOC100056049	0.867972843425641	11.1779583374708	7.24919460807471e-18	1.13048295928167e-13	T	C
MNEc.2.20.23947519.PC	LOC106782238	-0.519246800316168	-11.1767944018908	7.28581482316081e-18	1.13426293175076e-13	T	G
MNEc.2.25.770306.PC	CA9	-0.373920412849813	-11.1765833790887	7.29247399208999e-18	1.13426293175076e-13	A	C
MNEc.2.23.6331647.PC	LOC106782482	-0.825484622790732	-11.1714511718302	7.45632635041452e-18	1.15769464683435e-13	G	A
MNEc.2.11.10548763.BIEC2-138773	LOC102150289	-1.1305213301264	-11.1712582779375	7.46255637685701e-18	1.15769464683435e-13	A	C
MNEc.2.23.8198958.PC	LOC102147951	0.656135072708102	11.169925936065	7.50573104533162e-18	1.16287833225121e-13	C	T
MNEc.2.25.16349382.PC	KIAA0368	0.477001821389242	11.1682319055661	7.56098900911131e-18	1.16991821203285e-13	G	A
MNEc.2.24.21008641.PC	LOC100057829	0.801505576282474	11.1576101788041	7.91690380121965e-18	1.2234003766054e-13	A	G
MNEc.2.25.38594753.PC	LOC100147680	0.522791858812753	11.1556621917634	7.983981838518e-18	1.23216781371903e-13	G	A
MNEc.2.20.31282959.PC	DDX39B	-0.4396240584047	-11.1539569502117	8.0431697768594e-18	1.23969646304258e-13	C	T
MNEc.2.3.17154691.PC	TK2	0.254747216419534	11.1483415319303	8.24121289439186e-18	1.26857980306629e-13	C	A
MNEc.2.12.23770855.PC	LOC100053834	1.98646495338522	11.1475104117798	8.27093813595735e-18	1.2715126639972e-13	C	A
MNEc.2.10.14894802.PC	ZNF404	-0.235754893455666	-11.1447806246461	8.36933003726417e-18	1.28167737313277e-13	C	A
MNEc.2.10.14843232.PC	ZNF404	0.235754893455666	11.1447806246461	8.36933003726447e-18	1.28167737313277e-13	G	A
MNEc.2.10.14850844.PC	ZNF404	0.235754893455666	11.1447806246461	8.36933003726447e-18	1.28167737313277e-13	C	T
MNEc.2.25.4914410.PC	TDRD7	-0.647783279418814	-11.138094526736	8.61532090500367e-18	1.31765471727166e-13	T	C
MNEc.2.3.99143419.PC	LOC102149961	-0.595149244924833	-11.131775694646	8.8544757391116e-18	1.35249562739236e-13	T	C
MNEc.2.24.20919707.PC	LOC100057829	0.986129276568768	11.1273899384191	9.02437966647906e-18	1.37668298400563e-13	T	G
MNEc.2.24.20927618.PC	LOC100057829	0.940787719633692	11.1240905596729	9.15435382472992e-18	1.39472492218842e-13	A	G
MNEc.2.25.3583597.PC	LOC102149862	-0.458143578861793	-11.1188178495537	9.36598173273247e-18	1.4179019314962e-13	A	G
MNEc.2.25.3596358.PC	LOC102149862	-0.458143578861793	-11.1188178495537	9.36598173273247e-18	1.4179019314962e-13	C	T
MNEc.2.25.3599361.PC	LOC102149862	-0.458143578861793	-11.1188178495537	9.36598173273247e-18	1.4179019314962e-13	C	T
MNEc.2.25.3625187.PC	LOC102149862	-0.458143578861793	-11.1188178495537	9.36598173273247e-18	1.4179019314962e-13	G	T
MNEc.2.25.3781285.PC	LOC102149862	-0.458143578861793	-11.1188178495537	9.36598173273247e-18	1.4179019314962e-13	T	G
MNEc.2.10.21449538.PC	LOC102150861	-0.501153725400185	-11.1086682558706	9.78729336124874e-18	1.47792781510256e-13	C	T
MNEc.2.10.22014485.PC	LOC102150861	-0.501153725400185	-11.1086682558706	9.78729336124874e-18	1.47792781510256e-13	C	T
MNEc.2.X.4012544.PC	PUDP	-0.441797772966521	-11.1029971866151	1.00309421805381e-17	1.51280257782317e-13	C	T
MNEc.2.10.22303432.PC	LOC102150861	-0.487084135220001	-11.1019831767423	1.00751456880853e-17	1.51754812127575e-13	C	T
MNEc.2.23.7933184.PC	LOC102147951	0.588368987214942	11.0969068633438	1.02993970156636e-17	1.54936677245955e-13	C	T
MNEc.2.20.23994594.PC	HFE	-0.316669399014041	-11.0867356357501	1.07639312113606e-17	1.61720600924632e-13	G	A
MNEc.2.1.108984.PC	ZNF717	0.339043607615439	11.0646916616008	1.18442787245604e-17	1.77727952016451e-13	C	A
MNEc.2.6.27311308.PC	CECR1	0.501092794305725	11.0638931577031	1.18853949378857e-17	1.77896813785902e-13	G	T
MNEc.2.6.27892473.PC	CECR1	0.501092794305725	11.0638931577031	1.18853949378857e-17	1.77896813785902e-13	G	A
MNEc.2.1.34203582.PC	CYP2C92	1.29022801421644	11.0596398497821	1.21068335271154e-17	1.80983869537356e-13	T	C
MNEc.2.8.683647.BIEC2-1021180	LOC106783479	0.880328258977892	11.0593434650521	1.2122417749077e-17	1.80989747778677e-13	C	A
MNEc.2.10.12502185.PC	LOC100630516	1.69342134888274	11.0513174594429	1.25521853871587e-17	1.87171700317385e-13	C	T
MNEc.2.1.34129152.PC	CYP2C92	1.56660797974678	11.0470494050191	1.27869290931511e-17	1.90195992036591e-13	C	T
MNEc.2.1.33969726.PC	CYP2C92	-1.56660797974677	-11.047049405019	1.27869290931516e-17	1.90195992036591e-13	A	G
MNEc.2.25.379812.PC	CA9	-0.375000991779485	-11.0451752458226	1.28913973239581e-17	1.91510789092146e-13	G	A
MNEc.2.20.29191594.PC	LOC100056231	1.90499188692119	11.0368897418133	1.33636177820947e-17	1.98278726339684e-13	T	C
MNEc.2.4.89208453.PC	LOC106783107	-0.784807359850208	-11.0348147272267	1.34845777360706e-17	1.99081743998045e-13	A	G
MNEc.2.4.89232203.PC	LOC106783107	-0.784807359850208	-11.0348147272267	1.34845777360706e-17	1.99081743998045e-13	C	A
MNEc.2.4.89266218.PC	LOC106783107	-0.784807359850208	-11.0348147272267	1.34845777360706e-17	1.99081743998045e-13	T	C
MNEc.2.4.89421278.PC	LOC106783107	-0.784807359850208	-11.0348147272267	1.34845777360706e-17	1.99081743998045e-13	T	C
MNEc.2.30.10128258.PC	LOC100053461	-0.384732634981769	-11.0260020848694	1.40106791003715e-17	2.06592925419033e-13	A	G
MNEc.2.X.3881098.PC	PUDP	-0.308706835426503	-11.0239109206279	1.41385170800266e-17	2.08220247940215e-13	C	A
MNEc.2.4.40435382.PC	SDHAF3	-0.361909404449553	-11.00574839821	1.52993203588211e-17	2.25037419837152e-13	T	C
MNEc.2.10.64907943.PC	LOC100072680	0.637245799773609	10.9915609889783	1.62723200020171e-17	2.38466045992659e-13	G	A
MNEc.2.10.64908130.PC	LOC100072680	0.637245799773609	10.9915609889783	1.62723200020171e-17	2.38466045992659e-13	A	G
MNEc.2.10.64947967.PC	LOC100072680	0.637245799773609	10.9915609889783	1.62723200020171e-17	2.38466045992659e-13	T	C
MNEc.2.25.38781702.PC	LOC100147680	0.589000461125144	10.9848650684626	1.67529055836484e-17	2.44606279623312e-13	G	A
MNEc.2.25.38794359.BIEC2-674330	LOC100147680	0.589000461125144	10.9848650684626	1.67529055836484e-17	2.44606279623312e-13	C	T
MNEc.2.25.38892896.PC	LOC100147680	0.589000461125144	10.9848650684626	1.67529055836484e-17	2.44606279623312e-13	G	A
MNEc.2.13.17735541.PC	CRCP	0.232163876703288	10.9794594817211	1.71512662158861e-17	2.50116159478918e-13	T	C
MNEc.2.13.22369271.PC	ZKSCAN2	0.349932781524063	10.9713905591468	1.77636786912412e-17	2.55355048606486e-13	G	T
MNEc.2.13.22379540.PC	ZKSCAN2	0.349932781524063	10.9713905591468	1.77636786912412e-17	2.55355048606486e-13	G	A
MNEc.2.13.22391781.PC	ZKSCAN2	0.349932781524063	10.9713905591468	1.77636786912412e-17	2.55355048606486e-13	G	A
MNEc.2.13.22428185.PC	ZKSCAN2	0.349932781524063	10.9713905591468	1.77636786912412e-17	2.55355048606486e-13	A	G
MNEc.2.13.22460585.PC	ZKSCAN2	0.349932781524063	10.9713905591468	1.77636786912412e-17	2.55355048606486e-13	A	G
MNEc.2.13.22473052.PC	ZKSCAN2	0.349932781524063	10.9713905591468	1.77636786912412e-17	2.55355048606486e-13	T	C
MNEc.2.13.22476397.PC	ZKSCAN2	0.349932781524063	10.9713905591468	1.77636786912412e-17	2.55355048606486e-13	T	G
MNEc.2.13.22503683.PC	ZKSCAN2	0.349932781524063	10.9713905591468	1.77636786912412e-17	2.55355048606486e-13	G	T
MNEc.2.4.40623971.PC	SDHAF3	-0.410287960611215	-10.9713384272789	1.77677059909039e-17	2.55355048606486e-13	A	G
MNEc.2.4.40626749.PC	SDHAF3	-0.410287960611215	-10.9713384272789	1.77677059909039e-17	2.55355048606486e-13	G	A
MNEc.2.4.40643526.PC	SDHAF3	-0.410287960611215	-10.9713384272789	1.77677059909039e-17	2.55355048606486e-13	G	A
MNEc.2.4.40661812.PC	SDHAF3	-0.410287960611215	-10.9713384272789	1.77677059909039e-17	2.55355048606486e-13	C	T
MNEc.2.18.50638784.PC	SLC25A12	0.347984942977239	10.957998714868	1.8828975263364e-17	2.70081740664061e-13	G	T
MNEc.2.25.33245121.PC	ASS1	0.772394387604653	10.957891810856	1.88377325931989e-17	2.70081740664061e-13	C	T
MNEc.2.20.30509415.PC	DDX39B	-0.449870905319819	-10.9556498270827	1.90223365845286e-17	2.72073648512167e-13	T	C
MNEc.2.20.30510519.PC	DDX39B	-0.449870905319819	-10.9556498270827	1.90223365845286e-17	2.72073648512167e-13	G	A
MNEc.2.8.700094.PC	LOC106783479	0.874626801088139	10.945745477646	1.98598562321495e-17	2.8371197675095e-13	C	T
MNEc.2.5.52037935.PC	TTF2	-0.389619096796646	-10.9411443391951	2.02614404170486e-17	2.88998910406487e-13	T	C
MNEc.2.16.6883602.UKUL2927	FANCD2	-0.627024488574043	-10.9356810244978	2.07488848206962e-17	2.88998910406487e-13	A	G
MNEc.2.16.6894341.PC	FANCD2	-0.627024488574043	-10.9356810244978	2.07488848206962e-17	2.88998910406487e-13	G	A
MNEc.2.16.6896904.UKUL2928	FANCD2	-0.627024488574043	-10.9356810244978	2.07488848206962e-17	2.88998910406487e-13	T	C
MNEc.2.1.145661688.PC	EPB42	0.702147397875228	10.9350121473207	2.0809366940482e-17	2.88998910406487e-13	G	A
MNEc.2.1.145678556.PC	EPB42	0.702147397875228	10.9350121473207	2.0809366940482e-17	2.88998910406487e-13	T	G
MNEc.2.6.28409277.PC	CECR1	0.51507299211725	10.9302525830223	2.1244888490433e-17	2.88998910406487e-13	G	A
MNEc.2.6.28474406.PC	CECR1	0.51507299211725	10.9302525830223	2.1244888490433e-17	2.88998910406487e-13	G	A
MNEc.2.13.39971762.PC	PKMYT1	0.369101432832188	10.9294941540371	2.13151292357152e-17	2.88998910406487e-13	C	A
MNEc.2.15.51580844.PC	EPCAM	-1.55832923274134	-10.9249274364213	2.17430289115908e-17	2.88998910406487e-13	T	C
MNEc.2.15.51583724.PC	EPCAM	-1.55832923274134	-10.9249274364213	2.17430289115908e-17	2.88998910406487e-13	A	G
MNEc.2.15.51610167.PC	EPCAM	-1.55832923274134	-10.9249274364213	2.17430289115908e-17	2.88998910406487e-13	C	A
MNEc.2.15.51615042.PC	EPCAM	-1.55832923274134	-10.9249274364213	2.17430289115908e-17	2.88998910406487e-13	C	T
MNEc.2.15.51657623.PC	EPCAM	-1.55832923274134	-10.9249274364213	2.17430289115908e-17	2.88998910406487e-13	C	T
MNEc.2.15.51709086.PC	EPCAM	-1.55832923274134	-10.9249274364213	2.17430289115908e-17	2.88998910406487e-13	T	G
MNEc.2.15.51596762.BIEC2-310214	EPCAM	1.55832923274134	10.9249274364213	2.17430289115908e-17	2.88998910406487e-13	T	C
MNEc.2.6.27751197.PC	CECR1	-0.514835031827223	-10.9232365769917	2.19036421517091e-17	2.88998910406487e-13	T	A
MNEc.2.6.27787389.TBIEC2-994073	CECR1	-0.514835031827223	-10.9232365769917	2.19036421517091e-17	2.88998910406487e-13	T	C
MNEc.2.6.27250559.PC	CECR1	0.514835031827223	10.9232365769917	2.19036421517094e-17	2.88998910406487e-13	T	G
MNEc.2.6.27284503.PC	CECR1	0.514835031827223	10.9232365769917	2.19036421517094e-17	2.88998910406487e-13	T	G
MNEc.2.6.27289256.PC	CECR1	0.514835031827223	10.9232365769917	2.19036421517094e-17	2.88998910406487e-13	G	A
MNEc.2.6.27290159.PC	CECR1	0.514835031827223	10.9232365769917	2.19036421517094e-17	2.88998910406487e-13	G	A
MNEc.2.6.27346840.PC	CECR1	0.514835031827223	10.9232365769917	2.19036421517094e-17	2.88998910406487e-13	A	G
MNEc.2.6.27391286.PC	CECR1	0.514835031827223	10.9232365769917	2.19036421517094e-17	2.88998910406487e-13	G	A
MNEc.2.6.27424162.PC	CECR1	0.514835031827223	10.9232365769917	2.19036421517094e-17	2.88998910406487e-13	G	A
MNEc.2.6.27463502.PC	CECR1	0.514835031827223	10.9232365769917	2.19036421517094e-17	2.88998910406487e-13	C	T
MNEc.2.6.27479910.PC	CECR1	0.514835031827223	10.9232365769917	2.19036421517094e-17	2.88998910406487e-13	G	A
MNEc.2.6.27512137.PC	CECR1	0.514835031827223	10.9232365769917	2.19036421517094e-17	2.88998910406487e-13	A	C
MNEc.2.6.27636845.PC	CECR1	0.514835031827223	10.9232365769917	2.19036421517094e-17	2.88998910406487e-13	T	C
MNEc.2.6.27656940.PC	CECR1	0.514835031827223	10.9232365769917	2.19036421517094e-17	2.88998910406487e-13	T	C
MNEc.2.6.27680438.PC	CECR1	0.514835031827223	10.9232365769917	2.19036421517094e-17	2.88998910406487e-13	T	C
MNEc.2.6.27687472.PC	CECR1	0.514835031827223	10.9232365769917	2.19036421517094e-17	2.88998910406487e-13	A	G
MNEc.2.6.27688097.PC	CECR1	0.514835031827223	10.9232365769917	2.19036421517094e-17	2.88998910406487e-13	A	G
MNEc.2.6.27695821.PC	CECR1	0.514835031827223	10.9232365769917	2.19036421517094e-17	2.88998910406487e-13	C	T
MNEc.2.6.27700738.PC	CECR1	0.514835031827223	10.9232365769917	2.19036421517094e-17	2.88998910406487e-13	C	G
MNEc.2.6.27729277.PC	CECR1	0.514835031827223	10.9232365769917	2.19036421517094e-17	2.88998910406487e-13	C	T
MNEc.2.6.27764928.PC	CECR1	0.514835031827223	10.9232365769917	2.19036421517094e-17	2.88998910406487e-13	T	G
MNEc.2.6.27782472.PC	CECR1	0.514835031827223	10.9232365769917	2.19036421517094e-17	2.88998910406487e-13	T	C
MNEc.2.6.27835857.PC	CECR1	0.514835031827223	10.9232365769917	2.19036421517094e-17	2.88998910406487e-13	G	A
MNEc.2.6.27866718.PC	CECR1	0.514835031827223	10.9232365769917	2.19036421517094e-17	2.88998910406487e-13	G	A
MNEc.2.6.27876851.PC	CECR1	0.514835031827223	10.9232365769917	2.19036421517094e-17	2.88998910406487e-13	C	T
MNEc.2.6.27885185.PC	CECR1	0.514835031827223	10.9232365769917	2.19036421517094e-17	2.88998910406487e-13	C	T
MNEc.2.6.27896559.PC	CECR1	0.514835031827223	10.9232365769917	2.19036421517094e-17	2.88998910406487e-13	G	A
MNEc.2.6.27912946.PC	CECR1	0.514835031827223	10.9232365769917	2.19036421517094e-17	2.88998910406487e-13	G	A
MNEc.2.6.27955581.PC	CECR1	0.514835031827223	10.9232365769917	2.19036421517094e-17	2.88998910406487e-13	G	A
MNEc.2.6.27977103.PC	CECR1	0.514835031827223	10.9232365769917	2.19036421517094e-17	2.88998910406487e-13	T	C
MNEc.2.6.28004832.PC	CECR1	0.514835031827223	10.9232365769917	2.19036421517094e-17	2.88998910406487e-13	G	A
MNEc.2.6.28011625.PC	CECR1	0.514835031827223	10.9232365769917	2.19036421517094e-17	2.88998910406487e-13	C	T
MNEc.2.6.28102337.PC	CECR1	0.514835031827223	10.9232365769917	2.19036421517094e-17	2.88998910406487e-13	T	C
MNEc.2.6.28104107.PC	CECR1	0.514835031827223	10.9232365769917	2.19036421517094e-17	2.88998910406487e-13	G	A
MNEc.2.6.28117356.PC	CECR1	0.514835031827223	10.9232365769917	2.19036421517094e-17	2.88998910406487e-13	G	A
MNEc.2.6.28135964.PC	CECR1	0.514835031827223	10.9232365769917	2.19036421517094e-17	2.88998910406487e-13	G	T
MNEc.2.6.28170894.PC	CECR1	0.514835031827223	10.9232365769917	2.19036421517094e-17	2.88998910406487e-13	C	T
MNEc.2.6.28172864.PC	CECR1	0.514835031827223	10.9232365769917	2.19036421517094e-17	2.88998910406487e-13	T	C
MNEc.2.6.28196888.PC	CECR1	0.514835031827223	10.9232365769917	2.19036421517094e-17	2.88998910406487e-13	C	T
MNEc.2.6.28236319.PC	CECR1	0.514835031827223	10.9232365769917	2.19036421517094e-17	2.88998910406487e-13	G	A
MNEc.2.6.28564738.PC	CECR1	0.514835031827223	10.9232365769917	2.19036421517094e-17	2.88998910406487e-13	T	C
MNEc.2.6.28582665.PC	CECR1	0.514835031827223	10.9232365769917	2.19036421517094e-17	2.88998910406487e-13	G	A
MNEc.2.6.28613836.PC	CECR1	0.514835031827223	10.9232365769917	2.19036421517094e-17	2.88998910406487e-13	T	C
MNEc.2.6.28672785.PC	CECR1	0.514835031827223	10.9232365769917	2.19036421517094e-17	2.88998910406487e-13	A	G
MNEc.2.6.28737112.PC	CECR1	0.514835031827223	10.9232365769917	2.19036421517094e-17	2.88998910406487e-13	A	G
MNEc.2.6.28768149.PC	CECR1	0.514835031827223	10.9232365769917	2.19036421517094e-17	2.88998910406487e-13	G	T
MNEc.2.6.28773347.PC	CECR1	0.514835031827223	10.9232365769917	2.19036421517094e-17	2.88998910406487e-13	G	A
MNEc.2.6.28810459.PC	CECR1	0.514835031827223	10.9232365769917	2.19036421517094e-17	2.88998910406487e-13	C	T
MNEc.2.6.28825792.PC	CECR1	0.514835031827223	10.9232365769917	2.19036421517094e-17	2.88998910406487e-13	A	G
MNEc.2.6.28829346.PC	CECR1	0.514835031827223	10.9232365769917	2.19036421517094e-17	2.88998910406487e-13	G	A
MNEc.2.6.28836978.PC	CECR1	0.514835031827223	10.9232365769917	2.19036421517094e-17	2.88998910406487e-13	A	G
MNEc.2.6.28854130.PC	CECR1	0.514835031827223	10.9232365769917	2.19036421517094e-17	2.88998910406487e-13	T	G
MNEc.2.6.28898355.PC	CECR1	0.514835031827223	10.9232365769917	2.19036421517094e-17	2.88998910406487e-13	C	A
MNEc.2.24.20815289.PC	LOC102150711	0.703237434018185	10.91547641364	2.26562004727998e-17	2.97938413783738e-13	G	A
MNEc.2.24.20829949.PC	LOC102150711	0.703237434018185	10.91547641364	2.26562004727998e-17	2.97938413783738e-13	C	T
MNEc.2.24.20841319.PC	LOC102150711	0.703237434018185	10.91547641364	2.26562004727998e-17	2.97938413783738e-13	A	C
MNEc.2.20.30548554.PC	LOC106782293	0.442296659498778	10.9127813889201	2.29235896021992e-17	3.01122326910409e-13	G	A
MNEc.2.X.120454361.PC	GABRA3	-0.89421909413448	-10.9020267583506	2.40225697244789e-17	3.14406644884772e-13	C	T
MNEc.2.20.31193956.PC	DDX39B	-0.430403215215276	-10.9011009867509	2.41196105868533e-17	3.14406644884772e-13	T	C
MNEc.2.20.31194035.PC	DDX39B	-0.430403215215276	-10.9011009867509	2.41196105868533e-17	3.14406644884772e-13	A	G
MNEc.2.20.31197988.PC	DDX39B	-0.430403215215276	-10.9011009867509	2.41196105868533e-17	3.14406644884772e-13	G	A
MNEc.2.20.31208939.PC	DDX39B	-0.430403215215276	-10.9011009867509	2.41196105868533e-17	3.14406644884772e-13	A	C
MNEc.2.20.31213888.PC	DDX39B	-0.430403215215276	-10.9011009867509	2.41196105868533e-17	3.14406644884772e-13	T	C
MNEc.2.20.31214847.PC	DDX39B	-0.430403215215276	-10.9011009867509	2.41196105868533e-17	3.14406644884772e-13	G	C
MNEc.2.6.27928552.PC	CECR1	0.485294854264894	10.8922435615997	2.50682043661957e-17	3.26414732868914e-13	G	T
MNEc.2.19.30411579.PC	ATP13A4	1.55560711715095	10.8840606140229	2.59778466307759e-17	3.37182027949731e-13	C	T
MNEc.2.1.227110.PC	ZNF717	0.405317473876414	10.8840414104394	2.59800199053533e-17	3.37182027949731e-13	C	T
MNEc.2.1.227563.PC	ZNF717	0.405317473876414	10.8840414104394	2.59800199053533e-17	3.37182027949731e-13	G	A
MNEc.2.10.14844009.PC	ZNF404	-0.236901527060606	-10.8760133120288	2.69047513883909e-17	3.4880370712505e-13	C	T
MNEc.2.13.39391276.PC	FLYWCH1	0.614699728108391	10.8660149674465	2.81028097178921e-17	3.60026455109289e-13	G	T
MNEc.2.13.39401782.PC	FLYWCH1	0.614699728108391	10.8660149674465	2.81028097178921e-17	3.60026455109289e-13	T	C
MNEc.2.13.39427922.PC	FLYWCH1	0.614699728108391	10.8660149674465	2.81028097178921e-17	3.60026455109289e-13	A	G
MNEc.2.13.39448603.PC	FLYWCH1	0.614699728108391	10.8660149674465	2.81028097178921e-17	3.60026455109289e-13	G	A
MNEc.2.13.39491829.PC	FLYWCH1	0.614699728108391	10.8660149674465	2.81028097178921e-17	3.60026455109289e-13	A	C
MNEc.2.13.39518404.BIEC2-235696	FLYWCH1	0.614699728108391	10.8660149674465	2.81028097178921e-17	3.60026455109289e-13	C	T
MNEc.2.13.39519281.PC	FLYWCH1	0.614699728108391	10.8660149674465	2.81028097178921e-17	3.60026455109289e-13	C	T
MNEc.2.13.39536382.PC	FLYWCH1	0.614699728108391	10.8660149674465	2.81028097178921e-17	3.60026455109289e-13	A	G
MNEc.2.13.39554198.PC	FLYWCH1	0.614699728108391	10.8660149674465	2.81028097178921e-17	3.60026455109289e-13	T	G
MNEc.2.13.39573291.BIEC2-235706	FLYWCH1	0.614699728108391	10.8660149674465	2.81028097178921e-17	3.60026455109289e-13	T	C
MNEc.2.13.39822777.PC	FLYWCH1	0.614699728108391	10.8660149674465	2.81028097178921e-17	3.60026455109289e-13	G	A
MNEc.2.23.6333073.PC	LOC106782482	-0.838431772322338	-10.8626767548506	2.8514633558199e-17	3.64909973938358e-13	C	T
MNEc.2.25.269177.PC	CA9	-0.37411887817532	-10.8615954468629	2.86493266282933e-17	3.65456055689839e-13	T	C
MNEc.2.25.302447.PC	CA9	-0.37411887817532	-10.8615954468629	2.86493266282933e-17	3.65456055689839e-13	T	C
MNEc.2.25.320305.PC	CA9	-0.37411887817532	-10.8615954468629	2.86493266282933e-17	3.65456055689839e-13	G	A
MNEc.2.1.34335532.PC	CYP2C92	1.55372289563838	10.8511472819792	2.99841870680631e-17	3.82074706289142e-13	T	C
MNEc.2.10.23354216.PC	KIR-ILTA	1.6157081137907	10.8454010668001	3.07447777957834e-17	3.90097696989199e-13	T	C
MNEc.2.10.23377494.PC	KIR-ILTA	1.6157081137907	10.8454010668001	3.07447777957834e-17	3.90097696989199e-13	C	A
MNEc.2.10.23389934.PC	KIR-ILTA	1.6157081137907	10.8454010668001	3.07447777957834e-17	3.90097696989199e-13	C	T
MNEc.2.10.23401572.PC	KIR-ILTA	1.6157081137907	10.8454010668001	3.07447777957834e-17	3.90097696989199e-13	G	T
MNEc.2.5.81417430.PC	ADGRL2	0.868945843557623	10.8443744766288	3.08826879681198e-17	3.91014704772977e-13	T	C
MNEc.2.5.81432322.PC	ADGRL2	0.868945843557623	10.8443744766288	3.08826879681198e-17	3.91014704772977e-13	T	C
MNEc.2.19.56051112.PC	DCBLD2	0.383361472533368	10.8438485198095	3.09535846007606e-17	3.91496304850559e-13	C	T
MNEc.2.25.902220.PC	CA9	-0.368286678396184	-10.8407119376772	3.13797900043899e-17	3.96466010132081e-13	G	A
MNEc.2.20.4708284.PC	LOC102150724	1.20368377862165	10.839452662086	3.15525571856247e-17	3.98226528880042e-13	C	T
MNEc.2.4.40146347.PC	SDHAF3	-0.372807768771543	-10.8379380136958	3.17616268392659e-17	4.00441012286132e-13	T	C
MNEc.2.20.31228761.BIEC2-529495	DDX39B	-0.446212597157081	-10.8329982179957	3.24531956244309e-17	4.08295984475466e-13	A	G
MNEc.2.20.31272700.PC	DDX39B	-0.446212597157081	-10.8329982179957	3.24531956244309e-17	4.08295984475466e-13	T	C
MNEc.2.25.678147.PC	CA9	-0.378794192028921	-10.8290466608642	3.30172873366624e-17	4.14954684686723e-13	G	C
MNEc.2.20.31212688.PC	DDX39B	-0.429241208086311	-10.8272864154155	3.32717266309833e-17	4.17711802746426e-13	A	G
MNEc.2.20.31194485.PC	DDX39B	-0.424203013340423	-10.8234709136227	3.38300313762344e-17	4.24273996921142e-13	A	G
MNEc.2.4.89096214.PC	LOC106783107	-0.773570686231065	-10.8170718509634	3.47875869060523e-17	4.3536646742133e-13	C	A
MNEc.2.4.89311347.PC	LOC106783107	-0.773570686231065	-10.8170718509634	3.47875869060523e-17	4.3536646742133e-13	T	C
MNEc.2.13.39865666.PC	LOC106781568	-0.908849101396685	-10.8160966364823	3.49358901621487e-17	4.36763696496993e-13	G	A
MNEc.2.12.23527646.PC	LOC100053834	-1.9627877423461	-10.812433228932	3.5498690301376e-17	4.43334547579063e-13	A	G
MNEc.2.24.32044705.PC	SPATA7	-0.524714662506681	-10.8104543790365	3.58064755935219e-17	4.45311270357003e-13	C	T
MNEc.2.24.32057996.PC	SPATA7	-0.524714662506681	-10.8104543790365	3.58064755935219e-17	4.45311270357003e-13	G	A
MNEc.2.24.32058952.PC	SPATA7	-0.524714662506681	-10.8104543790365	3.58064755935219e-17	4.45311270357003e-13	G	A
MNEc.2.24.32165911.PC	SPATA7	-0.524714662506681	-10.8104543790365	3.58064755935219e-17	4.45311270357003e-13	T	C
MNEc.2.24.32306439.PC	SPATA7	-0.506903176970427	-10.8088745770936	3.60541173287464e-17	4.47923533615172e-13	T	C
MNEc.2.25.203105.PC	CA9	-0.370259729190883	-10.8014300793712	3.72444374379503e-17	4.62229656100037e-13	C	T
MNEc.2.3.5977300.PC	AKTIP	0.210046621193563	10.7910755827296	3.89659784959465e-17	4.83091970285944e-13	G	A
MNEc.2.13.39907652.PC	PKMYT1	0.367184215858743	10.7874704951073	3.95839389059058e-17	4.8871910228825e-13	G	A
MNEc.2.13.39928488.PC	PKMYT1	0.367184215858743	10.7874704951073	3.95839389059058e-17	4.8871910228825e-13	T	C
MNEc.2.13.39934561.PC	PKMYT1	0.367184215858743	10.7874704951073	3.95839389059058e-17	4.8871910228825e-13	G	A
MNEc.2.13.39942621.PC	PKMYT1	0.367184215858743	10.7874704951073	3.95839389059058e-17	4.8871910228825e-13	A	G
MNEc.2.1.34347893.PC	CYP2C92	-1.54852827695667	-10.7865846695713	3.97372820655433e-17	4.90104457848293e-13	A	G
MNEc.2.4.27302230.PC	PCLO	1.10239874939082	10.7751586374946	4.17695436306184e-17	5.14636845335767e-13	C	T
MNEc.2.20.30548375.PC	MHCB3	-0.719110563344097	-10.7642877349462	4.37999296508823e-17	5.39095461612878e-13	G	A
MNEc.2.10.64743234.BIEC2-129923	LOC100072672	1.30001568143125	10.76139191407	4.43573186601539e-17	5.45392459008983e-13	A	G
MNEc.2.10.21449538.PC	LOC100064037	-0.625966656679434	-10.7553051504095	4.55522404559752e-17	5.58930916229262e-13	C	T
MNEc.2.10.22014485.PC	LOC100064037	-0.625966656679434	-10.7553051504095	4.55522404559752e-17	5.58930916229262e-13	C	T
MNEc.2.10.64938850.PC	LOC100072672	1.42201273916315	10.7355108718947	4.96663283378961e-17	6.04629641145579e-13	A	G
MNEc.2.6.27134372.PC	CECR1	0.529345259170164	10.7354937455018	4.96700448953135e-17	6.04629641145579e-13	G	A
MNEc.2.6.27206197.PC	CECR1	0.529345259170164	10.7354937455018	4.96700448953135e-17	6.04629641145579e-13	C	T
MNEc.2.6.27234168.PC	CECR1	0.529345259170164	10.7354937455018	4.96700448953135e-17	6.04629641145579e-13	C	T
MNEc.2.18.50278378.PC	SLC25A12	0.345146617347814	10.7352021320424	4.97333701230388e-17	6.04629641145579e-13	A	C
MNEc.2.18.50370382.PC	SLC25A12	0.345146617347814	10.7352021320424	4.97333701230388e-17	6.04629641145579e-13	C	T
MNEc.2.18.50448133.PC	SLC25A12	0.345146617347814	10.7352021320424	4.97333701230388e-17	6.04629641145579e-13	C	T
MNEc.2.18.50460797.PC	SLC25A12	0.345146617347814	10.7352021320424	4.97333701230388e-17	6.04629641145579e-13	C	T
MNEc.2.18.50465838.PC	SLC25A12	0.345146617347814	10.7352021320424	4.97333701230388e-17	6.04629641145579e-13	A	G
MNEc.2.13.22417620.PC	ZKSCAN2	0.33771432372872	10.7340782752205	4.99781803267904e-17	6.06986528453589e-13	A	G
MNEc.2.13.39440425.PC	FLYWCH1	0.605559138450869	10.7332219668484	5.01655225328618e-17	6.07398083465513e-13	C	T
MNEc.2.13.39504557.PC	FLYWCH1	0.605559138450869	10.7332219668484	5.01655225328618e-17	6.07398083465513e-13	T	C
MNEc.2.13.39529862.PC	FLYWCH1	0.605559138450869	10.7332219668484	5.01655225328618e-17	6.07398083465513e-13	A	G
MNEc.2.10.18549203.PC	LMTK3	0.430522878024137	10.7329918388587	5.02159898284646e-17	6.07398083465513e-13	G	A
MNEc.2.20.30521380.PC	LOC106782293	0.576336545048212	10.7293379810065	5.10241518924734e-17	6.16547441469269e-13	G	C
MNEc.2.23.5938356.PC	LOC106782482	-1.16222103022202	-10.7241736315539	5.21887380513478e-17	6.29980726491106e-13	C	A
MNEc.2.6.28615710.PC	CECR1	0.480738534121733	10.7176198022352	5.37051818251378e-17	6.46321520393629e-13	C	T
MNEc.2.6.28661194.PC	CECR1	0.480738534121733	10.7176198022352	5.37051818251378e-17	6.46321520393629e-13	G	T
MNEc.2.6.28661839.PC	CECR1	0.480738534121733	10.7176198022352	5.37051818251378e-17	6.46321520393629e-13	C	T
MNEc.2.10.64938850.PC	LOC100072680	0.629476057237078	10.7165837424223	5.39489272490794e-17	6.48599752977322e-13	A	G
MNEc.2.23.5993379.PC	LOC106782482	-0.853611391238079	-10.7117441457501	5.51023008031783e-17	6.61798351715511e-13	C	A
MNEc.2.28.20955709.PC	LTA4H	-0.316721454356475	-10.7075295933531	5.61268724304722e-17	6.72747477893927e-13	T	C
MNEc.2.28.20957338.PC	LTA4H	-0.316721454356475	-10.7075295933531	5.61268724304722e-17	6.72747477893927e-13	A	G
MNEc.2.1.50230928.PC	RHOBTB1	-0.843669412264286	-10.7016129357895	5.759760274113e-17	6.88989636946362e-13	T	G
MNEc.2.1.50245246.PC	RHOBTB1	-0.843669412264286	-10.7016129357895	5.759760274113e-17	6.88989636946362e-13	C	T
MNEc.2.24.21330092.PC	TGFB3	1.90296614624205	10.6873533765725	6.13032279462644e-17	7.3111463077025e-13	A	C
MNEc.2.24.21350915.PC	TGFB3	1.90296614624205	10.6873533765725	6.13032279462644e-17	7.3111463077025e-13	T	C
MNEc.2.24.21365822.PC	TGFB3	1.90296614624205	10.6873533765725	6.13032279462644e-17	7.3111463077025e-13	C	T
MNEc.2.22.27281121.PC	TLDC2	0.754078446551048	10.6863506820075	6.1572635226979e-17	7.33593308568916e-13	A	G
MNEc.2.18.3286140.PC	IWS1	0.447870508416927	10.6757499754702	6.4494650146962e-17	7.67639358521174e-13	C	A
MNEc.2.1.84283.PC	ZNF717	0.334166636833769	10.6753179418407	6.46166475164116e-17	7.68323860367859e-13	T	G
MNEc.2.10.64907943.PC	LOC100072672	1.42123356711889	10.6636303246064	6.80064109549886e-17	8.05282022154191e-13	G	A
MNEc.2.10.64908130.PC	LOC100072672	1.42123356711889	10.6636303246064	6.80064109549886e-17	8.05282022154191e-13	A	G
MNEc.2.10.64947967.PC	LOC100072672	1.42123356711889	10.6636303246064	6.80064109549886e-17	8.05282022154191e-13	T	C
MNEc.2.5.34707072.BIEC2-901538	LOC102148180	-0.839317353871981	-10.6620830926897	6.84683447748348e-17	8.05282022154191e-13	C	T
MNEc.2.5.34723568.PC	LOC102148180	-0.839317353871981	-10.6620830926897	6.84683447748348e-17	8.05282022154191e-13	C	A
MNEc.2.5.34762971.PC	LOC102148180	-0.839317353871981	-10.6620830926897	6.84683447748348e-17	8.05282022154191e-13	G	A
MNEc.2.5.34777369.PC	LOC102148180	-0.839317353871981	-10.6620830926897	6.84683447748348e-17	8.05282022154191e-13	T	C
MNEc.2.5.34817851.BIEC2-901554	LOC102148180	-0.839317353871981	-10.6620830926897	6.84683447748348e-17	8.05282022154191e-13	A	G
MNEc.2.5.34826099.PC	LOC102148180	-0.839317353871981	-10.6620830926897	6.84683447748348e-17	8.05282022154191e-13	A	C
MNEc.2.5.34842601.PC	LOC102148180	-0.839317353871981	-10.6620830926897	6.84683447748348e-17	8.05282022154191e-13	A	C
MNEc.2.5.34868905.PC	LOC102148180	-0.839317353871981	-10.6620830926897	6.84683447748348e-17	8.05282022154191e-13	G	A
MNEc.2.18.50572415.PC	SLC25A12	0.331221783071574	10.6530757855074	7.12207893398361e-17	8.35181171173105e-13	C	A
MNEc.2.18.50589186.PC	SLC25A12	0.331221783071574	10.6530757855074	7.12207893398361e-17	8.35181171173105e-13	C	T
MNEc.2.18.50618658.PC	SLC25A12	0.331221783071574	10.6530757855074	7.12207893398361e-17	8.35181171173105e-13	G	A
MNEc.2.10.18586540.PC	LMTK3	0.446759921635795	10.6363661223166	7.66246613667152e-17	8.97666949169047e-13	G	A
MNEc.2.13.39962386.PC	PKMYT1	0.362824505852223	10.6314809341364	7.82809778923884e-17	9.16170037209073e-13	C	T
MNEc.2.20.30988567.PC	MHCB3	0.747911173448804	10.6295981906452	7.89288771339944e-17	9.22846268513858e-13	C	T
MNEc.2.10.17456870.PC	KPTN	-0.405350168703072	-10.6289946929157	7.91376935200474e-17	9.23788743715459e-13	G	A
MNEc.2.6.28511864.PC	CECR1	0.493430899902058	10.6289171700157	7.91645574181798e-17	9.23788743715459e-13	G	A
MNEc.2.10.18373806.PC	CCDC114	-0.375335911781556	-10.6252369948937	8.0450436214574e-17	9.32240162838298e-13	G	A
MNEc.2.4.102325694.BIEC2-926162	LOC100147160	-0.618513589621033	-10.6249991345104	8.05342643703786e-17	9.32240162838298e-13	T	C
MNEc.2.25.33241950.PC	ASS1	0.787875940853986	10.6226174261308	8.13784921115683e-17	9.32240162838298e-13	G	A
MNEc.2.3.81290021.PC	ATP10D	-0.301313523158461	-10.622027918879	8.15888192987685e-17	9.32240162838298e-13	T	C
MNEc.2.1.145665252.PC	EPB42	0.672203772208116	10.6210479831969	8.19396541091538e-17	9.32240162838298e-13	G	A
MNEc.2.3.5978119.PC	AKTIP	0.213500933340014	10.6198451046942	8.23723785240908e-17	9.32240162838298e-13	T	C
MNEc.2.23.8357691.PC	LOC102147951	0.615235646080798	10.6194252841679	8.25239447340758e-17	9.32240162838298e-13	C	A
MNEc.2.3.36799723.PC	MANBA	-0.476270124921109	-10.6193555209754	8.25491581984136e-17	9.32240162838298e-13	G	C
MNEc.2.3.36812055.PC	MANBA	-0.476270124921109	-10.6193555209754	8.25491581984136e-17	9.32240162838298e-13	G	A
MNEc.2.3.36840265.BIEC2-777732	MANBA	-0.476270124921109	-10.6193555209754	8.25491581984136e-17	9.32240162838298e-13	C	T
MNEc.2.3.36858878.PC	MANBA	-0.476270124921109	-10.6193555209754	8.25491581984136e-17	9.32240162838298e-13	A	G
MNEc.2.3.36860275.BIEC2-777734	MANBA	-0.476270124921109	-10.6193555209754	8.25491581984136e-17	9.32240162838298e-13	A	G
MNEc.2.3.36867160.PC	MANBA	-0.476270124921109	-10.6193555209754	8.25491581984136e-17	9.32240162838298e-13	C	T
MNEc.2.3.36915324.PC	MANBA	-0.476270124921109	-10.6193555209754	8.25491581984136e-17	9.32240162838298e-13	G	A
MNEc.2.3.36927248.BIEC2-817488	MANBA	-0.476270124921109	-10.6193555209754	8.25491581984136e-17	9.32240162838298e-13	A	G
MNEc.2.3.36973625.PC	MANBA	-0.476270124921109	-10.6193555209754	8.25491581984136e-17	9.32240162838298e-13	T	G
MNEc.2.3.37035024.PC	MANBA	-0.476270124921109	-10.6193555209754	8.25491581984136e-17	9.32240162838298e-13	G	A
MNEc.2.3.37056329.BIEC2-817507	MANBA	-0.476270124921109	-10.6193555209754	8.25491581984136e-17	9.32240162838298e-13	A	G
MNEc.2.3.37057150.PC	MANBA	-0.476270124921109	-10.6193555209754	8.25491581984136e-17	9.32240162838298e-13	G	A
MNEc.2.3.37095687.PC	MANBA	-0.476270124921109	-10.6193555209754	8.25491581984136e-17	9.32240162838298e-13	C	T
MNEc.2.3.37146155.PC	MANBA	-0.476270124921109	-10.6193555209754	8.25491581984136e-17	9.32240162838298e-13	C	A
MNEc.2.3.37171338.PC	MANBA	-0.476270124921109	-10.6193555209754	8.25491581984136e-17	9.32240162838298e-13	C	A
MNEc.2.3.37228387.PC	MANBA	-0.476270124921109	-10.6193555209754	8.25491581984136e-17	9.32240162838298e-13	T	C
MNEc.2.3.37269403.PC	MANBA	-0.476270124921109	-10.6193555209754	8.25491581984136e-17	9.32240162838298e-13	A	G
MNEc.2.3.37287749.PC	MANBA	-0.476270124921109	-10.6193555209754	8.25491581984136e-17	9.32240162838298e-13	T	C
MNEc.2.3.37301241.PC	MANBA	-0.476270124921109	-10.6193555209754	8.25491581984136e-17	9.32240162838298e-13	T	C
MNEc.2.3.37304318.PC	MANBA	-0.476270124921109	-10.6193555209754	8.25491581984136e-17	9.32240162838298e-13	A	G
MNEc.2.3.37318309.PC	MANBA	-0.476270124921109	-10.6193555209754	8.25491581984136e-17	9.32240162838298e-13	C	T
MNEc.2.3.37323437.PC	MANBA	-0.476270124921109	-10.6193555209754	8.25491581984136e-17	9.32240162838298e-13	A	G
MNEc.2.3.37353805.PC	MANBA	-0.476270124921109	-10.6193555209754	8.25491581984136e-17	9.32240162838298e-13	G	A
MNEc.2.3.37369628.PC	MANBA	-0.476270124921109	-10.6193555209754	8.25491581984136e-17	9.32240162838298e-13	C	T
MNEc.2.3.37381668.PC	MANBA	-0.476270124921109	-10.6193555209754	8.25491581984136e-17	9.32240162838298e-13	C	A
MNEc.2.3.37384724.PC	MANBA	-0.476270124921109	-10.6193555209754	8.25491581984136e-17	9.32240162838298e-13	A	C
MNEc.2.3.37433719.PC	MANBA	-0.476270124921109	-10.6193555209754	8.25491581984136e-17	9.32240162838298e-13	C	T
MNEc.2.20.29174709.PC	LOC100056231	2.04928349255641	10.6165497878737	8.35696304538184e-17	9.42870794389363e-13	A	G
MNEc.2.25.39095898.PC	LOC100147680	0.590550495840376	10.6150732900075	8.4111725001717e-17	9.48089141338535e-13	C	T
MNEc.2.6.27334829.PC	CECR1	0.492830538665772	10.6125254786364	8.50554690009969e-17	9.56013441445144e-13	A	G
MNEc.2.6.27349323.PC	CECR1	0.492830538665772	10.6125254786364	8.50554690009969e-17	9.56013441445144e-13	C	T
MNEc.2.6.27374398.PC	CECR1	0.492830538665772	10.6125254786364	8.50554690009969e-17	9.56013441445144e-13	T	C
MNEc.2.10.64977166.PC	LOC100072672	1.83985378265412	10.6107384170448	8.57237594128631e-17	9.61710398944152e-13	T	C
MNEc.2.10.64978959.PC	LOC100072672	1.83985378265412	10.6107384170448	8.57237594128631e-17	9.61710398944152e-13	A	G
MNEc.2.11.41689815.PC	LOC100072001	1.03945137878044	10.5982508409807	9.05431413177052e-17	1.01386831299154e-12	G	A
MNEc.2.11.41717316.PC	LOC100072001	1.03945137878044	10.5982508409807	9.05431413177052e-17	1.01386831299154e-12	G	A
MNEc.2.10.18331963.PC	CCDC114	-0.387847509173392	-10.5929702119385	9.26621205481946e-17	1.03654616477979e-12	T	C
MNEc.2.29.21247199.PC	LOC102150731	0.790449380874656	10.5927725933263	9.27423793437079e-17	1.03654616477979e-12	C	A
MNEc.2.8.74928961.PC	FECH	0.232074964393602	10.5905253999065	9.36599567128349e-17	1.04582050680863e-12	G	A
MNEc.2.25.1738178.PC	CA9	-0.362855812124905	-10.5886970800393	9.44132212512156e-17	1.05324445844834e-12	C	T
MNEc.2.25.31951113.BIEC2-669644	TBC1D13	0.307973468251304	10.5859633370347	9.55508830905254e-17	1.0649387255691e-12	A	C
MNEc.2.23.5848143.PC	LOC106782482	-0.78921872530492	-10.5730497461258	1.01113891223252e-16	1.12588664145225e-12	C	T
MNEc.2.18.3400237.PC	IWS1	0.45937732495063	10.5674680290935	1.03618026169305e-16	1.15269249181914e-12	C	G
MNEc.2.11.21774903.PC	KRT23	-0.709723558981314	-10.5667384387709	1.03949913136241e-16	1.15530583146575e-12	T	G
MNEc.2.10.17610823.PC	KPTN	0.496214329250258	10.5654930058244	1.04518922646429e-16	1.16054723868899e-12	C	T
MNEc.2.21.57389362.PC	CEP72	0.659895767879748	10.562736845426	1.05789293495492e-16	1.17355934335288e-12	G	A
MNEc.2.24.21177510.PC	LOC102150711	0.681604608846436	10.5617751120098	1.06236215844749e-16	1.17523443874994e-12	A	C
MNEc.2.24.21192707.PC	LOC102150711	0.681604608846436	10.5617751120098	1.06236215844749e-16	1.17523443874994e-12	G	A
MNEc.2.24.21196018.PC	LOC102150711	0.681604608846436	10.5617751120098	1.06236215844749e-16	1.17523443874994e-12	T	C
MNEc.2.15.60478116.PC	NDUFAF7	-0.288943435094348	-10.5604057909757	1.0687581979082e-16	1.18121327257724e-12	A	G
MNEc.2.1.49688405.PC	RHOBTB1	-0.881019463304713	-10.5596727102186	1.07219826439279e-16	1.1839170506486e-12	T	G
MNEc.2.25.3569568.PC	LOC102149862	-0.457763237444373	-10.5573260842318	1.08328502112065e-16	1.19505144861225e-12	T	G
MNEc.2.23.8199037.PC	LOC102147951	0.637312736222435	10.5482145430165	1.12743527937806e-16	1.24260628706865e-12	G	A
MNEc.2.29.28886024.PC	AKR1E2	0.722552947904804	10.5417677339021	1.15976086158526e-16	1.26818812176134e-12	G	A
MNEc.2.29.29301375.PC	AKR1E2	0.722552947904804	10.5417677339021	1.15976086158526e-16	1.26818812176134e-12	C	T
MNEc.2.29.29309560.PC	AKR1E2	0.722552947904804	10.5417677339021	1.15976086158526e-16	1.26818812176134e-12	T	C
MNEc.2.29.29314470.PC	AKR1E2	0.722552947904804	10.5417677339021	1.15976086158526e-16	1.26818812176134e-12	T	C
MNEc.2.29.29317377.PC	AKR1E2	0.722552947904804	10.5417677339021	1.15976086158526e-16	1.26818812176134e-12	C	T
MNEc.2.29.29320084.BIEC2-762147	AKR1E2	0.722552947904804	10.5417677339021	1.15976086158526e-16	1.26818812176134e-12	C	T
MNEc.2.29.29321210.PC	AKR1E2	0.722552947904804	10.5417677339021	1.15976086158526e-16	1.26818812176134e-12	C	T
MNEc.2.29.29323635.PC	AKR1E2	0.722552947904804	10.5417677339021	1.15976086158526e-16	1.26818812176134e-12	A	G
MNEc.2.29.10126610.PC	LOC100065515	0.890033855196416	10.5415949019448	1.16064016818423e-16	1.26818812176134e-12	A	G
MNEc.2.20.30503221.PC	LOC100146287	0.525263936884937	10.5414671930097	1.1612903352001e-16	1.26818812176134e-12	G	T
MNEc.2.5.35162413.PC	LOC102148180	0.885956877707579	10.5366451737097	1.18610873042286e-16	1.29410490789e-12	T	C
MNEc.2.11.21796578.PC	LOC106783262	-0.527263981166223	-10.5317832656616	1.2116717375206e-16	1.31957863716163e-12	C	T
MNEc.2.11.21811806.PC	LOC106783262	-0.527263981166223	-10.5317832656616	1.2116717375206e-16	1.31957863716163e-12	T	G
MNEc.2.25.31935719.PC	TBC1D13	0.308564377874381	10.5286870307093	1.22823877041358e-16	1.33274813081687e-12	G	A
MNEc.2.25.31942768.PC	TBC1D13	0.308564377874381	10.5286870307093	1.22823877041358e-16	1.33274813081687e-12	C	T
MNEc.2.25.31947022.PC	TBC1D13	0.308564377874381	10.5286870307093	1.22823877041358e-16	1.33274813081687e-12	C	T
MNEc.2.25.31953107.PC	TBC1D13	0.308564377874381	10.5286870307093	1.22823877041358e-16	1.33274813081687e-12	G	A
MNEc.2.6.28721265.PC	CECR1	0.476592983518265	10.5167165214565	1.29445747076776e-16	1.40332322861979e-12	G	T
MNEc.2.24.20851175.PC	LOC100057829	0.82875477860947	10.5118577458394	1.32234760578428e-16	1.43225572917323e-12	A	G
MNEc.2.10.13192806.PC	LOC100630516	1.68425056451366	10.5108877562748	1.32798734242665e-16	1.43575375627861e-12	T	C
MNEc.2.10.13288861.PC	LOC100630516	1.68425056451366	10.5108877562748	1.32798734242665e-16	1.43575375627861e-12	C	T
MNEc.2.22.27082594.PC	TLDC2	0.748926195692963	10.509086376699	1.33852512129153e-16	1.44452503527859e-12	C	G
MNEc.2.22.27109818.PC	TLDC2	0.748926195692963	10.509086376699	1.33852512129153e-16	1.44452503527859e-12	C	G
MNEc.2.21.57584504.PC	CEP72	0.646983243481247	10.5085684994718	1.3415701290876e-16	1.44650094567739e-12	C	G
MNEc.2.25.36942376.PC	OLFM1	0.438183574888588	10.5072131452348	1.34957228647295e-16	1.4538133230938e-12	C	T
MNEc.2.20.30556908.BIEC2-528115	LOC106782293	0.429974025647464	10.5059206187055	1.35724814490166e-16	1.46019143520493e-12	G	A
MNEc.2.24.36761232.PC	DDX24	0.335226226376165	10.5051460964113	1.3618687479371e-16	1.46019143520493e-12	C	T
MNEc.2.25.3583597.PC	LOC100065605	-0.383217854151082	-10.5047776833694	1.36407214654948e-16	1.46019143520493e-12	A	G
MNEc.2.25.3596358.PC	LOC100065605	-0.383217854151082	-10.5047776833694	1.36407214654948e-16	1.46019143520493e-12	C	T
MNEc.2.25.3599361.PC	LOC100065605	-0.383217854151082	-10.5047776833694	1.36407214654948e-16	1.46019143520493e-12	C	T
MNEc.2.25.3625187.PC	LOC100065605	-0.383217854151082	-10.5047776833694	1.36407214654948e-16	1.46019143520493e-12	G	T
MNEc.2.25.3781285.PC	LOC100065605	-0.383217854151082	-10.5047776833694	1.36407214654948e-16	1.46019143520493e-12	T	G
MNEc.2.16.74057469.PC	MRPS22	0.889618292450815	10.5027246251757	1.37641676155846e-16	1.47208328651858e-12	C	T
MNEc.2.22.26070745.PC	LOC106782422	0.285397934913652	10.4996830207406	1.39491180428165e-16	1.48652619293007e-12	G	A
MNEc.2.22.26074857.BIEC2-589711	LOC106782422	0.285397934913652	10.4996830207406	1.39491180428165e-16	1.48652619293007e-12	T	C
MNEc.2.22.26075342.BIEC2-589713	LOC106782422	0.285397934913652	10.4996830207406	1.39491180428165e-16	1.48652619293007e-12	T	C
MNEc.2.22.26069872.PC	LOC106782422	-0.285397934913652	-10.4996830207406	1.39491180428168e-16	1.48652619293007e-12	T	C
MNEc.2.20.30661189.PC	LOC100146287	0.528515303848947	10.4980369556348	1.40502486507744e-16	1.49596538198128e-12	C	T
MNEc.2.20.31049789.PC	DDX39B	-0.475728477128194	-10.4963615388472	1.41539386112945e-16	1.50431683272151e-12	T	C
MNEc.2.20.31071816.PC	DDX39B	-0.475728477128194	-10.4963615388472	1.41539386112945e-16	1.50431683272151e-12	A	G
MNEc.2.25.4900861.PC	TDRD7	-0.609664523425722	-10.4946668410035	1.42596035660727e-16	1.51419641958263e-12	A	G
MNEc.2.10.64982680.PC	LOC100072672	1.81942214237597	10.4859992648013	1.48125434921355e-16	1.57151127884918e-12	A	G
MNEc.2.5.51989676.PC	TTF2	-0.378029706093559	-10.4814296582295	1.51126727907596e-16	1.6005025743478e-12	T	C
MNEc.2.5.52003577.PC	TTF2	-0.378029706093559	-10.4814296582295	1.51126727907596e-16	1.6005025743478e-12	A	C
MNEc.2.1.49481716.PC	RHOBTB1	-0.853183970672746	-10.4794521269844	1.52444418015833e-16	1.61302372864617e-12	A	G
MNEc.2.15.8234835.PC	LOC106781720	-0.361339042367063	-10.4788823251364	1.52826230996664e-16	1.61562887604949e-12	A	G
MNEc.2.6.1081415.PC	LANCL1	-0.357824890849177	-10.477154019442	1.53990217658648e-16	1.62649095788562e-12	A	G
MNEc.2.18.50785107.PC	LOC100063657	-0.442850034848769	-10.4751325296269	1.55362958795009e-16	1.63519171015672e-12	C	T
MNEc.2.18.50788635.PC	LOC100063657	-0.442850034848769	-10.4751325296269	1.55362958795009e-16	1.63519171015672e-12	G	A
MNEc.2.18.50790849.PC	LOC100063657	-0.442850034848769	-10.4751325296269	1.55362958795009e-16	1.63519171015672e-12	T	C
MNEc.2.18.50813966.PC	LOC100063657	-0.442850034848769	-10.4751325296269	1.55362958795009e-16	1.63519171015672e-12	A	G
MNEc.2.22.20697534.PC	LOC100067361	1.27073909237936	10.474505320656	1.55791372560884e-16	1.63536674477342e-12	G	A
MNEc.2.22.20697648.PC	LOC100067361	1.27073909237936	10.474505320656	1.55791372560884e-16	1.63536674477342e-12	C	T
MNEc.2.22.20702563.PC	LOC100067361	1.27073909237936	10.474505320656	1.55791372560884e-16	1.63536674477342e-12	A	G
MNEc.2.3.37253301.PC	MANBA	-0.462794698807695	-10.4731650219642	1.56710840527229e-16	1.64357046612901e-12	G	A
MNEc.2.22.20697534.PC	LOC100053159	0.670221806994052	10.4681780398225	1.60180108416567e-16	1.67553104583389e-12	G	A
MNEc.2.22.20697648.PC	LOC100053159	0.670221806994052	10.4681780398225	1.60180108416567e-16	1.67553104583389e-12	C	T
MNEc.2.22.20702563.PC	LOC100053159	0.670221806994052	10.4681780398225	1.60180108416567e-16	1.67553104583389e-12	A	G
MNEc.2.13.11387928.PC	TBL2	-0.404451073375969	-10.4657271614166	1.61913255862652e-16	1.69217461095877e-12	C	T
MNEc.2.20.29488127.PC	LOC102150905	-0.798107421013406	-10.4599933524028	1.6604185081549e-16	1.7338021666299e-12	A	T
MNEc.2.23.55387727.PC	NOL8	0.202831238023099	10.4589104463061	1.66833376862415e-16	1.74054179607482e-12	T	C
MNEc.2.18.81954970.PC	C18H2orf80	0.51837708114023	10.4584949553018	1.67138075384412e-16	1.74067219676627e-12	T	G
MNEc.2.18.82017901.BIEC2-422010	C18H2orf80	0.51837708114023	10.4584949553018	1.67138075384412e-16	1.74067219676627e-12	A	G
MNEc.2.4.28128127.PC	PCLO	1.19590839854607	10.4528977508557	1.71297641338928e-16	1.78243424084136e-12	T	C
MNEc.2.20.29188473.PC	LOC100056231	1.95479026862615	10.4498279791626	1.73622915962461e-16	1.80505337441418e-12	A	G
MNEc.2.11.2859698.PC	GAA	-0.658700838563785	-10.4477653393882	1.75203088647457e-16	1.81989344289031e-12	A	G
MNEc.2.4.95935529.PC	EPHB6	-0.458967914897485	-10.4471873256953	1.75648485024813e-16	1.82293062188067e-12	T	C
MNEc.2.6.27348986.PC	CECR1	0.505689064628461	10.4461604346617	1.76442575715998e-16	1.82957821478566e-12	C	T
MNEc.2.18.50905823.PC	SLC25A12	0.341270250432655	10.4437049949273	1.78356001833162e-16	1.84620543331086e-12	C	T
MNEc.2.18.50928184.PC	SLC25A12	0.341270250432655	10.4437049949273	1.78356001833162e-16	1.84620543331086e-12	G	A
MNEc.2.10.64772182.PC	LOC100072680	0.568669537409072	10.435505331569	1.84897913747057e-16	1.91226092995548e-12	G	A
MNEc.2.10.17604355.PC	KPTN	-0.450955239352793	-10.4352112161941	1.85136990843302e-16	1.91307287214188e-12	C	T
MNEc.2.16.243478.PC	LOC106781775	0.593284127706806	10.4269476605861	1.91982540831161e-16	1.98037470706595e-12	A	G
MNEc.2.16.244889.PC	LOC106781775	0.593284127706806	10.4269476605861	1.91982540831161e-16	1.98037470706595e-12	G	A
MNEc.2.23.49459084.PC	LOC106782471	-0.445629449371679	-10.4220279586248	1.96178134328805e-16	2.0073147217417e-12	T	C
MNEc.2.23.49494392.PC	LOC106782471	-0.445629449371679	-10.4220279586248	1.96178134328805e-16	2.0073147217417e-12	T	C
MNEc.2.23.49540960.BIEC2-626604	LOC106782471	-0.445629449371679	-10.4220279586248	1.96178134328805e-16	2.0073147217417e-12	G	A
MNEc.2.23.49552039.BIEC2-626606	LOC106782471	-0.445629449371679	-10.4220279586248	1.96178134328805e-16	2.0073147217417e-12	A	G
MNEc.2.23.49573550.PC	LOC106782471	-0.445629449371679	-10.4220279586248	1.96178134328805e-16	2.0073147217417e-12	A	G
MNEc.2.23.49578127.BIEC2-658580	LOC106782471	-0.445629449371679	-10.4220279586248	1.96178134328805e-16	2.0073147217417e-12	A	G
MNEc.2.1.158205837.PC	METTL3	0.215365106409215	10.4211310528962	1.96952891360657e-16	2.0073147217417e-12	G	A
MNEc.2.1.158234659.PC	METTL3	0.215365106409215	10.4211310528962	1.96952891360657e-16	2.0073147217417e-12	G	A
MNEc.2.1.158245666.PC	METTL3	0.215365106409215	10.4211310528962	1.96952891360657e-16	2.0073147217417e-12	C	T
MNEc.2.1.158264232.UKUL368	METTL3	0.215365106409215	10.4211310528962	1.96952891360657e-16	2.0073147217417e-12	T	C
MNEc.2.1.158222811.PC	METTL3	-0.215365106409215	-10.4211310528962	1.96952891360661e-16	2.0073147217417e-12	T	C
MNEc.2.1.158223623.PC	METTL3	-0.215365106409215	-10.4211310528962	1.96952891360661e-16	2.0073147217417e-12	G	A
MNEc.2.1.158262254.PC	METTL3	-0.215365106409215	-10.4211310528962	1.96952891360661e-16	2.0073147217417e-12	C	T
MNEc.2.1.158280968.PC	METTL3	-0.215365106409215	-10.4211310528962	1.96952891360661e-16	2.0073147217417e-12	T	C
MNEc.2.11.41805748.PC	LOC100072001	1.04360078217185	10.4191832200554	1.98646046918899e-16	2.02284070996126e-12	C	T
MNEc.2.6.28407541.PC	CECR1	0.483303184727586	10.4157668113268	2.01651134558734e-16	2.05168836139604e-12	C	T
MNEc.2.6.28777741.PC	CECR1	0.50477341007513	10.4009550419945	2.15216557229927e-16	2.18784065477013e-12	A	G
MNEc.2.16.275859.PC	LOC106781775	0.586198531361244	10.3978694693235	2.18155823988623e-16	2.21582990609723e-12	A	G
MNEc.2.13.41210594.PC	HN1L	-0.449385177361549	-10.3958122176903	2.20137887590992e-16	2.23215602610908e-12	T	C
MNEc.2.13.41214337.PC	HN1L	-0.449385177361549	-10.3958122176903	2.20137887590992e-16	2.23215602610908e-12	C	T
MNEc.2.6.1146369.PC	LANCL1	-0.32818243201236	-10.385094049323	2.30760578528913e-16	2.33787839434742e-12	T	C
MNEc.2.20.30915697.PC	MHCB3	1.28272387385368	10.3838227724938	2.32054197765073e-16	2.34898685393157e-12	T	G
MNEc.2.5.81468601.PC	ADGRL2	0.829027011044451	10.3819699695311	2.3395261191534e-16	2.3661933406856e-12	T	C
MNEc.2.20.29516871.PC	LOC102150938	-0.437675051871071	-10.3683856821113	2.48355904301645e-16	2.50973752478666e-12	T	C
MNEc.2.13.38838521.PC	HCFC1R1	1.07305793535142	10.3651829631399	2.5187942858639e-16	2.53459525255162e-12	G	A
MNEc.2.13.38873472.PC	HCFC1R1	1.07305793535142	10.3651829631399	2.5187942858639e-16	2.53459525255162e-12	G	A
MNEc.2.13.38907414.PC	HCFC1R1	1.07305793535142	10.3651829631399	2.5187942858639e-16	2.53459525255162e-12	G	A
MNEc.2.13.38971529.PC	HCFC1R1	1.07305793535142	10.3651829631399	2.5187942858639e-16	2.53459525255162e-12	G	A
MNEc.2.13.38973793.PC	HCFC1R1	1.07305793535142	10.3651829631399	2.5187942858639e-16	2.53459525255162e-12	T	C
MNEc.2.12.8792165.PC	ALKBH3	0.159259454636643	10.3591056019125	2.58704095627536e-16	2.60107319741161e-12	A	G
MNEc.2.13.41884456.PC	LOC100067178	0.59941172858093	10.356380371575	2.6182442503608e-16	2.62801027935699e-12	G	T
MNEc.2.13.41885581.PC	LOC100067178	0.59941172858093	10.356380371575	2.6182442503608e-16	2.62801027935699e-12	A	G
MNEc.2.6.28468488.PC	CECR1	0.503691792488045	10.353112895138	2.65615460837763e-16	2.66381788272124e-12	C	T
MNEc.2.11.21799649.PC	LOC106783262	-0.578053729875394	-10.3502392954978	2.68995022896236e-16	2.69317703900593e-12	T	G
MNEc.2.11.21836309.PC	LOC106783262	-0.578053729875394	-10.3502392954978	2.68995022896236e-16	2.69317703900593e-12	T	C
MNEc.2.4.102295185.PC	LOC100147160	-0.604011744252116	-10.3491705523667	2.70262925900461e-16	2.70359934633309e-12	C	T
MNEc.2.18.81995472.PC	C18H2orf80	-0.519661901043854	-10.3424980499008	2.78315628549156e-16	2.77251583221786e-12	G	A
MNEc.2.18.81990892.PC	C18H2orf80	0.519661901043854	10.3424980499008	2.78315628549162e-16	2.77251583221786e-12	G	A
MNEc.2.18.82022374.PC	C18H2orf80	0.519661901043854	10.3424980499008	2.78315628549162e-16	2.77251583221786e-12	C	T
MNEc.2.18.82027989.PC	C18H2orf80	0.519661901043854	10.3424980499008	2.78315628549162e-16	2.77251583221786e-12	T	C
MNEc.2.18.82028443.PC	C18H2orf80	0.519661901043854	10.3424980499008	2.78315628549162e-16	2.77251583221786e-12	C	T
MNEc.2.22.26042228.PC	LOC106782422	-0.294592227009597	-10.3408376239389	2.80356663699034e-16	2.77659716491521e-12	T	C
MNEc.2.22.26052717.PC	LOC106782422	-0.294592227009597	-10.3408376239389	2.80356663699034e-16	2.77659716491521e-12	C	T
MNEc.2.22.26054594.PC	LOC106782422	-0.294592227009597	-10.3408376239389	2.80356663699034e-16	2.77659716491521e-12	T	C
MNEc.2.22.26045854.PC	LOC106782422	0.294592227009596	10.3408376239389	2.8035666369905e-16	2.77659716491521e-12	C	T
MNEc.2.22.26047231.PC	LOC106782422	0.294592227009596	10.3408376239389	2.8035666369905e-16	2.77659716491521e-12	C	T
MNEc.2.22.26048426.PC	LOC106782422	0.294592227009596	10.3408376239389	2.8035666369905e-16	2.77659716491521e-12	T	C
MNEc.2.22.26051369.PC	LOC106782422	0.294592227009596	10.3408376239389	2.8035666369905e-16	2.77659716491521e-12	A	G
MNEc.2.22.20663771.PC	LOC100053159	0.678552578610179	10.3370820639326	2.85028686075638e-16	2.81818269609446e-12	C	T
MNEc.2.22.20688052.PC	LOC100053159	0.678552578610179	10.3370820639326	2.85028686075638e-16	2.81818269609446e-12	T	C
MNEc.2.25.445904.PC	CA9	-0.364926724178407	-10.3288122592307	2.95593957214055e-16	2.92022196897719e-12	A	G
MNEc.2.18.51621310.PC	SLC25A12	0.350080419152413	10.3155936850424	3.13304184581524e-16	3.092619895406e-12	G	A
MNEc.2.11.41951314.PC	LOC100072001	0.989222709288278	10.3138422564758	3.15729317875481e-16	3.11397840954544e-12	T	C
MNEc.2.18.82013834.PC	C18H2orf80	0.518822983199418	10.303035444841	3.31115562558576e-16	3.25763985887909e-12	A	G
MNEc.2.18.82101465.PC	C18H2orf80	0.518822983199418	10.303035444841	3.31115562558576e-16	3.25763985887909e-12	C	T
MNEc.2.18.82118452.PC	C18H2orf80	0.518822983199418	10.303035444841	3.31115562558576e-16	3.25763985887909e-12	C	T
MNEc.2.10.64902483.PC	LOC100072672	1.31364628995468	10.3023553404129	3.32108664495679e-16	3.26471448736325e-12	T	G
MNEc.2.10.14663266.PC	ZNF404	-0.232042677575648	-10.3019549329694	3.32694745057858e-16	3.2656182615295e-12	T	C
MNEc.2.8.72046281.PC	C8H18orf54	0.448125356595277	10.3017310609905	3.33022881187343e-16	3.2656182615295e-12	T	C
MNEc.2.8.72063959.PC	C8H18orf54	0.448125356595277	10.3017310609905	3.33022881187343e-16	3.2656182615295e-12	A	G
MNEc.2.10.64941371.PC	LOC100072680	0.619040745955373	10.2927219531821	3.46500926242084e-16	3.39498957483791e-12	A	G
MNEc.2.23.4042836.BIEC2-606421	LOC106782456	0.36934550927609	10.2895387358318	3.51392962012779e-16	3.43726796591528e-12	T	C
MNEc.2.23.4057364.PC	LOC106782456	0.36934550927609	10.2895387358318	3.51392962012779e-16	3.43726796591528e-12	G	T
MNEc.2.5.79218591.PC	SPATA1	0.537913308055766	10.2862653747527	3.5649584424313e-16	3.48432282581609e-12	T	C
MNEc.2.16.69976622.PC	CEP63	0.371641523951826	10.2813709527314	3.64264912860755e-16	3.55733798743777e-12	A	G
MNEc.2.24.20973246.PC	LOC100057829	0.76482831804357	10.2798892156151	3.66650265165627e-16	3.5777003177774e-12	C	T
MNEc.2.4.89422447.PC	LOC106783107	-0.773442312142525	-10.277347392903	3.70778754645133e-16	3.61502458837941e-12	G	A
MNEc.2.22.46136419.PC	FAM217B	-0.579215546645831	-10.2728071909919	3.78269514642539e-16	3.68500902836539e-12	G	A
MNEc.2.4.95920776.PC	EPHB6	0.460276493853245	10.272623733597	3.78575368683301e-16	3.68500902836539e-12	A	G
MNEc.2.25.971573.BIEC2-653441	CA9	-0.359974364439709	-10.271580996743	3.80318505586914e-16	3.69895450053186e-12	G	T
MNEc.2.21.57711487.PC	CEP72	0.660634342719652	10.2671654332073	3.87789710910087e-16	3.76423601134805e-12	C	G
MNEc.2.1.50639445.PC	RHOBTB1	-0.960869252140674	-10.2670550014814	3.87978439471592e-16	3.76423601134805e-12	T	G
MNEc.2.1.50640586.PC	RHOBTB1	-0.960869252140674	-10.2670550014814	3.87978439471592e-16	3.76423601134805e-12	G	A
MNEc.2.X.3790380.PC	PUDP	-0.337345539926375	-10.2611078179413	3.98279567994932e-16	3.86103523187373e-12	A	G
MNEc.2.24.40577733.PC	LOC102149957	-0.836259262672749	-10.2605285264098	3.9929751665958e-16	3.86682932281103e-12	T	C
MNEc.2.X.3854804.PC	PUDP	-0.229213293175842	-10.2603985021825	3.99526357783447e-16	3.86682932281103e-12	A	C
MNEc.2.18.50660935.PC	SLC25A12	0.343685844150454	10.2546311910596	4.09810279047846e-16	3.9312337861536e-12	C	G
MNEc.2.18.50663950.BIEC2-412454	SLC25A12	0.343685844150454	10.2546311910596	4.09810279047846e-16	3.9312337861536e-12	T	C
MNEc.2.18.50672252.PC	SLC25A12	0.343685844150454	10.2546311910596	4.09810279047846e-16	3.9312337861536e-12	A	G
MNEc.2.18.50700741.PC	SLC25A12	0.343685844150454	10.2546311910596	4.09810279047846e-16	3.9312337861536e-12	T	C
MNEc.2.18.50734330.PC	SLC25A12	0.343685844150454	10.2546311910596	4.09810279047846e-16	3.9312337861536e-12	T	C
MNEc.2.18.50749415.PC	SLC25A12	0.343685844150454	10.2546311910596	4.09810279047846e-16	3.9312337861536e-12	C	A
MNEc.2.18.50760540.PC	SLC25A12	0.343685844150454	10.2546311910596	4.09810279047846e-16	3.9312337861536e-12	A	G
MNEc.2.18.50785142.PC	SLC25A12	0.343685844150454	10.2546311910596	4.09810279047846e-16	3.9312337861536e-12	G	A
MNEc.2.18.50793288.BIEC2-412462	SLC25A12	0.343685844150454	10.2546311910596	4.09810279047846e-16	3.9312337861536e-12	T	C
MNEc.2.18.50847182.PC	SLC25A12	0.343685844150454	10.2546311910596	4.09810279047846e-16	3.9312337861536e-12	G	A
MNEc.2.18.51198117.PC	SLC25A12	0.343685844150454	10.2546311910596	4.09810279047846e-16	3.9312337861536e-12	G	A
MNEc.2.15.17350697.PC	THNSL2	1.29702541047549	10.249133528687	4.19860644069821e-16	4.02440480701928e-12	C	T
MNEc.2.21.57252300.PC	CEP72	0.640188029143865	10.247722121011	4.2248053067506e-16	4.04301142538843e-12	G	A
MNEc.2.21.57306899.PC	CEP72	0.640188029143865	10.247722121011	4.2248053067506e-16	4.04301142538843e-12	A	G
MNEc.2.4.40151303.PC	SDHAF3	-0.362684302019558	-10.2471176773629	4.23607524615117e-16	4.05054296977028e-12	T	C
MNEc.2.13.39891984.PC	LOC106781568	-0.894542743465812	-10.2453838431581	4.26857052959804e-16	4.07834187221546e-12	T	C
MNEc.2.12.1193984.PC	TCP11L1	1.99201088436641	10.2404058164773	4.3632651030101e-16	4.16547598839469e-12	G	A
MNEc.2.6.28874222.PC	CECR1	0.502962183632235	10.2367000024038	4.43512551114602e-16	4.23068895110562e-12	G	A
MNEc.2.24.20921707.PC	LOC100057829	1.00850209193408	10.2355116175319	4.45842039858866e-16	4.24950773555159e-12	C	T
MNEc.2.10.22405452.PC	LOC102150861	-0.471190959965387	-10.233249423537	4.50310415877023e-16	4.28866677068203e-12	A	G
MNEc.2.5.35484869.PC	LOC102148180	-0.665307034547841	-10.2325209956854	4.51758780817347e-16	4.29902423987428e-12	C	A
MNEc.2.3.24140586.PC	LDHD	-0.448757502471645	-10.2273908155193	4.62092628289067e-16	4.39034979976772e-12	T	C
MNEc.2.3.24143873.PC	LDHD	-0.448757502471645	-10.2273908155193	4.62092628289067e-16	4.39034979976772e-12	A	G
MNEc.2.18.50897718.PC	LOC100063657	-0.423420100463815	-10.2240813036911	4.68884617143088e-16	4.45133089395415e-12	T	C
MNEc.2.11.21839721.PC	KRT10	-0.473676602045954	-10.2234850243317	4.70118949116522e-16	4.45949557522711e-12	C	A
MNEc.2.11.41807944.PC	LOC100072001	0.99697649909813	10.2193656035548	4.78735938525229e-16	4.53762261254787e-12	C	A
MNEc.2.20.31194301.PC	DDX39B	-0.424124313005455	-10.2113671251532	4.95922469480118e-16	4.6967859142013e-12	T	C
MNEc.2.28.30636280.PC	BPIFC	1.13840692479999	10.210355162046	4.9814057602758e-16	4.71404591854726e-12	A	G
MNEc.2.10.64941371.PC	LOC100072672	1.39256089867028	10.2085352505536	5.02154696665986e-16	4.7482612290636e-12	A	G
MNEc.2.27.2940523.PC	SLC20A2	0.431497096310162	10.2071517242163	5.05228003092171e-16	4.75468038431356e-12	T	C
MNEc.2.27.2953096.PC	SLC20A2	0.431497096310162	10.2071517242163	5.05228003092171e-16	4.75468038431356e-12	G	T
MNEc.2.27.2955358.BIEC2-700370	SLC20A2	0.431497096310162	10.2071517242163	5.05228003092171e-16	4.75468038431356e-12	G	A
MNEc.2.27.2961655.PC	SLC20A2	0.431497096310162	10.2071517242163	5.05228003092171e-16	4.75468038431356e-12	A	C
MNEc.2.27.2965049.PC	SLC20A2	0.431497096310162	10.2071517242163	5.05228003092171e-16	4.75468038431356e-12	A	G
MNEc.2.27.2969826.PC	SLC20A2	0.431497096310162	10.2071517242163	5.05228003092171e-16	4.75468038431356e-12	C	T
MNEc.2.13.39892495.PC	LOC106781568	-0.895661629163513	-10.2036103883047	5.13180851138712e-16	4.82571253764853e-12	T	C
MNEc.2.10.14843277.PC	ZNF404	0.22989162090606	10.1982604077744	5.25434331434633e-16	4.93704189207679e-12	G	A
MNEc.2.18.81942127.PC	C18H2orf80	0.520456655214537	10.1967316566021	5.28989388971691e-16	4.94315690375741e-12	T	C
MNEc.2.18.81943648.PC	C18H2orf80	0.520456655214537	10.1967316566021	5.28989388971691e-16	4.94315690375741e-12	A	G
MNEc.2.18.81945842.PC	C18H2orf80	0.520456655214537	10.1967316566021	5.28989388971691e-16	4.94315690375741e-12	A	G
MNEc.2.18.81946219.PC	C18H2orf80	0.520456655214537	10.1967316566021	5.28989388971691e-16	4.94315690375741e-12	G	T
MNEc.2.18.81958019.PC	C18H2orf80	0.520456655214537	10.1967316566021	5.28989388971691e-16	4.94315690375741e-12	T	C
MNEc.2.18.81970369.PC	C18H2orf80	0.520456655214537	10.1967316566021	5.28989388971691e-16	4.94315690375741e-12	A	G
MNEc.2.18.82017610.BIEC2-422008	C18H2orf80	0.520456655214537	10.1967316566021	5.28989388971691e-16	4.94315690375741e-12	C	T
MNEc.2.25.1158603.PC	CA9	-0.347534072642446	-10.1931037568914	5.37522861645428e-16	5.01896174955374e-12	C	T
MNEc.2.X.4089059.PC	PUDP	-0.417964840879607	-10.1922169659912	5.39629680821521e-16	5.03468787429117e-12	A	G
MNEc.2.13.9169152.PC	IFT22	-0.452035233969482	-10.1910273229184	5.42469031479155e-16	5.05326444099008e-12	T	G
MNEc.2.13.9169669.PC	IFT22	-0.452035233969482	-10.1910273229184	5.42469031479155e-16	5.05326444099008e-12	A	G
MNEc.2.22.26055485.PC	LOC106782422	-0.282357831521844	-10.1908436882581	5.4290865070178e-16	5.05340856589058e-12	A	G
MNEc.2.20.30520960.PC	LOC106782293	0.474168378891269	10.1855485211792	5.55740186932047e-16	5.14865360361029e-12	T	C
MNEc.2.20.30521012.PC	LOC106782293	0.474168378891269	10.1855485211792	5.55740186932047e-16	5.14865360361029e-12	G	T
MNEc.2.3.24166625.PC	LDHD	-0.419864842799639	-10.1850228573319	5.5703049451634e-16	5.14865360361029e-12	T	C
MNEc.2.3.24247254.PC	LDHD	-0.419864842799639	-10.1850228573319	5.5703049451634e-16	5.14865360361029e-12	A	C
MNEc.2.3.24250428.PC	LDHD	-0.419864842799639	-10.1850228573319	5.5703049451634e-16	5.14865360361029e-12	G	A
MNEc.2.3.24297760.PC	LDHD	-0.419864842799639	-10.1850228573319	5.5703049451634e-16	5.14865360361029e-12	C	T
MNEc.2.3.24323104.PC	LDHD	-0.419864842799639	-10.1850228573319	5.5703049451634e-16	5.14865360361029e-12	A	G
MNEc.2.3.24336665.PC	LDHD	-0.419864842799639	-10.1850228573319	5.5703049451634e-16	5.14865360361029e-12	C	T
MNEc.2.3.24375519.PC	LDHD	-0.419864842799639	-10.1850228573319	5.5703049451634e-16	5.14865360361029e-12	A	C
MNEc.2.11.41745585.PC	LOC100072001	1.01101236065649	10.1835136716421	5.60751710254133e-16	5.17501942888308e-12	T	C
MNEc.2.11.41767980.PC	LOC100072001	1.01101236065649	10.1835136716421	5.60751710254133e-16	5.17501942888308e-12	G	A
MNEc.2.1.49342062.PC	RHOBTB1	-0.889095986579748	-10.1821503153772	5.64134796794286e-16	5.20221138241195e-12	T	G
MNEc.2.11.32461163.PC	MKS1	0.274448941452291	10.1813628993883	5.6609804575047e-16	5.20822223477504e-12	A	G
MNEc.2.11.32469900.UKUL2335	MKS1	0.274448941452291	10.1813628993883	5.6609804575047e-16	5.20822223477504e-12	G	A
MNEc.2.11.32477163.UKUL2336	MKS1	0.274448941452291	10.1813628993883	5.6609804575047e-16	5.20822223477504e-12	C	T
MNEc.2.5.35946418.PC	LOC102148180	-0.644031153921034	-10.1806082859883	5.67985942454339e-16	5.22155919331417e-12	T	C
MNEc.2.10.23270010.PC	KIR-ILTA	1.46703856938517	10.1790415740214	5.71925753737934e-16	5.25372452553279e-12	C	A
MNEc.2.22.27386754.PC	TLDC2	0.612169924527023	10.1776263130799	5.75508282900726e-16	5.28256082223193e-12	G	A
MNEc.2.13.39891616.PC	FLYWCH1	0.573198091945646	10.1713382856859	5.91699811431682e-16	5.41865816360123e-12	G	T
MNEc.2.13.39893073.PC	FLYWCH1	0.573198091945646	10.1713382856859	5.91699811431682e-16	5.41865816360123e-12	T	C
MNEc.2.13.39893499.PC	FLYWCH1	0.573198091945646	10.1713382856859	5.91699811431682e-16	5.41865816360123e-12	C	T
MNEc.2.28.37343754.PC	XPNPEP3	-0.209474924283185	-10.1692463003764	5.97187349188101e-16	5.43964396387467e-12	A	G
MNEc.2.28.37349888.PC	XPNPEP3	0.209474924283185	10.1692463003764	5.97187349188101e-16	5.43964396387467e-12	A	G
MNEc.2.28.37371958.PC	XPNPEP3	0.209474924283185	10.1692463003764	5.97187349188101e-16	5.43964396387467e-12	A	G
MNEc.2.28.37388263.PC	XPNPEP3	0.209474924283185	10.1692463003764	5.97187349188101e-16	5.43964396387467e-12	A	G
MNEc.2.28.37400840.PC	XPNPEP3	-0.209474924283185	-10.1692463003764	5.97187349188101e-16	5.43964396387467e-12	G	A
MNEc.2.28.37446722.PC	XPNPEP3	-0.209474924283185	-10.1692463003764	5.97187349188101e-16	5.43964396387467e-12	A	G
MNEc.2.28.37469558.PC	XPNPEP3	0.209474924283185	10.1692463003764	5.97187349188101e-16	5.43964396387467e-12	C	T
MNEc.2.10.14946811.PC	ZNF404	-0.227108514670166	-10.168874901286	5.98166900130629e-16	5.44024804889606e-12	C	A
MNEc.2.10.14946989.PC	ZNF404	-0.227108514670166	-10.168874901286	5.98166900130629e-16	5.44024804889606e-12	G	T
MNEc.2.25.570727.PC	CA9	-0.363958641792564	-10.1628592803127	6.14259324727618e-16	5.57809033240789e-12	T	G
MNEc.2.25.625207.PC	CA9	-0.363958641792564	-10.1628592803127	6.14259324727618e-16	5.57809033240789e-12	A	G
MNEc.2.23.8363717.PC	LOC102147951	0.640780568122844	10.1610108908709	6.19290686232934e-16	5.61949698455285e-12	G	A
MNEc.2.24.20913311.PC	LOC102150711	0.74835328012689	10.1539500521653	6.38894168488226e-16	5.75791287387675e-12	A	G
MNEc.2.24.20915411.PC	LOC102150711	0.74835328012689	10.1539500521653	6.38894168488226e-16	5.75791287387675e-12	G	A
MNEc.2.24.20918259.PC	LOC102150711	0.74835328012689	10.1539500521653	6.38894168488226e-16	5.75791287387675e-12	A	G
MNEc.2.24.20931141.PC	LOC102150711	0.74835328012689	10.1539500521653	6.38894168488226e-16	5.75791287387675e-12	C	A
MNEc.2.24.20947706.PC	LOC102150711	0.74835328012689	10.1539500521653	6.38894168488226e-16	5.75791287387675e-12	G	A
MNEc.2.24.20952163.PC	LOC102150711	0.74835328012689	10.1539500521653	6.38894168488226e-16	5.75791287387675e-12	G	T
MNEc.2.24.20956554.PC	LOC102150711	0.74835328012689	10.1539500521653	6.38894168488226e-16	5.75791287387675e-12	A	C
MNEc.2.24.20969901.PC	LOC102150711	0.74835328012689	10.1539500521653	6.38894168488226e-16	5.75791287387675e-12	T	C
MNEc.2.24.21066891.PC	LOC102150711	0.74835328012689	10.1539500521653	6.38894168488226e-16	5.75791287387675e-12	G	T
MNEc.2.20.31174744.PC	DDX39B	-0.41983995262439	-10.1523565074718	6.43403873066807e-16	5.79417284942028e-12	C	T
MNEc.2.25.16722162.PC	KIAA0368	0.417059882840368	10.149930243272	6.5033158042865e-16	5.85213692629271e-12	T	C
MNEc.2.11.22082034.PC	KRT23	-0.810501545407176	-10.1493675255437	6.51948971512285e-16	5.86226364721851e-12	C	T
MNEc.2.X.3409842.PC	PUDP	-0.436070717533735	-10.1475853508605	6.57098070465751e-16	5.90410792873178e-12	C	A
MNEc.2.22.27620432.PC	TLDC2	0.650397530272437	10.1470848501854	6.58551454167465e-16	5.91270770655695e-12	A	G
MNEc.2.1.50670007.BIEC2-21485	RHOBTB1	-0.962034092229797	-10.143580905849	6.68817165187914e-16	5.99133205320995e-12	C	T
MNEc.2.1.50714660.PC	RHOBTB1	-0.962034092229797	-10.143580905849	6.68817165187914e-16	5.99133205320995e-12	A	C
MNEc.2.1.50716000.BIEC2-21491	RHOBTB1	-0.962034092229797	-10.143580905849	6.68817165187914e-16	5.99133205320995e-12	G	A
MNEc.2.1.34883453.PC	CYP2C92	-1.36080672098921	-10.1430756399885	6.70310661423479e-16	5.99733782533898e-12	G	A
MNEc.2.4.40382720.PC	SDHAF3	-0.323189327446573	-10.1427053778031	6.71407229795401e-16	5.99733782533898e-12	C	T
MNEc.2.21.57098667.BIEC2-574092	CEP72	0.625099916620095	10.1425039733204	6.72004464965559e-16	5.99733782533898e-12	A	G
MNEc.2.21.57106118.PC	CEP72	0.625099916620095	10.1425039733204	6.72004464965559e-16	5.99733782533898e-12	A	G
MNEc.2.21.57189101.PC	CEP72	0.625099916620095	10.1425039733204	6.72004464965559e-16	5.99733782533898e-12	T	C
MNEc.2.5.52023133.PC	TTF2	-0.383164494308068	-10.1420147290142	6.73457467839937e-16	6.0058064915035e-12	A	C
MNEc.2.12.27170699.PC	CARNS1	0.377248355130184	10.1396133840703	6.80635045377527e-16	6.06527532181401e-12	T	C
MNEc.2.15.60409636.PC	NDUFAF7	0.278249662075211	10.138675908077	6.83457933687828e-16	6.08587875402731e-12	T	C
MNEc.2.18.51146970.PC	SLC25A12	0.320875972125678	10.1355555848092	6.92938624337723e-16	6.15649614353567e-12	G	A
MNEc.2.18.51166271.PC	SLC25A12	0.320875972125678	10.1355555848092	6.92938624337723e-16	6.15649614353567e-12	G	C
MNEc.2.18.51176343.PC	SLC25A12	0.320875972125678	10.1355555848092	6.92938624337723e-16	6.15649614353567e-12	A	G
MNEc.2.20.30497135.PC	LOC100054254	0.41459282252812	10.1322462385342	7.03137885964067e-16	6.24245762764124e-12	G	T
MNEc.2.23.8126081.PC	LOC102147951	-0.498860523577285	-10.1302593745799	7.09333546383921e-16	6.29277359519233e-12	T	G
MNEc.2.15.17722503.PC	THNSL2	1.46679737402467	10.1200941753088	7.41899432463537e-16	6.57678114636496e-12	T	C
MNEc.2.1.50337543.PC	RHOBTB1	-0.853441800618467	-10.1181826844258	7.48188760498529e-16	6.62760345315138e-12	T	C
MNEc.2.23.6139760.PC	LOC106782482	-0.866560938760832	-10.1133380115792	7.64369744075331e-16	6.70392932577268e-12	T	C
MNEc.2.23.55143627.PC	NOL8	0.198497411044311	10.1122479043123	7.68058780721421e-16	6.70392932577268e-12	G	A
MNEc.2.23.55186494.PC	NOL8	0.198497411044311	10.1122479043123	7.68058780721421e-16	6.70392932577268e-12	C	A
MNEc.2.23.55196964.PC	NOL8	0.198497411044311	10.1122479043123	7.68058780721421e-16	6.70392932577268e-12	T	C
MNEc.2.23.55221720.PC	NOL8	0.198497411044311	10.1122479043123	7.68058780721421e-16	6.70392932577268e-12	T	C
MNEc.2.23.55244285.PC	NOL8	0.198497411044311	10.1122479043123	7.68058780721421e-16	6.70392932577268e-12	A	G
MNEc.2.23.55262831.PC	NOL8	0.198497411044311	10.1122479043123	7.68058780721421e-16	6.70392932577268e-12	C	T
MNEc.2.23.55303260.PC	NOL8	0.198497411044311	10.1122479043123	7.68058780721421e-16	6.70392932577268e-12	C	T
MNEc.2.23.55331900.BIEC2-628387	NOL8	0.198497411044311	10.1122479043123	7.68058780721421e-16	6.70392932577268e-12	T	C
MNEc.2.23.55342434.PC	NOL8	0.198497411044311	10.1122479043123	7.68058780721421e-16	6.70392932577268e-12	A	G
MNEc.2.23.55344120.PC	NOL8	0.198497411044311	10.1122479043123	7.68058780721421e-16	6.70392932577268e-12	T	C
MNEc.2.23.55374783.PC	NOL8	0.198497411044311	10.1122479043123	7.68058780721421e-16	6.70392932577268e-12	G	A
MNEc.2.23.55377026.PC	NOL8	0.198497411044311	10.1122479043123	7.68058780721421e-16	6.70392932577268e-12	T	A
MNEc.2.23.55416303.PC	NOL8	0.198497411044311	10.1122479043123	7.68058780721421e-16	6.70392932577268e-12	G	A
MNEc.2.23.55434536.PC	NOL8	0.198497411044311	10.1122479043123	7.68058780721421e-16	6.70392932577268e-12	A	C
MNEc.2.23.55446850.PC	NOL8	0.198497411044311	10.1122479043123	7.68058780721421e-16	6.70392932577268e-12	G	A
MNEc.2.23.55460645.PC	NOL8	0.198497411044311	10.1122479043123	7.68058780721421e-16	6.70392932577268e-12	G	A
MNEc.2.23.55493228.PC	NOL8	0.198497411044311	10.1122479043123	7.68058780721421e-16	6.70392932577268e-12	C	T
MNEc.2.23.55509244.PC	NOL8	0.198497411044311	10.1122479043123	7.68058780721421e-16	6.70392932577268e-12	C	T
MNEc.2.23.55518767.PC	NOL8	0.198497411044311	10.1122479043123	7.68058780721421e-16	6.70392932577268e-12	G	A
MNEc.2.X.54859954.PC	LOC102150010	-3.60855490609455	-10.1076695275573	7.83748583087887e-16	6.83524425750216e-12	C	T
MNEc.2.1.49573622.PC	RHOBTB1	-0.84020021126082	-10.1073023654221	7.85020667696238e-16	6.83524425750216e-12	C	T
MNEc.2.22.46187783.PC	FAM217B	-0.579688622170821	-10.1070282184412	7.85971839056758e-16	6.83524425750216e-12	G	T
MNEc.2.22.46200937.PC	FAM217B	-0.579688622170821	-10.1070282184412	7.85971839056758e-16	6.83524425750216e-12	T	C
MNEc.2.22.46236628.PC	FAM217B	-0.579688622170821	-10.1070282184412	7.85971839056758e-16	6.83524425750216e-12	A	G
MNEc.2.24.20882979.PC	LOC100057829	0.814967670252508	10.1035463161937	7.98153629168311e-16	6.93106547387703e-12	G	A
MNEc.2.24.20883086.PC	LOC100057829	0.814967670252508	10.1035463161937	7.98153629168311e-16	6.93106547387703e-12	T	G
MNEc.2.8.72243194.PC	C8H18orf54	0.446859173795807	10.0946464891877	8.30158585768813e-16	7.20374194061233e-12	G	A
MNEc.2.18.50788979.PC	LOC100063657	-0.43959037179311	-10.0916740544285	8.41132225376035e-16	7.29365403529262e-12	C	A
MNEc.2.10.64804210.PC	LOC100072680	0.612588082469636	10.08594963468	8.62677408546504e-16	7.47503700488029e-12	T	C
MNEc.2.18.50218511.PC	SLC25A12	0.331663915985557	10.0847730766433	8.67173801740463e-16	7.48135202514943e-12	G	T
MNEc.2.18.50240700.PC	SLC25A12	0.331663915985557	10.0847730766433	8.67173801740463e-16	7.48135202514943e-12	C	A
MNEc.2.18.50264945.PC	SLC25A12	0.331663915985557	10.0847730766433	8.67173801740463e-16	7.48135202514943e-12	T	C
MNEc.2.18.50266469.BIEC2-412415	SLC25A12	0.331663915985557	10.0847730766433	8.67173801740463e-16	7.48135202514943e-12	G	A
MNEc.2.18.50278889.PC	SLC25A12	0.331663915985557	10.0847730766433	8.67173801740463e-16	7.48135202514943e-12	C	T
MNEc.2.18.50310310.PC	SLC25A12	0.331663915985557	10.0847730766433	8.67173801740463e-16	7.48135202514943e-12	A	G
MNEc.2.19.55847654.PC	DCBLD2	0.395501113440453	10.0789561286847	8.89752061511953e-16	7.57737722849916e-12	G	T
MNEc.2.19.55851181.PC	DCBLD2	0.395501113440453	10.0789561286847	8.89752061511953e-16	7.57737722849916e-12	G	A
MNEc.2.19.55874261.PC	DCBLD2	0.395501113440453	10.0789561286847	8.89752061511953e-16	7.57737722849916e-12	G	A
MNEc.2.19.55875329.PC	DCBLD2	0.395501113440453	10.0789561286847	8.89752061511953e-16	7.57737722849916e-12	C	T
MNEc.2.19.55878380.PC	DCBLD2	0.395501113440453	10.0789561286847	8.89752061511953e-16	7.57737722849916e-12	T	C
MNEc.2.19.55881393.PC	DCBLD2	0.395501113440453	10.0789561286847	8.89752061511953e-16	7.57737722849916e-12	T	C
MNEc.2.19.55898468.PC	DCBLD2	0.395501113440453	10.0789561286847	8.89752061511953e-16	7.57737722849916e-12	G	A
MNEc.2.19.55916506.PC	DCBLD2	0.395501113440453	10.0789561286847	8.89752061511953e-16	7.57737722849916e-12	A	G
MNEc.2.19.55992725.PC	DCBLD2	0.395501113440453	10.0789561286847	8.89752061511953e-16	7.57737722849916e-12	T	C
MNEc.2.19.56015977.PC	DCBLD2	0.395501113440453	10.0789561286847	8.89752061511953e-16	7.57737722849916e-12	C	T
MNEc.2.19.56026617.PC	DCBLD2	0.395501113440453	10.0789561286847	8.89752061511953e-16	7.57737722849916e-12	A	C
MNEc.2.19.56037804.PC	DCBLD2	0.395501113440453	10.0789561286847	8.89752061511953e-16	7.57737722849916e-12	C	T
MNEc.2.19.56043940.PC	DCBLD2	0.395501113440453	10.0789561286847	8.89752061511953e-16	7.57737722849916e-12	G	A
MNEc.2.19.56070123.PC	DCBLD2	0.395501113440453	10.0789561286847	8.89752061511953e-16	7.57737722849916e-12	C	T
MNEc.2.19.56105787.PC	DCBLD2	0.395501113440453	10.0789561286847	8.89752061511953e-16	7.57737722849916e-12	A	G
MNEc.2.19.56113397.PC	DCBLD2	0.395501113440453	10.0789561286847	8.89752061511953e-16	7.57737722849916e-12	C	A
MNEc.2.19.56123610.PC	DCBLD2	0.395501113440453	10.0789561286847	8.89752061511953e-16	7.57737722849916e-12	A	G
MNEc.2.19.56135787.PC	DCBLD2	0.395501113440453	10.0789561286847	8.89752061511953e-16	7.57737722849916e-12	A	G
MNEc.2.1.6789314.BIEC2-2490	ADAM12	0.608067000613537	10.0775835174732	8.95165251591591e-16	7.618032127076e-12	G	A
MNEc.2.22.20663771.PC	LOC100067361	1.27225397084991	10.0770068342767	8.97449373317802e-16	7.62657534399854e-12	C	T
MNEc.2.22.20688052.PC	LOC100067361	1.27225397084991	10.0770068342767	8.97449373317802e-16	7.62657534399854e-12	T	C
MNEc.2.19.56172848.PC	DCBLD2	0.371695422209281	10.0688055382219	9.30573160516807e-16	7.90242661583491e-12	C	T
MNEc.2.25.710034.PC	CA9	-0.353480536154525	-10.0566828164845	9.81795147630348e-16	8.32553550358261e-12	A	C
MNEc.2.25.767076.PC	CA9	-0.353480536154525	-10.0566828164845	9.81795147630348e-16	8.32553550358261e-12	A	G
MNEc.2.23.8422985.PC	LOC102147951	-0.496859981597268	-10.0513352690077	1.00528028797508e-15	8.51862432646821e-12	G	A
MNEc.2.13.41850009.PC	LOC100067178	0.589083478494883	10.0488790285518	1.01625560972411e-15	8.59939545777396e-12	A	G
MNEc.2.13.41856971.PC	LOC100067178	0.589083478494883	10.0488790285518	1.01625560972411e-15	8.59939545777396e-12	T	C
MNEc.2.10.64902483.PC	LOC100072680	0.575683934063364	10.0472380456593	1.02365499222205e-15	8.65586024304921e-12	T	G
MNEc.2.17.78154367.PC	LOC102148513	0.585769245557878	10.0454056600689	1.03198132917145e-15	8.72007755362707e-12	G	A
MNEc.2.29.29844016.PC	AKR1E2	0.749654665589111	10.0443198057119	1.03694746666686e-15	8.74962980058235e-12	C	T
MNEc.2.29.29849121.BIEC2-762284	AKR1E2	0.749654665589111	10.0443198057119	1.03694746666686e-15	8.74962980058235e-12	C	T
MNEc.2.10.14891264.PC	ZNF404	0.228315062227513	10.037267606528	1.06978933478989e-15	9.0203569191464e-12	T	C
MNEc.2.20.29516340.PC	LOC102150938	-0.508117253225215	-10.0299220038154	1.10510777835861e-15	9.26565866684374e-12	G	A
MNEc.2.18.82040434.PC	C18H2orf80	0.521312431052805	10.0297799593428	1.10580215084761e-15	9.26565866684374e-12	C	A
MNEc.2.18.82042543.PC	C18H2orf80	0.521312431052805	10.0297799593428	1.10580215084761e-15	9.26565866684374e-12	A	G
MNEc.2.18.82053183.PC	C18H2orf80	0.521312431052805	10.0297799593428	1.10580215084761e-15	9.26565866684374e-12	G	A
MNEc.2.18.82054218.PC	C18H2orf80	0.521312431052805	10.0297799593428	1.10580215084761e-15	9.26565866684374e-12	G	A
MNEc.2.18.82056495.PC	C18H2orf80	0.521312431052805	10.0297799593428	1.10580215084761e-15	9.26565866684374e-12	G	A
MNEc.2.18.82056741.PC	C18H2orf80	0.521312431052805	10.0297799593428	1.10580215084761e-15	9.26565866684374e-12	G	A
MNEc.2.18.82066721.PC	C18H2orf80	0.521312431052805	10.0297799593428	1.10580215084761e-15	9.26565866684374e-12	G	A
MNEc.2.13.17671978.PC	CRCP	0.220889981162771	10.0297638991727	1.10588068718002e-15	9.26565866684374e-12	G	C
MNEc.2.11.41859269.PC	LOC100072001	0.98463590094415	10.0285880388982	1.11164602779656e-15	9.30741846649743e-12	C	A
MNEc.2.X.9465914.UKUL4224	OFD1	0.598254776614838	10.0280261721167	1.11441154490779e-15	9.32402079298192e-12	T	C
MNEc.2.3.24480688.PC	LDHD	-0.417914142978512	-10.025759674676	1.12563753946226e-15	9.36536151347032e-12	T	G
MNEc.2.3.24491221.BIEC2-814097	LDHD	-0.417914142978512	-10.025759674676	1.12563753946226e-15	9.36536151347032e-12	T	C
MNEc.2.3.24520151.PC	LDHD	-0.417914142978512	-10.025759674676	1.12563753946226e-15	9.36536151347032e-12	G	A
MNEc.2.3.24534824.PC	LDHD	-0.417914142978512	-10.025759674676	1.12563753946226e-15	9.36536151347032e-12	C	T
MNEc.2.3.24546431.PC	LDHD	-0.417914142978512	-10.025759674676	1.12563753946226e-15	9.36536151347032e-12	T	G
MNEc.2.3.24559591.PC	LDHD	-0.417914142978512	-10.025759674676	1.12563753946226e-15	9.36536151347032e-12	G	T
MNEc.2.3.24574157.PC	LDHD	-0.417914142978512	-10.025759674676	1.12563753946226e-15	9.36536151347032e-12	G	A
MNEc.2.13.9234424.PC	IFT22	-0.375610704310483	-10.0257589582265	1.12564110592457e-15	9.36536151347032e-12	T	C
MNEc.2.12.71522.PC	TCP11L1	2.04030067083491	10.019446518466	1.15750845701292e-15	9.61706699559107e-12	A	G
MNEc.2.12.103158.PC	TCP11L1	2.04030067083491	10.019446518466	1.15750845701292e-15	9.61706699559107e-12	G	A
MNEc.2.1.49717466.PC	RHOBTB1	-0.890739526942482	-10.0181903532124	1.16395718615178e-15	9.65849258096551e-12	T	G
MNEc.2.1.145836327.PC	EPB42	0.738991268542371	10.0181238436331	1.16429962688934e-15	9.65849258096551e-12	T	C
MNEc.2.10.22536744.PC	LOC102150861	0.466882563473975	10.0180021554487	1.16492642975317e-15	9.65849258096551e-12	A	C
MNEc.2.20.23843147.PC	LOC106782238	-0.421329147118608	-10.0104592468783	1.20444734106639e-15	9.97921894609445e-12	G	A
MNEc.2.7.76088091.PC	LOC102148185	-1.05804270041172	-10.010078002246	1.20648020006325e-15	9.98911527839373e-12	T	G
MNEc.2.25.16850703.PC	KIAA0368	0.41424135695721	9.99283379530606	1.30211988780589e-15	1.07447502933271e-11	T	C
MNEc.2.25.16883995.PC	KIAA0368	0.41424135695721	9.99283379530606	1.30211988780589e-15	1.07447502933271e-11	C	T
MNEc.2.25.16890711.PC	KIAA0368	0.41424135695721	9.99283379530606	1.30211988780589e-15	1.07447502933271e-11	C	T
MNEc.2.5.34680142.PC	LOC102148180	0.809122831068754	9.99265394595112	1.30315643829418e-15	1.07447502933271e-11	A	G
MNEc.2.5.34685341.PC	LOC102148180	-0.809122831068754	-9.99265394595111	1.30315643829421e-15	1.07447502933271e-11	T	G
MNEc.2.5.34735916.PC	LOC102148180	-0.809122831068754	-9.99265394595111	1.30315643829421e-15	1.07447502933271e-11	C	T
MNEc.2.18.82151808.PC	C18H2orf80	0.520445628949532	9.99171738735924	1.30856762926381e-15	1.07819049731308e-11	G	A
MNEc.2.11.41863502.PC	LOC100072001	1.15178413821262	9.98845993183864	1.32756450919393e-15	1.09308698291476e-11	G	T
MNEc.2.4.27978107.PC	PCLO	1.09286390913021	9.98401465159281	1.35393576083461e-15	1.11403059301919e-11	T	G
MNEc.2.12.23938849.PC	LOC100053834	-1.81345488003314	-9.9816353466316	1.36826605369809e-15	1.12504472304512e-11	A	G
MNEc.2.4.102082973.PC	LOC100147160	0.555700124985692	9.9807886386922	1.37340230844089e-15	1.12848915782066e-11	A	G
MNEc.2.22.46241335.PC	FAM217B	-0.581456432562102	-9.98005373629647	1.37787601143939e-15	1.13060562783692e-11	T	C
MNEc.2.22.46255543.PC	FAM217B	-0.581456432562102	-9.98005373629647	1.37787601143939e-15	1.13060562783692e-11	T	G
MNEc.2.7.71987859.PC	LOC102150987	-0.35964070306852	-9.97893630120217	1.38470640397361e-15	1.13386755265998e-11	C	T
MNEc.2.7.71998016.PC	LOC102150987	-0.35964070306852	-9.97893630120217	1.38470640397361e-15	1.13386755265998e-11	C	T
MNEc.2.7.72007983.PC	LOC102150987	-0.35964070306852	-9.97893630120217	1.38470640397361e-15	1.13386755265998e-11	C	A
MNEc.2.24.20804384.PC	LOC100057829	0.798157229142895	9.97611210306684	1.402121290471e-15	1.14733919217214e-11	C	T
MNEc.2.12.742584.PC	TCP11L1	2.03635362760116	9.97528150065828	1.40728473322759e-15	1.14920258655707e-11	C	T
MNEc.2.24.21017879.PC	LOC102150711	0.627078958872394	9.97512548769116	1.40825671421326e-15	1.14920258655707e-11	C	T
MNEc.2.24.21024001.PC	LOC102150711	0.627078958872394	9.97512548769116	1.40825671421326e-15	1.14920258655707e-11	C	G
MNEc.2.24.21031373.PC	LOC102150711	0.627078958872394	9.97512548769116	1.40825671421326e-15	1.14920258655707e-11	T	C
MNEc.2.19.30412598.PC	ATP13A4	1.4712275713242	9.97372784778345	1.41699428767402e-15	1.155541383763e-11	A	G
MNEc.2.6.28168071.PC	CECR1	0.495686951852252	9.97003295747022	1.44035632898753e-15	1.17298710878659e-11	G	T
MNEc.2.6.28759766.PC	CECR1	0.495686951852252	9.97003295747022	1.44035632898753e-15	1.17298710878659e-11	A	G
MNEc.2.22.27473538.PC	TLDC2	0.740311169770677	9.96571171568808	1.46816933571646e-15	1.1948205746102e-11	A	C
MNEc.2.3.24481282.PC	LDHD	-0.415879538151306	-9.96394120170384	1.47971998720815e-15	1.20339869287333e-11	A	C
MNEc.2.18.82031579.PC	C18H2orf80	0.530069456741224	9.95688544955076	1.52666368102147e-15	1.24072925840396e-11	G	A
MNEc.2.7.72286999.PC	LOC102150987	-0.359256480327132	-9.95471436763625	1.54140685079717e-15	1.25185719886035e-11	A	G
MNEc.2.20.31322642.PC	DDX39B	-0.448238104224762	-9.95237744765372	1.5574358246225e-15	1.26401353606296e-11	C	T
MNEc.2.X.9428678.PC	OFD1	0.566100848735133	9.94738216101187	1.59226151858615e-15	1.29139833930245e-11	A	G
MNEc.2.10.16543113.PC	MILL	-0.438878176180911	-9.9428118484769	1.62480833158822e-15	1.31689886291383e-11	C	T
MNEc.2.18.82366509.PC	C18H2orf80	0.498294412273183	9.94195108594526	1.63101239809649e-15	1.32013113038933e-11	T	C
MNEc.2.18.82453865.PC	C18H2orf80	0.498294412273183	9.94195108594526	1.63101239809649e-15	1.32013113038933e-11	G	A
MNEc.2.10.64772182.PC	LOC100072672	1.25730377516122	9.94175862285164	1.63240285025906e-15	1.32035957018128e-11	G	A
MNEc.2.30.10115971.BIEC2-860930	LOC100053461	0.419395735950622	9.94146593183485	1.63451967983317e-15	1.32117482757424e-11	G	A
MNEc.2.24.21010123.PC	LOC100057829	0.753741527858359	9.93894876993533	1.65283859713765e-15	1.33507617470591e-11	T	C
MNEc.2.13.41695213.PC	LOC100067178	0.58052667785374	9.93697210898809	1.66736821022754e-15	1.34528404190227e-11	T	C
MNEc.2.23.49574014.PC	LOC106782471	-0.432665322191372	-9.93692252574261	1.6677343186133e-15	1.34528404190227e-11	A	G
MNEc.2.6.8288978.PC	RNF25	0.409366267416423	9.93264099019086	1.69965397182584e-15	1.36528287313987e-11	G	A
MNEc.2.6.8294883.PC	RNF25	0.409366267416423	9.93264099019086	1.69965397182584e-15	1.36528287313987e-11	G	A
MNEc.2.13.41799898.PC	LOC100067178	0.595376937591134	9.93252221968948	1.70054811034626e-15	1.36528287313987e-11	T	C
MNEc.2.13.41800893.PC	LOC100067178	0.595376937591134	9.93252221968948	1.70054811034626e-15	1.36528287313987e-11	C	G
MNEc.2.13.41802644.PC	LOC100067178	0.595376937591134	9.93252221968948	1.70054811034626e-15	1.36528287313987e-11	T	G
MNEc.2.13.41816651.PC	LOC100067178	0.595376937591134	9.93252221968948	1.70054811034626e-15	1.36528287313987e-11	T	C
MNEc.2.13.41843812.PC	LOC100067178	0.595376937591134	9.93252221968948	1.70054811034626e-15	1.36528287313987e-11	C	T
MNEc.2.30.10198585.PC	LOC100053461	-0.398063385376072	-9.92750516432068	1.73875202237858e-15	1.39501479807572e-11	T	C
MNEc.2.3.24114801.PC	LDHD	-0.441513816994359	-9.92451956923163	1.76189414675293e-15	1.4126306450407e-11	A	G
MNEc.2.10.64808292.PC	LOC100072680	0.62948044124419	9.92223884806564	1.77978055577971e-15	1.42601176739827e-11	G	A
MNEc.2.14.44416894.BIEC2-269440	LYRM7	-0.303924466656344	-9.92111006011244	1.78870026873401e-15	1.43027294592422e-11	G	T
MNEc.2.14.44562100.BIEC2-257573	LYRM7	-0.303924466656344	-9.92111006011244	1.78870026873401e-15	1.43027294592422e-11	T	C
MNEc.2.14.44574696.PC	LYRM7	-0.303924466656344	-9.92111006011244	1.78870026873401e-15	1.43027294592422e-11	T	C
MNEc.2.4.102285285.PC	LOC100147160	-0.612268265555859	-9.91926675183844	1.80336264318173e-15	1.44103007750463e-11	G	T
MNEc.2.25.32685560.PC	TOR1B	0.367304032432439	9.91718682697344	1.82005197591074e-15	1.45144576675327e-11	A	G
MNEc.2.25.32685902.PC	TOR1B	0.367304032432439	9.91718682697344	1.82005197591074e-15	1.45144576675327e-11	A	C
MNEc.2.25.32686680.PC	TOR1B	0.367304032432439	9.91718682697344	1.82005197591074e-15	1.45144576675327e-11	T	C
MNEc.2.11.37776487.BIEC2-150860	LOC100071627	0.317376483739724	9.9162619284415	1.82752304790837e-15	1.45351216032166e-11	T	C
MNEc.2.11.37784921.PC	LOC100071627	0.317376483739724	9.9162619284415	1.82752304790837e-15	1.45351216032166e-11	C	T
MNEc.2.11.37785800.PC	LOC100071627	-0.317376483739724	-9.9162619284415	1.82752304790837e-15	1.45351216032166e-11	C	A
MNEc.2.11.37786427.PC	LOC100071627	-0.317376483739724	-9.9162619284415	1.82752304790837e-15	1.45351216032166e-11	T	G
MNEc.2.29.10173882.PC	LOC100065515	0.771468055659457	9.91573150257189	1.83182155146327e-15	1.4559590203509e-11	C	T
MNEc.2.6.28831977.BIEC2-946020	CECR1	0.511682740279524	9.91305919413817	1.85363234096167e-15	1.47231236394074e-11	G	A
MNEc.2.18.82005222.PC	C18H2orf80	0.498088963677879	9.90974912148079	1.88100992980932e-15	1.49306259703391e-11	G	A
MNEc.2.19.30370167.PC	ATP13A4	1.52964905028647	9.9088686817974	1.88836008564792e-15	1.49789889210605e-11	G	A
MNEc.2.22.27639360.PC	TLDC2	0.633427759956222	9.90779475371322	1.89736454906355e-15	1.50404012061172e-11	T	C
MNEc.2.5.52294972.BIEC2-908897	TTF2	-0.37443552065142	-9.90531928868421	1.91828474304217e-15	1.51875680345494e-11	G	A
MNEc.2.13.17672148.PC	CRCP	0.21807672634603	9.90529639495995	1.9184792941238e-15	1.51875680345494e-11	G	T
MNEc.2.3.17036655.BIEC2-773375	TK2	0.25095232270609	9.90252386391159	1.94218721760363e-15	1.53548457943029e-11	G	A
MNEc.2.3.17042473.PC	TK2	0.25095232270609	9.90252386391159	1.94218721760363e-15	1.53548457943029e-11	A	C
MNEc.2.1.145667835.PC	EPB42	0.685698459246979	9.89978824797614	1.96586749413841e-15	1.54294373772898e-11	C	T
MNEc.2.1.145707637.PC	EPB42	0.685698459246979	9.89978824797614	1.96586749413841e-15	1.54294373772898e-11	C	T
MNEc.2.1.145732276.PC	EPB42	0.685698459246979	9.89978824797614	1.96586749413841e-15	1.54294373772898e-11	A	G
MNEc.2.1.145735382.BIEC2-62980	EPB42	0.685698459246979	9.89978824797614	1.96586749413841e-15	1.54294373772898e-11	G	A
MNEc.2.1.145735518.BIEC2-62981	EPB42	0.685698459246979	9.89978824797614	1.96586749413841e-15	1.54294373772898e-11	G	A
MNEc.2.1.145743736.PC	EPB42	0.685698459246979	9.89978824797614	1.96586749413841e-15	1.54294373772898e-11	A	G
MNEc.2.1.145783605.PC	EPB42	0.685698459246979	9.89978824797614	1.96586749413841e-15	1.54294373772898e-11	G	A
MNEc.2.1.145914003.PC	EPB42	0.685698459246979	9.89978824797614	1.96586749413841e-15	1.54294373772898e-11	G	T
MNEc.2.1.145915483.PC	EPB42	0.685698459246979	9.89978824797614	1.96586749413841e-15	1.54294373772898e-11	T	G
MNEc.2.1.145937385.PC	EPB42	0.685698459246979	9.89978824797614	1.96586749413841e-15	1.54294373772898e-11	A	G
MNEc.2.1.146142320.PC	EPB42	0.685698459246979	9.89978824797614	1.96586749413841e-15	1.54294373772898e-11	A	C
MNEc.2.23.5898352.PC	LOC106782482	-1.0832578425723	-9.89321207940036	2.02398438771678e-15	1.58751195463886e-11	T	G
MNEc.2.13.39776967.PC	FLYWCH1	0.54983040997541	9.89128666499782	2.0413241506512e-15	1.60005903256578e-11	C	T
MNEc.2.15.51538550.PC	EPCAM	-1.50959616265451	-9.88461012354944	2.10261364545144e-15	1.64701625185148e-11	C	T
MNEc.2.11.41703819.PC	LOC100072001	1.15798617731755	9.87627371146276	2.18173816924703e-15	1.70787309634729e-11	A	G
MNEc.2.10.12380499.PC	LOC100630516	1.59403849993844	9.87432336260903	2.20067681060995e-15	1.72156721652855e-11	A	G
MNEc.2.27.11400894.PC	FUT10	-0.264037393033517	-9.87221812568738	2.22130457086811e-15	1.72723866859619e-11	G	A
MNEc.2.13.39391276.PC	PKMYT1	0.337882385447663	9.87181026508727	2.22532328345212e-15	1.72723866859619e-11	G	T
MNEc.2.13.39401782.PC	PKMYT1	0.337882385447663	9.87181026508727	2.22532328345212e-15	1.72723866859619e-11	T	C
MNEc.2.13.39427922.PC	PKMYT1	0.337882385447663	9.87181026508727	2.22532328345212e-15	1.72723866859619e-11	A	G
MNEc.2.13.39448603.PC	PKMYT1	0.337882385447663	9.87181026508727	2.22532328345212e-15	1.72723866859619e-11	G	A
MNEc.2.13.39491829.PC	PKMYT1	0.337882385447663	9.87181026508727	2.22532328345212e-15	1.72723866859619e-11	A	C
MNEc.2.13.39518404.BIEC2-235696	PKMYT1	0.337882385447663	9.87181026508727	2.22532328345212e-15	1.72723866859619e-11	C	T
MNEc.2.13.39519281.PC	PKMYT1	0.337882385447663	9.87181026508727	2.22532328345212e-15	1.72723866859619e-11	C	T
MNEc.2.13.39536382.PC	PKMYT1	0.337882385447663	9.87181026508727	2.22532328345212e-15	1.72723866859619e-11	A	G
MNEc.2.13.39554198.PC	PKMYT1	0.337882385447663	9.87181026508727	2.22532328345212e-15	1.72723866859619e-11	T	G
MNEc.2.13.39573291.BIEC2-235706	PKMYT1	0.337882385447663	9.87181026508727	2.22532328345212e-15	1.72723866859619e-11	T	C
MNEc.2.13.39822777.PC	PKMYT1	0.337882385447663	9.87181026508727	2.22532328345212e-15	1.72723866859619e-11	G	A
MNEc.2.15.8210818.PC	LOC106781720	0.349683555938619	9.87143157357105	2.22906111686784e-15	1.72901348555798e-11	T	C
MNEc.2.13.39547060.PC	FLYWCH1	0.601380176695028	9.86978255918027	2.24541108448905e-15	1.74056246900786e-11	T	C
MNEc.2.23.55541052.PC	NOL8	0.195053534910739	9.86855840954442	2.25762626152054e-15	1.74096958750664e-11	G	A
MNEc.2.23.55554864.PC	NOL8	0.195053534910739	9.86855840954442	2.25762626152054e-15	1.74096958750664e-11	G	A
MNEc.2.23.55576895.UKUL3737	NOL8	0.195053534910739	9.86855840954442	2.25762626152054e-15	1.74096958750664e-11	A	G
MNEc.2.23.55590758.PC	NOL8	0.195053534910739	9.86855840954442	2.25762626152054e-15	1.74096958750664e-11	G	T
MNEc.2.23.55605283.PC	NOL8	0.195053534910739	9.86855840954442	2.25762626152054e-15	1.74096958750664e-11	T	G
MNEc.2.23.55615526.PC	NOL8	0.195053534910739	9.86855840954442	2.25762626152054e-15	1.74096958750664e-11	T	C
MNEc.2.23.55668001.PC	NOL8	0.195053534910739	9.86855840954442	2.25762626152054e-15	1.74096958750664e-11	A	C
MNEc.2.23.55709068.PC	NOL8	0.195053534910739	9.86855840954442	2.25762626152054e-15	1.74096958750664e-11	A	G
MNEc.2.14.23912303.PC	FAXDC2	0.469993761930455	9.86797474100907	2.26347384048497e-15	1.7443499217881e-11	A	G
MNEc.2.4.102186215.PC	LOC100147160	-0.601994096540786	-9.86179277845569	2.32634918041112e-15	1.78903866126873e-11	A	C
MNEc.2.6.28149742.PC	CECR1	0.477906455083195	9.86168425466811	2.32746845692796e-15	1.78903866126873e-11	C	T
MNEc.2.6.28152702.PC	CECR1	0.477906455083195	9.86168425466811	2.32746845692796e-15	1.78903866126873e-11	C	A
MNEc.2.6.28166604.PC	CECR1	0.477906455083195	9.86168425466811	2.32746845692796e-15	1.78903866126873e-11	G	A
MNEc.2.24.21429498.PC	TGFB3	1.87082432565123	9.8612173309183	2.33229031002198e-15	1.79158917688183e-11	A	G
MNEc.2.28.20909755.PC	LTA4H	-0.305373338006258	-9.85837700940431	2.36183850031444e-15	1.81195063736857e-11	A	G
MNEc.2.28.20909994.PC	LTA4H	-0.305373338006258	-9.85837700940431	2.36183850031444e-15	1.81195063736857e-11	C	T
MNEc.2.13.39356662.PC	FLYWCH1	0.565402825905102	9.85795792482938	2.366229957649e-15	1.81415150763633e-11	T	C
MNEc.2.6.28711834.PC	CECR1	0.494735142528541	9.85671579617445	2.37929400424695e-15	1.82182281956615e-11	A	G
MNEc.2.6.28730946.PC	CECR1	0.494735142528541	9.85671579617445	2.37929400424695e-15	1.82182281956615e-11	C	T
MNEc.2.12.1029198.PC	TCP11L1	1.77766351243301	9.85038768887493	2.44698126242192e-15	1.8724475067657e-11	A	G
MNEc.2.10.47155262.PC	LOC106782237	-0.443950100043344	-9.84688469389002	2.48527729964646e-15	1.90053127081164e-11	G	A
MNEc.2.20.30501912.PC	LOC100054254	0.414403346663699	9.84320936378635	2.52610374565152e-15	1.93051280976409e-11	T	C
MNEc.2.25.36870091.PC	OLFM1	0.424302872489517	9.83876862286628	2.57633095422872e-15	1.96385895583451e-11	A	C
MNEc.2.25.36898493.PC	OLFM1	0.424302872489517	9.83876862286628	2.57633095422872e-15	1.96385895583451e-11	G	A
MNEc.2.25.36922045.PC	OLFM1	0.424302872489517	9.83876862286628	2.57633095422872e-15	1.96385895583451e-11	C	T
MNEc.2.25.36925459.PC	OLFM1	0.424302872489517	9.83876862286628	2.57633095422872e-15	1.96385895583451e-11	G	A
MNEc.2.5.51455957.BIEC2-908803	TTF2	-0.381996656719079	-9.83543539522682	2.61468857575721e-15	1.9903618986748e-11	C	T
MNEc.2.13.40838281.BIEC2-235944	HN1L	-0.419152845655144	-9.83373404424802	2.63448738107032e-15	1.9903618986748e-11	C	A
MNEc.2.13.40846930.PC	HN1L	-0.419152845655144	-9.83373404424802	2.63448738107032e-15	1.9903618986748e-11	C	T
MNEc.2.13.40931713.PC	HN1L	-0.419152845655144	-9.83373404424802	2.63448738107032e-15	1.9903618986748e-11	T	C
MNEc.2.13.40961920.PC	HN1L	-0.419152845655144	-9.83373404424802	2.63448738107032e-15	1.9903618986748e-11	G	A
MNEc.2.13.40982418.PC	HN1L	-0.419152845655144	-9.83373404424802	2.63448738107032e-15	1.9903618986748e-11	C	T
MNEc.2.13.40983143.PC	HN1L	-0.419152845655144	-9.83373404424802	2.63448738107032e-15	1.9903618986748e-11	G	A
MNEc.2.13.40983967.PC	HN1L	-0.419152845655144	-9.83373404424802	2.63448738107032e-15	1.9903618986748e-11	T	C
MNEc.2.13.41005531.PC	HN1L	-0.419152845655144	-9.83373404424802	2.63448738107032e-15	1.9903618986748e-11	C	G
MNEc.2.13.41040581.PC	HN1L	-0.419152845655144	-9.83373404424802	2.63448738107032e-15	1.9903618986748e-11	T	C
MNEc.2.13.41054723.PC	HN1L	-0.419152845655144	-9.83373404424802	2.63448738107032e-15	1.9903618986748e-11	C	T
MNEc.2.13.41083207.BIEC2-235986	HN1L	-0.419152845655144	-9.83373404424802	2.63448738107032e-15	1.9903618986748e-11	T	C
MNEc.2.13.41083517.PC	HN1L	-0.419152845655144	-9.83373404424802	2.63448738107032e-15	1.9903618986748e-11	A	G
MNEc.2.13.41100616.PC	HN1L	-0.419152845655144	-9.83373404424802	2.63448738107032e-15	1.9903618986748e-11	G	T
MNEc.2.20.30644854.PC	MHCB3	-0.70441443510132	-9.83312938477332	2.6415600238296e-15	1.99198176784107e-11	G	C
MNEc.2.16.4763062.PC	MKRN2OS	-0.353252405863593	-9.83276780992579	2.64579842437845e-15	1.99198176784107e-11	T	G
MNEc.2.19.55996385.PC	DCBLD2	0.386899922756519	9.83269412086811	2.64666304789206e-15	1.99198176784107e-11	G	A
MNEc.2.19.56000386.PC	DCBLD2	0.386899922756519	9.83269412086811	2.64666304789206e-15	1.99198176784107e-11	A	C
MNEc.2.19.56002401.PC	DCBLD2	0.386899922756519	9.83269412086811	2.64666304789206e-15	1.99198176784107e-11	G	T
MNEc.2.19.56005265.PC	DCBLD2	0.386899922756519	9.83269412086811	2.64666304789206e-15	1.99198176784107e-11	T	C
MNEc.2.8.1888336.PC	LOC100065759	-0.498413327649282	-9.82580701266898	2.7287359074937e-15	2.05116151446401e-11	T	C
MNEc.2.8.1889220.PC	LOC100065759	0.498413327649282	9.82580701266898	2.7287359074937e-15	2.05116151446401e-11	G	A
MNEc.2.10.14825901.UKUL2091	ZNF404	0.230563158823081	9.82338313987712	2.75822415784256e-15	2.07031634761415e-11	C	T
MNEc.2.10.64977166.PC	LOC100072680	0.788557608922304	9.82328446813657	2.75943132084098e-15	2.07031634761415e-11	T	C
MNEc.2.10.64978959.PC	LOC100072680	0.788557608922304	9.82328446813657	2.75943132084098e-15	2.07031634761415e-11	A	G
MNEc.2.3.81287842.BIEC2-795953	ATP10D	-0.288369407653818	-9.81807889952782	2.82387398567339e-15	2.11531231350486e-11	G	A
MNEc.2.13.41817961.PC	LOC100067178	0.587037345070395	9.81775545108548	2.82792758105428e-15	2.11531231350486e-11	A	G
MNEc.2.21.57193980.PC	CEP72	0.622088740173023	9.81772722230187	2.82828163309411e-15	2.11531231350486e-11	T	C
MNEc.2.21.57220288.PC	CEP72	0.622088740173023	9.81772722230187	2.82828163309411e-15	2.11531231350486e-11	C	A
MNEc.2.21.57223391.PC	CEP72	0.622088740173023	9.81772722230187	2.82828163309411e-15	2.11531231350486e-11	A	G
MNEc.2.21.57285753.PC	CEP72	0.625450587711591	9.81549699566142	2.85639461379482e-15	2.12085415707936e-11	C	T
MNEc.2.13.39406190.PC	HCFC1R1	1.02018173657927	9.81502400539599	2.86239278897257e-15	2.12085415707936e-11	C	A
MNEc.2.13.39410962.PC	HCFC1R1	1.02018173657927	9.81502400539599	2.86239278897257e-15	2.12085415707936e-11	C	T
MNEc.2.13.39421568.PC	HCFC1R1	1.02018173657927	9.81502400539599	2.86239278897257e-15	2.12085415707936e-11	T	G
MNEc.2.13.39430863.PC	HCFC1R1	1.02018173657927	9.81502400539599	2.86239278897257e-15	2.12085415707936e-11	G	A
MNEc.2.13.39450694.PC	HCFC1R1	1.02018173657927	9.81502400539599	2.86239278897257e-15	2.12085415707936e-11	G	A
MNEc.2.13.39519766.PC	HCFC1R1	1.02018173657927	9.81502400539599	2.86239278897257e-15	2.12085415707936e-11	A	G
MNEc.2.13.39533496.PC	HCFC1R1	1.02018173657927	9.81502400539599	2.86239278897257e-15	2.12085415707936e-11	C	T
MNEc.2.13.39550737.PC	HCFC1R1	1.02018173657927	9.81502400539599	2.86239278897257e-15	2.12085415707936e-11	A	G
MNEc.2.13.39550857.PC	HCFC1R1	1.02018173657927	9.81502400539599	2.86239278897257e-15	2.12085415707936e-11	A	T
MNEc.2.13.39596756.PC	HCFC1R1	1.02018173657927	9.81502400539599	2.86239278897257e-15	2.12085415707936e-11	G	A
MNEc.2.13.39601683.PC	HCFC1R1	1.02018173657927	9.81502400539599	2.86239278897257e-15	2.12085415707936e-11	G	A
MNEc.2.13.39630552.PC	HCFC1R1	1.02018173657927	9.81502400539599	2.86239278897257e-15	2.12085415707936e-11	G	T
MNEc.2.13.39643795.PC	HCFC1R1	1.02018173657927	9.81502400539599	2.86239278897257e-15	2.12085415707936e-11	T	C
MNEc.2.13.39655039.PC	HCFC1R1	1.02018173657927	9.81502400539599	2.86239278897257e-15	2.12085415707936e-11	C	T
MNEc.2.15.39932670.PC	KIAA1841	-0.293157026509143	-9.81290378084642	2.88943578984602e-15	2.13956075792838e-11	C	A
MNEc.2.10.18574725.PC	LMTK3	0.430880244718791	9.81221541969876	2.89827066718886e-15	2.14476979834296e-11	G	A
MNEc.2.13.39834334.PC	PKMYT1	0.324739778474295	9.80629503202642	2.97538405173629e-15	2.19938791004066e-11	C	T
MNEc.2.11.21862137.PC	KRT23	-0.585629880303857	-9.80626584673883	2.97576924402495e-15	2.19938791004066e-11	G	T
MNEc.2.6.28347528.PC	CECR1	0.492338571803142	9.80508804730849	2.9913558396217e-15	2.20020739058637e-11	G	A
MNEc.2.6.28348119.PC	CECR1	0.492338571803142	9.80508804730849	2.9913558396217e-15	2.20020739058637e-11	A	G
MNEc.2.5.79166959.UKUL1341	SPATA1	0.562168419361129	9.80492663481669	2.99349828683701e-15	2.20020739058637e-11	G	A
MNEc.2.5.79181703.PC	SPATA1	0.562168419361129	9.80492663481669	2.99349828683701e-15	2.20020739058637e-11	T	C
MNEc.2.5.79199913.PC	SPATA1	0.562168419361129	9.80492663481669	2.99349828683701e-15	2.20020739058637e-11	C	T
MNEc.2.5.79251778.PC	SPATA1	0.562168419361129	9.80492663481669	2.99349828683701e-15	2.20020739058637e-11	T	C
MNEc.2.5.79329152.PC	SPATA1	0.562168419361129	9.80492663481669	2.99349828683701e-15	2.20020739058637e-11	G	A
MNEc.2.5.79378766.PC	SPATA1	0.562168419361129	9.80492663481669	2.99349828683701e-15	2.20020739058637e-11	G	A
MNEc.2.5.79393532.PC	SPATA1	0.562168419361129	9.80492663481669	2.99349828683701e-15	2.20020739058637e-11	G	A
MNEc.2.21.57263382.PC	CEP72	0.634522107096742	9.80354932189283	3.01184222403168e-15	2.20688293442343e-11	A	G
MNEc.2.21.57278611.PC	CEP72	0.634522107096742	9.80354932189283	3.01184222403168e-15	2.20688293442343e-11	G	A
MNEc.2.21.57292281.PC	CEP72	0.634522107096742	9.80354932189283	3.01184222403168e-15	2.20688293442343e-11	T	C
MNEc.2.21.57299370.PC	CEP72	0.634522107096742	9.80354932189283	3.01184222403168e-15	2.20688293442343e-11	T	C
MNEc.2.21.57353581.PC	CEP72	0.634522107096742	9.80354932189283	3.01184222403168e-15	2.20688293442343e-11	A	G
MNEc.2.24.19071178.BIEC2-638009	ACOT6	-0.2948325369276	-9.80124629889413	3.04276755500428e-15	2.22817267433304e-11	C	A
MNEc.2.21.2258847.PC	USE1	-0.282627592681417	-9.79915882193428	3.07107354926236e-15	2.24751933729348e-11	A	G
MNEc.2.25.754004.PC	CA9	-0.354238561637998	-9.78637654205774	3.25025218768846e-15	2.37718835994303e-11	G	A
MNEc.2.5.52034408.PC	TTF2	-0.388937031091574	-9.78497511007206	3.27052408597141e-15	2.39054744505442e-11	C	T
MNEc.2.28.37334968.BIEC2-741441	XPNPEP3	0.21005869023045	9.78350898833738	3.2918674497676e-15	2.40319939093626e-11	A	G
MNEc.2.28.37335778.PC	XPNPEP3	0.21005869023045	9.78350898833738	3.2918674497676e-15	2.40319939093626e-11	T	G
MNEc.2.10.22264921.PC	LOC100064037	-0.577253384249525	-9.78300798950054	3.29919281616125e-15	2.40707228963684e-11	G	T
MNEc.2.5.79187853.PC	SPATA1	0.542858710870129	9.77677437108244	3.3917165878393e-15	2.47306267745282e-11	T	C
MNEc.2.23.7933350.PC	LOC102147951	0.528194379829529	9.7746324565585	3.42410541653433e-15	2.4951518997908e-11	A	G
MNEc.2.29.21272962.PC	LOC102150731	0.824701515939679	9.77271760185922	3.45332327014315e-15	2.51443885476847e-11	G	A
MNEc.2.3.24549271.PC	LDHD	-0.438488816640446	-9.77262165386107	3.45479385464578e-15	2.51443885476847e-11	T	C
MNEc.2.18.50708107.PC	DCAF17	-0.289718705464239	-9.77156252088309	3.47106885622479e-15	2.5247416909034e-11	A	C
MNEc.2.X.3797240.PC	PUDP	-0.248861023571245	-9.76745151218344	3.53497171329363e-15	2.56965375896287e-11	G	A
MNEc.2.4.102301544.PC	LOC100147160	0.585608196719162	9.76682354972883	3.54483629767067e-15	2.57525332197745e-11	C	T
MNEc.2.16.6908472.PC	FANCD2	-0.612827752031076	-9.76011100036055	3.65202322970364e-15	2.65150573218021e-11	C	T
MNEc.2.7.77688688.BIEC2-1007522	RIC3	0.579393370624224	9.75134691479624	3.79687654048468e-15	2.75499581269081e-11	C	T
MNEc.2.11.41837083.PC	LOC100072001	0.852712562245711	9.7504477691765	3.81205974156361e-15	2.76432915869858e-11	G	T
MNEc.2.1.49644583.PC	RHOBTB1	-0.794655336966739	-9.7471092709841	3.86896909900896e-15	2.80389062117366e-11	T	C
MNEc.2.6.27662983.PC	CECR1	0.462944465134623	9.74504247404879	3.90462669033855e-15	2.82629381294249e-11	A	G
MNEc.2.6.27681672.PC	CECR1	0.462944465134623	9.74504247404879	3.90462669033855e-15	2.82629381294249e-11	T	C
MNEc.2.13.39800099.PC	PKMYT1	0.317046825702395	9.74022254564195	3.98906853367228e-15	2.88487789000469e-11	G	A
MNEc.2.25.36725998.PC	OLFM1	0.420935459520035	9.7398738414339	3.99524815274764e-15	2.88487789000469e-11	C	T
MNEc.2.25.36754778.PC	OLFM1	0.420935459520035	9.7398738414339	3.99524815274764e-15	2.88487789000469e-11	C	T
MNEc.2.25.36755843.PC	OLFM1	0.420935459520035	9.7398738414339	3.99524815274764e-15	2.88487789000469e-11	C	G
MNEc.2.15.51634407.BIEC2-324522	EPCAM	-1.47050123446465	-9.7381988485149	4.02506587609726e-15	2.90464819751294e-11	C	A
MNEc.2.3.37930003.PC	MANBA	-0.528836395226346	-9.73694862763656	4.04746727995004e-15	2.91727012118195e-11	T	C
MNEc.2.18.82433982.PC	C18H2orf80	0.486296384043215	9.73687312425244	4.04882414222401e-15	2.91727012118195e-11	G	A
MNEc.2.25.15569397.PC	KIAA0368	0.390941097557999	9.73681315659636	4.04990213876627e-15	2.91727012118195e-11	G	A
MNEc.2.4.27337115.PC	PCLO	-0.998746261330704	-9.73468884931884	4.0882755627301e-15	2.94135503201366e-11	G	A
MNEc.2.4.27362424.PC	PCLO	-0.998746261330704	-9.73468884931884	4.0882755627301e-15	2.94135503201366e-11	A	C
MNEc.2.3.81274758.PC	ATP10D	-0.303833150530213	-9.73263735373952	4.12567973509472e-15	2.96468533931518e-11	C	A
MNEc.2.3.81275062.PC	ATP10D	-0.303833150530213	-9.73263735373952	4.12567973509472e-15	2.96468533931518e-11	T	C
MNEc.2.15.8315814.PC	LOC106781720	0.347434892287307	9.73034297749341	4.16791889953528e-15	2.99323278762874e-11	C	T
MNEc.2.20.24230088.PC	LOC100068433	2.17573218390368	9.72959482252104	4.18178587042303e-15	3.00138234044183e-11	A	G
MNEc.2.28.20978929.PC	LTA4H	-0.294180733816984	-9.72731061492512	4.22441029648591e-15	3.0246866577623e-11	A	G
MNEc.2.28.20985727.PC	LTA4H	-0.294180733816984	-9.72731061492512	4.22441029648591e-15	3.0246866577623e-11	G	A
MNEc.2.28.21004021.PC	LTA4H	-0.294180733816984	-9.72731061492512	4.22441029648591e-15	3.0246866577623e-11	T	C
MNEc.2.28.21007445.PC	LTA4H	-0.294180733816984	-9.72731061492512	4.22441029648591e-15	3.0246866577623e-11	C	T
MNEc.2.24.21472212.PC	TGFB3	1.79859363268929	9.72436511926938	4.28001839534231e-15	3.06266163166168e-11	C	T
MNEc.2.11.22414483.PC	LOC106783262	-0.52886794742833	-9.72085469785618	4.3472511967886e-15	3.10890433689187e-11	C	T
MNEc.2.1.15066106.PC	SLC18A2	0.365010837301646	9.72022620867409	4.35939952986259e-15	3.11572194563009e-11	T	C
MNEc.2.24.21505596.BIEC2-639056	LOC102150687	-0.42146065077937	-9.71802273152317	4.40226097785869e-15	3.14446929927922e-11	C	T
MNEc.2.13.39776967.PC	PKMYT1	0.312173219132035	9.71578821500771	4.44615773193937e-15	3.17392126493121e-11	C	T
MNEc.2.13.41893054.BIEC2-236124	LOC100067178	0.578544151492568	9.71526529585618	4.45649361370038e-15	3.17939463768683e-11	T	C
MNEc.2.1.50387478.PC	RHOBTB1	-0.84154389127665	-9.70998105374563	4.56230198170222e-15	3.25098806477543e-11	T	C
MNEc.2.1.50388829.PC	RHOBTB1	-0.84154389127665	-9.70998105374563	4.56230198170222e-15	3.25098806477543e-11	A	C
MNEc.2.27.11395410.PC	FUT10	0.262065839562497	9.70448871281416	4.67494774487261e-15	3.31731380691381e-11	A	C
MNEc.2.27.11398310.PC	FUT10	0.262065839562497	9.70448871281416	4.67494774487261e-15	3.31731380691381e-11	G	A
MNEc.2.27.11397478.PC	FUT10	-0.262065839562497	-9.70448871281415	4.67494774487283e-15	3.31731380691381e-11	C	T
MNEc.2.27.11428403.PC	FUT10	-0.262065839562497	-9.70448871281415	4.67494774487283e-15	3.31731380691381e-11	C	T
MNEc.2.25.39327858.PC	LOC100147680	0.563316444718221	9.7043810882815	4.67718271802731e-15	3.31731380691381e-11	G	T
MNEc.2.25.39377049.PC	LOC100147680	0.563316444718221	9.7043810882815	4.67718271802731e-15	3.31731380691381e-11	G	C
MNEc.2.14.23910393.PC	FAXDC2	0.459522324891328	9.70435833638633	4.67765532994261e-15	3.31731380691381e-11	A	G
MNEc.2.14.23926318.PC	FAXDC2	0.459522324891328	9.70435833638633	4.67765532994261e-15	3.31731380691381e-11	A	G
MNEc.2.20.29468363.PC	LOC102150905	-0.828482840189632	-9.70296375150432	4.7067158351951e-15	3.33593734725575e-11	A	G
MNEc.2.20.30791002.PC	MHCB3	-0.705344846875454	-9.69972672654646	4.77486894603698e-15	3.38222959049018e-11	C	G
MNEc.2.24.20999640.PC	LOC100057829	0.792852759361039	9.69874799193119	4.79566962529807e-15	3.39494514111397e-11	A	C
MNEc.2.13.39361860.PC	FLYWCH1	0.565792393154615	9.69395593432788	4.89883230499088e-15	3.4643242286815e-11	A	G
MNEc.2.18.81943822.PC	C18H2orf80	0.516667586106471	9.69392573985568	4.89948933135111e-15	3.4643242286815e-11	T	C
MNEc.2.25.603749.PC	CA9	-0.358039846070498	-9.69125990508376	4.95784703447721e-15	3.50350848023108e-11	A	T
MNEc.2.15.60409110.PC	NDUFAF7	-0.270094597548743	-9.68744447350294	5.04258515384762e-15	3.53902892081005e-11	G	A
MNEc.2.6.28522267.PC	CECR1	0.478309491012005	9.686896312098	5.05487816471954e-15	3.53902892081005e-11	C	T
MNEc.2.10.21343883.PC	LOC102150861	-0.43420514567716	-9.68673019951595	5.05860931709183e-15	3.53902892081005e-11	T	G
MNEc.2.10.21398914.PC	LOC102150861	-0.43420514567716	-9.68673019951595	5.05860931709183e-15	3.53902892081005e-11	T	G
MNEc.2.10.21404001.PC	LOC102150861	-0.43420514567716	-9.68673019951595	5.05860931709183e-15	3.53902892081005e-11	G	A
MNEc.2.10.21463313.PC	LOC102150861	-0.43420514567716	-9.68673019951595	5.05860931709183e-15	3.53902892081005e-11	C	T
MNEc.2.10.21511879.BIEC2-108770	LOC102150861	-0.43420514567716	-9.68673019951595	5.05860931709183e-15	3.53902892081005e-11	T	C
MNEc.2.10.21532922.PC	LOC102150861	-0.43420514567716	-9.68673019951595	5.05860931709183e-15	3.53902892081005e-11	C	T
MNEc.2.10.21308358.PC	LOC102150861	0.43420514567716	9.68673019951595	5.0586093170919e-15	3.53902892081005e-11	G	A
MNEc.2.10.21420214.PC	LOC102150861	0.43420514567716	9.68673019951595	5.0586093170919e-15	3.53902892081005e-11	G	T
MNEc.2.10.21423090.PC	LOC102150861	0.43420514567716	9.68673019951595	5.0586093170919e-15	3.53902892081005e-11	G	A
MNEc.2.10.21472318.PC	LOC102150861	0.43420514567716	9.68673019951595	5.0586093170919e-15	3.53902892081005e-11	T	G
MNEc.2.10.21488689.PC	LOC102150861	0.43420514567716	9.68673019951595	5.0586093170919e-15	3.53902892081005e-11	A	G
MNEc.2.10.21492582.PC	LOC102150861	0.43420514567716	9.68673019951595	5.0586093170919e-15	3.53902892081005e-11	G	A
MNEc.2.10.21512139.PC	LOC102150861	0.43420514567716	9.68673019951595	5.0586093170919e-15	3.53902892081005e-11	T	G
MNEc.2.10.21598468.PC	LOC102150861	0.43420514567716	9.68673019951595	5.0586093170919e-15	3.53902892081005e-11	T	G
MNEc.2.10.21606964.PC	LOC102150861	0.43420514567716	9.68673019951595	5.0586093170919e-15	3.53902892081005e-11	C	T
MNEc.2.24.40475129.PC	LOC102149957	-0.829920705578289	-9.68495408092268	5.09867677594494e-15	3.55870165464097e-11	C	T
MNEc.2.24.40485631.PC	LOC102149957	-0.829920705578289	-9.68495408092268	5.09867677594494e-15	3.55870165464097e-11	A	G
MNEc.2.24.40593568.PC	LOC102149957	-0.829920705578289	-9.68495408092268	5.09867677594494e-15	3.55870165464097e-11	A	G
MNEc.2.24.40597443.PC	LOC102149957	-0.829920705578289	-9.68495408092268	5.09867677594494e-15	3.55870165464097e-11	T	C
MNEc.2.25.3776609.PC	LOC102149862	-0.43494066519626	-9.68131490830847	5.18176952695537e-15	3.61294356354794e-11	T	C
MNEc.2.4.40283946.PC	SDHAF3	-0.31933001596101	-9.68128508916608	5.18245596152802e-15	3.61294356354794e-11	C	T
MNEc.2.13.39544983.PC	FLYWCH1	0.592674820246963	9.6773708942746	5.27335646326763e-15	3.67022783485056e-11	A	C
MNEc.2.27.5476632.PC	ADAM32	0.79353864602467	9.67721765891804	5.2769474274339e-15	3.67022783485056e-11	A	G
MNEc.2.27.5488806.PC	ADAM32	0.79353864602467	9.67721765891804	5.2769474274339e-15	3.67022783485056e-11	A	G
MNEc.2.27.5511937.PC	ADAM32	0.79353864602467	9.67721765891804	5.2769474274339e-15	3.67022783485056e-11	G	A
MNEc.2.8.55672482.PC	ZNF397	0.521714364701116	9.67671671325748	5.28870385784646e-15	3.67460775555503e-11	T	C
MNEc.2.26.39876474.PC	LOC100056049	0.777149943004438	9.67668652525252	5.28941316259435e-15	3.67460775555503e-11	A	C
MNEc.2.12.845040.PC	TCP11L1	1.76344230073588	9.6761464581792	5.30211883875265e-15	3.6812879911177e-11	T	C
MNEc.2.27.11390057.PC	FUT10	-0.256877870444822	-9.67475102120041	5.33508989357037e-15	3.7020226058077e-11	G	A
MNEc.2.14.36027175.PC	PCDH12	-0.38237478892673	-9.67177958583412	5.40598477691613e-15	3.74903313608803e-11	A	G
MNEc.2.6.28788217.PC	CECR1	0.488944271695019	9.66934459549162	5.46478430826805e-15	3.78760576290811e-11	A	C
MNEc.2.23.5789509.PC	LOC106782482	-0.746250147672566	-9.6671049798286	5.51943191476329e-15	3.8220644839527e-11	C	T
MNEc.2.3.37377050.PC	MANBA	-0.437595225669286	-9.66704440568902	5.52091753537886e-15	3.8220644839527e-11	T	C
MNEc.2.6.20950182.PC	LOC106783257	0.463958397065831	9.66392843804619	5.59788188207796e-15	3.84527435184746e-11	T	G
MNEc.2.18.82098845.PC	C18H2orf80	0.544711011782266	9.66346940523051	5.60931053170326e-15	3.84527435184746e-11	G	A
MNEc.2.18.82111638.PC	C18H2orf80	0.544711011782266	9.66346940523051	5.60931053170326e-15	3.84527435184746e-11	C	T
MNEc.2.18.82112902.PC	C18H2orf80	0.544711011782266	9.66346940523051	5.60931053170326e-15	3.84527435184746e-11	C	T
MNEc.2.18.82115015.PC	C18H2orf80	0.544711011782266	9.66346940523051	5.60931053170326e-15	3.84527435184746e-11	G	A
MNEc.2.18.82127879.PC	C18H2orf80	0.544711011782266	9.66346940523051	5.60931053170326e-15	3.84527435184746e-11	T	C
MNEc.2.18.82130273.BIEC2-422020	C18H2orf80	0.544711011782266	9.66346940523051	5.60931053170326e-15	3.84527435184746e-11	T	G
MNEc.2.18.82142270.PC	C18H2orf80	0.544711011782266	9.66346940523051	5.60931053170326e-15	3.84527435184746e-11	T	C
MNEc.2.18.82160537.PC	C18H2orf80	0.544711011782266	9.66346940523051	5.60931053170326e-15	3.84527435184746e-11	A	C
MNEc.2.18.82161336.PC	C18H2orf80	0.544711011782266	9.66346940523051	5.60931053170326e-15	3.84527435184746e-11	A	G
MNEc.2.18.82182136.PC	C18H2orf80	0.544711011782266	9.66346940523051	5.60931053170326e-15	3.84527435184746e-11	T	C
MNEc.2.18.82202080.PC	C18H2orf80	0.544711011782266	9.66346940523051	5.60931053170326e-15	3.84527435184746e-11	G	A
MNEc.2.18.82204245.PC	C18H2orf80	0.544711011782266	9.66346940523051	5.60931053170326e-15	3.84527435184746e-11	C	T
MNEc.2.18.82237565.PC	C18H2orf80	0.544711011782266	9.66346940523051	5.60931053170326e-15	3.84527435184746e-11	C	G
MNEc.2.18.82242602.PC	C18H2orf80	0.544711011782266	9.66346940523051	5.60931053170326e-15	3.84527435184746e-11	A	G
MNEc.2.18.82255116.PC	C18H2orf80	0.544711011782266	9.66346940523051	5.60931053170326e-15	3.84527435184746e-11	C	T
MNEc.2.18.82270759.PC	C18H2orf80	0.544711011782266	9.66346940523051	5.60931053170326e-15	3.84527435184746e-11	A	C
MNEc.2.25.32675631.PC	TOR1B	0.353260477137081	9.66282186667832	5.62547223923066e-15	3.85413589781828e-11	G	A
MNEc.2.1.50256482.PC	RHOBTB1	-0.758147308738419	-9.66231289916294	5.63820815798908e-15	3.86064152307617e-11	G	A
MNEc.2.10.18427728.PC	CCDC114	-0.360008957459703	-9.66171620293571	5.65317613230279e-15	3.86866714897713e-11	A	G
MNEc.2.10.64804210.PC	LOC100072672	1.35649541039192	9.65840600094803	5.73693815518014e-15	3.92373472094196e-11	T	C
MNEc.2.20.31011368.PC	MHCB3	1.21501602846032	9.65616870765967	5.79425464739137e-15	3.96066226557939e-11	T	C
MNEc.2.25.2984498.PC	LOC106782581	-0.356503443451395	-9.65418593327139	5.84553037306129e-15	3.99342066430647e-11	T	C
MNEc.2.4.102186782.BIEC2-879837	LOC100147160	-0.605184809561905	-9.65226960746287	5.89551996313442e-15	4.02526338732225e-11	A	C
MNEc.2.24.32050259.PC	SPATA7	-0.488085894892717	-9.65115846181609	5.92470155761977e-15	4.04287077035569e-11	G	A
MNEc.2.25.1106207.PC	CA9	-0.333414297633713	-9.64648978588662	6.04890410001006e-15	4.12054356181517e-11	C	T
MNEc.2.25.1107222.PC	CA9	-0.333414297633713	-9.64648978588662	6.04890410001006e-15	4.12054356181517e-11	T	G
MNEc.2.25.1146391.PC	CA9	-0.333414297633713	-9.64648978588662	6.04890410001006e-15	4.12054356181517e-11	G	A
MNEc.2.25.914054.PC	CA9	-0.32432657662004	-9.64489829680267	6.09183694429079e-15	4.14550978871912e-11	A	G
MNEc.2.5.51976274.PC	TTF2	-0.369275870102441	-9.6444881230169	6.10295143381645e-15	4.14550978871912e-11	C	T
MNEc.2.5.52045490.PC	TTF2	-0.369275870102441	-9.6444881230169	6.10295143381645e-15	4.14550978871912e-11	T	C
MNEc.2.5.52057641.PC	TTF2	-0.369275870102441	-9.6444881230169	6.10295143381645e-15	4.14550978871912e-11	G	A
MNEc.2.5.52078150.PC	TTF2	-0.369275870102441	-9.6444881230169	6.10295143381645e-15	4.14550978871912e-11	G	A
MNEc.2.20.31338582.PC	DDX39B	-0.424531311117263	-9.64180928644196	6.17604157580285e-15	4.18804241519393e-11	A	G
MNEc.2.X.122433594.PC	PDZD4	-0.673664530159532	-9.64142282273272	6.18665814809635e-15	4.18804241519393e-11	C	A
MNEc.2.X.122660824.PC	PDZD4	-0.673664530159532	-9.64142282273272	6.18665814809635e-15	4.18804241519393e-11	G	A
MNEc.2.X.122383239.PC	PDZD4	0.673664530159532	9.64142282273271	6.18665814809657e-15	4.18804241519393e-11	A	G
MNEc.2.X.122428907.BIEC2-1159461	PDZD4	0.673664530159532	9.64142282273271	6.18665814809657e-15	4.18804241519393e-11	T	C
MNEc.2.X.122693830.PC	PDZD4	0.673664530159532	9.64142282273271	6.18665814809657e-15	4.18804241519393e-11	T	C
MNEc.2.18.50902742.PC	LOC100063657	-0.418410019967166	-9.63741764823676	6.29776774187963e-15	4.25947364882548e-11	G	T
MNEc.2.25.238944.PC	CA9	-0.35804713938094	-9.6373619125297	6.29932796517665e-15	4.25947364882548e-11	A	T
MNEc.2.22.46153878.PC	FAM217B	-0.577798332375975	-9.63689390857994	6.31244421134092e-15	4.2645160744211e-11	A	G
MNEc.2.3.23940470.PC	LDHD	-0.467819765210162	-9.63684046115817	6.31394386589098e-15	4.2645160744211e-11	A	G
MNEc.2.14.36017457.PC	PCDH12	0.39389958417504	9.6349498717868	6.36722136634975e-15	4.29806381555618e-11	A	G
MNEc.2.4.28489685.PC	PCLO	-1.14276617170882	-9.6336848525254	6.40312150902054e-15	4.31984997264358e-11	G	T
MNEc.2.27.2998333.PC	SLC20A2	0.420047739430822	9.63324013185526	6.4157904430367e-15	4.32594746353769e-11	C	T
MNEc.2.1.70765611.PC	LOC102150917	0.527218475401471	9.63178740933	6.45735010140036e-15	4.35150706331232e-11	T	C
MNEc.2.4.27532106.PC	PCLO	1.10314512382715	9.62762440297402	6.57794678975185e-15	4.43026947362751e-11	C	T
MNEc.2.X.3975835.PC	PUDP	-0.399795283441986	-9.62585899033724	6.6297677726431e-15	4.46264838584222e-11	G	T
MNEc.2.5.35079925.PC	LOC102148180	-0.917030078863686	-9.62500859050223	6.6548758107252e-15	4.47701979106878e-11	C	T
MNEc.2.16.750115.PC	LOC106781775	0.572832856860039	9.62335202114564	6.70406002429254e-15	4.50248110179978e-11	G	A
MNEc.2.16.753180.PC	LOC106781775	0.572832856860039	9.62335202114564	6.70406002429254e-15	4.50248110179978e-11	T	C
MNEc.2.16.768947.PC	LOC106781775	0.572832856860039	9.62335202114564	6.70406002429254e-15	4.50248110179978e-11	C	A
MNEc.2.24.40518285.PC	LOC102149957	-0.833498828996555	-9.62247415409537	6.7302718046651e-15	4.51499488206792e-11	A	G
MNEc.2.24.40541904.PC	LOC102149957	-0.833498828996555	-9.62247415409537	6.7302718046651e-15	4.51499488206792e-11	C	A
MNEc.2.24.20951440.PC	LOC100057829	0.866666074294526	9.61534720908675	6.94690998391523e-15	4.65770376750769e-11	T	C
MNEc.2.10.65042530.PC	LOC100072680	0.580881243480368	9.61417034605466	6.98334971291209e-15	4.67950218789683e-11	T	C
MNEc.2.15.60429195.PC	NDUFAF7	-0.274473038973855	-9.61364086562627	6.99980668604107e-15	4.68525965192876e-11	G	A
MNEc.2.15.60452613.PC	NDUFAF7	-0.274473038973855	-9.61364086562627	6.99980668604107e-15	4.68525965192876e-11	T	C
MNEc.2.18.51033575.PC	SLC25A12	0.33395996000778	9.60955793948229	7.1280223136828e-15	4.76840078895863e-11	G	A
MNEc.2.23.49504446.PC	LOC106782471	-0.427724211802612	-9.60906634410881	7.14361777498119e-15	4.77615188922638e-11	C	T
MNEc.2.13.41886516.PC	LOC100067178	0.592597850497926	9.60857538652011	7.15922714141427e-15	4.78390358666705e-11	T	C
MNEc.2.23.36767101.PC	CNTLN	-0.52631199088975	-9.60799191233166	7.17782242318396e-15	4.79095519613334e-11	A	G
MNEc.2.23.36785323.PC	CNTLN	-0.52631199088975	-9.60799191233166	7.17782242318396e-15	4.79095519613334e-11	A	C
MNEc.2.20.30665493.PC	MHCB3	-0.720534071675372	-9.60619916213806	7.23526071745615e-15	4.8238884098752e-11	G	A
MNEc.2.20.30672795.PC	MHCB3	-0.720534071675372	-9.60619916213806	7.23526071745615e-15	4.8238884098752e-11	G	A
MNEc.2.29.29420866.PC	AKR1E2	0.734970324949494	9.60534191090843	7.26288897936885e-15	4.83960048068623e-11	C	T
MNEc.2.15.60262468.PC	NDUFAF7	0.274359656485767	9.60497031262842	7.2748980162363e-15	4.8448929883954e-11	A	G
MNEc.2.4.40552385.PC	SDHAF3	-0.366508784197244	-9.60138482483046	7.39179866608963e-15	4.91999564538687e-11	A	G
MNEc.2.20.32625583.PC	LOC100146181	0.826864617993645	9.59126456930588	7.73201656025797e-15	5.14116581754497e-11	A	G
MNEc.2.11.37779703.PC	LOC100071627	0.312585294246571	9.59124425957586	7.73271486938197e-15	5.14116581754497e-11	T	C
MNEc.2.29.21206032.PC	LOC102150731	0.82400810951183	9.58644119984317	7.89964641858351e-15	5.19959815801978e-11	A	G
MNEc.2.29.21216826.BIEC2-758030	LOC102150731	0.82400810951183	9.58644119984317	7.89964641858351e-15	5.19959815801978e-11	C	T
MNEc.2.29.21225829.BIEC2-758043	LOC102150731	0.82400810951183	9.58644119984317	7.89964641858351e-15	5.19959815801978e-11	C	T
MNEc.2.29.21236328.PC	LOC102150731	0.82400810951183	9.58644119984317	7.89964641858351e-15	5.19959815801978e-11	A	G
MNEc.2.28.20952664.PC	LTA4H	-0.283837612903376	-9.58630985611556	7.90426169375798e-15	5.19959815801978e-11	T	C
MNEc.2.3.37464055.PC	MANBA	-0.467137394080999	-9.58583478658443	7.92097769843814e-15	5.19959815801978e-11	T	C
MNEc.2.3.37488867.PC	MANBA	-0.467137394080999	-9.58583478658443	7.92097769843814e-15	5.19959815801978e-11	G	A
MNEc.2.3.37494619.BIEC2-817563	MANBA	-0.467137394080999	-9.58583478658443	7.92097769843814e-15	5.19959815801978e-11	C	T
MNEc.2.3.37508015.PC	MANBA	-0.467137394080999	-9.58583478658443	7.92097769843814e-15	5.19959815801978e-11	C	G
MNEc.2.3.37523375.PC	MANBA	-0.467137394080999	-9.58583478658443	7.92097769843814e-15	5.19959815801978e-11	T	C
MNEc.2.3.37563499.PC	MANBA	-0.467137394080999	-9.58583478658443	7.92097769843814e-15	5.19959815801978e-11	C	T
MNEc.2.3.37571409.PC	MANBA	-0.467137394080999	-9.58583478658443	7.92097769843814e-15	5.19959815801978e-11	C	T
MNEc.2.3.37586707.PC	MANBA	-0.467137394080999	-9.58583478658443	7.92097769843814e-15	5.19959815801978e-11	T	C
MNEc.2.3.37605924.PC	MANBA	-0.467137394080999	-9.58583478658443	7.92097769843814e-15	5.19959815801978e-11	G	C
MNEc.2.3.37640439.PC	MANBA	-0.467137394080999	-9.58583478658443	7.92097769843814e-15	5.19959815801978e-11	T	C
MNEc.2.3.37654428.PC	MANBA	-0.467137394080999	-9.58583478658443	7.92097769843814e-15	5.19959815801978e-11	T	C
MNEc.2.3.37673708.PC	MANBA	-0.467137394080999	-9.58583478658443	7.92097769843814e-15	5.19959815801978e-11	A	G
MNEc.2.3.37689138.PC	MANBA	-0.467137394080999	-9.58583478658443	7.92097769843814e-15	5.19959815801978e-11	C	T
MNEc.2.3.37750653.PC	MANBA	-0.467137394080999	-9.58583478658443	7.92097769843814e-15	5.19959815801978e-11	T	G
MNEc.2.3.37751756.PC	MANBA	-0.467137394080999	-9.58583478658443	7.92097769843814e-15	5.19959815801978e-11	G	A
MNEc.2.3.37769829.PC	MANBA	-0.467137394080999	-9.58583478658443	7.92097769843814e-15	5.19959815801978e-11	T	C
MNEc.2.3.37779936.PC	MANBA	-0.467137394080999	-9.58583478658443	7.92097769843814e-15	5.19959815801978e-11	A	G
MNEc.2.3.37827264.PC	MANBA	-0.467137394080999	-9.58583478658443	7.92097769843814e-15	5.19959815801978e-11	C	G
MNEc.2.12.19226759.PC	DTX4	0.464862398155417	9.58503036406037	7.94936330324484e-15	5.21535795538367e-11	T	C
MNEc.2.10.12552096.PC	LOC100630516	1.39738009349389	9.58036402079863	8.11604721043085e-15	5.29728813453904e-11	A	T
MNEc.2.13.41714000.PC	LOC100067178	0.587912299195349	9.58016729097763	8.1231509443947e-15	5.29728813453904e-11	C	A
MNEc.2.13.41714710.PC	LOC100067178	0.587912299195349	9.58016729097763	8.1231509443947e-15	5.29728813453904e-11	T	C
MNEc.2.13.41728517.PC	LOC100067178	0.587912299195349	9.58016729097763	8.1231509443947e-15	5.29728813453904e-11	G	C
MNEc.2.13.41728724.PC	LOC100067178	0.587912299195349	9.58016729097763	8.1231509443947e-15	5.29728813453904e-11	A	G
MNEc.2.13.41754516.PC	LOC100067178	0.587912299195349	9.58016729097763	8.1231509443947e-15	5.29728813453904e-11	A	G
MNEc.2.13.41756424.PC	LOC100067178	0.587912299195349	9.58016729097763	8.1231509443947e-15	5.29728813453904e-11	C	T
MNEc.2.13.41782382.PC	LOC100067178	0.587912299195349	9.58016729097763	8.1231509443947e-15	5.29728813453904e-11	G	A
MNEc.2.13.41805847.PC	LOC100067178	0.587912299195349	9.58016729097763	8.1231509443947e-15	5.29728813453904e-11	T	G
MNEc.2.13.41844056.PC	LOC100067178	0.587912299195349	9.58016729097763	8.1231509443947e-15	5.29728813453904e-11	G	A
MNEc.2.13.41854652.BIEC2-236118	LOC100067178	0.587912299195349	9.58016729097763	8.1231509443947e-15	5.29728813453904e-11	A	G
MNEc.2.13.39800099.PC	FLYWCH1	0.549774544271457	9.57957254986814	8.14466442588953e-15	5.30841202148605e-11	G	A
MNEc.2.20.31184685.PC	DDX39B	-0.437957060964524	-9.57816798759997	8.19569842828864e-15	5.33672438391443e-11	G	A
MNEc.2.25.3776609.PC	LOC100065605	-0.370362929808737	-9.57813056726816	8.19706245034918e-15	5.33672438391443e-11	T	C
MNEc.2.1.34368700.PC	CYP2C92	-1.4712488742971	-9.57670658505686	8.24913798047583e-15	5.33745210658678e-11	G	A
MNEc.2.18.50581485.PC	DCAF17	-0.262403068335173	-9.57529147848461	8.3012174500801e-15	5.33745210658678e-11	A	G
MNEc.2.18.50657496.PC	DCAF17	-0.262403068335173	-9.57529147848461	8.3012174500801e-15	5.33745210658678e-11	T	C
MNEc.2.18.50670698.PC	DCAF17	-0.262403068335173	-9.57529147848461	8.3012174500801e-15	5.33745210658678e-11	C	T
MNEc.2.18.50684541.PC	DCAF17	-0.262403068335173	-9.57529147848461	8.3012174500801e-15	5.33745210658678e-11	C	T
MNEc.2.18.50761532.PC	DCAF17	-0.262403068335173	-9.57529147848461	8.3012174500801e-15	5.33745210658678e-11	A	G
MNEc.2.18.50852600.PC	DCAF17	-0.262403068335173	-9.57529147848461	8.3012174500801e-15	5.33745210658678e-11	A	G
MNEc.2.18.50856839.PC	DCAF17	-0.262403068335173	-9.57529147848461	8.3012174500801e-15	5.33745210658678e-11	C	T
MNEc.2.18.50866165.PC	DCAF17	-0.262403068335173	-9.57529147848461	8.3012174500801e-15	5.33745210658678e-11	A	G
MNEc.2.18.50903145.PC	DCAF17	-0.262403068335173	-9.57529147848461	8.3012174500801e-15	5.33745210658678e-11	A	C
MNEc.2.18.50910661.PC	DCAF17	-0.262403068335173	-9.57529147848461	8.3012174500801e-15	5.33745210658678e-11	A	G
MNEc.2.18.50919630.PC	DCAF17	-0.262403068335173	-9.57529147848461	8.3012174500801e-15	5.33745210658678e-11	G	A
MNEc.2.18.50943942.PC	DCAF17	-0.262403068335173	-9.57529147848461	8.3012174500801e-15	5.33745210658678e-11	C	A
MNEc.2.18.50955186.PC	DCAF17	-0.262403068335173	-9.57529147848461	8.3012174500801e-15	5.33745210658678e-11	A	G
MNEc.2.18.50962682.CUHSNP00150583	DCAF17	-0.262403068335173	-9.57529147848461	8.3012174500801e-15	5.33745210658678e-11	C	T
MNEc.2.18.50975274.PC	DCAF17	-0.262403068335173	-9.57529147848461	8.3012174500801e-15	5.33745210658678e-11	G	T
MNEc.2.18.50991267.PC	DCAF17	-0.262403068335173	-9.57529147848461	8.3012174500801e-15	5.33745210658678e-11	A	G
MNEc.2.18.51002303.PC	DCAF17	-0.262403068335173	-9.57529147848461	8.3012174500801e-15	5.33745210658678e-11	T	C
MNEc.2.18.51049996.PC	DCAF17	-0.262403068335173	-9.57529147848461	8.3012174500801e-15	5.33745210658678e-11	A	G
MNEc.2.18.51055771.PC	DCAF17	-0.262403068335173	-9.57529147848461	8.3012174500801e-15	5.33745210658678e-11	T	C
MNEc.2.18.51073968.PC	DCAF17	-0.262403068335173	-9.57529147848461	8.3012174500801e-15	5.33745210658678e-11	T	C
MNEc.2.18.51089993.BIEC2-412484	DCAF17	-0.262403068335173	-9.57529147848461	8.3012174500801e-15	5.33745210658678e-11	A	G
MNEc.2.18.51108425.PC	DCAF17	-0.262403068335173	-9.57529147848461	8.3012174500801e-15	5.33745210658678e-11	T	C
MNEc.2.4.40580127.PC	SDHAF3	-0.364071185166079	-9.57455176272927	8.3285718800755e-15	5.3521518735969e-11	A	C
MNEc.2.10.64982680.PC	LOC100072680	0.774537650592534	9.57416316030576	8.34297844396381e-15	5.35851964962032e-11	A	G
MNEc.2.10.17547437.PC	KPTN	-0.38616147330077	-9.5737523841562	8.35823420780487e-15	5.36542569322168e-11	A	G
MNEc.2.20.29511635.PC	LOC102150905	-0.872740473633987	-9.57350027222179	8.36761120540987e-15	5.36855255758399e-11	G	A
MNEc.2.16.74084656.PC	MRPS22	0.835202794114973	9.56919188221431	8.52949629975885e-15	5.46947064191654e-11	G	A
MNEc.2.23.40667021.PC	LOC100065392	0.526208220458676	9.56839755637423	8.55968357113902e-15	5.4858754157898e-11	G	A
MNEc.2.4.89302487.PC	LOC106783107	-0.715743905966145	-9.5631834358721	8.76051539006024e-15	5.61156932789839e-11	C	T
MNEc.2.14.35311733.PC	PCDH12	0.378805847583485	9.56225153165169	8.79690381953754e-15	5.63185014801293e-11	C	T
MNEc.2.6.27689703.PC	CECR1	0.471143993786557	9.55617523787081	9.03791029769429e-15	5.78303698775841e-11	C	T
MNEc.2.1.145903715.PC	EPB42	0.662739990646745	9.55328002636625	9.15506128078262e-15	5.85485334090694e-11	T	G
MNEc.2.1.34812639.PC	CYP2C92	-1.32450825720948	-9.55071981370099	9.25992444977321e-15	5.91239476815782e-11	C	A
MNEc.2.1.34852399.PC	CYP2C92	-1.32450825720948	-9.55071981370099	9.25992444977321e-15	5.91239476815782e-11	G	A
MNEc.2.1.34815578.PC	CYP2C92	1.32450825720948	9.55071981370098	9.25992444977348e-15	5.91239476815782e-11	C	A
MNEc.2.6.1146530.PC	LANCL1	-0.310374097759273	-9.55013502165959	9.28404522183906e-15	5.92462066874272e-11	A	G
MNEc.2.24.20994128.PC	LOC100057829	0.761603308919367	9.54915997168662	9.32440298884403e-15	5.94718958350694e-11	C	A
MNEc.2.1.92388129.BIEC2-38360	ALPK3	0.279613267562709	9.5462007134479	9.44796793531478e-15	5.98435343819896e-11	T	C
MNEc.2.1.92392132.PC	ALPK3	0.279613267562709	9.5462007134479	9.44796793531478e-15	5.98435343819896e-11	G	A
MNEc.2.1.92401825.BIEC2-40678	ALPK3	0.279613267562709	9.5462007134479	9.44796793531478e-15	5.98435343819896e-11	A	G
MNEc.2.1.92416298.PC	ALPK3	0.279613267562709	9.5462007134479	9.44796793531478e-15	5.98435343819896e-11	T	C
MNEc.2.1.92429499.PC	ALPK3	0.279613267562709	9.5462007134479	9.44796793531478e-15	5.98435343819896e-11	A	G
MNEc.2.1.92432911.PC	ALPK3	0.279613267562709	9.5462007134479	9.44796793531478e-15	5.98435343819896e-11	T	C
MNEc.2.1.92449109.PC	ALPK3	0.279613267562709	9.5462007134479	9.44796793531478e-15	5.98435343819896e-11	T	C
MNEc.2.1.92459373.PC	ALPK3	0.279613267562709	9.5462007134479	9.44796793531478e-15	5.98435343819896e-11	T	C
MNEc.2.1.92487704.PC	ALPK3	0.279613267562709	9.5462007134479	9.44796793531478e-15	5.98435343819896e-11	A	C
MNEc.2.1.92534715.PC	ALPK3	0.279613267562709	9.5462007134479	9.44796793531478e-15	5.98435343819896e-11	T	C
MNEc.2.1.92586817.PC	ALPK3	0.279613267562709	9.5462007134479	9.44796793531478e-15	5.98435343819896e-11	G	A
MNEc.2.1.92615417.PC	ALPK3	0.279613267562709	9.5462007134479	9.44796793531478e-15	5.98435343819896e-11	A	G
MNEc.2.1.92621475.BIEC2-38392	ALPK3	0.279613267562709	9.5462007134479	9.44796793531478e-15	5.98435343819896e-11	A	G
MNEc.2.11.21771562.PC	KRT23	-0.810410253336872	-9.54212522915618	9.62083248568686e-15	6.08737355089787e-11	G	A
MNEc.2.11.21939360.PC	KRT23	-0.810410253336872	-9.54212522915618	9.62083248568686e-15	6.08737355089787e-11	A	G
MNEc.2.16.69900575.PC	CEP63	0.403548909572749	9.54124040079336	9.65877997453556e-15	6.10814016884871e-11	A	C
MNEc.2.11.21716244.PC	LOC106783262	-0.435371568545137	-9.53633056078504	9.87208975304242e-15	6.23972372108379e-11	C	T
MNEc.2.18.50705738.PC	SLC25A12	0.338090916146173	9.53409325888634	9.97084994559104e-15	6.29880425426864e-11	A	G
MNEc.2.10.22267075.PC	LOC100064037	0.545324290228249	9.53373948408894	9.98655688385965e-15	6.30538341374917e-11	A	C
MNEc.2.25.25163809.PC	LOC102150413	0.484870925600662	9.53217687212287	1.00562311456895e-14	6.3392964726619e-11	A	G
MNEc.2.25.25166891.PC	LOC102150413	0.484870925600662	9.53217687212287	1.00562311456895e-14	6.3392964726619e-11	G	T
MNEc.2.25.25167324.PC	LOC102150413	0.484870925600662	9.53217687212287	1.00562311456895e-14	6.3392964726619e-11	C	A
MNEc.2.16.69976465.PC	CEP63	0.369481666449791	9.53122624780784	1.0098856041439e-14	6.3628000033377e-11	A	G
MNEc.2.3.24150041.PC	LDHD	-0.41809731982844	-9.52925250074945	1.01879357692894e-14	6.41553215843816e-11	T	C
MNEc.2.26.39989031.PC	LOC100056049	0.855557978003869	9.52781617839312	1.02532549790439e-14	6.45325406579232e-11	A	C
MNEc.2.1.6533324.PC	ADAM12	0.577673184937543	9.52745468107389	1.02697606960311e-14	6.46022983720726e-11	C	T
MNEc.2.20.29722186.PC	LOC102150905	-0.820131246860266	-9.52516037454494	1.03751398015303e-14	6.52307486854236e-11	G	A
MNEc.2.8.1875651.PC	LOC100065759	0.482863063850537	9.52317428082067	1.04672372424816e-14	6.57750754204473e-11	G	A
MNEc.2.13.39358737.PC	PKMYT1	0.321136108506947	9.52229625019901	1.05082132896808e-14	6.59977558734377e-11	A	G
MNEc.2.3.8941043.PC	BBS2	-0.29720781384844	-9.51593039530964	1.08101436900025e-14	6.78582848852499e-11	T	C
MNEc.2.13.39361860.PC	PKMYT1	0.321074343080913	9.51529050992386	1.08409700870305e-14	6.80159551783338e-11	A	G
MNEc.2.1.168695775.PC	HEATR5A	0.331426890996755	9.50997827270402	1.1100312014278e-14	6.96064052231116e-11	C	A
MNEc.2.20.32625208.PC	LOC100146181	0.846637084173636	9.5091821687518	1.11397097454222e-14	6.98167097986007e-11	G	A
MNEc.2.28.30638183.PC	BPIFC	1.10260901316943	9.50393733567623	1.14027933335067e-14	7.14279787295299e-11	G	T
MNEc.2.10.16544309.PC	MILL	-0.424710320871793	-9.50311624642696	1.14445396414825e-14	7.16518090052673e-11	C	T
MNEc.2.25.38309583.PC	LOC100147680	0.470157146453903	9.50076653723789	1.15648532575556e-14	7.23670388892662e-11	G	A
MNEc.2.13.39440425.PC	PKMYT1	0.328717684115509	9.49974444318164	1.16175830249018e-14	7.2517178123032e-11	C	T
MNEc.2.13.39504557.PC	PKMYT1	0.328717684115509	9.49974444318164	1.16175830249018e-14	7.2517178123032e-11	T	C
MNEc.2.13.39529862.PC	PKMYT1	0.328717684115509	9.49974444318164	1.16175830249018e-14	7.2517178123032e-11	A	G
MNEc.2.20.29481681.PC	LOC102150905	-0.899958150727425	-9.49959397039239	1.16253662279065e-14	7.2517178123032e-11	A	C
MNEc.2.20.29496945.PC	LOC102150905	-0.899958150727425	-9.49959397039239	1.16253662279065e-14	7.2517178123032e-11	T	C
MNEc.2.20.29501402.PC	LOC102150905	-0.899958150727425	-9.49959397039239	1.16253662279065e-14	7.2517178123032e-11	G	A
MNEc.2.20.30509415.PC	LOC106782293	0.393115713366835	9.49713201716872	1.17534555150452e-14	7.32394880787211e-11	T	C
MNEc.2.20.30510519.PC	LOC106782293	0.393115713366835	9.49713201716872	1.17534555150452e-14	7.32394880787211e-11	G	A
MNEc.2.18.82305367.PC	C18H2orf80	0.484632608841811	9.49414504824117	1.19107606000563e-14	7.38415935589822e-11	G	A
MNEc.2.25.704029.PC	CA9	-0.347594281037719	-9.49377016355853	1.19306518945585e-14	7.38415935589822e-11	G	A
MNEc.2.25.717768.PC	CA9	-0.347594281037719	-9.49377016355853	1.19306518945585e-14	7.38415935589822e-11	A	G
MNEc.2.25.730082.PC	CA9	-0.347594281037719	-9.49377016355853	1.19306518945585e-14	7.38415935589822e-11	G	A
MNEc.2.25.730719.PC	CA9	-0.347594281037719	-9.49377016355853	1.19306518945585e-14	7.38415935589822e-11	A	G
MNEc.2.25.730924.PC	CA9	-0.347594281037719	-9.49377016355853	1.19306518945585e-14	7.38415935589822e-11	G	T
MNEc.2.25.733147.PC	CA9	-0.347594281037719	-9.49377016355853	1.19306518945585e-14	7.38415935589822e-11	A	C
MNEc.2.25.734625.PC	CA9	-0.347594281037719	-9.49377016355853	1.19306518945585e-14	7.38415935589822e-11	C	G
MNEc.2.25.756616.PC	CA9	-0.347594281037719	-9.49377016355853	1.19306518945585e-14	7.38415935589822e-11	A	G
MNEc.2.25.774940.PC	CA9	-0.347594281037719	-9.49377016355853	1.19306518945585e-14	7.38415935589822e-11	G	A
MNEc.2.25.778923.PC	CA9	-0.347594281037719	-9.49377016355853	1.19306518945585e-14	7.38415935589822e-11	A	G
MNEc.2.25.779511.PC	CA9	-0.347594281037719	-9.49377016355853	1.19306518945585e-14	7.38415935589822e-11	T	C
MNEc.2.25.784369.PC	CA9	-0.347594281037719	-9.49377016355853	1.19306518945585e-14	7.38415935589822e-11	A	G
MNEc.2.25.38351009.PC	LOC100147680	0.47005652870227	9.49181273153991	1.2035054802532e-14	7.44490927089494e-11	C	T
MNEc.2.25.38301598.BIEC2-674028	LOC100147680	0.469875385954043	9.4839352184038	1.24645546315419e-14	7.70659738623319e-11	G	A
MNEc.2.28.37498278.PC	XPNPEP3	0.205756032262755	9.47655901008444	1.28806386189136e-14	7.95972358305791e-11	A	G
MNEc.2.21.56918335.PC	CEP72	0.614445382540886	9.47574062072218	1.29276526091063e-14	7.98463495538411e-11	T	C
MNEc.2.13.39356662.PC	PKMYT1	0.317802095649507	9.47403457094481	1.30262136536687e-14	8.04134153774941e-11	T	C
MNEc.2.10.4094849.PC	TDRD12	0.412619046706716	9.47054599256936	1.32301046298788e-14	8.16297798234851e-11	G	A
MNEc.2.23.8161123.PC	LOC102147951	0.356419432854315	9.46438936196339	1.35977647153686e-14	8.3854817911076e-11	A	G
MNEc.2.25.3569568.PC	LOC100065605	-0.3733780625937	-9.46412537817522	1.36137561588658e-14	8.39100024105905e-11	T	G
MNEc.2.X.3393775.PC	PUDP	-0.389150007055461	-9.46046236620671	1.38376068016739e-14	8.5245632252851e-11	C	T
MNEc.2.13.41716905.PC	LOC100067178	0.593641518997593	9.45648194229724	1.40850388349827e-14	8.67250780701104e-11	C	T
MNEc.2.X.122766190.PC	PDZD4	0.649265475266509	9.45606971478881	1.41109158416327e-14	8.68395309086095e-11	T	C
MNEc.2.5.51011558.BIEC2-908759	TTF2	-0.370858807074889	-9.45393671803483	1.42455747197132e-14	8.7622970957001e-11	T	C
MNEc.2.1.168713077.BIEC2-80727	HEATR5A	0.327472503909639	9.45336193446729	1.42820813121614e-14	8.77116723327070e-11	T	C
MNEc.2.1.168728260.BIEC2-80740	HEATR5A	0.327472503909639	9.45336193446729	1.42820813121614e-14	8.77116723327070e-11	T	C
MNEc.2.1.168737225.PC	HEATR5A	0.327472503909639	9.45336193446729	1.42820813121614e-14	8.77116723327070e-11	G	A
MNEc.2.11.41644441.PC	LOC100072001	0.996432642782876	9.45296824131852	1.43071402783747e-14	8.78203007419538e-11	T	C
MNEc.2.24.20851175.PC	LOC102150711	0.638404450333185	9.44783604538949	1.46378693174712e-14	8.98041197025822e-11	A	G
MNEc.2.25.1024732.PC	CA9	0.35292531285583	9.44499331528482	1.48243465008201e-14	9.09013591899427e-11	G	A
MNEc.2.23.6162666.PC	LOC106782482	-0.851027813677018	-9.44432296749074	1.486866567722e-14	9.11262200419034e-11	C	A
MNEc.2.14.44405924.PC	LYRM7	-0.298206384452188	-9.44254612558283	1.49867827346115e-14	9.17657415714082e-11	C	T
MNEc.2.15.39584094.PC	KIAA1841	-0.284500086030297	-9.44194283567528	1.50271003909188e-14	9.17657415714082e-11	A	G
MNEc.2.15.39607619.BIEC2-304345	KIAA1841	-0.284500086030297	-9.44194283567528	1.50271003909188e-14	9.17657415714082e-11	G	A
MNEc.2.15.39707119.PC	KIAA1841	-0.284500086030297	-9.44194283567528	1.50271003909188e-14	9.17657415714082e-11	C	G
MNEc.2.15.40188861.BIEC2-304380	KIAA1841	-0.284500086030297	-9.44194283567528	1.50271003909188e-14	9.17657415714082e-11	G	T
MNEc.2.15.40188989.PC	KIAA1841	-0.284500086030297	-9.44194283567528	1.50271003909188e-14	9.17657415714082e-11	G	A
MNEc.2.15.40255073.PC	KIAA1841	-0.284500086030297	-9.44194283567528	1.50271003909188e-14	9.17657415714082e-11	C	A
MNEc.2.13.39525031.PC	PKMYT1	0.315101943710992	9.44183033271423	1.50346309403962e-14	9.17657415714082e-11	G	A
MNEc.2.11.41649417.PC	LOC100072001	1.03320016463598	9.44139689094358	1.50636793643155e-14	9.18489347278811e-11	T	C
MNEc.2.11.41652090.BIEC2-153430	LOC100072001	1.03320016463598	9.44139689094358	1.50636793643155e-14	9.18489347278811e-11	C	T
MNEc.2.4.27287704.PC	PCLO	1.1004402347	9.44024145789603	1.51413893234879e-14	9.22755377402042e-11	T	C
MNEc.2.11.2817640.PC	GAA	-0.642859592353255	-9.43434653103821	1.55441569004771e-14	9.46816768688302e-11	C	T
MNEc.2.16.980474.PC	LOC106781775	0.561424446574291	9.43224642174061	1.5690224802683e-14	9.55225616305501e-11	C	T
MNEc.2.23.5876503.PC	LOC106782482	-0.782583602920857	-9.4315881396696	1.57362925117062e-14	9.57540942108828e-11	C	T
MNEc.2.20.30619697.BIEC2-528135	MHCB3	-0.6613429628346	-9.42791897758443	1.5995561112069e-14	9.72820387281755e-11	C	T
MNEc.2.24.40667182.PC	LOC102149957	-0.814116106405218	-9.42603237994647	1.61305328770916e-14	9.80528594868423e-11	T	C
MNEc.2.23.5799299.PC	LOC106782482	-1.28404812514924	-9.42344603628553	1.63174228011263e-14	9.91383286812284e-11	A	C
MNEc.2.10.64808292.PC	LOC100072672	1.38793459039055	9.42158917932258	1.64529364581167e-14	9.95854361572203e-11	G	A
MNEc.2.18.82282438.PC	C18H2orf80	0.540193461685669	9.42083861458558	1.650803228988e-14	9.95854361572203e-11	T	C
MNEc.2.18.82289514.PC	C18H2orf80	0.540193461685669	9.42083861458558	1.650803228988e-14	9.95854361572203e-11	G	A
MNEc.2.18.82292074.PC	C18H2orf80	0.540193461685669	9.42083861458558	1.650803228988e-14	9.95854361572203e-11	C	T
MNEc.2.18.82293420.PC	C18H2orf80	0.540193461685669	9.42083861458558	1.650803228988e-14	9.95854361572203e-11	C	T
MNEc.2.18.82347652.PC	C18H2orf80	0.540193461685669	9.42083861458558	1.650803228988e-14	9.95854361572203e-11	A	G
MNEc.2.18.82350924.PC	C18H2orf80	0.540193461685669	9.42083861458558	1.650803228988e-14	9.95854361572203e-11	A	C
MNEc.2.18.82381901.PC	C18H2orf80	0.540193461685669	9.42083861458558	1.650803228988e-14	9.95854361572203e-11	A	G
MNEc.2.18.82402420.PC	C18H2orf80	0.540193461685669	9.42083861458558	1.650803228988e-14	9.95854361572203e-11	C	T
MNEc.2.18.82467151.PC	C18H2orf80	0.540193461685669	9.42083861458558	1.650803228988e-14	9.95854361572203e-11	C	T
MNEc.2.18.82488639.PC	C18H2orf80	0.540193461685669	9.42083861458558	1.650803228988e-14	9.95854361572203e-11	A	G
MNEc.2.18.82502809.PC	C18H2orf80	0.540193461685669	9.42083861458558	1.650803228988e-14	9.95854361572203e-11	C	A
MNEc.2.18.82512357.PC	C18H2orf80	0.540193461685669	9.42083861458558	1.650803228988e-14	9.95854361572203e-11	C	T
MNEc.2.18.82524719.PC	C18H2orf80	0.540193461685669	9.42083861458558	1.650803228988e-14	9.95854361572203e-11	C	T
MNEc.2.2.117498893.PC	LOC100072967	0.503588318824873	9.41625479734844	1.68485464786649e-14	1.01506636297599e-10	T	C
MNEc.2.11.37479930.BIEC2-150731	LOC100071627	0.306352345997978	9.41575439268643	1.6886143146926e-14	1.01506636297599e-10	T	C
MNEc.2.11.37489997.PC	LOC100071627	0.306352345997978	9.41575439268643	1.6886143146926e-14	1.01506636297599e-10	C	A
MNEc.2.11.37536078.PC	LOC100071627	-0.306352345997978	-9.41575439268643	1.6886143146926e-14	1.01506636297599e-10	T	G
MNEc.2.11.37554918.PC	LOC100071627	-0.306352345997978	-9.41575439268643	1.6886143146926e-14	1.01506636297599e-10	C	T
MNEc.2.11.37572053.PC	LOC100071627	0.306352345997978	9.41575439268643	1.6886143146926e-14	1.01506636297599e-10	C	T
MNEc.2.11.37608267.PC	LOC100071627	-0.306352345997978	-9.41575439268643	1.6886143146926e-14	1.01506636297599e-10	A	G
MNEc.2.6.28398220.PC	CECR1	0.416093006771496	9.41159098850104	1.72022274711508e-14	1.03354548010008e-10	T	C
MNEc.2.10.22437899.PC	LOC102150861	0.419416494400625	9.41013209006821	1.73143836563422e-14	1.03975971944136e-10	C	T
MNEc.2.16.73902190.PC	MRPS22	0.639364491176975	9.40810896224219	1.74711298933469e-14	1.04864406100784e-10	T	C
MNEc.2.20.30532406.PC	MHCB3	-0.666015301808821	-9.40607431096159	1.76302030191974e-14	1.05659500541523e-10	T	C
MNEc.2.20.30539906.PC	MHCB3	-0.666015301808821	-9.40607431096159	1.76302030191974e-14	1.05659500541523e-10	A	G
MNEc.2.20.30540496.PC	MHCB3	-0.666015301808821	-9.40607431096159	1.76302030191974e-14	1.05659500541523e-10	A	G
MNEc.2.14.23854933.PC	FAXDC2	0.465343922087325	9.40520743583504	1.7698417172308e-14	1.06014987056612e-10	C	T
MNEc.2.19.30384947.PC	ATP13A4	1.31350070711154	9.40443796802292	1.77591878961853e-14	1.0632555194564e-10	G	T
MNEc.2.24.21131183.PC	LOC100057829	0.841718182468944	9.40375734909801	1.78131157901953e-14	1.06594856921762e-10	C	T
MNEc.2.17.78200130.PC	LOC102148513	0.588189642740382	9.40358415638087	1.782686464392e-14	1.06623578190482e-10	A	G
MNEc.2.11.21862137.PC	LOC106783262	-0.463892743582938	-9.40272762826869	1.78950163656692e-14	1.06977494285039e-10	G	T
MNEc.2.20.32623510.PC	LOC100146181	0.842173861674201	9.40191841533377	1.79596431548476e-14	1.07309993705477e-10	A	G
MNEc.2.7.47400567.PC	LOC102149103	-0.180314906633021	-9.4011298502229	1.80228459119491e-14	1.07579730700194e-10	G	A
MNEc.2.7.47980172.PC	LOC102149103	-0.180314906633021	-9.4011298502229	1.80228459119491e-14	1.07579730700194e-10	A	G
MNEc.2.20.29314624.PC	LOC102150505	-1.29167651577571	-9.39986062620402	1.81250413986728e-14	1.0813556715582e-10	A	C
MNEc.2.X.9471013.PC	OFD1	0.702912046495307	9.39871295025997	1.82179498714482e-14	1.08635467820144e-10	A	G
MNEc.2.28.21012148.PC	LTA4H	-0.299163170580588	-9.39680116518303	1.83737764493155e-14	1.09509867636653e-10	G	T
[truncated: 195,253 more rows]
