# Supplementary material for: eQTL discovery and their association with severe equine asthma in European Warmblood horses
Source: BMC Genomics. 2018 Aug 2;19:581. doi: 10.1186/s12864-018-4938-9 (PMC6090848; doi:10.1186/s12864-018-4938-9)
Supplement: Supplementary file 1 — Figure S1. Minimum D-statistics determine mean read count cutoffs. Figure S2. PCA plots of normalized variance stabilized RNAseq counts after KS test filter. Figure S3. PCA plots of 1,056,195 SNP genotypes and colored by cohort. Figure S4. Matrix eQTL histograms and QQ-plots for all p-values for all cis and trans eQTL analyses using tag SNPs for the MCK1 treatment. Figure S5. Low confidence cis eQTLs. Figure S6. Joint modeling with eQTLBMA with possible overestimation of shared eQTLs across all PBMC treatments. Figure S7. Distance between eSNPs with the lowest FDR values per gene is small. Figure S8.. Enrichment of SNPs in trans regulatory hotspots genome wide. Figure S9. GWAS for RAO. Figure S10. Loss of DEXI gene expression regulation in HDE. Figure S11. Cis trans eQTL plot for all eQTLs for treatment HDE9. Table S1. High confidence additive linear cis eQTLs from the MCK treatment. Table S2. Low confidence additive linear cis eQTLs from the MCK treatment. Table S3. High confidence additive linear trans eQTLs from the MCK treatment. Table S4. Low confidence additive linear trans eQTLs from the MCK treatment. Table S5. High confidence additive linear cis eQTLs from the LPS treatment. Table S6. Low confidence additive linear cis eQTLs from the LPS treatment. Table S7. High confidence additive linear trans eQTLs from the LPS treatment. Table S8. Low confidence additive linear trans eQTLs from the LPS treatment. Table S9. High confidence additive linear cis eQTLs from the RCA treatment. Table S10. Low confidence additive linear cis eQTLs from the RCA treatment. Table S11. High confidence additive linear trans eQTLs from the RCA treatment. The eQTLs reported are limited to one eQTL per gene, representing the eSNP with the lowest FDR value for each gene. Table S12. Low confidence additive linear trans eQTLs from the RCA treatment. Table S13. High confidence additive linear cis eQTLs from the HDE treatment. Table S14. Low confidence additive linear cis eQTLs from the HDE [file 12864_2018_4938_MOESM1_ESM.zip › S27_Table.out.csv]

SNP	gene	beta	t-stat	p-value	FDR	Ref	Alt
MNEc.2.15.17627598.PC	THNSL2	1.74355320220303	29.3685912985713	1.31793226334573e-44	1.11868584798925e-37	A	C
MNEc.2.12.23937282.PC	LOC100053834	-2.66735683407717	-29.2202458574995	1.90990852142792e-44	1.11868584798925e-37	G	C
MNEc.2.16.73862900.PC	MRPS22	1.08703330562928	27.3450040054567	2.3888685550636e-42	5.59690354857034e-36	G	A
MNEc.2.16.73879816.PC	MRPS22	1.08703330562928	27.3450040054567	2.3888685550636e-42	5.59690354857034e-36	C	T
MNEc.2.16.73889913.PC	MRPS22	1.08703330562928	27.3450040054567	2.3888685550636e-42	5.59690354857034e-36	G	A
MNEc.2.15.17619703.PC	THNSL2	1.83327408879971	24.8911953755641	2.01854986970986e-39	3.9410668929433e-33	A	G
MNEc.2.15.17611343.BIEC2-292153	THNSL2	1.90445829973082	23.7852254275426	4.99328835491837e-38	7.31176513810257e-32	G	A
MNEc.2.15.17884455.PC	THNSL2	1.90445829973082	23.7852254275426	4.99328835491837e-38	7.31176513810257e-32	G	A
MNEc.2.15.17648828.BIEC2-292203	THNSL2	1.71380824456574	21.5102026078369	5.30056768725179e-35	6.89930665556976e-29	A	C
MNEc.2.15.17748742.PC	THNSL2	1.7987837795759	18.9523639194661	2.56418089916566e-31	2.00254818587601e-25	A	G
MNEc.2.15.17755412.PC	THNSL2	1.7987837795759	18.9523639194661	2.56418089916566e-31	2.00254818587601e-25	A	C
MNEc.2.15.17796431.PC	THNSL2	1.7987837795759	18.9523639194661	2.56418089916566e-31	2.00254818587601e-25	A	G
MNEc.2.15.17815830.PC	THNSL2	1.7987837795759	18.9523639194661	2.56418089916566e-31	2.00254818587601e-25	A	G
MNEc.2.15.17823611.PC	THNSL2	1.7987837795759	18.9523639194661	2.56418089916566e-31	2.00254818587601e-25	C	T
MNEc.2.15.17841306.PC	THNSL2	1.7987837795759	18.9523639194661	2.56418089916566e-31	2.00254818587601e-25	T	C
MNEc.2.11.21800988.PC	KRT23	-0.701612883308574	-18.1407307234827	4.42611030374625e-30	2.88054922403557e-24	T	G
MNEc.2.11.21836632.PC	KRT23	-0.701612883308574	-18.1407307234827	4.42611030374625e-30	2.88054922403557e-24	G	A
MNEc.2.11.21838537.PC	KRT23	-0.701612883308574	-18.1407307234827	4.42611030374625e-30	2.88054922403557e-24	C	T
MNEc.2.20.4674272.PC	LOC102150724	-1.39770222020502	-17.7204252042417	1.99589087442985e-29	9.54601415277067e-24	A	G
MNEc.2.20.4704065.PC	LOC102150724	-1.39770222020502	-17.7204252042417	1.99589087442985e-29	9.54601415277067e-24	C	T
MNEc.2.8.55648948.PC	ZNF397	0.661934851483384	17.7195669048297	2.00208310442487e-29	9.54601415277067e-24	T	G
MNEc.2.8.55658212.PC	ZNF397	0.661934851483384	17.7195669048297	2.00208310442487e-29	9.54601415277067e-24	G	A
MNEc.2.8.55672237.PC	ZNF397	0.661934851483384	17.7195669048297	2.00208310442487e-29	9.54601415277067e-24	C	T
MNEc.2.10.17526122.PC	KPTN	-0.404799055535457	-17.7147476957072	2.03721333035755e-29	9.54601415277067e-24	T	C
MNEc.2.10.17540689.PC	KPTN	-0.404799055535457	-17.7147476957072	2.03721333035755e-29	9.54601415277067e-24	T	C
MNEc.2.10.12532284.PC	LOC100630516	-1.88514992168935	-17.5208855009135	4.1110404752018e-29	1.85226865722057e-23	T	G
MNEc.2.16.670706.PC	LOC106781775	0.636887591006392	17.1537335137406	1.57373822792269e-28	6.82801243858277e-23	A	C
MNEc.2.10.24080540.PC	KIR-ILTA	2.1412561806907	17.0511127259782	2.29707597630006e-28	9.61043181467495e-23	C	A
MNEc.2.25.38465188.PC	LOC100147680	0.608339937890824	17.0097143131896	2.67666445797572e-28	9.76372321432344e-23	G	C
MNEc.2.25.38508248.PC	LOC100147680	0.608339937890824	17.0097143131896	2.67666445797572e-28	9.76372321432344e-23	G	A
MNEc.2.25.38508913.PC	LOC100147680	0.608339937890824	17.0097143131896	2.67666445797572e-28	9.76372321432344e-23	G	T
MNEc.2.1.50396050.PC	RHOBTB1	-0.830050079042372	-16.9788374466687	3.00049140360114e-28	9.76372321432344e-23	C	T
MNEc.2.1.50401206.PC	RHOBTB1	-0.830050079042372	-16.9788374466687	3.00049140360114e-28	9.76372321432344e-23	G	A
MNEc.2.1.50407676.PC	RHOBTB1	-0.830050079042372	-16.9788374466687	3.00049140360114e-28	9.76372321432344e-23	T	C
MNEc.2.1.50453765.BIEC2-22745	RHOBTB1	-0.830050079042372	-16.9788374466687	3.00049140360114e-28	9.76372321432344e-23	G	A
MNEc.2.1.50482954.PC	RHOBTB1	-0.830050079042372	-16.9788374466687	3.00049140360114e-28	9.76372321432344e-23	A	G
MNEc.2.25.38652580.PC	LOC100147680	0.604831577879716	16.9011110687429	4.00198388175787e-28	1.09026596000146e-22	T	C
MNEc.2.25.38658243.PC	LOC100147680	0.604831577879716	16.9011110687429	4.00198388175787e-28	1.09026596000146e-22	G	A
MNEc.2.25.38665461.PC	LOC100147680	0.604831577879716	16.9011110687429	4.00198388175787e-28	1.09026596000146e-22	T	C
MNEc.2.25.38670635.PC	LOC100147680	0.604831577879716	16.9011110687429	4.00198388175787e-28	1.09026596000146e-22	G	A
MNEc.2.25.38705680.PC	LOC100147680	0.604831577879716	16.9011110687429	4.00198388175787e-28	1.09026596000146e-22	A	G
MNEc.2.25.38728608.PC	LOC100147680	0.604831577879716	16.9011110687429	4.00198388175787e-28	1.09026596000146e-22	A	C
MNEc.2.25.38745814.PC	LOC100147680	0.604831577879716	16.9011110687429	4.00198388175787e-28	1.09026596000146e-22	G	A
MNEc.2.X.10338363.PC	OFD1	1.13525480252989	16.6977353001677	8.53326005945066e-28	2.27189302491313e-22	A	C
MNEc.2.15.17591640.PC	THNSL2	1.55265978326811	16.5634500537332	1.41083691374737e-27	3.67273736824496e-22	A	G
MNEc.2.13.39703711.PC	HCFC1R1	1.0332376119686	16.4145947724601	2.46992005393466e-27	6.28999989084788e-22	A	G
MNEc.2.9.3418655.PC	LOC106780968	1.56884826619472	16.157468543477	6.54107094616443e-27	1.63033395981531e-21	T	C
MNEc.2.1.23092.PC	ZNF717	0.470582759527529	16.064067259972	9.33666211997918e-27	2.1874957180188e-21	C	A
MNEc.2.1.64405.PC	ZNF717	0.470582759527529	16.064067259972	9.33666211997918e-27	2.1874957180188e-21	T	G
MNEc.2.1.74351.PC	ZNF717	0.470582759527529	16.064067259972	9.33666211997918e-27	2.1874957180188e-21	C	T
MNEc.2.10.17526800.PC	KPTN	0.388799262118457	15.891909868088	1.80428481679442e-26	3.98799677288571e-21	G	A
MNEc.2.10.17530017.PC	KPTN	0.388799262118457	15.891909868088	1.80428481679442e-26	3.98799677288571e-21	A	G
MNEc.2.10.17530182.PC	KPTN	0.388799262118457	15.891909868088	1.80428481679442e-26	3.98799677288571e-21	T	C
MNEc.2.3.8909069.PC	BBS2	-0.309885036769153	-15.8521372578185	2.10202051205287e-26	4.5600411643423e-21	G	A
MNEc.2.20.31149502.BIEC2-529450	DDX39B	-0.416967105865456	-15.7401373385312	3.23517242775206e-26	6.21288293907384e-21	T	C
MNEc.2.20.31149940.PC	DDX39B	-0.416967105865456	-15.7401373385312	3.23517242775206e-26	6.21288293907384e-21	A	C
MNEc.2.20.31150487.PC	DDX39B	-0.416967105865456	-15.7401373385312	3.23517242775206e-26	6.21288293907384e-21	C	T
MNEc.2.20.31151044.PC	DDX39B	-0.416967105865456	-15.7401373385312	3.23517242775206e-26	6.21288293907384e-21	T	C
MNEc.2.20.31151159.PC	DDX39B	-0.416967105865456	-15.7401373385312	3.23517242775206e-26	6.21288293907384e-21	G	A
MNEc.2.20.31151198.PC	DDX39B	-0.416967105865456	-15.7401373385312	3.23517242775206e-26	6.21288293907384e-21	C	T
MNEc.2.20.31156474.PC	DDX39B	-0.416967105865456	-15.7401373385312	3.23517242775206e-26	6.21288293907384e-21	C	T
MNEc.2.X.9439542.PC	OFD1	0.617616977225085	15.6759756425766	4.14463489113311e-26	7.83105298698201e-21	T	G
MNEc.2.20.4573482.BIEC2-513805	LOC102150724	-1.37263547619429	-15.6519787793413	4.54761475720287e-26	8.3401117156068e-21	G	A
MNEc.2.25.38764236.PC	LOC100147680	0.591857079097329	15.6514772173291	4.5564464308343e-26	8.3401117156068e-21	C	T
MNEc.2.10.17579298.PC	KPTN	-0.40054360926051	-15.5842777405214	5.91077244288437e-26	1.06526205246183e-20	A	G
MNEc.2.25.38519787.PC	LOC100147680	0.59345688807637	15.5792993054175	6.02597125328069e-26	1.06956871998709e-20	G	A
MNEc.2.10.23380085.PC	KIR-ILTA	1.79535842990336	15.5081569217616	7.94270266265696e-26	1.34848086281341e-20	A	G
MNEc.2.10.23390518.PC	KIR-ILTA	1.79535842990336	15.5081569217616	7.94270266265696e-26	1.34848086281341e-20	G	T
MNEc.2.10.23400949.PC	KIR-ILTA	1.79535842990336	15.5081569217616	7.94270266265696e-26	1.34848086281341e-20	T	C
MNEc.2.20.29178658.PC	LOC100056231	1.91439384008566	15.4953737677675	8.34736757049576e-26	1.39693780607976e-20	T	A
MNEc.2.X.9472474.PC	OFD1	0.607738733463813	15.4901543544603	8.51851404300698e-26	1.40550070653512e-20	T	G
MNEc.2.8.68816360.PC	SKA1	1.90570975937562	15.470375490304	9.19981666627076e-26	1.49682921011174e-20	G	A
MNEc.2.23.6149579.PC	LOC106782482	-0.885840293516363	-15.4596547128591	9.59180640522044e-26	1.5392285771571e-20	G	A
MNEc.2.1.50498931.PC	RHOBTB1	-0.836070091159169	-15.447005847669	1.00760160582348e-25	1.5950808626889e-20	G	A
MNEc.2.20.29178269.PC	LOC100056231	1.92725486099223	15.4028183969496	1.19695173386874e-25	1.86956663160537e-20	C	T
MNEc.2.23.6175290.PC	LOC106782482	-0.997963751869925	-15.3676668169688	1.3729298436543e-25	2.11621762198035e-20	C	T
MNEc.2.4.27774964.PC	PCLO	1.10255704823602	15.2752538566719	1.97055230563614e-25	2.95950404377404e-20	C	T
MNEc.2.4.27838942.PC	PCLO	1.10255704823602	15.2752538566719	1.97055230563614e-25	2.95950404377404e-20	A	G
MNEc.2.3.23920569.PC	LDHD	-0.498343121929114	-15.2251885410252	2.39777597670845e-25	3.22860507703149e-20	G	A
MNEc.2.3.23957207.PC	LDHD	-0.498343121929114	-15.2251885410252	2.39777597670845e-25	3.22860507703149e-20	C	T
MNEc.2.3.23968178.PC	LDHD	-0.498343121929114	-15.2251885410252	2.39777597670845e-25	3.22860507703149e-20	T	G
MNEc.2.3.23971946.PC	LDHD	-0.498343121929114	-15.2251885410252	2.39777597670845e-25	3.22860507703149e-20	C	T
MNEc.2.3.23976728.BIEC2-774387	LDHD	-0.498343121929114	-15.2251885410252	2.39777597670845e-25	3.22860507703149e-20	G	A
MNEc.2.3.23987663.PC	LDHD	-0.498343121929114	-15.2251885410252	2.39777597670845e-25	3.22860507703149e-20	A	G
MNEc.2.3.24021023.PC	LDHD	-0.498343121929114	-15.2251885410252	2.39777597670845e-25	3.22860507703149e-20	C	T
MNEc.2.3.24046825.BIEC2-774402	LDHD	-0.498343121929114	-15.2251885410252	2.39777597670845e-25	3.22860507703149e-20	A	G
MNEc.2.3.24065635.PC	LDHD	-0.498343121929114	-15.2251885410252	2.39777597670845e-25	3.22860507703149e-20	G	A
MNEc.2.5.81516080.PC	ADGRL2	1.04828264753732	15.0538088372854	4.70522536938224e-25	5.9912601245295e-20	T	C
MNEc.2.5.81558457.PC	ADGRL2	1.04828264753732	15.0538088372854	4.70522536938224e-25	5.9912601245295e-20	G	T
MNEc.2.5.81590163.PC	ADGRL2	1.04828264753732	15.0538088372854	4.70522536938224e-25	5.9912601245295e-20	A	G
MNEc.2.5.81607097.PC	ADGRL2	1.04828264753732	15.0538088372854	4.70522536938224e-25	5.9912601245295e-20	C	T
MNEc.2.5.81638454.PC	ADGRL2	1.04828264753732	15.0538088372854	4.70522536938224e-25	5.9912601245295e-20	T	C
MNEc.2.9.3472628.PC	LOC106780968	1.2251476582055	15.0064285931716	5.67293998144425e-25	7.14579928889116e-20	C	T
MNEc.2.X.9423871.PC	OFD1	0.619922239416329	14.8625787482426	1.00272731603677e-24	1.24962747631396e-19	C	T
MNEc.2.22.20697534.PC	LOC100067561	0.920691386219344	14.8531454396476	1.04098638632984e-24	1.25718412690658e-19	G	A
MNEc.2.22.20697648.PC	LOC100067561	0.920691386219344	14.8531454396476	1.04098638632984e-24	1.25718412690658e-19	C	T
MNEc.2.22.20702563.PC	LOC100067561	0.920691386219344	14.8531454396476	1.04098638632984e-24	1.25718412690658e-19	A	G
MNEc.2.10.17526347.PC	KPTN	-0.384380318345293	-14.8238567735091	1.16941193699321e-24	1.38272687219596e-19	C	T
MNEc.2.11.21796578.PC	KRT23	-0.661388574516473	-14.8215139929501	1.18035006912853e-24	1.38272687219596e-19	C	T
MNEc.2.11.21811806.PC	KRT23	-0.661388574516473	-14.8215139929501	1.18035006912853e-24	1.38272687219596e-19	T	G
MNEc.2.20.4625219.PC	LOC102150724	-1.35876552768906	-14.8104746761066	1.23329567771141e-24	1.43044580673648e-19	C	T
MNEc.2.4.27697289.PC	PCLO	-1.08600979273575	-14.7672254435737	1.46483984697858e-24	1.66601341403719e-19	C	T
MNEc.2.4.27717117.PC	PCLO	-1.08600979273575	-14.7672254435737	1.46483984697858e-24	1.66601341403719e-19	G	A
MNEc.2.4.27499816.PC	PCLO	-1.05274013635102	-14.7410912080966	1.62552297935271e-24	1.73111532656862e-19	T	G
MNEc.2.4.27571244.PC	PCLO	-1.05274013635102	-14.7410912080966	1.62552297935271e-24	1.73111532656862e-19	T	C
MNEc.2.4.27615654.PC	PCLO	-1.05274013635102	-14.7410912080966	1.62552297935271e-24	1.73111532656862e-19	T	G
MNEc.2.4.27633700.PC	PCLO	-1.05274013635102	-14.7410912080966	1.62552297935271e-24	1.73111532656862e-19	C	T
MNEc.2.4.27465009.PC	PCLO	1.05274013635102	14.7410912080966	1.62552297935284e-24	1.73111532656862e-19	G	A
MNEc.2.4.27479378.PC	PCLO	1.05274013635102	14.7410912080966	1.62552297935284e-24	1.73111532656862e-19	A	G
MNEc.2.4.27569116.TBIEC2-901646	PCLO	1.05274013635102	14.7410912080966	1.62552297935284e-24	1.73111532656862e-19	T	C
MNEc.2.29.10045103.PC	LOC100065515	0.88368500068993	14.7089641347207	1.8476226039086e-24	1.94991581324278e-19	G	A
MNEc.2.12.389394.PC	TCP11L1	2.42150125676186	14.6489183397755	2.34812191308589e-24	2.2733214222164e-19	C	T
MNEc.2.12.444121.PC	TCP11L1	2.42150125676186	14.6489183397755	2.34812191308589e-24	2.2733214222164e-19	A	C
MNEc.2.12.504152.PC	TCP11L1	2.42150125676186	14.6489183397755	2.34812191308589e-24	2.2733214222164e-19	T	C
MNEc.2.12.534898.PC	TCP11L1	2.42150125676186	14.6489183397755	2.34812191308589e-24	2.2733214222164e-19	T	C
MNEc.2.12.780893.PC	TCP11L1	2.42150125676186	14.6489183397755	2.34812191308589e-24	2.2733214222164e-19	C	T
MNEc.2.12.795640.PC	TCP11L1	2.42150125676186	14.6489183397755	2.34812191308589e-24	2.2733214222164e-19	G	A
MNEc.2.12.809305.PC	TCP11L1	2.42150125676186	14.6489183397755	2.34812191308589e-24	2.2733214222164e-19	C	T
MNEc.2.12.811272.PC	TCP11L1	2.42150125676186	14.6489183397755	2.34812191308589e-24	2.2733214222164e-19	C	T
MNEc.2.12.838244.PC	TCP11L1	2.42150125676186	14.6489183397755	2.34812191308589e-24	2.2733214222164e-19	A	G
MNEc.2.12.858508.PC	TCP11L1	2.42150125676186	14.6489183397755	2.34812191308589e-24	2.2733214222164e-19	G	A
MNEc.2.13.38838521.PC	HCFC1R1	0.972961961722375	14.5462773959591	3.54111539526189e-24	3.29226744543253e-19	G	A
MNEc.2.13.38873472.PC	HCFC1R1	0.972961961722375	14.5462773959591	3.54111539526189e-24	3.29226744543253e-19	G	A
MNEc.2.13.38907414.PC	HCFC1R1	0.972961961722375	14.5462773959591	3.54111539526189e-24	3.29226744543253e-19	G	A
MNEc.2.13.38971529.PC	HCFC1R1	0.972961961722375	14.5462773959591	3.54111539526189e-24	3.29226744543253e-19	G	A
MNEc.2.13.38973793.PC	HCFC1R1	0.972961961722375	14.5462773959591	3.54111539526189e-24	3.29226744543253e-19	T	C
MNEc.2.20.4576273.PC	LOC102150724	-1.357597204685	-14.5290795464431	3.79395069382632e-24	3.49956073278838e-19	G	T
MNEc.2.13.17731276.PC	CRCP	0.252265287794686	14.5064844641136	4.15401264633296e-24	3.78687537056555e-19	A	G
MNEc.2.20.31151862.PC	DDX39B	-0.401463268789824	-14.5055223223389	4.17008732306259e-24	3.78687537056555e-19	A	G
MNEc.2.4.89422447.PC	LOC106783107	-1.27222770091134	-14.4871951740843	4.48854136068925e-24	3.95832518318381e-19	G	A
MNEc.2.4.89208453.PC	LOC106783107	-1.2559941543404	-14.4850251451011	4.52783606561918e-24	3.95832518318381e-19	A	G
MNEc.2.4.89232203.PC	LOC106783107	-1.2559941543404	-14.4850251451011	4.52783606561918e-24	3.95832518318381e-19	C	A
MNEc.2.4.89266218.PC	LOC106783107	-1.2559941543404	-14.4850251451011	4.52783606561918e-24	3.95832518318381e-19	T	C
MNEc.2.4.89421278.PC	LOC106783107	-1.2559941543404	-14.4850251451011	4.52783606561918e-24	3.95832518318381e-19	T	C
MNEc.2.25.38621588.PC	LOC100147680	0.579717445373628	14.4580159823412	5.04693795683751e-24	4.34725014671566e-19	G	A
MNEc.2.25.38629134.PC	LOC100147680	0.579717445373628	14.4580159823412	5.04693795683751e-24	4.34725014671566e-19	A	G
MNEc.2.1.78610.PC	ZNF717	0.453811974002056	14.436526012289	5.50252003422887e-24	4.70507595360991e-19	T	C
MNEc.2.20.29187692.PC	LOC100056231	1.86483945724121	14.4287648552642	5.67705698854863e-24	4.81914219334387e-19	A	G
MNEc.2.20.31127591.PC	DDX39B	-0.404706016681955	-14.4000700900689	6.37224422940815e-24	5.18388661565063e-19	A	G
MNEc.2.20.31127907.PC	DDX39B	-0.404706016681955	-14.4000700900689	6.37224422940815e-24	5.18388661565063e-19	T	C
MNEc.2.20.31128385.PC	DDX39B	-0.404706016681955	-14.4000700900689	6.37224422940815e-24	5.18388661565063e-19	A	C
MNEc.2.20.31133153.PC	DDX39B	-0.404706016681955	-14.4000700900689	6.37224422940815e-24	5.18388661565063e-19	G	A
MNEc.2.20.31137180.PC	DDX39B	-0.404706016681955	-14.4000700900689	6.37224422940815e-24	5.18388661565063e-19	G	A
MNEc.2.20.31141545.PC	DDX39B	-0.404706016681955	-14.4000700900689	6.37224422940815e-24	5.18388661565063e-19	C	T
MNEc.2.1.49714852.PC	RHOBTB1	-0.795615391858336	-14.3134442975722	9.03693186979123e-24	7.15294467556291e-19	G	A
MNEc.2.1.49756069.PC	RHOBTB1	-0.795615391858336	-14.3134442975722	9.03693186979123e-24	7.15294467556291e-19	C	A
MNEc.2.1.49835233.PC	RHOBTB1	-0.795615391858336	-14.3134442975722	9.03693186979123e-24	7.15294467556291e-19	A	G
MNEc.2.1.49869677.PC	RHOBTB1	-0.795615391858336	-14.3134442975722	9.03693186979123e-24	7.15294467556291e-19	T	C
MNEc.2.4.27313696.PC	PCLO	1.01481122071593	14.3062490068987	9.30341465559609e-24	7.21756999008646e-19	C	T
MNEc.2.4.27316693.PC	PCLO	1.01481122071593	14.3062490068987	9.30341465559609e-24	7.21756999008646e-19	G	A
MNEc.2.4.27342975.PC	PCLO	-1.01481122071593	-14.3062490068986	9.30341465559668e-24	7.21756999008646e-19	A	C
MNEc.2.12.25167769.PC	NAALADL1	-0.385931335264668	-14.199839675168	1.43096125127156e-23	1.09562520883164e-18	A	G
MNEc.2.12.25170668.BIEC2-195396	NAALADL1	0.385931335264668	14.199839675168	1.43096125127174e-23	1.09562520883164e-18	C	T
MNEc.2.15.17873981.PC	THNSL2	1.64629017892794	14.1390217352296	1.8313745788334e-23	1.38411143490956e-18	T	C
MNEc.2.15.17884755.PC	THNSL2	1.64629017892794	14.1390217352296	1.8313745788334e-23	1.38411143490956e-18	C	T
MNEc.2.11.41746743.PC	LOC100072001	0.749271450898551	14.1154384491062	2.01549021245941e-23	1.44626135356461e-18	G	A
MNEc.2.11.41770609.PC	LOC100072001	0.749271450898551	14.1154384491062	2.01549021245941e-23	1.44626135356461e-18	C	T
MNEc.2.11.41775031.PC	LOC100072001	0.749271450898551	14.1154384491062	2.01549021245941e-23	1.44626135356461e-18	C	T
MNEc.2.11.41775477.PC	LOC100072001	0.749271450898551	14.1154384491062	2.01549021245941e-23	1.44626135356461e-18	A	G
MNEc.2.11.41778456.PC	LOC100072001	0.749271450898551	14.1154384491062	2.01549021245941e-23	1.44626135356461e-18	G	C
MNEc.2.15.17458182.PC	THNSL2	1.51377001025949	14.1113312801184	2.04941210021594e-23	1.44626135356461e-18	T	C
MNEc.2.15.17480795.PC	THNSL2	1.51377001025949	14.1113312801184	2.04941210021594e-23	1.44626135356461e-18	G	A
MNEc.2.15.17520526.PC	THNSL2	1.51377001025949	14.1113312801184	2.04941210021594e-23	1.44626135356461e-18	A	G
MNEc.2.15.17536362.PC	THNSL2	1.51377001025949	14.1113312801184	2.04941210021594e-23	1.44626135356461e-18	G	A
MNEc.2.15.17544984.PC	THNSL2	1.51377001025949	14.1113312801184	2.04941210021594e-23	1.44626135356461e-18	C	T
MNEc.2.15.17551800.PC	THNSL2	1.51377001025949	14.1113312801184	2.04941210021594e-23	1.44626135356461e-18	C	T
MNEc.2.4.27736943.PC	PCLO	-1.03972418406491	-14.0959701128206	2.18146302771754e-23	1.53023087005302e-18	C	T
MNEc.2.20.29181610.PC	LOC100056231	1.83943162154265	14.0741641797664	2.38377957559463e-23	1.65583643506402e-18	C	T
MNEc.2.3.23991075.BIEC2-774390	LDHD	-0.485373050435567	-14.0736477895909	2.38879326490349e-23	1.65583643506402e-18	C	A
MNEc.2.20.4634802.PC	LOC102150724	-1.34237112474799	-13.9611536452714	3.77836648939697e-23	2.60363878705875e-18	G	A
MNEc.2.1.49546941.PC	RHOBTB1	-0.768056467775186	-13.9252909921317	4.37450677224021e-23	2.96216034301964e-18	C	T
MNEc.2.1.49655200.PC	RHOBTB1	-0.768056467775186	-13.9252909921317	4.37450677224021e-23	2.96216034301964e-18	T	C
MNEc.2.1.49671249.PC	RHOBTB1	-0.768056467775186	-13.9252909921317	4.37450677224021e-23	2.96216034301964e-18	A	G
MNEc.2.23.40827386.PC	LOC100065392	0.535170768450624	13.9104546770272	4.64805287687e-23	3.07626232659235e-18	A	G
MNEc.2.23.40827506.PC	LOC100065392	0.535170768450624	13.9104546770272	4.64805287687e-23	3.07626232659235e-18	T	C
MNEc.2.23.40828381.PC	LOC100065392	0.535170768450624	13.9104546770272	4.64805287687e-23	3.07626232659235e-18	C	T
MNEc.2.23.40833271.PC	LOC100065392	0.535170768450624	13.9104546770272	4.64805287687e-23	3.07626232659235e-18	C	A
MNEc.2.5.81614907.PC	ADGRL2	0.969197773379773	13.8513439711606	5.92026233746492e-23	3.89624737331952e-18	T	C
MNEc.2.10.23302104.PC	KIR-ILTA	1.74861804011728	13.8391432817244	6.2237388602704e-23	4.02808253269844e-18	T	C
MNEc.2.10.23315003.PC	KIR-ILTA	1.74861804011728	13.8391432817244	6.2237388602704e-23	4.02808253269844e-18	G	A
MNEc.2.10.23328124.PC	KIR-ILTA	1.74861804011728	13.8391432817244	6.2237388602704e-23	4.02808253269844e-18	G	A
MNEc.2.3.24114801.PC	LDHD	-0.462492446191528	-13.8257107076585	6.57602041123833e-23	4.23269853475008e-18	A	G
MNEc.2.3.24140586.PC	LDHD	-0.463901718093601	-13.8057559057412	7.13679789672905e-23	4.54371568827877e-18	T	C
MNEc.2.3.24143873.PC	LDHD	-0.463901718093601	-13.8057559057412	7.13679789672905e-23	4.54371568827877e-18	A	G
MNEc.2.29.10032896.PC	LOC100065515	0.925257151479401	13.7121404020925	1.04839046544255e-22	6.53267099923379e-18	T	C
MNEc.2.29.10062682.PC	LOC100065515	0.925257151479401	13.7121404020925	1.04839046544255e-22	6.53267099923379e-18	A	G
MNEc.2.29.10074437.PC	LOC100065515	0.925257151479401	13.7121404020925	1.04839046544255e-22	6.53267099923379e-18	T	C
MNEc.2.29.10109617.PC	LOC100065515	0.925257151479401	13.7121404020925	1.04839046544255e-22	6.53267099923379e-18	G	A
MNEc.2.10.21589377.PC	LOC100065404	0.403301430465574	13.7052547104606	1.0785157496823e-22	6.68482835816143e-18	G	A
MNEc.2.4.89096214.PC	LOC106783107	-1.22772021394653	-13.6995489705043	1.10413837212183e-22	6.77198066125727e-18	C	A
MNEc.2.4.89311347.PC	LOC106783107	-1.22772021394653	-13.6995489705043	1.10413837212183e-22	6.77198066125727e-18	T	C
MNEc.2.20.31127689.PC	DDX39B	-0.402635374653427	-13.6881561686574	1.15714927115683e-22	7.06014679025052e-18	T	C
MNEc.2.25.38498446.PC	LOC100147680	0.568145629179117	13.6378911518737	1.4233998244131e-22	8.59509638643231e-18	A	G
MNEc.2.25.38501420.PC	LOC100147680	0.568145629179117	13.6378911518737	1.4233998244131e-22	8.59509638643231e-18	A	G
MNEc.2.9.3423211.PC	LOC106780968	1.19092612460582	13.6127134709207	1.57916488543794e-22	9.48677150232932e-18	G	A
MNEc.2.11.41796521.PC	LOC100072001	0.727698521560016	13.6037815259458	1.63845819356434e-22	9.54915362833878e-18	G	T
MNEc.2.11.41861169.PC	LOC100072001	0.727698521560016	13.6037815259458	1.63845819356434e-22	9.54915362833878e-18	A	G
MNEc.2.11.41867330.PC	LOC100072001	0.727698521560016	13.6037815259458	1.63845819356434e-22	9.54915362833878e-18	C	T
MNEc.2.11.41873867.PC	LOC100072001	0.727698521560016	13.6037815259458	1.63845819356434e-22	9.54915362833878e-18	A	T
MNEc.2.11.41898338.PC	LOC100072001	0.727698521560016	13.6037815259458	1.63845819356434e-22	9.54915362833878e-18	A	G
MNEc.2.11.41898701.PC	LOC100072001	0.727698521560016	13.6037815259458	1.63845819356434e-22	9.54915362833878e-18	T	C
MNEc.2.11.41873260.PC	LOC100072001	0.719503883076841	13.5455272876066	2.08422087063649e-22	1.19101012272653e-17	G	T
MNEc.2.11.41874275.PC	LOC100072001	0.719503883076841	13.5455272876066	2.08422087063649e-22	1.19101012272653e-17	C	T
MNEc.2.11.41874662.PC	LOC100072001	0.719503883076841	13.5455272876066	2.08422087063649e-22	1.19101012272653e-17	T	C
MNEc.2.11.41880396.PC	LOC100072001	0.719503883076841	13.5455272876066	2.08422087063649e-22	1.19101012272653e-17	G	A
MNEc.2.20.31123992.PC	DDX39B	-0.394996917318281	-13.4952294227779	2.56639937604402e-22	1.45942773030277e-17	C	T
MNEc.2.23.5991276.PC	LOC106782482	-0.911175575564192	-13.4501297561975	3.09370394788792e-22	1.6935208639732e-17	G	A
MNEc.2.23.6100092.PC	LOC106782482	-0.911175575564192	-13.4501297561975	3.09370394788792e-22	1.6935208639732e-17	A	G
MNEc.2.23.6107666.PC	LOC106782482	-0.911175575564192	-13.4501297561975	3.09370394788792e-22	1.6935208639732e-17	T	G
MNEc.2.23.6125112.PC	LOC106782482	-0.911175575564192	-13.4501297561975	3.09370394788792e-22	1.6935208639732e-17	A	G
MNEc.2.23.6197285.PC	LOC106782482	-0.911175575564192	-13.4501297561975	3.09370394788792e-22	1.6935208639732e-17	A	C
MNEc.2.23.6198698.PC	LOC106782482	-0.911175575564192	-13.4501297561975	3.09370394788792e-22	1.6935208639732e-17	T	C
MNEc.2.23.6202186.PC	LOC106782482	-0.911175575564192	-13.4501297561975	3.09370394788792e-22	1.6935208639732e-17	C	A
MNEc.2.23.6401466.PC	LOC106782482	-0.911175575564192	-13.4501297561975	3.09370394788792e-22	1.6935208639732e-17	G	A
MNEc.2.20.4679424.PC	LOC102150724	-1.34673203171818	-13.3987383772855	3.82901195393054e-22	2.08628596073977e-17	A	C
MNEc.2.13.11387928.PC	TBL2	-0.441002182536285	-13.3591758772953	4.51309359714891e-22	2.44763222617533e-17	C	T
MNEc.2.11.41775189.PC	LOC100072001	0.744294332738065	13.3214301120517	5.28032943761977e-22	2.84648126751063e-17	A	G
MNEc.2.4.27682684.BIEC2-857293	PCLO	-1.02875240113039	-13.3191744404768	5.33013503069464e-22	2.84648126751063e-17	T	C
MNEc.2.4.27689144.PC	PCLO	-1.02875240113039	-13.3191744404768	5.33013503069464e-22	2.84648126751063e-17	T	C
MNEc.2.23.40790286.PC	LOC100065392	0.535345674781756	13.3173838040541	5.37000920923075e-22	2.84648126751063e-17	C	T
MNEc.2.23.40824626.PC	LOC100065392	0.535345674781756	13.3173838040541	5.37000920923075e-22	2.84648126751063e-17	C	A
MNEc.2.11.21716244.PC	KRT23	-0.555545236128238	-13.2913411401676	5.98507806923384e-22	3.15822028427321e-17	C	T
MNEc.2.20.31162326.PC	DDX39B	-0.425763760672663	-13.2768423566592	6.35776532433022e-22	3.33983647633934e-17	C	T
MNEc.2.3.24150041.PC	LDHD	-0.44033035233822	-13.2701528485791	6.53751183897671e-22	3.418928695347e-17	T	C
MNEc.2.22.20663771.PC	LOC100067561	0.906727157150382	13.2606995985509	6.80028114040483e-22	3.52487728464815e-17	C	T
MNEc.2.22.20688052.PC	LOC100067561	0.906727157150382	13.2606995985509	6.80028114040483e-22	3.52487728464815e-17	T	C
MNEc.2.11.41743465.PC	LOC100072001	0.721989880793255	13.2595109989931	6.83406442419156e-22	3.52678337296691e-17	G	A
MNEc.2.23.40829131.PC	LOC100065392	0.536227940762351	13.2477810974532	7.17666082440882e-22	3.68733968789112e-17	A	G
MNEc.2.X.9463154.PC	OFD1	0.612198949434251	13.1784021876025	9.58778709413759e-22	4.90465509676168e-17	A	G
MNEc.2.18.3286140.PC	IWS1	0.466704977660581	13.1537465752177	1.06287949269992e-21	5.41354517318622e-17	C	A
MNEc.2.12.1246132.PC	TCP11L1	1.94379822610764	13.143045668606	1.11153434047053e-21	5.63684999853886e-17	A	G
MNEc.2.11.21799649.PC	KRT23	-0.701296521164628	-13.0954919764671	1.35637383915698e-21	6.8194454082071e-17	T	G
MNEc.2.11.21836309.PC	KRT23	-0.701296521164628	-13.0954919764671	1.35637383915698e-21	6.8194454082071e-17	T	C
MNEc.2.12.1151877.PC	TCP11L1	2.21148084902058	13.0921127591266	1.37571219109074e-21	6.85780760528927e-17	T	C
MNEc.2.12.1203984.PC	TCP11L1	2.21148084902058	13.0921127591266	1.37571219109074e-21	6.85780760528927e-17	G	A
MNEc.2.29.10177708.PC	LOC100065515	0.888595919430358	13.0832002912983	1.42805807273759e-21	7.08858316437716e-17	G	A
MNEc.2.4.40235854.PC	SDHAF3	-0.313666002323016	-13.0645560686383	1.54414002258614e-21	7.41348522846164e-17	A	G
MNEc.2.4.40236717.BIEC2-859969	SDHAF3	-0.313666002323016	-13.0645560686383	1.54414002258614e-21	7.41348522846164e-17	C	T
MNEc.2.4.40295221.PC	SDHAF3	-0.313666002323016	-13.0645560686383	1.54414002258614e-21	7.41348522846164e-17	C	T
MNEc.2.4.40329154.PC	SDHAF3	-0.313666002323016	-13.0645560686383	1.54414002258614e-21	7.41348522846164e-17	A	G
MNEc.2.4.40346964.PC	SDHAF3	-0.313666002323016	-13.0645560686383	1.54414002258614e-21	7.41348522846164e-17	G	A
MNEc.2.4.40363051.PC	SDHAF3	-0.313666002323016	-13.0645560686383	1.54414002258614e-21	7.41348522846164e-17	A	G
MNEc.2.4.40370825.PC	SDHAF3	-0.313666002323016	-13.0645560686383	1.54414002258614e-21	7.41348522846164e-17	T	G
MNEc.2.4.40396694.PC	SDHAF3	-0.313666002323016	-13.0645560686383	1.54414002258614e-21	7.41348522846164e-17	G	A
MNEc.2.20.31131020.PC	DDX39B	-0.400844496280956	-13.0625328558823	1.55729510061777e-21	7.44612643414156e-17	C	A
MNEc.2.25.3781285.PC	LOC102149862	-0.431916015556936	-13.0558129617736	1.60180358739846e-21	7.6278075662419e-17	T	G
MNEc.2.23.40819959.PC	LOC100065392	0.515739796378481	13.0485277389242	1.65150479591161e-21	7.83264528560388e-17	A	G
MNEc.2.23.8373613.PC	LOC102147951	0.563065069525544	13.0441958604301	1.68179085091373e-21	7.85435273827118e-17	G	T
MNEc.2.13.17696929.PC	CRCP	0.241317879069975	13.0440385798138	1.68290092713434e-21	7.85435273827118e-17	T	C
MNEc.2.13.17698199.BIEC2-214126	CRCP	0.241317879069975	13.0440385798138	1.68290092713434e-21	7.85435273827118e-17	A	G
MNEc.2.13.17698997.PC	CRCP	0.241317879069975	13.0440385798138	1.68290092713434e-21	7.85435273827118e-17	T	C
MNEc.2.5.81665303.PC	ADGRL2	1.01177014511997	13.0417456036022	1.69916862939488e-21	7.8675866277902e-17	T	G
MNEc.2.5.81690482.PC	ADGRL2	1.01177014511997	13.0417456036022	1.69916862939488e-21	7.8675866277902e-17	A	G
MNEc.2.1.120521.PC	ZNF717	0.45310861224689	13.0310399460158	1.77724131926817e-21	8.19668524385497e-17	A	G
MNEc.2.16.74015422.PC	MRPS22	1.0215958916776	13.0226228591858	1.84115273970758e-21	8.45814666109358e-17	G	A
MNEc.2.1.49473352.PC	RHOBTB1	-0.734376314195313	-13.017793813489	1.87885944071311e-21	8.59765272747905e-17	C	A
MNEc.2.23.6229736.PC	LOC106782482	-0.894562333453276	-13.0051071843163	1.98166719314301e-21	9.03281612286625e-17	A	G
MNEc.2.13.24714659.PC	OTOA	1.11054098223988	12.9983354261078	2.03884255934974e-21	9.25741126542166e-17	A	G
MNEc.2.15.17424310.PC	THNSL2	1.32637325988679	12.9812174368702	2.1908907564724e-21	9.90938112754555e-17	C	T
MNEc.2.11.41805748.PC	LOC100072001	0.752442669643116	12.9726799824484	2.27093964329131e-21	1.02319360489918e-16	C	T
MNEc.2.4.28430504.PC	PCLO	-1.01981958689264	-12.9574470152131	2.4211531735504e-21	1.08669415663072e-16	G	A
MNEc.2.25.3583597.PC	LOC102149862	-0.427733142300569	-12.9040098297575	3.0317792552304e-21	1.34022364688981e-16	A	G
MNEc.2.25.3596358.PC	LOC102149862	-0.427733142300569	-12.9040098297575	3.0317792552304e-21	1.34022364688981e-16	C	T
MNEc.2.25.3599361.PC	LOC102149862	-0.427733142300569	-12.9040098297575	3.0317792552304e-21	1.34022364688981e-16	C	T
MNEc.2.25.3625187.PC	LOC102149862	-0.427733142300569	-12.9040098297575	3.0317792552304e-21	1.34022364688981e-16	G	T
MNEc.2.11.21800988.PC	LOC106783262	-0.448446098765738	-12.8945959661491	3.15442311829175e-21	1.37883000693886e-16	T	G
MNEc.2.11.21836632.PC	LOC106783262	-0.448446098765738	-12.8945959661491	3.15442311829175e-21	1.37883000693886e-16	G	A
MNEc.2.11.21838537.PC	LOC106783262	-0.448446098765738	-12.8945959661491	3.15442311829175e-21	1.37883000693886e-16	C	T
MNEc.2.4.89302487.PC	LOC106783107	-1.1781238439823	-12.8786365337185	3.37386438314066e-21	1.46926764444818e-16	C	T
MNEc.2.3.24166625.PC	LDHD	-0.425046979076984	-12.8441403286624	3.90215398442493e-21	1.65623094406127e-16	T	C
MNEc.2.3.24247254.PC	LDHD	-0.425046979076984	-12.8441403286624	3.90215398442493e-21	1.65623094406127e-16	A	C
MNEc.2.3.24250428.PC	LDHD	-0.425046979076984	-12.8441403286624	3.90215398442493e-21	1.65623094406127e-16	G	A
MNEc.2.3.24297760.PC	LDHD	-0.425046979076984	-12.8441403286624	3.90215398442493e-21	1.65623094406127e-16	C	T
MNEc.2.3.24323104.PC	LDHD	-0.425046979076984	-12.8441403286624	3.90215398442493e-21	1.65623094406127e-16	A	G
MNEc.2.3.24336665.PC	LDHD	-0.425046979076984	-12.8441403286624	3.90215398442493e-21	1.65623094406127e-16	C	T
MNEc.2.3.24375519.PC	LDHD	-0.425046979076984	-12.8441403286624	3.90215398442493e-21	1.65623094406127e-16	A	C
MNEc.2.14.35101498.BIEC2-255131	PCDH12	-0.400162352347847	-12.833616488978	4.07934102806208e-21	1.70062777085216e-16	C	T
MNEc.2.14.35101570.BIEC2-255132	PCDH12	-0.400162352347847	-12.833616488978	4.07934102806208e-21	1.70062777085216e-16	T	C
MNEc.2.14.35103675.BIEC2-255151	PCDH12	-0.400162352347847	-12.833616488978	4.07934102806208e-21	1.70062777085216e-16	C	T
MNEc.2.14.35098731.PC	PCDH12	0.400162352347847	12.833616488978	4.07934102806226e-21	1.70062777085216e-16	G	A
MNEc.2.14.35101258.PC	PCDH12	0.400162352347847	12.833616488978	4.07934102806226e-21	1.70062777085216e-16	C	T
MNEc.2.11.41745585.PC	LOC100072001	0.733190785298653	12.7608450900827	5.54757021327351e-21	2.29637042736159e-16	T	C
MNEc.2.11.41767980.PC	LOC100072001	0.733190785298653	12.7608450900827	5.54757021327351e-21	2.29637042736159e-16	G	A
MNEc.2.12.1278032.PC	TCP11L1	2.27521934111946	12.7572398668438	5.63279920745984e-21	2.32344022263906e-16	C	T
MNEc.2.15.40084587.PC	KIAA1841	-0.270650163885843	-12.754706336734	5.69348031352209e-21	2.34022996888737e-16	G	A
MNEc.2.11.41874311.PC	LOC100072001	0.712943161552874	12.7491330264133	5.82929385950985e-21	2.38767652281913e-16	A	G
MNEc.2.6.65009680.BIEC2-1013305	LOC102148182	0.624713643455259	12.7423005984993	6.00024816744779e-21	2.44913592925879e-16	T	G
MNEc.2.23.40801422.PC	LOC100065392	0.501237930932256	12.7328106784716	6.24610139501539e-21	2.54063405732209e-16	G	A
MNEc.2.23.5842738.PC	LOC106782482	-0.881962096590417	-12.6951206368404	7.3268579795705e-21	2.96992514940206e-16	T	G
MNEc.2.1.117039.PC	ZNF717	0.403477412536416	12.6830455491625	7.71148467254626e-21	3.1150539675618e-16	G	A
MNEc.2.4.40283637.PC	SDHAF3	-0.310406835229545	-12.6742169782328	8.00550500799503e-21	3.22271067649152e-16	C	T
MNEc.2.20.30510410.BIEC2-555109	LOC100146287	0.540704610850629	12.6644373517295	8.34439123349784e-21	3.32485646190411e-16	T	C
MNEc.2.20.30538059.PC	LOC100146287	0.540704610850629	12.6644373517295	8.34439123349784e-21	3.32485646190411e-16	A	G
MNEc.2.20.30553486.PC	LOC100146287	0.540704610850629	12.6644373517295	8.34439123349784e-21	3.32485646190411e-16	G	A
MNEc.2.23.5860998.PC	LOC106782482	-0.880839789089634	-12.6466074699411	8.99984094721185e-21	3.56876114403286e-16	C	T
MNEc.2.11.41898283.PC	LOC100072001	0.703935023753143	12.6461467549189	9.01744743765831e-21	3.56876114403286e-16	C	G
MNEc.2.15.17738437.PC	THNSL2	1.53261181385298	12.6372985759771	9.36239326707742e-21	3.69280184122722e-16	G	T
MNEc.2.15.39584094.PC	KIAA1841	-0.26659462869848	-12.6316730374945	9.58857988419537e-21	3.70007516047508e-16	A	G
MNEc.2.15.39607619.BIEC2-304345	KIAA1841	-0.26659462869848	-12.6316730374945	9.58857988419537e-21	3.70007516047508e-16	G	A
MNEc.2.15.39707119.PC	KIAA1841	-0.26659462869848	-12.6316730374945	9.58857988419537e-21	3.70007516047508e-16	C	G
MNEc.2.15.40188861.BIEC2-304380	KIAA1841	-0.26659462869848	-12.6316730374945	9.58857988419537e-21	3.70007516047508e-16	G	T
MNEc.2.15.40188989.PC	KIAA1841	-0.26659462869848	-12.6316730374945	9.58857988419537e-21	3.70007516047508e-16	G	A
MNEc.2.15.40255073.PC	KIAA1841	-0.26659462869848	-12.6316730374945	9.58857988419537e-21	3.70007516047508e-16	C	A
MNEc.2.15.17565825.PC	THNSL2	1.44006551568673	12.630571342052	9.63351575843764e-21	3.70007516047508e-16	A	G
MNEc.2.15.17566109.PC	THNSL2	1.44006551568673	12.630571342052	9.63351575843764e-21	3.70007516047508e-16	A	G
MNEc.2.4.28383487.BIEC2-857528	PCLO	1.00434011719976	12.6088579429468	1.05637212863949e-20	4.0048294702854e-16	G	A
MNEc.2.4.28393206.PC	PCLO	1.00434011719976	12.6088579429468	1.05637212863949e-20	4.0048294702854e-16	A	C
MNEc.2.4.28342556.PC	PCLO	-1.00434011719976	-12.6088579429468	1.05637212863951e-20	4.0048294702854e-16	C	T
MNEc.2.4.28400136.PC	PCLO	-1.00434011719976	-12.6088579429468	1.05637212863951e-20	4.0048294702854e-16	C	T
MNEc.2.4.89409880.PC	LOC106783107	1.21138879920026	12.5941965522569	1.12424485652378e-20	4.23473358834296e-16	C	A
MNEc.2.4.89266511.PC	LOC106783107	-1.21138879920026	-12.5941965522569	1.12424485652385e-20	4.23473358834296e-16	G	A
MNEc.2.10.23385098.PC	KIR-ILTA	1.77786217099517	12.5759391096932	1.2149351157095e-20	4.5616720976922e-16	A	G
MNEc.2.3.24549271.PC	LDHD	-0.448259198856564	-12.5240998832855	1.5146332763953e-20	5.66876860490839e-16	T	C
MNEc.2.23.5846032.PC	LOC106782482	-0.887836123187237	-12.4855725335318	1.78467641351264e-20	6.65134296960994e-16	A	G
MNEc.2.25.16282427.PC	KIAA0368	0.37676586605446	12.4835818475197	1.79987784537531e-20	6.65134296960994e-16	A	C
MNEc.2.25.16368351.PC	KIAA0368	0.37676586605446	12.4835818475197	1.79987784537531e-20	6.65134296960994e-16	T	C
MNEc.2.25.16635774.PC	KIAA0368	0.37676586605446	12.4835818475197	1.79987784537531e-20	6.65134296960994e-16	C	T
MNEc.2.15.8234658.PC	LOC106781720	-0.299073742572017	-12.48009929004	1.82678566668305e-20	6.72955037888563e-16	C	A
MNEc.2.X.4641584.PC	PUDP	-0.415447599372722	-12.4753811244698	1.86388726649244e-20	6.84470179116041e-16	C	T
MNEc.2.13.17715376.PC	CRCP	0.230331496547549	12.4719481985512	1.89135803416891e-20	6.92387698994231e-16	C	T
MNEc.2.11.41856685.PC	LOC100072001	0.695425501552707	12.4665843657326	1.93509814155682e-20	7.06193208693965e-16	A	C
MNEc.2.20.23852002.PC	LOC106782238	-0.503001523971596	-12.4252425544443	2.30823708459398e-20	8.34566556515225e-16	C	T
MNEc.2.20.23857920.BIEC2-524910	LOC106782238	-0.503001523971596	-12.4252425544443	2.30823708459398e-20	8.34566556515225e-16	T	C
MNEc.2.20.23868965.PC	LOC106782238	-0.503001523971596	-12.4252425544443	2.30823708459398e-20	8.34566556515225e-16	A	C
MNEc.2.13.39831698.PC	FLYWCH1	0.586923473931132	12.412367207062	2.43863382077377e-20	8.72644154139159e-16	A	G
MNEc.2.3.24480688.PC	LDHD	-0.421197594464786	-12.4090754054774	2.4731456513964e-20	8.72644154139159e-16	T	G
MNEc.2.3.24491221.BIEC2-814097	LDHD	-0.421197594464786	-12.4090754054774	2.4731456513964e-20	8.72644154139159e-16	T	C
MNEc.2.3.24520151.PC	LDHD	-0.421197594464786	-12.4090754054774	2.4731456513964e-20	8.72644154139159e-16	G	A
MNEc.2.3.24534824.PC	LDHD	-0.421197594464786	-12.4090754054774	2.4731456513964e-20	8.72644154139159e-16	C	T
MNEc.2.3.24546431.PC	LDHD	-0.421197594464786	-12.4090754054774	2.4731456513964e-20	8.72644154139159e-16	T	G
MNEc.2.3.24559591.PC	LDHD	-0.421197594464786	-12.4090754054774	2.4731456513964e-20	8.72644154139159e-16	G	T
MNEc.2.3.24574157.PC	LDHD	-0.421197594464786	-12.4090754054774	2.4731456513964e-20	8.72644154139159e-16	G	A
MNEc.2.8.55673661.PC	ZNF397	0.634246492551446	12.4060310174472	2.50550086270994e-20	8.78766845082569e-16	A	C
MNEc.2.8.55673724.PC	ZNF397	0.634246492551446	12.4060310174472	2.50550086270994e-20	8.78766845082569e-16	C	A
MNEc.2.11.41951314.PC	LOC100072001	0.708866147453391	12.3741751411787	2.87070477862234e-20	1.00385109831957e-15	T	C
MNEc.2.26.39988163.PC	LOC100056049	0.849009206422702	12.3303752919497	3.46194410136526e-20	1.20699743484239e-15	T	C
MNEc.2.15.39576272.PC	KIAA1841	-0.265904612131221	-12.3245334276213	3.54956242346325e-20	1.23387308422015e-15	C	T
MNEc.2.25.38388262.PC	LOC100147680	0.526831321432257	12.312436026934	3.73816331312208e-20	1.29558867756127e-15	A	G
MNEc.2.23.5906297.PC	LOC106782482	-0.883506354758763	-12.3085488001874	3.8008815033219e-20	1.31343990011381e-15	T	C
MNEc.2.20.30494826.PC	LOC100054254	0.459382106087549	12.3059623408368	3.84319807358716e-20	1.3241568279336e-15	T	C
MNEc.2.23.49459084.PC	LOC106782471	-0.458587260929852	-12.3004498011385	3.93497619759488e-20	1.32492757298946e-15	T	C
MNEc.2.23.49494392.PC	LOC106782471	-0.458587260929852	-12.3004498011385	3.93497619759488e-20	1.32492757298946e-15	T	C
MNEc.2.23.49540960.BIEC2-626604	LOC106782471	-0.458587260929852	-12.3004498011385	3.93497619759488e-20	1.32492757298946e-15	G	A
MNEc.2.23.49552039.BIEC2-626606	LOC106782471	-0.458587260929852	-12.3004498011385	3.93497619759488e-20	1.32492757298946e-15	A	G
MNEc.2.23.49573550.PC	LOC106782471	-0.458587260929852	-12.3004498011385	3.93497619759488e-20	1.32492757298946e-15	A	G
MNEc.2.23.49578127.BIEC2-658580	LOC106782471	-0.458587260929852	-12.3004498011385	3.93497619759488e-20	1.32492757298946e-15	A	G
MNEc.2.11.41853431.PC	LOC100072001	0.670362961825981	12.3003940312514	3.9359158888689e-20	1.32492757298946e-15	G	A
MNEc.2.11.41855875.PC	LOC100072001	0.670362961825981	12.3003940312514	3.9359158888689e-20	1.32492757298946e-15	A	C
MNEc.2.25.38609161.PC	LOC100147680	0.544969083067851	12.2911664157903	4.09454671078735e-20	1.37437730877671e-15	C	T
MNEc.2.9.3393470.PC	LOC106780968	1.15599644847282	12.2751631554062	4.38506334699878e-20	1.46768684132918e-15	A	G
MNEc.2.28.20955709.PC	LTA4H	-0.329662523847702	-12.2552236410252	4.77623455010239e-20	1.58952936570078e-15	T	C
MNEc.2.28.20957338.PC	LTA4H	-0.329662523847702	-12.2552236410252	4.77623455010239e-20	1.58952936570078e-15	A	G
MNEc.2.5.81605615.BIEC2-923290	ADGRL2	0.92078642299152	12.2289179542473	5.34654151779254e-20	1.76429077720324e-15	G	T
MNEc.2.5.81605689.BIEC2-923291	ADGRL2	0.92078642299152	12.2289179542473	5.34654151779254e-20	1.76429077720324e-15	G	T
MNEc.2.5.81605861.BIEC2-923292	ADGRL2	0.92078642299152	12.2289179542473	5.34654151779254e-20	1.76429077720324e-15	A	G
MNEc.2.4.27912759.PC	PCLO	-1.04541742589679	-12.208654539886	5.83217863732242e-20	1.87695995669437e-15	G	A
MNEc.2.4.27918113.PC	PCLO	-1.04541742589679	-12.208654539886	5.83217863732242e-20	1.87695995669437e-15	G	T
MNEc.2.4.27922038.PC	PCLO	-1.04541742589679	-12.208654539886	5.83217863732242e-20	1.87695995669437e-15	G	A
MNEc.2.4.27842695.TBIEC2-901723	PCLO	1.04541742589679	12.2086545398859	5.83217863732313e-20	1.87695995669437e-15	C	T
MNEc.2.4.27843976.PC	PCLO	1.04541742589679	12.2086545398859	5.83217863732313e-20	1.87695995669437e-15	C	T
MNEc.2.4.27859865.PC	PCLO	1.04541742589679	12.2086545398859	5.83217863732313e-20	1.87695995669437e-15	A	G
MNEc.2.4.27861278.PC	PCLO	1.04541742589679	12.2086545398859	5.83217863732313e-20	1.87695995669437e-15	C	T
MNEc.2.4.27892588.PC	PCLO	1.04541742589679	12.2086545398859	5.83217863732313e-20	1.87695995669437e-15	C	T
MNEc.2.4.27955668.PC	PCLO	1.04541742589679	12.2086545398859	5.83217863732313e-20	1.87695995669437e-15	G	A
MNEc.2.10.64976762.PC	LOC100072672	1.82312013518119	12.1963854816343	6.14754854810186e-20	1.96764368023547e-15	G	A
MNEc.2.10.64977210.PC	LOC100072672	1.82312013518119	12.1963854816343	6.14754854810186e-20	1.96764368023547e-15	A	G
MNEc.2.23.8513855.PC	LOC102147951	0.518026769328517	12.1505658132679	7.48478859016424e-20	2.38912595896785e-15	G	A
MNEc.2.16.750115.PC	LOC106781775	0.60229157902445	12.1482130632259	7.56086261473344e-20	2.39384042115035e-15	G	A
MNEc.2.16.753180.PC	LOC106781775	0.60229157902445	12.1482130632259	7.56086261473344e-20	2.39384042115035e-15	T	C
MNEc.2.16.768947.PC	LOC106781775	0.60229157902445	12.1482130632259	7.56086261473344e-20	2.39384042115035e-15	C	A
MNEc.2.14.35109523.PC	PCDH12	0.393743686431489	12.1443128097701	7.68869112479234e-20	2.42122443352809e-15	A	C
MNEc.2.14.35109673.PC	PCDH12	0.393743686431489	12.1443128097701	7.68869112479234e-20	2.42122443352809e-15	A	G
MNEc.2.1.145661688.PC	EPB42	0.638615185728436	12.1226156607	8.44054070542149e-20	2.64377346738381e-15	G	A
MNEc.2.1.145678556.PC	EPB42	0.638615185728436	12.1226156607	8.44054070542149e-20	2.64377346738381e-15	T	G
MNEc.2.23.5892658.PC	LOC106782482	-0.878730484636625	-12.1189148041915	8.57597648382029e-20	2.67903191313495e-15	A	G
MNEc.2.10.22405452.PC	LOC100064037	-0.60345215716603	-12.087403774147	9.8214005192703e-20	3.05992759658557e-15	A	G
MNEc.2.1.49653628.PC	RHOBTB1	-0.736931994189964	-12.0779933574388	1.0227495938044e-19	3.17799740884662e-15	T	C
MNEc.2.13.17704648.PC	CRCP	0.235228471300887	12.0714090670824	1.05216369667558e-19	3.25925479670874e-15	C	T
MNEc.2.23.7933184.PC	LOC102147951	0.49673227304244	12.070901876518	1.05446446803254e-19	3.25925479670874e-15	C	T
MNEc.2.13.39406190.PC	HCFC1R1	0.892660539067424	12.0513298099442	1.14722425851575e-19	3.41964752935659e-15	C	A
MNEc.2.13.39410962.PC	HCFC1R1	0.892660539067424	12.0513298099442	1.14722425851575e-19	3.41964752935659e-15	C	T
MNEc.2.13.39421568.PC	HCFC1R1	0.892660539067424	12.0513298099442	1.14722425851575e-19	3.41964752935659e-15	T	G
MNEc.2.13.39430863.PC	HCFC1R1	0.892660539067424	12.0513298099442	1.14722425851575e-19	3.41964752935659e-15	G	A
MNEc.2.13.39450694.PC	HCFC1R1	0.892660539067424	12.0513298099442	1.14722425851575e-19	3.41964752935659e-15	G	A
MNEc.2.13.39519766.PC	HCFC1R1	0.892660539067424	12.0513298099442	1.14722425851575e-19	3.41964752935659e-15	A	G
MNEc.2.13.39533496.PC	HCFC1R1	0.892660539067424	12.0513298099442	1.14722425851575e-19	3.41964752935659e-15	C	T
MNEc.2.13.39550737.PC	HCFC1R1	0.892660539067424	12.0513298099442	1.14722425851575e-19	3.41964752935659e-15	A	G
MNEc.2.13.39550857.PC	HCFC1R1	0.892660539067424	12.0513298099442	1.14722425851575e-19	3.41964752935659e-15	A	T
MNEc.2.13.39596756.PC	HCFC1R1	0.892660539067424	12.0513298099442	1.14722425851575e-19	3.41964752935659e-15	G	A
MNEc.2.13.39601683.PC	HCFC1R1	0.892660539067424	12.0513298099442	1.14722425851575e-19	3.41964752935659e-15	G	A
MNEc.2.13.39630552.PC	HCFC1R1	0.892660539067424	12.0513298099442	1.14722425851575e-19	3.41964752935659e-15	G	T
MNEc.2.13.39643795.PC	HCFC1R1	0.892660539067424	12.0513298099442	1.14722425851575e-19	3.41964752935659e-15	T	C
MNEc.2.13.39655039.PC	HCFC1R1	0.892660539067424	12.0513298099442	1.14722425851575e-19	3.41964752935659e-15	C	T
MNEc.2.15.39932670.PC	KIAA1841	-0.265562735098605	-12.0469384058527	1.16913980778334e-19	3.47612831627629e-15	C	A
MNEc.2.25.18314663.PC	POLE3	0.28272157871286	12.0389427813884	1.21012959101343e-19	3.58889174437386e-15	G	T
MNEc.2.13.17699258.PC	CRCP	0.234954964175254	12.0319326058498	1.2472551726123e-19	3.60940858271728e-15	C	T
MNEc.2.13.17731562.PC	CRCP	0.234954964175254	12.0319326058498	1.2472551726123e-19	3.60940858271728e-15	C	T
MNEc.2.13.17735322.PC	CRCP	0.234954964175254	12.0319326058498	1.2472551726123e-19	3.60940858271728e-15	A	G
MNEc.2.22.46146186.PC	FAM217B	-0.468256207284909	-12.0289741854679	1.26326461130862e-19	3.60940858271728e-15	C	T
MNEc.2.22.46157771.PC	FAM217B	-0.468256207284909	-12.0289741854679	1.26326461130862e-19	3.60940858271728e-15	G	A
MNEc.2.22.46167817.PC	FAM217B	-0.468256207284909	-12.0289741854679	1.26326461130862e-19	3.60940858271728e-15	T	C
MNEc.2.22.46200210.PC	FAM217B	-0.468256207284909	-12.0289741854679	1.26326461130862e-19	3.60940858271728e-15	G	A
MNEc.2.22.46215627.PC	FAM217B	-0.468256207284909	-12.0289741854679	1.26326461130862e-19	3.60940858271728e-15	G	A
MNEc.2.22.46218112.PC	FAM217B	-0.468256207284909	-12.0289741854679	1.26326461130862e-19	3.60940858271728e-15	A	G
MNEc.2.22.46225104.PC	FAM217B	-0.468256207284909	-12.0289741854679	1.26326461130862e-19	3.60940858271728e-15	T	C
MNEc.2.22.46231600.BIEC2-600796	FAM217B	-0.468256207284909	-12.0289741854679	1.26326461130862e-19	3.60940858271728e-15	T	G
MNEc.2.22.46232133.PC	FAM217B	-0.468256207284909	-12.0289741854679	1.26326461130862e-19	3.60940858271728e-15	A	G
MNEc.2.22.46244203.PC	FAM217B	-0.468256207284909	-12.0289741854679	1.26326461130862e-19	3.60940858271728e-15	C	T
MNEc.2.22.46306361.PC	FAM217B	-0.468256207284909	-12.0289741854679	1.26326461130862e-19	3.60940858271728e-15	G	A
MNEc.2.22.46310546.PC	FAM217B	-0.468256207284909	-12.0289741854679	1.26326461130862e-19	3.60940858271728e-15	T	C
MNEc.2.4.27942640.PC	PCLO	1.00860518357175	12.0257660012501	1.28085934123661e-19	3.65077603771873e-15	G	T
MNEc.2.20.31049789.PC	DDX39B	-0.407629202756943	-11.9971541323852	1.44909393223745e-19	4.11028616823203e-15	T	C
MNEc.2.20.31071816.PC	DDX39B	-0.407629202756943	-11.9971541323852	1.44909393223745e-19	4.11028616823203e-15	A	G
MNEc.2.2.117440024.PC	LOC100072967	0.691898509037738	11.9918824267091	1.48243461311795e-19	4.19469877165851e-15	T	C
MNEc.2.X.4012544.PC	PUDP	-0.427987927433843	-11.9785060884401	1.57053706368204e-19	4.43328515393238e-15	C	T
MNEc.2.23.6313665.PC	LOC106782482	-0.88308793157945	-11.9568915717095	1.72416998696271e-19	4.85525812418365e-15	C	T
MNEc.2.25.3569568.PC	LOC102149862	-0.424940753081195	-11.9498702592588	1.77726105739532e-19	4.99276060974802e-15	T	G
MNEc.2.20.29174709.PC	LOC100056231	1.90947187307889	11.9483810240272	1.78873146291924e-19	5.01296228952372e-15	A	G
MNEc.2.3.24481282.PC	LDHD	-0.414580611495343	-11.9431878685168	1.82931591795679e-19	5.11446562228753e-15	A	C
MNEc.2.20.31153119.BIEC2-529455	DDX39B	-0.319997531150426	-11.9122075210798	2.09141852559393e-19	5.82018599547716e-15	G	A
MNEc.2.1.49596613.PC	RHOBTB1	-0.731928367499546	-11.9116308928047	2.09663939268286e-19	5.82018599547716e-15	G	A
MNEc.2.1.49607822.PC	RHOBTB1	-0.731928367499546	-11.9116308928047	2.09663939268286e-19	5.82018599547716e-15	G	A
MNEc.2.X.3809255.PC	PUDP	-0.428804508026815	-11.9099919561063	2.11155021905758e-19	5.84772068726023e-15	A	C
MNEc.2.10.17552993.PC	KPTN	0.344764889921674	11.9049294477221	2.15828511417315e-19	5.96305111461131e-15	A	G
MNEc.2.23.40800970.PC	LOC100065392	0.483303460598084	11.8995010824126	2.20955393177524e-19	6.0903359533938e-15	A	G
MNEc.2.25.38594753.PC	LOC100147680	0.518005294412094	11.8622006498206	2.59657267545678e-19	7.14029996213605e-15	G	A
MNEc.2.20.4708284.PC	LOC102150724	1.27009869075699	11.8583740748355	2.63994621607404e-19	7.24257126594003e-15	C	T
MNEc.2.11.22414483.PC	KRT23	-0.639801879193057	-11.8551278376567	2.67731251848748e-19	7.32792259021845e-15	C	T
MNEc.2.3.8790909.PC	BBS2	-0.293369016885404	-11.8515833444564	2.71871965546147e-19	7.42391016810408e-15	G	A
MNEc.2.10.12502185.PC	LOC100630516	1.77412800499889	11.8474397369168	2.76794296284678e-19	7.54074499243575e-15	C	T
MNEc.2.16.243478.PC	LOC106781775	0.603013927504651	11.8433976628391	2.81682360380034e-19	7.6383838266379e-15	A	G
MNEc.2.16.244889.PC	LOC106781775	0.603013927504651	11.8433976628391	2.81682360380034e-19	7.6383838266379e-15	G	A
MNEc.2.23.6126380.PC	LOC106782482	-0.908934221698006	-11.8426772094852	2.82562673188154e-19	7.64455953956956e-15	G	A
MNEc.2.23.6119876.PC	LOC106782482	-1.00220303448355	-11.8408226851317	2.84841440583408e-19	7.6884539468777e-15	A	C
MNEc.2.22.20697427.BIEC2-585775	LOC100067561	0.918276643753293	11.8385491287209	2.87660330309674e-19	7.72823857669314e-15	G	T
MNEc.2.16.39558385.PC	KLHL18	0.301291435101078	11.8375130336693	2.88954230896245e-19	7.72823857669314e-15	A	C
MNEc.2.16.39581178.PC	KLHL18	0.301291435101078	11.8375130336693	2.88954230896245e-19	7.72823857669314e-15	G	A
MNEc.2.16.39568416.PC	KLHL18	-0.301291435101078	-11.8375130336693	2.88954230896264e-19	7.72823857669314e-15	A	C
MNEc.2.19.21824749.PC	MCF2L2	0.6195897603168	11.8354523059143	2.91545140169307e-19	7.76209052323912e-15	G	A
MNEc.2.19.21826573.PC	MCF2L2	0.6195897603168	11.8354523059143	2.91545140169307e-19	7.76209052323912e-15	G	A
MNEc.2.25.3776609.PC	LOC102149862	-0.41755866476047	-11.8250639741136	3.04966279624945e-19	8.1010032335921e-15	T	C
MNEc.2.20.23923458.PC	LOC106782238	-0.494082685376825	-11.8174158681703	3.15242774131342e-19	8.35503829062791e-15	C	T
MNEc.2.1.30150.UKUL3	ZNF717	0.371088003331775	11.8114325962597	3.23524507226452e-19	8.53590921757912e-15	A	G
MNEc.2.1.55157.PC	ZNF717	0.371088003331775	11.8114325962597	3.23524507226452e-19	8.53590921757912e-15	A	G
MNEc.2.28.30539735.PC	BPIFC	1.31991722116307	11.7975302073868	3.43622263124855e-19	8.94528853081557e-15	G	A
MNEc.2.28.30548785.PC	BPIFC	1.31991722116307	11.7975302073868	3.43622263124855e-19	8.94528853081557e-15	C	T
MNEc.2.28.30579348.PC	BPIFC	1.31991722116307	11.7975302073868	3.43622263124855e-19	8.94528853081557e-15	G	A
MNEc.2.28.30597695.PC	BPIFC	1.31991722116307	11.7975302073868	3.43622263124855e-19	8.94528853081557e-15	A	G
MNEc.2.28.30612995.PC	BPIFC	1.31991722116307	11.7975302073868	3.43622263124855e-19	8.94528853081557e-15	T	C
MNEc.2.28.30660902.PC	BPIFC	1.31991722116307	11.7975302073868	3.43622263124855e-19	8.94528853081557e-15	G	A
MNEc.2.6.1170268.PC	LANCL1	-0.256777570770312	-11.7933266289006	3.49942845681601e-19	9.04707484797418e-15	A	G
MNEc.2.1.41455.PC	ZNF717	0.371907418560058	11.7930495141297	3.5036360511174e-19	9.04707484797418e-15	G	A
MNEc.2.3.8822187.PC	BBS2	-0.301060560014498	-11.7927730230461	3.50783924556939e-19	9.04707484797418e-15	T	C
MNEc.2.3.8887901.PC	BBS2	-0.301060560014498	-11.7927730230461	3.50783924556939e-19	9.04707484797418e-15	A	G
MNEc.2.4.89942460.PC	LOC106783107	-1.20083982074325	-11.7923724782328	3.51393728928724e-19	9.04707484797418e-15	G	A
MNEc.2.13.17735541.PC	CRCP	0.233587288909636	11.784161828964	3.64131516064349e-19	9.35446598109673e-15	T	C
MNEc.2.9.3500078.PC	LOC106780968	1.38726761482465	11.7567164341788	4.10177742749906e-19	1.05143266217794e-14	G	A
MNEc.2.8.55672482.PC	ZNF397	0.553433594467879	11.7517224960898	4.19165504888833e-19	1.07212551225545e-14	T	C
MNEc.2.25.38597595.PC	LOC100147680	0.517978847581903	11.7405283977494	4.40038009092081e-19	1.12061887377644e-14	T	C
MNEc.2.25.38605635.PC	LOC100147680	0.517978847581903	11.7405283977494	4.40038009092081e-19	1.12061887377644e-14	G	A
MNEc.2.24.40577733.PC	LOC102149957	-0.781361165409335	-11.7386513856707	4.4363882169144e-19	1.1273381160535e-14	T	C
MNEc.2.24.21017879.PC	LOC100057829	0.772339483209746	11.7356316692296	4.49494047903534e-19	1.13483190719274e-14	C	T
MNEc.2.24.21024001.PC	LOC100057829	0.772339483209746	11.7356316692296	4.49494047903534e-19	1.13483190719274e-14	C	G
MNEc.2.24.21031373.PC	LOC100057829	0.772339483209746	11.7356316692296	4.49494047903534e-19	1.13483190719274e-14	T	C
MNEc.2.25.16384181.PC	KIAA0368	0.34908484972717	11.7043231735877	5.14976829250817e-19	1.28904301284687e-14	C	T
MNEc.2.25.16404391.PC	KIAA0368	0.34908484972717	11.7043231735877	5.14976829250817e-19	1.28904301284687e-14	C	T
MNEc.2.25.16416007.PC	KIAA0368	0.34908484972717	11.7043231735877	5.14976829250817e-19	1.28904301284687e-14	G	T
MNEc.2.25.16426231.PC	KIAA0368	0.34908484972717	11.7043231735877	5.14976829250817e-19	1.28904301284687e-14	T	G
MNEc.2.12.1193984.PC	TCP11L1	2.06194263660606	11.6947126300461	5.36941331593013e-19	1.34115683135855e-14	G	A
MNEc.2.10.17610823.PC	KPTN	0.422302058659952	11.6834014504314	5.64002544951902e-19	1.40575222318378e-14	C	T
MNEc.2.20.30521461.PC	LOC100146287	0.52441863754778	11.6726927013025	5.90885329416205e-19	1.46962954242617e-14	A	T
MNEc.2.7.30745779.PC	SCN3B	1.00387187375919	11.6675772117243	6.04178086383934e-19	1.49633695511011e-14	A	G
MNEc.2.7.30749223.PC	SCN3B	1.00387187375919	11.6675772117243	6.04178086383934e-19	1.49633695511011e-14	G	A
MNEc.2.24.20815289.PC	LOC100057829	0.832009714170444	11.6568170125302	6.3312844626324e-19	1.55815424517744e-14	G	A
MNEc.2.24.20829949.PC	LOC100057829	0.832009714170444	11.6568170125302	6.3312844626324e-19	1.55815424517744e-14	C	T
MNEc.2.24.20841319.PC	LOC100057829	0.832009714170444	11.6568170125302	6.3312844626324e-19	1.55815424517744e-14	A	C
MNEc.2.12.1096323.PC	TCP11L1	1.94229407066284	11.6560692638767	6.35191346155194e-19	1.55995390962494e-14	C	T
MNEc.2.23.40829588.PC	LOC100065392	0.527823327960493	11.640111066191	6.80864676105399e-19	1.66862397711419e-14	T	C
MNEc.2.11.41795437.PC	LOC100072001	0.716899509916928	11.6287655528586	7.15331360875988e-19	1.7494330434694e-14	T	C
MNEc.2.20.4599092.PC	LOC102150724	-1.25290565997086	-11.6184770226692	7.48101635575184e-19	1.82576526394284e-14	G	A
MNEc.2.30.10115971.BIEC2-860930	LOC100053461	0.370302847836299	11.6131704868112	7.6558939518744e-19	1.86423948921134e-14	G	A
MNEc.2.23.5914232.PC	LOC106782482	-0.888987929073861	-11.6127330723465	7.67049106030342e-19	1.86423948921134e-14	C	T
MNEc.2.6.38584945.PC	YBX3	0.924608293579756	11.6038907976774	7.97164403864993e-19	1.93342059423028e-14	C	A
MNEc.2.25.908910.PC	CA9	-0.322777359231045	-11.6010785364259	8.06989474015004e-19	1.93719625734283e-14	A	G
MNEc.2.25.935229.PC	CA9	-0.322777359231045	-11.6010785364259	8.06989474015004e-19	1.93719625734283e-14	G	T
MNEc.2.25.969231.PC	CA9	-0.322777359231045	-11.6010785364259	8.06989474015004e-19	1.93719625734283e-14	C	T
MNEc.2.25.1000083.PC	CA9	-0.322777359231045	-11.6010785364259	8.06989474015004e-19	1.93719625734283e-14	T	C
MNEc.2.25.1010956.PC	CA9	-0.322777359231045	-11.6010785364259	8.06989474015004e-19	1.93719625734283e-14	C	A
MNEc.2.16.980474.PC	LOC106781775	0.586695828032247	11.5996823343922	8.11912453357152e-19	1.94502826555472e-14	C	T
MNEc.2.11.41859269.PC	LOC100072001	0.696903428723705	11.5947887496453	8.29406723855209e-19	1.98288279745537e-14	C	A
MNEc.2.20.30486139.PC	LOC100146287	0.52681040597093	11.5910024835742	8.43202029431755e-19	2.00359665125309e-14	A	G
MNEc.2.20.30561591.PC	LOC100146287	0.52681040597093	11.5910024835742	8.43202029431755e-19	2.00359665125309e-14	A	G
MNEc.2.20.30564559.PC	LOC100146287	0.52681040597093	11.5910024835742	8.43202029431755e-19	2.00359665125309e-14	T	C
MNEc.2.16.306971.PC	LOC106781775	0.591742383601767	11.570606409557	9.21582758696617e-19	2.18099522915287e-14	C	T
MNEc.2.16.317371.PC	LOC106781775	0.591742383601767	11.570606409557	9.21582758696617e-19	2.18099522915287e-14	T	C
MNEc.2.15.8236639.PC	LOC106781720	0.296798005678581	11.5689975166356	9.28068835006815e-19	2.18311402471094e-14	C	A
MNEc.2.15.8238597.BIEC2-285236	LOC106781720	-0.296798005678581	-11.5689975166356	9.28068835006835e-19	2.18311402471094e-14	T	C
MNEc.2.15.8251696.PC	LOC106781720	-0.296798005678581	-11.5689975166356	9.28068835006835e-19	2.18311402471094e-14	T	C
MNEc.2.22.46344520.PC	FAM217B	-0.463226072818948	-11.565557368025	9.42091802644977e-19	2.21165943578816e-14	C	T
MNEc.2.4.28116529.PC	PCLO	1.01755547749239	11.5641029815745	9.48084149791667e-19	2.21684196184798e-14	A	G
MNEc.2.4.28127854.PC	PCLO	-1.01755547749239	-11.5641029815745	9.48084149791715e-19	2.21684196184798e-14	C	T
MNEc.2.15.60409636.PC	NDUFAF7	0.287833422830707	11.5522115788301	9.98538716228533e-19	2.33016548200324e-14	T	C
MNEc.2.1.49454340.PC	RHOBTB1	-0.726248536097421	-11.5341870781882	1.08021074243517e-18	2.51574188321733e-14	G	A
MNEc.2.15.17806306.PC	THNSL2	1.48320209210908	11.5220514936582	1.1389500792392e-18	2.64727906980187e-14	T	C
MNEc.2.3.17154691.PC	TK2	0.261067177333764	11.5158276916692	1.17030990676351e-18	2.71478272236962e-14	C	A
MNEc.2.23.5787031.PC	LOC106782482	0.875738015541676	11.5012234410871	1.24734727219411e-18	2.88776892097515e-14	C	A
MNEc.2.23.5788086.PC	LOC106782482	-0.884389883939832	-11.4791791320236	1.37339658866708e-18	3.17331787660223e-14	T	C
MNEc.2.29.10126610.PC	LOC100065515	0.875911060699859	11.4587015480931	1.50193716124878e-18	3.46348749416728e-14	A	G
MNEc.2.1.49747002.PC	RHOBTB1	-0.7435200515722	-11.4482035562835	1.57245569553448e-18	3.61188417562113e-14	T	C
MNEc.2.1.49755686.PC	RHOBTB1	-0.7435200515722	-11.4482035562835	1.57245569553448e-18	3.61188417562113e-14	C	T
MNEc.2.10.64982680.PC	LOC100072672	1.74598992586094	11.44579755554	1.58908088492529e-18	3.63138038097519e-14	A	G
MNEc.2.10.23354216.PC	KIR-ILTA	1.72954377514433	11.4447401901566	1.59644293280281e-18	3.63138038097519e-14	T	C
MNEc.2.10.23377494.PC	KIR-ILTA	1.72954377514433	11.4447401901566	1.59644293280281e-18	3.63138038097519e-14	C	A
MNEc.2.10.23389934.PC	KIR-ILTA	1.72954377514433	11.4447401901566	1.59644293280281e-18	3.63138038097519e-14	C	T
MNEc.2.10.23401572.PC	KIR-ILTA	1.72954377514433	11.4447401901566	1.59644293280281e-18	3.63138038097519e-14	G	T
MNEc.2.25.16485113.PC	LOC100630493	0.429460986181673	11.4226169817347	1.75859126205282e-18	3.97704700970841e-14	A	G
MNEc.2.25.16495371.PC	LOC100630493	0.429460986181673	11.4226169817347	1.75859126205282e-18	3.97704700970841e-14	G	A
MNEc.2.25.16594578.PC	LOC100630493	0.429460986181673	11.4226169817347	1.75859126205282e-18	3.97704700970841e-14	T	G
MNEc.2.11.41898533.PC	LOC100072001	0.692614956958738	11.4064469294972	1.88748973666514e-18	4.26032582026222e-14	C	T
MNEc.2.29.12288168.PC	KIAA1217	0.888679068381563	11.4021798695215	1.92306051762771e-18	4.33226666609908e-14	T	C
MNEc.2.24.20913311.PC	LOC100057829	0.903974025538658	11.3838029495388	2.08411602708004e-18	4.61521348221445e-14	A	G
MNEc.2.24.20915411.PC	LOC100057829	0.903974025538658	11.3838029495388	2.08411602708004e-18	4.61521348221445e-14	G	A
MNEc.2.24.20918259.PC	LOC100057829	0.903974025538658	11.3838029495388	2.08411602708004e-18	4.61521348221445e-14	A	G
MNEc.2.24.20931141.PC	LOC100057829	0.903974025538658	11.3838029495388	2.08411602708004e-18	4.61521348221445e-14	C	A
MNEc.2.24.20947706.PC	LOC100057829	0.903974025538658	11.3838029495388	2.08411602708004e-18	4.61521348221445e-14	G	A
MNEc.2.24.20952163.PC	LOC100057829	0.903974025538658	11.3838029495388	2.08411602708004e-18	4.61521348221445e-14	G	T
MNEc.2.24.20956554.PC	LOC100057829	0.903974025538658	11.3838029495388	2.08411602708004e-18	4.61521348221445e-14	A	C
MNEc.2.24.20969901.PC	LOC100057829	0.903974025538658	11.3838029495388	2.08411602708004e-18	4.61521348221445e-14	T	C
MNEc.2.24.21066891.PC	LOC100057829	0.903974025538658	11.3838029495388	2.08411602708004e-18	4.61521348221445e-14	G	T
MNEc.2.15.39586303.PC	KIAA1841	-0.247635272241392	-11.366439380772	2.24873239909079e-18	4.96507950237009e-14	G	A
MNEc.2.16.275859.PC	LOC106781775	0.587767575507606	11.3662514665952	2.25058362533506e-18	4.96507950237009e-14	A	G
MNEc.2.16.4755134.PC	MKRN2OS	-0.463644461165177	-11.3610767570392	2.30216826852762e-18	5.06933514810376e-14	A	C
MNEc.2.11.41689815.PC	LOC100072001	0.726227983884418	11.3540606923114	2.37401181742475e-18	5.20108563352083e-14	G	A
MNEc.2.11.41717316.PC	LOC100072001	0.726227983884418	11.3540606923114	2.37401181742475e-18	5.20108563352083e-14	G	A
MNEc.2.1.15656.UKUL1	ZNF717	0.415967191318353	11.3539348798669	2.37532047877698e-18	5.20108563352083e-14	G	A
MNEc.2.X.4008037.PC	PUDP	-0.403152336503952	-11.3471563778527	2.44691071681998e-18	5.3478461736591e-14	C	T
MNEc.2.4.40382720.PC	SDHAF3	-0.27688916231338	-11.3453193394895	2.46668314611947e-18	5.38102059267984e-14	C	T
MNEc.2.11.41766783.PC	LOC100072001	0.740890710500686	11.3379928118522	2.54715040181045e-18	5.5462301472822e-14	C	T
MNEc.2.20.31183412.BIEC2-556578	DDX39B	-0.369241373959032	-11.3228317557686	2.72214187682448e-18	5.91626426734923e-14	T	G
MNEc.2.22.46157050.PC	FAM217B	-0.43976521688891	-11.312068178552	2.85366469412022e-18	6.19062868311877e-14	T	C
MNEc.2.5.95194545.PC	LEPROT	-0.268943495034072	-11.2911319316513	3.12806673631358e-18	6.74841455945056e-14	G	T
MNEc.2.5.95191907.PC	LEPROT	0.268943495034072	11.2911319316513	3.12806673631367e-18	6.74841455945056e-14	T	C
MNEc.2.5.95204317.PC	LEPROT	0.268943495034072	11.2911319316513	3.12806673631367e-18	6.74841455945056e-14	C	T
MNEc.2.27.13458078.PC	WRN	-0.32519733817761	-11.2823364806954	3.2511149094478e-18	7.00098252047e-14	T	C
MNEc.2.X.9465914.UKUL4224	OFD1	0.628968143530728	11.2749672056213	3.35794864462776e-18	7.21777136458266e-14	T	C
MNEc.2.10.61679423.PC	LAMA4	1.49472626302514	11.2709270292427	3.41800991336024e-18	7.33341476420225e-14	T	C
MNEc.2.5.79218591.PC	SPATA1	0.515768314497075	11.2653019350972	3.50343479049847e-18	7.50295402588649e-14	T	C
MNEc.2.20.32625208.PC	LOC100146181	0.790377971668105	11.2616943860187	3.55934637301467e-18	7.60878421435267e-14	G	A
MNEc.2.1.72894.PC	ZNF717	0.363999374663593	11.241483070032	3.88959248965547e-18	8.29960324409854e-14	C	T
MNEc.2.10.22536744.PC	LOC100064037	0.587305030668164	11.2347547832002	4.00622737262317e-18	8.53293579304279e-14	A	C
MNEc.2.3.24180966.PC	LDHD	-0.373964732414861	-11.230021579957	4.09037729746157e-18	8.64926449090273e-14	G	T
MNEc.2.3.24188482.PC	LDHD	-0.373964732414861	-11.230021579957	4.09037729746157e-18	8.64926449090273e-14	T	C
MNEc.2.3.24197800.PC	LDHD	-0.373964732414861	-11.230021579957	4.09037729746157e-18	8.64926449090273e-14	G	A
MNEc.2.3.24226294.BIEC2-814054	LDHD	-0.373964732414861	-11.230021579957	4.09037729746157e-18	8.64926449090273e-14	G	A
MNEc.2.25.16676389.PC	KIAA0368	0.362383692661146	11.2167316609222	4.33627151084579e-18	9.15269641281207e-14	A	G
MNEc.2.4.89352311.PC	LOC106783107	-1.17268368781636	-11.2135440449662	4.39742584870119e-18	9.24844893688988e-14	A	G
MNEc.2.4.89368999.PC	LOC106783107	-1.17268368781636	-11.2135440449662	4.39742584870119e-18	9.24844893688988e-14	T	C
MNEc.2.4.27521894.PC	PCLO	0.937242974759561	11.1977575936083	4.71330499364211e-18	9.85968612499407e-14	C	T
MNEc.2.4.27491755.PC	PCLO	-0.937242974759561	-11.1977575936083	4.71330499364224e-18	9.85968612499407e-14	A	G
MNEc.2.4.27523064.PC	PCLO	-0.937242974759561	-11.1977575936083	4.71330499364224e-18	9.85968612499407e-14	T	C
MNEc.2.11.21796578.PC	LOC106783262	-0.421048202911026	-11.1938194259828	4.79559771991822e-18	9.98693740453709e-14	C	T
MNEc.2.11.21811806.PC	LOC106783262	-0.421048202911026	-11.1938194259828	4.79559771991822e-18	9.98693740453709e-14	T	G
MNEc.2.11.21862137.PC	KRT23	-0.559786306467407	-11.193624336499	4.79971167370966e-18	9.98693740453709e-14	G	T
MNEc.2.24.21452645.PC	TGFB3	1.5359157804549	11.192748645085	4.81822156217533e-18	1.00076759898864e-13	A	G
MNEc.2.15.17943909.PC	THNSL2	1.46617656676988	11.1800144866584	5.09563869347862e-18	1.05278852135893e-13	A	G
MNEc.2.15.18007274.PC	THNSL2	1.46617656676988	11.1800144866584	5.09563869347862e-18	1.05278852135893e-13	C	T
MNEc.2.15.18151718.PC	THNSL2	1.46617656676988	11.1800144866584	5.09563869347862e-18	1.05278852135893e-13	C	A
MNEc.2.11.21774903.PC	KRT23	-0.652337004042745	-11.1711013280021	5.29931039475541e-18	1.09294069164739e-13	T	G
MNEc.2.24.21010123.PC	LOC102150711	0.614294940111642	11.1695533352606	5.33550777630566e-18	1.09654448531872e-13	T	C
MNEc.2.9.3311693.PC	LOC106780968	1.45630582559394	11.169154860875	5.3448656121289e-18	1.09654448531872e-13	A	C
MNEc.2.9.3326819.PC	LOC106780968	1.45630582559394	11.169154860875	5.3448656121289e-18	1.09654448531872e-13	T	C
MNEc.2.23.6239808.PC	LOC106782482	-0.843190975609095	-11.1647273983476	5.44995703813054e-18	1.11615015334047e-13	T	C
MNEc.2.10.13192806.PC	LOC100630516	1.76091932785117	11.1619260526746	5.51752041693986e-18	1.12604988297461e-13	T	C
MNEc.2.10.13288861.PC	LOC100630516	1.76091932785117	11.1619260526746	5.51752041693986e-18	1.12604988297461e-13	C	T
MNEc.2.20.23947519.PC	LOC106782238	-0.483591962814372	-11.1586261514551	5.59818846358696e-18	1.14052614031173e-13	T	G
MNEc.2.13.39834334.PC	FLYWCH1	0.556555405127387	11.1555493578679	5.67446975167771e-18	1.15405996449733e-13	C	T
MNEc.2.3.24241970.PC	LDHD	-0.382092715955907	-11.1540213774966	5.71273937842161e-18	1.1558232361442e-13	C	T
MNEc.2.3.24247687.PC	LDHD	-0.382092715955907	-11.1540213774966	5.71273937842161e-18	1.1558232361442e-13	C	T
MNEc.2.3.24286826.PC	LDHD	-0.382092715955907	-11.1540213774966	5.71273937842161e-18	1.1558232361442e-13	C	T
MNEc.2.19.30374824.PC	ATP13A4	1.33380886582939	11.1487963079247	5.84557631099182e-18	1.17862805728662e-13	C	T
MNEc.2.19.30393132.PC	ATP13A4	1.33380886582939	11.1487963079247	5.84557631099182e-18	1.17862805728662e-13	G	T
MNEc.2.X.4153060.PC	PUDP	-0.420142509646763	-11.1433975895846	5.98608897009539e-18	1.20488543915021e-13	G	A
MNEc.2.13.41210594.PC	HN1L	-0.460373870531661	-11.1418787094265	6.02622914502713e-18	1.20881090076453e-13	T	C
MNEc.2.13.41214337.PC	HN1L	-0.460373870531661	-11.1418787094265	6.02622914502713e-18	1.20881090076453e-13	C	T
MNEc.2.1.49481716.PC	RHOBTB1	-0.69729142299532	-11.1331681742385	6.26170544506424e-18	1.25389838050892e-13	A	G
MNEc.2.10.64977166.PC	LOC100072672	1.73743519007859	11.1273906954832	6.42296895973031e-18	1.27937002671825e-13	T	C
MNEc.2.10.64978959.PC	LOC100072672	1.73743519007859	11.1273906954832	6.42296895973031e-18	1.27937002671825e-13	A	G
MNEc.2.24.20882979.PC	LOC102150711	0.658364696068333	11.1266614383104	6.44361870978017e-18	1.27937002671825e-13	G	A
MNEc.2.24.20883086.PC	LOC102150711	0.658364696068333	11.1266614383104	6.44361870978017e-18	1.27937002671825e-13	T	G
MNEc.2.4.28300998.PC	PCLO	-0.965798366677046	-11.1258963787119	6.46535394420394e-18	1.27937002671825e-13	G	T
MNEc.2.4.28320515.PC	PCLO	-0.965798366677046	-11.1258963787119	6.46535394420394e-18	1.27937002671825e-13	C	T
MNEc.2.4.28376473.PC	PCLO	0.965798366677046	11.1258963787119	6.46535394420394e-18	1.27937002671825e-13	T	G
MNEc.2.16.39348179.PC	KLHL18	-0.294122659133005	-11.1074944389316	7.01093619567462e-18	1.3849908195633e-13	T	C
MNEc.2.1.50255803.PC	RHOBTB1	-0.684196790898666	-11.1019982667599	7.18268869129344e-18	1.41653128999836e-13	T	C
MNEc.2.10.17604355.PC	KPTN	-0.378778895893024	-11.0999183019992	7.24878359719703e-18	1.42582530721167e-13	C	T
MNEc.2.6.1065277.PC	LANCL1	-0.258978640446903	-11.0986099377186	7.29067212933073e-18	1.42582530721167e-13	G	A
MNEc.2.6.1069195.PC	LANCL1	-0.258978640446903	-11.0986099377186	7.29067212933073e-18	1.42582530721167e-13	G	T
MNEc.2.6.1086876.PC	LANCL1	-0.258978640446903	-11.0986099377186	7.29067212933073e-18	1.42582530721167e-13	C	T
MNEc.2.6.1087330.PC	LANCL1	-0.258978640446903	-11.0986099377186	7.29067212933073e-18	1.42582530721167e-13	A	G
MNEc.2.23.4057122.PC	LOC106782456	0.326330869050986	11.0908602216842	7.54382112115078e-18	1.47287436951593e-13	G	A
MNEc.2.4.27746376.PC	PCLO	0.950996565543634	11.0873506251577	7.6613514210807e-18	1.49333238982478e-13	G	A
MNEc.2.13.39843263.PC	FLYWCH1	0.550859754122014	11.0818984669812	7.84759426788233e-18	1.52709348144895e-13	T	C
MNEc.2.4.89937465.PC	LOC106783107	-1.16866384443163	-11.0786549470895	7.96054217544031e-18	1.54650350548528e-13	G	A
MNEc.2.16.74057469.PC	MRPS22	0.942339557975355	11.0684835623856	8.32543813317775e-18	1.60865748314469e-13	C	T
MNEc.2.4.89607077.PC	LOC106783107	-1.27535748732665	-11.0682120661782	8.33540490776747e-18	1.60865748314469e-13	A	G
MNEc.2.4.89618476.PC	LOC106783107	-1.27535748732665	-11.0682120661782	8.33540490776747e-18	1.60865748314469e-13	C	T
MNEc.2.4.89658894.PC	LOC106783107	-1.27535748732665	-11.0682120661782	8.33540490776747e-18	1.60865748314469e-13	G	T
MNEc.2.25.903401.PC	SPAG8	-0.313826926457004	-11.0581079298205	8.71498328488925e-18	1.67914636060882e-13	G	T
MNEc.2.22.20697534.PC	LOC100067361	0.98589021996451	11.0562139234502	8.78804414012764e-18	1.68490955308818e-13	G	A
MNEc.2.22.20697648.PC	LOC100067361	0.98589021996451	11.0562139234502	8.78804414012764e-18	1.68490955308818e-13	C	T
MNEc.2.22.20702563.PC	LOC100067361	0.98589021996451	11.0562139234502	8.78804414012764e-18	1.68490955308818e-13	A	G
MNEc.2.20.29191096.BIEC2-527358	LOC100056231	1.7179291923074	11.0469331528437	9.15504107062767e-18	1.75240485651765e-13	G	T
MNEc.2.23.5938356.PC	LOC106782482	-1.24876148400439	-11.0392756080499	9.46941619772526e-18	1.8096238181019e-13	C	A
MNEc.2.20.32630879.PC	LOC100146181	0.77539476790156	11.0185074195336	1.03777255810945e-17	1.97997353140529e-13	T	G
MNEc.2.4.89114691.PC	LOC106783107	-1.09799862212149	-11.0174928732094	1.04242747600694e-17	1.98562077180969e-13	G	A
MNEc.2.16.683591.PC	LOC106781775	0.540638335289321	11.0164603324691	1.04718649231991e-17	1.99144764227593e-13	C	T
MNEc.2.30.10128258.PC	LOC100053461	-0.322396070824116	-10.9951877185644	1.1502388459958e-17	2.18387833437946e-13	A	G
MNEc.2.10.64938850.PC	LOC100072672	1.33814020301334	10.9939942346146	1.15631344902493e-17	2.19185931358602e-13	A	G
MNEc.2.16.299968.PC	LOC106781775	0.599779009003689	10.9904535735161	1.17452501067529e-17	2.22278364931846e-13	T	C
MNEc.2.1.50337543.PC	RHOBTB1	-0.704564786931066	-10.9892353533044	1.18085738001558e-17	2.23116316777485e-13	T	C
MNEc.2.4.89157700.PC	LOC106783107	-1.14705131514961	-10.9719609524143	1.27443133323402e-17	2.40408829312484e-13	G	A
MNEc.2.15.60478116.PC	NDUFAF7	-0.287694645403494	-10.9693210275126	1.28937362298798e-17	2.41886577072427e-13	A	G
MNEc.2.24.40475129.PC	LOC102149957	-0.775373378061174	-10.9684929021364	1.29409707556445e-17	2.41886577072427e-13	C	T
MNEc.2.24.40485631.PC	LOC102149957	-0.775373378061174	-10.9684929021364	1.29409707556445e-17	2.41886577072427e-13	A	G
MNEc.2.24.40593568.PC	LOC102149957	-0.775373378061174	-10.9684929021364	1.29409707556445e-17	2.41886577072427e-13	A	G
MNEc.2.24.40597443.PC	LOC102149957	-0.775373378061174	-10.9684929021364	1.29409707556445e-17	2.41886577072427e-13	T	C
MNEc.2.1.6840944.BIEC2-2695	ADAM12	0.679012677508734	10.9669552943208	1.30291341248132e-17	2.41886577072427e-13	G	A
MNEc.2.1.6891403.PC	ADAM12	0.679012677508734	10.9669552943208	1.30291341248132e-17	2.41886577072427e-13	G	T
MNEc.2.1.6843677.PC	ADAM12	-0.679012677508733	-10.9669552943208	1.30291341248136e-17	2.41886577072427e-13	G	T
MNEc.2.1.6847682.PC	ADAM12	-0.679012677508733	-10.9669552943208	1.30291341248136e-17	2.41886577072427e-13	T	C
MNEc.2.1.6855785.PC	ADAM12	-0.679012677508733	-10.9669552943208	1.30291341248136e-17	2.41886577072427e-13	G	A
MNEc.2.20.29488127.PC	LOC102150905	-0.757935510070785	-10.9596594838088	1.34557554831561e-17	2.48817460930068e-13	A	T
MNEc.2.24.40518285.PC	LOC102149957	-0.78013781562552	-10.9594840681455	1.34661838223275e-17	2.48817460930068e-13	A	G
MNEc.2.24.40541904.PC	LOC102149957	-0.78013781562552	-10.9594840681455	1.34661838223275e-17	2.48817460930068e-13	C	A
MNEc.2.23.8198958.PC	LOC102147951	0.53246092062728	10.958617393987	1.35178262592144e-17	2.49378327696148e-13	C	T
MNEc.2.12.27170699.PC	CARNS1	0.356074993328653	10.9552516019907	1.37202769054002e-17	2.52580840628597e-13	T	C
MNEc.2.24.20927618.PC	LOC100057829	0.870543089387823	10.9550162834259	1.37345445804543e-17	2.52580840628597e-13	A	G
MNEc.2.X.4015510.BIEC2-1168943	PUDP	-0.397545949185118	-10.9486560286748	1.41258719003455e-17	2.59370248502069e-13	G	A
MNEc.2.13.39907652.PC	FLYWCH1	0.597786824243528	10.9341269447504	1.50623385244956e-17	2.75700785468424e-13	G	A
MNEc.2.13.39928488.PC	FLYWCH1	0.597786824243528	10.9341269447504	1.50623385244956e-17	2.75700785468424e-13	T	C
MNEc.2.3.8941043.PC	BBS2	-0.271661528077729	-10.929635999757	1.53642315318006e-17	2.80787898793484e-13	T	C
MNEc.2.16.673433.PC	LOC106781775	0.537601284088181	10.9238695458877	1.57607972487191e-17	2.87586653659168e-13	T	C
MNEc.2.16.279765.PC	LOC106781775	0.614491584965048	10.9199174245481	1.60385114951411e-17	2.9084199504163e-13	C	T
MNEc.2.16.300820.PC	LOC106781775	0.614491584965048	10.9199174245481	1.60385114951411e-17	2.9084199504163e-13	C	A
MNEc.2.16.709853.PC	LOC106781775	0.614491584965048	10.9199174245481	1.60385114951411e-17	2.9084199504163e-13	T	G
MNEc.2.16.792947.PC	LOC106781775	0.614491584965048	10.9199174245481	1.60385114951411e-17	2.9084199504163e-13	A	G
MNEc.2.23.6331647.PC	LOC106782482	-0.856945773511163	-10.9193841937979	1.6076355871138e-17	2.91057829131154e-13	G	A
MNEc.2.15.60429195.PC	NDUFAF7	-0.284291313996966	-10.9187013268444	1.61249512128994e-17	2.91057829131154e-13	G	A
MNEc.2.15.60452613.PC	NDUFAF7	-0.284291313996966	-10.9187013268444	1.61249512128994e-17	2.91057829131154e-13	T	C
MNEc.2.1.49573622.PC	RHOBTB1	-0.691892011132292	-10.917260544362	1.62279672330052e-17	2.92466642032975e-13	C	T
MNEc.2.25.998545.PC	CA9	-0.316276397856689	-10.9042458365697	1.71889974077108e-17	3.07988055680502e-13	G	T
MNEc.2.1.145667835.PC	EPB42	0.624802616846339	10.9014253649578	1.74046899168284e-17	3.07988055680502e-13	C	T
MNEc.2.1.145707637.PC	EPB42	0.624802616846339	10.9014253649578	1.74046899168284e-17	3.07988055680502e-13	C	T
MNEc.2.1.145732276.PC	EPB42	0.624802616846339	10.9014253649578	1.74046899168284e-17	3.07988055680502e-13	A	G
MNEc.2.1.145735382.BIEC2-62980	EPB42	0.624802616846339	10.9014253649578	1.74046899168284e-17	3.07988055680502e-13	G	A
MNEc.2.1.145735518.BIEC2-62981	EPB42	0.624802616846339	10.9014253649578	1.74046899168284e-17	3.07988055680502e-13	G	A
MNEc.2.1.145743736.PC	EPB42	0.624802616846339	10.9014253649578	1.74046899168284e-17	3.07988055680502e-13	A	G
MNEc.2.1.145783605.PC	EPB42	0.624802616846339	10.9014253649578	1.74046899168284e-17	3.07988055680502e-13	G	A
MNEc.2.1.145914003.PC	EPB42	0.624802616846339	10.9014253649578	1.74046899168284e-17	3.07988055680502e-13	G	T
MNEc.2.1.145915483.PC	EPB42	0.624802616846339	10.9014253649578	1.74046899168284e-17	3.07988055680502e-13	T	G
MNEc.2.1.145937385.PC	EPB42	0.624802616846339	10.9014253649578	1.74046899168284e-17	3.07988055680502e-13	A	G
MNEc.2.1.146142320.PC	EPB42	0.624802616846339	10.9014253649578	1.74046899168284e-17	3.07988055680502e-13	A	C
MNEc.2.1.6783268.PC	ADAM12	0.680043796758506	10.8927880437114	1.8082277492475e-17	3.1853492589052e-13	G	A
MNEc.2.1.6789329.BIEC2-2491	ADAM12	0.680043796758506	10.8927880437114	1.8082277492475e-17	3.1853492589052e-13	T	C
MNEc.2.1.6793679.PC	ADAM12	0.680043796758506	10.8927880437114	1.8082277492475e-17	3.1853492589052e-13	G	A
MNEc.2.18.3400237.PC	IWS1	0.449279501286571	10.8885167130813	1.84270867961411e-17	3.24121638439412e-13	C	G
MNEc.2.29.10173882.PC	LOC100065515	0.764570404521071	10.8843947095829	1.87661021196695e-17	3.29589839310153e-13	C	T
MNEc.2.10.17456870.PC	KPTN	-0.335384976506092	-10.881327419049	1.90224312427692e-17	3.33591621096633e-13	G	A
MNEc.2.13.11060066.PC	TBL2	-0.387899546444683	-10.880396020823	1.91009607194274e-17	3.33956256807245e-13	G	A
MNEc.2.13.11061172.PC	TBL2	-0.387899546444683	-10.880396020823	1.91009607194274e-17	3.33956256807245e-13	C	A
MNEc.2.4.27962114.PC	PCLO	-0.978761396114245	-10.8797307043827	1.91572551853643e-17	3.33956256807245e-13	T	C
MNEc.2.4.27958325.PC	PCLO	0.978761396114245	10.8797307043827	1.91572551853655e-17	3.33956256807245e-13	T	C
MNEc.2.25.32685560.PC	TOR1B	0.367651009171821	10.8693206173375	2.00601044145406e-17	3.48140853495188e-13	A	G
MNEc.2.25.32685902.PC	TOR1B	0.367651009171821	10.8693206173375	2.00601044145406e-17	3.48140853495188e-13	A	C
MNEc.2.25.32686680.PC	TOR1B	0.367651009171821	10.8693206173375	2.00601044145406e-17	3.48140853495188e-13	T	C
MNEc.2.1.108984.PC	ZNF717	0.359175341344437	10.8687769147536	2.01084160718389e-17	3.48463055304652e-13	C	A
MNEc.2.6.1081415.PC	LANCL1	-0.256800330352787	-10.8606395128243	2.08456008851634e-17	3.60704302811949e-13	A	G
MNEc.2.3.1507807.PC	LONP2	-0.26522980173262	-10.8580598172462	2.10849211919183e-17	3.62702411841212e-13	C	T
MNEc.2.3.1517923.PC	LONP2	0.26522980173262	10.8580598172462	2.10849211919183e-17	3.62702411841212e-13	C	T
MNEc.2.3.1518228.PC	LONP2	0.26522980173262	10.8580598172462	2.10849211919183e-17	3.62702411841212e-13	T	C
MNEc.2.3.1551995.PC	LONP2	-0.26522980173262	-10.8580598172462	2.10849211919183e-17	3.62702411841212e-13	G	A
MNEc.2.15.60262468.PC	NDUFAF7	0.283607264214206	10.8536273432854	2.15025871892152e-17	3.69344737910313e-13	A	G
MNEc.2.3.8794617.PC	BBS2	-0.295755122352535	-10.8360676283698	2.3240510238894e-17	3.98029380085564e-13	G	A
MNEc.2.3.8798698.PC	BBS2	-0.295755122352535	-10.8360676283698	2.3240510238894e-17	3.98029380085564e-13	C	T
MNEc.2.4.89404371.PC	LOC106783107	-1.1047239442662	-10.8318396648565	2.36796201252789e-17	4.0495776680141e-13	C	T
MNEc.2.X.13900404.PC	PHKA2	-0.385010700414716	-10.8211888403502	2.48230917132607e-17	4.23277036690664e-13	C	T
MNEc.2.X.13910543.PC	PHKA2	-0.385010700414716	-10.8211888403502	2.48230917132607e-17	4.23277036690664e-13	G	A
MNEc.2.23.6333073.PC	LOC106782482	-0.877828037518178	-10.8172727682485	2.52573259809716e-17	4.30055498274804e-13	C	T
MNEc.2.25.38781702.PC	LOC100147680	0.568066928153514	10.8145906959979	2.55591216728797e-17	4.3393272932451e-13	G	A
MNEc.2.25.38892896.PC	LOC100147680	0.568066928153514	10.8145906959979	2.55591216728797e-17	4.3393272932451e-13	G	A
MNEc.2.4.89593657.PC	LOC106783107	-1.32800545213711	-10.8081510333305	2.62986040031457e-17	4.45196943968853e-13	C	T
MNEc.2.4.89693019.PC	LOC106783107	-1.32800545213711	-10.8081510333305	2.62986040031457e-17	4.45196943968853e-13	T	C
MNEc.2.25.16278172.PC	KIAA0368	0.349821930157319	10.8039659238595	2.67906721074752e-17	4.51569267835902e-13	T	G
MNEc.2.25.16295784.PC	KIAA0368	0.349821930157319	10.8039659238595	2.67906721074752e-17	4.51569267835902e-13	C	A
MNEc.2.25.16296452.UKUL3857	KIAA0368	0.349821930157319	10.8039659238595	2.67906721074752e-17	4.51569267835902e-13	A	G
MNEc.2.1.6817486.PC	ADAM12	-0.680696639634363	-10.8002246676962	2.72383762911946e-17	4.57798125887591e-13	C	T
MNEc.2.1.6833410.PC	ADAM12	0.680696639634362	10.8002246676962	2.72383762911957e-17	4.57798125887591e-13	G	A
MNEc.2.10.64743234.BIEC2-129923	LOC100072672	1.21470606493238	10.7907492482569	2.840617339008e-17	4.76741418453565e-13	A	G
MNEc.2.3.24615890.PC	LDHD	-0.425146916271774	-10.7648202493696	3.18653594179614e-17	5.34031923182147e-13	T	C
MNEc.2.16.69900575.PC	CEP63	0.411140786369925	10.7608346704846	3.24333701945945e-17	5.42774720542452e-13	A	C
MNEc.2.20.29513187.PC	LOC100051657	0.743202979065637	10.7536649385914	3.34808957469408e-17	5.59505839930713e-13	T	C
MNEc.2.X.9471013.PC	OFD1	0.746433523094392	10.7467361114067	3.45254972592578e-17	5.76140497710743e-13	A	G
MNEc.2.4.40189602.PC	SDHAF3	-0.283399739056354	-10.7449276282174	3.48034924604832e-17	5.78308110353845e-13	T	C
MNEc.2.4.40207507.PC	SDHAF3	-0.283399739056354	-10.7449276282174	3.48034924604832e-17	5.78308110353845e-13	A	G
MNEc.2.4.40282880.PC	SDHAF3	-0.283399739056354	-10.7449276282174	3.48034924604832e-17	5.78308110353845e-13	T	G
MNEc.2.13.39569342.PC	HCFC1R1	0.775440172289405	10.7445956791035	3.48547624058613e-17	5.78339691341105e-13	T	C
MNEc.2.20.29229224.PC	LOC100051657	0.758982289184625	10.7439000071626	3.49624559370624e-17	5.78487857676637e-13	A	T
MNEc.2.20.29261530.PC	LOC100051657	0.758982289184625	10.7439000071626	3.49624559370624e-17	5.78487857676637e-13	T	C
MNEc.2.9.3418655.PC	LRRCC1	0.428203599869951	10.7375886782525	3.59548764774381e-17	5.94069340315791e-13	T	C
MNEc.2.10.17547437.PC	KPTN	-0.335048939264442	-10.7365139963577	3.61266607834682e-17	5.96066954865235e-13	A	G
MNEc.2.23.8519146.PC	LOC102147951	0.489818647429838	10.7355095608808	3.62879614676033e-17	5.97886220425248e-13	T	C
MNEc.2.28.20978929.PC	LTA4H	-0.303369741913328	-10.7341200143129	3.65122994508719e-17	5.98216952475402e-13	A	G
MNEc.2.28.20985727.PC	LTA4H	-0.303369741913328	-10.7341200143129	3.65122994508719e-17	5.98216952475402e-13	G	A
MNEc.2.28.21004021.PC	LTA4H	-0.303369741913328	-10.7341200143129	3.65122994508719e-17	5.98216952475402e-13	T	C
MNEc.2.28.21007445.PC	LTA4H	-0.303369741913328	-10.7341200143129	3.65122994508719e-17	5.98216952475402e-13	C	T
MNEc.2.6.45435413.PC	PLEKHA5	0.852406928413203	10.7322340666301	3.68190092993974e-17	6.02399565040847e-13	A	G
MNEc.2.10.64907943.PC	LOC100072672	1.32712078892515	10.716033589252	3.95625567220799e-17	6.44586243791494e-13	G	A
MNEc.2.10.64908130.PC	LOC100072672	1.32712078892515	10.716033589252	3.95625567220799e-17	6.44586243791494e-13	A	G
MNEc.2.10.64947967.PC	LOC100072672	1.32712078892515	10.716033589252	3.95625567220799e-17	6.44586243791494e-13	T	C
MNEc.2.15.60439666.PC	NDUFAF7	0.27692183909339	10.7120105561456	4.02751027463467e-17	6.55284256391824e-13	T	C
MNEc.2.20.29272786.PC	LOC100051657	0.728529558053442	10.7098339942025	4.06659653478141e-17	6.56175542285496e-13	C	T
MNEc.2.20.29276179.PC	LOC100051657	0.728529558053442	10.7098339942025	4.06659653478141e-17	6.56175542285496e-13	G	A
MNEc.2.20.29289719.PC	LOC100051657	0.728529558053442	10.7098339942025	4.06659653478141e-17	6.56175542285496e-13	G	A
MNEc.2.20.29290195.PC	LOC100051657	0.728529558053442	10.7098339942025	4.06659653478141e-17	6.56175542285496e-13	A	G
MNEc.2.20.29295810.PC	LOC100051657	0.728529558053442	10.7098339942025	4.06659653478141e-17	6.56175542285496e-13	C	T
MNEc.2.20.29310691.PC	LOC100051657	0.728529558053442	10.7098339942025	4.06659653478141e-17	6.56175542285496e-13	G	T
MNEc.2.7.30743685.BIEC2-990471	SCN3B	-0.895297328645311	-10.7083236587599	4.09394246561138e-17	6.58773209019029e-13	T	G
MNEc.2.7.30745211.BIEC2-990473	SCN3B	-0.895297328645311	-10.7083236587599	4.09394246561138e-17	6.58773209019029e-13	T	C
MNEc.2.20.32625583.PC	LOC100146181	0.766767897365152	10.6995494263211	4.25649971194046e-17	6.83542458410733e-13	A	G
MNEc.2.3.23940470.PC	LDHD	-0.454498317908039	-10.6993885048138	4.2595408038315e-17	6.83542458410733e-13	A	G
MNEc.2.18.81836926.PC	CPO	0.392426673021278	10.6948444460008	4.34632083782709e-17	6.96514205532783e-13	G	A
MNEc.2.25.516496.PC	CA9	-0.315268383791462	-10.6892173675249	4.4562482426605e-17	7.13154896103966e-13	A	G
MNEc.2.23.4053945.PC	LOC106782456	0.325430572032897	10.6866759970402	4.50680596931728e-17	7.20261928527418e-13	C	T
MNEc.2.13.39934561.PC	FLYWCH1	0.604377243325674	10.6759537787445	4.72653192077869e-17	7.53322310013961e-13	G	A
MNEc.2.13.39942621.PC	FLYWCH1	0.604377243325674	10.6759537787445	4.72653192077869e-17	7.53322310013961e-13	A	G
MNEc.2.11.37677874.PC	LOC100071627	-0.33580211170933	-10.6692841565997	4.86860389267964e-17	7.70722957599843e-13	G	A
MNEc.2.11.37735285.PC	LOC100071627	-0.33580211170933	-10.6692841565997	4.86860389267964e-17	7.70722957599843e-13	A	G
MNEc.2.11.37650090.PC	LOC100071627	0.33580211170933	10.6692841565997	4.86860389267981e-17	7.70722957599843e-13	G	T
MNEc.2.11.37696549.BIEC2-150821	LOC100071627	0.33580211170933	10.6692841565997	4.86860389267981e-17	7.70722957599843e-13	C	T
MNEc.2.11.37726800.PC	LOC100071627	0.33580211170933	10.6692841565997	4.86860389267981e-17	7.70722957599843e-13	A	G
MNEc.2.24.32044705.PC	SPATA7	-0.550077803958374	-10.6560336889513	5.1637057921733e-17	8.13044146827929e-13	C	T
MNEc.2.24.32057996.PC	SPATA7	-0.550077803958374	-10.6560336889513	5.1637057921733e-17	8.13044146827929e-13	G	A
MNEc.2.24.32058952.PC	SPATA7	-0.550077803958374	-10.6560336889513	5.1637057921733e-17	8.13044146827929e-13	G	A
MNEc.2.24.32165911.PC	SPATA7	-0.550077803958374	-10.6560336889513	5.1637057921733e-17	8.13044146827929e-13	T	C
MNEc.2.29.21255922.PC	LOC102150731	0.70109932903015	10.6542382822502	5.20504961530974e-17	8.1845380893929e-13	T	C
MNEc.2.5.84609963.PC	FAM73A	0.375760381806024	10.6534014823375	5.22443245974365e-17	8.20400402772889e-13	G	A
MNEc.2.19.44795695.PC	C19H3orf17	0.329817529847459	10.651479435625	5.26922777550236e-17	8.25381832918239e-13	C	T
MNEc.2.13.38787637.PC	HCFC1R1	0.830501207799775	10.6514359150632	5.27024652014211e-17	8.25381832918239e-13	C	T
MNEc.2.12.1029198.PC	TCP11L1	1.8115634885203	10.6470079521036	5.37493824080006e-17	8.40653903789401e-13	A	G
MNEc.2.16.69976622.PC	CEP63	0.369846809597329	10.6422996759666	5.48854907204035e-17	8.47657373259155e-13	A	G
MNEc.2.20.29478334.PC	LOC100051657	0.700956590858425	10.6417432900159	5.5021329958505e-17	8.47657373259155e-13	C	G
MNEc.2.20.29490723.PC	LOC100051657	0.700956590858425	10.6417432900159	5.5021329958505e-17	8.47657373259155e-13	C	T
MNEc.2.20.29510125.PC	LOC100051657	0.700956590858425	10.6417432900159	5.5021329958505e-17	8.47657373259155e-13	A	G
MNEc.2.20.29530657.PC	LOC100051657	0.700956590858425	10.6417432900159	5.5021329958505e-17	8.47657373259155e-13	A	G
MNEc.2.20.29561764.PC	LOC100051657	0.700956590858425	10.6417432900159	5.5021329958505e-17	8.47657373259155e-13	G	T
MNEc.2.22.26042228.PC	LOC106782422	-0.364713972002561	-10.6412671759079	5.51378391454482e-17	8.47657373259155e-13	T	C
MNEc.2.22.26052717.PC	LOC106782422	-0.364713972002561	-10.6412671759079	5.51378391454482e-17	8.47657373259155e-13	C	T
MNEc.2.22.26054594.PC	LOC106782422	-0.364713972002561	-10.6412671759079	5.51378391454482e-17	8.47657373259155e-13	T	C
MNEc.2.22.26045854.PC	LOC106782422	0.364713972002561	10.6412671759079	5.51378391454486e-17	8.47657373259155e-13	C	T
MNEc.2.22.26047231.PC	LOC106782422	0.364713972002561	10.6412671759079	5.51378391454486e-17	8.47657373259155e-13	C	T
MNEc.2.22.26048426.PC	LOC106782422	0.364713972002561	10.6412671759079	5.51378391454486e-17	8.47657373259155e-13	T	C
MNEc.2.22.26051369.PC	LOC106782422	0.364713972002561	10.6412671759079	5.51378391454486e-17	8.47657373259155e-13	A	G
MNEc.2.21.57091828.PC	CEP72	0.557481222712377	10.6402999295661	5.53752958909364e-17	8.4796943412271e-13	T	C
MNEc.2.21.57126299.PC	CEP72	0.557481222712377	10.6402999295661	5.53752958909364e-17	8.4796943412271e-13	C	T
MNEc.2.21.57141542.PC	CEP72	0.557481222712377	10.6402999295661	5.53752958909364e-17	8.4796943412271e-13	T	C
MNEc.2.24.40667182.PC	LOC102149957	-0.761233341492327	-10.6387117051425	5.57674304573306e-17	8.52859395165133e-13	T	C
MNEc.2.6.27134372.PC	CECR1	0.494243439746251	10.6289613556144	5.82366529220877e-17	8.87147105659024e-13	G	A
MNEc.2.6.27206197.PC	CECR1	0.494243439746251	10.6289613556144	5.82366529220877e-17	8.87147105659024e-13	C	T
MNEc.2.6.27234168.PC	CECR1	0.494243439746251	10.6289613556144	5.82366529220877e-17	8.87147105659024e-13	C	T
MNEc.2.1.50387478.PC	RHOBTB1	-0.697819370502555	-10.6229215470617	5.98209592238467e-17	8.92300621975059e-13	T	C
MNEc.2.1.50388829.PC	RHOBTB1	-0.697819370502555	-10.6229215470617	5.98209592238467e-17	8.92300621975059e-13	A	C
MNEc.2.16.964299.PC	LOC106781775	0.577979465620152	10.6199413930636	6.06185569259202e-17	8.92300621975059e-13	T	C
MNEc.2.25.331965.PC	CA9	-0.315337728691675	-10.6190998034377	6.08457241001718e-17	8.92300621975059e-13	T	C
MNEc.2.3.36799723.PC	MANBA	-0.454008493267248	-10.6187653690014	6.09362338729427e-17	8.92300621975059e-13	G	C
MNEc.2.3.36812055.PC	MANBA	-0.454008493267248	-10.6187653690014	6.09362338729427e-17	8.92300621975059e-13	G	A
MNEc.2.3.36840265.BIEC2-777732	MANBA	-0.454008493267248	-10.6187653690014	6.09362338729427e-17	8.92300621975059e-13	C	T
MNEc.2.3.36858878.PC	MANBA	-0.454008493267248	-10.6187653690014	6.09362338729427e-17	8.92300621975059e-13	A	G
MNEc.2.3.36860275.BIEC2-777734	MANBA	-0.454008493267248	-10.6187653690014	6.09362338729427e-17	8.92300621975059e-13	A	G
MNEc.2.3.36867160.PC	MANBA	-0.454008493267248	-10.6187653690014	6.09362338729427e-17	8.92300621975059e-13	C	T
MNEc.2.3.36915324.PC	MANBA	-0.454008493267248	-10.6187653690014	6.09362338729427e-17	8.92300621975059e-13	G	A
MNEc.2.3.36927248.BIEC2-817488	MANBA	-0.454008493267248	-10.6187653690014	6.09362338729427e-17	8.92300621975059e-13	A	G
MNEc.2.3.36973625.PC	MANBA	-0.454008493267248	-10.6187653690014	6.09362338729427e-17	8.92300621975059e-13	T	G
MNEc.2.3.37035024.PC	MANBA	-0.454008493267248	-10.6187653690014	6.09362338729427e-17	8.92300621975059e-13	G	A
MNEc.2.3.37056329.BIEC2-817507	MANBA	-0.454008493267248	-10.6187653690014	6.09362338729427e-17	8.92300621975059e-13	A	G
MNEc.2.3.37057150.PC	MANBA	-0.454008493267248	-10.6187653690014	6.09362338729427e-17	8.92300621975059e-13	G	A
MNEc.2.3.37095687.PC	MANBA	-0.454008493267248	-10.6187653690014	6.09362338729427e-17	8.92300621975059e-13	C	T
MNEc.2.3.37146155.PC	MANBA	-0.454008493267248	-10.6187653690014	6.09362338729427e-17	8.92300621975059e-13	C	A
MNEc.2.3.37171338.PC	MANBA	-0.454008493267248	-10.6187653690014	6.09362338729427e-17	8.92300621975059e-13	C	A
MNEc.2.3.37228387.PC	MANBA	-0.454008493267248	-10.6187653690014	6.09362338729427e-17	8.92300621975059e-13	T	C
MNEc.2.3.37269403.PC	MANBA	-0.454008493267248	-10.6187653690014	6.09362338729427e-17	8.92300621975059e-13	A	G
MNEc.2.3.37287749.PC	MANBA	-0.454008493267248	-10.6187653690014	6.09362338729427e-17	8.92300621975059e-13	T	C
MNEc.2.3.37301241.PC	MANBA	-0.454008493267248	-10.6187653690014	6.09362338729427e-17	8.92300621975059e-13	T	C
MNEc.2.3.37304318.PC	MANBA	-0.454008493267248	-10.6187653690014	6.09362338729427e-17	8.92300621975059e-13	A	G
MNEc.2.3.37318309.PC	MANBA	-0.454008493267248	-10.6187653690014	6.09362338729427e-17	8.92300621975059e-13	C	T
MNEc.2.3.37323437.PC	MANBA	-0.454008493267248	-10.6187653690014	6.09362338729427e-17	8.92300621975059e-13	A	G
MNEc.2.3.37353805.PC	MANBA	-0.454008493267248	-10.6187653690014	6.09362338729427e-17	8.92300621975059e-13	G	A
MNEc.2.3.37369628.PC	MANBA	-0.454008493267248	-10.6187653690014	6.09362338729427e-17	8.92300621975059e-13	C	T
MNEc.2.3.37381668.PC	MANBA	-0.454008493267248	-10.6187653690014	6.09362338729427e-17	8.92300621975059e-13	C	A
MNEc.2.3.37384724.PC	MANBA	-0.454008493267248	-10.6187653690014	6.09362338729427e-17	8.92300621975059e-13	A	C
MNEc.2.3.37433719.PC	MANBA	-0.454008493267248	-10.6187653690014	6.09362338729427e-17	8.92300621975059e-13	C	T
MNEc.2.20.29287668.PC	LOC100051657	0.719917723965503	10.6110364116513	6.30660406154351e-17	9.22334860206623e-13	A	T
MNEc.2.3.37377050.PC	MANBA	-0.43698918565805	-10.6102151932976	6.32966845546539e-17	9.24553756549921e-13	T	C
MNEc.2.4.28128127.PC	PCLO	0.990812479905065	10.6090890607881	6.36143428877714e-17	9.28036534074221e-13	T	C
MNEc.2.21.57410660.PC	CEP72	0.567590490753047	10.5995110626509	6.63816154165153e-17	9.62414215960302e-13	C	T
MNEc.2.21.57497656.PC	CEP72	0.567590490753047	10.5995110626509	6.63816154165153e-17	9.62414215960302e-13	G	T
MNEc.2.21.57510442.PC	CEP72	0.567590490753047	10.5995110626509	6.63816154165153e-17	9.62414215960302e-13	G	A
MNEc.2.21.57577541.PC	CEP72	0.567590490753047	10.5995110626509	6.63816154165153e-17	9.62414215960302e-13	T	G
MNEc.2.21.57611539.PC	CEP72	0.567590490753047	10.5995110626509	6.63816154165153e-17	9.62414215960302e-13	C	T
MNEc.2.26.39992981.PC	LOC100056049	0.801572451298841	10.5987381209038	6.66101348978757e-17	9.64533608353245e-13	T	G
MNEc.2.5.81417430.PC	ADGRL2	0.868674341925647	10.5945567945416	6.78601022438018e-17	9.80210225499415e-13	T	C
MNEc.2.5.81432322.PC	ADGRL2	0.868674341925647	10.5945567945416	6.78601022438018e-17	9.80210225499415e-13	T	C
MNEc.2.20.29468363.PC	LOC102150905	-0.801143725146056	-10.5930515599894	6.83158193404187e-17	9.85577602387294e-13	A	G
MNEc.2.25.2654584.PC	FBXO10	0.479865870084755	10.5884666855138	6.9722931990853e-17	1.00464047137825e-12	A	C
MNEc.2.27.5476632.PC	ADAM32	0.742807524952921	10.5860691975747	7.04702768811308e-17	1.01167587201909e-12	A	G
MNEc.2.27.5488806.PC	ADAM32	0.742807524952921	10.5860691975747	7.04702768811308e-17	1.01167587201909e-12	A	G
MNEc.2.27.5511937.PC	ADAM32	0.742807524952921	10.5860691975747	7.04702768811308e-17	1.01167587201909e-12	G	A
MNEc.2.7.22906147.PC	NXPE4	1.17060239604347	10.5772251875503	7.32973592582983e-17	1.04840721196818e-12	C	T
MNEc.2.7.22907624.PC	NXPE4	1.17060239604347	10.5772251875503	7.32973592582983e-17	1.04840721196818e-12	A	G
MNEc.2.7.22913287.PC	NXPE4	1.17060239604347	10.5772251875503	7.32973592582983e-17	1.04840721196818e-12	A	G
MNEc.2.16.4763062.PC	MKRN2OS	-0.38037552083669	-10.5709423900117	7.53746385070244e-17	1.07491318841933e-12	T	G
MNEc.2.X.3888270.PC	PUDP	-0.252644284603298	-10.57079000275	7.54257497135135e-17	1.07491318841933e-12	C	T
MNEc.2.X.3893986.PC	PUDP	-0.252644284603298	-10.57079000275	7.54257497135135e-17	1.07491318841933e-12	C	T
MNEc.2.10.22353146.PC	LOC100064037	0.58091893774091	10.5648485150281	7.74459048262883e-17	1.08521991260396e-12	C	T
MNEc.2.10.22369098.PC	LOC100064037	0.58091893774091	10.5648485150281	7.74459048262883e-17	1.08521991260396e-12	C	T
MNEc.2.10.22422762.PC	LOC100064037	0.58091893774091	10.5648485150281	7.74459048262883e-17	1.08521991260396e-12	A	G
MNEc.2.10.22171216.PC	LOC100064037	-0.58091893774091	-10.5648485150281	7.74459048262899e-17	1.08521991260396e-12	A	G
MNEc.2.10.22171414.PC	LOC100064037	-0.58091893774091	-10.5648485150281	7.74459048262899e-17	1.08521991260396e-12	C	T
MNEc.2.10.22198071.PC	LOC100064037	-0.58091893774091	-10.5648485150281	7.74459048262899e-17	1.08521991260396e-12	C	T
MNEc.2.10.22253422.BIEC2-109458	LOC100064037	-0.58091893774091	-10.5648485150281	7.74459048262899e-17	1.08521991260396e-12	G	T
MNEc.2.10.22316347.PC	LOC100064037	-0.58091893774091	-10.5648485150281	7.74459048262899e-17	1.08521991260396e-12	A	G
MNEc.2.10.22381765.PC	LOC100064037	-0.58091893774091	-10.5648485150281	7.74459048262899e-17	1.08521991260396e-12	G	A
MNEc.2.10.22397240.PC	LOC100064037	-0.58091893774091	-10.5648485150281	7.74459048262899e-17	1.08521991260396e-12	T	C
MNEc.2.10.22407904.PC	LOC100064037	-0.58091893774091	-10.5648485150281	7.74459048262899e-17	1.08521991260396e-12	G	A
MNEc.2.10.22442721.PC	LOC100064037	-0.58091893774091	-10.5648485150281	7.74459048262899e-17	1.08521991260396e-12	T	C
MNEc.2.10.22477923.PC	LOC100064037	-0.58091893774091	-10.5648485150281	7.74459048262899e-17	1.08521991260396e-12	G	T
MNEc.2.10.22558229.BIEC2-115038	LOC100064037	-0.58091893774091	-10.5648485150281	7.74459048262899e-17	1.08521991260396e-12	C	A
MNEc.2.11.21716244.PC	LOC106783262	-0.356541557891177	-10.5633708394217	7.79567054443277e-17	1.09107245616027e-12	C	T
MNEc.2.21.57672708.PC	CEP72	0.559132428892416	10.5601091009469	7.90962224490234e-17	1.1043820901001e-12	T	G
MNEc.2.21.57701641.PC	CEP72	0.559132428892416	10.5601091009469	7.90962224490234e-17	1.1043820901001e-12	C	T
MNEc.2.4.27507565.PC	PCLO	0.922920929925975	10.5537900931539	8.13516201730989e-17	1.13452088184185e-12	G	T
MNEc.2.13.39922552.PC	HCFC1R1	0.808747629450665	10.5529124347308	8.16699415353145e-17	1.13483914015216e-12	T	C
MNEc.2.7.44934879.PC	CCDC130	0.228861923024185	10.5489623047041	8.31181791335336e-17	1.13483914015216e-12	A	G
MNEc.2.7.44953345.PC	CCDC130	0.228861923024185	10.5489623047041	8.31181791335336e-17	1.13483914015216e-12	T	C
MNEc.2.7.44960632.PC	CCDC130	0.228861923024185	10.5489623047041	8.31181791335336e-17	1.13483914015216e-12	T	C
MNEc.2.7.44968041.PC	CCDC130	0.228861923024185	10.5489623047041	8.31181791335336e-17	1.13483914015216e-12	G	A
MNEc.2.7.44968581.PC	CCDC130	0.228861923024185	10.5489623047041	8.31181791335336e-17	1.13483914015216e-12	T	C
MNEc.2.7.44989407.PC	CCDC130	0.228861923024185	10.5489623047041	8.31181791335336e-17	1.13483914015216e-12	T	C
MNEc.2.7.45001181.PC	CCDC130	0.228861923024185	10.5489623047041	8.31181791335336e-17	1.13483914015216e-12	T	C
MNEc.2.7.45009743.PC	CCDC130	0.228861923024185	10.5489623047041	8.31181791335336e-17	1.13483914015216e-12	T	C
MNEc.2.7.45016202.PC	CCDC130	0.228861923024185	10.5489623047041	8.31181791335336e-17	1.13483914015216e-12	T	C
MNEc.2.7.45017529.PC	CCDC130	0.228861923024185	10.5489623047041	8.31181791335336e-17	1.13483914015216e-12	T	C
MNEc.2.7.45022224.PC	CCDC130	0.228861923024185	10.5489623047041	8.31181791335336e-17	1.13483914015216e-12	A	G
MNEc.2.7.45028916.PC	CCDC130	0.228861923024185	10.5489623047041	8.31181791335336e-17	1.13483914015216e-12	T	C
MNEc.2.7.45041865.PC	CCDC130	0.228861923024185	10.5489623047041	8.31181791335336e-17	1.13483914015216e-12	T	C
MNEc.2.7.45055632.PC	CCDC130	0.228861923024185	10.5489623047041	8.31181791335336e-17	1.13483914015216e-12	C	T
MNEc.2.7.45064823.PC	CCDC130	0.228861923024185	10.5489623047041	8.31181791335336e-17	1.13483914015216e-12	T	C
MNEc.2.7.45117317.PC	CCDC130	0.228861923024185	10.5489623047041	8.31181791335336e-17	1.13483914015216e-12	A	G
MNEc.2.7.45125158.PC	CCDC130	0.228861923024185	10.5489623047041	8.31181791335336e-17	1.13483914015216e-12	A	C
MNEc.2.7.72392556.PC	LOC102150987	-0.337433951755745	-10.5358472334187	8.81140343183994e-17	1.20164862934874e-12	A	C
MNEc.2.23.8199037.PC	LOC102147951	0.52031901062176	10.5288502350525	9.09015598869365e-17	1.23822183426971e-12	G	A
MNEc.2.15.40046358.PC	KIAA1841	-0.245271806703945	-10.5278517716927	9.1306489718799e-17	1.24229308690925e-12	T	C
MNEc.2.23.36767101.PC	CNTLN	-0.4798237910892	-10.5265486662182	9.18376929997644e-17	1.24662474471923e-12	A	G
MNEc.2.23.36785323.PC	CNTLN	-0.4798237910892	-10.5265486662182	9.18376929997644e-17	1.24662474471923e-12	A	C
MNEc.2.20.29513187.PC	RPP21	-0.37120725443212	-10.5248450014943	9.25368639410108e-17	1.25440079850272e-12	T	C
MNEc.2.11.21839721.PC	KRT23	-0.490339603943664	-10.5246318646639	9.26247088731159e-17	1.25440079850272e-12	C	A
MNEc.2.16.39315506.PC	KLHL18	-0.288470153611365	-10.5225578832359	9.34838885594235e-17	1.26047603988562e-12	T	C
MNEc.2.9.3370578.PC	LOC106780968	1.30350406461799	10.5225102855406	9.35037002842023e-17	1.26047603988562e-12	C	T
MNEc.2.9.3381887.PC	LOC106780968	1.30350406461799	10.5225102855406	9.35037002842023e-17	1.26047603988562e-12	C	A
MNEc.2.9.3393329.PC	LOC106780968	1.30350406461799	10.5225102855406	9.35037002842023e-17	1.26047603988562e-12	T	C
MNEc.2.7.44870460.PC	CCDC130	0.232129813301397	10.5198820825328	9.46042113718615e-17	1.26080280969514e-12	A	G
MNEc.2.7.44870617.PC	CCDC130	0.232129813301397	10.5198820825328	9.46042113718615e-17	1.26080280969514e-12	G	A
MNEc.2.7.44871015.PC	CCDC130	0.232129813301397	10.5198820825328	9.46042113718615e-17	1.26080280969514e-12	G	A
MNEc.2.7.44878569.PC	CCDC130	0.232129813301397	10.5198820825328	9.46042113718615e-17	1.26080280969514e-12	A	G
MNEc.2.7.44916742.PC	CCDC130	0.232129813301397	10.5198820825328	9.46042113718615e-17	1.26080280969514e-12	G	C
MNEc.2.7.44922122.PC	CCDC130	0.232129813301397	10.5198820825328	9.46042113718615e-17	1.26080280969514e-12	C	T
MNEc.2.7.44928290.PC	CCDC130	0.232129813301397	10.5198820825328	9.46042113718615e-17	1.26080280969514e-12	C	T
MNEc.2.7.44934557.PC	CCDC130	0.232129813301397	10.5198820825328	9.46042113718615e-17	1.26080280969514e-12	C	G
MNEc.2.7.44945598.PC	CCDC130	0.232129813301397	10.5198820825328	9.46042113718615e-17	1.26080280969514e-12	C	G
MNEc.2.7.44948419.PC	CCDC130	0.232129813301397	10.5198820825328	9.46042113718615e-17	1.26080280969514e-12	C	G
MNEc.2.1.6780821.PC	ADAM12	-0.683588485859661	-10.5177572326766	9.55034510879787e-17	1.27134074709003e-12	C	T
MNEc.2.23.5993379.PC	LOC106782482	-0.883888535721589	-10.4940402255687	1.06142201196542e-16	1.41135983755363e-12	C	A
MNEc.2.5.81468601.PC	ADGRL2	0.840572828419929	10.4928450537077	1.06708754757201e-16	1.41636827124281e-12	T	C
MNEc.2.18.81084132.PC	CPO	0.383712835748552	10.4927358397681	1.06760677129559e-16	1.41636827124281e-12	A	G
MNEc.2.2.21057068.PC	OSCP1	-0.523310330539569	-10.4914069371978	1.0739449784925e-16	1.42316527984778e-12	A	G
MNEc.2.11.37630946.PC	LOC100071627	-0.333488342696677	-10.4884027513367	1.08841301542391e-16	1.44070820355041e-12	A	G
MNEc.2.20.30509415.PC	DDX39B	-0.36026001823018	-10.4670274811953	1.19716294406165e-16	1.58108500216398e-12	T	C
MNEc.2.20.30510519.PC	DDX39B	-0.36026001823018	-10.4670274811953	1.19716294406165e-16	1.58108500216398e-12	G	A
MNEc.2.18.76638451.PC	TMEM237	0.389691362353794	10.463139991001	1.21808288519575e-16	1.5943342619762e-12	T	G
MNEc.2.18.76701472.PC	TMEM237	0.389691362353794	10.463139991001	1.21808288519575e-16	1.5943342619762e-12	C	A
MNEc.2.18.76725136.PC	TMEM237	0.389691362353794	10.463139991001	1.21808288519575e-16	1.5943342619762e-12	T	C
MNEc.2.18.76736021.PC	TMEM237	0.389691362353794	10.463139991001	1.21808288519575e-16	1.5943342619762e-12	T	C
MNEc.2.18.76782310.PC	TMEM237	0.389691362353794	10.463139991001	1.21808288519575e-16	1.5943342619762e-12	A	C
MNEc.2.18.76898263.PC	TMEM237	0.389691362353794	10.463139991001	1.21808288519575e-16	1.5943342619762e-12	C	T
MNEc.2.18.77001045.PC	TMEM237	0.389691362353794	10.463139991001	1.21808288519575e-16	1.5943342619762e-12	C	A
MNEc.2.18.77002366.PC	TMEM237	0.389691362353794	10.463139991001	1.21808288519575e-16	1.5943342619762e-12	C	T
MNEc.2.13.39891984.PC	LOC106781568	-0.81575449685723	-10.4512617393299	1.28430496829756e-16	1.67913543326621e-12	T	C
MNEc.2.3.37253301.PC	MANBA	-0.442177961904229	-10.4499303053686	1.29194950880946e-16	1.6872470263628e-12	G	A
MNEc.2.30.10216035.PC	LOC100053461	-0.329801307160467	-10.4462607622057	1.3132557257482e-16	1.71316242191624e-12	C	T
MNEc.2.X.9428678.PC	OFD1	0.581441898526229	10.4446716879664	1.32259135035727e-16	1.72342171087168e-12	A	G
MNEc.2.1.50230928.PC	RHOBTB1	-0.669404483437909	-10.4395158836063	1.35334222016553e-16	1.75957755292985e-12	T	G
MNEc.2.1.50245246.PC	RHOBTB1	-0.669404483437909	-10.4395158836063	1.35334222016553e-16	1.75957755292985e-12	C	T
MNEc.2.4.88808555.PC	LOC106783107	-1.30885309271089	-10.4363190041623	1.3727688225976e-16	1.78285672261551e-12	A	G
MNEc.2.26.39987191.PC	LOC100056049	0.796277460287724	10.43271739653	1.39499034699235e-16	1.80971016327452e-12	T	C
MNEc.2.4.95935529.PC	EPHB6	-0.52966949262017	-10.4294251872515	1.41561862286462e-16	1.82971857366979e-12	T	C
MNEc.2.16.338676.PC	LOC106781775	0.594619816662937	10.4292600702161	1.41666123580046e-16	1.82971857366979e-12	T	G
MNEc.2.16.340329.PC	LOC106781775	0.594619816662937	10.4292600702161	1.41666123580046e-16	1.82971857366979e-12	C	T
MNEc.2.16.345068.PC	LOC106781775	0.594619816662937	10.4292600702161	1.41666123580046e-16	1.82971857366979e-12	G	A
MNEc.2.1.15066106.PC	SLC18A2	0.345435233868797	10.4278790593332	1.42541170801495e-16	1.83899287430781e-12	T	C
MNEc.2.11.21839721.PC	KRT10	-0.492726049362117	-10.4256363227274	1.43973804980075e-16	1.85543255572666e-12	C	A
MNEc.2.11.41807944.PC	LOC100072001	0.671660246810269	10.4251269014606	1.44301226294435e-16	1.85760855624862e-12	C	A
MNEc.2.X.9471710.PC	OFD1	0.75379667644262	10.421363220059	1.46743534876536e-16	1.88697511497737e-12	A	C
MNEc.2.X.42574023.PC	LOC102150609	-0.398648334874127	-10.4210619201458	1.4694083719167e-16	1.88744039186715e-12	G	C
MNEc.2.23.49504446.PC	LOC106782471	-0.427978457051574	-10.4185272142875	1.48611232758634e-16	1.90680566057111e-12	C	T
MNEc.2.29.21258648.PC	LOC102150731	0.705335200807981	10.4126478395904	1.52559540717845e-16	1.95532408660469e-12	G	A
MNEc.2.28.37349888.PC	XPNPEP3	0.239187252635311	10.4094153147935	1.54775029987704e-16	1.96864242428611e-12	A	G
MNEc.2.28.37371958.PC	XPNPEP3	0.239187252635311	10.4094153147935	1.54775029987704e-16	1.96864242428611e-12	A	G
MNEc.2.28.37388263.PC	XPNPEP3	0.239187252635311	10.4094153147935	1.54775029987704e-16	1.96864242428611e-12	A	G
MNEc.2.28.37469558.PC	XPNPEP3	0.239187252635311	10.4094153147935	1.54775029987704e-16	1.96864242428611e-12	C	T
MNEc.2.28.37343754.PC	XPNPEP3	-0.239187252635311	-10.4094153147935	1.54775029987711e-16	1.96864242428611e-12	A	G
MNEc.2.28.37400840.PC	XPNPEP3	-0.239187252635311	-10.4094153147935	1.54775029987711e-16	1.96864242428611e-12	G	A
MNEc.2.28.37446722.PC	XPNPEP3	-0.239187252635311	-10.4094153147935	1.54775029987711e-16	1.96864242428611e-12	A	G
MNEc.2.22.26055485.PC	LOC106782422	-0.348535073547051	-10.4080254924908	1.55737477520809e-16	1.97873569582854e-12	A	G
MNEc.2.19.30411579.PC	ATP13A4	1.23350577520799	10.4076512712629	1.55997649375353e-16	1.97989394094517e-12	C	T
MNEc.2.1.145665252.PC	EPB42	0.582708231743489	10.4068539529088	1.56553429043578e-16	1.98479741953357e-12	G	A
MNEc.2.24.40684907.PC	LOC102149957	-0.749803872693285	-10.3983461429489	1.62609073502377e-16	2.05753820795689e-12	C	T
MNEc.2.11.5609279.BIEC2-135938	CYGB	-0.364401123930577	-10.3978168180107	1.62993509778652e-16	2.05753820795689e-12	C	T
MNEc.2.11.5621888.PC	CYGB	-0.364401123930577	-10.3978168180107	1.62993509778652e-16	2.05753820795689e-12	A	G
MNEc.2.11.5625105.PC	CYGB	-0.364401123930577	-10.3978168180107	1.62993509778652e-16	2.05753820795689e-12	A	C
MNEc.2.11.22414483.PC	LOC106783262	-0.423812790343674	-10.392051974152	1.67239909781059e-16	2.10684778601972e-12	C	T
MNEc.2.5.79187853.PC	SPATA1	0.51462916501268	10.3920258541819	1.67259400340409e-16	2.10684778601972e-12	T	C
MNEc.2.11.26392870.PC	RSAD1	-0.319236442715266	-10.3908887877432	1.6811008557757e-16	2.11528875928317e-12	G	A
MNEc.2.1.84283.PC	ZNF717	0.352437001354266	10.3893364794094	1.69278444675745e-16	2.12770454377446e-12	T	G
MNEc.2.13.39865666.PC	LOC106781568	-0.809496132725216	-10.3875899955159	1.70602696795699e-16	2.14205107303897e-12	G	A
MNEc.2.25.16200915.PC	KIAA0368	0.344114970079903	10.3853515033324	1.7231522284687e-16	2.15915779273428e-12	A	G
MNEc.2.13.39831698.PC	PKMYT1	0.338120619456027	10.3853273663223	1.72333782222991e-16	2.15915779273428e-12	A	G
MNEc.2.10.12552096.PC	LOC100630516	1.47374531509151	10.3834574532473	1.73777706252758e-16	2.17492249466404e-12	A	T
MNEc.2.1.38672758.PC	LOC100630780	-0.398807814179108	-10.383138669141	1.74025076033479e-16	2.17569400258582e-12	T	G
MNEc.2.25.39095898.PC	LOC100147680	0.568076423362565	10.3822482717483	1.74717879320768e-16	2.18202682140642e-12	C	T
MNEc.2.11.21799649.PC	LOC106783262	-0.448824379382481	-10.3778719160808	1.78163495803477e-16	2.22032446978843e-12	T	G
MNEc.2.11.21836309.PC	LOC106783262	-0.448824379382481	-10.3778719160808	1.78163495803477e-16	2.22032446978843e-12	T	C
MNEc.2.11.26121370.PC	RSAD1	-0.327692752587952	-10.3746846124669	1.80715785695658e-16	2.24973849798648e-12	G	A
MNEc.2.12.742584.PC	TCP11L1	2.02835873942272	10.37281882382	1.8222684265494e-16	2.26209988407981e-12	C	T
MNEc.2.14.69114643.PC	FAM174A	0.274175771728154	10.3725063412638	1.82481151468607e-16	2.26209988407981e-12	A	G
MNEc.2.14.69128946.PC	FAM174A	0.274175771728154	10.3725063412638	1.82481151468607e-16	2.26209988407981e-12	T	C
MNEc.2.14.69132513.PC	FAM174A	0.274175771728154	10.3725063412638	1.82481151468607e-16	2.26209988407981e-12	T	C
MNEc.2.22.20663771.PC	LOC100067361	0.977011107488147	10.364999000288	1.88699108225314e-16	2.33302404314261e-12	C	T
MNEc.2.22.20688052.PC	LOC100067361	0.977011107488147	10.364999000288	1.88699108225314e-16	2.33302404314261e-12	T	C
MNEc.2.23.6139760.PC	LOC106782482	-0.89905338664219	-10.3641019647695	1.8945615966993e-16	2.33302404314261e-12	T	C
MNEc.2.23.8357691.PC	LOC102147951	0.498282812960623	10.3635282466715	1.89941945332484e-16	2.33302404314261e-12	C	A
MNEc.2.20.29478334.PC	RPP21	-0.349325441978494	-10.3634657582863	1.89994931700576e-16	2.33302404314261e-12	C	G
MNEc.2.20.29490723.PC	RPP21	-0.349325441978494	-10.3634657582863	1.89994931700576e-16	2.33302404314261e-12	C	T
MNEc.2.20.29510125.PC	RPP21	-0.349325441978494	-10.3634657582863	1.89994931700576e-16	2.33302404314261e-12	A	G
MNEc.2.20.29530657.PC	RPP21	-0.349325441978494	-10.3634657582863	1.89994931700576e-16	2.33302404314261e-12	A	G
MNEc.2.20.29561764.PC	RPP21	-0.349325441978494	-10.3634657582863	1.89994931700576e-16	2.33302404314261e-12	G	T
MNEc.2.24.20951440.PC	LOC102150711	0.694941002461657	10.3589971864045	1.93822722778174e-16	2.37753485162129e-12	T	C
MNEc.2.15.40036080.BIEC2-318344	KIAA1841	-0.247275134594346	-10.358116018379	1.94586620265186e-16	2.38440847054489e-12	A	G
MNEc.2.11.5677284.PC	CYGB	-0.363756641838185	-10.3547291408359	1.97550984386391e-16	2.41477903100923e-12	C	A
MNEc.2.11.5682448.PC	CYGB	-0.363756641838185	-10.3547291408359	1.97550984386391e-16	2.41477903100923e-12	A	G
MNEc.2.23.5898352.PC	LOC106782482	-1.17185111686587	-10.3545789268109	1.9768350371302e-16	2.41477903100923e-12	T	G
MNEc.2.20.30098608.PC	LOC100054536	0.467289187317389	10.3541583283579	1.9805503188789e-16	2.41679726640339e-12	C	G
MNEc.2.20.31286200.PC	DDX39B	-0.356016846214995	-10.3494837758644	2.02231687939998e-16	2.46519564799773e-12	A	G
MNEc.2.24.40536666.PC	LOC102149957	-0.756858256740556	-10.3457827256294	2.05601138307702e-16	2.50366383488706e-12	T	C
MNEc.2.20.4715149.PC	LOC102150724	-1.21133633579769	-10.3430624117193	2.08113593323612e-16	2.53162708884271e-12	G	A
MNEc.2.10.12380499.PC	LOC100630516	1.6582539786112	10.3415364298419	2.09536440533847e-16	2.54629138995782e-12	A	G
MNEc.2.4.40458353.PC	SDHAF3	-0.31003988331016	-10.3394695882461	2.11479171010238e-16	2.56192669211873e-12	A	G
MNEc.2.4.40569137.PC	SDHAF3	-0.31003988331016	-10.3394695882461	2.11479171010238e-16	2.56192669211873e-12	A	G
MNEc.2.4.40601429.PC	SDHAF3	-0.31003988331016	-10.3394695882461	2.11479171010238e-16	2.56192669211873e-12	G	A
MNEc.2.14.36027736.PC	PCDH12	0.381500952175494	10.3392292591027	2.11706238599765e-16	2.56202800173827e-12	C	T
MNEc.2.18.76714905.PC	TMEM237	0.393791708501279	10.3387194225388	2.12188752340774e-16	2.56372684670338e-12	A	G
MNEc.2.1.227110.PC	ZNF717	0.425581790687595	10.3383878289888	2.1250316748421e-16	2.56372684670338e-12	C	T
MNEc.2.1.227563.PC	ZNF717	0.425581790687595	10.3383878289888	2.1250316748421e-16	2.56372684670338e-12	G	A
MNEc.2.1.62771062.PC	COMTD1	-0.279797120716388	-10.3378248418544	2.13038059822022e-16	2.5675357928498e-12	C	A
MNEc.2.9.83285194.PC	LOC102148229	0.301744210827904	10.3356988978655	2.15070125258144e-16	2.58936230295238e-12	A	G
MNEc.2.20.29280440.PC	LOC100051657	0.711812308659118	10.3300632270666	2.20551557347662e-16	2.65263041640195e-12	G	T
MNEc.2.5.81670312.PC	ADGRL2	0.89915356761048	10.3275397868112	2.23051166146038e-16	2.67994237469221e-12	G	A
MNEc.2.11.41883362.PC	LOC100072001	0.941170605441856	10.3256409023296	2.24950845171776e-16	2.69855240875504e-12	C	G
MNEc.2.6.1132723.PC	LANCL1	-0.228180307330535	-10.3255314922968	2.25060794346729e-16	2.69855240875504e-12	C	T
MNEc.2.10.1406159.PC	PLEKHF1	-0.439304800129631	-10.3213653343745	2.292878494958e-16	2.74404574472654e-12	T	C
MNEc.2.10.1436613.BIEC2-97306	PLEKHF1	-0.431520875175358	-10.3213305756622	2.29323449335291e-16	2.74404574472654e-12	C	A
MNEc.2.24.21008641.PC	LOC100057829	0.722831012851077	10.3170864158505	2.33712263546259e-16	2.79370792164649e-12	A	G
MNEc.2.12.1834947.PC	LOC102149213	-0.48534443187359	-10.3147698870753	2.36143202816221e-16	2.8198890116285e-12	T	C
MNEc.2.13.41893054.BIEC2-236124	LOC100067178	0.674516678961616	10.3124931516046	2.38557105388765e-16	2.84581354416991e-12	T	C
MNEc.2.10.22303432.PC	LOC100064037	-0.567034241023452	-10.3092972448534	2.41987389076166e-16	2.88379768740062e-12	C	T
MNEc.2.5.52037935.PC	TTF2	-0.40965539392555	-10.3084955018338	2.42855667440149e-16	2.89120387820664e-12	T	C
MNEc.2.20.23994594.PC	HFE	-0.325565693248759	-10.3079674173898	2.43429283790197e-16	2.8950906324824e-12	G	A
MNEc.2.12.71522.PC	TCP11L1	2.02270374528872	10.3053839980087	2.462551022438e-16	2.91441817450358e-12	A	G
MNEc.2.12.103158.PC	TCP11L1	2.02270374528872	10.3053839980087	2.462551022438e-16	2.91441817450358e-12	G	A
MNEc.2.24.21017879.PC	LOC102150711	0.611754279523335	10.3053315659907	2.46312793417942e-16	2.91441817450358e-12	C	T
MNEc.2.24.21024001.PC	LOC102150711	0.611754279523335	10.3053315659907	2.46312793417942e-16	2.91441817450358e-12	C	G
MNEc.2.24.21031373.PC	LOC102150711	0.611754279523335	10.3053315659907	2.46312793417942e-16	2.91441817450358e-12	T	C
MNEc.2.X.42220951.PC	LOC102150609	-0.342244072478025	-10.30399224659	2.47791058947772e-16	2.91441817450358e-12	A	C
MNEc.2.X.42941797.PC	LOC102150609	-0.342244072478025	-10.30399224659	2.47791058947772e-16	2.91441817450358e-12	A	G
MNEc.2.X.42956440.PC	LOC102150609	-0.342244072478025	-10.30399224659	2.47791058947772e-16	2.91441817450358e-12	T	C
MNEc.2.X.43034362.PC	LOC102150609	-0.342244072478025	-10.30399224659	2.47791058947772e-16	2.91441817450358e-12	C	A
MNEc.2.X.43096605.PC	LOC102150609	-0.342244072478025	-10.30399224659	2.47791058947772e-16	2.91441817450358e-12	T	C
MNEc.2.X.43157729.PC	LOC102150609	-0.342244072478025	-10.30399224659	2.47791058947772e-16	2.91441817450358e-12	A	T
MNEc.2.X.42476370.PC	LOC102150609	-0.437306311563202	-10.3022533817594	2.49723610720151e-16	2.93420208047958e-12	C	A
MNEc.2.24.20815289.PC	LOC102150711	0.660532875451916	10.3007704340999	2.51383684148128e-16	2.94484648575377e-12	G	A
MNEc.2.24.20829949.PC	LOC102150711	0.660532875451916	10.3007704340999	2.51383684148128e-16	2.94484648575377e-12	C	T
MNEc.2.24.20841319.PC	LOC102150711	0.660532875451916	10.3007704340999	2.51383684148128e-16	2.94484648575377e-12	A	C
MNEc.2.4.89902579.PC	LOC106783107	-1.13039071290117	-10.2961218056621	2.56659659089415e-16	3.00364850422202e-12	A	C
MNEc.2.7.45081661.PC	CCDC130	0.223209946914284	10.2940983901559	2.58990713201526e-16	3.01886507496937e-12	T	C
MNEc.2.7.45101899.PC	CCDC130	0.223209946914284	10.2940983901559	2.58990713201526e-16	3.01886507496937e-12	C	T
MNEc.2.7.45102119.PC	CCDC130	0.223209946914284	10.2940983901559	2.58990713201526e-16	3.01886507496937e-12	T	C
MNEc.2.7.45114864.PC	CCDC130	0.223209946914284	10.2940983901559	2.58990713201526e-16	3.01886507496937e-12	T	C
MNEc.2.25.38309583.PC	LOC100147680	0.471272341192686	10.2902079109059	2.63532558332594e-16	3.06875255236832e-12	G	A
MNEc.2.9.82977765.BIEC2-1107195	LOC102148229	0.313052107723939	10.2890868058328	2.64856137884095e-16	3.08110248777953e-12	T	C
MNEc.2.15.60336071.PC	NDUFAF7	-0.280112475751191	-10.2854604024558	2.69183336129196e-16	3.11905181114644e-12	G	T
MNEc.2.15.60363133.PC	NDUFAF7	-0.280112475751191	-10.2854604024558	2.69183336129196e-16	3.11905181114644e-12	G	A
MNEc.2.15.60375512.PC	NDUFAF7	-0.280112475751191	-10.2854604024558	2.69183336129196e-16	3.11905181114644e-12	G	A
MNEc.2.15.60318833.PC	NDUFAF7	0.28011247575119	10.2854604024558	2.69183336129206e-16	3.11905181114644e-12	G	A
MNEc.2.20.29303326.PC	LOC100051657	0.710205882409625	10.2758978009275	2.80937131398978e-16	3.252027462147e-12	T	C
MNEc.2.1.70765611.PC	LOC102150917	0.560985440351457	10.2755321854501	2.81396606167379e-16	3.25413063315051e-12	T	C
MNEc.2.13.39892495.PC	LOC106781568	-0.811680799596058	-10.2696811924663	2.88853077424305e-16	3.3370646245442e-12	T	C
MNEc.2.28.37498278.PC	XPNPEP3	0.241077345558799	10.2679303282686	2.9112267306023e-16	3.35997124982763e-12	A	G
MNEc.2.20.31191940.PC	DDX39B	-0.35102537542504	-10.263506739345	2.96936880736721e-16	3.41027611695831e-12	G	C
MNEc.2.20.31214113.PC	DDX39B	-0.35102537542504	-10.263506739345	2.96936880736721e-16	3.41027611695831e-12	C	G
MNEc.2.20.31237987.PC	DDX39B	-0.35102537542504	-10.263506739345	2.96936880736721e-16	3.41027611695831e-12	A	G
MNEc.2.20.31242615.PC	DDX39B	-0.35102537542504	-10.263506739345	2.96936880736721e-16	3.41027611695831e-12	A	G
MNEc.2.20.31269671.PC	DDX39B	-0.35102537542504	-10.263506739345	2.96936880736721e-16	3.41027611695831e-12	T	C
MNEc.2.24.21177510.PC	LOC100057829	0.763292856728206	10.2592238832389	3.02677107437975e-16	3.4660076307531e-12	A	C
MNEc.2.24.21192707.PC	LOC100057829	0.763292856728206	10.2592238832389	3.02677107437975e-16	3.4660076307531e-12	G	A
MNEc.2.24.21196018.PC	LOC100057829	0.763292856728206	10.2592238832389	3.02677107437975e-16	3.4660076307531e-12	T	C
MNEc.2.4.40483634.PC	SDHAF3	-0.308070820033797	-10.2547454354586	3.08798607541805e-16	3.52576649042909e-12	G	A
MNEc.2.4.40498578.PC	SDHAF3	-0.308070820033797	-10.2547454354586	3.08798607541805e-16	3.52576649042909e-12	T	C
MNEc.2.4.40555168.PC	SDHAF3	-0.308070820033797	-10.2547454354586	3.08798607541805e-16	3.52576649042909e-12	A	G
MNEc.2.X.3881098.PC	PUDP	-0.283127329690093	-10.2542245999121	3.09518543112775e-16	3.5305454135377e-12	C	A
MNEc.2.20.30497135.PC	LOC100054254	0.405928070929747	10.2536269429811	3.10346741867738e-16	3.53654874961087e-12	G	T
MNEc.2.25.909854.BIEC2-653423	SPAG8	0.310800809832987	10.2477662153508	3.18586948173421e-16	3.58511279071864e-12	T	C
MNEc.2.25.941034.PC	SPAG8	0.310800809832987	10.2477662153508	3.18586948173421e-16	3.58511279071864e-12	C	G
MNEc.2.25.954910.BIEC2-653439	SPAG8	0.310800809832987	10.2477662153508	3.18586948173421e-16	3.58511279071864e-12	T	C
MNEc.2.25.973846.PC	SPAG8	0.310800809832987	10.2477662153508	3.18586948173421e-16	3.58511279071864e-12	A	G
MNEc.2.25.983084.PC	SPAG8	0.310800809832987	10.2477662153508	3.18586948173421e-16	3.58511279071864e-12	A	G
MNEc.2.25.1034559.PC	SPAG8	0.310800809832987	10.2477662153508	3.18586948173421e-16	3.58511279071864e-12	A	G
MNEc.2.25.913221.PC	SPAG8	-0.310800809832986	-10.2477662153508	3.1858694817343e-16	3.58511279071864e-12	C	A
MNEc.2.25.927862.PC	SPAG8	-0.310800809832986	-10.2477662153508	3.1858694817343e-16	3.58511279071864e-12	A	G
MNEc.2.25.939834.PC	SPAG8	-0.310800809832986	-10.2477662153508	3.1858694817343e-16	3.58511279071864e-12	C	T
MNEc.2.25.952939.PC	SPAG8	-0.310800809832986	-10.2477662153508	3.1858694817343e-16	3.58511279071864e-12	C	T
MNEc.2.25.974239.PC	SPAG8	-0.310800809832986	-10.2477662153508	3.1858694817343e-16	3.58511279071864e-12	G	T
MNEc.2.25.978887.PC	SPAG8	-0.310800809832986	-10.2477662153508	3.1858694817343e-16	3.58511279071864e-12	G	A
MNEc.2.25.1038386.TBIEC2-686518	SPAG8	-0.310800809832986	-10.2477662153508	3.1858694817343e-16	3.58511279071864e-12	C	T
MNEc.2.16.1159555.PC	LOC106781775	0.563464886642873	10.246815009565	3.19944902103157e-16	3.59693880325109e-12	C	A
MNEc.2.7.44872964.PC	CCDC130	0.237221294453254	10.2446037293851	3.231242407884e-16	3.62584521847195e-12	A	G
MNEc.2.20.31184685.PC	DDX39B	-0.371783206337367	-10.2445961877818	3.23135138030898e-16	3.62584521847195e-12	G	A
MNEc.2.4.40371879.PC	SDHAF3	-0.267156054858982	-10.2440385387439	3.23941935724729e-16	3.63141978871022e-12	G	A
MNEc.2.30.10216401.PC	LOC100053461	0.316569428629725	10.2345103860655	3.3804365387647e-16	3.78241614587134e-12	G	A
MNEc.2.1.123856104.PC	SPESP1	-0.23542787041023	-10.2331690701465	3.40077662153528e-16	3.78241614587134e-12	C	T
MNEc.2.20.32625087.PC	LOC100146181	0.777595165717845	10.2327938172129	3.40648901035236e-16	3.78241614587134e-12	A	G
MNEc.2.20.29532884.PC	LOC100051657	0.783555476813234	10.2323759156863	3.41286196010278e-16	3.78241614587134e-12	T	A
MNEc.2.20.29543827.PC	LOC100051657	0.783555476813234	10.2323759156863	3.41286196010278e-16	3.78241614587134e-12	T	C
MNEc.2.20.29554226.PC	LOC100051657	0.783555476813234	10.2323759156863	3.41286196010278e-16	3.78241614587134e-12	A	G
MNEc.2.20.29556296.PC	LOC100051657	0.783555476813234	10.2323759156863	3.41286196010278e-16	3.78241614587134e-12	T	C
MNEc.2.20.29558670.PC	LOC100051657	0.783555476813234	10.2323759156863	3.41286196010278e-16	3.78241614587134e-12	T	C
MNEc.2.20.29571626.PC	LOC100051657	0.783555476813234	10.2323759156863	3.41286196010278e-16	3.78241614587134e-12	T	C
MNEc.2.20.29571781.PC	LOC100051657	0.783555476813234	10.2323759156863	3.41286196010278e-16	3.78241614587134e-12	T	C
MNEc.2.20.29583788.PC	LOC100051657	0.783555476813234	10.2323759156863	3.41286196010278e-16	3.78241614587134e-12	A	G
MNEc.2.20.29586949.PC	LOC100051657	0.783555476813234	10.2323759156863	3.41286196010278e-16	3.78241614587134e-12	A	G
MNEc.2.1.6789314.BIEC2-2490	ADAM12	0.690254551129813	10.225009653607	3.52718102737252e-16	3.90541918497408e-12	G	A
MNEc.2.11.5609379.PC	CYGB	-0.366326586143467	-10.2223382659656	3.56958171052462e-16	3.94844152630535e-12	C	A
MNEc.2.25.867185.PC	SPAG8	0.302992141117195	10.2221381958131	3.57277776368827e-16	3.94844152630535e-12	T	C
MNEc.2.20.29191594.PC	LOC100056231	1.65109546979103	10.2204096518534	3.60051050078733e-16	3.97533993275096e-12	T	C
MNEc.2.13.38844416.PC	HCFC1R1	0.797763673860204	10.2194599213318	3.61583979281928e-16	3.98475375626823e-12	C	T
MNEc.2.13.38882311.PC	HCFC1R1	0.797763673860204	10.2194599213318	3.61583979281928e-16	3.98475375626823e-12	A	G
MNEc.2.11.37677640.PC	LOC100071627	0.312537183031954	10.2181754007796	3.63667704734454e-16	4.00395032596738e-12	T	C
MNEc.2.28.20909755.PC	LTA4H	-0.305860016230458	-10.2166204125909	3.66206304275901e-16	4.02433554929546e-12	A	G
MNEc.2.28.20909994.PC	LTA4H	-0.305860016230458	-10.2166204125909	3.66206304275901e-16	4.02433554929546e-12	C	T
MNEc.2.4.95920776.PC	EPHB6	0.529926801594242	10.2125606901901	3.72918132354815e-16	4.09425279705621e-12	A	G
MNEc.2.1.49688405.PC	RHOBTB1	-0.691323291024899	-10.2114059308494	3.74849712699516e-16	4.11160611147416e-12	T	G
MNEc.2.1.6783387.PC	ADAM12	-0.674864708236855	-10.206118196295	3.83823590494181e-16	4.20609939962583e-12	A	G
MNEc.2.1.62667168.PC	COMTD1	0.296485291587119	10.2012483640812	3.92278793249318e-16	4.25058474667233e-12	T	C
MNEc.2.24.32357443.PC	TTC8	-0.253903550041183	-10.1998295638135	3.94777144589982e-16	4.25058474667233e-12	G	A
MNEc.2.24.32550581.PC	TTC8	-0.253903550041183	-10.1998295638135	3.94777144589982e-16	4.25058474667233e-12	T	C
MNEc.2.24.32606504.PC	TTC8	-0.253903550041183	-10.1998295638135	3.94777144589982e-16	4.25058474667233e-12	A	C
MNEc.2.24.32676045.PC	TTC8	-0.253903550041183	-10.1998295638135	3.94777144589982e-16	4.25058474667233e-12	C	T
MNEc.2.24.32404334.PC	TTC8	0.253903550041183	10.1998295638135	3.94777144589988e-16	4.25058474667233e-12	T	C
MNEc.2.24.32444546.PC	TTC8	0.253903550041183	10.1998295638135	3.94777144589988e-16	4.25058474667233e-12	C	T
MNEc.2.24.32470903.PC	TTC8	0.253903550041183	10.1998295638135	3.94777144589988e-16	4.25058474667233e-12	C	A
MNEc.2.24.32473299.PC	TTC8	0.253903550041183	10.1998295638135	3.94777144589988e-16	4.25058474667233e-12	G	A
MNEc.2.24.32479802.PC	TTC8	0.253903550041183	10.1998295638135	3.94777144589988e-16	4.25058474667233e-12	G	A
MNEc.2.24.32488690.UKUL3793	TTC8	0.253903550041183	10.1998295638135	3.94777144589988e-16	4.25058474667233e-12	C	A
MNEc.2.24.32495668.PC	TTC8	0.253903550041183	10.1998295638135	3.94777144589988e-16	4.25058474667233e-12	T	C
MNEc.2.24.32501839.PC	TTC8	0.253903550041183	10.1998295638135	3.94777144589988e-16	4.25058474667233e-12	A	G
MNEc.2.24.32509597.PC	TTC8	0.253903550041183	10.1998295638135	3.94777144589988e-16	4.25058474667233e-12	T	C
MNEc.2.24.32610215.PC	TTC8	0.253903550041183	10.1998295638135	3.94777144589988e-16	4.25058474667233e-12	A	G
MNEc.2.24.32640519.PC	TTC8	0.253903550041183	10.1998295638135	3.94777144589988e-16	4.25058474667233e-12	A	G
MNEc.2.24.32663559.PC	TTC8	0.253903550041183	10.1998295638135	3.94777144589988e-16	4.25058474667233e-12	G	A
MNEc.2.24.32666590.PC	TTC8	0.253903550041183	10.1998295638135	3.94777144589988e-16	4.25058474667233e-12	T	C
MNEc.2.24.32668317.PC	TTC8	0.253903550041183	10.1998295638135	3.94777144589988e-16	4.25058474667233e-12	G	A
MNEc.2.4.89369981.PC	LOC106783107	-1.1023430509159	-10.1985696522827	3.97009089286289e-16	4.27069093653775e-12	G	A
MNEc.2.15.60409110.PC	NDUFAF7	-0.271263351029757	-10.1974190096171	3.99058522026822e-16	4.28879872490898e-12	G	A
MNEc.2.5.79166959.UKUL1341	SPATA1	0.527182916664171	10.1953160255128	4.02831655387001e-16	4.30172394328362e-12	G	A
MNEc.2.5.79181703.PC	SPATA1	0.527182916664171	10.1953160255128	4.02831655387001e-16	4.30172394328362e-12	T	C
MNEc.2.5.79199913.PC	SPATA1	0.527182916664171	10.1953160255128	4.02831655387001e-16	4.30172394328362e-12	C	T
MNEc.2.5.79251778.PC	SPATA1	0.527182916664171	10.1953160255128	4.02831655387001e-16	4.30172394328362e-12	T	C
MNEc.2.5.79329152.PC	SPATA1	0.527182916664171	10.1953160255128	4.02831655387001e-16	4.30172394328362e-12	G	A
MNEc.2.5.79378766.PC	SPATA1	0.527182916664171	10.1953160255128	4.02831655387001e-16	4.30172394328362e-12	G	A
MNEc.2.5.79393532.PC	SPATA1	0.527182916664171	10.1953160255128	4.02831655387001e-16	4.30172394328362e-12	G	A
MNEc.2.23.5848143.PC	LOC106782482	-0.817781882018656	-10.193681756409	4.0578852708909e-16	4.3293529910956e-12	C	T
MNEc.2.18.77012769.PC	TMEM237	0.359824092585214	10.1839966121286	4.23764151283372e-16	4.51291446786589e-12	T	G
MNEc.2.18.77020150.PC	TMEM237	0.359824092585214	10.1839966121286	4.23764151283372e-16	4.51291446786589e-12	C	T
MNEc.2.X.3409842.PC	PUDP	-0.409226463083759	-10.1757459941254	4.3970614737192e-16	4.67843706538563e-12	C	A
MNEc.2.25.2620463.BIEC2-654104	FBXO10	0.423476826456139	10.1670315403331	4.57198265254327e-16	4.85133286325798e-12	A	C
MNEc.2.25.2620760.BIEC2-654107	FBXO10	0.423476826456139	10.1670315403331	4.57198265254327e-16	4.85133286325798e-12	G	A
MNEc.2.25.2621104.PC	FBXO10	0.423476826456139	10.1670315403331	4.57198265254327e-16	4.85133286325798e-12	G	T
MNEc.2.28.21012148.PC	LTA4H	-0.306420477231387	-10.1667081680117	4.57860620644836e-16	4.85396441241117e-12	G	T
MNEc.2.25.341066.PC	CA9	-0.313708256093845	-10.1661840288703	4.58936246942258e-16	4.86096849247846e-12	C	T
MNEc.2.1.49717466.PC	RHOBTB1	-0.711918022577039	-10.1643817966941	4.62654127513866e-16	4.89592090949722e-12	T	G
MNEc.2.20.29481681.PC	LOC102150905	-0.862090830217119	-10.1606596115669	4.70428661330784e-16	4.96473838212962e-12	A	C
MNEc.2.20.29496945.PC	LOC102150905	-0.862090830217119	-10.1606596115669	4.70428661330784e-16	4.96473838212962e-12	T	C
MNEc.2.20.29501402.PC	LOC102150905	-0.862090830217119	-10.1606596115669	4.70428661330784e-16	4.96473838212962e-12	G	A
MNEc.2.28.20952664.PC	LTA4H	-0.287876855972161	-10.1586644720668	4.74649727713349e-16	5.00477722154337e-12	T	C
MNEc.2.25.709867.PC	SPAG8	0.310943076936429	10.1576024024764	4.76912196735756e-16	5.01059309180149e-12	T	C
MNEc.2.25.761071.TBIEC2-686461	SPAG8	0.310943076936429	10.1576024024764	4.76912196735756e-16	5.01059309180149e-12	T	C
MNEc.2.25.778573.PC	SPAG8	0.310943076936429	10.1576024024764	4.76912196735756e-16	5.01059309180149e-12	G	A
MNEc.2.25.847127.PC	SPAG8	0.310943076936429	10.1576024024764	4.76912196735756e-16	5.01059309180149e-12	A	G
MNEc.2.13.39128969.PC	HCFC1R1	0.667676351508637	10.1485737772156	4.96587567104084e-16	5.21263385988493e-12	T	C
MNEc.2.18.81804362.PC	CPO	0.390146674268063	10.1474560590198	4.99079298998682e-16	5.23409928648676e-12	C	A
MNEc.2.7.44870191.PC	CCDC130	0.231299332301372	10.1398191528462	5.16443204111068e-16	5.41135887323444e-12	A	G
MNEc.2.4.89165064.PC	LOC106783107	-1.13903367248039	-10.1338101824417	5.3053071393743e-16	5.539151554746e-12	T	C
MNEc.2.4.89181132.PC	LOC106783107	-1.13903367248039	-10.1338101824417	5.3053071393743e-16	5.539151554746e-12	T	C
MNEc.2.4.89288310.BIEC2-873249	LOC106783107	-1.13903367248039	-10.1338101824417	5.3053071393743e-16	5.539151554746e-12	A	C
MNEc.2.4.89417900.PC	LOC106783107	-1.13903367248039	-10.1338101824417	5.3053071393743e-16	5.539151554746e-12	A	C
MNEc.2.5.13457623.PC	LOC100062369	-0.324989976629862	-10.1323174361706	5.34089702500701e-16	5.57134460404264e-12	G	T
MNEc.2.1.6884908.PC	ADAM12	-0.66862084015241	-10.131717649226	5.35526443557911e-16	5.5813618895506e-12	T	C
MNEc.2.15.60523875.TBIEC2-327376	NDUFAF7	0.268143441626687	10.1299926912579	5.39680086291958e-16	5.61019978070685e-12	G	A
MNEc.2.7.45718295.PC	CCDC130	0.236724869602383	10.1299719865319	5.39730138382333e-16	5.61019978070685e-12	G	A
MNEc.2.7.45747012.PC	CCDC130	0.236724869602383	10.1299719865319	5.39730138382333e-16	5.61019978070685e-12	C	T
MNEc.2.24.32485239.PC	TTC8	0.263449862545604	10.125739340418	5.50060635557049e-16	5.71251087606755e-12	A	G
MNEc.2.13.41206652.PC	HN1L	-0.424756505577825	-10.1216211303873	5.60302183411036e-16	5.81371778775516e-12	A	G
MNEc.2.11.41834915.PC	LOC100072001	0.784257131811724	10.1212720228258	5.61179122169301e-16	5.8176640039197e-12	G	A
MNEc.2.1.49342062.PC	RHOBTB1	-0.724235593265009	-10.117671634846	5.70303807847828e-16	5.90703085934568e-12	T	G
MNEc.2.11.22082034.PC	KRT23	-0.720947303225182	-10.1157350704596	5.75273165535896e-16	5.95323823856481e-12	C	T
MNEc.2.20.31282959.PC	DDX39B	-0.344361708796095	-10.1151775771488	5.76711767119764e-16	5.96285812427279e-12	C	T
MNEc.2.13.39962386.PC	FLYWCH1	0.5869909740904	10.1148265904121	5.77619332781877e-16	5.96697528855433e-12	C	T
MNEc.2.29.21247199.PC	LOC102150731	0.696498103351283	10.1129586514086	5.82473521398636e-16	6.01181903755671e-12	C	A
MNEc.2.13.39440425.PC	FLYWCH1	0.550029411405473	10.1103506789618	5.89319351954537e-16	6.06644149834769e-12	C	T
MNEc.2.13.39504557.PC	FLYWCH1	0.550029411405473	10.1103506789618	5.89319351954537e-16	6.06644149834769e-12	T	C
MNEc.2.13.39529862.PC	FLYWCH1	0.550029411405473	10.1103506789618	5.89319351954537e-16	6.06644149834769e-12	A	G
MNEc.2.14.69283731.PC	FAM174A	0.269765468363737	10.1092503667808	5.92231785121959e-16	6.09106959277319e-12	A	G
MNEc.2.1.50385166.PC	RHOBTB1	-0.689609487906088	-10.1061564643592	6.00498691036477e-16	6.17067661454621e-12	T	C
MNEc.2.24.20919707.PC	LOC100057829	0.882381325812048	10.1041693592825	6.05869182288992e-16	6.2204068567172e-12	T	G
MNEc.2.1.49644583.PC	RHOBTB1	-0.648252058662215	-10.0990601603057	6.19899906207136e-16	6.35888601257347e-12	T	C
MNEc.2.11.41690743.PC	LOC100072001	0.606850795184108	10.0950235528854	6.3121522728797e-16	6.46929283430539e-12	C	T
MNEc.2.25.31951113.BIEC2-669644	TBC1D13	0.283865563840047	10.0908346707975	6.4317651153676e-16	6.58612129374689e-12	A	C
MNEc.2.28.37334968.BIEC2-741441	XPNPEP3	0.240638130300372	10.0878467790513	6.51847066567901e-16	6.66325864032804e-12	A	G
MNEc.2.28.37335778.PC	XPNPEP3	0.240638130300372	10.0878467790513	6.51847066567901e-16	6.66325864032804e-12	T	G
MNEc.2.13.38777535.PC	HCFC1R1	0.793171877882742	10.0853555764267	6.59165845869982e-16	6.73219755934643e-12	T	G
MNEc.2.12.23770855.PC	LOC100053834	1.73854818300591	10.0832971003453	6.65275492847876e-16	6.78867801347177e-12	C	A
MNEc.2.4.89393394.PC	LOC106783107	1.15923310089859	10.0827230951281	6.66989270962553e-16	6.80024238221506e-12	C	T
MNEc.2.11.5682476.PC	CYGB	-0.357547597389063	-10.0818845016339	6.69500980468571e-16	6.81991481847575e-12	A	C
MNEc.2.25.38351009.PC	LOC100147680	0.466863464890958	10.0754681008872	6.89035692516806e-16	7.0128083255752e-12	C	T
MNEc.2.20.29314624.PC	LOC102150505	-1.28063906074879	-10.0752557364965	6.89691919102265e-16	7.01339390731556e-12	A	C
MNEc.2.20.29511635.PC	LOC102150905	-0.830330584716594	-10.0724526361067	6.98412747253178e-16	7.09591530782478e-12	G	A
MNEc.2.5.38508771.PC	LOC100629394	-0.606968072386813	-10.0698912368668	7.06478288647854e-16	7.17164170693365e-12	T	C
MNEc.2.16.73095747.PC	ESYT3	0.44530330032352	10.0675513736651	7.13927869279025e-16	7.23472578471878e-12	G	A
MNEc.2.16.73093552.PC	ESYT3	-0.44530330032352	-10.0675513736651	7.1392786927904e-16	7.23472578471878e-12	T	C
MNEc.2.25.38794359.BIEC2-674330	LOC100147680	0.546984467907383	10.0653672982861	7.20952539478878e-16	7.29959710492632e-12	C	T
MNEc.2.X.54859954.PC	LOC102150010	-3.72073802812607	-10.0640421599818	7.25248348135817e-16	7.33675070069611e-12	C	T
MNEc.2.12.25488448.PC	LOC102148471	1.13071481926908	10.0554848409407	7.53614315325076e-16	7.61481298029108e-12	A	G
MNEc.2.30.10053764.PC	LOC100053461	0.337707989032539	10.0553602980588	7.54035264792324e-16	7.61481298029108e-12	T	C
MNEc.2.25.3617039.PC	LOC102149862	-0.401438259885254	-10.0546160545617	7.56555695214592e-16	7.63368541155935e-12	C	A
MNEc.2.7.45614271.PC	CCDC130	0.231690994570968	10.0517518027711	7.6633476596005e-16	7.64022652446174e-12	T	C
MNEc.2.7.45635941.PC	CCDC130	0.231690994570968	10.0517518027711	7.6633476596005e-16	7.64022652446174e-12	G	A
MNEc.2.7.45638670.PC	CCDC130	0.231690994570968	10.0517518027711	7.6633476596005e-16	7.64022652446174e-12	T	C
MNEc.2.7.45642831.PC	CCDC130	0.231690994570968	10.0517518027711	7.6633476596005e-16	7.64022652446174e-12	T	C
MNEc.2.7.45666033.PC	CCDC130	0.231690994570968	10.0517518027711	7.6633476596005e-16	7.64022652446174e-12	T	C
MNEc.2.7.45673704.PC	CCDC130	0.231690994570968	10.0517518027711	7.6633476596005e-16	7.64022652446174e-12	T	C
MNEc.2.7.45759466.PC	CCDC130	0.231690994570968	10.0517518027711	7.6633476596005e-16	7.64022652446174e-12	C	A
MNEc.2.7.45773542.PC	CCDC130	0.231690994570968	10.0517518027711	7.6633476596005e-16	7.64022652446174e-12	C	G
MNEc.2.7.45783846.PC	CCDC130	0.231690994570968	10.0517518027711	7.6633476596005e-16	7.64022652446174e-12	A	G
MNEc.2.7.45796282.PC	CCDC130	0.231690994570968	10.0517518027711	7.6633476596005e-16	7.64022652446174e-12	A	G
MNEc.2.7.45804237.PC	CCDC130	0.231690994570968	10.0517518027711	7.6633476596005e-16	7.64022652446174e-12	C	T
MNEc.2.7.45925382.PC	CCDC130	0.231690994570968	10.0517518027711	7.6633476596005e-16	7.64022652446174e-12	C	T
MNEc.2.7.45925738.PC	CCDC130	0.231690994570968	10.0517518027711	7.6633476596005e-16	7.64022652446174e-12	T	C
MNEc.2.7.45939460.PC	CCDC130	0.231690994570968	10.0517518027711	7.6633476596005e-16	7.64022652446174e-12	T	C
MNEc.2.11.26337629.PC	RSAD1	-0.292252580218269	-10.0495434668249	7.73960894867152e-16	7.70314598726007e-12	G	C
MNEc.2.11.26378885.PC	RSAD1	-0.292252580218269	-10.0495434668249	7.73960894867152e-16	7.70314598726007e-12	G	A
MNEc.2.1.6801020.PC	ADAM12	0.648764115584969	10.0453388005551	7.8869210063242e-16	7.84310038944942e-12	T	G
MNEc.2.11.41847964.PC	LOC100072001	0.724797825924861	10.0410028130282	8.04178003602137e-16	7.9782493960512e-12	C	G
MNEc.2.25.2650318.PC	FBXO10	0.437417238266686	10.0409094865875	8.04514648796747e-16	7.9782493960512e-12	A	G
MNEc.2.11.26255587.PC	RSAD1	-0.294112552248905	-10.0403749487937	8.06445547443573e-16	7.9782493960512e-12	T	A
MNEc.2.11.26258966.PC	RSAD1	-0.294112552248905	-10.0403749487937	8.06445547443573e-16	7.9782493960512e-12	G	C
MNEc.2.11.26296344.PC	RSAD1	-0.294112552248905	-10.0403749487937	8.06445547443573e-16	7.9782493960512e-12	C	T
MNEc.2.11.26540635.PC	RSAD1	-0.294112552248905	-10.0403749487937	8.06445547443573e-16	7.9782493960512e-12	G	A
MNEc.2.25.886211.PC	SPAG8	-0.29995633961582	-10.0401939656924	8.07100361291779e-16	7.9782493960512e-12	G	A
MNEc.2.7.45736645.PC	CCDC130	0.23054223802586	10.040019817498	8.0773094924241e-16	7.9782493960512e-12	C	G
MNEc.2.8.72243194.PC	C8H18orf54	0.378756761662476	10.0354661023618	8.24396436450756e-16	8.13600037929888e-12	G	A
MNEc.2.20.24230088.PC	LOC100068433	2.06989217225622	10.0346742339552	8.27329484324852e-16	8.15807389163991e-12	A	G
MNEc.2.15.8293491.PC	LOC106781720	0.267706562732926	10.0343110167201	8.28678325038739e-16	8.164501971324e-12	C	T
MNEc.2.X.42903383.PC	LOC102150609	-0.349432776443628	-10.030425279655	8.43247114913778e-16	8.30105852669418e-12	A	T
MNEc.2.1.145903715.PC	EPB42	0.592222892041837	10.026286232778	8.59048312487913e-16	8.44289794767933e-12	T	G
MNEc.2.24.32465583.PC	TTC8	0.246950029754632	10.0255267180542	8.61979914499859e-16	8.44289794767933e-12	C	T
MNEc.2.24.32478598.PC	TTC8	0.246950029754632	10.0255267180542	8.61979914499859e-16	8.44289794767933e-12	T	C
MNEc.2.24.32480640.PC	TTC8	0.246950029754632	10.0255267180542	8.61979914499859e-16	8.44289794767933e-12	G	A
MNEc.2.24.32463846.PC	TTC8	-0.246950029754632	-10.0255267180541	8.61979914499865e-16	8.44289794767933e-12	A	G
MNEc.2.24.32490957.PC	TTC8	-0.246950029754632	-10.0255267180541	8.61979914499865e-16	8.44289794767933e-12	T	C
MNEc.2.8.74928961.PC	FECH	0.181353455605565	10.019363599526	8.86142631788565e-16	8.67231518886893e-12	G	A
MNEc.2.11.41644441.PC	LOC100072001	0.678219376366515	10.0191761342359	8.86888146623723e-16	8.67236615287378e-12	T	C
MNEc.2.1.15062265.PC	SLC18A2	0.348894238099809	10.0156647155862	9.00969234768501e-16	8.77343994030599e-12	T	C
MNEc.2.1.15072995.PC	SLC18A2	0.348894238099809	10.0156647155862	9.00969234768501e-16	8.77343994030599e-12	T	G
MNEc.2.1.15128047.PC	SLC18A2	0.348894238099809	10.0156647155862	9.00969234768501e-16	8.77343994030599e-12	C	T
MNEc.2.1.15154357.PC	SLC18A2	0.348894238099809	10.0156647155862	9.00969234768501e-16	8.77343994030599e-12	T	C
MNEc.2.1.15173465.PC	SLC18A2	0.348894238099809	10.0156647155862	9.00969234768501e-16	8.77343994030599e-12	T	C
MNEc.2.11.26147131.PC	RSAD1	-0.314124804686992	-10.0121276898971	9.15379705139616e-16	8.90636246633188e-12	T	C
MNEc.2.16.69992484.PC	CEP63	0.45409777216322	10.0103339216253	9.22775948454856e-16	8.9634362058009e-12	T	C
MNEc.2.16.70044323.PC	CEP63	0.45409777216322	10.0103339216253	9.22775948454856e-16	8.9634362058009e-12	C	T
MNEc.2.1.162173155.PC	DHRS1	0.491484606988342	10.0073538029401	9.35196613035225e-16	9.07655886332658e-12	G	T
MNEc.2.18.76881292.PC	TMEM237	0.376734936526064	10.0044152288597	9.47608301818738e-16	9.18041096099372e-12	C	T
MNEc.2.18.76881382.PC	TMEM237	0.376734936526064	10.0044152288597	9.47608301818738e-16	9.18041096099372e-12	C	T
MNEc.2.13.39834334.PC	PKMYT1	0.328034200499575	10.0042648306174	9.48247966080675e-16	9.18041096099372e-12	C	T
MNEc.2.10.13447052.PC	LOC100630516	1.65709408124277	10.0028395279664	9.54331512215567e-16	9.22406209743676e-12	A	C
MNEc.2.10.13450586.PC	LOC100630516	1.65709408124277	10.0028395279664	9.54331512215567e-16	9.22406209743676e-12	C	T
MNEc.2.24.40713714.PC	LOC102149957	-0.75716874270861	-10.0009549120635	9.62435660026488e-16	9.28706729713973e-12	T	G
MNEc.2.24.40747616.PC	LOC102149957	-0.75716874270861	-10.0009549120635	9.62435660026488e-16	9.28706729713973e-12	A	G
MNEc.2.25.32675631.PC	TOR1B	0.345448972228716	9.99755402590489	9.77235066634899e-16	9.42211364001053e-12	G	A
MNEc.2.1.15208235.PC	SLC18A2	0.350942875193028	9.99711128903257	9.79178410437048e-16	9.43308673421621e-12	G	A
MNEc.2.16.74084656.PC	MRPS22	0.884260197480149	9.99572623640491	9.85283006954917e-16	9.4840970121945e-12	G	A
MNEc.2.11.41684537.PC	LOC100072001	0.59682261376161	9.99360903569022	9.94688381678477e-16	9.56676993998623e-12	G	A
MNEc.2.6.35239254.PC	CLEC4E	1.36557777743094	9.99294641849865	9.97650427691889e-16	9.57952854103901e-12	A	G
MNEc.2.6.35268025.PC	CLEC4E	1.36557777743094	9.99294641849865	9.97650427691889e-16	9.57952854103901e-12	A	G
MNEc.2.3.23030152.PC	LDHD	-0.461114903793125	-9.99192780695173	1.00222110835744e-15	9.59721613886663e-12	C	T
MNEc.2.3.23230150.PC	LDHD	-0.461114903793125	-9.99192780695173	1.00222110835744e-15	9.59721613886663e-12	C	T
MNEc.2.3.23246878.PC	LDHD	-0.461114903793125	-9.99192780695173	1.00222110835744e-15	9.59721613886663e-12	T	C
MNEc.2.6.1146369.PC	LANCL1	-0.228416941088189	-9.99180590467265	1.00276950943419e-15	9.59721613886663e-12	T	C
MNEc.2.23.8363717.PC	LOC102147951	0.520124044367827	9.9902032558802	1.01000738477743e-15	9.65859673415272e-12	G	A
MNEc.2.20.31199184.PC	DDX39B	-0.349929127582275	-9.98823839115903	1.01895263081917e-15	9.73619129070966e-12	C	T
MNEc.2.29.10055372.PC	LOC100065515	0.778422756408028	9.98383238732825	1.03930132039074e-15	9.92253157577999e-12	A	G
MNEc.2.23.6162666.PC	LOC106782482	-0.908804275499093	-9.98289720357602	1.04367253176539e-15	9.95615066231248e-12	C	A
MNEc.2.3.1537252.BIEC2-805188	LONP2	0.223165212255447	9.97894303552221	1.06235972323321e-15	1.00933211950057e-11	T	C
MNEc.2.3.1545815.PC	LONP2	0.223165212255447	9.97894303552221	1.06235972323321e-15	1.00933211950057e-11	C	T
MNEc.2.3.1576588.PC	LONP2	0.223165212255447	9.97894303552221	1.06235972323321e-15	1.00933211950057e-11	T	C
MNEc.2.3.1543996.PC	LONP2	-0.223165212255447	-9.97894303552221	1.06235972323322e-15	1.00933211950057e-11	C	T
MNEc.2.3.1547448.PC	LONP2	-0.223165212255447	-9.97894303552221	1.06235972323322e-15	1.00933211950057e-11	G	A
MNEc.2.10.64772182.PC	LOC100072672	1.17481379091949	9.9777968459627	1.06783902342346e-15	1.0094148390992e-11	G	A
MNEc.2.1.62557288.PC	COMTD1	0.296424856120029	9.97516209898746	1.0805419894785e-15	1.0094148390992e-11	C	T
MNEc.2.1.62558333.PC	COMTD1	0.296424856120029	9.97516209898746	1.0805419894785e-15	1.0094148390992e-11	G	A
MNEc.2.1.62559962.PC	COMTD1	0.296424856120029	9.97516209898746	1.0805419894785e-15	1.0094148390992e-11	T	C
MNEc.2.1.62581439.PC	COMTD1	0.296424856120029	9.97516209898746	1.0805419894785e-15	1.0094148390992e-11	A	C
MNEc.2.1.62599292.PC	COMTD1	0.296424856120029	9.97516209898746	1.0805419894785e-15	1.0094148390992e-11	T	C
MNEc.2.1.62661245.PC	COMTD1	0.296424856120029	9.97516209898746	1.0805419894785e-15	1.0094148390992e-11	T	G
MNEc.2.1.62718549.PC	COMTD1	0.296424856120029	9.97516209898746	1.0805419894785e-15	1.0094148390992e-11	C	T
MNEc.2.1.62780483.PC	COMTD1	0.296424856120029	9.97516209898746	1.0805419894785e-15	1.0094148390992e-11	A	C
MNEc.2.1.62543745.PC	COMTD1	-0.296424856120029	-9.97516209898745	1.08054198947855e-15	1.0094148390992e-11	C	A
MNEc.2.1.62659257.PC	COMTD1	-0.296424856120029	-9.97516209898745	1.08054198947855e-15	1.0094148390992e-11	T	G
MNEc.2.1.62695600.PC	COMTD1	-0.296424856120029	-9.97516209898745	1.08054198947855e-15	1.0094148390992e-11	G	A
MNEc.2.1.62697822.PC	COMTD1	-0.296424856120029	-9.97516209898745	1.08054198947855e-15	1.0094148390992e-11	G	A
MNEc.2.1.62700025.PC	COMTD1	-0.296424856120029	-9.97516209898745	1.08054198947855e-15	1.0094148390992e-11	T	C
MNEc.2.1.62714823.PC	COMTD1	-0.296424856120029	-9.97516209898745	1.08054198947855e-15	1.0094148390992e-11	T	C
MNEc.2.1.62785558.BIEC2-25760	COMTD1	-0.296424856120029	-9.97516209898745	1.08054198947855e-15	1.0094148390992e-11	A	C
MNEc.2.1.62786915.PC	COMTD1	-0.296424856120029	-9.97516209898745	1.08054198947855e-15	1.0094148390992e-11	T	G
MNEc.2.1.62796391.PC	COMTD1	-0.296424856120029	-9.97516209898745	1.08054198947855e-15	1.0094148390992e-11	A	G
MNEc.2.1.62799239.PC	COMTD1	-0.296424856120029	-9.97516209898745	1.08054198947855e-15	1.0094148390992e-11	A	G
MNEc.2.1.62802205.PC	COMTD1	-0.296424856120029	-9.97516209898745	1.08054198947855e-15	1.0094148390992e-11	T	C
MNEc.2.1.62805171.PC	COMTD1	-0.296424856120029	-9.97516209898745	1.08054198947855e-15	1.0094148390992e-11	A	G
MNEc.2.24.21029440.PC	LOC100057829	0.702393866315338	9.97432973451803	1.08458650308438e-15	1.01238579562714e-11	C	T
MNEc.2.20.29722186.PC	LOC102150905	-0.779329236189963	-9.97275734773678	1.09226830858088e-15	1.01874447627531e-11	G	A
MNEc.2.10.64941371.PC	LOC100072672	1.28411377270985	9.97099167075017	1.10095947819993e-15	1.02603371156623e-11	A	G
MNEc.2.23.5799299.PC	LOC106782482	-1.39543118892273	-9.96789320956684	1.11637896777195e-15	1.03488880993306e-11	A	C
MNEc.2.25.750946.PC	SPAG8	-0.30041214727059	-9.96726760927958	1.11951844808044e-15	1.03488880993306e-11	G	A
MNEc.2.25.767546.PC	SPAG8	-0.30041214727059	-9.96726760927958	1.11951844808044e-15	1.03488880993306e-11	T	C
MNEc.2.25.819514.PC	SPAG8	-0.30041214727059	-9.96726760927958	1.11951844808044e-15	1.03488880993306e-11	A	C
MNEc.2.25.830787.TBIEC2-686475	SPAG8	-0.30041214727059	-9.96726760927958	1.11951844808044e-15	1.03488880993306e-11	C	T
MNEc.2.25.831674.TBIEC2-686476	SPAG8	-0.30041214727059	-9.96726760927958	1.11951844808044e-15	1.03488880993306e-11	T	C
MNEc.2.25.777486.BIEC2-653400	SPAG8	0.30041214727059	9.96726760927958	1.11951844808046e-15	1.03488880993306e-11	G	T
MNEc.2.23.36755506.BIEC2-623933	CNTLN	-0.460946287062536	-9.9672579885171	1.11956679748264e-15	1.03488880993306e-11	A	G
MNEc.2.23.36755719.PC	CNTLN	-0.460946287062536	-9.9672579885171	1.11956679748264e-15	1.03488880993306e-11	C	T
MNEc.2.23.36762177.PC	CNTLN	-0.460946287062536	-9.9672579885171	1.11956679748264e-15	1.03488880993306e-11	T	C
MNEc.2.20.32623510.PC	LOC100146181	0.764038017620505	9.96703238672551	1.12070116586319e-15	1.03488880993306e-11	A	G
MNEc.2.21.57584504.PC	CEP72	0.555021997034125	9.96696061706153	1.12106227888504e-15	1.03488880993306e-11	C	G
MNEc.2.7.71987859.PC	LOC102150987	-0.343242304200549	-9.96606094756785	1.12559892733784e-15	1.03662608401309e-11	C	T
MNEc.2.7.71998016.PC	LOC102150987	-0.343242304200549	-9.96606094756785	1.12559892733784e-15	1.03662608401309e-11	C	T
MNEc.2.7.72007983.PC	LOC102150987	-0.343242304200549	-9.96606094756785	1.12559892733784e-15	1.03662608401309e-11	C	A
MNEc.2.4.28504615.TBIEC2-901985	PCLO	0.949002518999786	9.95855192164388	1.1641890388217e-15	1.07132360884052e-11	T	C
MNEc.2.25.3569568.PC	LOC100065605	-0.343058271145623	-9.9558214960326	1.17854772834592e-15	1.08368564462692e-11	T	G
MNEc.2.4.40283946.PC	SDHAF3	-0.264684753455677	-9.95148330713464	1.20172741925861e-15	1.09587871279987e-11	C	T
MNEc.2.10.12624242.PC	LOC100630516	1.653024592544	9.94780416181186	1.22174366159263e-15	1.09587871279987e-11	C	T
MNEc.2.10.12630166.BIEC2-100861	LOC100630516	1.653024592544	9.94780416181186	1.22174366159263e-15	1.09587871279987e-11	G	A
MNEc.2.10.12631175.PC	LOC100630516	1.653024592544	9.94780416181186	1.22174366159263e-15	1.09587871279987e-11	G	A
MNEc.2.10.12650619.PC	LOC100630516	1.653024592544	9.94780416181186	1.22174366159263e-15	1.09587871279987e-11	G	A
MNEc.2.10.12706709.PC	LOC100630516	1.653024592544	9.94780416181186	1.22174366159263e-15	1.09587871279987e-11	A	C
MNEc.2.10.12782666.PC	LOC100630516	1.653024592544	9.94780416181186	1.22174366159263e-15	1.09587871279987e-11	T	C
MNEc.2.10.12796128.PC	LOC100630516	1.653024592544	9.94780416181186	1.22174366159263e-15	1.09587871279987e-11	A	G
MNEc.2.10.12800098.PC	LOC100630516	1.653024592544	9.94780416181186	1.22174366159263e-15	1.09587871279987e-11	C	T
MNEc.2.10.12810634.PC	LOC100630516	1.653024592544	9.94780416181186	1.22174366159263e-15	1.09587871279987e-11	G	A
MNEc.2.10.12860992.PC	LOC100630516	1.653024592544	9.94780416181186	1.22174366159263e-15	1.09587871279987e-11	A	G
MNEc.2.10.12862376.PC	LOC100630516	1.653024592544	9.94780416181186	1.22174366159263e-15	1.09587871279987e-11	G	A
MNEc.2.10.12872481.PC	LOC100630516	1.653024592544	9.94780416181186	1.22174366159263e-15	1.09587871279987e-11	A	G
MNEc.2.10.12876664.PC	LOC100630516	1.653024592544	9.94780416181186	1.22174366159263e-15	1.09587871279987e-11	T	C
MNEc.2.10.12881432.PC	LOC100630516	1.653024592544	9.94780416181186	1.22174366159263e-15	1.09587871279987e-11	G	A
MNEc.2.10.12889707.PC	LOC100630516	1.653024592544	9.94780416181186	1.22174366159263e-15	1.09587871279987e-11	A	G
MNEc.2.10.13004730.BIEC2-101478	LOC100630516	1.653024592544	9.94780416181186	1.22174366159263e-15	1.09587871279987e-11	C	T
MNEc.2.10.13014631.PC	LOC100630516	1.653024592544	9.94780416181186	1.22174366159263e-15	1.09587871279987e-11	A	G
MNEc.2.10.13049734.PC	LOC100630516	1.653024592544	9.94780416181186	1.22174366159263e-15	1.09587871279987e-11	T	C
MNEc.2.10.13055623.PC	LOC100630516	1.653024592544	9.94780416181186	1.22174366159263e-15	1.09587871279987e-11	T	G
MNEc.2.10.13080867.PC	LOC100630516	1.653024592544	9.94780416181186	1.22174366159263e-15	1.09587871279987e-11	A	G
MNEc.2.10.13106221.PC	LOC100630516	1.653024592544	9.94780416181186	1.22174366159263e-15	1.09587871279987e-11	G	A
MNEc.2.10.13153046.PC	LOC100630516	1.653024592544	9.94780416181186	1.22174366159263e-15	1.09587871279987e-11	A	G
MNEc.2.10.13166982.PC	LOC100630516	1.653024592544	9.94780416181186	1.22174366159263e-15	1.09587871279987e-11	G	A
MNEc.2.10.13197762.PC	LOC100630516	1.653024592544	9.94780416181186	1.22174366159263e-15	1.09587871279987e-11	T	C
MNEc.2.10.13207171.PC	LOC100630516	1.653024592544	9.94780416181186	1.22174366159263e-15	1.09587871279987e-11	C	T
MNEc.2.10.13239362.PC	LOC100630516	1.653024592544	9.94780416181186	1.22174366159263e-15	1.09587871279987e-11	G	A
MNEc.2.10.13295939.PC	LOC100630516	1.653024592544	9.94780416181186	1.22174366159263e-15	1.09587871279987e-11	C	A
MNEc.2.10.13311422.BIEC2-107426	LOC100630516	1.653024592544	9.94780416181186	1.22174366159263e-15	1.09587871279987e-11	G	A
MNEc.2.10.13326839.PC	LOC100630516	1.653024592544	9.94780416181186	1.22174366159263e-15	1.09587871279987e-11	A	G
MNEc.2.10.13350551.PC	LOC100630516	1.653024592544	9.94780416181186	1.22174366159263e-15	1.09587871279987e-11	G	T
MNEc.2.10.13380473.PC	LOC100630516	1.653024592544	9.94780416181186	1.22174366159263e-15	1.09587871279987e-11	C	T
MNEc.2.16.73354087.PC	ESYT3	-0.440980094943588	-9.94467233400382	1.23904546259987e-15	1.10969868385733e-11	G	A
MNEc.2.16.73406251.PC	ESYT3	0.440980094943588	9.94467233400382	1.23904546259987e-15	1.10969868385733e-11	A	C
MNEc.2.13.39776967.PC	FLYWCH1	0.514817282604182	9.93861392276359	1.27321569295356e-15	1.13943068164044e-11	C	T
MNEc.2.14.69134750.PC	FAM174A	0.270606730006624	9.93712410630813	1.28176222465827e-15	1.14620354100064e-11	T	C
MNEc.2.23.8422985.PC	LOC102147951	-0.403721505181451	-9.93409674732115	1.29930671106319e-15	1.16100626489539e-11	G	A
MNEc.2.1.6637556.PC	ADAM12	0.650345448048371	9.93050543731467	1.32043202364669e-15	1.17898366175139e-11	T	G
MNEc.2.1.38926146.PC	LOC100630780	-0.381926117948584	-9.92850854728973	1.33232706009374e-15	1.18598864965763e-11	T	C
MNEc.2.1.38940782.BIEC2-17829	LOC100630780	-0.381926117948584	-9.92850854728973	1.33232706009374e-15	1.18598864965763e-11	C	T
MNEc.2.1.38933866.PC	LOC100630780	0.381926117948584	9.92850854728973	1.33232706009377e-15	1.18598864965763e-11	T	C
MNEc.2.1.38954277.PC	LOC100630780	0.381926117948584	9.92850854728973	1.33232706009377e-15	1.18598864965763e-11	G	A
MNEc.2.10.1377910.PC	PLEKHF1	0.439403907447275	9.92582541109436	1.34847927984125e-15	1.19763658826276e-11	A	G
MNEc.2.10.1380867.PC	PLEKHF1	-0.439403907447275	-9.92582541109435	1.34847927984132e-15	1.19763658826276e-11	G	A
MNEc.2.10.1390311.PC	PLEKHF1	-0.439403907447275	-9.92582541109435	1.34847927984132e-15	1.19763658826276e-11	C	T
MNEc.2.5.51989676.PC	TTF2	-0.398005553654176	-9.92463143672514	1.35572988007559e-15	1.20225314995531e-11	T	C
MNEc.2.5.52003577.PC	TTF2	-0.398005553654176	-9.92463143672514	1.35572988007559e-15	1.20225314995531e-11	A	C
MNEc.2.24.32488019.PC	TTC8	-0.254461675358595	-9.92251429847987	1.36868279256311e-15	1.2128216065762e-11	A	G
MNEc.2.10.23270010.PC	KIR-ILTA	1.46409755305868	9.91845432144625	1.3938704235023e-15	1.23420736022437e-11	C	A
MNEc.2.20.30501912.PC	LOC100054254	0.404896476682562	9.91497794607433	1.41580652667592e-15	1.25268390719524e-11	T	C
MNEc.2.24.21505596.BIEC2-639056	LOC102150687	-0.477527346560413	-9.9141111205913	1.42132994804313e-15	1.25662183558631e-11	C	T
MNEc.2.10.23298775.PC	KIR-ILTA	1.21351116846086	9.91376376324337	1.42354937220696e-15	1.25763490758957e-11	A	G
MNEc.2.1.145595877.PC	EPB42	0.611685046992782	9.90260629313723	1.49671854170283e-15	1.29230447142787e-11	T	G
MNEc.2.13.41899551.PC	C13H16orf13	-0.381862274805799	-9.9020742588872	1.50030025154353e-15	1.29230447142787e-11	A	G
MNEc.2.13.41921565.PC	C13H16orf13	-0.381862274805799	-9.9020742588872	1.50030025154353e-15	1.29230447142787e-11	C	T
MNEc.2.13.41928826.PC	C13H16orf13	-0.381862274805799	-9.9020742588872	1.50030025154353e-15	1.29230447142787e-11	C	A
MNEc.2.13.41952154.PC	C13H16orf13	-0.381862274805799	-9.9020742588872	1.50030025154353e-15	1.29230447142787e-11	G	T
MNEc.2.13.41972858.PC	C13H16orf13	-0.381862274805799	-9.9020742588872	1.50030025154353e-15	1.29230447142787e-11	G	A
MNEc.2.13.42032243.PC	C13H16orf13	-0.381862274805799	-9.9020742588872	1.50030025154353e-15	1.29230447142787e-11	G	A
MNEc.2.13.42065828.PC	C13H16orf13	-0.381862274805799	-9.9020742588872	1.50030025154353e-15	1.29230447142787e-11	C	A
MNEc.2.13.42078554.PC	C13H16orf13	-0.381862274805799	-9.9020742588872	1.50030025154353e-15	1.29230447142787e-11	C	T
MNEc.2.13.42103120.PC	C13H16orf13	-0.381862274805799	-9.9020742588872	1.50030025154353e-15	1.29230447142787e-11	G	A
MNEc.2.13.42124680.PC	C13H16orf13	-0.381862274805799	-9.9020742588872	1.50030025154353e-15	1.29230447142787e-11	C	T
MNEc.2.13.42137448.PC	C13H16orf13	-0.381862274805799	-9.9020742588872	1.50030025154353e-15	1.29230447142787e-11	G	A
MNEc.2.13.42151952.PC	C13H16orf13	-0.381862274805799	-9.9020742588872	1.50030025154353e-15	1.29230447142787e-11	T	C
MNEc.2.13.42154728.PC	C13H16orf13	-0.381862274805799	-9.9020742588872	1.50030025154353e-15	1.29230447142787e-11	C	T
MNEc.2.13.42174121.PC	C13H16orf13	-0.381862274805799	-9.9020742588872	1.50030025154353e-15	1.29230447142787e-11	G	A
MNEc.2.13.42179581.PC	C13H16orf13	-0.381862274805799	-9.9020742588872	1.50030025154353e-15	1.29230447142787e-11	T	C
MNEc.2.13.42217119.PC	C13H16orf13	-0.381862274805799	-9.9020742588872	1.50030025154353e-15	1.29230447142787e-11	C	T
MNEc.2.13.42227536.PC	C13H16orf13	-0.381862274805799	-9.9020742588872	1.50030025154353e-15	1.29230447142787e-11	G	T
MNEc.2.13.42346355.PC	C13H16orf13	-0.381862274805799	-9.9020742588872	1.50030025154353e-15	1.29230447142787e-11	G	A
MNEc.2.13.42394991.PC	C13H16orf13	-0.381862274805799	-9.9020742588872	1.50030025154353e-15	1.29230447142787e-11	A	G
MNEc.2.13.42400847.PC	C13H16orf13	-0.381862274805799	-9.9020742588872	1.50030025154353e-15	1.29230447142787e-11	G	C
MNEc.2.13.42402305.PC	C13H16orf13	-0.381862274805799	-9.9020742588872	1.50030025154353e-15	1.29230447142787e-11	A	G
MNEc.2.13.42415105.PC	C13H16orf13	-0.381862274805799	-9.9020742588872	1.50030025154353e-15	1.29230447142787e-11	A	G
MNEc.2.13.42426105.PC	C13H16orf13	-0.381862274805799	-9.9020742588872	1.50030025154353e-15	1.29230447142787e-11	T	G
MNEc.2.13.42428681.PC	C13H16orf13	-0.381862274805799	-9.9020742588872	1.50030025154353e-15	1.29230447142787e-11	G	A
MNEc.2.13.42438740.PC	C13H16orf13	-0.381862274805799	-9.9020742588872	1.50030025154353e-15	1.29230447142787e-11	G	A
MNEc.2.13.42459678.PC	C13H16orf13	-0.381862274805799	-9.9020742588872	1.50030025154353e-15	1.29230447142787e-11	G	T
MNEc.2.13.42460976.PC	C13H16orf13	-0.381862274805799	-9.9020742588872	1.50030025154353e-15	1.29230447142787e-11	C	T
MNEc.2.13.42478746.PC	C13H16orf13	-0.381862274805799	-9.9020742588872	1.50030025154353e-15	1.29230447142787e-11	C	G
MNEc.2.13.42504336.PC	C13H16orf13	-0.381862274805799	-9.9020742588872	1.50030025154353e-15	1.29230447142787e-11	C	G
MNEc.2.13.42532953.PC	C13H16orf13	-0.381862274805799	-9.9020742588872	1.50030025154353e-15	1.29230447142787e-11	G	A
MNEc.2.13.42535075.PC	C13H16orf13	-0.381862274805799	-9.9020742588872	1.50030025154353e-15	1.29230447142787e-11	C	A
MNEc.2.13.42544730.PC	C13H16orf13	-0.381862274805799	-9.9020742588872	1.50030025154353e-15	1.29230447142787e-11	G	A
MNEc.2.13.42563135.PC	C13H16orf13	-0.381862274805799	-9.9020742588872	1.50030025154353e-15	1.29230447142787e-11	T	C
MNEc.2.20.29188473.PC	LOC100056231	1.70323469998383	9.89774076458063	1.52979571871316e-15	1.31674260887991e-11	A	G
MNEc.2.10.64902483.PC	LOC100072672	1.2028141643896	9.89721814485094	1.53339193977204e-15	1.31886894380797e-11	T	G
MNEc.2.24.40577733.PC	LOC102149909	-0.457154640592253	-9.8961161303264	1.54100286609223e-15	1.3244426694041e-11	T	C
MNEc.2.7.77688688.BIEC2-1007522	RIC3	0.572426600632461	9.89538808394186	1.54605179483865e-15	1.32780788175772e-11	C	T
MNEc.2.25.38301598.BIEC2-674028	LOC100147680	0.46310930084773	9.89439962493302	1.55293321690689e-15	1.33274082514164e-11	G	A
MNEc.2.10.64808292.PC	LOC100072672	1.32137507113563	9.89417440648241	1.55450542652552e-15	1.33311346923859e-11	G	A
MNEc.2.20.30523455.PC	LOC100146287	0.499209952023735	9.89385516761263	1.55673671071889e-15	1.33405036414157e-11	C	A
MNEc.2.20.30562329.PC	LOC106782293	0.419556339268129	9.89300099952075	1.5627226265515e-15	1.33820108056624e-11	A	C
MNEc.2.24.32388433.PC	TTC8	-0.249452389173291	-9.88776163475055	1.59994781913089e-15	1.3690772187474e-11	A	C
MNEc.2.3.1518841.PC	LONP2	0.236648770132341	9.8853479713172	1.61739455478129e-15	1.38188659020708e-11	C	T
MNEc.2.28.20910326.PC	LTA4H	-0.287165866216918	-9.88520194726537	1.61845616230221e-15	1.38188659020708e-11	C	T
MNEc.2.28.20910591.PC	LTA4H	-0.287165866216918	-9.88520194726537	1.61845616230221e-15	1.38188659020708e-11	G	T
MNEc.2.11.49414139.PC	ZNF594	0.276659649655322	9.88457847711654	1.62299670986289e-15	1.38443768546687e-11	T	C
MNEc.2.4.89798093.PC	LOC106783107	-1.24026408514635	-9.88446731533407	1.62380760866806e-15	1.38443768546687e-11	T	C
MNEc.2.10.1435941.PC	PLEKHF1	0.429413624732697	9.88359954600256	1.63015175916958e-15	1.38883582983478e-11	A	C
MNEc.2.7.45268661.PC	CCDC130	0.227242140194162	9.88200171634712	1.64189837020599e-15	1.39782695572661e-11	C	A
MNEc.2.7.45247868.PC	CCDC130	0.227145651892128	9.87269110537258	1.71205425741621e-15	1.4564955329819e-11	G	A
MNEc.2.25.3583597.PC	LOC100065605	-0.335068212228419	-9.87032025097936	1.73039389721591e-15	1.46783375077746e-11	A	G
MNEc.2.25.3596358.PC	LOC100065605	-0.335068212228419	-9.87032025097936	1.73039389721591e-15	1.46783375077746e-11	C	T
MNEc.2.25.3599361.PC	LOC100065605	-0.335068212228419	-9.87032025097936	1.73039389721591e-15	1.46783375077746e-11	C	T
MNEc.2.25.3625187.PC	LOC100065605	-0.335068212228419	-9.87032025097936	1.73039389721591e-15	1.46783375077746e-11	G	T
MNEc.2.16.69968810.PC	CEP63	0.448080252744543	9.86472564385443	1.77445539171981e-15	1.49582711330661e-11	T	C
MNEc.2.20.29516871.PC	LOC102150938	-0.44358324965075	-9.86467175082396	1.77488526256232e-15	1.49582711330661e-11	T	C
MNEc.2.16.69289320.PC	CEP63	-0.388841037148163	-9.86421552677259	1.77852846088304e-15	1.49582711330661e-11	A	G
MNEc.2.7.45182804.PC	CCDC130	0.223609645048859	9.86323564196737	1.78637874280602e-15	1.49582711330661e-11	A	G
MNEc.2.7.45200890.PC	CCDC130	0.223609645048859	9.86323564196737	1.78637874280602e-15	1.49582711330661e-11	T	A
MNEc.2.7.45212044.PC	CCDC130	0.223609645048859	9.86323564196737	1.78637874280602e-15	1.49582711330661e-11	T	C
MNEc.2.7.45213832.PC	CCDC130	0.223609645048859	9.86323564196737	1.78637874280602e-15	1.49582711330661e-11	A	G
MNEc.2.7.45225538.PC	CCDC130	0.223609645048859	9.86323564196737	1.78637874280602e-15	1.49582711330661e-11	A	G
MNEc.2.7.45241304.PC	CCDC130	0.223609645048859	9.86323564196737	1.78637874280602e-15	1.49582711330661e-11	A	G
MNEc.2.7.45241962.PC	CCDC130	0.223609645048859	9.86323564196737	1.78637874280602e-15	1.49582711330661e-11	T	C
MNEc.2.7.45256618.PC	CCDC130	0.223609645048859	9.86323564196737	1.78637874280602e-15	1.49582711330661e-11	T	C
MNEc.2.7.45279500.PC	CCDC130	0.223609645048859	9.86323564196737	1.78637874280602e-15	1.49582711330661e-11	A	G
MNEc.2.7.45293465.PC	CCDC130	0.223609645048859	9.86323564196737	1.78637874280602e-15	1.49582711330661e-11	A	G
MNEc.2.7.45310965.PC	CCDC130	0.223609645048859	9.86323564196737	1.78637874280602e-15	1.49582711330661e-11	T	C
MNEc.2.7.45325486.PC	CCDC130	0.223609645048859	9.86323564196737	1.78637874280602e-15	1.49582711330661e-11	G	C
MNEc.2.7.45404176.PC	CCDC130	0.223609645048859	9.86323564196737	1.78637874280602e-15	1.49582711330661e-11	T	C
MNEc.2.7.45404353.PC	CCDC130	0.223609645048859	9.86323564196737	1.78637874280602e-15	1.49582711330661e-11	T	C
MNEc.2.7.45415612.PC	CCDC130	0.223609645048859	9.86323564196737	1.78637874280602e-15	1.49582711330661e-11	T	C
MNEc.2.24.1252967.PC	GNPNAT1	0.199050766275948	9.85968304409601	1.81513258885631e-15	1.51881854668958e-11	T	C
MNEc.2.25.36942376.PC	OLFM1	0.383773177022825	9.85848403698364	1.82494142394216e-15	1.52593616937189e-11	C	T
MNEc.2.20.29466156.BIEC2-554615	LOC100051657	0.829528959722508	9.85696489224061	1.83744560259626e-15	1.53529575937578e-11	C	T
MNEc.2.X.42451992.PC	LOC102150609	-0.346699168130714	-9.85584034206873	1.84675714568655e-15	1.53978128642315e-11	A	G
MNEc.2.X.42466145.PC	LOC102150609	-0.346699168130714	-9.85584034206873	1.84675714568655e-15	1.53978128642315e-11	T	C
MNEc.2.X.42503670.PC	LOC102150609	-0.346699168130714	-9.85584034206873	1.84675714568655e-15	1.53978128642315e-11	T	C
MNEc.2.4.89301983.PC	LOC106783107	-1.10498628905835	-9.85095382939792	1.8877712178803e-15	1.57285835225096e-11	A	G
MNEc.2.5.38498180.PC	LOC100629394	-0.600599994914368	-9.84822907814895	1.91103624988942e-15	1.59111071713617e-11	G	A
MNEc.2.1.143960652.PC	GATM	0.40313409566876	9.84408829143072	1.94694354078799e-15	1.61985550488597e-11	A	G
MNEc.2.11.26198171.PC	RSAD1	-0.3046166895405	-9.84242457219847	1.96156045333712e-15	1.63085848453370e-11	C	T
MNEc.2.X.42734667.PC	LOC102150609	-0.333784305572582	-9.83899981465133	1.99199656694882e-15	1.6487919593071e-11	T	G
MNEc.2.20.29532884.PC	RPP21	-0.38805805383682	-9.8384189887209	1.9972051764492e-15	1.6487919593071e-11	T	A
MNEc.2.20.29543827.PC	RPP21	-0.38805805383682	-9.8384189887209	1.9972051764492e-15	1.6487919593071e-11	T	C
MNEc.2.20.29554226.PC	RPP21	-0.38805805383682	-9.8384189887209	1.9972051764492e-15	1.6487919593071e-11	A	G
MNEc.2.20.29556296.PC	RPP21	-0.38805805383682	-9.8384189887209	1.9972051764492e-15	1.6487919593071e-11	T	C
MNEc.2.20.29558670.PC	RPP21	-0.38805805383682	-9.8384189887209	1.9972051764492e-15	1.6487919593071e-11	T	C
MNEc.2.20.29571626.PC	RPP21	-0.38805805383682	-9.8384189887209	1.9972051764492e-15	1.6487919593071e-11	T	C
MNEc.2.20.29571781.PC	RPP21	-0.38805805383682	-9.8384189887209	1.9972051764492e-15	1.6487919593071e-11	T	C
MNEc.2.20.29583788.PC	RPP21	-0.38805805383682	-9.8384189887209	1.9972051764492e-15	1.6487919593071e-11	A	G
MNEc.2.20.29586949.PC	RPP21	-0.38805805383682	-9.8384189887209	1.9972051764492e-15	1.6487919593071e-11	A	G
MNEc.2.6.28409277.PC	CECR1	0.462001219940204	9.83768546852832	2.00380260108627e-15	1.64949070798044e-11	G	A
MNEc.2.6.28474406.PC	CECR1	0.462001219940204	9.83768546852832	2.00380260108627e-15	1.64949070798044e-11	G	A
MNEc.2.4.89235406.PC	LOC106783107	-1.27349815499697	-9.83754240001749	2.00509193154951e-15	1.64949070798044e-11	A	G
MNEc.2.4.89275713.PC	LOC106783107	-1.27349815499697	-9.83754240001749	2.00509193154951e-15	1.64949070798044e-11	A	G
MNEc.2.4.89314652.PC	LOC106783107	-1.27349815499697	-9.83754240001749	2.00509193154951e-15	1.64949070798044e-11	A	G
MNEc.2.3.23767643.PC	LDHD	-0.406293849186351	-9.83673183623069	2.0124124366535e-15	1.6543511647289e-11	A	G
MNEc.2.X.42250017.PC	LOC102150609	-0.342763019067134	-9.83010787436237	2.07324901323012e-15	1.70316810341416e-11	T	C
MNEc.2.12.23938849.PC	LOC100053834	-1.6419691390462	-9.82983505306854	2.0757938510239e-15	1.70406368477352e-11	A	G
MNEc.2.20.29555372.PC	LOC100051657	0.624281091892979	9.82908297284012	2.08282537491045e-15	1.70863864935797e-11	T	C
MNEc.2.X.42202563.PC	LOC102150609	-0.356451582464464	-9.82635040791127	2.10857491203793e-15	1.72855172338972e-11	C	A
MNEc.2.20.30503221.PC	LOC100146287	0.4869760340204	9.82485133778475	2.12283628617433e-15	1.73902585268302e-11	G	T
MNEc.2.20.23989097.PC	HFE	-0.31217613768653	-9.82145441108914	2.15551175986705e-15	1.76455961782241e-11	C	T
MNEc.2.11.21771562.PC	KRT23	-0.729664726599001	-9.8196886676118	2.17269536443533e-15	1.77614419460925e-11	G	A
MNEc.2.11.21939360.PC	KRT23	-0.729664726599001	-9.8196886676118	2.17269536443533e-15	1.77614419460925e-11	A	G
MNEc.2.24.40603119.PC	LOC102149957	-0.749565038471532	-9.8179100108536	2.19014348766256e-15	1.78542402249505e-11	C	T
MNEc.2.24.40616150.PC	LOC102149957	-0.749565038471532	-9.8179100108536	2.19014348766256e-15	1.78542402249505e-11	C	T
MNEc.2.24.40628141.PC	LOC102149957	-0.749565038471532	-9.8179100108536	2.19014348766256e-15	1.78542402249505e-11	A	G
MNEc.2.24.40666685.PC	LOC102149957	-0.749565038471532	-9.8179100108536	2.19014348766256e-15	1.78542402249505e-11	T	C
MNEc.2.5.79206075.PC	SPATA1	-0.45413033752348	-9.81701391579287	2.19898707263854e-15	1.79138677418573e-11	G	A
MNEc.2.10.64804210.PC	LOC100072672	1.27290711919492	9.81561476712409	2.21286694958648e-15	1.80144116132115e-11	T	C
MNEc.2.25.3781285.PC	LOC100065605	-0.336170252890707	-9.81196329970812	2.24950547981314e-15	1.82999598396108e-11	T	G
MNEc.2.1.15196088.PC	SLC18A2	0.350419596299723	9.80914104799471	2.27823990219984e-15	1.852085563364e-11	A	G
MNEc.2.1.15211809.PC	SLC18A2	0.352929759704872	9.80331575477524	2.33871836789795e-15	1.89993279597369e-11	A	G
MNEc.2.12.845040.PC	TCP11L1	1.747230768354	9.7961258212897	2.41558857375611e-15	1.96102083930049e-11	T	C
MNEc.2.16.39840713.PC	KLHL18	-0.278683191292907	-9.79537132411805	2.4238006122599e-15	1.96632486416541e-11	A	G
MNEc.2.7.44779851.PC	CCDC130	0.229232940207411	9.79172267189756	2.46390964002966e-15	1.9974802913287e-11	T	C
MNEc.2.4.89050484.PC	LOC106783107	-1.02991108727453	-9.79056652457404	2.47675728221683e-15	2.00650722985034e-11	T	C
MNEc.2.X.120454361.PC	GABRA3	-0.802144768775842	-9.78590328765045	2.5292626758406e-15	2.04762761230172e-11	C	T
MNEc.2.1.15214701.BIEC2-7301	SLC18A2	0.352854310170431	9.78409084920604	2.54996954346869e-15	2.06296568822318e-11	C	A
MNEc.2.11.26180022.PC	RSAD1	-0.300676213863273	-9.78315671968892	2.56070812869968e-15	2.06879592057591e-11	G	A
MNEc.2.11.26182569.PC	RSAD1	-0.300676213863273	-9.78315671968892	2.56070812869968e-15	2.06879592057591e-11	A	T
MNEc.2.1.157865626.PC	METTL3	-0.160679755591359	-9.78287299695231	2.56397872151028e-15	2.07001063873808e-11	C	T
MNEc.2.7.44392015.PC	CCDC130	0.225685011011159	9.78148350453595	2.58005656550658e-15	2.07726454016485e-11	A	G
MNEc.2.7.44502361.PC	CCDC130	0.225685011011159	9.78148350453595	2.58005656550658e-15	2.07726454016485e-11	G	C
MNEc.2.7.44527348.BIEC2-997239	CCDC130	0.225685011011159	9.78148350453595	2.58005656550658e-15	2.07726454016485e-11	A	G
MNEc.2.7.44745931.PC	CCDC130	0.225685011011159	9.78148350453595	2.58005656550658e-15	2.07726454016485e-11	A	C
MNEc.2.9.3083472.PC	LOC106780968	1.11759497689387	9.78008289439537	2.59636534018919e-15	2.08752566915223e-11	T	C
MNEc.2.9.3083738.PC	LOC106780968	1.11759497689387	9.78008289439537	2.59636534018919e-15	2.08752566915223e-11	T	C
MNEc.2.4.28489685.PC	PCLO	-0.912000801596258	-9.77911876521597	2.60765172348075e-15	2.09516213234909e-11	G	T
MNEc.2.14.90208566.PC	ENC1	0.768557233592822	9.77851784333272	2.61471116114866e-15	2.09795630261119e-11	T	C
MNEc.2.14.90145537.PC	ENC1	-0.768557233592821	-9.77851784333272	2.6147111611487e-15	2.09795630261119e-11	T	C
MNEc.2.7.45803776.PC	CCDC130	0.229933446053484	9.77816334561475	2.61888466807981e-15	2.09986671934084e-11	G	A
MNEc.2.15.60583150.PC	GPATCH11	0.351573885640704	9.77621673063692	2.64192149860226e-15	2.11688911419491e-11	G	A
MNEc.2.7.45849185.PC	CCDC130	0.224868526563713	9.77138578580828	2.6999738438862e-15	2.15286352105971e-11	G	A
MNEc.2.23.49423535.PC	LOC106782471	-0.376306186270957	-9.76597949482353	2.76645764241222e-15	2.15286352105971e-11	A	G
MNEc.2.29.28886024.PC	AKR1E2	0.653406489689096	9.76559843997608	2.77120510565234e-15	2.15286352105971e-11	G	A
MNEc.2.29.29301375.PC	AKR1E2	0.653406489689096	9.76559843997608	2.77120510565234e-15	2.15286352105971e-11	C	T
MNEc.2.29.29309560.PC	AKR1E2	0.653406489689096	9.76559843997608	2.77120510565234e-15	2.15286352105971e-11	T	C
MNEc.2.29.29314470.PC	AKR1E2	0.653406489689096	9.76559843997608	2.77120510565234e-15	2.15286352105971e-11	T	C
MNEc.2.29.29317377.PC	AKR1E2	0.653406489689096	9.76559843997608	2.77120510565234e-15	2.15286352105971e-11	C	T
MNEc.2.29.29320084.BIEC2-762147	AKR1E2	0.653406489689096	9.76559843997608	2.77120510565234e-15	2.15286352105971e-11	C	T
MNEc.2.29.29321210.PC	AKR1E2	0.653406489689096	9.76559843997608	2.77120510565234e-15	2.15286352105971e-11	C	T
MNEc.2.29.29323635.PC	AKR1E2	0.653406489689096	9.76559843997608	2.77120510565234e-15	2.15286352105971e-11	A	G
MNEc.2.6.27751197.PC	CECR1	-0.460314031507167	-9.76309506256859	2.8025977522617e-15	2.15286352105971e-11	T	A
MNEc.2.6.27787389.TBIEC2-994073	CECR1	-0.460314031507167	-9.76309506256859	2.8025977522617e-15	2.15286352105971e-11	T	C
MNEc.2.6.27250559.PC	CECR1	0.460314031507167	9.76309506256859	2.80259775226178e-15	2.15286352105971e-11	T	G
MNEc.2.6.27284503.PC	CECR1	0.460314031507167	9.76309506256859	2.80259775226178e-15	2.15286352105971e-11	T	G
MNEc.2.6.27289256.PC	CECR1	0.460314031507167	9.76309506256859	2.80259775226178e-15	2.15286352105971e-11	G	A
MNEc.2.6.27290159.PC	CECR1	0.460314031507167	9.76309506256859	2.80259775226178e-15	2.15286352105971e-11	G	A
MNEc.2.6.27346840.PC	CECR1	0.460314031507167	9.76309506256859	2.80259775226178e-15	2.15286352105971e-11	A	G
MNEc.2.6.27391286.PC	CECR1	0.460314031507167	9.76309506256859	2.80259775226178e-15	2.15286352105971e-11	G	A
MNEc.2.6.27424162.PC	CECR1	0.460314031507167	9.76309506256859	2.80259775226178e-15	2.15286352105971e-11	G	A
MNEc.2.6.27463502.PC	CECR1	0.460314031507167	9.76309506256859	2.80259775226178e-15	2.15286352105971e-11	C	T
MNEc.2.6.27479910.PC	CECR1	0.460314031507167	9.76309506256859	2.80259775226178e-15	2.15286352105971e-11	G	A
MNEc.2.6.27512137.PC	CECR1	0.460314031507167	9.76309506256859	2.80259775226178e-15	2.15286352105971e-11	A	C
MNEc.2.6.27636845.PC	CECR1	0.460314031507167	9.76309506256859	2.80259775226178e-15	2.15286352105971e-11	T	C
MNEc.2.6.27656940.PC	CECR1	0.460314031507167	9.76309506256859	2.80259775226178e-15	2.15286352105971e-11	T	C
MNEc.2.6.27680438.PC	CECR1	0.460314031507167	9.76309506256859	2.80259775226178e-15	2.15286352105971e-11	T	C
MNEc.2.6.27687472.PC	CECR1	0.460314031507167	9.76309506256859	2.80259775226178e-15	2.15286352105971e-11	A	G
MNEc.2.6.27688097.PC	CECR1	0.460314031507167	9.76309506256859	2.80259775226178e-15	2.15286352105971e-11	A	G
MNEc.2.6.27695821.PC	CECR1	0.460314031507167	9.76309506256859	2.80259775226178e-15	2.15286352105971e-11	C	T
MNEc.2.6.27700738.PC	CECR1	0.460314031507167	9.76309506256859	2.80259775226178e-15	2.15286352105971e-11	C	G
MNEc.2.6.27729277.PC	CECR1	0.460314031507167	9.76309506256859	2.80259775226178e-15	2.15286352105971e-11	C	T
MNEc.2.6.27764928.PC	CECR1	0.460314031507167	9.76309506256859	2.80259775226178e-15	2.15286352105971e-11	T	G
MNEc.2.6.27782472.PC	CECR1	0.460314031507167	9.76309506256859	2.80259775226178e-15	2.15286352105971e-11	T	C
MNEc.2.6.27835857.PC	CECR1	0.460314031507167	9.76309506256859	2.80259775226178e-15	2.15286352105971e-11	G	A
MNEc.2.6.27866718.PC	CECR1	0.460314031507167	9.76309506256859	2.80259775226178e-15	2.15286352105971e-11	G	A
MNEc.2.6.27876851.PC	CECR1	0.460314031507167	9.76309506256859	2.80259775226178e-15	2.15286352105971e-11	C	T
MNEc.2.6.27885185.PC	CECR1	0.460314031507167	9.76309506256859	2.80259775226178e-15	2.15286352105971e-11	C	T
MNEc.2.6.27896559.PC	CECR1	0.460314031507167	9.76309506256859	2.80259775226178e-15	2.15286352105971e-11	G	A
MNEc.2.6.27912946.PC	CECR1	0.460314031507167	9.76309506256859	2.80259775226178e-15	2.15286352105971e-11	G	A
MNEc.2.6.27955581.PC	CECR1	0.460314031507167	9.76309506256859	2.80259775226178e-15	2.15286352105971e-11	G	A
MNEc.2.6.27977103.PC	CECR1	0.460314031507167	9.76309506256859	2.80259775226178e-15	2.15286352105971e-11	T	C
MNEc.2.6.28004832.PC	CECR1	0.460314031507167	9.76309506256859	2.80259775226178e-15	2.15286352105971e-11	G	A
MNEc.2.6.28011625.PC	CECR1	0.460314031507167	9.76309506256859	2.80259775226178e-15	2.15286352105971e-11	C	T
MNEc.2.6.28102337.PC	CECR1	0.460314031507167	9.76309506256859	2.80259775226178e-15	2.15286352105971e-11	T	C
MNEc.2.6.28104107.PC	CECR1	0.460314031507167	9.76309506256859	2.80259775226178e-15	2.15286352105971e-11	G	A
MNEc.2.6.28117356.PC	CECR1	0.460314031507167	9.76309506256859	2.80259775226178e-15	2.15286352105971e-11	G	A
MNEc.2.6.28135964.PC	CECR1	0.460314031507167	9.76309506256859	2.80259775226178e-15	2.15286352105971e-11	G	T
MNEc.2.6.28170894.PC	CECR1	0.460314031507167	9.76309506256859	2.80259775226178e-15	2.15286352105971e-11	C	T
MNEc.2.6.28172864.PC	CECR1	0.460314031507167	9.76309506256859	2.80259775226178e-15	2.15286352105971e-11	T	C
MNEc.2.6.28196888.PC	CECR1	0.460314031507167	9.76309506256859	2.80259775226178e-15	2.15286352105971e-11	C	T
MNEc.2.6.28236319.PC	CECR1	0.460314031507167	9.76309506256859	2.80259775226178e-15	2.15286352105971e-11	G	A
MNEc.2.6.28564738.PC	CECR1	0.460314031507167	9.76309506256859	2.80259775226178e-15	2.15286352105971e-11	T	C
MNEc.2.6.28582665.PC	CECR1	0.460314031507167	9.76309506256859	2.80259775226178e-15	2.15286352105971e-11	G	A
MNEc.2.6.28613836.PC	CECR1	0.460314031507167	9.76309506256859	2.80259775226178e-15	2.15286352105971e-11	T	C
MNEc.2.6.28672785.PC	CECR1	0.460314031507167	9.76309506256859	2.80259775226178e-15	2.15286352105971e-11	A	G
MNEc.2.6.28737112.PC	CECR1	0.460314031507167	9.76309506256859	2.80259775226178e-15	2.15286352105971e-11	A	G
MNEc.2.6.28768149.PC	CECR1	0.460314031507167	9.76309506256859	2.80259775226178e-15	2.15286352105971e-11	G	T
MNEc.2.6.28773347.PC	CECR1	0.460314031507167	9.76309506256859	2.80259775226178e-15	2.15286352105971e-11	G	A
MNEc.2.6.28810459.PC	CECR1	0.460314031507167	9.76309506256859	2.80259775226178e-15	2.15286352105971e-11	C	T
MNEc.2.6.28825792.PC	CECR1	0.460314031507167	9.76309506256859	2.80259775226178e-15	2.15286352105971e-11	A	G
MNEc.2.6.28829346.PC	CECR1	0.460314031507167	9.76309506256859	2.80259775226178e-15	2.15286352105971e-11	G	A
MNEc.2.6.28836978.PC	CECR1	0.460314031507167	9.76309506256859	2.80259775226178e-15	2.15286352105971e-11	A	G
MNEc.2.6.28854130.PC	CECR1	0.460314031507167	9.76309506256859	2.80259775226178e-15	2.15286352105971e-11	T	G
MNEc.2.6.28898355.PC	CECR1	0.460314031507167	9.76309506256859	2.80259775226178e-15	2.15286352105971e-11	C	A
MNEc.2.3.10058612.PC	CNGB1	0.252014991056074	9.7625218848153	2.80983547899142e-15	2.15700887290849e-11	C	T
MNEc.2.15.18306310.PC	LOC102149454	0.541460112188798	9.75952627727272	2.84796809404617e-15	2.18056612994382e-11	G	A
MNEc.2.15.18546902.PC	LOC102149454	0.541460112188798	9.75952627727272	2.84796809404617e-15	2.18056612994382e-11	G	A
MNEc.2.15.18571130.PC	LOC102149454	0.541460112188798	9.75952627727272	2.84796809404617e-15	2.18056612994382e-11	C	A
MNEc.2.15.18617489.PC	LOC102149454	0.541460112188798	9.75952627727272	2.84796809404617e-15	2.18056612994382e-11	T	C
MNEc.2.X.3393775.PC	PUDP	-0.372608542701968	-9.75223448816873	2.94297144106574e-15	2.25183430123875e-11	C	T
MNEc.2.3.23779626.PC	LDHD	-0.408852229970687	-9.74764639201324	3.00437064761277e-15	2.29731378365676e-11	T	G
MNEc.2.11.6191033.PC	TEN1	-0.270689160449193	-9.7379713904127	3.13808582690558e-15	2.3979947935741e-11	C	G
MNEc.2.5.81095176.PC	ADGRL2	0.969325616035945	9.73469346502354	3.1847289971001e-15	2.43205110092894e-11	C	T
MNEc.2.20.23905163.PC	LOC106782238	-0.402060543073335	-9.73420264599221	3.19177266490295e-15	2.43584216806946e-11	T	C
MNEc.2.7.44831512.PC	CCDC130	0.228607414857249	9.73326709572937	3.20524188045274e-15	2.44452884540467e-11	G	C
MNEc.2.13.17671978.PC	CRCP	0.211132685851291	9.73048432776079	3.24564340356783e-15	2.47058050080537e-11	G	C
MNEc.2.X.42660124.PC	LOC102150609	-0.344686569817512	-9.73047857127336	3.2457275058045e-15	2.47058050080537e-11	C	G
MNEc.2.X.42677400.PC	LOC102150609	-0.344686569817512	-9.73047857127336	3.2457275058045e-15	2.47058050080537e-11	G	T
MNEc.2.19.44687870.PC	C19H3orf17	0.308397297919514	9.72934029271952	3.26240074237333e-15	2.48165930871226e-11	G	A
MNEc.2.7.44921250.PC	CCDC130	0.215980924121778	9.72849578265381	3.2748263796553e-15	2.48920378848419e-11	T	C
MNEc.2.6.28831977.BIEC2-946020	CECR1	0.475416635212147	9.72837763501193	3.27656851479525e-15	2.48920378848419e-11	G	A
MNEc.2.5.52294972.BIEC2-908897	TTF2	-0.399589038271988	-9.72056350959484	3.39387763559792e-15	2.57665235659209e-11	G	A
MNEc.2.20.29327988.PC	LOC100051657	0.597611154157844	9.7202725890553	3.39832543222628e-15	2.57835814726431e-11	C	A
MNEc.2.6.27311308.PC	CECR1	0.445096830705996	9.71948046139542	3.41046566880034e-15	2.58422168111121e-11	G	T
MNEc.2.6.27892473.PC	CECR1	0.445096830705996	9.71948046139542	3.41046566880034e-15	2.58422168111121e-11	G	A
MNEc.2.2.51669342.PC	PEBP4	0.559666316678721	9.71867816239924	3.42280610604089e-15	2.58854937680537e-11	T	C
MNEc.2.2.51695080.PC	PEBP4	0.559666316678721	9.71867816239924	3.42280610604089e-15	2.58854937680537e-11	T	C
MNEc.2.2.51707333.PC	PEBP4	0.559666316678721	9.71867816239924	3.42280610604089e-15	2.58854937680537e-11	T	C
MNEc.2.4.88406070.PC	LOC106783107	-1.27068682607869	-9.71612813272268	3.46232698162405e-15	2.61674832775852e-11	C	T
MNEc.2.19.21731929.PC	MCF2L2	0.567962016699448	9.71165889665472	3.53269863304195e-15	2.66306121229105e-11	T	C
MNEc.2.19.21734304.PC	MCF2L2	0.567962016699448	9.71165889665472	3.53269863304195e-15	2.66306121229105e-11	C	T
MNEc.2.19.21738475.PC	MCF2L2	0.567962016699448	9.71165889665472	3.53269863304195e-15	2.66306121229105e-11	A	G
MNEc.2.19.21738879.PC	MCF2L2	0.567962016699448	9.71165889665472	3.53269863304195e-15	2.66306121229105e-11	C	A
MNEc.2.6.62239416.PC	IRAK4	-0.186142818950062	-9.71132453997972	3.53802062546966e-15	2.66535794084084e-11	C	T
MNEc.2.4.102924111.PC	NUB1	-0.27843592317055	-9.70989506095722	3.56086457527612e-15	2.67225640931687e-11	C	A
MNEc.2.4.102929543.PC	NUB1	-0.27843592317055	-9.70989506095722	3.56086457527612e-15	2.67225640931687e-11	T	G
MNEc.2.4.102931723.PC	NUB1	-0.27843592317055	-9.70989506095722	3.56086457527612e-15	2.67225640931687e-11	C	A
MNEc.2.4.102932084.PC	NUB1	-0.27843592317055	-9.70989506095722	3.56086457527612e-15	2.67225640931687e-11	A	C
MNEc.2.4.102936378.PC	NUB1	-0.27843592317055	-9.70989506095722	3.56086457527612e-15	2.67225640931687e-11	C	T
MNEc.2.4.102936726.PC	NUB1	-0.27843592317055	-9.70989506095722	3.56086457527612e-15	2.67225640931687e-11	G	A
MNEc.2.20.31228761.BIEC2-529495	DDX39B	-0.347096494106043	-9.70935718888979	3.56949832876066e-15	2.67530793843153e-11	A	G
MNEc.2.20.31272700.PC	DDX39B	-0.347096494106043	-9.70935718888979	3.56949832876066e-15	2.67530793843153e-11	T	C
MNEc.2.30.10198585.PC	LOC100053461	-0.328488517305601	-9.70843040697001	3.58442399419213e-15	2.68477688725956e-11	T	C
MNEc.2.4.40170277.PC	SDHAF3	-0.290418905563831	-9.70443373795734	3.64950956377388e-15	2.73178010292637e-11	G	A
MNEc.2.12.25469098.PC	LOC102148471	1.11224702316877	9.70114443239403	3.70396346592097e-15	2.76928635293197e-11	G	T
MNEc.2.4.89390574.PC	LOC106783107	-1.2330027034966	-9.70112162806417	3.70434381643236e-15	2.76928635293197e-11	G	T
MNEc.2.20.35758912.PC	ARMC12	-0.269850342574236	-9.69747208833523	3.76572124467758e-15	2.80979146758704e-11	G	A
MNEc.2.20.35766648.PC	ARMC12	-0.269850342574236	-9.69747208833523	3.76572124467758e-15	2.80979146758704e-11	C	T
MNEc.2.20.35771442.PC	ARMC12	-0.269850342574236	-9.69747208833523	3.76572124467758e-15	2.80979146758704e-11	G	A
MNEc.2.1.123872362.PC	SPESP1	-0.230401072563417	-9.69214630466294	3.85712329304609e-15	2.85977593768543e-11	G	T
MNEc.2.1.123875534.PC	SPESP1	-0.230401072563417	-9.69214630466294	3.85712329304609e-15	2.85977593768543e-11	G	T
MNEc.2.1.123891769.PC	SPESP1	-0.230401072563417	-9.69214630466294	3.85712329304609e-15	2.85977593768543e-11	T	C
MNEc.2.1.123951600.PC	SPESP1	-0.230401072563417	-9.69214630466294	3.85712329304609e-15	2.85977593768543e-11	A	G
MNEc.2.1.124014854.PC	SPESP1	-0.230401072563417	-9.69214630466294	3.85712329304609e-15	2.85977593768543e-11	G	A
MNEc.2.1.124028767.PC	SPESP1	-0.230401072563417	-9.69214630466294	3.85712329304609e-15	2.85977593768543e-11	C	T
MNEc.2.1.124046684.PC	SPESP1	-0.230401072563417	-9.69214630466294	3.85712329304609e-15	2.85977593768543e-11	C	T
MNEc.2.1.124048113.BIEC2-53204	SPESP1	-0.230401072563417	-9.69214630466294	3.85712329304609e-15	2.85977593768543e-11	C	T
MNEc.2.1.124074016.PC	SPESP1	-0.230401072563417	-9.69214630466294	3.85712329304609e-15	2.85977593768543e-11	A	G
MNEc.2.1.124088862.PC	SPESP1	-0.230401072563417	-9.69214630466294	3.85712329304609e-15	2.85977593768543e-11	A	C
MNEc.2.20.30272596.PC	LOC100054536	0.452377766955244	9.69112663189932	3.87487508472128e-15	2.87112043319713e-11	G	A
MNEc.2.1.123833041.PC	SPESP1	-0.229763408819358	-9.68999860268041	3.8946087049611e-15	2.87796221298896e-11	C	A
MNEc.2.1.158222811.PC	METTL3	-0.162757990688458	-9.68933757351001	3.90621945296586e-15	2.87796221298896e-11	T	C
MNEc.2.1.158223623.PC	METTL3	-0.162757990688458	-9.68933757351001	3.90621945296586e-15	2.87796221298896e-11	G	A
MNEc.2.1.158262254.PC	METTL3	-0.162757990688458	-9.68933757351001	3.90621945296586e-15	2.87796221298896e-11	C	T
MNEc.2.1.158280968.PC	METTL3	-0.162757990688458	-9.68933757351001	3.90621945296586e-15	2.87796221298896e-11	T	C
MNEc.2.1.158205837.PC	METTL3	0.162757990688458	9.68933757350999	3.90621945296609e-15	2.87796221298896e-11	G	A
MNEc.2.1.158234659.PC	METTL3	0.162757990688458	9.68933757350999	3.90621945296609e-15	2.87796221298896e-11	G	A
MNEc.2.1.158245666.PC	METTL3	0.162757990688458	9.68933757350999	3.90621945296609e-15	2.87796221298896e-11	C	T
MNEc.2.1.158264232.UKUL368	METTL3	0.162757990688458	9.68933757350999	3.90621945296609e-15	2.87796221298896e-11	T	C
MNEc.2.6.28615710.PC	CECR1	0.431934940392275	9.68647097160045	3.95697310791087e-15	2.90986537126831e-11	C	T
MNEc.2.6.28661194.PC	CECR1	0.431934940392275	9.68647097160045	3.95697310791087e-15	2.90986537126831e-11	G	T
MNEc.2.6.28661839.PC	CECR1	0.431934940392275	9.68647097160045	3.95697310791087e-15	2.90986537126831e-11	C	T
MNEc.2.25.39327858.PC	LOC100147680	0.545952071125783	9.68397287486793	4.00174099350009e-15	2.93909661151508e-11	G	T
MNEc.2.25.39377049.PC	LOC100147680	0.545952071125783	9.68397287486793	4.00174099350009e-15	2.93909661151508e-11	G	C
MNEc.2.12.1812182.PC	LOC102149213	-0.469037010245139	-9.6826786301569	4.02513416569909e-15	2.95442552729675e-11	C	T
MNEc.2.30.10873283.PC	MARC2	-0.30539951410636	-9.68081323625195	4.05909207241091e-15	2.97748484519531e-11	A	C
MNEc.2.7.76022651.PC	LOC102148185	-1.066107008664	-9.67987309666488	4.0763151858686e-15	2.98451212401886e-11	G	A
MNEc.2.7.76024581.PC	LOC102148185	-1.066107008664	-9.67987309666488	4.0763151858686e-15	2.98451212401886e-11	C	T
MNEc.2.7.76085362.PC	LOC102148185	-1.066107008664	-9.67987309666488	4.0763151858686e-15	2.98451212401886e-11	C	T
MNEc.2.25.31935719.PC	TBC1D13	0.279662246908742	9.67812383713845	4.10855633367572e-15	2.99990645956852e-11	G	A
MNEc.2.25.31942768.PC	TBC1D13	0.279662246908742	9.67812383713845	4.10855633367572e-15	2.99990645956852e-11	C	T
MNEc.2.25.31947022.PC	TBC1D13	0.279662246908742	9.67812383713845	4.10855633367572e-15	2.99990645956852e-11	C	T
MNEc.2.25.31953107.PC	TBC1D13	0.279662246908742	9.67812383713845	4.10855633367572e-15	2.99990645956852e-11	G	A
MNEc.2.4.27302230.PC	PCLO	0.867465741048759	9.67803798233869	4.11014531383792e-15	2.99990645956852e-11	C	T
MNEc.2.15.12904214.PC	LOC100063525	0.335207807883795	9.6768364694733	4.13244736128714e-15	3.01430617084178e-11	G	T
MNEc.2.11.51058749.PC	LOC102149755	0.640343681492758	9.67406449375344	4.18436356297702e-15	3.05027579292526e-11	T	C
MNEc.2.20.29526741.PC	LOC102150905	-0.874717488034097	-9.67302809505436	4.20394168324173e-15	3.06264184337548e-11	G	C
MNEc.2.25.2612213.PC	FBXO10	0.421613958146802	9.66779695807763	4.30417075145667e-15	3.13371157068403e-11	A	G
MNEc.2.1.62731076.PC	COMTD1	-0.289406891811171	-9.66552459240588	4.34845233428251e-15	3.15418934638494e-11	G	A
MNEc.2.1.62741970.PC	COMTD1	-0.289406891811171	-9.66552459240588	4.34845233428251e-15	3.15418934638494e-11	C	T
MNEc.2.1.62747176.PC	COMTD1	-0.289406891811171	-9.66552459240588	4.34845233428251e-15	3.15418934638494e-11	G	T
MNEc.2.1.62758915.PC	COMTD1	-0.289406891811171	-9.66552459240588	4.34845233428251e-15	3.15418934638494e-11	C	A
MNEc.2.1.62771178.PC	COMTD1	-0.289406891811171	-9.66552459240588	4.34845233428251e-15	3.15418934638494e-11	G	T
MNEc.2.1.62771950.PC	COMTD1	-0.289406891811171	-9.66552459240588	4.34845233428251e-15	3.15418934638494e-11	G	T
MNEc.2.13.11428754.PC	TBL2	-0.37912109062059	-9.66521643893647	4.35449237383003e-15	3.15661598288108e-11	T	C
MNEc.2.11.21983890.PC	KRT23	-0.421550741902044	-9.66180572486025	4.4219091436165e-15	3.20350472086849e-11	T	G
MNEc.2.5.51455957.BIEC2-908803	TTF2	-0.407950248574984	-9.65503214854117	4.55891443714379e-15	3.30071857606479e-11	C	T
MNEc.2.24.20913311.PC	LOC102150711	0.703365437912225	9.65129122236467	4.63639537281627e-15	3.33824712834846e-11	A	G
MNEc.2.24.20915411.PC	LOC102150711	0.703365437912225	9.65129122236467	4.63639537281627e-15	3.33824712834846e-11	G	A
MNEc.2.24.20918259.PC	LOC102150711	0.703365437912225	9.65129122236467	4.63639537281627e-15	3.33824712834846e-11	A	G
MNEc.2.24.20931141.PC	LOC102150711	0.703365437912225	9.65129122236467	4.63639537281627e-15	3.33824712834846e-11	C	A
MNEc.2.24.20947706.PC	LOC102150711	0.703365437912225	9.65129122236467	4.63639537281627e-15	3.33824712834846e-11	G	A
MNEc.2.24.20952163.PC	LOC102150711	0.703365437912225	9.65129122236467	4.63639537281627e-15	3.33824712834846e-11	G	T
MNEc.2.24.20956554.PC	LOC102150711	0.703365437912225	9.65129122236467	4.63639537281627e-15	3.33824712834846e-11	A	C
MNEc.2.24.20969901.PC	LOC102150711	0.703365437912225	9.65129122236467	4.63639537281627e-15	3.33824712834846e-11	T	C
MNEc.2.24.21066891.PC	LOC102150711	0.703365437912225	9.65129122236467	4.63639537281627e-15	3.33824712834846e-11	G	T
MNEc.2.13.10971877.PC	TBL2	-0.3505271583079	-9.64987976624678	4.66597073691162e-15	3.35747806081801e-11	G	T
MNEc.2.11.26115731.PC	RSAD1	-0.294281371353811	-9.64922426696373	4.67977015747569e-15	3.36534050451115e-11	C	T
MNEc.2.16.856651.PC	LOC106781775	0.591252399134865	9.64656005657367	4.73627873321368e-15	3.39140399131355e-11	C	T
MNEc.2.16.911022.PC	LOC106781775	0.591252399134865	9.64656005657367	4.73627873321368e-15	3.39140399131355e-11	G	T
MNEc.2.16.928841.PC	LOC106781775	0.591252399134865	9.64656005657367	4.73627873321368e-15	3.39140399131355e-11	G	T
MNEc.2.16.929825.PC	LOC106781775	0.591252399134865	9.64656005657367	4.73627873321368e-15	3.39140399131355e-11	A	C
MNEc.2.16.971845.PC	LOC106781775	0.591252399134865	9.64656005657367	4.73627873321368e-15	3.39140399131355e-11	C	T
MNEc.2.16.1001810.PC	LOC106781775	0.591252399134865	9.64656005657367	4.73627873321368e-15	3.39140399131355e-11	T	G
MNEc.2.16.1156872.PC	LOC106781775	0.591252399134865	9.64656005657367	4.73627873321368e-15	3.39140399131355e-11	G	A
MNEc.2.14.36022354.PC	PCDH12	0.37361752084209	9.64500834365931	4.76950556802305e-15	3.41310975457415e-11	A	C
MNEc.2.9.3527912.PC	LOC106780968	1.50527747425391	9.64385954373189	4.79425523383773e-15	3.4282313020786e-11	G	T
MNEc.2.24.32502087.PC	TTC8	0.238670262389895	9.64375612985882	4.79648947996789e-15	3.4282313020786e-11	A	G
MNEc.2.11.41700119.PC	LOC100072001	0.685870395409702	9.64037578862557	4.87009878408395e-15	3.47872017323121e-11	C	T
MNEc.2.15.60345976.PC	NDUFAF7	-0.267166459515439	-9.63954729150716	4.88831197039634e-15	3.48747686385472e-11	A	G
MNEc.2.15.60349413.PC	NDUFAF7	-0.267166459515439	-9.63954729150716	4.88831197039634e-15	3.48747686385472e-11	G	T
MNEc.2.3.37022594.PC	MANBA	-0.394995791203399	-9.63542896706002	4.97986482726227e-15	3.55063119490812e-11	G	T
MNEc.2.11.21862137.PC	KRT10	-0.529771793676326	-9.63348819852587	5.02360306963671e-15	3.57963773210521e-11	G	T
MNEc.2.X.3854804.PC	PUDP	-0.20981352867401	-9.63066810072633	5.08784544160349e-15	3.62321062189001e-11	A	C
MNEc.2.15.4341824.PC	LOC102150278	0.557935922134898	9.62907944944255	5.12439709636006e-15	3.64480879664649e-11	A	C
MNEc.2.15.4377957.PC	LOC102150278	0.557935922134898	9.62907944944255	5.12439709636006e-15	3.64480879664649e-11	A	G
MNEc.2.4.102082973.PC	LOC100054458	0.330991509845669	9.6277530757466	5.15511577284466e-15	3.66443302922704e-11	A	G
MNEc.2.9.82613150.PC	LOC102148229	0.281838514062921	9.6261607424055	5.19223790691665e-15	3.68858249728518e-11	G	A
MNEc.2.28.30636280.PC	BPIFC	1.01710533687567	9.62159484933409	5.30017488664468e-15	3.76297929807082e-11	A	G
MNEc.2.24.20813224.PC	LOC102150687	-0.539586172335621	-9.61899914486901	5.36253651622402e-15	3.80034463300639e-11	C	T
MNEc.2.24.20948100.BIEC2-638985	LOC102150687	-0.539586172335621	-9.61899914486901	5.36253651622402e-15	3.80034463300639e-11	T	C
MNEc.2.24.21003581.PC	LOC102150687	-0.539586172335621	-9.61899914486901	5.36253651622402e-15	3.80034463300639e-11	G	T
MNEc.2.11.41808073.PC	LOC100072001	0.616230141199541	9.61804451625651	5.38565589445323e-15	3.8144213949644e-11	T	G
MNEc.2.6.28721265.PC	CECR1	0.430103370531481	9.61620858652551	5.43039994220823e-15	3.84378768656166e-11	G	T
MNEc.2.20.33164770.TBIEC2-558088	LOC102150517	-0.934423509633461	-9.60862038395341	5.6193209709165e-15	3.97510935148121e-11	A	G
MNEc.2.30.10162723.PC	LOC100053461	-0.321141775123198	-9.60797739999362	5.63562867708617e-15	3.98423948603085e-11	A	C
MNEc.2.15.4297991.PC	LOC102150278	0.562156656844922	9.60361471889355	5.74753699499479e-15	4.06090493107233e-11	G	A
MNEc.2.16.526712.PC	LOC106781775	0.590008153141725	9.60280655449669	5.76851060505652e-15	4.07326703676638e-11	C	T
MNEc.2.1.93279486.PC	IDH2	-0.383679497547634	-9.59850438906143	5.88145880132113e-15	4.15052032045528e-11	C	T
MNEc.2.1.145836327.PC	EPB42	0.633472985918938	9.59337905521037	6.01891482731914e-15	4.24446997380456e-11	T	C
MNEc.2.2.57482655.PC	HMBOX1	-0.303058293670751	-9.59250823939104	6.04258708801272e-15	4.24446997380456e-11	G	T
MNEc.2.2.57494368.PC	HMBOX1	-0.303058293670751	-9.59250823939104	6.04258708801272e-15	4.24446997380456e-11	T	C
MNEc.2.2.57626024.PC	HMBOX1	-0.303058293670751	-9.59250823939104	6.04258708801272e-15	4.24446997380456e-11	A	G
MNEc.2.2.57749529.PC	HMBOX1	-0.303058293670751	-9.59250823939104	6.04258708801272e-15	4.24446997380456e-11	T	C
MNEc.2.2.57471109.PC	HMBOX1	0.303058293670751	9.59250823939103	6.04258708801287e-15	4.24446997380456e-11	G	A
MNEc.2.26.32710549.PC	MORC3	-0.264878393207119	-9.59200975141527	6.05617995298425e-15	4.24446997380456e-11	T	C
MNEc.2.26.32740080.PC	MORC3	-0.264878393207119	-9.59200975141527	6.05617995298425e-15	4.24446997380456e-11	A	G
MNEc.2.26.32741174.PC	MORC3	-0.264878393207119	-9.59200975141527	6.05617995298425e-15	4.24446997380456e-11	G	A
MNEc.2.4.88377050.PC	LOC106783107	-1.18750075790832	-9.59198163225798	6.05694762383213e-15	4.24446997380456e-11	G	A
MNEc.2.13.40838281.BIEC2-235944	HN1L	-0.414537168495431	-9.59048586024201	6.09792401390192e-15	4.24446997380456e-11	C	A
MNEc.2.13.40846930.PC	HN1L	-0.414537168495431	-9.59048586024201	6.09792401390192e-15	4.24446997380456e-11	C	T
MNEc.2.13.40931713.PC	HN1L	-0.414537168495431	-9.59048586024201	6.09792401390192e-15	4.24446997380456e-11	T	C
MNEc.2.13.40961920.PC	HN1L	-0.414537168495431	-9.59048586024201	6.09792401390192e-15	4.24446997380456e-11	G	A
MNEc.2.13.40982418.PC	HN1L	-0.414537168495431	-9.59048586024201	6.09792401390192e-15	4.24446997380456e-11	C	T
MNEc.2.13.40983143.PC	HN1L	-0.414537168495431	-9.59048586024201	6.09792401390192e-15	4.24446997380456e-11	G	A
MNEc.2.13.40983967.PC	HN1L	-0.414537168495431	-9.59048586024201	6.09792401390192e-15	4.24446997380456e-11	T	C
MNEc.2.13.41005531.PC	HN1L	-0.414537168495431	-9.59048586024201	6.09792401390192e-15	4.24446997380456e-11	C	G
MNEc.2.13.41040581.PC	HN1L	-0.414537168495431	-9.59048586024201	6.09792401390192e-15	4.24446997380456e-11	T	C
MNEc.2.13.41054723.PC	HN1L	-0.414537168495431	-9.59048586024201	6.09792401390192e-15	4.24446997380456e-11	C	T
MNEc.2.13.41083207.BIEC2-235986	HN1L	-0.414537168495431	-9.59048586024201	6.09792401390192e-15	4.24446997380456e-11	T	C
MNEc.2.13.41083517.PC	HN1L	-0.414537168495431	-9.59048586024201	6.09792401390192e-15	4.24446997380456e-11	A	G
MNEc.2.13.41100616.PC	HN1L	-0.414537168495431	-9.59048586024201	6.09792401390192e-15	4.24446997380456e-11	G	T
MNEc.2.10.64791571.PC	LOC100072672	1.1849782855751	9.58967576573239	6.12023224489419e-15	4.25746796461954e-11	C	T
MNEc.2.30.10158543.PC	LOC100053461	-0.329017442606767	-9.58407274750421	6.27678233641554e-15	4.36119064307686e-11	T	G
MNEc.2.30.10155199.PC	LOC100053461	0.329017442606767	9.5840727475042	6.27678233641567e-15	4.36119064307686e-11	C	T
MNEc.2.7.45423278.PC	CCDC130	0.22509596303838	9.58144092663398	6.35169515744648e-15	4.38721958460905e-11	T	C
MNEc.2.7.45431447.PC	CCDC130	0.22509596303838	9.58144092663398	6.35169515744648e-15	4.38721958460905e-11	A	G
MNEc.2.7.45468291.PC	CCDC130	0.22509596303838	9.58144092663398	6.35169515744648e-15	4.38721958460905e-11	A	C
MNEc.2.7.45498388.PC	CCDC130	0.22509596303838	9.58144092663398	6.35169515744648e-15	4.38721958460905e-11	G	T
MNEc.2.7.45512515.PC	CCDC130	0.22509596303838	9.58144092663398	6.35169515744648e-15	4.38721958460905e-11	A	G
MNEc.2.7.45531390.PC	CCDC130	0.22509596303838	9.58144092663398	6.35169515744648e-15	4.38721958460905e-11	T	G
MNEc.2.7.45552597.PC	CCDC130	0.22509596303838	9.58144092663398	6.35169515744648e-15	4.38721958460905e-11	C	G
MNEc.2.7.45563182.PC	CCDC130	0.22509596303838	9.58144092663398	6.35169515744648e-15	4.38721958460905e-11	T	C
MNEc.2.7.45563564.PC	CCDC130	0.22509596303838	9.58144092663398	6.35169515744648e-15	4.38721958460905e-11	T	C
MNEc.2.7.45575161.PC	CCDC130	0.22509596303838	9.58144092663398	6.35169515744648e-15	4.38721958460905e-11	T	C
MNEc.2.24.20973246.PC	LOC100057829	0.689630746841606	9.58090285361171	6.36712096868825e-15	4.39528288607107e-11	C	T
MNEc.2.1.124107710.PC	SPESP1	-0.236482807548751	-9.57908945063541	6.41938571774123e-15	4.42875197528739e-11	A	G
MNEc.2.2.55893352.PC	PNMA2	0.774849050199633	9.57623132462719	6.50263495033996e-15	4.48354536520718e-11	C	A
MNEc.2.4.89865658.PC	LOC106783107	-1.06285115107397	-9.57437273270159	6.5573501629444e-15	4.51861175258648e-11	C	T
MNEc.2.24.38723586.PC	BDKRB1	0.450531575092127	9.57415251956277	6.56386352569556e-15	4.52044097008074e-11	C	A
MNEc.2.20.29516340.PC	LOC102150938	-0.52191398118046	-9.5692373269683	6.71094204907216e-15	4.61901642009496e-11	G	A
MNEc.2.7.45581668.PC	CCDC130	0.223759838134558	9.56566578373665	6.81988170247359e-15	4.69124124356021e-11	G	C
MNEc.2.17.77945836.PC	CARKD	-0.129254796942033	-9.55738477645905	7.07933654549209e-15	4.84977981576946e-11	T	C
MNEc.2.17.77950995.PC	CARKD	-0.129254796942033	-9.55738477645905	7.07933654549209e-15	4.84977981576946e-11	T	G
MNEc.2.17.77957368.PC	CARKD	-0.129254796942033	-9.55738477645905	7.07933654549209e-15	4.84977981576946e-11	A	G
MNEc.2.17.77959528.PC	CARKD	-0.129254796942033	-9.55738477645905	7.07933654549209e-15	4.84977981576946e-11	T	C
MNEc.2.17.78020304.PC	CARKD	-0.129254796942033	-9.55738477645905	7.07933654549209e-15	4.84977981576946e-11	T	C
MNEc.2.17.78033352.PC	CARKD	-0.129254796942033	-9.55738477645905	7.07933654549209e-15	4.84977981576946e-11	T	C
MNEc.2.17.78034128.PC	CARKD	-0.129254796942033	-9.55738477645905	7.07933654549209e-15	4.84977981576946e-11	T	C
MNEc.2.4.89080209.PC	LOC106783107	-1.25504014260011	-9.55236765045714	7.24131759529417e-15	4.95784744562453e-11	G	A
MNEc.2.1.50256482.PC	RHOBTB1	-0.608550092379106	-9.55057890914577	7.29996192105061e-15	4.99507953401177e-11	G	A
MNEc.2.20.33698551.PC	LOC102150517	0.872846306044082	9.54893247391268	7.3543612219103e-15	5.02936514289364e-11	A	G
MNEc.2.7.45001514.PC	CCDC130	0.229476668762953	9.54854381261036	7.36726199551238e-15	5.03083773920725e-11	C	T
MNEc.2.13.39391276.PC	FLYWCH1	0.540705266602103	9.54731949961009	7.40804882896687e-15	5.03083773920725e-11	G	T
MNEc.2.13.39401782.PC	FLYWCH1	0.540705266602103	9.54731949961009	7.40804882896687e-15	5.03083773920725e-11	T	C
MNEc.2.13.39427922.PC	FLYWCH1	0.540705266602103	9.54731949961009	7.40804882896687e-15	5.03083773920725e-11	A	G
MNEc.2.13.39448603.PC	FLYWCH1	0.540705266602103	9.54731949961009	7.40804882896687e-15	5.03083773920725e-11	G	A
MNEc.2.13.39491829.PC	FLYWCH1	0.540705266602103	9.54731949961009	7.40804882896687e-15	5.03083773920725e-11	A	C
MNEc.2.13.39518404.BIEC2-235696	FLYWCH1	0.540705266602103	9.54731949961009	7.40804882896687e-15	5.03083773920725e-11	C	T
MNEc.2.13.39519281.PC	FLYWCH1	0.540705266602103	9.54731949961009	7.40804882896687e-15	5.03083773920725e-11	C	T
MNEc.2.13.39536382.PC	FLYWCH1	0.540705266602103	9.54731949961009	7.40804882896687e-15	5.03083773920725e-11	A	G
MNEc.2.13.39554198.PC	FLYWCH1	0.540705266602103	9.54731949961009	7.40804882896687e-15	5.03083773920725e-11	T	G
MNEc.2.13.39573291.BIEC2-235706	FLYWCH1	0.540705266602103	9.54731949961009	7.40804882896687e-15	5.03083773920725e-11	T	C
MNEc.2.13.39822777.PC	FLYWCH1	0.540705266602103	9.54731949961009	7.40804882896687e-15	5.03083773920725e-11	G	A
MNEc.2.20.5382688.PC	RPP40	0.236947909545909	9.54518839665411	7.47958493501124e-15	5.07353585528958e-11	C	T
MNEc.2.20.5382866.PC	RPP40	0.236947909545909	9.54518839665411	7.47958493501124e-15	5.07353585528958e-11	C	T
MNEc.2.25.16684561.PC	LOC100630493	0.318689970397479	9.54118016087002	7.61601251654515e-15	5.15723496806407e-11	T	G
MNEc.2.10.21449538.PC	LOC100064037	-0.563691110558883	-9.54117515744741	7.61618436591186e-15	5.15723496806407e-11	C	T
MNEc.2.10.22014485.PC	LOC100064037	-0.563691110558883	-9.54117515744741	7.61618436591186e-15	5.15723496806407e-11	C	T
MNEc.2.7.45461792.BIEC2-1051829	CCDC130	0.228458347310048	9.53710224120671	7.75737102412369e-15	5.2498037535111e-11	G	A
MNEc.2.1.39234927.PC	LOC100630780	0.347328251524726	9.5349600191733	7.8326799891513e-15	5.29770863361619e-11	A	C
MNEc.2.5.38586536.PC	LOC100629394	-0.612663741990416	-9.52768098636844	8.09408770904232e-15	5.47135528435510e-11	G	T
MNEc.2.13.22417620.PC	ZKSCAN2	0.277920567895588	9.52614394612306	8.15039469631968e-15	5.50623979465842e-11	A	G
MNEc.2.X.4077096.PC	PUDP	-0.376030964105212	-9.52601339223741	8.15519537229842e-15	5.50630753852237e-11	C	T
MNEc.2.13.11043002.PC	TBL2	-0.336181081390414	-9.52324706526653	8.25758634209582e-15	5.56902129108879e-11	C	T
MNEc.2.13.11044175.BIEC2-210332	TBL2	-0.336181081390414	-9.52324706526653	8.25758634209582e-15	5.56902129108879e-11	G	A
MNEc.2.1.93046269.PC	ALPK3	0.256799897668055	9.52201093344928	8.30375511656621e-15	5.59693591467293e-11	T	C
MNEc.2.13.38913651.PC	FLYWCH1	0.56297792689514	9.52086720894537	8.34670285752833e-15	5.62264862639193e-11	T	G
MNEc.2.12.7658.PC	TCP11L1	1.92008468641378	9.51608969618677	8.52852194420612e-15	5.74182690879183e-11	T	C
MNEc.2.7.44835938.PC	CCDC130	0.222810984600748	9.51401435212344	8.60873517333922e-15	5.79250143688143e-11	T	A
MNEc.2.23.49574014.PC	LOC106782471	-0.409545109444079	-9.51377041148639	8.61821312665557e-15	5.79554994056543e-11	A	G
MNEc.2.16.69773183.PC	CEP63	0.446904199079381	9.51114659307069	8.72082109481516e-15	5.85782603414254e-11	T	C
MNEc.2.16.69783988.PC	CEP63	0.446904199079381	9.51114659307069	8.72082109481516e-15	5.85782603414254e-11	T	C
MNEc.2.21.57098667.BIEC2-574092	CEP72	0.533194882296043	9.50889835546877	8.80971464711714e-15	5.90737457983236e-11	A	G
MNEc.2.21.57106118.PC	CEP72	0.533194882296043	9.50889835546877	8.80971464711714e-15	5.90737457983236e-11	A	G
MNEc.2.21.57189101.PC	CEP72	0.533194882296043	9.50889835546877	8.80971464711714e-15	5.90737457983236e-11	T	C
MNEc.2.X.118730040.PC	LOC102148798	-0.425764055175254	-9.50824050433888	8.83589684073925e-15	5.9215415617726e-11	C	T
MNEc.2.1.39282167.PC	LOC100630780	-0.35612343632905	-9.50810343486861	8.84136195357768e-15	5.92181634259128e-11	A	G
MNEc.2.3.17036655.BIEC2-773375	TK2	0.249043253327446	9.50577108808162	8.93487604623877e-15	5.97260205815932e-11	G	A
MNEc.2.3.17042473.PC	TK2	0.249043253327446	9.50577108808162	8.93487604623877e-15	5.97260205815932e-11	A	C
MNEc.2.10.64976762.PC	LOC100072680	0.719569594656657	9.5057040229081	8.93757959265293e-15	5.97260205815932e-11	G	A
MNEc.2.10.64977210.PC	LOC100072680	0.719569594656657	9.5057040229081	8.93757959265293e-15	5.97260205815932e-11	A	G
MNEc.2.1.123905091.PC	SPESP1	-0.235615526664785	-9.50413673293089	9.00099445482849e-15	6.01155020466457e-11	T	C
MNEc.2.20.10850592.PC	SMIM13	0.743108529847261	9.50134332077251	9.11513987133788e-15	6.07393359867129e-11	A	C
MNEc.2.20.10862351.PC	SMIM13	0.743108529847261	9.50134332077251	9.11513987133788e-15	6.07393359867129e-11	T	C
MNEc.2.20.10880491.PC	SMIM13	0.743108529847261	9.50134332077251	9.11513987133788e-15	6.07393359867129e-11	G	A
MNEc.2.20.10946709.PC	SMIM13	0.743108529847261	9.50134332077251	9.11513987133788e-15	6.07393359867129e-11	C	T
MNEc.2.25.16194199.PC	LOC100630493	0.400516292345239	9.49581025041078	9.34553337633266e-15	6.19924737645438e-11	C	A
MNEc.2.25.16194870.PC	LOC100630493	0.400516292345239	9.49581025041078	9.34553337633266e-15	6.19924737645438e-11	G	A
MNEc.2.25.16206156.PC	LOC100630493	0.400516292345239	9.49581025041078	9.34553337633266e-15	6.19924737645438e-11	G	A
MNEc.2.25.16216346.PC	LOC100630493	0.400516292345239	9.49581025041078	9.34553337633266e-15	6.19924737645438e-11	G	A
MNEc.2.25.16389597.PC	LOC100630493	0.400516292345239	9.49581025041078	9.34553337633266e-15	6.19924737645438e-11	A	C
MNEc.2.25.16397978.PC	LOC100630493	0.400516292345239	9.49581025041078	9.34553337633266e-15	6.19924737645438e-11	A	G
MNEc.2.25.16419954.PC	LOC100630493	0.400516292345239	9.49581025041078	9.34553337633266e-15	6.19924737645438e-11	G	T
MNEc.2.25.16441432.PC	LOC100630493	0.400516292345239	9.49581025041078	9.34553337633266e-15	6.19924737645438e-11	C	T
MNEc.2.1.15037826.PC	SLC18A2	0.337867904881937	9.49543644430757	9.36130718821561e-15	6.20619647766859e-11	C	T
MNEc.2.25.33245121.PC	ASS1	0.63333718841927	9.49268023592294	9.47843962713594e-15	6.28029668866661e-11	C	T
MNEc.2.24.21153160.PC	LOC100057829	0.725630133240534	9.49218562756282	9.49961419586509e-15	6.28721446206538e-11	T	C
MNEc.2.24.21153481.PC	LOC100057829	0.725630133240534	9.49218562756282	9.49961419586509e-15	6.28721446206538e-11	G	A
MNEc.2.13.39971762.PC	FLYWCH1	0.573828356974984	9.49193288339161	9.51045265989201e-15	6.29083363616518e-11	C	A
MNEc.2.1.6616103.PC	ADAM12	-0.646106004981811	-9.48916329110004	9.63003629100073e-15	6.36274856191237e-11	C	T
MNEc.2.1.6620924.PC	ADAM12	-0.646106004981811	-9.48916329110004	9.63003629100073e-15	6.36274856191237e-11	G	T
MNEc.2.25.4914410.PC	TDRD7	-0.507704033041816	-9.48884051240372	9.64407067038704e-15	6.36842944913821e-11	T	C
MNEc.2.20.32143454.PC	LOC102150517	-0.755449922552811	-9.48632742638805	9.75404251642897e-15	6.43742022573467e-11	C	T
MNEc.2.9.82719476.PC	LOC102148229	0.280157848116269	9.48330237842049	9.88808530203246e-15	6.52221057358328e-11	T	C
MNEc.2.23.5800334.PC	LOC106782482	-1.33322428837062	-9.4816877052724	9.96038684724228e-15	6.56620370179939e-11	T	C
MNEc.2.5.79218591.PC	CTBS	0.324534496121586	9.48016395189739	1.00291028906708e-14	6.60778499655819e-11	T	C
MNEc.2.4.28194195.PC	PCLO	-0.927739485237691	-9.47858179149344	1.01009555379401e-14	6.64764823573155e-11	A	G
MNEc.2.4.28206307.PC	PCLO	0.927739485237691	9.47858179149343	1.01009555379402e-14	6.64764823573155e-11	G	T
MNEc.2.1.124096700.PC	SPESP1	-0.230948562512084	-9.47589009560738	1.02243839737364e-14	6.69799372820757e-11	C	A
MNEc.2.13.22369271.PC	ZKSCAN2	0.284667398881204	9.475791938298	1.02289134475116e-14	6.69799372820757e-11	G	T
MNEc.2.13.22379540.PC	ZKSCAN2	0.284667398881204	9.475791938298	1.02289134475116e-14	6.69799372820757e-11	G	A
MNEc.2.13.22391781.PC	ZKSCAN2	0.284667398881204	9.475791938298	1.02289134475116e-14	6.69799372820757e-11	G	A
MNEc.2.13.22428185.PC	ZKSCAN2	0.284667398881204	9.475791938298	1.02289134475116e-14	6.69799372820757e-11	A	G
MNEc.2.13.22460585.PC	ZKSCAN2	0.284667398881204	9.475791938298	1.02289134475116e-14	6.69799372820757e-11	A	G
MNEc.2.13.22473052.PC	ZKSCAN2	0.284667398881204	9.475791938298	1.02289134475116e-14	6.69799372820757e-11	T	C
MNEc.2.13.22476397.PC	ZKSCAN2	0.284667398881204	9.475791938298	1.02289134475116e-14	6.69799372820757e-11	T	G
MNEc.2.13.22503683.PC	ZKSCAN2	0.284667398881204	9.475791938298	1.02289134475116e-14	6.69799372820757e-11	G	T
MNEc.2.6.28468488.PC	CECR1	0.453975912000317	9.47552227489546	1.02413674284308e-14	6.70240226633278e-11	C	T
MNEc.2.1.144036883.PC	GATM	0.422055334515035	9.47180811349975	1.04144537097276e-14	6.76921555971806e-11	G	A
MNEc.2.4.88835723.PC	LOC106783107	-1.18389681273784	-9.4715802513336	1.04251673887358e-14	6.76921555971806e-11	C	A
MNEc.2.29.28036050.PC	ANKRD16	-0.274224985562877	-9.46535270873781	1.07222891069679e-14	6.76921555971806e-11	A	C
MNEc.2.20.28818350.PC	LOC100056062	0.588271126923666	9.46519430403833	1.07299563685373e-14	6.76921555971806e-11	A	G
MNEc.2.24.19347091.PC	ACOT6	-0.289756368472656	-9.46424733824339	1.07759070494627e-14	6.76921555971806e-11	G	T
MNEc.2.24.19349198.PC	ACOT6	0.289756368472655	9.46424733824338	1.07759070494632e-14	6.76921555971806e-11	A	G
MNEc.2.22.46136419.PC	FAM217B	-0.477323698258031	-9.46013234051104	1.09778843045743e-14	6.76921555971806e-11	G	A
MNEc.2.3.8793151.PC	BBS2	-0.254142949922354	-9.4586227756977	1.10529256919611e-14	6.76921555971806e-11	A	G
MNEc.2.3.35270002.PC	PIEZO1	0.568109950360162	9.45859701413789	1.10542107645293e-14	6.76921555971806e-11	C	T
MNEc.2.3.35275635.PC	PIEZO1	0.568109950360162	9.45859701413789	1.10542107645293e-14	6.76921555971806e-11	A	G
MNEc.2.3.35278083.PC	PIEZO1	0.568109950360162	9.45859701413789	1.10542107645293e-14	6.76921555971806e-11	C	T
MNEc.2.3.35286151.PC	PIEZO1	0.568109950360162	9.45859701413789	1.10542107645293e-14	6.76921555971806e-11	C	T
MNEc.2.3.35289164.BIEC2-776753	PIEZO1	0.568109950360162	9.45859701413789	1.10542107645293e-14	6.76921555971806e-11	G	A
MNEc.2.3.35300831.PC	PIEZO1	0.568109950360162	9.45859701413789	1.10542107645293e-14	6.76921555971806e-11	C	T
MNEc.2.3.35307475.PC	PIEZO1	0.568109950360162	9.45859701413789	1.10542107645293e-14	6.76921555971806e-11	G	A
MNEc.2.3.35309547.PC	PIEZO1	0.568109950360162	9.45859701413789	1.10542107645293e-14	6.76921555971806e-11	C	T
MNEc.2.3.35311734.PC	PIEZO1	0.568109950360162	9.45859701413789	1.10542107645293e-14	6.76921555971806e-11	G	A
MNEc.2.3.35322947.PC	PIEZO1	0.568109950360162	9.45859701413789	1.10542107645293e-14	6.76921555971806e-11	C	A
MNEc.2.3.35328417.PC	PIEZO1	0.568109950360162	9.45859701413789	1.10542107645293e-14	6.76921555971806e-11	G	A
MNEc.2.3.35341474.PC	PIEZO1	0.568109950360162	9.45859701413789	1.10542107645293e-14	6.76921555971806e-11	G	T
MNEc.2.3.35342020.PC	PIEZO1	0.568109950360162	9.45859701413789	1.10542107645293e-14	6.76921555971806e-11	G	T
MNEc.2.3.35377841.PC	PIEZO1	0.568109950360162	9.45859701413789	1.10542107645293e-14	6.76921555971806e-11	G	A
MNEc.2.3.35389049.PC	PIEZO1	0.568109950360162	9.45859701413789	1.10542107645293e-14	6.76921555971806e-11	C	T
MNEc.2.3.35392119.PC	PIEZO1	0.568109950360162	9.45859701413789	1.10542107645293e-14	6.76921555971806e-11	C	T
MNEc.2.3.35405392.PC	PIEZO1	0.568109950360162	9.45859701413789	1.10542107645293e-14	6.76921555971806e-11	C	A
MNEc.2.3.35430230.PC	PIEZO1	0.568109950360162	9.45859701413789	1.10542107645293e-14	6.76921555971806e-11	T	C
MNEc.2.3.35434997.PC	PIEZO1	0.568109950360162	9.45859701413789	1.10542107645293e-14	6.76921555971806e-11	C	T
MNEc.2.3.35435338.PC	PIEZO1	0.568109950360162	9.45859701413789	1.10542107645293e-14	6.76921555971806e-11	G	A
MNEc.2.3.35450781.PC	PIEZO1	0.568109950360162	9.45859701413789	1.10542107645293e-14	6.76921555971806e-11	C	T
MNEc.2.3.35455956.PC	PIEZO1	0.568109950360162	9.45859701413789	1.10542107645293e-14	6.76921555971806e-11	C	T
MNEc.2.3.35460457.PC	PIEZO1	0.568109950360162	9.45859701413789	1.10542107645293e-14	6.76921555971806e-11	C	T
MNEc.2.3.35460532.PC	PIEZO1	0.568109950360162	9.45859701413789	1.10542107645293e-14	6.76921555971806e-11	G	A
MNEc.2.3.35462067.PC	PIEZO1	0.568109950360162	9.45859701413789	1.10542107645293e-14	6.76921555971806e-11	C	T
MNEc.2.3.35465748.PC	PIEZO1	0.568109950360162	9.45859701413789	1.10542107645293e-14	6.76921555971806e-11	C	T
MNEc.2.3.35467107.PC	PIEZO1	0.568109950360162	9.45859701413789	1.10542107645293e-14	6.76921555971806e-11	G	A
MNEc.2.3.35468083.PC	PIEZO1	0.568109950360162	9.45859701413789	1.10542107645293e-14	6.76921555971806e-11	A	G
MNEc.2.3.35497043.PC	PIEZO1	0.568109950360162	9.45859701413789	1.10542107645293e-14	6.76921555971806e-11	C	T
MNEc.2.3.35502681.PC	PIEZO1	0.568109950360162	9.45859701413789	1.10542107645293e-14	6.76921555971806e-11	T	C
MNEc.2.3.35512691.PC	PIEZO1	0.568109950360162	9.45859701413789	1.10542107645293e-14	6.76921555971806e-11	C	A
MNEc.2.3.35569980.PC	PIEZO1	0.568109950360162	9.45859701413789	1.10542107645293e-14	6.76921555971806e-11	G	A
MNEc.2.3.35580235.PC	PIEZO1	0.568109950360162	9.45859701413789	1.10542107645293e-14	6.76921555971806e-11	C	A
MNEc.2.3.35581141.PC	PIEZO1	0.568109950360162	9.45859701413789	1.10542107645293e-14	6.76921555971806e-11	G	A
MNEc.2.3.35599494.PC	PIEZO1	0.568109950360162	9.45859701413789	1.10542107645293e-14	6.76921555971806e-11	C	T
MNEc.2.3.35605244.PC	PIEZO1	0.568109950360162	9.45859701413789	1.10542107645293e-14	6.76921555971806e-11	A	G
MNEc.2.3.35607571.PC	PIEZO1	0.568109950360162	9.45859701413789	1.10542107645293e-14	6.76921555971806e-11	C	T
MNEc.2.3.35611549.PC	PIEZO1	0.568109950360162	9.45859701413789	1.10542107645293e-14	6.76921555971806e-11	G	C
MNEc.2.3.35619173.PC	PIEZO1	0.568109950360162	9.45859701413789	1.10542107645293e-14	6.76921555971806e-11	C	T
MNEc.2.3.35625617.PC	PIEZO1	0.568109950360162	9.45859701413789	1.10542107645293e-14	6.76921555971806e-11	C	T
MNEc.2.3.35626394.PC	PIEZO1	0.568109950360162	9.45859701413789	1.10542107645293e-14	6.76921555971806e-11	G	A
MNEc.2.3.35641959.PC	PIEZO1	0.568109950360162	9.45859701413789	1.10542107645293e-14	6.76921555971806e-11	G	A
MNEc.2.3.35660145.PC	PIEZO1	0.568109950360162	9.45859701413789	1.10542107645293e-14	6.76921555971806e-11	C	G
MNEc.2.3.35664595.PC	PIEZO1	0.568109950360162	9.45859701413789	1.10542107645293e-14	6.76921555971806e-11	C	T
MNEc.2.3.35668876.PC	PIEZO1	0.568109950360162	9.45859701413789	1.10542107645293e-14	6.76921555971806e-11	C	T
MNEc.2.3.35670407.PC	PIEZO1	0.568109950360162	9.45859701413789	1.10542107645293e-14	6.76921555971806e-11	G	A
MNEc.2.3.35678518.PC	PIEZO1	0.568109950360162	9.45859701413789	1.10542107645293e-14	6.76921555971806e-11	T	C
MNEc.2.3.35680199.PC	PIEZO1	0.568109950360162	9.45859701413789	1.10542107645293e-14	6.76921555971806e-11	C	T
MNEc.2.3.35700717.PC	PIEZO1	0.568109950360162	9.45859701413789	1.10542107645293e-14	6.76921555971806e-11	C	A
MNEc.2.3.35709823.PC	PIEZO1	0.568109950360162	9.45859701413789	1.10542107645293e-14	6.76921555971806e-11	T	C
MNEc.2.3.35714534.PC	PIEZO1	0.568109950360162	9.45859701413789	1.10542107645293e-14	6.76921555971806e-11	T	C
MNEc.2.3.35723149.PC	PIEZO1	0.568109950360162	9.45859701413789	1.10542107645293e-14	6.76921555971806e-11	G	A
MNEc.2.3.35735420.PC	PIEZO1	0.568109950360162	9.45859701413789	1.10542107645293e-14	6.76921555971806e-11	C	T
MNEc.2.3.35754801.PC	PIEZO1	0.568109950360162	9.45859701413789	1.10542107645293e-14	6.76921555971806e-11	T	C
MNEc.2.3.35767609.PC	PIEZO1	0.568109950360162	9.45859701413789	1.10542107645293e-14	6.76921555971806e-11	G	C
MNEc.2.3.35770328.PC	PIEZO1	0.568109950360162	9.45859701413789	1.10542107645293e-14	6.76921555971806e-11	T	C
MNEc.2.3.35779901.PC	PIEZO1	0.568109950360162	9.45859701413789	1.10542107645293e-14	6.76921555971806e-11	G	A
MNEc.2.3.35808133.PC	PIEZO1	0.568109950360162	9.45859701413789	1.10542107645293e-14	6.76921555971806e-11	T	G
MNEc.2.3.35818271.PC	PIEZO1	0.568109950360162	9.45859701413789	1.10542107645293e-14	6.76921555971806e-11	G	A
MNEc.2.3.35818931.PC	PIEZO1	0.568109950360162	9.45859701413789	1.10542107645293e-14	6.76921555971806e-11	G	A
MNEc.2.3.35820533.PC	PIEZO1	0.568109950360162	9.45859701413789	1.10542107645293e-14	6.76921555971806e-11	C	T
MNEc.2.3.35837714.PC	PIEZO1	0.568109950360162	9.45859701413789	1.10542107645293e-14	6.76921555971806e-11	A	C
MNEc.2.3.35848263.PC	PIEZO1	0.568109950360162	9.45859701413789	1.10542107645293e-14	6.76921555971806e-11	A	G
MNEc.2.3.35855805.PC	PIEZO1	0.568109950360162	9.45859701413789	1.10542107645293e-14	6.76921555971806e-11	C	G
MNEc.2.3.35866208.PC	PIEZO1	0.568109950360162	9.45859701413789	1.10542107645293e-14	6.76921555971806e-11	T	C
MNEc.2.3.35897310.PC	PIEZO1	0.568109950360162	9.45859701413789	1.10542107645293e-14	6.76921555971806e-11	T	C
MNEc.2.3.35905492.PC	PIEZO1	0.568109950360162	9.45859701413789	1.10542107645293e-14	6.76921555971806e-11	G	C
MNEc.2.3.35907475.PC	PIEZO1	0.568109950360162	9.45859701413789	1.10542107645293e-14	6.76921555971806e-11	T	C
MNEc.2.3.35910014.BIEC2-776786	PIEZO1	0.568109950360162	9.45859701413789	1.10542107645293e-14	6.76921555971806e-11	G	A
MNEc.2.3.35922591.PC	PIEZO1	0.568109950360162	9.45859701413789	1.10542107645293e-14	6.76921555971806e-11	T	C
MNEc.2.3.35934067.PC	PIEZO1	0.568109950360162	9.45859701413789	1.10542107645293e-14	6.76921555971806e-11	G	A
MNEc.2.3.35948668.PC	PIEZO1	0.568109950360162	9.45859701413789	1.10542107645293e-14	6.76921555971806e-11	C	T
MNEc.2.3.35963644.PC	PIEZO1	0.568109950360162	9.45859701413789	1.10542107645293e-14	6.76921555971806e-11	G	T
MNEc.2.3.35969202.PC	PIEZO1	0.568109950360162	9.45859701413789	1.10542107645293e-14	6.76921555971806e-11	G	A
MNEc.2.3.35972952.PC	PIEZO1	0.568109950360162	9.45859701413789	1.10542107645293e-14	6.76921555971806e-11	C	T
MNEc.2.3.35994446.PC	PIEZO1	0.568109950360162	9.45859701413789	1.10542107645293e-14	6.76921555971806e-11	C	T
MNEc.2.3.35996876.PC	PIEZO1	0.568109950360162	9.45859701413789	1.10542107645293e-14	6.76921555971806e-11	C	T
MNEc.2.3.35997926.PC	PIEZO1	0.568109950360162	9.45859701413789	1.10542107645293e-14	6.76921555971806e-11	C	T
MNEc.2.3.35999807.PC	PIEZO1	0.568109950360162	9.45859701413789	1.10542107645293e-14	6.76921555971806e-11	C	T
MNEc.2.3.36013053.PC	PIEZO1	0.568109950360162	9.45859701413789	1.10542107645293e-14	6.76921555971806e-11	G	C
MNEc.2.3.36015141.PC	PIEZO1	0.568109950360162	9.45859701413789	1.10542107645293e-14	6.76921555971806e-11	G	A
MNEc.2.3.36017727.PC	PIEZO1	0.568109950360162	9.45859701413789	1.10542107645293e-14	6.76921555971806e-11	A	G
MNEc.2.3.36029713.PC	PIEZO1	0.568109950360162	9.45859701413789	1.10542107645293e-14	6.76921555971806e-11	C	T
MNEc.2.3.36032400.PC	PIEZO1	0.568109950360162	9.45859701413789	1.10542107645293e-14	6.76921555971806e-11	C	T
MNEc.2.3.36033533.PC	PIEZO1	0.568109950360162	9.45859701413789	1.10542107645293e-14	6.76921555971806e-11	G	A
MNEc.2.3.36044771.PC	PIEZO1	0.568109950360162	9.45859701413789	1.10542107645293e-14	6.76921555971806e-11	G	A
MNEc.2.3.36044861.PC	PIEZO1	0.568109950360162	9.45859701413789	1.10542107645293e-14	6.76921555971806e-11	C	T
MNEc.2.3.36053993.PC	PIEZO1	0.568109950360162	9.45859701413789	1.10542107645293e-14	6.76921555971806e-11	C	T
MNEc.2.3.36065059.PC	PIEZO1	0.568109950360162	9.45859701413789	1.10542107645293e-14	6.76921555971806e-11	G	T
MNEc.2.3.36068962.PC	PIEZO1	0.568109950360162	9.45859701413789	1.10542107645293e-14	6.76921555971806e-11	C	T
MNEc.2.3.36069131.PC	PIEZO1	0.568109950360162	9.45859701413789	1.10542107645293e-14	6.76921555971806e-11	G	C
MNEc.2.3.36071828.PC	PIEZO1	0.568109950360162	9.45859701413789	1.10542107645293e-14	6.76921555971806e-11	C	T
MNEc.2.3.36074827.PC	PIEZO1	0.568109950360162	9.45859701413789	1.10542107645293e-14	6.76921555971806e-11	C	A
MNEc.2.3.36079165.PC	PIEZO1	0.568109950360162	9.45859701413789	1.10542107645293e-14	6.76921555971806e-11	A	G
MNEc.2.3.36085113.PC	PIEZO1	0.568109950360162	9.45859701413789	1.10542107645293e-14	6.76921555971806e-11	C	T
MNEc.2.3.36090684.PC	PIEZO1	0.568109950360162	9.45859701413789	1.10542107645293e-14	6.76921555971806e-11	G	A
MNEc.2.3.36101028.PC	PIEZO1	0.568109950360162	9.45859701413789	1.10542107645293e-14	6.76921555971806e-11	T	C
MNEc.2.3.36108627.PC	PIEZO1	0.568109950360162	9.45859701413789	1.10542107645293e-14	6.76921555971806e-11	G	T
MNEc.2.3.36111951.PC	PIEZO1	0.568109950360162	9.45859701413789	1.10542107645293e-14	6.76921555971806e-11	G	A
MNEc.2.3.36116946.PC	PIEZO1	0.568109950360162	9.45859701413789	1.10542107645293e-14	6.76921555971806e-11	G	A
MNEc.2.3.36117715.PC	PIEZO1	0.568109950360162	9.45859701413789	1.10542107645293e-14	6.76921555971806e-11	T	C
MNEc.2.3.36147245.PC	PIEZO1	0.568109950360162	9.45859701413789	1.10542107645293e-14	6.76921555971806e-11	C	G
MNEc.2.3.36151370.PC	PIEZO1	0.568109950360162	9.45859701413789	1.10542107645293e-14	6.76921555971806e-11	C	A
MNEc.2.3.36163691.PC	PIEZO1	0.568109950360162	9.45859701413789	1.10542107645293e-14	6.76921555971806e-11	C	T
MNEc.2.3.36177908.PC	PIEZO1	0.568109950360162	9.45859701413789	1.10542107645293e-14	6.76921555971806e-11	C	T
MNEc.2.3.36184922.PC	PIEZO1	0.568109950360162	9.45859701413789	1.10542107645293e-14	6.76921555971806e-11	C	A
MNEc.2.3.36197189.PC	PIEZO1	0.568109950360162	9.45859701413789	1.10542107645293e-14	6.76921555971806e-11	C	T
MNEc.2.3.36204673.PC	PIEZO1	0.568109950360162	9.45859701413789	1.10542107645293e-14	6.76921555971806e-11	C	T
MNEc.2.3.36206816.PC	PIEZO1	0.568109950360162	9.45859701413789	1.10542107645293e-14	6.76921555971806e-11	C	A
MNEc.2.3.36210903.PC	PIEZO1	0.568109950360162	9.45859701413789	1.10542107645293e-14	6.76921555971806e-11	C	T
MNEc.2.3.36227295.PC	PIEZO1	0.568109950360162	9.45859701413789	1.10542107645293e-14	6.76921555971806e-11	G	A
MNEc.2.3.36244517.PC	PIEZO1	0.568109950360162	9.45859701413789	1.10542107645293e-14	6.76921555971806e-11	T	C
MNEc.2.3.36249652.PC	PIEZO1	0.568109950360162	9.45859701413789	1.10542107645293e-14	6.76921555971806e-11	G	A
MNEc.2.3.36262741.PC	PIEZO1	0.568109950360162	9.45859701413789	1.10542107645293e-14	6.76921555971806e-11	C	G
MNEc.2.3.36265953.PC	PIEZO1	0.568109950360162	9.45859701413789	1.10542107645293e-14	6.76921555971806e-11	C	T
MNEc.2.19.21850444.PC	MCF2L2	0.541991999878488	9.45734991650407	1.11165994905496e-14	6.80386360738865e-11	G	A
MNEc.2.1.123978960.PC	SPESP1	-0.225688148704074	-9.45558136437024	1.1205680400985e-14	6.84765217191854e-11	T	C
MNEc.2.1.124017513.PC	SPESP1	-0.225688148704074	-9.45558136437024	1.1205680400985e-14	6.84765217191854e-11	G	A
MNEc.2.1.124028449.PC	SPESP1	-0.225688148704074	-9.45558136437024	1.1205680400985e-14	6.84765217191854e-11	A	G
MNEc.2.25.4411872.PC	TDRD7	0.430332460476185	9.45014301892516	1.14841120869077e-14	7.00683300851988e-11	A	G
MNEc.2.25.3526076.PC	TDRD7	-0.430332460476185	-9.45014301892514	1.14841120869085e-14	7.00683300851988e-11	G	A
MNEc.2.25.4415859.PC	TDRD7	-0.430332460476185	-9.45014301892514	1.14841120869085e-14	7.00683300851988e-11	A	G
MNEc.2.13.39907652.PC	PKMYT1	0.345971943068589	9.44912680584443	1.1536903452098e-14	7.0317180435937e-11	G	A
MNEc.2.13.39928488.PC	PKMYT1	0.345971943068589	9.44912680584443	1.1536903452098e-14	7.0317180435937e-11	T	C
MNEc.2.25.905849.PC	CA9	-0.285206756984156	-9.44607298411825	1.16970142848027e-14	7.12559786755178e-11	G	C
MNEc.2.24.1258840.PC	GNPNAT1	0.193405672200624	9.44081451584401	1.19779480971688e-14	7.27781431036e-11	C	T
MNEc.2.24.1303874.PC	GNPNAT1	0.193405672200624	9.44081451584401	1.19779480971688e-14	7.27781431036e-11	C	T
MNEc.2.24.1316512.PC	GNPNAT1	0.193405672200624	9.44081451584401	1.19779480971688e-14	7.27781431036e-11	A	G
MNEc.2.24.1320653.PC	GNPNAT1	0.193405672200624	9.44081451584401	1.19779480971688e-14	7.27781431036e-11	G	A
MNEc.2.24.1365280.PC	GNPNAT1	0.193405672200624	9.44081451584401	1.19779480971688e-14	7.27781431036e-11	C	A
MNEc.2.3.24601596.PC	LDHD	-0.408503384088586	-9.44035807789213	1.20026498228428e-14	7.28904248209091e-11	A	G
MNEc.2.7.44966966.PC	CCDC130	0.250284778528562	9.44017176453344	1.20127474781819e-14	7.29139476465222e-11	G	A
MNEc.2.21.57252300.PC	CEP72	0.541148694168118	9.43299735849519	1.24081218681889e-14	7.5235792765461e-11	G	A
MNEc.2.21.57306899.PC	CEP72	0.541148694168118	9.43299735849519	1.24081218681889e-14	7.5235792765461e-11	A	G
MNEc.2.2.51671404.PC	PEBP4	0.547724872049913	9.42756106415686	1.27163692187636e-14	7.70649406700971e-11	T	C
MNEc.2.13.17672148.PC	CRCP	0.20669305553266	9.42679487082127	1.27604261412191e-14	7.72919530983415e-11	G	T
MNEc.2.4.27978107.PC	PCLO	0.877564523287638	9.42574087634598	1.28212818814601e-14	7.7620431443502e-11	T	G
MNEc.2.29.29844016.PC	AKR1E2	0.680779390506927	9.42483502579672	1.28738163124593e-14	7.78580031023767e-11	C	T
MNEc.2.29.29849121.BIEC2-762284	AKR1E2	0.680779390506927	9.42483502579672	1.28738163124593e-14	7.78580031023767e-11	C	T
MNEc.2.9.3510573.BIEC2-1128690	LOC106780968	1.18536110297225	9.42450589747263	1.28929573337951e-14	7.79335296396552e-11	C	T
MNEc.2.23.8161123.PC	LOC102147951	0.286566894741387	9.42192794289073	1.30438722019093e-14	7.88050954404354e-11	A	G
MNEc.2.11.37779703.PC	LOC100071627	0.297578001881522	9.41676962488553	1.33511765573216e-14	8.00429298060387e-11	T	C
MNEc.2.22.26069872.PC	LOC106782422	-0.332189490127552	-9.4159645585284	1.33997879844497e-14	8.00429298060387e-11	T	C
MNEc.2.22.26070745.PC	LOC106782422	0.332189490127552	9.4159645585284	1.33997879844497e-14	8.00429298060387e-11	G	A
MNEc.2.22.26074857.BIEC2-589711	LOC106782422	0.332189490127552	9.4159645585284	1.33997879844497e-14	8.00429298060387e-11	T	C
MNEc.2.22.26075342.BIEC2-589713	LOC106782422	0.332189490127552	9.4159645585284	1.33997879844497e-14	8.00429298060387e-11	T	C
MNEc.2.3.37464055.PC	MANBA	-0.439664575562221	-9.41569898432861	1.34158627141635e-14	8.00429298060387e-11	T	C
MNEc.2.3.37488867.PC	MANBA	-0.439664575562221	-9.41569898432861	1.34158627141635e-14	8.00429298060387e-11	G	A
MNEc.2.3.37494619.BIEC2-817563	MANBA	-0.439664575562221	-9.41569898432861	1.34158627141635e-14	8.00429298060387e-11	C	T
MNEc.2.3.37508015.PC	MANBA	-0.439664575562221	-9.41569898432861	1.34158627141635e-14	8.00429298060387e-11	C	G
MNEc.2.3.37523375.PC	MANBA	-0.439664575562221	-9.41569898432861	1.34158627141635e-14	8.00429298060387e-11	T	C
MNEc.2.3.37563499.PC	MANBA	-0.439664575562221	-9.41569898432861	1.34158627141635e-14	8.00429298060387e-11	C	T
MNEc.2.3.37571409.PC	MANBA	-0.439664575562221	-9.41569898432861	1.34158627141635e-14	8.00429298060387e-11	C	T
MNEc.2.3.37586707.PC	MANBA	-0.439664575562221	-9.41569898432861	1.34158627141635e-14	8.00429298060387e-11	T	C
MNEc.2.3.37605924.PC	MANBA	-0.439664575562221	-9.41569898432861	1.34158627141635e-14	8.00429298060387e-11	G	C
MNEc.2.3.37640439.PC	MANBA	-0.439664575562221	-9.41569898432861	1.34158627141635e-14	8.00429298060387e-11	T	C
MNEc.2.3.37654428.PC	MANBA	-0.439664575562221	-9.41569898432861	1.34158627141635e-14	8.00429298060387e-11	T	C
MNEc.2.3.37673708.PC	MANBA	-0.439664575562221	-9.41569898432861	1.34158627141635e-14	8.00429298060387e-11	A	G
MNEc.2.3.37689138.PC	MANBA	-0.439664575562221	-9.41569898432861	1.34158627141635e-14	8.00429298060387e-11	C	T
MNEc.2.3.37750653.PC	MANBA	-0.439664575562221	-9.41569898432861	1.34158627141635e-14	8.00429298060387e-11	T	G
MNEc.2.3.37751756.PC	MANBA	-0.439664575562221	-9.41569898432861	1.34158627141635e-14	8.00429298060387e-11	G	A
MNEc.2.3.37769829.PC	MANBA	-0.439664575562221	-9.41569898432861	1.34158627141635e-14	8.00429298060387e-11	T	C
MNEc.2.3.37779936.PC	MANBA	-0.439664575562221	-9.41569898432861	1.34158627141635e-14	8.00429298060387e-11	A	G
MNEc.2.3.37827264.PC	MANBA	-0.439664575562221	-9.41569898432861	1.34158627141635e-14	8.00429298060387e-11	C	G
MNEc.2.X.42425179.PC	LOC102150609	-0.334440265474324	-9.41423800460494	1.35046392414136e-14	8.00429298060387e-11	G	T
MNEc.2.18.82040434.PC	C18H2orf80	0.441135817441081	9.41390157797575	1.3525165441735e-14	8.00429298060387e-11	C	A
MNEc.2.18.82042543.PC	C18H2orf80	0.441135817441081	9.41390157797575	1.3525165441735e-14	8.00429298060387e-11	A	G
MNEc.2.18.82053183.PC	C18H2orf80	0.441135817441081	9.41390157797575	1.3525165441735e-14	8.00429298060387e-11	G	A
MNEc.2.18.82054218.PC	C18H2orf80	0.441135817441081	9.41390157797575	1.3525165441735e-14	8.00429298060387e-11	G	A
MNEc.2.18.82056495.PC	C18H2orf80	0.441135817441081	9.41390157797575	1.3525165441735e-14	8.00429298060387e-11	G	A
MNEc.2.18.82056741.PC	C18H2orf80	0.441135817441081	9.41390157797575	1.3525165441735e-14	8.00429298060387e-11	G	A
MNEc.2.18.82066721.PC	C18H2orf80	0.441135817441081	9.41390157797575	1.3525165441735e-14	8.00429298060387e-11	G	A
MNEc.2.3.24929400.BIEC2-774528	LDHD	-0.480754165206889	-9.41383439339557	1.35292682771731e-14	8.00429298060387e-11	T	C
MNEc.2.3.24941765.PC	LDHD	-0.480754165206889	-9.41383439339557	1.35292682771731e-14	8.00429298060387e-11	T	C
MNEc.2.3.24956530.PC	LDHD	-0.480754165206889	-9.41383439339557	1.35292682771731e-14	8.00429298060387e-11	G	A
MNEc.2.3.24960626.BIEC2-774533	LDHD	-0.480754165206889	-9.41383439339557	1.35292682771731e-14	8.00429298060387e-11	G	A
MNEc.2.3.24997714.PC	LDHD	-0.480754165206889	-9.41383439339557	1.35292682771731e-14	8.00429298060387e-11	A	C
MNEc.2.20.33416942.PC	LOC102150517	0.939406626707007	9.4135050013909	1.35494016718334e-14	8.00429298060387e-11	C	A
MNEc.2.20.33420563.PC	LOC102150517	0.939406626707007	9.4135050013909	1.35494016718334e-14	8.00429298060387e-11	C	G
MNEc.2.20.33424976.PC	LOC102150517	0.939406626707007	9.4135050013909	1.35494016718334e-14	8.00429298060387e-11	T	A
MNEc.2.20.33427632.PC	LOC102150517	0.939406626707007	9.4135050013909	1.35494016718334e-14	8.00429298060387e-11	A	G
MNEc.2.20.33428684.PC	LOC102150517	0.939406626707007	9.4135050013909	1.35494016718334e-14	8.00429298060387e-11	G	T
MNEc.2.20.33428914.PC	LOC102150517	0.939406626707007	9.4135050013909	1.35494016718334e-14	8.00429298060387e-11	G	A
MNEc.2.20.33436325.PC	LOC102150517	0.939406626707007	9.4135050013909	1.35494016718334e-14	8.00429298060387e-11	A	T
MNEc.2.20.33436354.PC	LOC102150517	0.939406626707007	9.4135050013909	1.35494016718334e-14	8.00429298060387e-11	G	A
MNEc.2.24.40788488.PC	LOC102149957	-0.754764312445479	-9.41338353951122	1.35568333456529e-14	8.00464659841154e-11	T	C
MNEc.2.24.40619257.PC	LOC102149957	-0.700648129656478	-9.41264237100432	1.36022704737386e-14	8.02742891566067e-11	C	T
MNEc.2.20.5382817.PC	RPP40	0.240722550286193	9.41216921820524	1.36313567173759e-14	8.04054361541687e-11	A	G
MNEc.2.1.62809421.PC	COMTD1	-0.285825417365689	-9.41169673392886	1.36604640343409e-14	8.05365753865245e-11	A	G
MNEc.2.11.5580454.PC	CYGB	0.342464093896107	9.41111620718272	1.36963125454322e-14	8.07073060527063e-11	A	G
MNEc.2.15.60351690.PC	NDUFAF7	0.222133256393775	9.41069624806515	1.37223044617886e-14	8.08198129766419e-11	T	C
MNEc.2.6.28511864.PC	CECR1	0.43866857645524	9.40974634978883	1.37812775445771e-14	8.11263573259033e-11	G	A
MNEc.2.1.144801640.PC	GATM	0.451935358536556	9.4089897609803	1.38284308638466e-14	8.13630491951998e-11	C	T
MNEc.2.3.23048651.PC	LDHD	-0.470713008753318	-9.40504553631076	1.40768789921907e-14	8.22465280404429e-11	A	C
MNEc.2.3.23052517.PC	LDHD	-0.470713008753318	-9.40504553631076	1.40768789921907e-14	8.22465280404429e-11	C	T
MNEc.2.3.23056308.PC	LDHD	-0.470713008753318	-9.40504553631076	1.40768789921907e-14	8.22465280404429e-11	C	T
MNEc.2.3.23075938.PC	LDHD	-0.470713008753318	-9.40504553631076	1.40768789921907e-14	8.22465280404429e-11	A	G
MNEc.2.3.23095446.PC	LDHD	-0.470713008753318	-9.40504553631076	1.40768789921907e-14	8.22465280404429e-11	G	A
MNEc.2.3.23125223.BIEC2-774252	LDHD	-0.470713008753318	-9.40504553631076	1.40768789921907e-14	8.22465280404429e-11	G	A
MNEc.2.3.23127317.BIEC2-774254	LDHD	-0.470713008753318	-9.40504553631076	1.40768789921907e-14	8.22465280404429e-11	T	C
MNEc.2.3.23127511.BIEC2-774255	LDHD	-0.470713008753318	-9.40504553631076	1.40768789921907e-14	8.22465280404429e-11	A	G
[truncated: 239,477 more rows]
