# Supplementary material for: eQTL discovery and their association with severe equine asthma in European Warmblood horses
Source: BMC Genomics. 2018 Aug 2;19:581. doi: 10.1186/s12864-018-4938-9 (PMC6090848; doi:10.1186/s12864-018-4938-9)
Supplement: Supplementary file 1 — Figure S1. Minimum D-statistics determine mean read count cutoffs. Figure S2. PCA plots of normalized variance stabilized RNAseq counts after KS test filter. Figure S3. PCA plots of 1,056,195 SNP genotypes and colored by cohort. Figure S4. Matrix eQTL histograms and QQ-plots for all p-values for all cis and trans eQTL analyses using tag SNPs for the MCK1 treatment. Figure S5. Low confidence cis eQTLs. Figure S6. Joint modeling with eQTLBMA with possible overestimation of shared eQTLs across all PBMC treatments. Figure S7. Distance between eSNPs with the lowest FDR values per gene is small. Figure S8.. Enrichment of SNPs in trans regulatory hotspots genome wide. Figure S9. GWAS for RAO. Figure S10. Loss of DEXI gene expression regulation in HDE. Figure S11. Cis trans eQTL plot for all eQTLs for treatment HDE9. Table S1. High confidence additive linear cis eQTLs from the MCK treatment. Table S2. Low confidence additive linear cis eQTLs from the MCK treatment. Table S3. High confidence additive linear trans eQTLs from the MCK treatment. Table S4. Low confidence additive linear trans eQTLs from the MCK treatment. Table S5. High confidence additive linear cis eQTLs from the LPS treatment. Table S6. Low confidence additive linear cis eQTLs from the LPS treatment. Table S7. High confidence additive linear trans eQTLs from the LPS treatment. Table S8. Low confidence additive linear trans eQTLs from the LPS treatment. Table S9. High confidence additive linear cis eQTLs from the RCA treatment. Table S10. Low confidence additive linear cis eQTLs from the RCA treatment. Table S11. High confidence additive linear trans eQTLs from the RCA treatment. The eQTLs reported are limited to one eQTL per gene, representing the eSNP with the lowest FDR value for each gene. Table S12. Low confidence additive linear trans eQTLs from the RCA treatment. Table S13. High confidence additive linear cis eQTLs from the HDE treatment. Table S14. Low confidence additive linear cis eQTLs from the HDE [file 12864_2018_4938_MOESM1_ESM.zip › S2_Table.tsv.csv]

SNP	gene	beta	t-stat	p-value	FDR	Ref	Alt
MNEc.2.15.17619703.PC	THNSL2	2.04911787569978	23.0874389310758	9.84565650224106e-35	3.88093035851822e-28	A	G
MNEc.2.1.33753420.PC	CYP2C92	-1.79780803120185	-21.3961652099163	1.11716374239938e-32	2.20180070385694e-26	A	G
MNEc.2.14.35103675.BIEC2-255151	PCDH12	-0.478405971925393	-16.7078482470582	2.63658775572879e-26	2.07856397626227e-20	C	T
MNEc.2.23.6175290.PC	LOC106782482	-1.01840276574766	-15.5779039962736	1.329268316237e-24	7.48524091660743e-19	C	T
MNEc.2.25.998545.PC	CA9	-0.497342456735728	-15.064596918234	8.31837838805816e-24	2.98595712156603e-18	G	T
MNEc.2.4.27774964.PC	PCLO	1.4664212145251	14.8576645903593	1.758808544174e-23	5.33293615104632e-18	C	T
MNEc.2.20.4634802.PC	LOC102150724	-1.23995412357806	-14.275773498671	1.48711821396335e-22	3.25659804174228e-17	G	A
MNEc.2.4.40283637.PC	SDHAF3	-0.450119458861974	-13.8927932564016	6.20590276881938e-22	1.16486834053078e-16	C	T
MNEc.2.11.21811806.PC	KRT23	-0.697333347276476	-13.6147878363697	1.77128069262702e-21	2.59447663798982e-16	T	G
MNEc.2.8.700776.PC	LOC106783479	1.60618922301009	13.2965694953012	5.95505614411973e-21	7.74724772335491e-16	T	C
MNEc.2.20.29187692.PC	LOC100056231	2.11408777539722	13.2714471382657	6.5568606246703e-21	8.07675935863938e-16	A	G
MNEc.2.20.30521461.PC	LOC100146287	0.558215797134488	12.9783315367453	2.02796651641791e-20	2.10362514406687e-15	A	T
MNEc.2.22.46157050.PC	FAM217B	-0.493493205635984	-12.582215396141	9.4867949558888e-20	8.48150520754095e-15	T	C
MNEc.2.16.275859.PC	LOC106781775	0.666868425173654	12.0553727647677	7.60648559191881e-19	5.08186595002919e-14	A	G
MNEc.2.16.6896904.UKUL2928	FANCD2	-0.866775305905489	-12.0132553483744	8.99660392382542e-19	5.91042240870223e-14	T	C
MNEc.2.10.64977630.PC	LOC100072672	0.947311337143911	11.8868123542329	1.49094318153545e-18	8.90447517233002e-14	C	T
MNEc.2.25.33245121.PC	ASS1	0.973967079395027	11.6477307759795	3.89464010982483e-18	2.16222135930481e-13	C	T
MNEc.2.1.49473352.PC	RHOBTB1	-0.992470306712984	-11.5809194894849	5.09922956316706e-18	2.79166458555215e-13	C	A
MNEc.2.29.10126610.PC	LOC100065515	0.897603781666178	11.5726610610945	5.27213436675837e-18	2.84678572749627e-13	A	G
MNEc.2.20.30980636.PC	MHCB3	0.745322649626847	11.4190778554613	9.81543898144429e-18	4.83627413730609e-13	G	C
MNEc.2.9.3500078.PC	LOC106780968	1.56026894249485	11.3906136552006	1.10169149229459e-17	5.23206430348261e-13	G	A
MNEc.2.3.99143419.PC	LOC102149961	-0.680887105635242	-11.3553488282104	1.27129248085095e-17	5.89546034229571e-13	T	C
MNEc.2.1.15656.UKUL1	ZNF717	0.437054033864975	11.2899167230031	1.65875810593639e-17	7.43004690963497e-13	G	A
MNEc.2.23.40829131.PC	LOC100065392	0.573705317610474	11.2524909466646	1.93178318878576e-17	8.01541377713353e-13	A	G
MNEc.2.11.41860702.PC	LOC100072001	1.4720613084681	11.085338972632	3.82211121250045e-17	1.44864225884497e-12	G	A
MNEc.2.22.20697427.BIEC2-585775	LOC100067561	1.30254629680096	11.0060319479317	5.28874385596862e-17	1.90417709785674e-12	G	T
MNEc.2.11.21811806.PC	LOC106783262	-0.515817789105998	-10.6584770759553	2.21180332503445e-16	6.55520133888552e-12	T	G
MNEc.2.2.57626024.PC	HMBOX1	-0.297897465585781	-10.5915821977791	2.91700497308695e-16	8.27205739263312e-12	A	G
MNEc.2.12.19226759.PC	DTX4	0.609851123790668	10.5635461200151	3.27615602382432e-16	9.1415958837765e-12	T	C
MNEc.2.12.1203984.PC	TCP11L1	2.25492281528416	10.5589172990288	3.33959145567337e-16	9.1415958837765e-12	G	A
MNEc.2.26.39992981.PC	LOC100056049	0.887005112935602	10.5483485578319	3.48909851555057e-16	9.48497956313328e-12	T	G
MNEc.2.6.1146369.PC	LANCL1	-0.348050271154872	-10.5021860568627	4.22514773934519e-16	1.12530786347101e-11	T	C
MNEc.2.10.64976193.PC	LOC100072680	0.428343286355465	10.3721895638332	7.25091947324624e-16	1.77524531684089e-11	A	G
MNEc.2.28.30612995.PC	BPIFC	1.37221000696649	10.3579087875017	7.69484765094768e-16	1.8608166828361e-11	T	C
MNEc.2.23.4053945.PC	LOC106782456	0.424217939376875	10.3200103437206	9.00999887077592e-16	2.16556916090607e-11	C	T
MNEc.2.9.83285194.PC	LOC102148229	0.337992637720656	10.2856831146729	1.03953606619184e-15	2.43905419053389e-11	A	G
MNEc.2.27.11390057.PC	FUT10	-0.294589605643117	-10.2168271662363	1.38537513637928e-15	3.0852139920625e-11	G	A
MNEc.2.1.32717223.PC	TLL2	-0.628162963459916	-10.1451177093175	1.86917623132272e-15	3.89833911331466e-11	G	T
MNEc.2.6.26256308.PC	PDCD1	-0.501856205457742	-10.1420574042014	1.89324092661437e-15	3.92774652318937e-11	T	C
MNEc.2.8.55673724.PC	ZNF397	0.568030359364471	10.135144322514	1.9487540738865e-15	4.02174785186885e-11	C	A
MNEc.2.6.27311308.PC	CECR1	0.575093465217074	10.0046985489205	3.36439864227862e-15	6.37580878450768e-11	G	T
MNEc.2.13.40369491.PC	HCFC1R1	0.934341997111654	9.98325883557883	3.68079371479688e-15	6.90897074303866e-11	A	G
MNEc.2.2.12157486.PC	IPP	-0.318952147837886	-9.89522567264486	5.32575168819124e-15	9.28888624168579e-11	A	G
MNEc.2.4.89422447.PC	LOC106783107	-0.74243852311531	-9.81878503590348	7.34344806667255e-15	1.22135763469704e-10	G	A
MNEc.2.1.91516461.PC	LOC100068061	-0.5558492395028	-9.76237622718557	9.31057889971206e-15	1.50410456061226e-10	G	A
MNEc.2.10.13295939.PC	LOC100630516	1.37193818355852	9.71730624293209	1.12565364706937e-14	1.76775563775099e-10	C	A
MNEc.2.8.1875651.PC	LOC100065759	0.555047580917457	9.67661477251298	1.33622030337852e-14	2.04944426810429e-10	G	A
MNEc.2.10.21691909.PC	LOC100065404	-0.468538722715163	-9.61333269593092	1.74499453994457e-14	2.59560957838595e-10	C	A
MNEc.2.18.3400237.PC	IWS1	0.473876962244711	9.34745294915798	5.37068064044838e-14	7.03321676326231e-10	C	G
MNEc.2.5.13003363.PC	LOC100062369	-0.438925211373154	-9.34494142799127	5.42812686848066e-14	7.08490801928615e-10	G	A
MNEc.2.8.2494372.PC	LOC100055979	0.595204180160285	9.26499078707198	7.61765409594097e-14	9.35421581560845e-10	C	A
MNEc.2.24.20841319.PC	LOC100057829	0.731192814960475	9.25837764656886	7.83431971936296e-14	9.53119710057828e-10	A	C
MNEc.2.10.4065772.PC	TDRD12	0.455900480689336	9.20066063465753	1.00079751428605e-13	1.17061650351184e-09	G	A
MNEc.2.20.24230088.PC	LOC100068433	2.12994622698167	9.15418200273072	1.21909471543121e-13	1.38884097033253e-09	A	G
MNEc.2.25.31953107.PC	TBC1D13	0.307019164617263	9.10579020030122	1.49728444959235e-13	1.64858922558245e-09	G	A
MNEc.2.18.50813966.PC	LOC100063657	-0.632983102574264	-9.09217110246444	1.58648387103153e-13	1.72952705821184e-09	A	G
MNEc.2.13.41756424.PC	RPUSD1	0.252781896008714	9.07852052935788	1.68123646110422e-13	1.82061696814569e-09	C	T
MNEc.2.24.21429498.PC	TGFB3	1.93867798105028	9.02752814497551	2.0881949653606e-13	2.17181587873734e-09	A	G
MNEc.2.29.28036050.PC	ANKRD16	-0.332022142774282	-8.98983795023602	2.45124180627949e-13	2.49026519677745e-09	A	C
MNEc.2.6.38234708.PC	LY49F	0.563346702029137	8.88930764660545	3.76002818140999e-13	3.60612226876114e-09	T	G
MNEc.2.10.18549203.PC	LMTK3	0.483497973278304	8.80173707269186	5.45978280707748e-13	4.86905036553642e-09	G	A
MNEc.2.10.22267075.PC	LOC100064037	0.539848035840804	8.78418744756961	5.88371195022928e-13	5.16530810029918e-09	A	C
MNEc.2.16.74084656.PC	MRPS22	0.789275908679062	8.78311154676254	5.91074909317125e-13	5.17751278716457e-09	G	A
MNEc.2.20.32625087.PC	LOC100146181	1.00100035321996	8.77764561313167	6.0500411495132e-13	5.27607625041493e-09	A	G
MNEc.2.3.34665570.PC	BANP	0.325818107488178	8.75302813734106	6.71928239621703e-13	5.78293865756637e-09	A	G
MNEc.2.20.30368225.PC	LOC100054448	-0.773784336877024	-8.73722166168808	7.18759105035004e-13	6.11580547557204e-09	T	G
MNEc.2.15.51634407.BIEC2-324522	EPCAM	-1.55864021745672	-8.73077791851354	7.38775935101644e-13	6.22240187805486e-09	C	A
MNEc.2.25.16200915.PC	KIAA0368	0.353175906675405	8.70250503984111	8.33413997310235e-13	6.93064442777124e-09	A	G
MNEc.2.3.18606632.PC	NFATC3	0.286551422346082	8.68984686689133	8.79631766453701e-13	7.25377662849883e-09	T	C
MNEc.2.11.15628597.PC	FTSJ3	0.294158595015376	8.66110800563125	9.94319101802108e-13	8.03150863031023e-09	G	A
MNEc.2.18.82066721.PC	C18H2orf80	0.466693151223517	8.62046053566311	1.18255445782571e-12	9.24872321958175e-09	G	A
MNEc.2.20.29218040.PC	LOC100051657	0.727500861298465	8.55861730078069	1.53961223536174e-12	1.13572357964079e-08	A	G
MNEc.2.24.40536666.PC	LOC102149957	-0.772662900277409	-8.51484721961456	1.85581288373626e-12	1.32521479980293e-08	T	C
MNEc.2.7.5411281.PC	LRRC8E	0.602532490283837	8.48301770527362	2.12586658864293e-12	1.48839698352548e-08	T	C
MNEc.2.3.17155900.PC	TK2	0.245039303581518	8.4744859865228	2.2047144412943e-12	1.53001321101165e-08	T	C
MNEc.2.1.6789314.BIEC2-2490	ADAM12	0.582012046769746	8.47136879078769	2.23424717080364e-12	1.54506776073886e-08	G	A
MNEc.2.16.39348179.PC	KLHL18	-0.363727552104415	-8.44861648793386	2.46214103113062e-12	1.67042877627172e-08	T	C
MNEc.2.5.95876416.PC	RAVER2	0.415337562924738	8.36890631181885	3.46031262980713e-12	2.25078433242281e-08	A	G
MNEc.2.14.45823823.BIEC2-269956	ISOC1	-0.253327310951906	-8.31357697822411	4.38254415308184e-12	2.72475972929799e-08	T	C
MNEc.2.19.21008853.PC	MCF2L2	0.629740745199579	8.29428606646812	4.75887762331481e-12	2.92642687837379e-08	G	A
MNEc.2.16.36399354.PC	C16H3orf18	0.743912431438109	8.20881834498756	6.85530867345658e-12	4.00326566140182e-08	C	T
MNEc.2.24.32074307.PC	SPATA7	-0.386562837167139	-8.20715245990246	6.90425631798234e-12	4.01400936906739e-08	T	C
MNEc.2.6.15205072.BIEC2-942216	RHBDD1	-0.204492367113121	-8.17884915718402	7.79137262970833e-12	4.47042082958264e-08	T	C
MNEc.2.1.70544098.PC	LOC102150917	0.46029544042221	8.12361477679242	9.86418061071897e-12	5.41536508937787e-08	G	A
MNEc.2.10.8815932.PC	LOC100063034	0.397908983000433	8.09678307931221	1.10617960672465e-11	5.94857364559266e-08	T	C
MNEc.2.10.15784176.PC	BLOC1S3	-0.236500434107681	-8.08868777111524	1.14508997349281e-11	6.12439641753701e-08	G	T
MNEc.2.13.39892495.PC	LOC106781568	-0.762094769421032	-8.06166483404599	1.28515704914653e-11	6.73642581975698e-08	T	C
MNEc.2.1.38832599.PC	LOC100630780	-0.316238447300369	-8.05238312263983	1.33711700485538e-11	6.94414540067427e-08	G	T
MNEc.2.3.76403899.PC	PAICS	-0.406740413615058	-8.05025016464467	1.34935119549848e-11	6.98009279859431e-08	A	G
MNEc.2.20.29554587.PC	LOC102150905	-0.896539293538034	-8.04741952327143	1.36576008079561e-11	7.04648003654143e-08	G	T
MNEc.2.14.26472334.PC	SPARC	-0.514313081215119	-8.04413172453092	1.38506956676721e-11	7.10888578271671e-08	T	G
MNEc.2.5.45881539.PC	LOC106783188	-0.337521374416419	-8.02646447132029	1.49360043373645e-11	7.59668114592113e-08	G	A
MNEc.2.23.55387727.PC	NOL8	0.168109131478063	7.98036329644671	1.8185236154361e-11	8.9659706501254e-08	T	C
MNEc.2.18.50563189.PC	SLC25A12	0.301417879341991	7.9802138022219	1.81968464415351e-11	8.9659706501254e-08	A	G
MNEc.2.9.81686913.PC	LOC100066253	-1.50300984661707	-7.97963974513839	1.82414987591894e-11	8.97675085174923e-08	G	A
MNEc.2.28.3526993.PC	KRR1	0.211585235760281	7.97002685585327	1.90057037486769e-11	9.24890047650859e-08	G	A
MNEc.2.9.27295254.PC	LOC106780975	-0.343827870527427	-7.92260206682736	2.32705235112018e-11	1.09219082525712e-07	C	T
MNEc.2.10.12494050.PC	LOC102147478	0.661792271517953	7.88079212371574	2.78166399830169e-11	1.27053034958536e-07	T	C
MNEc.2.22.20697427.BIEC2-585775	LOC100067361	1.26759949752265	7.87116165531704	2.89836782395617e-11	1.30822283099461e-07	G	T
MNEc.2.8.68908143.PC	SKA1	0.998417117108155	7.86093530193261	3.02765090006624e-11	1.34850852663313e-07	G	A
MNEc.2.13.11190008.PC	WBSCR22	0.15304285685221	7.82860502941721	3.47549135957526e-11	1.52897143983723e-07	T	C
MNEc.2.29.28886024.PC	AKR1E2	0.63789219787122	7.80762798092923	3.80086556798822e-11	1.64277785844993e-07	G	A
MNEc.2.5.95191907.PC	LEPROT	0.22182608453998	7.75902685369453	4.67639987939049e-11	1.94239073510908e-07	T	C
MNEc.2.13.11190008.PC	TBL2	-0.352184598459393	-7.66307527051046	7.039847817143e-11	2.73933404642961e-07	T	C
MNEc.2.10.82217699.PC	MAP7	-0.449280499381048	-7.65745513897728	7.21048780489034e-11	2.79019139781577e-07	C	T
MNEc.2.27.37368694.PC	CSMD1	-0.917827260207203	-7.61217657565847	8.74469796308748e-11	3.26107657003419e-07	G	A
MNEc.2.14.85652782.PC	THBS4	-0.357826260372135	-7.55341490432847	1.12310564286889e-10	4.00998460759572e-07	C	T
MNEc.2.20.32021775.PC	LOC100060257	0.799981038589172	7.50228763027138	1.39612448737576e-10	4.75643926056928e-07	T	G
MNEc.2.20.32178358.PC	LOC102150517	-0.96666270555744	-7.47327408666892	1.57953422780229e-10	5.23646682387721e-07	G	A
MNEc.2.10.9898478.UKUL2065	MRPS12	0.321737710723488	7.41082245536556	2.05992255977165e-10	6.5323723962257e-07	C	T
MNEc.2.3.23227912.BIEC2-774267	PDPR	0.138599698005162	7.34828052171667	2.68687215273652e-10	8.19739114444278e-07	T	C
MNEc.2.20.10946709.PC	SMIM13	0.523646907463026	7.32297548313884	2.99163854281831e-10	8.98985874662766e-07	C	T
MNEc.2.5.77636272.PC	ODF2L	-0.215804712248963	-7.27166702986055	3.71935913841919e-10	1.07642103903726e-06	T	C
MNEc.2.7.75985644.PC	LOC102148185	-0.909971421159121	-7.23959216860064	4.261306242791e-10	1.1936259034173e-06	G	A
MNEc.2.6.58172523.PC	CPNE8	0.47725532620134	7.21111138518213	4.80808782151669e-10	1.31067576238811e-06	A	G
MNEc.2.25.4523521.PC	TMOD1	0.193151650079934	7.19401600042934	5.16929149834928e-10	1.38802132017416e-06	G	A
MNEc.2.4.95280790.PC	LOC102148347	-0.421647240475819	-7.19007512966503	5.2563182938682e-10	1.41042835295457e-06	A	G
MNEc.2.21.7874078.PC	NLN	0.619233479818565	7.18407560238799	5.39161635717709e-10	1.43987169489252e-06	T	G
MNEc.2.20.28784947.PC	LOC102150938	-0.504088701464188	-7.18157011825114	5.449140216462e-10	1.45130080958805e-06	G	T
MNEc.2.18.81645596.PC	METTL21A	0.15673927434373	7.11317005343411	7.279063365986e-10	1.83572529271141e-06	C	A
MNEc.2.20.28550305.PC	MHCX1	-0.684164509265595	-7.10774907429251	7.44791653669595e-10	1.86272230426852e-06	T	G
MNEc.2.1.61174380.PC	CFAP70	-0.192914596862208	-7.02133389103577	1.07313465397784e-09	2.52088731339426e-06	T	C
MNEc.2.4.53006805.PC	MACC1	-0.342748627649067	-7.00770956372408	1.1366776107609e-09	2.65433683003044e-06	A	C
MNEc.2.1.127391515.PC	ANKDD1A	0.356179189087152	7.00521852796667	1.14869408000471e-09	2.66974452538094e-06	A	C
MNEc.2.24.40536666.PC	LOC102149909	-0.467686509018686	-6.99367498364734	1.20604985803174e-09	2.7784745428661e-06	T	C
MNEc.2.13.40447914.PC	C13H16orf59	0.265576708670908	6.96482433037172	1.36216498254815e-09	3.05766677072562e-06	T	C
MNEc.2.13.9212034.BIEC2-209001	IFT22	-0.372494493345122	-6.95890456420772	1.39660217794336e-09	3.11726113836331e-06	C	T
MNEc.2.16.81872249.PC	HPS3	-0.326744236051979	-6.95766237133518	1.4039376242389e-09	3.13186067071791e-06	T	C
MNEc.2.5.84605374.PC	FAM73A	0.329503442691003	6.9475406139184	1.46515534465117e-09	3.23909361622562e-06	A	G
MNEc.2.5.96766776.PC	EFCAB7	-0.233060900007882	-6.93609584225233	1.53757869424655e-09	3.35596767221614e-06	A	C
MNEc.2.15.28861177.PC	POLE4	0.368474286266872	6.9003724593026	1.78733838638864e-09	3.81444236273782e-06	T	C
MNEc.2.19.43956699.PC	SPICE1	0.282392087791844	6.869593220448	2.03463135705335e-09	4.24341101040256e-06	A	G
MNEc.2.14.90165028.PC	ENC1	-0.554095594506547	-6.86089383165501	2.11049768299821e-09	4.36697865691033e-06	A	G
MNEc.2.20.30204907.PC	LOC100050706	-0.921669948566681	-6.85630777930991	2.15161759790353e-09	4.42245264694356e-06	C	T
MNEc.2.17.1726654.PC	LATS2	-0.2893384174926	-6.83529501370405	2.35044619385916e-09	4.77572986758868e-06	T	C
MNEc.2.15.4377957.PC	LOC102150278	0.454128194226067	6.78211845202519	2.93901260458908e-09	5.75790694601316e-06	A	G
MNEc.2.12.23566320.BIEC2-194514	LOC100053834	1.26669464502891	6.76839199202503	3.11337804611972e-09	6.03650618173895e-06	G	T
MNEc.2.10.5797279.PC	ZNF599	-0.203194364264665	-6.76043583652348	3.21911079585321e-09	6.20488564433228e-06	C	T
MNEc.2.20.24085110.BIEC2-524956	LOC100068447	0.332366733441416	6.74940595722861	3.37161794144984e-09	6.42656628696848e-06	G	A
MNEc.2.16.43139215.PC	LOC102147468	-0.497047091024296	-6.72321034140922	3.76319974678578e-09	7.02019124594795e-06	C	T
MNEc.2.16.41618325.PC	TMEM42	-0.19822828555714	-6.70878730571153	3.99775660703593e-09	7.39129130542187e-06	C	T
MNEc.2.17.64594546.PC	DCT	0.657709074517129	6.68281120186406	4.45741380704509e-09	8.09308869865607e-06	C	T
MNEc.2.16.41008430.PC	SACM1L	-0.132906449738386	-6.67447192845902	4.61583162307981e-09	8.3336616081187e-06	T	G
MNEc.2.13.19926107.PC	RABEP2	0.3304927036804	6.66933944573705	4.7160983078419e-09	8.47391022117073e-06	G	A
MNEc.2.11.42542204.PC	ALDOC	-0.533317732770082	-6.64806718002827	5.15524923483799e-09	9.12064704719843e-06	A	G
MNEc.2.2.19953429.PC	CDCA8	-0.291334124242992	-6.64509438215572	5.21977114817815e-09	9.2182491482899e-06	T	C
MNEc.2.5.74451335.PC	LOC102147356	0.307051842137516	6.64333740563418	5.25828112161838e-09	9.27794517389461e-06	G	A
MNEc.2.1.138600252.PC	LOC100069641	0.826650316127256	6.62551689343841	5.66517741251351e-09	9.85473111392143e-06	T	C
MNEc.2.12.25958626.PC	CTSW	0.571614230172294	6.59973386353688	6.30981127380039e-09	1.06839409975356e-05	A	G
MNEc.2.11.59592509.PC	TOP3A	0.117727245128915	6.55518766844715	7.59964038140083e-09	1.23479088485383e-05	C	A
MNEc.2.4.60168789.PC	GGCT	-0.201687350434476	-6.52954718878317	8.45739845621035e-09	1.34804330996109e-05	C	T
MNEc.2.9.3449326.PC	LOC102147838	0.248424361654627	6.51589095478368	8.95277118708884e-09	1.40596637168765e-05	A	G
MNEc.2.1.110255433.PC	UBE3A	-0.159091482541122	-6.51297173847044	9.06234267171177e-09	1.42016939643982e-05	G	A
MNEc.2.6.68894844.BIEC2-1181369	SCN8A	0.420000611900027	6.50762125079017	9.26663647077790e-09	1.44432346282253e-05	C	T
MNEc.2.16.45177878.PC	ZNF620	-0.561732278966603	-6.49250992828742	9.86862821125459e-09	1.52130828140981e-05	A	C
MNEc.2.17.69599093.PC	TMTC4	-0.28183829198437	-6.49115021613239	9.92466118215342e-09	1.5282869824249e-05	A	C
MNEc.2.1.70726681.PC	LOC100055185	0.184109077947451	6.48948813866141	9.99358334018384e-09	1.53696437804343e-05	C	T
MNEc.2.2.59153268.PC	XKR6	0.278815708769	6.48407623871147	1.02213082082194e-08	1.56344725784264e-05	G	A
MNEc.2.21.30259709.PC	DNAJC21	0.137780052237588	6.47640124084829	1.05531139770153e-08	1.59869091191643e-05	G	T
MNEc.2.4.89389079.PC	LOC106783088	-0.486118145516735	-6.47466713271965	1.06295504566714e-08	1.6084158339364e-05	T	C
MNEc.2.10.21028030.PC	LOC106780882	-0.549450736315595	-6.45020157164736	1.17683384171304e-08	1.7511540790545e-05	T	C
MNEc.2.6.71362160.PC	PDE1B	-0.464411287359851	-6.43278517359411	1.26519611688848e-08	1.85601445198041e-05	G	A
MNEc.2.22.41273990.PC	BCAS1	-0.348480505501179	-6.42465200346115	1.30868353840507e-08	1.90703445563602e-05	G	A
MNEc.2.15.13511997.PC	LOC100063525	0.382368101271737	6.40274477336299	1.43333244924719e-08	2.05898885391277e-05	T	C
MNEc.2.7.68553416.PC	MAP6	0.260979319430883	6.34925721607338	1.78932528190661e-08	2.45496238327036e-05	G	A
MNEc.2.1.159712913.PC	LOC106782106	0.505150911078645	6.32790217897103	1.95479852949472e-08	2.63611503414569e-05	T	C
MNEc.2.13.26622315.PC	LYRM1	-0.283958954460872	-6.31857174174021	2.03177557504226e-08	2.71938291281276e-05	G	T
MNEc.2.6.55947494.PC	LOC102150971	0.632334448375593	6.31261822262199	2.08245477146956e-08	2.767626837986e-05	C	T
MNEc.2.12.25442704.PC	LOC102148471	0.588204816768108	6.28711091543245	2.31414657755548e-08	3.01548140193861e-05	C	T
MNEc.2.5.1628150.PC	DSTYK	-0.155322492014068	-6.2811487186466	2.37188443907947e-08	3.08154929253324e-05	G	A
MNEc.2.2.11249096.PC	STIL	0.271455416359754	6.27432050530612	2.43976361878298e-08	3.15310970486772e-05	A	C
MNEc.2.14.36469316.PC	IK	0.109896754918576	6.25052782232434	2.69167025857888e-08	3.42477158924733e-05	A	C
MNEc.2.25.25167324.PC	LOC102150413	0.436804458743168	6.2283200873271	2.94996784489567e-08	3.67861176906249e-05	C	A
MNEc.2.6.7848575.PC	SLC11A1	-0.411769203483188	-6.22627408654208	2.97496509042841e-08	3.70392456397123e-05	C	T
MNEc.2.6.30745511.PC	RHNO1	0.352958917333776	6.2055867232681	3.23979937271594e-08	3.97093928283307e-05	A	T
MNEc.2.4.97030312.PC	TCAF2	0.565630824156393	6.19190516929047	3.42763803184692e-08	4.1572176422016e-05	T	G
MNEc.2.1.158802602.BIEC2-73743	LOC100072887	0.290990443065226	6.17615461717209	3.65726425818405e-08	4.37610848954463e-05	C	T
MNEc.2.16.38123659.PC	PRKAR2A	0.193447389617213	6.17058392858002	3.74207201747096e-08	4.46035182166147e-05	G	T
MNEc.2.27.2941689.PC	SLC20A2	0.35572535691716	6.16570885149298	3.81788526262363e-08	4.53836603551468e-05	C	T
MNEc.2.25.38388262.PC	TMEM141	0.283120936817637	6.15943167959995	3.91774572265395e-08	4.63374296480376e-05	A	G
MNEc.2.10.21709017.PC	LOC102150815	0.200752281017077	6.15376331716589	4.01013993372719e-08	4.72557407367052e-05	G	A
MNEc.2.10.72873080.PC	HINT3	-0.196308337901645	-6.14679946362333	4.12660750578732e-08	4.82719108287431e-05	T	G
MNEc.2.1.93284650.PC	LOC106782191	0.321030945026301	6.1440760339537	4.17306095083274e-08	4.87096307109951e-05	T	G
MNEc.2.25.11026875.PC	LOC100060997	0.172828159891715	6.13541467531076	4.32426498388795e-08	5.0147848370918e-05	G	A
MNEc.2.20.29295650.PC	LOC100051586	0.571403006314479	6.12305975360535	4.5493752768514e-08	5.2357916600465e-05	C	T
MNEc.2.25.1925504.PC	RECK	-0.14478632301718	-6.09481720220738	5.1084432246361e-08	5.73847339445158e-05	T	C
MNEc.2.26.40138605.PC	LOC106782620	0.461896698796187	6.07845824563114	5.4628198505489e-08	6.05544823944834e-05	C	T
MNEc.2.5.36176372.PC	CFAP126	0.232793820640962	6.06713257609571	5.72230155700518e-08	6.30059317308946e-05	G	C
MNEc.2.1.185147945.PC	FRMD6	0.43684740800134	6.05969284600514	5.8993492541649e-08	6.43794906152833e-05	T	C
MNEc.2.11.47237918.PC	MIR9110	0.327904014026448	6.0313989471215	6.62355729829589e-08	7.04683747048488e-05	C	A
MNEc.2.8.10997924.PC	LOC102150867	-0.363322548085655	-5.99368198745711	7.72725589596178e-08	7.94653215386626e-05	A	G
MNEc.2.25.18333819.PC	POLE3	0.355515645538079	5.98755716425208	7.92288950680569e-08	8.11174032424726e-05	A	C
MNEc.2.10.60424859.PC	GTF3C6	-0.145177362385486	-5.98688122068051	7.94477761612227e-08	8.12992682220266e-05	A	G
MNEc.2.12.28148196.PC	IGHMBP2	0.176917394002268	5.98506836337074	8.00377633737208e-08	8.17332576414166e-05	T	C
MNEc.2.17.24076856.PC	LRCH1	0.199764425354897	5.98472235703416	8.01508609479398e-08	8.17851874211493e-05	G	A
MNEc.2.1.126085351.PC	ZWILCH	-0.27071821500762	-5.98275252963097	8.0797745928458e-08	8.22961369950057e-05	C	T
MNEc.2.21.8174056.BIEC2-549817	CENPK	0.180903735924281	5.95601549722841	9.01056803727752e-08	9.00318827927284e-05	T	C
MNEc.2.24.17900521.PC	RGS6	-0.363984728345905	-5.94928312134785	9.26117557920104e-08	9.20691419965995e-05	A	G
MNEc.2.2.50526034.PC	LOC102147614	-0.562657764449555	-5.90547196294664	1.10688295856987e-07	0.000106105956534995	G	A
MNEc.2.22.19604521.PC	ITPA	-0.119664145870294	-5.90167956895323	1.1240791410562e-07	0.000107492972143667	A	G
MNEc.2.11.49724365.PC	ZMYND15	-0.214684022845928	-5.90104964660404	1.12696089884115e-07	0.000107664070171211	A	G
MNEc.2.22.38543436.PC	CEBPB	0.71156334493349	5.88144221955294	1.2204025017304e-07	0.000114885079797005	G	A
MNEc.2.25.35696221.PC	MED22	0.190725146372926	5.88139909776241	1.22061621112211e-07	0.000114885079797005	A	T
MNEc.2.1.145897258.PC	TTBK2	-0.224579329376731	-5.87602990063732	1.2475165258699e-07	0.000116720198639014	T	C
MNEc.2.22.10526277.PC	NDUFAF5	0.284953801168245	5.86209179603198	1.32011129834312e-07	0.000121863554856175	T	C
MNEc.2.1.98217416.PC	SLCO3A1	-0.324461428407293	-5.8529645718757	1.36989342543506e-07	0.000125489273476266	C	T
MNEc.2.2.31463424.UKUL516	TCEA3	0.243944282480242	5.84790937743088	1.39825868582567e-07	0.000127495090024714	G	A
MNEc.2.2.13804142.PC	C2H1orf228	-0.251467403739289	-5.83798322171394	1.45565320906333e-07	0.000131602034271476	T	C
MNEc.2.11.27117194.PC	RSAD1	-0.248025606528728	-5.83770844869921	1.4572746352816e-07	0.000131718412791546	T	C
MNEc.2.20.33676468.PC	VPS52	-0.137696836578104	-5.8286496624745	1.51174025342871e-07	0.000135800612283898	A	G
MNEc.2.9.35524041.PC	MCM4	0.225342980616566	5.82737829326005	1.51954340409793e-07	0.000136346211801222	A	T
MNEc.2.1.33493929.PC	TCTN3	-0.15067584453484	-5.82493522887894	1.53464972469139e-07	0.000137233092346803	T	C
MNEc.2.4.102015291.PC	LOC100146699	-0.302750744925331	-5.79417024106653	1.73805263857287e-07	0.000151839583579227	T	C
MNEc.2.12.871159.PC	APIP	-0.249196786972518	-5.78469963778971	1.80586385471674e-07	0.000156343030106368	T	C
MNEc.2.14.36439314.PC	WDR55	0.18302095366696	5.78147238832055	1.82956277378384e-07	0.0001579303844861	A	G
MNEc.2.11.19027784.PC	DBF4B	-0.188336226157205	-5.7813261174994	1.83064413559383e-07	0.000157933383753897	G	A
MNEc.2.30.24916326.PC	ZBTB41	0.131012060603108	5.77597294853011	1.87065632237927e-07	0.00016036744456739	A	G
MNEc.2.3.9666804.PC	CIAPIN1	0.190055915438402	5.7703366695517	1.91371730070688e-07	0.00016341187942784	A	G
MNEc.2.12.27187514.PC	LOC100059533	-0.304416569960264	-5.76485165899228	1.95656113745969e-07	0.000166213621513866	A	G
MNEc.2.5.21096923.PC	SMG7	-0.119420535504009	-5.76180789325498	1.98074309082863e-07	0.000167906058331021	T	C
MNEc.2.16.31049979.PC	APPL1	0.250335659960922	5.76005902353038	1.9947705613693e-07	0.000168732291006826	C	T
MNEc.2.24.21015302.PC	LOC100057971	0.289299190373606	5.71786578669311	2.36453566203131e-07	0.000193010009774063	C	T
MNEc.2.11.982638.PC	CCDC57	-0.283590366830508	-5.6966751544835	2.57496912102169e-07	0.000206006362029643	T	C
MNEc.2.22.33303611.PC	SERINC3	0.184311435714627	5.68537864804399	2.69458769945218e-07	0.000213367662946603	G	T
MNEc.2.12.12566771.PC	LOC102150202	-0.747749765016894	-5.66092614288063	2.97259541907965e-07	0.000230111635358802	A	G
MNEc.2.4.3796477.PC	FBXL13	0.304156867214809	5.65722817272159	3.01702997250442e-07	0.000232728673535984	T	C
MNEc.2.11.14809996.PC	STRADA	0.112169672681326	5.63013443395563	3.36317367196539e-07	0.000253191471297659	A	G
MNEc.2.16.67031515.PC	ASTE1	0.126883436474922	5.63001450143684	3.3647897291789e-07	0.000253191471297659	G	A
MNEc.2.9.49783533.PC	DCSTAMP	-0.545463985940188	-5.62505688724523	3.43226598602989e-07	0.000256853650617625	A	G
MNEc.2.19.37646255.PC	HCLS1	0.143159792949018	5.61894206345126	3.51733133522501e-07	0.00026144649481272	C	T
MNEc.2.1.49304116.BIEC2-21304	SLC16A9	0.437784201910988	5.60992262366324	3.64660849166686e-07	0.000269119532497879	T	C
MNEc.2.18.75767639.PC	LOC106781910	-0.203673599117773	-5.6091978100963	3.65719829396008e-07	0.00026960596338105	G	A
MNEc.2.10.6170714.PC	ZNF792	0.138661853605182	5.60897878068978	3.66040435413629e-07	0.000269725698218097	C	T
MNEc.2.25.2650318.PC	FBXO10	0.332280782515083	5.60880649475018	3.66292814865983e-07	0.000269725698218097	A	G
MNEc.2.22.6991382.PC	RBBP9	-0.289924156438301	-5.60805305004943	3.67398542051576e-07	0.000270186601437332	C	T
MNEc.2.1.138600252.PC	LEO1	0.167913140366151	5.60696721588742	3.68997858374189e-07	0.000271059321506852	T	C
MNEc.2.5.6195818.PC	C5H1orf112	0.148903364255199	5.60619246412395	3.70143174856871e-07	0.000271569986021476	C	T
MNEc.2.5.84968908.PC	USP33	-0.124619321174035	-5.60519354757561	3.71625044520697e-07	0.000272380081836241	A	G
MNEc.2.24.4134331.PC	WDHD1	-0.153034272364711	-5.59203477502412	3.91700030790808e-07	0.000283875695900724	G	T
MNEc.2.15.15684086.PC	CKAP2L	-0.189453065657976	-5.58401215151841	4.04459582222533e-07	0.000290822007106481	A	C
MNEc.2.14.24470172.PC	MFAP3	-0.150211796700639	-5.57746538039212	4.15174495440924e-07	0.000296720582400448	A	C
MNEc.2.18.3677306.PC	ERCC3	-0.221095217279759	-5.57690744184256	4.16100481186771e-07	0.00029729417756518	C	T
MNEc.2.8.1062498.PC	LOC100054057	-0.549800539170199	-5.57471470664882	4.19759412877421e-07	0.000299305589578137	A	G
MNEc.2.4.63315886.PC	FKBP9	-0.459737979635943	-5.52765582082992	5.0638270520981e-07	0.000345957793457694	A	G
MNEc.2.10.7245754.PC	TBCB	0.137091744680213	5.52533286926533	5.11086906496898e-07	0.000348552659356155	C	A
MNEc.2.2.36604887.PC	PADI2	1.17649606036295	5.51803701208933	5.26143216441895e-07	0.000356468721232546	T	C
MNEc.2.24.3610505.PC	KTN1	0.170401680049186	5.49337581790536	5.80340180057307e-07	0.000382728280275106	G	T
MNEc.2.9.6471465.BIEC2-1071676	LOC106780969	-0.276834772946513	-5.47891140878088	6.14646319649769e-07	0.000399669054562777	G	A
MNEc.2.18.72270263.PC	GTF3C3	0.124856840952018	5.45862957943872	6.66132813010678e-07	0.000425857697657093	C	T
MNEc.2.14.71975189.PC	ERAP1	0.172363584055899	5.45007724922602	6.89094201364429e-07	0.000437610787984222	G	A
MNEc.2.16.46912792.PC	XYLB	-0.146232965386085	-5.4433886855436	7.07592652039694e-07	0.000446437421692285	C	T
MNEc.2.28.28302747.PC	ALDH1L2	-0.59232949444432	-5.44317296440282	7.08197328368238e-07	0.000446719519098214	C	T
MNEc.2.4.96831377.PC	TCAF1	0.295448501622275	5.44067578669662	7.15234134570284e-07	0.00045017748683075	C	T
MNEc.2.18.16643247.PC	LYPD1	-0.20703951000163	-5.43590902560556	7.28857854125236e-07	0.000456910050856469	T	C
MNEc.2.28.38897703.PC	SERHL2	0.141270524679695	5.42938417444967	7.47920890053857e-07	0.000466107727884063	G	A
MNEc.2.2.46435938.PC	C2H1orf174	0.134227035253867	5.42284034404671	7.67531642552103e-07	0.000475323241968729	A	G
MNEc.2.13.30481679.PC	PDXDC1	-0.097292423986982	-5.39338486352545	8.62249859288592e-07	0.000521126918981622	T	C
MNEc.2.5.49164048.PC	CHD1L	-0.172424652552903	-5.39223093179103	8.66185522394145e-07	0.000523024393447005	C	T
MNEc.2.15.83936650.PC	CPSF3	-0.168284537245316	-5.38819613930023	8.80086130210381e-07	0.000528898072379241	T	C
MNEc.2.11.47225252.PC	EMC6	0.119362738184399	5.38481638552449	8.91898596317007e-07	0.000533969963260312	C	T
MNEc.2.28.14968960.PC	LOC102150222	-0.207092419758852	-5.37703125058073	9.19704304530473e-07	0.00054729195603333	T	G
MNEc.2.13.2213395.PC	AP5Z1	0.152856251364041	5.37228483027181	9.3707306043967e-07	0.000554363731108542	G	T
MNEc.2.7.69307499.BIEC2-1005919	POLD3	0.133638986617518	5.36979569213847	9.46310109969899e-07	0.000558172641255239	T	C
MNEc.2.7.78744296.PC	WEE1	0.206036679467917	5.360515351599	9.81544396115052e-07	0.000574720925836309	G	A
MNEc.2.5.59040847.PC	STXBP3	-0.149169873024067	-5.36030240432488	9.82367831676844e-07	0.000574866720382642	A	G
MNEc.2.16.33969883.PC	CACNA1D	0.358143529559254	5.34945626935927	1.02521822287417e-06	0.000592634317225475	T	C
MNEc.2.8.52638959.PC	LOC102150113	0.184886406700208	5.34081725921702	1.06065812163802e-06	0.000608657636260149	T	C
MNEc.2.1.40660253.PC	RNLS	-0.395263829634768	-5.3212823136483	1.14529403601267e-06	0.000645613232290354	G	A
MNEc.2.28.35136944.PC	TMPRSS6	-0.342869077806416	-5.31706659100032	1.16441105959979e-06	0.000653079029309564	T	C
MNEc.2.18.40378643.PC	DAPL1	-0.338873467743819	-5.31382189290273	1.17933790881686e-06	0.000659293378173184	T	C
MNEc.2.27.25065535.PC	LOC100056687	-0.167912025686826	-5.30596461094231	1.21626738979412e-06	0.000674675639290933	T	G
MNEc.2.22.48227004.PC	SS18L1	-0.173145131811308	-5.30048834601809	1.24267523790395e-06	0.000684986537524459	C	T
MNEc.2.5.46112156.PC	THEM4	0.23206222373325	5.29331961476437	1.27809705422805e-06	0.000700203383925983	G	A
MNEc.2.31.8457257.PC	KIF25	0.627049317091672	5.29107214251388	1.28940494041004e-06	0.000704440252606398	T	G
MNEc.2.1.26238719.PC	CFAP43	0.319138604355662	5.28121768192599	1.34015718506294e-06	0.000725624221340417	T	C
MNEc.2.2.10310468.BIEC2-455169	SPATA6	-0.165956982804385	-5.27687617739853	1.36313435201507e-06	0.000735344290626535	A	G
MNEc.2.8.1756682.PC	LOC100054251	-0.787781290518196	-5.27192431543158	1.38981417171158e-06	0.000745553404710583	C	T
MNEc.2.4.104622787.PC	DPP6	-0.320266915568851	-5.26981901460908	1.40131188557664e-06	0.000749986116754587	G	A
MNEc.2.9.81756552.PC	ARC	1.35334188287947	5.26484426525581	1.42885286867008e-06	0.000761212048017945	G	A
MNEc.2.7.5055053.PC	RETN	0.444716191762214	5.26242493475852	1.44243801042178e-06	0.000766402030878135	T	C
MNEc.2.25.31368925.PC	LCN2	0.252191713297897	5.25955658314061	1.45870885278768e-06	0.000772299987046175	G	A
MNEc.2.16.77796834.PC	LOC102148929	0.1952973943435	5.24458774437405	1.54658776882095e-06	0.000807242018394809	G	A
MNEc.2.25.18228816.PC	CDC26	-0.207476822953426	-5.23813681621665	1.58604298720414e-06	0.000821634259380824	G	T
MNEc.2.5.54537381.PC	PHTF1	-0.512658034838139	-5.23416674069795	1.6108140456752e-06	0.000831494636933297	A	G
MNEc.2.28.35001405.PC	C1QTNF6	-0.492800020065657	-5.21449696917284	1.73925260839562e-06	0.00088254809405015	A	G
MNEc.2.24.26439478.PC	GTF2A1	-0.147440436670546	-5.21369205401765	1.74471713875133e-06	0.000884650364201015	G	T
MNEc.2.8.12388508.PC	LOC102149053	0.455510106169901	5.2129608089847	1.74969612588941e-06	0.000886604698348244	C	T
MNEc.2.8.20943309.PC	MAPKAPK5	-0.0888712650984934	-5.21116321855716	1.7619950989838e-06	0.00089203412012924	T	C
MNEc.2.12.23836370.PC	LOC100053734	-0.700330021251128	-5.21003439475777	1.76976173330233e-06	0.000895391084291798	T	C
MNEc.2.15.83872630.PC	IAH1	0.257010309025514	5.20533765804934	1.80243879106834e-06	0.000907034003706199	G	A
MNEc.2.3.58309266.PC	FRAS1	-0.286301147547235	-5.20257978906089	1.82190141889947e-06	0.00091426028441425	T	C
MNEc.2.4.34329080.PC	GTPBP10	0.150789477279574	5.19949181154879	1.84393835433385e-06	0.000922459690724969	A	G
MNEc.2.16.37971107.PC	GPX1	0.204697875239883	5.19512184899553	1.87557142293142e-06	0.0009341352982938	T	G
MNEc.2.6.30785925.PC	ITFG2	-0.106047073709792	-5.17347746846068	2.04026612741066e-06	0.000994467388744575	T	C
MNEc.2.8.68429576.PC	MYO5B	0.26874312052146	5.17322509766164	2.04226772947645e-06	0.000995196887841594	C	T
MNEc.2.1.183836864.PC	POLE2	0.172592800702833	5.17205500147548	2.05157317900056e-06	0.000998620345544067	C	A
MNEc.2.1.5859.PC	SYCE1	0.329769420834788	5.17072204195868	2.06222450024353e-06	0.00100226457953465	G	A
MNEc.2.16.3004708.PC	TMEM43	-0.130564734726304	-5.17030630289467	2.06555763907195e-06	0.00100344479534225	T	C
MNEc.2.5.88283638.PC	CRYZ	0.221989405720029	5.15523409983214	2.19003020470503e-06	0.00104936025290204	C	T
MNEc.2.10.7002715.PC	HAUS5	-0.266108732909135	-5.1544562054291	2.19665017646235e-06	0.00105132194869158	A	G
MNEc.2.7.26726293.PC	THY1	0.748169727814753	5.1399312658882	2.32392405262508e-06	0.00109683502882524	C	T
MNEc.2.13.33244397.PC	TEKT5	0.231311981995375	5.13956715900854	2.3272056539002e-06	0.00109775056992763	A	G
MNEc.2.31.16373267.PC	AKAP12	0.722879415369405	5.12318366678543	2.47966056176238e-06	0.00114733679981078	C	T
MNEc.2.9.41390371.PC	DPY19L4	-0.217841445183263	-5.12175910719997	2.49337002704525e-06	0.001151662605828	G	A
MNEc.2.4.93292288.PC	TBXAS1	-0.363821831004523	-5.11952352682092	2.5150343553028e-06	0.00115949525797282	A	G
MNEc.2.10.7885113.PC	LOC100052168	-0.43838663730383	-5.1140204676438	2.56915176711245e-06	0.0011766007658765	G	T
MNEc.2.21.8779574.PC	FAM159B	0.157796197956044	5.11175293289672	2.59178131900744e-06	0.00118482369659959	A	G
MNEc.2.11.53108918.PC	ADPRM	-0.111885369145056	-5.10579916541657	2.65213247821358e-06	0.00120512290995382	T	C
MNEc.2.3.1042635.PC	MYLK3	-0.196844092519449	-5.10571066081666	2.65303992313026e-06	0.00120521730145871	C	T
MNEc.2.27.20827537.PC	MTUS1	0.4163354759763	5.09916249217853	2.72102946566656e-06	0.00122930310554166	T	C
MNEc.2.27.32320955.PC	ASB5	0.21005301365205	5.09027793993111	2.81601337638255e-06	0.00126137207166024	A	C
MNEc.2.13.9183989.BIEC2-208974	MEPCE	0.142307449063295	5.07600370628013	2.97545975906413e-06	0.00131148105099256	G	A
MNEc.2.2.17991235.PC	MFSD2A	0.517223926230865	5.07328536391188	3.00681112422954e-06	0.00132153442172432	T	C
MNEc.2.8.20163944.PC	LOC102149885	-0.0980968947192995	-5.06552369634839	3.09811990206238e-06	0.00135029555376301	A	G
MNEc.2.5.58767425.PC	LOC100058290	-0.345115692313875	-5.06461380268377	3.10900016300705e-06	0.00135372790921427	G	A
MNEc.2.10.39618444.PC	LOC102150734	0.316464469890593	5.05399726540811	3.23874821204214e-06	0.00139128131005156	G	A
MNEc.2.11.50827076.PC	SLC16A11	-0.281805673459637	-5.04912337446341	3.3000751847439e-06	0.0014108605272118	G	A
MNEc.2.12.25627031.PC	LOC106781495	-0.222157292693766	-5.04696036534037	3.32765469252204e-06	0.00141898491448714	C	A
MNEc.2.28.38425416.PC	NDUFA6	-0.127136524472396	-5.03805212919093	3.44363723837025e-06	0.0014559715234853	C	T
MNEc.2.8.24043138.PC	DDX55	0.147537121509708	5.02982413419206	3.55427331240655e-06	0.00148964639663705	A	G
MNEc.2.20.29915485.PC	POU5F1	-0.253156598682078	-5.02439678635344	3.62914760366023e-06	0.001514746031399	C	T
MNEc.2.16.73896611.PC	COPB2	-0.125268945587902	-5.02352717561444	3.64128716273653e-06	0.00151756321190239	A	G
MNEc.2.14.4425947.PC	NHP2	-0.177022773370002	-5.02083616115179	3.67910541635548e-06	0.00152928226066879	G	A
MNEc.2.2.86977853.PC	SMAD1	-0.333338330924156	-5.01883803151389	3.707434617217e-06	0.00153885480559277	C	T
MNEc.2.18.50688541.PC	PDK1	1.05184514155716	5.01820813626814	3.7164093602157e-06	0.00154169934828542	C	T
MNEc.2.24.4333967.PC	PELI2	0.169905982210834	5.01228845503058	3.80179848529445e-06	0.00156477095265538	G	A
MNEc.2.20.30757648.PC	LOC100053668	0.290471094962445	5.00867646934066	3.85484000864718e-06	0.00158134850933902	C	G
MNEc.2.5.47542509.PC	OTUD7B	-0.155838331254528	-5.002872360283	3.94159294058654e-06	0.00160703856680005	A	G
MNEc.2.25.32008728.PC	LRRC8A	-0.144027612762851	-5.00032658908308	3.98024413651832e-06	0.00161863032782391	G	T
MNEc.2.18.34045922.PC	CACNB4	0.341183889668092	4.9990509134702	3.99975132232724e-06	0.00162470071826654	C	T
MNEc.2.1.61410880.PC	FUT11	0.208369725084562	4.99007970050939	4.1396027256902e-06	0.00166452695057035	C	T
MNEc.2.5.3324757.PC	PIGR	0.488770614483161	4.98032984866592	4.29701805968979e-06	0.00171109497406359	A	C
MNEc.2.19.39781443.PC	IGSF11	-0.247957463407826	-4.98019803627567	4.29918583895016e-06	0.00171109497406359	A	G
MNEc.2.15.29242249.PC	LOC102148926	-0.254518426001997	-4.97940342429167	4.31227666413674e-06	0.00171506391626653	A	G
MNEc.2.9.21704816.PC	GGH	-0.462567068421879	-4.97791350425953	4.33692751102541e-06	0.0017224349035977	G	A
MNEc.2.30.3290151.PC	CHML	0.557463788069136	4.97556121808996	4.37612713088315e-06	0.00173433362804888	C	T
MNEc.2.11.51058749.PC	LOC102149755	0.464283663718246	4.94488195491847	4.92023189889625e-06	0.00188777436710907	T	C
MNEc.2.16.54957930.PC	ZCWPW2	0.31225203073253	4.93389962935326	5.13065343579469e-06	0.0019434797869459	C	T
MNEc.2.10.48043339.PC	UFL1	-0.150030142634399	-4.93001053742957	5.20725760379294e-06	0.00196193907452163	A	G
MNEc.2.21.2810238.PC	MAST3	0.163365959718395	4.91958524798653	5.41816418828206e-06	0.00201920692391797	G	A
MNEc.2.24.34377113.PC	C24H14orf159	0.175530384078932	4.91770648999765	5.45704989417919e-06	0.00202918375460767	C	A
MNEc.2.1.8183915.PC	LHPP	0.114355384080386	4.91249538544216	5.56634008083259e-06	0.00205769734353216	C	T
MNEc.2.24.6251074.PC	KIAA0586	0.115576435044393	4.90953305494012	5.62941832163999e-06	0.00207517690342023	G	A
MNEc.2.4.18603628.PC	UPP1	-0.724524602376418	-4.90760834022751	5.67077595312438e-06	0.00208409200377856	G	T
MNEc.2.11.49396159.PC	ENO3	0.259507105056944	4.90659332121779	5.69270577428127e-06	0.00209049107016796	G	T
MNEc.2.5.41479370.PC	INSRR	0.302030920058256	4.90104627912724	5.81402334584681e-06	0.00212101221563491	C	T
MNEc.2.4.68250510.BIEC2-869303	IMMP2L	-0.226632599086849	-4.89587846189132	5.92931798659768e-06	0.0021541015512178	A	G
MNEc.2.25.21099599.PC	ASTN2	0.232787113827041	4.88284232112313	6.23017149259553e-06	0.00223314511723168	A	G
MNEc.2.1.78280226.PC	PCNXL2	-0.187463074717055	-4.88171922991289	6.25677757063027e-06	0.00224003377545919	T	C
MNEc.2.23.54414478.PC	CDK20	-0.288751956541092	-4.8779492381346	6.34690297746423e-06	0.00226321663594447	C	T
MNEc.2.12.24864742.PC	FERMT3	0.187067342254285	4.86799812577611	6.59092903326084e-06	0.00232857575912051	G	A
MNEc.2.17.1740128.PC	N6AMT2	0.208101508204871	4.86794067763388	6.59236406888786e-06	0.00232887402074351	T	G
MNEc.2.13.10546333.PC	POR	0.34094766737933	4.86628499980584	6.63385373865713e-06	0.00233996590761278	T	C
MNEc.2.5.35278055.PC	HSD17B7	0.234175578049408	4.86081504903758	6.77274645580617e-06	0.00237577663294088	C	T
MNEc.2.28.20814791.PC	LOC106782688	-0.311580155458688	-4.86024929918224	6.78727296831126e-06	0.00237917849542262	C	T
MNEc.2.8.90253728.PC	ZNF236	-0.104466994867499	-4.85944768059046	6.80790789140737e-06	0.00238535113610711	T	C
MNEc.2.1.59727206.PC	DDIT4	0.532435687620021	4.85692986458319	6.87311963801723e-06	0.00240243415114193	A	G
MNEc.2.17.29787086.PC	OLFM4	1.38605467230279	4.85222269308911	6.99667611501401e-06	0.0024326789285704	C	T
MNEc.2.1.58069426.PC	PPA1	0.424664455983436	4.85078363263229	7.03488038345425e-06	0.00244208484493246	G	A
MNEc.2.10.23559173.PC	LAIR1	0.355751751628142	4.85048931956821	7.04271887713419e-06	0.00244437535842233	G	A
MNEc.2.9.20093994.PC	MTFR1	0.153321417112711	4.84421711539441	7.21180965343209e-06	0.00248883284587793	A	G
MNEc.2.5.55013352.PC	MAGI3	-0.142304405001929	-4.83801197477241	7.38299032760822e-06	0.00252907294695976	T	C
MNEc.2.14.9156014.PC	EFCAB9	-0.256892567422239	-4.83389001426616	7.49888848046804e-06	0.00255898936427721	C	T
MNEc.2.12.9354912.PC	LOC102150579	-0.28388647463349	-4.82241889649239	7.83085289409957e-06	0.00264094910861755	T	C
MNEc.2.3.1354031.PC	GPT2	1.05508949972533	4.82184490260361	7.84783531231051e-06	0.00264512476822565	G	A
MNEc.2.15.31558336.PC	PAIP2B	-0.157186330988223	-4.82019365837994	7.89689039255553e-06	0.00265567245099944	A	G
MNEc.2.1.103671031.PC	LOC106782183	0.212329913645999	4.81760329176696	7.97444844846349e-06	0.00267700848971653	C	A
MNEc.2.28.33837781.PC	IFT27	-0.125329608689785	-4.81743056246422	7.97964648553327e-06	0.0026782972707454	C	T
MNEc.2.23.35133671.PC	TTC39B	0.183886364748056	4.81472585810997	8.06147322207492e-06	0.00270116161519084	A	C
MNEc.2.19.12798399.PC	NCEH1	0.221629630291562	4.81094122733934	8.17734753794154e-06	0.00273047141273056	C	T
MNEc.2.13.1943934.PC	ZDHHC4	-0.100318797377331	-4.80441210062633	8.38108226182496e-06	0.00277919493952313	C	T
MNEc.2.12.22940755.PC	BSCL2	-0.273184546446252	-4.8024421720479	8.44351863435598e-06	0.00279261621109471	G	A
MNEc.2.10.24883159.PC	PEG3	0.69330905890858	4.80104845085407	8.48796616452909e-06	0.00280331813157852	T	G
MNEc.2.7.32319690.PC	VWA5A	0.245858643018091	4.79622192119139	8.64366156334298e-06	0.0028421185516247	T	C
MNEc.2.1.51960109.PC	REEP3	0.150666998549267	4.78451242591978	9.03306010804557e-06	0.00293655260321792	T	C
MNEc.2.13.8228067.BIEC2-208416	GAL3ST4	0.21406206245999	4.78370301274583	9.06060054958763e-06	0.00294239531782398	G	A
MNEc.2.24.12236732.PC	HSPA2	0.752058904904365	4.77553169361361	9.34325861907833e-06	0.0030103083190033	C	T
MNEc.2.11.41579873.PC	LOC100071927	0.260938986196436	4.77457131385403	9.37703913954925e-06	0.00301830166520185	G	A
MNEc.2.13.16925272.PC	WBSCR17	0.268950495527688	4.76889604456095	9.57910713728699e-06	0.00306955756129071	T	C
MNEc.2.14.3453799.PC	LOC100067884	0.158354943906808	4.7679750337702	9.61229777059884e-06	0.00307714919690945	C	T
MNEc.2.22.25588374.PC	ACSS2	0.125706849395045	4.76704770954973	9.64582922482816e-06	0.00308516963791964	A	G
MNEc.2.12.27205195.BIEC2-196499	CABP4	0.155957058306627	4.76341960862716	9.77811870146415e-06	0.00311832323206165	G	T
MNEc.2.22.42925789.PC	RTFDC1	-0.274340827648575	-4.75828088440879	9.96852127389409e-06	0.00316424610511163	A	G
MNEc.2.11.60090263.PC	SHMT1	0.170334794815034	4.75634501050452	1.00411837478989e-05	0.00317962940398231	C	T
MNEc.2.6.18652889.PC	SP100	0.134537363149094	4.75524312117149	1.0082773220639e-05	0.00318921223841637	C	A
MNEc.2.24.12134547.PC	FNTB	0.206207430514508	4.74891765964732	1.03247895538973e-05	0.00324286337809372	A	G
MNEc.2.18.75222070.PC	LOC100067956	-0.225759517730895	-4.74473473285885	1.04879323381865e-05	0.00327999100006038	A	C
MNEc.2.20.32208258.PC	C20H6orf25	0.357054505073056	4.73791432372437	1.07593467908387e-05	0.00334628843619831	T	C
MNEc.2.10.13841028.PC	IRGQ	0.200812393359966	4.73417915569757	1.09108748613171e-05	0.00338034648205763	T	C
MNEc.2.5.58645943.PC	SORT1	0.418102203953722	4.71678837818731	1.16442099122958e-05	0.00353938816022366	C	T
MNEc.2.20.30911531.PC	MSH5	0.208626306688948	4.71653375835841	1.1655295701276e-05	0.00354193842272168	T	C
MNEc.2.8.18640211.PC	RITA1	0.135949686169596	4.70604474845062	1.21210194303699e-05	0.0036424684485042	C	T
MNEc.2.3.49756013.UKUL787	ABCG2	-0.321041804075644	-4.70575755615836	1.21340227934936e-05	0.00364605055692183	C	T
MNEc.2.14.61347940.PC	MAN2A1	-0.125826470176059	-4.6976847142804	1.25051531111996e-05	0.0037244163772321	A	G
MNEc.2.19.9130504.PC	GOLIM4	-0.130219777935943	-4.68171883848244	1.3271989884728e-05	0.00389104635893896	C	T
MNEc.2.10.18304592.PC	LIG1	-0.140413018623761	-4.67449262517535	1.36339395679895e-05	0.00396999633131229	A	C
MNEc.2.5.54784485.PC	LOC100064949	-0.149109740082754	-4.66701433484639	1.40186328039975e-05	0.00404102150909807	G	A
MNEc.2.19.23445178.PC	EHHADH	-0.25660009511772	-4.66561771394608	1.40916389049518e-05	0.00405800594642993	A	G
MNEc.2.6.20798967.PC	USP40	-0.114443284201987	-4.6642463955805	1.41636824995838e-05	0.00407192273701839	C	A
MNEc.2.16.35785107.PC	RRP9	-0.210387398898385	-4.66422129828577	1.41650043473967e-05	0.00407192273701839	T	C
MNEc.2.10.22304994.PC	LOC100630386	0.92134383368141	4.65891570450444	1.44471577701092e-05	0.0041284151541486	A	G
MNEc.2.22.26111244.PC	MAP1LC3A	0.210201463227606	4.64780117570339	1.50560825590077e-05	0.00425186985904408	A	G
MNEc.2.10.14574843.PC	ETHE1	-0.160838049960372	-4.64773561859071	1.50597472731946e-05	0.00425229548347515	G	A
MNEc.2.1.50805655.PC	CDK1	0.256328539738864	4.64454785338833	1.52389982923763e-05	0.00428657487854829	T	C
MNEc.2.1.21070659.PC	PDCD4	-0.15696994365313	-4.64187902283645	1.53906648190349e-05	0.00431605332050815	T	C
MNEc.2.1.81722860.PC	C1H10orf128	0.430412998529587	4.64036793349646	1.54771886444453e-05	0.0043344584302541	G	A
MNEc.2.1.11937928.PC	WDR11	0.0770592626823316	4.64034263068953	1.54786414865143e-05	0.00433455734396532	A	G
MNEc.2.16.22914465.PC	LRIG1	0.192574589469961	4.63908493824894	1.55510234580011e-05	0.00435049980021444	G	A
MNEc.2.22.32719555.PC	MYBL2	0.618874179819991	4.63698903813343	1.5672378019375e-05	0.00437792458600055	C	T
MNEc.2.23.54156116.PC	PTPDC1	-0.159671416909479	-4.63402254706429	1.58457173375196e-05	0.00441289793583419	A	G
MNEc.2.1.159503207.PC	LOC106782179	0.219623208045882	4.63196281963474	1.59671682452721e-05	0.00443568901681963	C	T
MNEc.2.10.20190045.PC	PRR12	-0.157917743693709	-4.62611530374674	1.63169218567413e-05	0.00450213752977217	C	T
MNEc.2.7.75170342.PC	SMPD1	-0.256830976882238	-4.62305405283447	1.65029840048939e-05	0.00454337238027995	A	C
MNEc.2.13.16925272.PC	CALN1	0.273492526367819	4.62304967359938	1.65032516468744e-05	0.00454337238027995	T	C
MNEc.2.29.21417341.PC	LOC102151014	0.180031026079849	4.61860281598512	1.67772173753581e-05	0.00459568557028824	G	A
MNEc.2.22.17217541.PC	MCM8	0.225385905852826	4.6143959639523	1.7040466938576e-05	0.00465131115047459	A	C
MNEc.2.1.120419185.PC	NEO1	0.26181569505975	4.61361265290531	1.7089925553007e-05	0.00465931185446874	C	G
MNEc.2.1.135082453.PC	NEDD4	0.253595129388283	4.61035920944593	1.72968482800063e-05	0.00469681423382604	C	T
MNEc.2.16.73255541.PC	ESYT3	0.349483154149162	4.60967273799368	1.73408190112799e-05	0.00470527313370095	T	C
MNEc.2.8.93523221.PC	ATP9B	0.168943465789581	4.60708356163743	1.75076448194091e-05	0.00473895062526183	A	G
MNEc.2.8.61075257.PC	PIK3C3	0.112408421820592	4.60661134148241	1.75382387883855e-05	0.00474456457672054	T	C
MNEc.2.5.45901455.PC	THEM5	0.195273756693629	4.60642915939613	1.75500558094369e-05	0.00474571351704112	G	A
MNEc.2.7.79326929.PC	SBF2	-0.199087874006882	-4.60253126432754	1.78047517078358e-05	0.00479157631833443	C	T
MNEc.2.10.75481796.PC	LOC100629802	0.499446570107545	4.60181298395748	1.78520762290872e-05	0.00480009599523956	G	A
MNEc.2.1.57986189.PC	PCBD1	0.210751212587168	4.59961768634765	1.79974749788181e-05	0.00482597884012115	C	T
MNEc.2.2.41008380.PC	H6PD	-0.325001236109013	-4.59896234584367	1.80411022296838e-05	0.00483504606301322	A	G
MNEc.2.25.31060269.PC	LOC100070352	-0.275488475590706	-4.59748161156256	1.81400566175916e-05	0.00485265781021158	C	T
MNEc.2.20.37067378.PC	CPNE5	-0.212811944405655	-4.5901105156143	1.86405591072708e-05	0.00494793118058639	T	C
MNEc.2.28.40221398.PC	PNPLA3	0.206697618432751	4.5888893881786	1.87247609863715e-05	0.00496225983012736	T	C
MNEc.2.1.33055483.PC	LCOR	-0.137010356643385	-4.58545009445834	1.89639076123472e-05	0.00500343662283897	C	T
MNEc.2.18.72598094.PC	ANKRD44	-0.123877186034019	-4.58293297659893	1.91408116229928e-05	0.00503797128007163	A	C
MNEc.2.25.15688656.PC	TXNDC8	0.164192253155997	4.58205966770112	1.92025622480217e-05	0.00505085176763795	A	C
MNEc.2.21.18294455.PC	MOCS2	0.164251081148754	4.57822706172014	1.94758593661676e-05	0.00510256060305486	C	T
MNEc.2.6.54455104.PC	CCDC91	0.19649880339456	4.5767281835153	1.95837675949468e-05	0.00512138844350601	C	A
MNEc.2.7.2388279.PC	FZR1	0.208892780766168	4.5722270178898	1.9911324112279e-05	0.00518126750295313	C	T
MNEc.2.8.22832868.PC	ZCCHC8	-0.0850123673557367	-4.5709539245334	2.00049312643736e-05	0.00519859533359731	A	G
MNEc.2.2.105384172.PC	IL2	0.51973107609383	4.56883565193027	2.01616311387972e-05	0.00522707791451891	T	C
MNEc.2.1.156378444.PC	LOC100058767	0.374122894633988	4.56589733602846	2.03809710167935e-05	0.00526558823778561	A	G
MNEc.2.7.85762538.PC	ABCC8	0.317121101614247	4.56196663531837	2.06780207849689e-05	0.00531517753897216	C	T
MNEc.2.8.3536713.PC	MAPK1	-0.0983358535037638	-4.56187822219681	2.06847504763207e-05	0.00531654330987846	A	G
MNEc.2.2.31768691.PC	ASAP3	0.585951460390387	4.55513421692756	2.12044031868233e-05	0.00541339761303894	T	C
MNEc.2.5.36891090.PC	NR1I3	-0.253539622367081	-4.55458997582704	2.12468881133484e-05	0.0054214348078499	T	G
MNEc.2.28.37339861.PC	MCHR1	-0.119999924061426	-4.5542300932315	2.12750269475173e-05	0.0054268583249782	A	G
MNEc.2.16.3310794.PC	LOC102150554	-0.262848813221558	-4.55323937224114	2.13526775883128e-05	0.00543962532053295	C	T
MNEc.2.21.31424952.PC	ZFR	0.0823883116245328	4.54867468779949	2.17140205897908e-05	0.00550663716030561	A	G
MNEc.2.1.157774189.PC	TOX4	-0.111032450900452	-4.54194101139806	2.22579333123056e-05	0.00560620938238952	T	C
MNEc.2.24.43321523.PC	LOC106782552	0.472829696205173	4.54192397944806	2.225932571231e-05	0.00560620938238952	C	A
MNEc.2.13.12261591.PC	GATSL2	0.170699002349491	4.54176521957001	2.22723087596343e-05	0.00560829795752874	G	A
MNEc.2.5.2565274.PC	C5H1orf116	-0.193427481101076	-4.54080765840946	2.23507722636934e-05	0.0056237444934946	G	A
MNEc.2.13.19216081.PC	DCTPP1	0.146561250844966	4.53671008770976	2.2689575783843e-05	0.00568612540199015	G	A
MNEc.2.13.19310964.PC	LOC106781540	0.208000641011151	4.5350555456732	2.28277895983666e-05	0.0057091474765157	C	T
MNEc.2.7.66145691.PC	LOC106783432	-0.146808725168244	-4.53268222081388	2.30274768544079e-05	0.00574378247250032	C	A
MNEc.2.7.50281794.PC	UBL5	-0.116512051547876	-4.53093700517411	2.31753979020916e-05	0.00576525649045907	T	C
MNEc.2.16.43076194.PC	NKTR	0.141471504790606	4.52101014249021	2.40345013243633e-05	0.00591856389397353	T	C
MNEc.2.4.101695347.PC	ATG9B	0.367442845194351	4.51886250002541	2.42243950383532e-05	0.00594890107758585	G	A
MNEc.2.6.33957590.PC	LOC106783291	0.186676965752099	4.51614066258068	2.44671535897849e-05	0.00599402532867948	T	G
MNEc.2.10.6840215.PC	ALKBH6	0.127162693611688	4.51453932357427	2.46110780366953e-05	0.00601868463150534	T	C
MNEc.2.13.18822671.PC	SEZ6L2	0.33241137135119	4.51447413109344	2.46169547637899e-05	0.00601950056838147	A	G
MNEc.2.15.68758935.PC	KRTCAP3	-0.259148588471072	-4.5133106247744	2.47220676766188e-05	0.00603696443957367	A	G
MNEc.2.5.54790218.PC	LRIG2	-0.136478249737296	-4.51289031547577	2.47601461256121e-05	0.00604325481934717	G	A
MNEc.2.7.97403891.PC	MPPED2	0.213752264551533	4.50974028484923	2.5047345925982e-05	0.00609073730433758	C	T
MNEc.2.4.86019695.PC	CHCHD3	-0.144804732114259	-4.50286457322364	2.56855119970784e-05	0.00620002173540793	A	G
MNEc.2.6.32210969.PC	TIGAR	0.20226052367168	4.50260809848085	2.57096195086751e-05	0.00620470098457666	A	G
MNEc.2.2.59778315.BIEC2-506329	BLK	0.568527637920573	4.5014598629597	2.58178183016732e-05	0.00622049987880138	T	C
MNEc.2.8.2063312.PC	ADORA2A	0.543709437574978	4.50056098290588	2.59028286383362e-05	0.00623377293723096	C	T
MNEc.2.26.33672241.PC	CHAF1B	0.282531080483761	4.49854128774788	2.60948311452382e-05	0.00626707266716747	A	C
MNEc.2.6.32271581.PC	DYRK4	0.158571724740578	4.4942486791878	2.65075090522093e-05	0.0063417381311737	G	T
MNEc.2.18.67650924.PC	STAT1	-0.344660867201756	-4.4928650651953	2.6641870604844e-05	0.0063615277230546	A	C
MNEc.2.8.12551599.PC	ISCU	0.10662319119579	4.48691243448436	2.7227505539489e-05	0.00645755338645524	T	C
MNEc.2.2.37031772.PC	HSPB7	-0.485938020102392	-4.48268839121612	2.76506383049414e-05	0.00652653855114052	T	C
MNEc.2.4.37369384.PC	GNG11	0.45187209798991	4.48216943459161	2.77030616864006e-05	0.00653612675887601	A	G
MNEc.2.10.9493382.PC	MAP4K1	-0.0956089646839942	-4.47973609963896	2.79501591085356e-05	0.00657662754103681	C	T
MNEc.2.2.51599377.BIEC2-502188	PEBP4	0.253712548108485	4.47547361212033	2.83881665306188e-05	0.00664759263277943	G	A
MNEc.2.18.76061904.PC	AOX4	-0.453259625282875	-4.47337248856401	2.86065193480158e-05	0.00667852944586051	C	A
MNEc.2.18.66316845.PC	ASNSD1	0.0838937533677578	4.47139026537041	2.88140095539431e-05	0.00671171798712029	G	A
MNEc.2.21.10970958.PC	LOC102150802	0.266639808736276	4.47024434486379	2.89346248320723e-05	0.00673068152713798	C	T
MNEc.2.11.14570778.PC	PSMC5	0.0801205333724166	4.46868906937959	2.90991113664356e-05	0.00675465391985968	T	C
MNEc.2.22.34730476.PC	SLC2A10	0.682182689882725	4.46642954072512	2.93396978615945e-05	0.00679400873393864	C	T
MNEc.2.1.93513430.PC	LOC100629729	-0.10938678648849	-4.46392902133008	2.96081943544335e-05	0.00683946686898038	T	C
MNEc.2.10.14516654.PC	LOC106783279	0.846692568158339	4.45927368412384	3.0114432744054e-05	0.00692233131811855	A	G
MNEc.2.28.26935200.PC	CHST11	0.384536582447406	4.45907043459802	3.01367251199237e-05	0.00692565492018767	G	A
MNEc.2.2.34706576.PC	LOC100071914	0.303147580065971	4.45861796607362	3.01864093102118e-05	0.00693442813918667	C	A
MNEc.2.15.13182515.PC	BUB1	0.239663554243823	4.45676728065892	3.03904560672582e-05	0.0069678827601805	T	C
MNEc.2.1.68405536.PC	URB2	-0.150447036188124	-4.45225566342198	3.08935066554041e-05	0.00705213101405677	G	A
MNEc.2.20.31021546.PC	C20H6orf47	-0.148019015293636	-4.45116821359599	3.1015961574477e-05	0.00707223670037975	C	T
MNEc.2.25.462634.PC	PIGO	0.179337812598589	4.45052929261466	3.1088128294992e-05	0.00708262396266766	A	G
MNEc.2.3.50567124.PC	AFF1	0.12962355649866	4.44711409352966	3.14766493330443e-05	0.00713805549216803	T	G
MNEc.2.23.21784847.PC	LOC100050598	0.381743883590922	4.44431199882425	3.1798936201706e-05	0.00719162552927602	T	C
MNEc.2.28.35353575.PC	ATF4	0.298690874339335	4.43948504386025	3.23616366633154e-05	0.00727992835333571	G	A
MNEc.2.18.75795996.PC	LOC100146833	-0.125548727877506	-4.43947622206996	3.23626738491022e-05	0.00727992835333571	A	G
MNEc.2.16.37451394.PC	TMEM115	0.0906143986820993	4.43861849979136	3.24636711409864e-05	0.00729575364604903	C	G
MNEc.2.11.40746324.PC	RAB11FIP4	-0.193588797311648	-4.43832056700784	3.24988243847204e-05	0.00730097221566939	C	T
MNEc.2.1.59749247.PC	LOC100146534	0.165750632520706	4.43807657953272	3.25276400896552e-05	0.00730574291057636	T	C
MNEc.2.6.5007207.PC	BARD1	0.171219234288961	4.4379371452602	3.25441188516294e-05	0.00730823214388813	C	T
MNEc.2.7.2615666.PC	MIR8996	0.151851595337679	4.43574985461348	3.2803681675483e-05	0.0073468486087663	G	C
MNEc.2.16.81599962.PC	CP	0.340785807045005	4.4324811128959	3.31953249216491e-05	0.00740930366484053	C	T
MNEc.2.15.50611459.PC	MSH6	0.111267726314103	4.43221441896297	3.32274781064707e-05	0.00741354180949029	A	G
MNEc.2.20.36092746.PC	MAPK13	-0.334166971434909	-4.42853373541684	3.36743258949621e-05	0.00747945682872972	C	T
MNEc.2.1.44799819.PC	PCDH15	-0.227924420416216	-4.42532412113615	3.40687363022142e-05	0.00753928269815902	G	A
MNEc.2.5.65982706.CUHSNP00020523	AGL	-0.18372453453338	-4.42493513177664	3.41168401631781e-05	0.00754423622359253	C	T
MNEc.2.1.15066106.PC	LOC102149759	0.179734182789988	4.4220133719564	3.44802669809499e-05	0.00759546482045558	T	C
MNEc.2.10.14516654.PC	LOC100069985	0.853841213953679	4.42127543225152	3.45726486748227e-05	0.0076102861894403	A	G
MNEc.2.7.5912210.PC	CD320	0.116032457184322	4.4201158859954	3.4718295771119e-05	0.00763637643007802	T	C
MNEc.2.2.71739963.PC	TMA16	-0.233555895102528	-4.41611234115309	3.52257562341408e-05	0.00771056163512289	T	C
MNEc.2.5.75151285.PC	LOC100061885	0.570975334413446	4.41598737092002	3.52417117441485e-05	0.00771234104263939	T	C
MNEc.2.29.14262227.PC	DNAJC1	-0.192949048528162	-4.4158559947574	3.52584926827173e-05	0.00771515673606427	T	C
MNEc.2.24.22626585.PC	POMT2	-0.13587195745545	-4.41544885225267	3.5310547025869e-05	0.00772482362044899	C	G
MNEc.2.13.20849092.PC	LOC106781546	0.286723788919695	4.41527473932208	3.53328306040588e-05	0.00772756235684016	A	G
MNEc.2.26.38579085.PC	LOC102150954	0.180250053784276	4.41272360510658	3.56609012062295e-05	0.00777740954432488	C	A
MNEc.2.5.96653987.PC	ITGB3BP	-0.113151660238051	-4.40637305964279	3.64904455481086e-05	0.00791008067849331	G	T
MNEc.2.3.28360176.PC	CENPN	0.321696213612854	4.40459118579163	3.67265449582392e-05	0.00794596610096567	C	A
MNEc.2.25.36388738.PC	LOC100069029	-0.690753025777799	-4.4012069825389	3.7179037370238e-05	0.00801332058454882	C	T
MNEc.2.2.117842645.PC	TBCK	0.114985678554366	4.39623727862513	3.78533306291467e-05	0.0081109526647489	G	A
MNEc.2.18.77541463.PC	CARF	0.230195419461031	4.39139886866145	3.85211885924873e-05	0.00820588127091547	G	A
MNEc.2.1.31117559.PC	PGAM1	0.313544381217361	4.38542458137856	3.9361601073047e-05	0.00832730457815068	A	C
MNEc.2.6.7899930.PC	CNPPD1	0.145865053049247	4.37951660949863	4.02101435671605e-05	0.00845328519459107	C	A
MNEc.2.5.28435934.PC	DIEXF	0.137734461387346	4.37907786492858	4.02738611559211e-05	0.00846171618862076	T	C
MNEc.2.21.944110.PC	FAM32A	0.16032319102023	4.36868770131195	4.18117037593982e-05	0.00868762339004169	G	C
MNEc.2.12.31862112.PC	PDDC1	0.105218069306777	4.36489089736087	4.23877358319388e-05	0.00877319165786454	T	C
MNEc.2.19.470425.PC	LOC106781989	-0.112932698452372	-4.35766612006766	4.35051453654203e-05	0.00893876048449558	G	A
MNEc.2.14.25917547.PC	CCDC69	-0.131201716447163	-4.35747765457073	4.35346725845693e-05	0.00894141427777225	A	G
MNEc.2.15.18867106.PC	RNF181	0.115038678493851	4.35507521397524	4.39127719359153e-05	0.00899844058645566	T	C
MNEc.2.4.14874827.PC	LOC100064650	0.195693080937169	4.35435899758405	4.40261050590022e-05	0.00901182614697606	A	C
MNEc.2.13.4721901.PC	SDK1	-0.224022339690807	-4.34805714585994	4.50355882311975e-05	0.00915433195366816	T	C
MNEc.2.12.8944365.PC	CD82	0.342388044162153	4.34637607852391	4.53086401663468e-05	0.00919082921160254	G	A
MNEc.2.2.99688139.PC	SCLT1	-0.233545818938312	-4.34509509419621	4.55177829737433e-05	0.00921665309881487	A	G
MNEc.2.17.7885456.PC	FLT1	0.896692650882736	4.34387154833036	4.57184205817749e-05	0.00924256092820814	C	T
MNEc.2.17.68752689.PC	UBAC2	0.0969694906426802	4.34304531741634	4.58543903650312e-05	0.00926387240299209	T	G
MNEc.2.17.63135667.BIEC2-382114	GPC6	0.227008475500912	4.3371086081846	4.68429511454803e-05	0.00939855659591221	C	T
MNEc.2.1.162495859.PC	LOC100052638	0.546677757688438	4.33690464051822	4.68772791654247e-05	0.0094035321027286	T	C
MNEc.2.20.13135053.PC	LOC102149520	0.678915122362685	4.33677874436075	4.6898479804124e-05	0.00940506201621921	A	G
MNEc.2.18.71524495.PC	STK17B	0.314067827738065	4.33596599079121	4.70355692891647e-05	0.00942760850815526	T	G
MNEc.2.22.26395288.PC	LOC100147598	0.122009897428206	4.33326601484609	4.74937725377805e-05	0.0094928999686869	C	T
MNEc.2.23.26065185.PC	CDC37L1	0.205075846777937	4.33280476105309	4.75724811910198e-05	0.00950381286360777	G	T
MNEc.2.15.17828136.PC	KDM3A	0.259253031677761	4.33154889855478	4.77874228459204e-05	0.00953420944803398	C	A
MNEc.2.5.26215264.BIEC2-898714	NSL1	-0.113044511448835	-4.32955635128672	4.81303788137375e-05	0.00958417959920421	G	T
MNEc.2.19.31706726.PC	TMEM44	-0.237329561982234	-4.32923579241106	4.81857752085497e-05	0.00958938740000229	C	A
MNEc.2.20.51308602.PC	LOC102149995	0.145605762247677	4.32922201463373	4.81881575554644e-05	0.00958938740000229	A	G
MNEc.2.17.8137478.PC	LNX2	0.19279376242225	4.32883352900298	4.82553784404819e-05	0.00959840312963415	G	T
MNEc.2.25.8517899.PC	ZNF189	0.113766982925448	4.32836052469459	4.83373463951387e-05	0.00961276694226424	T	G
MNEc.2.18.71268772.PC	PGAP1	-0.172549547695663	-4.32329333513983	4.922394879672e-05	0.00974238980842028	T	C
MNEc.2.10.9931445.PC	SERTAD1	-0.260275578051399	-4.32099328184094	4.96315617797113e-05	0.00980141040304864	G	T
MNEc.2.3.35575405.PC	ACSF3	0.181256217383281	4.31926398364492	4.99401755048794e-05	0.00984509305624872	G	A
MNEc.2.12.22704292.PC	UBXN1	0.0902658454491789	4.31830205731984	5.01126456149058e-05	0.00986812245707746	A	G
MNEc.2.10.41222773.PC	LOC102147405	-0.214571240538969	-4.31665541442356	5.04092218393711e-05	0.00991227716055851	T	C
MNEc.2.9.43816119.PC	MTDH	0.131492143199796	4.313916534405	5.0906286462674e-05	0.00997667289234266	C	G
MNEc.2.3.109853896.PC	BOD1L1	-0.127696190607908	-4.31050019375365	5.15329502631064e-05	0.0100614684147632	G	A
MNEc.2.5.28668578.PC	SERTAD4	0.383362490683804	4.31035597480731	5.15595680715584e-05	0.0100634674942701	A	G
MNEc.2.2.47099232.PC	MORN1	-0.154379431436278	-4.30987447233399	5.16485330894332e-05	0.0100738611480884	A	G
MNEc.2.3.21944298.PC	HP	0.519229400069619	4.30948585895324	5.17204437091698e-05	0.0100835909426774	G	A
MNEc.2.2.55858182.PC	TRIM35	0.171021245471405	4.30917915670644	5.1777265544194e-05	0.0100902831400096	G	A
MNEc.2.25.31612740.PC	SLC25A25	-0.146773346412333	-4.3091205632719	5.1788127849505e-05	0.0100912861054866	T	C
MNEc.2.22.6761852.BIEC2-578701	MGME1	-0.116440107432372	-4.3079610734562	5.20035331808613e-05	0.010120262403495	G	A
MNEc.2.14.92113913.PC	AK6	0.0977329731581355	4.30399369899373	5.27471531385406e-05	0.0102130412162173	T	G
MNEc.2.20.36311358.PC	C20H6orf222	0.490193161943971	4.30324651629442	5.28883469249202e-05	0.0102313332533321	C	T
MNEc.2.20.33560126.PC	LOC100060996	-0.399277537231482	-4.30062294371069	5.33870205457327e-05	0.0102919899741726	A	G
MNEc.2.7.2265106.PC	LOC100146445	-0.171701673909373	-4.30042410220297	5.34250000778493e-05	0.010296236700094	A	G
MNEc.2.1.93513692.PC	LOC100053336	0.0947094660752806	4.29344057846852	5.47755855483981e-05	0.0104715410578362	C	T
MNEc.2.23.35032365.PC	PSIP1	0.177583901839904	4.29152962686764	5.51508737029223e-05	0.0105162540772588	A	C
MNEc.2.6.74627835.PC	LOC100052445	0.551777150895939	4.29043328165637	5.53673042934501e-05	0.0105408693135208	C	T
MNEc.2.26.38814525.PC	SIK1	-0.262145580478635	-4.28931595374531	5.55887222352376e-05	0.0105721268964812	G	T
MNEc.2.1.51155621.PC	ARID5B	0.270452936832361	4.28798161515603	5.58542667976235e-05	0.0106057429250254	G	A
MNEc.2.4.95595961.PC	LOC106783094	-0.313951562738339	-4.28453016135826	5.65468383609891e-05	0.0107047629670232	G	T
MNEc.2.1.81419821.PC	ERCC6	0.0860940234272119	4.28439484093849	5.65741603685502e-05	0.0107073640726835	A	G
MNEc.2.9.25564950.PC	SDCBP	0.189174560712691	4.28288241746596	5.68803978220411e-05	0.0107431427332338	T	G
MNEc.2.12.31796662.PC	DEAF1	-0.139695840723396	-4.28212876225416	5.70335967334696e-05	0.0107627950767183	C	T
MNEc.2.3.23378942.PC	HYDIN	-0.151664633767968	-4.28202348848107	5.70550279461711e-05	0.0107644013967509	A	G
MNEc.2.6.63993931.PC	SLC38A2	0.208719854534777	4.28131054282144	5.72003716578916e-05	0.0107834258830913	A	G
MNEc.2.11.34223892.PC	BRIP1	-0.134215659620365	-4.27950941149246	5.7569153512771e-05	0.0108244755138753	T	C
MNEc.2.24.19817456.PC	EIF2B2	0.0831149727045571	4.27853911333146	5.77687740091106e-05	0.0108475210821798	G	T
MNEc.2.16.66569060.PC	SH3BP5	0.365802594085349	4.27510913679886	5.84798057496961e-05	0.0109362313990974	C	T
MNEc.2.16.52645744.PC	STT3B	-0.279287171363988	-4.27486558186217	5.85306150205253e-05	0.0109426182811061	T	C
MNEc.2.22.46255543.PC	SYCP2	-0.239146484268906	-4.27116079298773	5.93087732323981e-05	0.011038883924615	T	G
MNEc.2.5.835922.PC	TMCC2	0.297448309859626	4.27062260734559	5.94226431542307e-05	0.0110553798406291	A	C
MNEc.2.12.2647467.PC	LDLRAD3	0.274145135743773	4.26982900447199	5.95909402702868e-05	0.011077075927351	C	T
MNEc.2.11.39313700.PC	PSMD11	0.0763093139899403	4.26728149135746	6.01343038543763e-05	0.0111434901983235	A	G
MNEc.2.6.83338149.PC	RAP1B	-0.08715949311405	-4.26330243152484	6.09926002278709e-05	0.0112502920359202	A	G
MNEc.2.10.22575733.PC	MYADM	-0.236639577621328	-4.26306847903022	6.10434314667867e-05	0.0112570341899137	T	C
MNEc.2.20.45873476.PC	RCAN2	-0.168683441156843	-4.26159785674056	6.13638949821278e-05	0.0112971042436041	A	G
MNEc.2.1.103671031.PC	ARRDC4	0.361139265471213	4.25979145333434	6.17597546396222e-05	0.0113413783501546	C	A
MNEc.2.28.41346598.PC	NUP50	0.166326675717776	4.25802260865127	6.21497749438328e-05	0.011385758387579	C	T
MNEc.2.24.10603822.PC	PPP2R5E	0.167506422724467	4.25788411326876	6.21804126932662e-05	0.011388385055363	T	C
MNEc.2.6.8697917.PC	ATG9A	0.148721936251334	4.25705212990314	6.23647703478591e-05	0.0114120755048192	G	A
MNEc.2.6.73687601.PC	DGKA	-0.248347111151328	-4.25639292110139	6.251121823666e-05	0.0114282631694959	A	T
MNEc.2.15.33388953.PC	SNRNP27	-0.152432675506975	-4.25559673407414	6.26885400038141e-05	0.0114468774559825	T	C
MNEc.2.23.20682421.PC	TJP2	0.339332705603337	4.25491129891329	6.28415851513802e-05	0.0114652632381657	T	C
MNEc.2.2.87298663.PC	ZNF827	-0.177658533773269	-4.25486866495426	6.28511164555721e-05	0.0114659407812266	A	G
MNEc.2.20.24085110.BIEC2-524956	LOC100053499	0.271327040935278	4.25444604749293	6.29456729760751e-05	0.0114794717507741	G	A
MNEc.2.5.87753896.PC	FPGT	-0.190950536116589	-4.25259665582689	6.33610760046907e-05	0.0115342914946658	T	G
MNEc.2.10.21911333.PC	LOC100065804	-0.423860013688382	-4.25220734674073	6.34488580216921e-05	0.0115471970836746	A	G
MNEc.2.1.108970869.PC	OTUD7A	0.351667916235641	4.25167831659392	6.35683329609661e-05	0.0115588499637996	A	C
MNEc.2.1.80315959.PC	LOC100062210	-0.117422218939568	-4.25106548833525	6.37070044907145e-05	0.0115723158488279	A	G
MNEc.2.1.107012258.PC	VIMP	-0.0917411839389823	-4.24955319160852	6.40504608881001e-05	0.0116159245992374	C	T
MNEc.2.27.4781070.PC	IDO2	0.239806559548463	4.2494657413092	6.40703762839361e-05	0.011617378226105	A	G
MNEc.2.23.26010245.PC	AK3	-0.190389709846766	-4.2494386056714	6.40765572044421e-05	0.011617378226105	T	C
MNEc.2.16.45686627.BIEC2-346307	LOC102149569	-0.24248814826652	-4.24890713002248	6.41977322738542e-05	0.0116316068656134	T	C
MNEc.2.1.169095305.PC	NUBPL	-0.140963210374387	-4.24699572877701	6.4635359826745e-05	0.01168544042879	C	T
MNEc.2.5.58319451.PC	GPSM2	-0.115576853899557	-4.24259978655729	6.5652805711223e-05	0.0118111812155062	C	T
MNEc.2.7.62486299.PC	ANKRD42	0.210398712693741	4.24233971941607	6.57134809523373e-05	0.0118185783652873	C	T
MNEc.2.2.11769667.PC	LURAP1	-0.102635958653518	-4.24233926299298	6.57135874862282e-05	0.0118185783652873	C	T
MNEc.2.27.16136555.PC	ERI1	0.205559696857876	4.24079938435784	6.60739628221834e-05	0.0118655705942108	G	A
MNEc.2.13.19691396.BIEC2-215138	ZNF48	0.0833099589628556	4.2382923322154	6.66647730994549e-05	0.0119400734276384	T	C
MNEc.2.11.50002945.PC	MPDU1	-0.115689354364031	-4.23813630756821	6.67017099920604e-05	0.0119434329378438	T	C
MNEc.2.6.45551500.PC	PLEKHA5	0.608984360068378	4.22241345513386	7.05270446963961e-05	0.0124041280762925	G	A
MNEc.2.22.39272423.PC	ATP9A	0.368097243780757	4.22018302782184	7.10865777245169e-05	0.0124702656159587	T	C
MNEc.2.1.80262315.PC	ZFAND4	-0.156727083726081	-4.21763747800639	7.17304026779231e-05	0.0125512541390108	G	A
MNEc.2.22.48227004.PC	OGFR	0.487556894752365	4.21682570841534	7.19368985415162e-05	0.0125774511699753	C	T
MNEc.2.8.24369419.PC	ZNF664	-0.0886128153752737	-4.21532948201518	7.23190100041274e-05	0.012620747852524	A	G
MNEc.2.10.18952796.PC	PPP1R15A	-0.174448737006769	-4.21420751703241	7.26068265206513e-05	0.0126550031884651	C	G
MNEc.2.29.8956588.PC	MASTL	0.198292963532249	4.21102770988665	7.34285619570814e-05	0.0127517150954711	G	A
MNEc.2.1.59669311.PC	SPOCK2	0.196734201856042	4.2086124082885	7.40587255316714e-05	0.0128286303104708	C	T
MNEc.2.25.35870092.PC	BRD3	0.0986719456164198	4.20824235882286	7.41557333334423e-05	0.0128417876647935	T	G
MNEc.2.21.1015597.PC	LOC100147344	0.692356267069416	4.20784029078954	7.42612738215717e-05	0.0128544171372907	A	G
MNEc.2.1.180792409.PC	FANCM	-0.145529640077397	-4.20675678961459	7.45464090487196e-05	0.012885806566137	G	A
MNEc.2.30.9832203.PC	BPNT1	-0.171850905753669	-4.20443973214595	7.51597198779081e-05	0.0129588353967643	C	T
MNEc.2.14.28541908.PC	SLC26A2	0.194378164262409	4.20423941049816	7.5212971992649e-05	0.0129622316106371	T	C
MNEc.2.28.25868224.BIEC2-736104	PARPBP	0.259718258125762	4.20334110130375	7.54522205482552e-05	0.0129929564250125	G	T
MNEc.2.9.25922265.PC	NSMAF	0.335820838684357	4.20209836498161	7.57844127753004e-05	0.0130292383534079	C	T
MNEc.2.5.19841358.PC	RNASEL	-0.137293281495705	-4.20194482458602	7.58255530842104e-05	0.0130313400137424	A	G
MNEc.2.19.34946411.PC	SLC12A8	-0.198755160047462	-4.2017336184557	7.58821798423654e-05	0.0130365247626857	T	C
MNEc.2.2.32246535.PC	E2F2	0.39468528172039	4.20119765127395	7.60260620426155e-05	0.0130549847332458	C	T
MNEc.2.10.16419652.PC	PGLYRP1	0.391516710504837	4.20065660304787	7.61715753965321e-05	0.0130748456096156	C	T
MNEc.2.4.7881634.PC	PNPLA8	-0.16050664356773	-4.19883054172363	7.66646771036037e-05	0.0131343205668461	A	G
MNEc.2.17.17466732.BIEC2-388265	NHLRC3	0.131663506544094	4.19839634675032	7.67823779337095e-05	0.0131476280228228	A	G
MNEc.2.6.51177951.PC	RASSF8	-0.278390438308116	-4.19528926868684	7.76297445694366e-05	0.01323981138031	C	T
MNEc.2.2.57599814.PC	EXTL3	-0.112034168243461	-4.19274648908107	7.83299250410002e-05	0.0133206122049674	G	A
MNEc.2.1.149042229.PC	KNSTRN	-0.125657807630796	-4.19255365196937	7.8383272683141e-05	0.0133256600699108	C	A
MNEc.2.17.24852760.PC	ZC3H13	-0.130201666695697	-4.1912582437153	7.87425525534961e-05	0.0133691230227601	C	T
MNEc.2.11.17918370.PC	KIF18B	0.318762328039802	4.1907634587703	7.88801996259954e-05	0.0133827616880039	T	C
MNEc.2.11.49336540.PC	NLRP1	0.294522683445824	4.19003387837426	7.9083589593487e-05	0.0134036738129737	G	T
MNEc.2.2.118672611.PC	GIMD1	-0.135380283280164	-4.18952593900093	7.92254900053982e-05	0.0134169520095876	C	T
MNEc.2.6.33399746.PC	LAG3	0.289324590208556	4.18870463712181	7.94554529704187e-05	0.0134401167832362	G	A
MNEc.2.17.12963471.PC	RFC3	-0.109943345666498	-4.18068946052322	8.17337732350923e-05	0.013695033096328	A	G
MNEc.2.9.17132926.PC	ARFGEF1	0.104640944417039	4.17984041542752	8.19787753526322e-05	0.0137174256205361	T	C
MNEc.2.11.59576098.PC	LOC100073170	0.672403502190332	4.17977680793018	8.19971585650332e-05	0.0137193194930382	T	C
MNEc.2.1.115911373.PC	IDH3A	-0.203536215950407	-4.17891502172662	8.22466159171558e-05	0.0137483409339254	A	G
MNEc.2.10.20200915.PC	LOC102148327	0.509647946109317	4.17651010611788	8.2946635435743e-05	0.0138219306840215	A	G
MNEc.2.11.42417169.PC	NUFIP2	0.146396092155583	4.17305411577543	8.39626759624991e-05	0.0139352199269905	G	A
MNEc.2.3.72789044.PC	ADGRL3	0.184749063295176	4.17139805616576	8.44537932696898e-05	0.0139866956952595	T	G
MNEc.2.3.116872308.PC	RGS12	-0.163432302759818	-4.16238206090568	8.71765566903642e-05	0.0142851735060827	A	C
MNEc.2.14.26953500.PC	G3BP1	0.137424627939957	4.16210145894547	8.72626407086704e-05	0.0142939316823294	C	T
MNEc.2.11.21674435.PC	IGFBP4	0.326237483910491	4.16059187263255	8.77271657130371e-05	0.0143517420587232	G	A
MNEc.2.2.32742916.PC	ALPL	-0.272248395147643	-4.16030991692642	8.78141921691422e-05	0.0143613429499444	C	T
MNEc.2.25.33657377.PC	TOR1A	0.0615350035457926	4.15687083429129	8.8882400189491e-05	0.0144834183428082	A	G
MNEc.2.7.60444947.PC	CREBZF	-0.249284016168989	-4.15674423527175	8.8921961126569e-05	0.0144869188459337	A	G
MNEc.2.6.34100304.PC	P3H3	-0.290378149728921	-4.15651336546044	8.89941493816636e-05	0.0144938387478416	G	A
MNEc.2.11.60158375.PC	ALKBH5	0.245766604940112	4.1562448954365	8.90781655350015e-05	0.0145036213445156	G	A
MNEc.2.10.41316162.PC	PM20D2	0.226311027914443	4.15600940014067	8.915192541617e-05	0.0145117400023031	C	A
MNEc.2.20.31700671.PC	LOC100059239	0.252886074265083	4.15561629271305	8.9275182518887e-05	0.0145234068065328	A	G
MNEc.2.26.37886924.PC	PRDM15	-0.103753301708396	-4.15539546871026	8.93444929907357e-05	0.0145298850066672	T	C
MNEc.2.2.708650.PC	OMA1	0.142933668487406	4.15502251785808	8.94616696836701e-05	0.0145429411187451	C	A
MNEc.2.3.113014112.PC	STK32B	-0.309201275617079	-4.15267815934574	9.02016403602929e-05	0.0146252325992905	G	A
MNEc.2.5.9319699.PC	TNFSF4	0.155997984461957	4.14975479068066	9.11326416607275e-05	0.0147309661141003	A	C
MNEc.2.19.48776618.PC	LOC100071825	-0.311350094319573	-4.14875494412809	9.14531829642852e-05	0.0147659705468074	G	A
MNEc.2.5.4065768.PC	CREG1	-0.442498303935935	-4.14873534688161	9.14594765064437e-05	0.0147659705468074	C	T
MNEc.2.13.9379750.PC	TRIM56	0.216193818396566	4.14695843857142	9.20318594084665e-05	0.0148292658475515	C	T
MNEc.2.2.71636386.PC	FSTL5	0.334744748264346	4.14521182125625	9.25978505177517e-05	0.0148918537999799	C	T
MNEc.2.3.81799775.PC	CORIN	0.24325971802076	4.14404758065011	9.29769852707128e-05	0.0149272482182125	A	G
MNEc.2.28.39607584.PC	EFCAB6	0.169242675084611	4.14361732199572	9.31174773764424e-05	0.0149447691923047	G	A
MNEc.2.2.27805175.PC	NUDC	0.151909444038648	4.14100140963349	9.39760654514102e-05	0.0150402970282817	T	C
MNEc.2.8.20302434.PC	LOC100057504	-0.173630882482013	-4.14084977334318	9.40260684855074e-05	0.0150448159913964	G	A
MNEc.2.25.17673686.PC	SLC31A2	0.254784673612276	4.1289749572398	9.80225437862359e-05	0.0154972195828409	T	C
MNEc.2.4.83148949.PC	ATP6V1F	-0.187319356274804	-4.12645213852433	9.88924437559075e-05	0.0155955658784269	A	G
MNEc.2.30.4675453.PC	KIF26B	0.217778387409807	4.12637004265084	9.89208760996611e-05	0.0155975536166441	G	A
MNEc.2.17.76800319.PC	MYO16	0.212864410653234	4.12602389799442	9.90408433866658e-05	0.0156120227662152	A	G
MNEc.2.10.23571191.PC	LOC100053092	0.285155167908416	4.12316716075633	0.000100036304064375	0.0157193542848527	A	T
MNEc.2.5.28789418.PC	HHAT	0.138602799728123	4.12169845650018	0.000100551836168548	0.0157783483559817	T	C
MNEc.2.20.42673637.PC	VEGFA	-0.806599342928423	-4.12145796628317	0.000100636494597291	0.0157872334410105	A	G
MNEc.2.6.72748800.PC	SARNP	-0.12638136930083	-4.11980931448721	0.00010121871269918	0.0158410497288927	C	A
MNEc.2.11.7742576.PC	NAT9	0.149561683374819	4.11812621549321	0.000101816443824068	0.0158995682575054	A	G
MNEc.2.7.3043096.PC	LONP1	0.231935856998836	4.11686059184793	0.000102268153115084	0.0159509161839489	C	T
MNEc.2.26.39899043.PC	MIR9023	-0.133601024774202	-4.11578336864091	0.000102654141904301	0.0159854191237694	A	G
MNEc.2.10.66101363.PC	MCM9	0.105498291646907	4.11574556248406	0.000102667714009996	0.0159862694997223	A	C
MNEc.2.18.66071959.PC	HIBCH	-0.138263766429146	-4.11546154515473	0.000102769729246935	0.0159989941897299	T	C
MNEc.2.10.60606313.PC	KIAA1919	0.153379323296894	4.11354530089585	0.000103460575824023	0.0160621382633038	G	A
MNEc.2.13.18502975.PC	NUPR2	-0.181836391945431	-4.11340579164544	0.00010351104624155	0.0160674424365011	C	T
MNEc.2.13.8424273.PC	SLC12A9	0.230298158857523	4.11328275534362	0.000103555576909162	0.0160711903160617	T	C
MNEc.2.14.71174089.PC	CHD1	-0.139525442611509	-4.11292267542627	0.000103686007132665	0.0160844662986744	A	G
MNEc.2.3.61798612.BIEC2-785485	EREG	0.670862647532314	4.10804026190729	0.000105470243463995	0.016282431994236	G	A
MNEc.2.2.29034079.PC	PAQR7	0.377461394285746	4.10576972293452	0.00010631003528368	0.016367212609258	A	G
MNEc.2.21.3017255.PC	GMIP	0.15967013426498	4.10416554866166	0.000106907242175317	0.0164315547485829	G	A
MNEc.2.2.82260969.PC	FBXW7	-0.116402164675866	-4.10158835537143	0.000107873460516181	0.0165294636454401	C	T
MNEc.2.15.82181635.PC	ODC1	-0.125738639199284	-4.10065736551994	0.000108224562973855	0.016566843781316	C	T
MNEc.2.6.27533047.PC	IL17RA	0.205120449480875	4.09804496386475	0.000109215661493175	0.0166638627928471	A	C
MNEc.2.19.33122561.PC	WDR53	-0.113763839241122	-4.09612812696715	0.000109948430189993	0.0167339135924855	A	C
MNEc.2.5.6195818.PC	METTL18	-0.129231024858563	-4.09342310129087	0.00011099056948336	0.0168492432312547	C	T
MNEc.2.18.11622180.PC	MARCO	1.29475067028741	4.09308160948622	0.000111122807166677	0.0168638036683832	C	A
MNEc.2.2.113351531.PC	ANK2	0.365105787804958	4.09159596301607	0.000111699870132995	0.0169266140778973	T	C
MNEc.2.15.17988817.PC	RNF103	0.130665823957445	4.09151686645584	0.00011173067403853	0.0169299802903891	G	A
MNEc.2.27.2798949.PC	GPAT4	0.131344276371517	4.09115846072658	0.000111870356577551	0.01694157252566	G	A
MNEc.2.1.104642288.PC	LRRC28	0.102064538481454	4.08828491921752	0.00011299636647668	0.017058890328871	G	T
MNEc.2.31.1147019.PC	LOC106782921	1.11521976192781	4.08625963247353	0.000113796533070849	0.0171487420715734	G	T
MNEc.2.15.17340409.PC	CHMP3	-0.212600795577032	-4.08610466137742	0.000113857984533324	0.0171547234093699	G	A
MNEc.2.24.20609075.PC	YLPM1	-0.0920167648954393	-4.07890329977652	0.000116749088338389	0.0174409890544427	A	G
MNEc.2.14.91505756.PC	PTCD2	-0.103061138885129	-4.07535516712341	0.000118199410762957	0.0175869988360143	T	C
MNEc.2.4.54002853.BIEC2-866590	IL6	0.51077664790307	4.07417105487889	0.00011868727325231	0.017630964202474	C	T
MNEc.2.9.74720626.PC	TG	0.865943304366664	4.07379135409886	0.000118844122692095	0.0176462906791689	C	T
MNEc.2.1.30919807.PC	PI4K2A	0.129355321994302	4.07276351553355	0.000119269711289905	0.0176855001542902	C	T
MNEc.2.7.71375414.PC	INPPL1	0.153874503090914	4.07268482888118	0.0001193023528129	0.0176879118208352	T	G
MNEc.2.11.33569998.PC	SKA2	0.187672704118706	4.07256694210548	0.00011935127178723	0.0176916043637739	T	G
MNEc.2.5.41415750.PC	ASH1L	0.129479165022119	4.06653145347332	0.000121881758669865	0.0179472426310417	A	G
MNEc.2.11.5439444.PC	TNRC6C	-0.200302813603267	-4.06578318768361	0.000122199057667286	0.0179724347796675	G	A
MNEc.2.11.15873177.PC	ACE	-0.206094739471029	-4.06393511693884	0.000122986134987429	0.0180494153899454	A	C
MNEc.2.14.27521577.PC	AFAP1L1	0.115992970990904	4.06374973082545	0.000123065358077178	0.0180567732530252	T	C
MNEc.2.1.132537639.PC	FAM63B	-0.159311517464442	-4.0634341292776	0.000123200340565028	0.018066662556983	A	G
MNEc.2.25.37021938.PC	UBAC1	0.170848233657982	4.06115603990983	0.000124178912659039	0.0181539364452438	C	T
MNEc.2.18.68281137.PC	MYO1B	-0.153855405087761	-4.06083280435476	0.000124318365756249	0.0181675853731007	G	A
MNEc.2.25.26277721.PC	RC3H2	0.125410116306896	4.06019259215073	0.000124595016719362	0.0181931755680261	T	C
MNEc.2.20.29597943.PC	PPP1R18	0.232061677165023	4.05980673526311	0.000124762040754054	0.0182069535206148	G	T
MNEc.2.5.50749095.PC	WARS2	-0.214231385634536	-4.05868473879345	0.000125248939241055	0.0182548488069245	T	C
MNEc.2.16.1438715.PC	LOC100054787	-0.176355222592525	-4.05660809739358	0.000126154941643274	0.0183461958371617	G	A
MNEc.2.5.51994679.PC	FAM46C	0.379909406389335	4.05643888284216	0.000126229044260196	0.0183549407394299	G	A
MNEc.2.15.17483190.PC	KRCC1	0.140133709128907	4.05552794267401	0.000126628684429861	0.0183886318448426	T	G
MNEc.2.15.18527719.PC	GNLY	0.815600409584346	4.054368594691	0.00012713906520611	0.0184410077244048	G	A
MNEc.2.10.7431970.PC	LOC100629880	-0.0869897021701328	-4.05396127186762	0.000127318850768427	0.0184592130722766	C	T
MNEc.2.6.67301988.BIEC2-1014534	TMBIM6	-0.0754842505838139	-4.05391279824289	0.000127340262507746	0.0184611938158053	A	G
MNEc.2.13.42030685.PC	RHOT2	-0.145325805278622	-4.05377302195882	0.000127402023804705	0.0184669172600813	A	C
MNEc.2.7.86697042.PC	CSRP3	0.253353554639327	4.05221732555649	0.000128091369686486	0.0185259628017073	A	G
MNEc.2.20.22130523.PC	C20H6orf62	0.193068551033934	4.052006137672	0.000128185225554905	0.0185300761454021	T	C
MNEc.2.12.23970178.PC	LOC106781485	0.299734721561092	4.05191967723097	0.000128223669289987	0.018532177782918	G	T
MNEc.2.3.10217913.PC	FAM192A	0.125497102737451	4.05151684539623	0.000128402930580932	0.0185486344581704	T	C
MNEc.2.8.3022040.TBIEC2-1078755	SNAP29	0.111237909251803	4.05151576455083	0.000128403411884384	0.0185486344581704	G	A
MNEc.2.11.51060818.PC	NEURL4	-0.149107899505401	-4.05082089446396	0.000128713199037999	0.0185804474422769	T	G
MNEc.2.14.49839278.PC	ZNF608	0.297600071400309	4.04980515326323	0.000129167331328892	0.0186139649195684	C	T
MNEc.2.4.83744987.PC	FAM71F2	-0.173351519899222	-4.04940574706065	0.000129346325616668	0.0186309046473613	G	A
MNEc.2.22.31765993.PC	PTPRT	-0.590278612071525	-4.0482858153847	0.000129849497867315	0.0186767642896898	C	T
MNEc.2.5.21078933.PC	IVNS1ABP	0.297482013239892	4.04650679371233	0.000130652665768527	0.0187498681215182	T	C
MNEc.2.20.31045216.PC	GPSM3	0.271763775799685	4.04569735241426	0.000131019681173861	0.0187854400422308	C	T
MNEc.2.20.34831348.PC	SNRPC	0.145746736578621	4.0438098707888	0.000131879356922183	0.0188668370361049	C	T
MNEc.2.2.12316165.PC	NASP	-0.154752513956098	-4.04234689444128	0.000132549417376277	0.0189249197472425	T	G
MNEc.2.16.77422355.PC	ATR	0.0915751786067023	4.04209759341253	0.000132663926326593	0.0189357818732781	C	T
MNEc.2.2.18352455.PC	RHBDL2	-0.190472667429579	-4.04177389325628	0.000132812750298877	0.0189474188176928	G	A
MNEc.2.26.17301762.PC	LOC102148112	0.287360610676489	4.03864527816242	0.000134259460718083	0.0190772434702902	A	C
MNEc.2.1.167730283.PC	G2E3	-0.127679380757622	-4.0378767214429	0.000134617163491988	0.0191066456114306	G	A
MNEc.2.5.46860018.PC	ANXA9	-0.142405681304838	-4.03733711966589	0.000134868853310117	0.019129969954781	T	C
MNEc.2.25.4553341.PC	TSTD2	0.124940278395144	4.03626492689185	0.000135370306844433	0.0191803910510379	C	T
MNEc.2.7.3250052.PC	LOC100060505	0.381723682938209	4.03047451045135	0.000138109571951019	0.0194243311588416	A	G
MNEc.2.22.24000405.PC	TM9SF4	-0.174181122933568	-4.02813483168489	0.000139231456351757	0.0195308981662707	C	T
MNEc.2.12.23970178.PC	LOC102148788	0.31863632066725	4.02711049430869	0.000139725383664169	0.0195778894440682	G	T
MNEc.2.17.40622180.PC	PCDH9	0.290255407643187	4.02632422966271	0.000140105656909585	0.0196081709615068	A	G
MNEc.2.17.15703511.PC	SERTM1	-0.4349272437479	-4.02582765814654	0.000140346333987928	0.0196300059817351	T	C
MNEc.2.6.79946058.PC	GNS	0.279285900777118	4.02120338455512	0.00014260678899132	0.0198391691972728	G	A
MNEc.2.8.12356532.PC	UNG	0.354871620581167	4.02043614183539	0.00014298520568517	0.0198763807034993	C	T
MNEc.2.12.25220858.PC	AP5B1	-0.157786457245405	-4.01909436182621	0.000143649315559841	0.0199370592213303	T	C
MNEc.2.4.57025801.PC	NFE2L3	-0.178074208082416	-4.01881271827983	0.000143789090278259	0.0199460983711944	C	A
MNEc.2.14.26670380.PC	DCTN4	0.138809858097123	4.01606909981489	0.000145157558904939	0.0200728842591532	T	C
MNEc.2.11.5414497.PC	JMJD6	0.121815689091687	4.01488369274509	0.000145752685166344	0.0201269369786461	T	G
MNEc.2.3.59942230.PC	SEPT11	-0.194634561870262	-4.01370407234654	0.000146347234533054	0.0201825664621334	G	A
MNEc.2.1.180165927.PC	MIS18BP1	0.151284455955756	4.0117129043027	0.000147356111405028	0.0202779735794464	T	C
MNEc.2.8.26776929.PC	SLC15A4	0.261792272170314	4.01014379124191	0.000148155850303864	0.0203511338826461	A	G
MNEc.2.24.25977546.PC	SEL1L	-0.112252225714275	-4.00972939786166	0.000148367752039161	0.0203688842848861	C	A
MNEc.2.13.41900008.PC	LUC7L	-0.121661950608201	-4.00942430834421	0.000148523946978558	0.0203839382318764	T	C
MNEc.2.22.49354921.PC	MRGBP	0.14127531014091	4.00874265321127	0.000148873501400851	0.0204212469635068	G	C
MNEc.2.5.995839.PC	PIK3C2B	-0.167733853838802	-4.00832942342202	0.000149085791524707	0.0204418307837955	T	C
MNEc.2.5.17372383.PC	TOR1AIP1	0.117878144247523	4.00798217974493	0.000149264407326958	0.0204592048683766	G	A
MNEc.2.5.57675810.PC	LAMTOR5	0.0981864903284087	4.00595409563895	0.000150311733000325	0.0205548700599119	C	A
MNEc.2.23.50916018.BIEC2-627088	SPTLC1	-0.105751476831027	-4.00534416967792	0.000150628084847421	0.0205809946750644	G	A
MNEc.2.3.39165212.PC	DNAJB14	-0.233945347014047	-4.00481946369086	0.000150900747438711	0.020603965787895	A	G
MNEc.2.8.26866008.PC	RIMBP2	-0.245816423109195	-4.0036638951095	0.000151502910607811	0.0206575625737189	C	T
MNEc.2.14.66551134.BIEC2-262397	C14H5orf30	0.11394721269616	4.00349431029243	0.000151591474834485	0.0206643560158044	T	C
MNEc.2.7.33323684.PC	TMEM218	0.131963245204214	4.00336951816237	0.000151656678241263	0.0206685175918367	T	C
MNEc.2.25.31390318.PC	CIZ1	-0.0748564529180844	-4.00104708929023	0.000152875068598571	0.0207728821075514	A	C
MNEc.2.15.19652947.PC	GGCX	0.166485111654543	3.99975165589332	0.000153558759168762	0.0208276497340132	A	G
MNEc.2.16.38575928.PC	ECATH-2	0.620626239752224	3.99365491587058	0.000156816086373026	0.0211428493554472	A	G
MNEc.2.8.7483003.PC	LOC100630846	-0.274473262869658	-3.99316565366649	0.000157080344858077	0.0211625686605673	T	C
MNEc.2.24.34625192.PC	CCDC88C	0.183354192309865	3.99203934757763	0.000157690308483022	0.0212157406505159	C	T
MNEc.2.5.8721835.PC	METTL13	-0.0935801816560181	-3.99131256950166	0.00015808511070005	0.0212528986602669	C	T
MNEc.2.14.43483539.PC	LOC102148406	0.168499631746446	3.99116665183211	0.000158164490870686	0.021257770288286	A	G
MNEc.2.5.60823296.PC	NTNG1	-0.187320027762248	-3.99054047407516	0.00015850557072604	0.0212905453900092	T	G
MNEc.2.17.45187729.PC	DACH1	0.129194620660581	3.99046507840415	0.000158546686487812	0.0212939040407463	A	G
MNEc.2.2.18562587.PC	PABPC4	-0.169265657178127	-3.99011320924979	0.000158738707968666	0.021313145247324	T	C
MNEc.2.11.15527531.PC	KCNH6	-0.145159526906441	-3.98789284129627	0.00015995556749972	0.0214218114345029	T	C
MNEc.2.13.6192935.BIEC2-206797	LOC102150245	0.12459739077706	3.98545531957009	0.000161301756306061	0.0215376939349205	G	A
MNEc.2.10.52313323.PC	GRIK2	-0.223082117401892	-3.98493705960264	0.000161589379598973	0.0215607611953308	C	T
MNEc.2.10.19776948.PC	PNKP	0.127295496287135	3.98452531520465	0.000161818240179695	0.0215810706041033	T	C
MNEc.2.3.115245722.PC	LOC100056426	0.0724958505576141	3.98428609361882	0.000161951350102538	0.0215893270432659	A	G
MNEc.2.14.43699748.PC	CSF2	-0.283779637201835	-3.98309235691934	0.000162617153982966	0.0216413708790886	G	A
MNEc.2.9.78738121.PC	COL22A1	0.24603948296379	3.97970410501645	0.000164521298565235	0.0217984858663592	G	A
MNEc.2.28.41704098.PC	PPARA	-0.166252330155524	-3.97882120985486	0.000165020978629278	0.0218483425591754	G	A
MNEc.2.30.26247607.PC	PTPRC	-0.114560605379818	-3.9768823134227	0.000166123430279388	0.0219326161457983	C	A
MNEc.2.3.17653713.PC	FAM96B	0.125235872369364	3.97498985297625	0.00016720629879025	0.0220261539677219	G	A
MNEc.2.1.14655480.PC	PDZD8	0.121698421319565	3.97457657485952	0.000167443677433477	0.0220493183989203	T	C
MNEc.2.5.30488196.PC	CD46	0.163259522985151	3.97139562484634	0.000169281615513516	0.0222015978805888	C	A
MNEc.2.18.18802544.PC	MCM6	-0.142774221045812	-3.9692048111275	0.000170558708435939	0.0223104476535748	T	C
MNEc.2.2.20785014.PC	ADPRHL2	-0.0849864165748546	-3.96709958085307	0.000171794626337499	0.0224112137778278	A	G
MNEc.2.10.72107464.PC	NCOA7	-0.170604637299447	-3.96360170321423	0.000173867164316939	0.0225960975862889	C	T
MNEc.2.6.51217977.PC	CASC1	0.425302152785213	3.96275292175143	0.000174373686407119	0.0226308224468838	A	G
MNEc.2.7.49678191.PC	QTRT1	0.248021042372748	3.96195105518999	0.000174853512771241	0.0226728562183881	A	G
MNEc.2.11.40795935.PC	LOC102150611	-0.174856187165313	-3.96068379530048	0.000175614410343675	0.0227393547942309	G	A
MNEc.2.25.16676389.PC	SNX30	0.28895903234243	3.95892015613511	0.000176678640504895	0.0228254199503242	A	G
MNEc.2.7.76929181.PC	LOC100070235	-0.335825832698628	-3.95864846272037	0.000176843137497351	0.0228369413330427	A	G
MNEc.2.11.57290624.PC	HS3ST3B1	-0.209458535836149	-3.95831363038409	0.000177046064280306	0.0228474279833726	C	A
MNEc.2.5.13194461.PC	ASTN1	0.397973003356037	3.95521196754315	0.000178936500091007	0.0230070244651215	A	G
MNEc.2.2.37721513.PC	FBLIM1	-0.237394910458207	-3.95487079590022	0.000179145620276109	0.0230241490867342	C	T
MNEc.2.2.24805409.PC	TMEM54	0.573296820447023	3.95447507568432	0.000179388469749964	0.0230425883604734	A	G
MNEc.2.1.108837646.PC	TRPM1	-0.520243119421005	-3.9518027665291	0.000181036731333136	0.023185553818646	C	A
MNEc.2.21.49498411.PC	ANKRD33B	0.27531827121962	3.9504691482342	0.000181864726154519	0.0232523107281664	A	C
MNEc.2.5.64961214.PC	MFSD14A	-0.189278165374742	-3.94875546885349	0.000182934024849195	0.0233413287215805	C	A
MNEc.2.22.49016165.PC	YTHDF1	-0.0549314579181373	-3.94756102571218	0.000183682897703801	0.0234087351059432	G	A
MNEc.2.11.14809996.PC	KPNA2	-0.143209724526225	-3.94741993941581	0.000183771547801116	0.0234140859203717	A	G
MNEc.2.28.24457701.PC	DEPDC4	0.131132216815185	3.94664258083734	0.000184260729886895	0.0234559416433243	C	T
MNEc.2.2.11169096.PC	MKNK1	0.198081028950514	3.94569866707412	0.000184856403404168	0.0234967228943691	G	T
MNEc.2.18.74474393.PC	SATB2	0.150652934860428	3.94418791501123	0.000185813638474408	0.0235698934807926	C	T
MNEc.2.12.19830553.PC	TCN1	0.343978223930103	3.94178950003608	0.000187343088511757	0.023709727690872	T	C
MNEc.2.8.2089708.PC	MIF	0.233904298229469	3.94132739143899	0.000187639156388086	0.0237365279151703	T	C
MNEc.2.1.159059609.PC	LOC102150842	0.193530461382169	3.94007828010121	0.00018844169726818	0.0238074884807403	T	C
MNEc.2.18.18174268.PC	LOC102150991	0.751936460113663	3.93866543609292	0.000189353404698363	0.0238859173811236	A	G
MNEc.2.21.1859720.PC	MYO9B	-0.149096680469239	-3.93830761542266	0.000189584977079687	0.0239051913092486	T	C
MNEc.2.2.23403264.PC	PHC2	0.119990175345029	3.93780359687209	0.000189911626049912	0.0239323667091623	G	A
MNEc.2.11.6907839.PC	WBP2	0.247744923930726	3.93765008966322	0.000190011219658523	0.0239397164544917	G	A
MNEc.2.6.12287.PC	UNC80	-0.262878446255791	-3.93593586469874	0.000191126798279066	0.0240196935605189	G	A
MNEc.2.29.30741794.PC	PFKP	0.153251417881006	3.93548798627908	0.000191419301306343	0.0240449543623646	A	G
MNEc.2.2.62091704.PC	SAP30	-0.163686442400098	-3.93480536250903	0.000191865939588071	0.0240742069974258	A	G
MNEc.2.26.12747554.PC	HSPA13	-0.106355759860536	-3.93477943017687	0.00019188292672036	0.0240755696851431	A	G
MNEc.2.3.36911755.PC	SPG7	0.0832264392548255	3.93222702771645	0.000193561973284579	0.0242053420218896	C	T
MNEc.2.20.33443624.PC	PSMB8	-0.129680768270316	-3.93144594802674	0.00019407860168209	0.0242437970424279	G	T
MNEc.2.10.23330994.PC	LOC100630360	0.499635324066458	3.93137515114539	0.000194125494098087	0.0242473494754269	A	C
MNEc.2.20.28877651.PC	FLOT1	-0.228277321962136	-3.93081161774005	0.000194499139095067	0.0242824498324175	G	T
MNEc.2.9.63021485.PC	TAF2	-0.104725124680004	-3.92949733498692	0.000195373243763394	0.0243561211833388	G	A
MNEc.2.5.46370032.PC	LOC100054253	-0.272048902098289	-3.92853932023252	0.000196012774896856	0.0244080581169611	A	C
MNEc.2.4.95499136.PC	LOC106783105	-0.198483764993309	-3.92781977554899	0.000196494433480645	0.0244502704263706	G	A
MNEc.2.2.21046729.PC	CLSPN	-0.469417155706519	-3.92761814778516	0.000196629605350019	0.0244640011000233	T	C
MNEc.2.15.71737274.PC	ATAD2B	0.203918409016437	3.9275445376646	0.000196678976025534	0.024467826752381	C	T
MNEc.2.8.22700209.PC	P2RX7	0.123566084428523	3.9269272882357	0.000197093436531399	0.0245039204612186	T	C
MNEc.2.12.25036640.BIEC2-195290	POLA2	-0.162115906779947	-3.92278710161722	0.000199895156947074	0.0247077559121068	G	A
MNEc.2.2.7476419.PC	ORC1	0.244606199317798	3.92042142632786	0.000201513151480582	0.024840999411026	T	C
MNEc.2.11.19670881.PC	TMUB2	0.139549722359595	3.91977790568625	0.000201955453723943	0.0248831503772809	A	G
MNEc.2.8.40409556.PC	TYMS	0.237540569361104	3.91799687172693	0.000203184447672467	0.0249721301171567	T	C
MNEc.2.16.6712088.PC	JAGN1	-0.066574083715229	-3.9176258387169	0.000203441378538192	0.0249935770372171	T	C
MNEc.2.4.7842623.PC	SLC26A4	0.209444679069776	3.91701940099876	0.000203861992163112	0.0250218552385738	C	A
MNEc.2.1.147204227.PC	RTF1	-0.12380452065916	-3.91646974944085	0.000204243940454054	0.0250391077945957	T	C
MNEc.2.18.12952462.PC	LOC100050022	-0.155071983584752	-3.91460144725309	0.000205547345993678	0.0251362404682036	C	T
MNEc.2.14.66860084.PC	PAM	-0.392733843372725	-3.91460008593592	0.000205548298607337	0.0251362404682036	T	C
MNEc.2.15.54028695.PC	PREPL	-0.107222525598765	-3.91412794517772	0.000205878945708161	0.0251651961655021	C	T
MNEc.2.27.3951235.PC	SFRP1	0.312098551991324	3.91282932842425	0.000206791019150725	0.0252414587918971	C	T
MNEc.2.2.18610170.PC	RRAGC	0.141400968655951	3.91161845190971	0.000207644959088963	0.0253088578461083	G	T
MNEc.2.6.68371400.PC	SLC4A8	0.224124625876961	3.90988547129518	0.000208872985083336	0.0254059017353953	G	A
MNEc.2.4.89688886.PC	MTPN	-0.146955829918233	-3.90864120520138	0.000209758989946347	0.0254762660043105	C	A
MNEc.2.11.17642000.PC	ARHGAP27	-0.1365465784009	-3.90795982247957	0.000210245708295881	0.0255066042970482	A	C
MNEc.2.10.15574126.PC	LOC100070639	0.267148791943	3.90554987431849	0.000211975861080521	0.0256433607375091	A	G
MNEc.2.28.6229913.PC	SYT1	0.275569425172198	3.90344164893071	0.000213500588309351	0.0257628727263688	T	C
MNEc.2.25.34817326.PC	GBGT1	-0.150409527724143	-3.90326220160289	0.000213630854104384	0.0257738576809557	A	G
MNEc.2.6.16828347.PC	SP110	-0.188970237200234	-3.90246885952737	0.000214207676865147	0.0258150048987725	T	G
MNEc.2.13.9153914.PC	POP7	0.106202358706889	3.90155585739258	0.000214873350090247	0.0258631095173431	A	G
MNEc.2.5.55081477.PC	CTTNBP2NL	-0.857435745351589	-3.90008015695551	0.000215953484083971	0.0259516096766621	G	A
MNEc.2.1.61055061.PC	P4HA1	0.490685805525753	3.89895119079008	0.00021678333959023	0.0260156441488535	C	A
MNEc.2.16.42172692.PC	KIAA1143	0.0982348573352289	3.89685690002393	0.000218330867061605	0.0261345230345143	A	G
MNEc.2.3.88646299.PC	LOC102149098	0.124749807090636	3.89482452785283	0.00021984276261091	0.0262464129643474	G	T
MNEc.2.5.10336869.PC	RABGAP1L	-0.137428717345684	-3.89426214525773	0.00022026289241303	0.0262756239192573	A	G
MNEc.2.22.27268493.PC	NDRG3	0.154372894482855	3.88958601464224	0.000223786139632241	0.0265432933479384	A	G
MNEc.2.1.11742536.PC	ATE1	0.0787335199254334	3.88946356580541	0.000223879120994635	0.0265495285322633	A	G
MNEc.2.10.75675740.PC	LAMA2	0.313510984374819	3.888477719462	0.000224629072399894	0.0266064929673563	A	G
MNEc.2.5.21393228.PC	LOC102149797	0.979762153907758	3.88823540909274	0.000224813770634982	0.0266179247825929	A	G
MNEc.2.18.64102934.PC	TFPI	0.548304887918373	3.88710555310531	0.000225676913401892	0.0266832521825923	A	C
MNEc.2.1.146588208.PC	MAPKBP1	0.113996317363029	3.88665678807645	0.000226020623685513	0.026711224863621	G	A
MNEc.2.7.2941613.PC	RANBP3	-0.0929026790116605	-3.88574167733512	0.000226723064562865	0.0267643960192537	C	T
MNEc.2.8.6295430.PC	CABP7	0.087450170088497	3.885256562462	0.000227096287761542	0.0267916050255455	C	T
MNEc.2.19.44881760.PC	USF3	0.148534087596958	3.8852366061838	0.000227111653728947	0.0267916150532002	G	T
MNEc.2.13.40386767.PC	CCNF	0.236626825302331	3.88522997049021	0.000227116763311773	0.0267916150532002	C	T
MNEc.2.30.29562984.PC	TMEM183A	0.0790270321510319	3.88453187574052	0.000227654922531899	0.026824948392413	T	C
MNEc.2.17.63135667.BIEC2-382114	GPC5	0.230044319827938	3.88449909214471	0.000227680225329106	0.026824948392413	C	T
MNEc.2.8.55502433.BIEC2-1053226	MOCOS	0.173827685437056	3.88415896613086	0.000227942897998625	0.0268436147624291	A	G
MNEc.2.16.58669164.PC	THRB	0.211240874856071	3.87972265230095	0.000231395683980982	0.02709849769304	T	G
MNEc.2.20.55521091.BIEC2-568466	KHDRBS2	0.247067792494963	3.87926687262764	0.000231753243069082	0.0271221077399315	T	G
MNEc.2.11.38857941.PC	ASIC2	-0.246487109834698	-3.87753556306449	0.000233116286115252	0.0272199345341618	C	T
MNEc.2.21.20699257.PC	EMB	-0.276323294365631	-3.87623466296017	0.000234145522674996	0.027281926182947	A	G
MNEc.2.24.601265.PC	TXNDC16	-0.302557470798431	-3.87584644321268	0.000234453514084923	0.0273064543160791	G	T
MNEc.2.20.29597943.PC	PPP1R11	0.183986907397439	3.87583834124285	0.000234459945858749	0.0273064543160791	G	T
MNEc.2.22.7358680.PC	PCSK2	0.164334721201501	3.87469194572436	0.000235371721722752	0.0273845342904547	G	A
MNEc.2.11.6641261.PC	NT5C	0.127818660553389	3.87465420153165	0.00023540179893263	0.0273854001586894	A	G
MNEc.2.11.39776876.PC	SUZ12	-0.145524435543014	-3.87441160621363	0.000235595203742812	0.0273990183307035	A	G
MNEc.2.19.54643457.PC	TBC1D23	0.159118673585431	3.87288654236588	0.000236814524960075	0.0274824813949733	G	A
MNEc.2.19.21373160.BIEC2-453369	MCCC1	0.14597425971327	3.87086402390487	0.000238440899904459	0.0275938199751181	C	T
MNEc.2.11.51060818.PC	VAMP2	-0.126997349094407	-3.86995913660899	0.00023917200974339	0.0276599229454932	T	G
MNEc.2.4.4842123.PC	KMT2E	-0.102331994477217	-3.86968101426908	0.000239397151698449	0.0276791989707767	T	G
MNEc.2.1.91424128.PC	TM6SF1	0.108803771791014	3.86722591364515	0.000241393398080499	0.0278165906173924	A	G
MNEc.2.13.5798330.PC	PRKAR1B	0.288203645220342	3.86589395010468	0.000242483081715414	0.0278890141961451	T	C
MNEc.2.22.43208556.PC	AURKA	-0.162509763831173	-3.86346248877387	0.000244484430321102	0.0280341269613212	T	C
MNEc.2.11.32192187.PC	MRPS23	-0.0957252339010759	-3.86313518884475	0.000244755037767916	0.0280545471071389	T	G
MNEc.2.8.67462880.PC	LIPG	0.691748590996742	3.86215098543453	0.000245570494128464	0.0281142845459615	C	A
MNEc.2.12.30940750.PC	LOC106781502	0.265379664566704	3.861956714517	0.000245731763450428	0.0281231591511593	G	A
MNEc.2.13.41849867.PC	STUB1	0.0936089432429045	3.85936087419313	0.000247896394155861	0.0282830276330822	G	A
MNEc.2.20.31045216.PC	AGER	0.207703896829024	3.85799386323579	0.000249043651754278	0.0283679394923221	C	T
MNEc.2.1.7393447.BIEC2-2621	EDRF1	0.0685429586800529	3.85454851083785	0.000251957748150987	0.0285702560546392	A	C
MNEc.2.13.27939711.PC	SMG1	-0.16772301647616	-3.85443275097452	0.000252056223171592	0.0285773120129681	A	G
MNEc.2.6.76104704.PC	AVIL	-0.151762851260025	-3.85392390819862	0.000252489524610743	0.0286075131053568	A	G
MNEc.2.1.158851020.PC	LOC100072838	0.213920438560694	3.85294898027669	0.00025332171078162	0.0286746020327357	G	A
MNEc.2.26.30945815.PC	RCAN1	-0.268346533277927	-3.85223928991243	0.000253929144587547	0.0287210912577249	T	C
MNEc.2.25.15063700.PC	TXN	-0.212578541637546	-3.8516833499082	0.000254405955249422	0.0287552190118013	C	T
MNEc.2.12.28886883.PC	FADD	0.105604440779318	3.84941554905652	0.000256359865974484	0.0289031340467472	G	T
MNEc.2.16.25376970.PC	ATXN7	0.186365941402756	3.84774622771615	0.000257807305728221	0.0289983320115134	G	A
MNEc.2.2.44402711.PC	LOC106782821	-0.127734116246349	-3.84692314526382	0.000258523863158192	0.0290449294444123	A	C
MNEc.2.30.4675453.PC	RGS7	0.195797825644068	3.84421716972303	0.000260893088616939	0.0292070516621558	G	A
MNEc.2.1.160642210.PC	SLC7A8	1.04833378335606	3.8429838430557	0.000261979814391515	0.0292862120229449	G	A
MNEc.2.28.22514685.PC	CFAP54	-0.226530504439252	-3.84280564949311	0.000262137184574168	0.0292972363237328	G	A
MNEc.2.7.86276479.PC	GTF2H1	0.0937035108771461	3.8423855405677	0.000262508558565195	0.0293237764158747	T	C
MNEc.2.5.49478421.PC	PRKAB2	-0.090060953290647	-3.84233122389985	0.000262556610954417	0.0293249889438168	A	C
MNEc.2.1.180819963.PC	FKBP3	0.101542455902532	3.84215267982848	0.000262714623079113	0.0293368185246022	T	C
MNEc.2.9.15716264.BIEC2-1076090	LOC100051785	0.121258054429485	3.83954033590023	0.000265036991763012	0.0294953164094306	A	G
MNEc.2.28.41418300.PC	GTSE1	0.160252598513734	3.83929947842735	0.000265252100235569	0.0295098064846976	G	A
MNEc.2.2.20558361.BIEC2-460969	MTF1	-0.114738003809122	-3.83724571458391	0.000267093105175432	0.0296318413198496	A	G
MNEc.2.4.11991479.PC	INHBA	1.04908908743016	3.83678871683788	0.000267504420658104	0.0296557720979039	T	C
MNEc.2.24.14912821.PC	ACTN1	-0.199344613310152	-3.83331339981179	0.000270652234039884	0.0298806610519054	G	T
MNEc.2.2.23556994.PC	RBBP4	-0.101150805543873	-3.83227052741096	0.000271603723541093	0.0299443162179076	T	C
MNEc.2.23.38539034.PC	PLIN2	-0.128307404265287	-3.83183298829931	0.0002720038753186	0.0299732218250156	A	G
MNEc.2.16.6065309.PC	TADA3	-0.085932221062163	-3.83154981167512	0.000272263155412345	0.029992690901754	T	C
MNEc.2.7.86260085.PC	LDHA	0.411556726072357	3.83079767691511	0.000272952968384599	0.030047634402009	G	A
MNEc.2.3.44740548.PC	GRID2	0.346757372888203	3.82951395010297	0.00027413419080726	0.0301226061854789	G	T
MNEc.2.8.40902994.PC	ROCK1	0.111099841244786	3.82852957143561	0.000275043279765914	0.0301901109364709	A	G
MNEc.2.11.2121115.PC	ALYREF	-0.0691893797891634	-3.82790527094013	0.000275621325137789	0.0302291484464957	T	C
MNEc.2.2.19126891.PC	MYCBP	0.229083313661439	3.82754407037709	0.000275956294605504	0.030252418718179	A	C
MNEc.2.22.48327386.PC	OSBPL2	0.152951371573925	3.82647526858624	0.000276949761140312	0.0303233794344681	T	C
MNEc.2.22.35971835.PC	SLC13A3	0.355439971161287	3.82631035143025	0.000277103358432744	0.0303343168970083	T	C
MNEc.2.13.6241713.PC	ZNF655	0.232221185864595	3.82515503043758	0.00027818166639167	0.0304033679629298	T	G
MNEc.2.1.126029370.PC	DPP8	0.0763997565086009	3.82438301134428	0.000278904459697994	0.0304482851342169	T	C
MNEc.2.5.96581637.PC	PGM1	-0.104351043701298	-3.82141544613686	0.000281699569771525	0.0306409273886509	G	A
MNEc.2.3.20115675.PC	LOC100067168	0.0724940033598147	3.82135177993266	0.000281759828774403	0.0306457371073715	T	C
MNEc.2.6.1922552.PC	ERBB4	0.374059056257248	3.82067690142457	0.000282399348736312	0.0306881977908908	C	A
MNEc.2.18.13347608.PC	LOC106781939	0.113126085329107	3.82050372598525	0.000282563674841567	0.0307011248280212	G	A
MNEc.2.18.71296625.PC	HECW2	-0.333646929926007	-3.82000231838714	0.000283039976347714	0.0307332434722096	A	G
MNEc.2.10.6917287.PC	PROSER3	0.189092603255464	3.81988492997932	0.000283151597885511	0.0307411295575391	G	A
MNEc.2.2.69119489.PC	SPOCK3	0.210000546503841	3.81986020065118	0.000283175117720416	0.030741216358476	C	T
MNEc.2.6.75210658.PC	OS9	-0.117549061039353	-3.81957629886442	0.000283445268010814	0.0307628450849891	A	G
MNEc.2.11.59372769.PC	SREBF1	0.291723341881625	3.81864262716801	0.000284335454814639	0.0308251867708526	C	T
MNEc.2.24.32371276.PC	ZC3H14	-0.106053368902343	-3.81523212589849	0.0002876098967397	0.0310311429096664	G	A
MNEc.2.28.37742428.PC	CENPM	-0.179245940398586	-3.81480307571927	0.000288024375635788	0.0310580099883875	A	G
MNEc.2.3.26871402.PC	WWOX	0.275374553705588	3.80857036287754	0.000294110226949793	0.0314800167044196	A	G
MNEc.2.16.39259110.PC	CDC25A	-0.151413202517031	-3.80788173651539	0.000294790122582554	0.0315296729446494	C	T
MNEc.2.29.21954773.PC	MCM10	-0.226612835158827	-3.80669244751531	0.000295967874344188	0.0316127517907494	T	C
MNEc.2.1.147109718.PC	PLA2G4B	0.220483406949823	3.80640738631527	0.000296250838009338	0.0316224103522863	C	T
MNEc.2.20.33525660.PC	CUTA	0.162022525390163	3.80450968760837	0.000298141177607206	0.0317571110499806	A	G
MNEc.2.2.27983863.PC	GPN2	-0.121308215767517	-3.80372019182661	0.000298931004619493	0.031807059484416	G	A
MNEc.2.1.36686675.PC	IDE	-0.233610684599147	-3.80369861749	0.000298952616068123	0.031807151298182	A	G
MNEc.2.13.19341259.BIEC2-214990	ZNF668	-0.0717248107613643	-3.80303547499141	0.000299617628530816	0.0318448397839418	T	C
MNEc.2.21.2767512.PC	SLC35E1	-0.0869053301536023	-3.80242974400438	0.000300226303570463	0.0318870136178331	T	C
MNEc.2.16.75814720.PC	SPSB4	-0.178346740251828	-3.80189196433911	0.000300767687741495	0.0319215546022473	A	G
MNEc.2.8.23461985.PC	HIP1R	-0.225981731119815	-3.80186452007525	0.000300795340972683	0.0319215546022473	T	C
MNEc.2.1.90128992.PC	CEMIP	-0.386291541503035	-3.80154979068748	0.00030111264064275	0.0319432497711001	G	A
MNEc.2.1.184109065.PC	LOC106782236	0.155665350026539	3.80151129135128	0.000301151476351729	0.031944821146057	T	C
MNEc.2.14.44433450.PC	FNIP1	0.344588433779803	3.80130745890472	0.000301357169521864	0.0319571802950964	A	G
MNEc.2.18.68140094.PC	LOC100069617	0.164813801393754	3.80101743088237	0.000301650076696937	0.0319727586429215	G	A
MNEc.2.6.74288858.PC	ZBTB39	-0.199801449592266	-3.80032303813303	0.000302352469303641	0.0320213759255903	C	T
MNEc.2.6.31041708.PC	TSPAN9	-0.181019322773317	-3.80022175953364	0.000302455045285059	0.032027936852521	T	C
MNEc.2.14.9487266.PC	SH3PXD2B	-0.537084993245934	-3.80002073942937	0.000302658739036508	0.0320408990469248	C	T
MNEc.2.9.52792788.PC	NUDCD1	0.102170905210334	3.79978753933302	0.000302895205132023	0.0320530196740328	A	G
MNEc.2.11.32421856.PC	TEX14	-0.265483782841431	-3.79705143900995	0.000305682852940782	0.0322359098973378	A	G
MNEc.2.12.22577733.BIEC2-193746	SLC3A2	0.185123417692688	3.79690985839165	0.000305827766359381	0.0322421677171	T	C
MNEc.2.16.79140205.PC	PLOD2	-0.35482506108028	-3.79664377136693	0.000306100294795962	0.0322596827152982	G	A
MNEc.2.1.116253106.PC	SCAPER	0.245538971974303	3.79596769574173	0.000306793781629343	0.0323137616988914	T	G
MNEc.2.14.93196470.PC	ARF1	0.149994846030067	3.79244928416244	0.000310427120735778	0.0325397383724855	C	A
MNEc.2.21.49155600.PC	CMBL	0.192896977189497	3.79244321108564	0.000310433427605047	0.0325397383724855	C	T
MNEc.2.10.47882967.PC	KLHL32	0.120560671510171	3.79215471030631	0.000310733175832009	0.0325599021682748	A	G
MNEc.2.14.71659103.PC	CAST	0.101559645515892	3.79184750144672	0.000311052665659831	0.0325803883523846	A	C
MNEc.2.2.32868321.PC	RAP1GAP	0.205025388669308	3.79085159408337	0.000312090545837427	0.0326474573067341	A	C
MNEc.2.30.9455551.PC	NVL	-0.144257583168783	-3.79027529940491	0.000312692639822026	0.0326896208507791	C	T
MNEc.2.15.60605158.PC	HEATR5B	0.106814377969428	3.78956365536829	0.000313437674656755	0.0327319305658839	A	G
MNEc.2.7.37269741.PC	ARHGAP32	0.161593254323127	3.78697838986191	0.000316158547016624	0.0329053404725047	G	A
MNEc.2.20.33558576.PC	LOC100060096	0.385291592392309	3.7865694522142	0.000316590997598188	0.0329338271933815	A	G
MNEc.2.28.24982931.PC	ACTR6	0.0829117701859258	3.78625672131645	0.000316922091220156	0.0329513486846006	C	T
MNEc.2.11.49514091.BIEC2-157945	RNF167	-0.0963478941890017	-3.78624662250023	0.000316932788526233	0.0329513486846006	T	C
MNEc.2.2.101283385.PC	LOC100071858	0.142226664617772	3.78553832530378	0.000317683923341329	0.0329885717147691	A	C
MNEc.2.5.34855284.PC	UHMK1	0.166326377613365	3.78535168382714	0.000317882135912978	0.0329989601980403	A	G
MNEc.2.6.34815584.PC	CD27	0.325184166431463	3.7847771474323	0.000318493033711485	0.033034048179136	G	A
MNEc.2.7.72624116.PC	RHOG	-0.112151234742034	-3.78238581787041	0.000321047781801439	0.0331916015900458	T	G
MNEc.2.16.76546966.PC	RNF7	0.144059897012104	3.78183390778418	0.00032164018379801	0.033229762810395	T	C
MNEc.2.2.4421207.PC	LOC102149727	-0.28926901536132	-3.78059039073864	0.000322978764650251	0.0333186534435769	G	A
MNEc.2.1.154846630.PC	SLC12A6	-0.140189629146031	-3.7784705205494	0.000325272975801515	0.0334896417017673	G	A
MNEc.2.9.7043046.PC	LOC100057425	1.29158461207445	3.77695447882767	0.00032692324086931	0.0335954017295012	T	C
MNEc.2.3.117631320.PC	LRPAP1	-0.117430717816025	-3.77648663826705	0.000327434115196723	0.0336274088182252	T	C
MNEc.2.9.83003607.PC	CYHR1	-0.115448378026521	-3.7764825616384	0.000327438570160027	0.0336274088182252	T	A
MNEc.2.23.16375012.PC	ANXA1	0.465628944881803	3.77607677020865	0.000327882311312295	0.0336519379883131	G	A
MNEc.2.5.60058791.BIEC2-912185	CLCC1	0.060354311980164	3.77569375543507	0.000328301672823464	0.0336807233878758	A	G
MNEc.2.5.21797537.PC	EDEM3	-0.163691121932396	-3.77477215392106	0.000329312832271063	0.0337513030043754	T	C
MNEc.2.19.46431777.PC	CD96	-0.315466878489137	-3.77454931625402	0.000329557770874873	0.0337681450884081	T	G
MNEc.2.19.812899.PC	VEPH1	0.334236411555501	3.77402712873218	0.000330132430798275	0.0338115670646006	C	T
MNEc.2.19.37551287.BIEC2-437740	EAF2	0.387952386148684	3.77105089271814	0.000333426059403775	0.0340285910091856	G	A
MNEc.2.1.89468137.PC	MESDC2	0.101620766919884	3.77101402284775	0.000333467057357315	0.0340285910091856	G	A
MNEc.2.25.10391472.PC	LOC100061065	-0.124117863406126	-3.77093050324973	0.000333559945922283	0.0340326203467963	A	G
MNEc.2.3.17126049.PC	CBFB	0.0875224160201832	3.77033918219784	0.000334218306954339	0.0340768588097542	A	G
MNEc.2.6.67133988.PC	MCRS1	0.0888603596338869	3.77026074748868	0.000334305727260113	0.0340803630341809	C	T
MNEc.2.6.74364547.PC	TIMELESS	0.135122325757244	3.76952551366991	0.000335126253415337	0.0341314698291791	A	C
MNEc.2.4.770525.PC	CD36	0.547822701637572	3.76770218504684	0.000337169411313558	0.0342712726444383	A	G
MNEc.2.10.11043901.PC	PAF1	0.0926151760745423	3.76494104562209	0.000340286116728497	0.0344829351004883	T	C
MNEc.2.20.30267605.PC	TCF19	0.250903224945133	3.76281321849383	0.000342706711153469	0.0346430397014079	A	G
MNEc.2.5.28205135.PC	G0S2	1.18199063535993	3.76250958970888	0.000343053454164256	0.0346603135020143	G	T
MNEc.2.18.90523.PC	PTPN18	-0.47149673648849	-3.76219180714472	0.000343416719623989	0.0346773933824644	T	C
MNEc.2.13.31210247.PC	LOC102147770	0.439872558910954	3.76012913100316	0.000345783565528199	0.0348276610457596	C	A
MNEc.2.3.116330131.PC	SH3TC1	0.147423669431363	3.75918682608639	0.000346870003294835	0.0348941088599366	C	T
MNEc.2.6.36161778.PC	LOC100061656	0.365410286872449	3.75899241663077	0.00034709455452021	0.0349082105325409	C	T
MNEc.2.7.53870620.PC	HNRNPM	0.122128680802443	3.75842504494128	0.000347750687171723	0.0349512450195618	T	C
MNEc.2.6.51926359.PC	TM7SF3	0.18435177436249	3.7582515910807	0.000347951512877637	0.0349625146438647	T	C
MNEc.2.8.20706714.PC	FAM216A	0.111365714024057	3.75745633184242	0.000348873686748632	0.0350274957550043	G	A
MNEc.2.20.41342027.PC	TAF8	0.171681566045486	3.75696593339553	0.000349443510364594	0.0350641650690206	C	T
MNEc.2.1.93924946.PC	AEN	0.293751548362711	3.75674723446813	0.000349697916358917	0.0350798698546387	C	T
MNEc.2.11.51333471.PC	KDM6B	0.533060475523011	3.75646367472094	0.000350028036386548	0.0350978011996481	A	G
MNEc.2.5.37813969.PC	COPA	0.0583402247594894	3.75624684171628	0.000350280673977369	0.0351133081222496	T	C
MNEc.2.4.98987015.PC	CNTNAP2	0.270175012307617	3.75396732255808	0.000352947158698644	0.0352845917673894	T	C
MNEc.2.21.4851994.PC	CENPH	0.130359494941969	3.75239041762358	0.000354803085834481	0.0353848751352772	C	A
MNEc.2.1.172345746.PC	BAZ1A	-0.107508246911963	-3.75076572155489	0.000356725005458661	0.0355065317096501	A	G
MNEc.2.8.71572946.PC	DCC	0.183849874477503	3.74951067676531	0.000358216450700993	0.0355974008133717	T	C
MNEc.2.2.5185829.PC	GLIS1	-0.211025477758658	-3.74677974216719	0.000361482384175926	0.0358154045845253	T	G
MNEc.2.16.21656045.PC	TMF1	-0.114341335327514	-3.74435173032748	0.000364409907729624	0.035986072525857	C	T
MNEc.2.3.112931095.PC	ZBTB49	0.128281921341366	3.74429236406039	0.000364481770046814	0.0359904542256985	T	C
MNEc.2.24.18239530.PC	SIPA1L1	-0.245868289974513	-3.74401491472267	0.000364817799304918	0.036011005733312	G	A
MNEc.2.16.71484947.PC	PCCB	0.188372290982028	3.74187275687433	0.000367422221862251	0.0361729737761063	C	T
MNEc.2.1.8376565.PC	FAM53B	0.104782473522656	3.74157687999587	0.000367783339216864	0.0361949658013512	A	G
MNEc.2.7.34628785.PC	STT3A	-0.142903146429794	-3.74100616723193	0.000368480850686315	0.0362409899278643	T	C
MNEc.2.24.10767848.PC	SYNE2	-0.282873148679306	-3.74089128508309	0.000368621409493866	0.0362504563528919	C	T
MNEc.2.15.68648062.PC	SLC4A1AP	-0.0678407181651804	-3.73756727441926	0.000372710586287026	0.0364743130921333	C	T
MNEc.2.15.69568092.PC	HADHB	-0.14995879944564	-3.73699096121502	0.000373423953071923	0.0365203067132208	A	G
MNEc.2.2.33048314.PC	LOC106782785	0.336282264198925	3.73586266896509	0.000374824340571356	0.0366111040411502	T	C
MNEc.2.16.22926037.BIEC2-333828	SLC25A26	0.114243341411353	3.7340963202827	0.00037702672647095	0.0367468353627246	C	T
MNEc.2.15.31761326.PC	MXD1	0.422196616787859	3.73376505053256	0.000377441145813317	0.0367704132540499	C	T
MNEc.2.7.6640571.PC	FUT4	0.36034497593948	3.73273576112911	0.000378731565320578	0.0368555854318404	T	G
MNEc.2.18.76005934.PC	LOC100146423	-0.421138069364811	-3.73197973187889	0.00037968207968773	0.0369093680067275	T	C
MNEc.2.15.45987965.PC	ACYP2	0.123234479112535	3.73121555217645	0.000380645154487516	0.0369742550507418	G	A
MNEc.2.9.21939790.PC	YTHDF3	-0.208601265361543	-3.73023469872998	0.000381884714120011	0.0370434254383715	A	G
MNEc.2.25.36012849.PC	VAV2	-0.130500668962592	-3.72733478219952	0.000385572071352657	0.0372563621641342	C	T
MNEc.2.20.30740003.PC	PRRC2A	0.109135530932554	3.72720295247888	0.000385740502745218	0.0372655414957668	G	C
MNEc.2.17.25372875.PC	COG3	-0.0707956544396108	-3.72711957016257	0.000385847071868191	0.0372710874252183	T	C
MNEc.2.15.76511844.PC	SMC6	0.227347824308702	3.72625591543188	0.000386952543927783	0.0373374457030721	T	G
MNEc.2.15.68753397.PC	MPV17	0.0763122722392602	3.72617393126557	0.000387057640005877	0.0373440657591072	T	C
MNEc.2.5.40699005.PC	CD1D	0.34950511943959	3.72490865589768	0.000388683063160809	0.0374293472272393	C	T
MNEc.2.1.53311952.PC	LOC102151007	0.410366364943318	3.72448745212288	0.000389225601749082	0.0374562617956113	C	T
MNEc.2.15.88451214.PC	TSSC1	0.116710795277308	3.72434903168884	0.000389404054202584	0.0374595087204721	A	G
MNEc.2.21.13393188.PC	PLK2	0.28948907719717	3.72218536282434	0.000392203636213596	0.037629640125451	A	G
MNEc.2.6.3568719.PC	SPAG16	0.195634401438935	3.72043298582419	0.000394485109639283	0.0377627092976756	G	A
MNEc.2.15.44344344.PC	PNPT1	-0.183800598537442	-3.71973060096765	0.000395403115889217	0.0378160316563271	C	T
MNEc.2.1.20893856.PC	MXI1	0.149222782388894	3.71862830361573	0.000396847911777192	0.0379063614705862	G	T
MNEc.2.21.2819729.PC	FAM129C	0.336574987931752	3.71857351967734	0.000396919849030436	0.0379068264862347	C	G
MNEc.2.29.4918868.PC	ITGB1	0.170131309703526	3.71760924325885	0.000398188086876996	0.0379856112541396	A	G
MNEc.2.4.48979874.PC	ISPD	-0.128300085047529	-3.71751771432906	0.000398308668440333	0.0379902738953124	T	C
MNEc.2.13.8423359.PC	MCM7	0.163175017481777	3.71639301939238	0.000399793204816911	0.0380825127753788	G	A
MNEc.2.22.27180820.PC	MROH8	-0.0890703784326589	-3.71598642795761	0.000400331181260519	0.0381125680871249	A	G
MNEc.2.5.58541762.PC	KCNC4	0.136266149837887	3.71560454064658	0.000400837099580124	0.0381434358336013	A	G
MNEc.2.20.6996301.PC	NRN1	-0.255762897312269	-3.71549048429931	0.000400988317876085	0.0381479711863442	T	C
MNEc.2.13.8408266.PC	CNPY4	0.14891601398826	3.71478127455649	0.000401929824908596	0.0382001862371638	G	T
MNEc.2.15.69779181.PC	EPT1	-0.187064406462028	-3.71439932387094	0.000402437754428299	0.038226340181095	C	A
MNEc.2.16.37346452.TBIEC2-357401	IP6K2	-0.100137604076202	-3.71436105681757	0.000402488676838203	0.0382265841495417	C	A
MNEc.2.16.38602443.PC	QARS	0.0883992538520643	3.71180123907446	0.000405909047456997	0.0384319681995945	G	T
MNEc.2.16.77321957.BIEC2-362981	XRN1	0.0870202145148471	3.70955646099458	0.00040893126835249	0.0385919443034074	G	A
MNEc.2.3.34794057.PC	LOC100049843	0.155692953034041	3.70936535272036	0.000409189552850647	0.0386025583263658	T	C
MNEc.2.29.30921808.PC	KLF6	0.205694652172619	3.70914073272906	0.000409493327627164	0.0386210485846676	G	T
MNEc.2.30.5762038.BIEC2-815870	SMYD3	-0.168555634514986	-3.70806481000259	0.000410951384165337	0.0387048510611205	T	C
MNEc.2.3.97819272.PC	LOC100055584	0.226769827354589	3.70799696517234	0.000411043491092324	0.0387079767509078	A	G
MNEc.2.13.4719259.BIEC2-205660	CARD11	0.0989208551413786	3.70682289163193	0.000412640548627415	0.0387907210112456	G	A
MNEc.2.6.67237450.PC	KMT2D	0.185135081490064	3.70674110766845	0.00041275201711705	0.0387974986469407	G	A
MNEc.2.2.57381209.PC	INTS9	0.0890888381511897	3.70613946360292	0.000413572918606599	0.0388431678096456	C	T
MNEc.2.16.2117956.PC	NUP210	0.120075224692071	3.70598484224639	0.000413784140042251	0.0388557302164299	G	A
MNEc.2.25.55472.PC	NPR2	-0.113846734221962	-3.70578550286755	0.00041405660060752	0.03886872233139	G	A
MNEc.2.11.37070988.PC	LOC100071612	0.175240666386094	3.70558508409684	0.000414330708974743	0.0388819146839506	G	T
MNEc.2.28.20766275.TBIEC2-770865	HAL	0.31500296578458	3.70440757276107	0.000415944663690539	0.0389638009708119	T	C
MNEc.2.7.74612685.PC	LOC106780875	-0.232631966017557	-3.70319929663656	0.00041760701722803	0.0390452903221593	T	C
MNEc.2.1.18182488.PC	NHLRC2	-0.0730347924736234	-3.7014451731532	0.000420031629236254	0.0391762731329081	T	C
MNEc.2.4.36262183.PC	LOC100061485	0.185071982109719	3.70090692173306	0.000420778306838872	0.0392227134998925	C	T
MNEc.2.9.8311201.PC	IL7	0.301675688582693	3.6981613495124	0.000424606776552318	0.0394516122052996	T	C
MNEc.2.1.17040716.PC	ATRNL1	0.169116842394984	3.69671385247	0.000426638536613905	0.039569824245297	A	C
MNEc.2.19.16513087.PC	LOC100630338	-0.179663843466494	-3.69567521419123	0.000428102115271353	0.0396570636381607	G	A
MNEc.2.5.9154994.PC	DARS2	0.109772074189614	3.6938535221979	0.000430680687016061	0.0397947440454433	A	G
MNEc.2.1.72217631.PC	CHRM3	0.139120735175235	3.69321951158674	0.000431581585575083	0.039855646054686	A	G
MNEc.2.20.13135053.PC	SIRT5	-0.139266316815623	-3.69163239332669	0.000433844688031407	0.0399877365686964	A	G
MNEc.2.17.4325463.PC	SACS	-0.145043028290122	-3.69072433830277	0.000435144583989071	0.0400677491873532	C	T
MNEc.2.23.20740587.PC	PTAR1	-0.146935730586448	-3.69049965485581	0.000435466794578446	0.0400838220441979	G	T
MNEc.2.7.6930646.PC	MTMR2	0.121473834545775	3.68720660613789	0.000440215409890417	0.0403481833312689	C	T
MNEc.2.11.22908004.PC	MED1	-0.0681736241633041	-3.68654918883542	0.000441169304962769	0.0404011683677669	G	A
MNEc.2.13.20793417.BIEC2-225322	NSMCE1	-0.147839199097349	-3.68636197977932	0.000441441300500835	0.0404092001300778	G	T
MNEc.2.12.10743243.PC	CKAP5	0.0864201241658467	3.6861290021655	0.000441780016269497	0.0404276097599678	G	T
MNEc.2.4.95223664.PC	LOC102148177	-0.272064087683606	-3.68589488097302	0.00044212064415111	0.0404413117994773	A	G
MNEc.2.4.92159824.PC	HIPK2	0.170904370597756	3.68538992606771	0.000442856166061218	0.0404860427868117	T	G
MNEc.2.14.83002277.TBIEC2-283413	EDIL3	0.199736758747642	3.68349659823048	0.000445624401775115	0.0406533154175313	G	A
MNEc.2.11.8238367.PC	SLC39A11	0.175356320783381	3.68168435975549	0.000448289517078683	0.0407991900774797	C	A
MNEc.2.6.52946797.PC	KLHL42	-0.0960376593363919	-3.67986850119935	0.000450975186436242	0.0409377521051884	C	T
MNEc.2.10.20200915.PC	NR1H2	-0.0902147854504665	-3.67958314683501	0.000451398619293735	0.0409601538714284	A	G
MNEc.2.2.30485445.PC	IFNLR1	-0.209915244455594	-3.6782561010584	0.000453372784087998	0.0410731047060852	A	G
MNEc.2.13.19937468.PC	ASPHD1	0.687588872798223	3.67633962784527	0.000456238328718802	0.0412275303352877	C	T
MNEc.2.14.60607287.PC	WDR36	0.132584706158657	3.67435138802076	0.00045922941392398	0.0414076371967635	A	G
MNEc.2.25.10997066.PC	ABCA1	0.52300793139341	3.67367247363357	0.00046025503701935	0.0414625352643604	T	C
MNEc.2.8.19823521.PC	CUX2	0.146572225090021	3.67248485962066	0.000462054392626828	0.0415739310504691	T	C
MNEc.2.18.75915334.PC	PPIL3	0.0910381954231467	3.67241960313236	0.00046215345680785	0.0415795772328113	G	A
MNEc.2.7.13029597.PC	MMP1	1.18373396510745	3.67045045676375	0.000465152302016288	0.0417345258545158	G	A
MNEc.2.20.24951700.PC	LOC100065910	0.177245470487718	3.66909000188671	0.00046723497880227	0.0418255747591508	G	A
MNEc.2.18.35503873.PC	GALNT13	-0.227241848618009	-3.66870401421803	0.000467827490703076	0.0418545210244559	A	G
MNEc.2.12.30553915.BIEC2-209217	LOC102150834	0.290409776899829	3.66831127318991	0.00046843110397072	0.0418942506753996	A	G
MNEc.2.2.85599120.PC	ARHGAP10	0.168274357387081	3.66702338857048	0.000470415694618845	0.0420116909205888	C	T
MNEc.2.6.82840459.PC	LOC106783322	0.255236660014082	3.66693894025333	0.000470546106289731	0.042018577654922	G	A
MNEc.2.28.36346703.PC	JOSD1	0.0627930166510824	3.66633597142574	0.000471478258984255	0.0420636998197933	T	C
MNEc.2.1.1579451.PC	BNIP3	0.483719371101787	3.66626188091041	0.000471592919627455	0.0420672645048992	C	T
MNEc.2.13.20302194.PC	LOC100064221	0.139940223709192	3.66601387761044	0.00047197691666067	0.0420907494855397	G	T
MNEc.2.23.23993581.PC	PUM3	-0.083432298512614	-3.66529375711438	0.000473093607090449	0.0421628971590351	G	A
MNEc.2.28.8746075.PC	TMTC2	0.153569211863527	3.66380536166187	0.000475409641990529	0.0422871485749603	A	G
MNEc.2.13.10799108.PC	YWHAG	-0.133686715242734	-3.66243738326797	0.000477547820862019	0.0424055687382622	G	A
MNEc.2.15.22713936.PC	CTNNA2	-0.225883292503209	-3.66167834787215	0.000478738156624516	0.042472040352449	G	A
MNEc.2.2.39626184.PC	PRDM2	-0.0861671698213368	-3.66081712712847	0.000480092163535754	0.0425528963700343	T	C
MNEc.2.1.74637057.PC	RYR2	-0.208631910347987	-3.66066192211346	0.00048033656360456	0.0425659444702903	A	G
MNEc.2.18.18094140.PC	CCNT2	0.101135865580767	3.66043494698195	0.000480694192840547	0.0425851905384746	G	T
MNEc.2.11.23936287.PC	SOCS7	-0.173275852704607	-3.66028538321391	0.000480929988853559	0.0426019518811289	G	A
MNEc.2.7.35587017.PC	FAM118B	-0.0626335417290793	-3.65888600680405	0.000483141530640002	0.0427098521661653	C	T
MNEc.2.1.73885372.PC	MTR	0.0820329543105084	3.65848732588382	0.000483773367114094	0.0427409437013275	T	C
MNEc.2.1.109393956.PC	SNRPN	0.155810508032085	3.65848619281798	0.000483775163937417	0.0427409437013275	G	T
MNEc.2.6.8385793.PC	TUBA4A	0.283618864892937	3.65530816399068	0.000488839988059281	0.0430350488194851	C	A
MNEc.2.7.24012674.PC	CADM1	-0.304541610358876	-3.65432259952567	0.000490420911771405	0.0431231807569434	A	G
MNEc.2.6.8054818.PC	TTLL4	-0.0854141591417444	-3.6541333977207	0.000490724962961904	0.0431364445504077	C	T
MNEc.2.21.2045218.PC	SIN3B	0.093168414816016	3.65343682828437	0.000491845911896794	0.0432012605185622	C	G
MNEc.2.25.34357389.PC	PRRC2B	-0.0960575889959533	-3.65151426072041	0.000494952453173274	0.0433765004311521	T	G
MNEc.2.10.66007426.PC	GOPC	-0.142065731132857	-3.65110448968092	0.000495616984094792	0.0434125389164317	A	C
MNEc.2.20.599167.PC	IRF4	0.476352117612089	3.64905377520446	0.000498955436410583	0.0436022584438049	T	C
MNEc.2.1.170449062.PC	AKAP6	0.255209934523958	3.64869147037193	0.000499547469954763	0.0436404497040429	G	A
MNEc.2.23.44773159.PC	C23H9orf72	-0.189496572307069	-3.64843792770173	0.000499962175572473	0.0436631307155009	A	C
MNEc.2.5.57296403.PC	LOC102147677	0.126529407402026	3.64761925139625	0.000501303477613516	0.0437415054266553	T	C
MNEc.2.3.118356715.PC	POLN	-0.156450286056046	-3.6475415800952	0.000501430910405818	0.0437496972146019	G	A
MNEc.2.4.64849368.PC	SEPT7	0.203784485963719	3.6456108129428	0.000504608586495313	0.0439171244481474	T	C
MNEc.2.9.82696676.PC	LOC102148144	0.0964435093066285	3.6454977286801	0.000504795294726062	0.0439265849286294	C	T
MNEc.2.29.27030053.PC	ATP5C1	-0.1138016416386	-3.64520368608017	0.000505281082803973	0.0439517200424673	A	C
MNEc.2.1.87843316.PC	FAM213A	0.114463559676603	3.64459667563665	0.000506285333286404	0.0440008782251795	A	G
MNEc.2.15.13117838.PC	NCAPH	0.205054203758599	3.64458886814203	0.000506298262532283	0.0440010317489111	T	C
MNEc.2.5.51070016.PC	MAN1A2	0.120514866573305	3.64427466445748	0.000506818846143159	0.04402686037427	A	G
MNEc.2.12.25367048.PC	YIF1A	0.105714947736553	3.64353934009484	0.000508039149343396	0.0440951647410637	T	C
MNEc.2.2.14682661.PC	ZNF691	-0.102452897612142	-3.64339540250253	0.000508278347203432	0.0441031045253527	C	T
MNEc.2.7.4380209.BIEC2-976332	GPR108	0.0914733721478449	3.64321400706373	0.000508579945803005	0.0441215041902448	C	T
MNEc.2.6.4312577.PC	LOC106780897	-0.176971379151267	-3.64291883655198	0.000509071077591697	0.0441497871978973	A	C
MNEc.2.13.39843263.PC	TNFRSF12A	0.229194055748115	3.64282854667548	0.000509221400318008	0.0441577158111166	T	C
MNEc.2.3.75402353.PC	PPAT	-0.110360795484206	-3.64250050578952	0.000509767908041164	0.0441927755394489	C	A
MNEc.2.1.159812826.PC	LOC100058831	-0.300504726571729	-3.64125595517548	0.000511846378497653	0.0443129921757733	C	T
MNEc.2.20.29471631.PC	PPP1R10	-0.113711396018061	-3.64006798059058	0.000513837886078685	0.0444260983608715	A	C
MNEc.2.19.40191879.PC	CD80	-0.214055177662324	-3.63983439081931	0.000514230340045904	0.0444464724348483	T	C
MNEc.2.3.35771250.PC	ZC3H18	0.135682879222669	3.63810636635535	0.000517142466244181	0.0446159062799549	C	T
MNEc.2.13.8846902.PC	CUX1	-0.255454661909167	-3.63736370993865	0.000518398832461608	0.0446822454175055	A	G
MNEc.2.22.43206501.PC	CSTF1	0.0650693794457846	3.63724975673893	0.000518591866150879	0.0446910768516877	C	T
MNEc.2.23.17667534.PC	LOC100146487	-0.17837770631542	-3.63717166851947	0.000518724185014167	0.0446991788091807	T	C
MNEc.2.5.94795698.PC	AK4	-0.511767141321747	-3.63654211034275	0.000519792132546543	0.0447596540844716	A	G
MNEc.2.7.75738951.PC	DCHS1	0.468739375407684	3.63634400058071	0.000520128627531259	0.0447726000178036	A	G
MNEc.2.20.12473141.PC	GFOD1	0.201048634975318	3.63586423937182	0.000520944374476082	0.0448124825095304	A	G
MNEc.2.15.11288346.PC	NEURL3	0.559192688750471	3.63534919311701	0.000521821472282669	0.0448663911654092	G	A
MNEc.2.10.24531684.PC	LOC106781728	-0.130078570202785	-3.63463873226813	0.000523033657737318	0.0449269172037047	T	G
MNEc.2.18.19759987.PC	THSD7B	-0.194373156785064	-3.63449346357939	0.000523281844334763	0.0449400007028976	A	G
MNEc.2.8.21117482.PC	TCTN1	-0.32350797603582	-3.63313195435129	0.000525613389864713	0.0450393145066963	C	T
MNEc.2.22.38805554.PC	LOC102148769	0.307770989052742	3.63053704575144	0.000530084497143396	0.0452834865896673	C	T
MNEc.2.8.42171078.PC	NDC80	-0.174881221949926	-3.62669981161522	0.00053676254435242	0.045635398004648	A	G
MNEc.2.22.19397957.PC	PRNP	0.267862246423092	3.62637306816324	0.000537334868180324	0.0456584519177453	G	A
MNEc.2.24.35301905.PC	TC2N	0.146741756639874	3.62631909816756	0.000537429457872447	0.0456620987060028	T	C
MNEc.2.31.18765533.PC	UST	-0.214512622558553	-3.62526162921598	0.000539286013773505	0.0457502774454626	A	G
MNEc.2.7.26112186.PC	CCDC84	-0.174552644795905	-3.62471874268216	0.00054024150650361	0.0457997940220498	T	C
MNEc.2.7.42822565.PC	JAM3	-0.348690388596973	-3.62417019620027	0.000541208596477307	0.0458537923873315	A	G
MNEc.2.10.5690976.PC	CHST8	-0.256953785624123	-3.62254895764964	0.000544076483032637	0.0460061741558064	T	C
MNEc.2.2.34574037.PC	PQLC2	0.161177017993479	3.62253519096569	0.000544100897364129	0.0460072516485854	G	A
MNEc.2.16.68452448.PC	RAB6B	0.258884542790579	3.62159132784805	0.000545777265380448	0.046101530174251	T	G
MNEc.2.21.1152623.PC	NWD1	-0.28515812066906	-3.62157788509273	0.000545801176115773	0.0461025619546714	T	C
MNEc.2.12.32378783.PC	LOC100050560	0.639889301129383	3.62154451257252	0.000545860540389139	0.046106092304584	T	G
MNEc.2.28.4350893.BIEC2-761508	ZDHHC17	0.0908194931811007	3.62154123836999	0.000545866364992552	0.046106092304584	G	A
MNEc.2.1.183067058.PC	LRR1	-0.104421996644558	-3.62142504421246	0.000546073105477965	0.0461156491324615	G	A
MNEc.2.8.19426717.PC	OAS3	-0.528434681186665	-3.62126436975634	0.000546359111018845	0.0461289311089091	C	T
MNEc.2.11.50274417.PC	SLC25A11	-0.112726800992416	-3.62108164054387	0.000546684547876412	0.046149488233997	G	A
MNEc.2.5.7808368.PC	FMO4	-0.113400342198777	-3.62100568169668	0.000546819883221276	0.0461559704547259	A	G
MNEc.2.16.74386528.PC	CLSTN2	0.261892905118244	3.62082624804764	0.000547139705459695	0.0461730786283191	G	A
MNEc.2.2.105469452.PC	BBS12	0.083324565964198	3.62000774071642	0.000548600869875125	0.0462575980397363	C	A
MNEc.2.15.83018367.PC	YWHAQ	-0.118337941559272	-3.61922012471197	0.000550010391899661	0.0463330037713271	A	G
MNEc.2.1.160352811.PC	LOC102150618	-0.183782295208043	-3.61825835336478	0.000551736254697401	0.0464367097609071	A	C
MNEc.2.28.18536544.PC	BTG1	0.239083628848582	3.61751054824869	0.000553081721166301	0.0465056299815648	G	A
MNEc.2.25.19958197.PC	DFNB31	0.267572320222127	3.61616035696757	0.000555518920606074	0.0466415970751242	C	T
MNEc.2.5.89570790.PC	NEGR1	-0.256650680181734	-3.6152261669092	0.000557211180324461	0.0467397684035855	G	A
MNEc.2.6.31266505.PC	FOXM1	0.188440542247445	3.61350965635057	0.000560333379963233	0.0468929480648881	C	G
MNEc.2.5.56128131.PC	CEPT1	-0.0959613673989064	-3.61131850324243	0.00056434309522323	0.0471035048091089	G	A
MNEc.2.28.18439329.PC	NUDT4	0.418731827889649	3.6104727243797	0.00056589812030502	0.0471843398789339	G	A
MNEc.2.7.79934085.PC	GALNT18	-0.24860229506296	-3.61021120958223	0.000566379758084466	0.0472132542540441	T	C
MNEc.2.3.119299048.PC	MFSD7	0.194084875104842	3.60996830276406	0.000566827474269536	0.0472328548626745	C	T
MNEc.2.18.46355773.PC	CSRNP3	-0.313205464494985	-3.60906318730277	0.000568498712057267	0.047323096735735	T	C
MNEc.2.1.51098572.PC	C1H10orf107	0.418623755754032	3.60904159236617	0.000568538642894096	0.0473254212497786	C	A
MNEc.2.15.55630444.PC	LOC106781748	-0.132015577785593	-3.60778073317754	0.000570874705550809	0.0474266781349164	T	C
MNEc.2.12.29831442.PC	CTTN	0.190026794953149	3.60764618428796	0.000571124529835883	0.0474384896924869	C	T
MNEc.2.2.6070545.PC	PRPF38A	0.0784465190228202	3.60600401101316	0.000574182031331986	0.0476021732945243	G	A
MNEc.2.15.31543452.PC	TIA1	0.0858087068722451	3.60548292731365	0.000575155465825313	0.0476518062376942	G	T
MNEc.2.11.45418023.PC	FAM57A	-0.167834626886839	-3.60527450938885	0.000575545249669266	0.0476720759680509	A	G
MNEc.2.13.25053930.PC	LOC100629745	-0.189754828195786	-3.60451697483924	0.000576964109472055	0.0477460937262046	T	C
MNEc.2.22.36060775.PC	NCOA3	-0.0924766414609525	-3.60374243023629	0.000578418266917272	0.0478246254471668	G	A
MNEc.2.23.49583487.PC	TOPORS	0.142841927602332	3.60237080040114	0.000581001965580404	0.0479587782309782	T	C
MNEc.2.10.17489163.PC	DHX34	-0.113946607004139	-3.60187764831695	0.000581933580139598	0.0480004969082883	T	C
MNEc.2.27.33680711.BIEC2-753924	LOC106782675	0.320606479922767	3.60152440388025	0.000582601767591993	0.0480362439806029	G	A
MNEc.2.11.13907684.PC	HELZ	0.137720281508544	3.59969371591238	0.000586076346744158	0.0482034217129478	G	A
MNEc.2.24.44804363.PC	KLC1	-0.116107888830633	-3.59823208254632	0.000588864605845725	0.048338907220751	G	A
MNEc.2.8.14568127.PC	PXN	0.109548813340292	3.59781481663668	0.000589662906466966	0.0483819022327051	T	C
MNEc.2.24.11758211.PC	MAX	-0.126440896306692	-3.59650032280138	0.000592184486494701	0.0485063806448425	G	T
MNEc.2.2.39854857.BIEC2-498638	PEX14	-0.128573082654935	-3.59629269736359	0.000592583708294336	0.0485235799422422	G	A
MNEc.2.11.15007321.PC	MILR1	0.437188505869023	3.5956282846096	0.000593862959614453	0.0485909829674416	A	G
MNEc.2.21.53156341.PC	ICE1	0.0745328233141383	3.5943758275908	0.000596281563961715	0.0486989058916646	C	T
MNEc.2.1.65761367.PC	PPIF	0.169546087063746	3.59386399775217	0.000597272644351908	0.0487465224352315	A	G
MNEc.2.30.7632302.PC	TMEM63A	-0.185230721367802	-3.59377302363849	0.000597448965623833	0.0487558654254087	G	A
MNEc.2.10.14696164.PC	KCNN4	0.676847555087057	3.5937632956386	0.000597467822852186	0.0487560183083021	A	G
MNEc.2.12.24532210.PC	LOC100054417	-0.0817815069706567	-3.59147242804293	0.000601924337916709	0.048966993345144	A	G
MNEc.2.8.13207616.PC	UNC119B	-0.144699352903655	-3.59076728931426	0.000603302418125925	0.0490426638357147	A	G
MNEc.2.1.124554707.PC	FEM1B	-0.0792045718147725	-3.58962194773822	0.000605547195979806	0.0491404688084599	G	T
MNEc.2.19.37217272.PC	PARP9	-0.156632981349577	-3.58937494479986	0.000606032341281408	0.0491561103743127	C	A
MNEc.2.17.4458835.PC	MIPEP	0.106867758628457	3.58875857510694	0.000607244581327755	0.0492250620263999	T	C
MNEc.2.2.43973836.PC	PHF13	-0.152226659270677	-3.58841911998653	0.000607913185457662	0.0492491197495794	T	G
MNEc.2.8.26560674.PC	LOC106783488	-0.31592363835025	-3.58797598785495	0.000608787048556154	0.0492940177524539	G	A
MNEc.2.1.75846667.PC	HEATR1	-0.0674403529696715	-3.58797168673485	0.00060879553627444	0.0492940177524539	A	C
MNEc.2.11.11517792.PC	ARSG	-0.131446535159298	-3.5878040000128	0.000609126532540791	0.049308731489304	T	G
MNEc.2.28.22398526.PC	APAF1	-0.187839663743315	-3.58731154777863	0.000610099571122846	0.0493610750485495	G	A
MNEc.2.2.16869067.PC	ZMPSTE24	-0.0851413204614923	-3.58669873714856	0.000611312488969833	0.0494246192810333	C	A
MNEc.2.1.41603890.PC	PAPSS2	-0.334908008229577	-3.58643949732923	0.00061182628396575	0.0494510422506385	A	G
MNEc.2.7.684301.PC	LOC100060110	-0.133623347907782	-3.58624837178924	0.00061220534400816	0.0494704202116053	A	G
MNEc.2.17.6143514.PC	CDK8	0.127254337757883	3.58566917231901	0.000613355435829061	0.0495137201853915	T	C
MNEc.2.9.19922799.PC	LOC100052391	-0.183414128091614	-3.58555052226249	0.000613591287412798	0.0495254353624488	G	A
MNEc.2.9.82778734.PC	MFSD3	-0.105800756024052	-3.58504968658423	0.000614587794219011	0.0495736088039387	A	C
MNEc.2.30.3620856.PC	PLD5	0.265878726054308	3.58471209409112	0.000615260365341017	0.0496111122180418	C	T
MNEc.2.26.27854044.PC	TIAM1	0.308669297657152	3.58315510336614	0.000618371351642674	0.0497657572509278	A	C
MNEc.2.6.48564998.PC	LOC102148747	0.963817761494569	3.58241114042251	0.000619863117400826	0.0498318897947042	C	T
MNEc.2.18.39910150.PC	MARCH7	-0.145738493541166	-3.58201013519453	0.000620668615039501	0.0498607846532253	G	A
