# Supplementary material for: eQTL discovery and their association with severe equine asthma in European Warmblood horses
Source: BMC Genomics. 2018 Aug 2;19:581. doi: 10.1186/s12864-018-4938-9 (PMC6090848; doi:10.1186/s12864-018-4938-9)
Supplement: Supplementary file 1 — Figure S1. Minimum D-statistics determine mean read count cutoffs. Figure S2. PCA plots of normalized variance stabilized RNAseq counts after KS test filter. Figure S3. PCA plots of 1,056,195 SNP genotypes and colored by cohort. Figure S4. Matrix eQTL histograms and QQ-plots for all p-values for all cis and trans eQTL analyses using tag SNPs for the MCK1 treatment. Figure S5. Low confidence cis eQTLs. Figure S6. Joint modeling with eQTLBMA with possible overestimation of shared eQTLs across all PBMC treatments. Figure S7. Distance between eSNPs with the lowest FDR values per gene is small. Figure S8.. Enrichment of SNPs in trans regulatory hotspots genome wide. Figure S9. GWAS for RAO. Figure S10. Loss of DEXI gene expression regulation in HDE. Figure S11. Cis trans eQTL plot for all eQTLs for treatment HDE9. Table S1. High confidence additive linear cis eQTLs from the MCK treatment. Table S2. Low confidence additive linear cis eQTLs from the MCK treatment. Table S3. High confidence additive linear trans eQTLs from the MCK treatment. Table S4. Low confidence additive linear trans eQTLs from the MCK treatment. Table S5. High confidence additive linear cis eQTLs from the LPS treatment. Table S6. Low confidence additive linear cis eQTLs from the LPS treatment. Table S7. High confidence additive linear trans eQTLs from the LPS treatment. Table S8. Low confidence additive linear trans eQTLs from the LPS treatment. Table S9. High confidence additive linear cis eQTLs from the RCA treatment. Table S10. Low confidence additive linear cis eQTLs from the RCA treatment. Table S11. High confidence additive linear trans eQTLs from the RCA treatment. The eQTLs reported are limited to one eQTL per gene, representing the eSNP with the lowest FDR value for each gene. Table S12. Low confidence additive linear trans eQTLs from the RCA treatment. Table S13. High confidence additive linear cis eQTLs from the HDE treatment. Table S14. Low confidence additive linear cis eQTLs from the HDE [file 12864_2018_4938_MOESM1_ESM.zip › S30_Table.v2.xlsx]

## Sheet: S30_Table.v2
Master_Id	RNAseq_Id	Fam1	Fam2	Sex	Age	DiseaseStatus	Used_For_GWAS	HOARSI_2_Horses	Used_For_eQTLs	Used_For_MCK	Used_For_LPS	Used_For_RCA	Used_For_HDE	Taxonomic_Id	Scientific Name	Common Name	Population	Cell_Type	Tissue_Type	Geographic_Location(country)	Description
98	71	1	0	Male	14	1	X		X	X	X	X	X	9796	Equus caballus	Domestic Horse	European Warmblood Horse	PBMCs	blood	Schweiz	MasterID:98,RNAseqID:71,RNAseq_sample_accessions:SAMEA2813710,SAMEA2813711,SAMEA2813712,SAMEA2813713,SAMEA2813714
108	53	1	0	Male	17	1	X		X	X	X	X	X	9796	Equus caballus	Domestic Horse	European Warmblood Horse	PBMCs	blood	Schweiz	MasterID:108,RNAseqID:53,RNAseq_sample_accessions:SAMEA2813601,SAMEA2813602,SAMEA2813603,SAMEA2813604,SAMEA2813605,SAMEA2813606,SAMEA2813607
115	na	1	0	Female	19	0	X							9796	Equus caballus	Domestic Horse	European Warmblood Horse	PBMCs	blood	Schweiz
121	na	1	0	Male	20	1	X							9796	Equus caballus	Domestic Horse	European Warmblood Horse	PBMCs	blood	Schweiz
126	na	0	0	Female	16	0	X							9796	Equus caballus	Domestic Horse	European Warmblood Horse	PBMCs	blood	Schweiz
130	83	1	0	Male	19	0	X		X	X	X	X	X	9796	Equus caballus	Domestic Horse	European Warmblood Horse	PBMCs	blood	Schweiz	MasterID:130,RNAseqID:83,RNAseq_sample_accessions:SAMEA2813767,SAMEA2813768,SAMEA2813769,SAMEA2813770,SAMEA2813771,SAMEA2813772,SAMEA2813773
139	na	0	0	Male	18	1	X							9796	Equus caballus	Domestic Horse	European Warmblood Horse	PBMCs	blood	Schweiz
140	na	0	0	Female	18	0	X							9796	Equus caballus	Domestic Horse	European Warmblood Horse	PBMCs	blood	Schweiz
141	na	0	0	Female	17	0	X							9796	Equus caballus	Domestic Horse	European Warmblood Horse	PBMCs	blood	Schweiz
146	na	0	0	Female	21	0	X							9796	Equus caballus	Domestic Horse	European Warmblood Horse	PBMCs	blood	Schweiz
154	na	0	0	Male	22	0	X							9796	Equus caballus	Domestic Horse	European Warmblood Horse	PBMCs	blood	Schweiz
160	na	0	0	Male	16	0	X							9796	Equus caballus	Domestic Horse	European Warmblood Horse	PBMCs	blood	Schweiz
162	na	0	1	Male	18	1	X							9796	Equus caballus	Domestic Horse	European Warmblood Horse	PBMCs	blood	Schweiz
172	na	0	0	Female	16	0	X							9796	Equus caballus	Domestic Horse	European Warmblood Horse	PBMCs	blood	Schweiz
191	na	0	0	Male	24	0	X							9796	Equus caballus	Domestic Horse	European Warmblood Horse	PBMCs	blood	Schweiz
192	na	0	0	Male	23	0	X							9796	Equus caballus	Domestic Horse	European Warmblood Horse	PBMCs	blood	Schweiz
222	na	0	0	Female	16	0	X							9796	Equus caballus	Domestic Horse	European Warmblood Horse	PBMCs	blood	Schweiz
225	na	0	0	Female	20	0	X							9796	Equus caballus	Domestic Horse	European Warmblood Horse	PBMCs	blood	Schweiz
238	111	1	0	Female	17	1	X		X	X	X	X	X	9796	Equus caballus	Domestic Horse	European Warmblood Horse	PBMCs	blood	Schweiz	MasterID:238,RNAseqID:111,RNAseq_sample_accessions:SAMEA2813344,SAMEA2813345,SAMEA2813346,SAMEA2813347,SAMEA2813348,SAMEA2813349,SAMEA2813350
329	42	1	0	Male	17	1	X		X	X	X	X	X	9796	Equus caballus	Domestic Horse	European Warmblood Horse	PBMCs	blood	na	MasterID:329,RNAseqID:42,RNAseq_sample_accessions:SAMEA2813529,SAMEA2813530,SAMEA2813531,SAMEA2813532,SAMEA2813533,SAMEA2813534,SAMEA2813535
852	29	0	1	Female	18	1	X		X	X	X	X	X	9796	Equus caballus	Domestic Horse	European Warmblood Horse	PBMCs	blood	Schweiz	MasterID:852,RNAseqID:29,RNAseq_sample_accessions:SAMEA2813437,SAMEA2813438,SAMEA2813439,SAMEA2813440,SAMEA2813441,SAMEA2813442,SAMEA2813443
858	91	0	1	Female	13	1	X		X	X	X	X	X	9796	Equus caballus	Domestic Horse	European Warmblood Horse	PBMCs	blood	Schweiz	MasterID:858,RNAseqID:91,RNAseq_sample_accessions:SAMEA2813802,SAMEA2813803,SAMEA2813804,SAMEA2813805,SAMEA2813806,SAMEA2813807,SAMEA2813808
864	39	1	0	Male	17	1	X		X			X	X	9796	Equus caballus	Domestic Horse	European Warmblood Horse	PBMCs	blood	Schweiz	MasterID:864,RNAseqID:39,RNAseq_sample_accessions:SAMEA2813504,SAMEA2813505,SAMEA2813506,SAMEA2813507
888	64	0	1	Male	16	1	X		X	X	X	X	X	9796	Equus caballus	Domestic Horse	European Warmblood Horse	PBMCs	blood	Schweiz	MasterID:888,RNAseqID:64,RNAseq_sample_accessions:SAMEA2813662,SAMEA2813663,SAMEA2813664,SAMEA2813665,SAMEA2813666,SAMEA2813667,SAMEA2813668
893	100	0	1	Male	15	1	X		X	X	X	X	X	9796	Equus caballus	Domestic Horse	European Warmblood Horse	PBMCs	blood	Schweiz	MasterID:893,RNAseqID:100,RNAseq_sample_accessions:SAMEA2813303,SAMEA2813304,SAMEA2813305,SAMEA2813306,SAMEA2813307,SAMEA2813308
896	76	1	0	Female	20	0	X		X		X	X	X	9796	Equus caballus	Domestic Horse	European Warmblood Horse	PBMCs	blood	Schweiz	MasterID:896,RNAseqID:76,RNAseq_sample_accessions:SAMEA2813726,SAMEA2813727,SAMEA2813728,SAMEA2813729,SAMEA2813730,SAMEA2813731
902	na	1	0	Male	18	0	X							9796	Equus caballus	Domestic Horse	European Warmblood Horse	PBMCs	blood	Schweiz
913	25	1	0	Male	20	1	X		X		X	X	X	9796	Equus caballus	Domestic Horse	European Warmblood Horse	PBMCs	blood	Schweiz	MasterID:913,RNAseqID:25,RNAseq_sample_accessions:SAMEA2813424,SAMEA2813425,SAMEA2813426,SAMEA2813427,SAMEA2813428,SAMEA2813429
927	58	0	1	Female	17	0	X		X	X	X	X	X	9796	Equus caballus	Domestic Horse	European Warmblood Horse	PBMCs	blood	Schweiz	MasterID:927,RNAseqID:58,RNAseq_sample_accessions:SAMEA2813628,SAMEA2813629,SAMEA2813630,SAMEA2813631,SAMEA2813632,SAMEA2813633,SAMEA2813634
937	36	0	1	Female	13	1	X		X		X	X	X	9796	Equus caballus	Domestic Horse	European Warmblood Horse	PBMCs	blood	Schweiz	MasterID:937,RNAseqID:36,RNAseq_sample_accessions:SAMEA2813485,SAMEA2813486,SAMEA2813487,SAMEA2813488,SAMEA2813489
953	52	0	1	Male	16	1	X		X	X	X	X	X	9796	Equus caballus	Domestic Horse	European Warmblood Horse	PBMCs	blood	Schweiz	MasterID:953,RNAseqID:52,RNAseq_sample_accessions:SAMEA2813594,SAMEA2813595,SAMEA2813596,SAMEA2813597,SAMEA2813598,SAMEA2813599,SAMEA2813600
961	47	1	0	Female	18	1	X		X		X	X	X	9796	Equus caballus	Domestic Horse	European Warmblood Horse	PBMCs	blood	Schweiz	MasterID:961,RNAseqID:47,RNAseq_sample_accessions:SAMEA2813562,SAMEA2813563,SAMEA2813564,SAMEA2813565,SAMEA2813566,SAMEA2813567
978	44	1	0	Male	20	1	X		X	X	X	X	X	9796	Equus caballus	Domestic Horse	European Warmblood Horse	PBMCs	blood	Schweiz	MasterID:978,RNAseqID:44,RNAseq_sample_accessions:SAMEA2813543,SAMEA2813544,SAMEA2813545,SAMEA2813546,SAMEA2813547,SAMEA2813548,SAMEA2813549
1083	45	1	0	Female	19	1	X		X	X	X	X	X	9796	Equus caballus	Domestic Horse	European Warmblood Horse	PBMCs	blood	Schweiz	MasterID:1083,RNAseqID:45,RNAseq_sample_accessions:SAMEA2813550,SAMEA2813551,SAMEA2813552,SAMEA2813553,SAMEA2813554,SAMEA2813555,SAMEA2813556
1114	49	1	0	Female	15	0	X		X	X	X	X	X	9796	Equus caballus	Domestic Horse	European Warmblood Horse	PBMCs	blood	Schweiz	MasterID:1114,RNAseqID:49,RNAseq_sample_accessions:SAMEA2813574,SAMEA2813575,SAMEA2813576,SAMEA2813577,SAMEA2813578,SAMEA2813579,SAMEA2813580
1115	na	1	0	Male	15	1	X							9796	Equus caballus	Domestic Horse	European Warmblood Horse	PBMCs	blood	Schweiz
1145	na	0	0	Female	23	0	X							9796	Equus caballus	Domestic Horse	European Warmblood Horse	PBMCs	blood	Schweiz
1151	63	0	1	Male	13	1	X		X	X	X	X	X	9796	Equus caballus	Domestic Horse	European Warmblood Horse	PBMCs	blood	Schweiz	MasterID:1151,RNAseqID:63,RNAseq_sample_accessions:SAMEA2813655,SAMEA2813656,SAMEA2813657,SAMEA2813658,SAMEA2813659,SAMEA2813660,SAMEA2813661
1155	na	0	1	Male	15	0	X							9796	Equus caballus	Domestic Horse	European Warmblood Horse	PBMCs	blood	Schweiz
1157	38	1	0	Male	19	1	X		X	X	X	X	X	9796	Equus caballus	Domestic Horse	European Warmblood Horse	PBMCs	blood	Schweiz	MasterID:1157,RNAseqID:38,RNAseq_sample_accessions:SAMEA2813497,SAMEA2813498,SAMEA2813499,SAMEA2813500,SAMEA2813501,SAMEA2813502,SAMEA2813503
1163	74	1	0	Female	20	0	X		X	X	X		X	9796	Equus caballus	Domestic Horse	European Warmblood Horse	PBMCs	blood	Schweiz	MasterID:1163,RNAseqID:74,RNAseq_sample_accessions:SAMEA2813715,SAMEA2813716,SAMEA2813717,SAMEA2813718
1165	69	0	1	Male	18	1	X		X		X	X	X	9796	Equus caballus	Domestic Horse	European Warmblood Horse	PBMCs	blood	Schweiz	MasterID:1165,RNAseqID:69,RNAseq_sample_accessions:SAMEA2813690,SAMEA2813691,SAMEA2813692,SAMEA2813693,SAMEA2813694,SAMEA2813695
1172	77	1	0	Male	16	0	X		X	X	X	X	X	9796	Equus caballus	Domestic Horse	European Warmblood Horse	PBMCs	blood	Schweiz	MasterID:1172,RNAseqID:77,RNAseq_sample_accessions:SAMEA2813732,SAMEA2813733,SAMEA2813734,SAMEA2813735,SAMEA2813736,SAMEA2813737,SAMEA2813738
1460	Un_22	0	0	Female	23	0	X		X	X	X	X	X	9796	Equus caballus	Domestic Horse	European Warmblood Horse	PBMCs	blood	Schweiz	MasterID:1460,RNAseqID:Un_22,RNAseq_sample_accessions:SAMEA2813406,SAMEA2813407,SAMEA2813408,SAMEA2813409,SAMEA2813410,SAMEA2813411
1468	na	0	0	Male	22	1	X							9796	Equus caballus	Domestic Horse	European Warmblood Horse	PBMCs	blood	Schweiz
1486	na	0	0	Female	19	0	X							9796	Equus caballus	Domestic Horse	European Warmblood Horse	PBMCs	blood	Schweiz
1488	na	0	0	Female	18	0	X							9796	Equus caballus	Domestic Horse	European Warmblood Horse	PBMCs	blood	Schweiz
1493	na	0	0	Female	20	1	X							9796	Equus caballus	Domestic Horse	European Warmblood Horse	PBMCs	blood	Schweiz
1502	Un_6	0	0	Male	19	0	X		X	X	X	X	X	9796	Equus caballus	Domestic Horse	European Warmblood Horse	PBMCs	blood	Frankreich	MasterID:1502,RNAseqID:Un_6,RNAseq_sample_accessions:SAMEA2813696,SAMEA2813697,SAMEA2813698,SAMEA2813699,SAMEA2813700,SAMEA2813701,SAMEA2813702
1506	na	0	0	Female	22	0	X							9796	Equus caballus	Domestic Horse	European Warmblood Horse	PBMCs	blood	Frankreich
1529	na	0	0	Female	21	0	X							9796	Equus caballus	Domestic Horse	European Warmblood Horse	PBMCs	blood	Schweiz
1534	na	0	0	Female	19	0	X							9796	Equus caballus	Domestic Horse	European Warmblood Horse	PBMCs	blood	Schweiz
1541	na	0	0	Male	18	0	X							9796	Equus caballus	Domestic Horse	European Warmblood Horse	PBMCs	blood	Schweiz
1590	na	0	0	Female	18	0	X							9796	Equus caballus	Domestic Horse	European Warmblood Horse	PBMCs	blood	Schweiz
1605	na	0	0	Male	19	0	X							9796	Equus caballus	Domestic Horse	European Warmblood Horse	PBMCs	blood	Schweiz
1611	na	0	0	Female	18	1	X							9796	Equus caballus	Domestic Horse	European Warmblood Horse	PBMCs	blood	Schweiz
1670	na	0	0	Male	22	1	X							9796	Equus caballus	Domestic Horse	European Warmblood Horse	PBMCs	blood	Schweiz
1686	Un_37	0	0	Male	19	0	X		X	X	X	X	X	9796	Equus caballus	Domestic Horse	European Warmblood Horse	PBMCs	blood	Deutschland	MasterID:1686,RNAseqID:Un_37,RNAseq_sample_accessions:SAMEA2813490,SAMEA2813491,SAMEA2813492,SAMEA2813493,SAMEA2813494,SAMEA2813495,SAMEA2813496
1730	Un_75	0	0	Female	18	0	X		X	X	X	X	X	9796	Equus caballus	Domestic Horse	European Warmblood Horse	PBMCs	blood	Belgien	MasterID:1730,RNAseqID:Un_75,RNAseq_sample_accessions:SAMEA2813719,SAMEA2813720,SAMEA2813721,SAMEA2813722,SAMEA2813723,SAMEA2813724,SAMEA2813725
1734	na	0	0	Male	19	0	X							9796	Equus caballus	Domestic Horse	European Warmblood Horse	PBMCs	blood	Schweiz
1736	na	0	0	Male	20	0	X							9796	Equus caballus	Domestic Horse	European Warmblood Horse	PBMCs	blood	Schweiz
1737	na	0	0	Female	19	0	X							9796	Equus caballus	Domestic Horse	European Warmblood Horse	PBMCs	blood	Schweiz
1741	Un_5	0	0	Male	18	0	X		X	X	X	X	X	9796	Equus caballus	Domestic Horse	European Warmblood Horse	PBMCs	blood	Schweiz	MasterID:1741,RNAseqID:Un_5,RNAseq_sample_accessions:SAMEA2813642,SAMEA2813643,SAMEA2813644,SAMEA2813645,SAMEA2813646,SAMEA2813647
1751	na	0	0	Female	22	1	X							9796	Equus caballus	Domestic Horse	European Warmblood Horse	PBMCs	blood	Schweiz
1759	Un_17	0	0	Male	20	0	X		X		X	X	X	9796	Equus caballus	Domestic Horse	European Warmblood Horse	PBMCs	blood	Deutschland	MasterID:1759,RNAseqID:Un_17,RNAseq_sample_accessions:SAMEA2813391,SAMEA2813392,SAMEA2813393,SAMEA2813394,SAMEA2813395,SAMEA2813396
1767	na	0	0	Male	20	1	X							9796	Equus caballus	Domestic Horse	European Warmblood Horse	PBMCs	blood	Deutschland
1771	Un_86	0	0	Female	22	0	X		X	X	X	X	X	9796	Equus caballus	Domestic Horse	European Warmblood Horse	PBMCs	blood	Irland	MasterID:1771,RNAseqID:Un_86,RNAseq_sample_accessions:SAMEA2813788,SAMEA2813789,SAMEA2813790,SAMEA2813791,SAMEA2813792,SAMEA2813793,SAMEA2813794
1773	na	0	0	Female	18	0	X							9796	Equus caballus	Domestic Horse	European Warmblood Horse	PBMCs	blood	Schweiz
1777	na	0	0	Female	20	1	X							9796	Equus caballus	Domestic Horse	European Warmblood Horse	PBMCs	blood	Schweiz
1778	na	0	0	Male	21	0	X							9796	Equus caballus	Domestic Horse	European Warmblood Horse	PBMCs	blood	Schweiz
1802	na	0	0	Female	23	1	X							9796	Equus caballus	Domestic Horse	European Warmblood Horse	PBMCs	blood	Schweiz
1859	na	0	0	Female	19	1	X							9796	Equus caballus	Domestic Horse	European Warmblood Horse	PBMCs	blood	Schweiz
1861	na	0	0	Female	24	1	X							9796	Equus caballus	Domestic Horse	European Warmblood Horse	PBMCs	blood	Schweiz
1864	na	0	0	Female	24	0	X							9796	Equus caballus	Domestic Horse	European Warmblood Horse	PBMCs	blood	Schweiz
1868	na	0	0	Female	23	0	X							9796	Equus caballus	Domestic Horse	European Warmblood Horse	PBMCs	blood	Schweiz
1870	na	0	0	Male	19	1	X							9796	Equus caballus	Domestic Horse	European Warmblood Horse	PBMCs	blood	Deutschland
1871	na	0	0	Male	22	0	X							9796	Equus caballus	Domestic Horse	European Warmblood Horse	PBMCs	blood	Deutschland
1872	na	0	0	Male	21	1	X							9796	Equus caballus	Domestic Horse	European Warmblood Horse	PBMCs	blood	Frankreich
1873	na	0	0	Male	25	0	X							9796	Equus caballus	Domestic Horse	European Warmblood Horse	PBMCs	blood	Frankreich
1874	na	0	0	Male	20	0	X							9796	Equus caballus	Domestic Horse	European Warmblood Horse	PBMCs	blood	Frankreich
1877	na	0	0	Female	19	1	X							9796	Equus caballus	Domestic Horse	European Warmblood Horse	PBMCs	blood	Deutschland
1881	na	0	0	Male	18	0	X							9796	Equus caballus	Domestic Horse	European Warmblood Horse	PBMCs	blood	Frankreich
1883	na	0	0	Male	32	1	X							9796	Equus caballus	Domestic Horse	European Warmblood Horse	PBMCs	blood	Schweiz
1892	na	0	0	Female	22	1	X							9796	Equus caballus	Domestic Horse	European Warmblood Horse	PBMCs	blood	Schweiz
1893	na	0	0	Male	26	0	X							9796	Equus caballus	Domestic Horse	European Warmblood Horse	PBMCs	blood	Schweiz
1911	na	0	0	Female	20	0	X							9796	Equus caballus	Domestic Horse	European Warmblood Horse	PBMCs	blood	Deutschland
1912	na	0	0	Female	25	1	X							9796	Equus caballus	Domestic Horse	European Warmblood Horse	PBMCs	blood	Schweiz
1914	na	0	0	Female	21	0	X							9796	Equus caballus	Domestic Horse	European Warmblood Horse	PBMCs	blood	Schweiz
1931	na	0	0	Male	21	0	X							9796	Equus caballus	Domestic Horse	European Warmblood Horse	PBMCs	blood	Schweiz
1932	na	0	0	Male	31	0	X							9796	Equus caballus	Domestic Horse	European Warmblood Horse	PBMCs	blood	Niederlande
1943	na	0	0	Male	15	1	X							9796	Equus caballus	Domestic Horse	European Warmblood Horse	PBMCs	blood	Schweiz
1945	na	0	0	Male	21	1	X							9796	Equus caballus	Domestic Horse	European Warmblood Horse	PBMCs	blood	Deutschland
1946	na	0	0	Male	20	0	X							9796	Equus caballus	Domestic Horse	European Warmblood Horse	PBMCs	blood	Schweiz
1955	na	0	0	Male	14	1	X							9796	Equus caballus	Domestic Horse	European Warmblood Horse	PBMCs	blood	Deutschland
1966	na	0	0	Male	23	0	X							9796	Equus caballus	Domestic Horse	European Warmblood Horse	PBMCs	blood	Frankreich
1970	na	0	0	Female	11	1	X							9796	Equus caballus	Domestic Horse	European Warmblood Horse	PBMCs	blood	Schweiz
1971	Un_13	0	0	Male	20	1	X		X	X	X	X	X	9796	Equus caballus	Domestic Horse	European Warmblood Horse	PBMCs	blood	Schweden	MasterID:1971,RNAseqID:Un_13,RNAseq_sample_accessions:SAMEA2813365,SAMEA2813366,SAMEA2813367,SAMEA2813368,SAMEA2813369,SAMEA2813370,SAMEA2813371
1973	na	0	0	Male	17	1	X							9796	Equus caballus	Domestic Horse	European Warmblood Horse	PBMCs	blood	Schweiz
1986	Un_98	0	0	Female	19	0	X		X	X	X	X	X	9796	Equus caballus	Domestic Horse	European Warmblood Horse	PBMCs	blood	Schweiz	MasterID:1986,RNAseqID:Un_98,RNAseq_sample_accessions:SAMEA2813844,SAMEA2813845,SAMEA2813846,SAMEA2813847,SAMEA2813848,SAMEA2813849,SAMEA2813850
1987	na	0	0	Male	13	1	X							9796	Equus caballus	Domestic Horse	European Warmblood Horse	PBMCs	blood	Schweiz
1988	na	0	0	Male	19	0	X							9796	Equus caballus	Domestic Horse	European Warmblood Horse	PBMCs	blood	Deutschland
1990	na	0	0	Male	18	1	X							9796	Equus caballus	Domestic Horse	European Warmblood Horse	PBMCs	blood	Schweiz
1994	na	0	0	Male	32	0	X							9796	Equus caballus	Domestic Horse	European Warmblood Horse	PBMCs	blood	Schweiz
1997	na	0	0	Male	17	1	X							9796	Equus caballus	Domestic Horse	European Warmblood Horse	PBMCs	blood	Deutschland
1998	na	0	0	Male	17	1	X							9796	Equus caballus	Domestic Horse	European Warmblood Horse	PBMCs	blood	Schweiz
1999	na	0	0	Male	15	1	X							9796	Equus caballus	Domestic Horse	European Warmblood Horse	PBMCs	blood	Schweiz
2004	na	0	0	Female	11	1	X							9796	Equus caballus	Domestic Horse	European Warmblood Horse	PBMCs	blood	Schweiz
2007	na	0	0	Male	20	1	X							9796	Equus caballus	Domestic Horse	European Warmblood Horse	PBMCs	blood	Frankreich
2008	na	0	0	Male	21	0	X							9796	Equus caballus	Domestic Horse	European Warmblood Horse	PBMCs	blood	Schweiz
2010	na	0	0	Male	18	0	X							9796	Equus caballus	Domestic Horse	European Warmblood Horse	PBMCs	blood	Schweiz
2014	na	0	0	Male	17	1	X							9796	Equus caballus	Domestic Horse	European Warmblood Horse	PBMCs	blood	Frankreich
2015	na	0	0	Male	16	1	X							9796	Equus caballus	Domestic Horse	European Warmblood Horse	PBMCs	blood	Frankreich
2016	na	0	0	Male	14	1	X							9796	Equus caballus	Domestic Horse	European Warmblood Horse	PBMCs	blood	Schweiz
2018	Un_50	0	0	Male	16	1	X		X	X	X	X	X	9796	Equus caballus	Domestic Horse	European Warmblood Horse	PBMCs	blood	Frankreich	MasterID:2018,RNAseqID:Un_50,RNAseq_sample_accessions:SAMEA2813581,SAMEA2813582,SAMEA2813583,SAMEA2813584,SAMEA2813585,SAMEA2813586,SAMEA2813587
2019	na	0	0	Female	28	0	X							9796	Equus caballus	Domestic Horse	European Warmblood Horse	PBMCs	blood	Schweiz
2020	na	0	0	Male	18	1	X							9796	Equus caballus	Domestic Horse	European Warmblood Horse	PBMCs	blood	Schweiz
2021	na	0	0	Female	14	1	X							9796	Equus caballus	Domestic Horse	European Warmblood Horse	PBMCs	blood	Deutschland
2025	Un_96	0	0	Male	13	1	X		X	X	X	X	X	9796	Equus caballus	Domestic Horse	European Warmblood Horse	PBMCs	blood	Lettland	MasterID:2025,RNAseqID:Un_96,RNAseq_sample_accessions:SAMEA2813830,SAMEA2813831,SAMEA2813832,SAMEA2813833,SAMEA2813834,SAMEA2813835,SAMEA2813836
2027	na	0	0	Female	19	1	X							9796	Equus caballus	Domestic Horse	European Warmblood Horse	PBMCs	blood	Schweiz
2029	Un_97	0	0	Male	14	1	X		X	X	X	X	X	9796	Equus caballus	Domestic Horse	European Warmblood Horse	PBMCs	blood	Schweden	MasterID:2029,RNAseqID:Un_97,RNAseq_sample_accessions:SAMEA2813837,SAMEA2813838,SAMEA2813839,SAMEA2813840,SAMEA2813841,SAMEA2813842,SAMEA2813843
2035	Un_40	0	0	Male	21	1	X		X	X	X	X	X	9796	Equus caballus	Domestic Horse	European Warmblood Horse	PBMCs	blood	Dänemark	MasterID:2035,RNAseqID:Un_40,RNAseq_sample_accessions:SAMEA2813515,SAMEA2813516,SAMEA2813517,SAMEA2813518,SAMEA2813519,SAMEA2813520,SAMEA2813521
2036	na	0	0	Male	24	0	X							9796	Equus caballus	Domestic Horse	European Warmblood Horse	PBMCs	blood	Schweiz
2040	na	0	0	Male	10	1	X							9796	Equus caballus	Domestic Horse	European Warmblood Horse	PBMCs	blood	Schweiz
2041	na	0	0	Female	20	1	X							9796	Equus caballus	Domestic Horse	European Warmblood Horse	PBMCs	blood	Deutschland
2042	na	0	0	Male	15	1	X							9796	Equus caballus	Domestic Horse	European Warmblood Horse	PBMCs	blood	Deutschland
2043	Un_84	0	0	Male	13	1	X		X	X	X	X	X	9796	Equus caballus	Domestic Horse	European Warmblood Horse	PBMCs	blood	Tschechien	MasterID:2043,RNAseqID:Un_84,RNAseq_sample_accessions:SAMEA2813774,SAMEA2813775,SAMEA2813776,SAMEA2813777,SAMEA2813778,SAMEA2813779,SAMEA2813780
2045	na	0	0	Female	17	1	X							9796	Equus caballus	Domestic Horse	European Warmblood Horse	PBMCs	blood	Schweiz
2047	na	0	0	Male	21	1	X							9796	Equus caballus	Domestic Horse	European Warmblood Horse	PBMCs	blood	Schweiz
2048	na	0	0	Male	25	0	X							9796	Equus caballus	Domestic Horse	European Warmblood Horse	PBMCs	blood	Deutschland
2049	na	0	0	Female	19	1	X							9796	Equus caballus	Domestic Horse	European Warmblood Horse	PBMCs	blood	Schweiz
2050	na	0	0	Male	10	1	X							9796	Equus caballus	Domestic Horse	European Warmblood Horse	PBMCs	blood	Schweiz
2052	na	0	0	Male	14	1	X							9796	Equus caballus	Domestic Horse	European Warmblood Horse	PBMCs	blood	Deutschland
2055	na	0	0	Male	30	0	X							9796	Equus caballus	Domestic Horse	European Warmblood Horse	PBMCs	blood	Schweiz
2056	na	0	0	Male	32	0	X							9796	Equus caballus	Domestic Horse	European Warmblood Horse	PBMCs	blood	Schweiz
2063	na	0	0	Male	24	1	X							9796	Equus caballus	Domestic Horse	European Warmblood Horse	PBMCs	blood	Frankreich
2072	na	0	0	Female	18	1	X							9796	Equus caballus	Domestic Horse	European Warmblood Horse	PBMCs	blood	Niederlande
2076	na	0	0	Male	21	1	X							9796	Equus caballus	Domestic Horse	European Warmblood Horse	PBMCs	blood	Deutschland
2077	Un_78	0	0	Male	17	1	X		X	X	X	X	X	9796	Equus caballus	Domestic Horse	European Warmblood Horse	PBMCs	blood	Schweiz	MasterID:2077,RNAseqID:Un_78,RNAseq_sample_accessions:SAMEA2813739,SAMEA2813740,SAMEA2813741,SAMEA2813742,SAMEA2813743,SAMEA2813744,SAMEA2813745
2078	na	0	0	Female	17	1	X							9796	Equus caballus	Domestic Horse	European Warmblood Horse	PBMCs	blood	Frankreich
2105	na	0	0	Female	20	0	X							9796	Equus caballus	Domestic Horse	European Warmblood Horse	PBMCs	blood	Schweiz
2109	na	0	0	Male	16	1	X							9796	Equus caballus	Domestic Horse	European Warmblood Horse	PBMCs	blood	Schweiz
2123	na	0	0	Female	15	1	X							9796	Equus caballus	Domestic Horse	European Warmblood Horse	PBMCs	blood	Schweiz
2125	na	0	0	Male	20	1	X							9796	Equus caballus	Domestic Horse	European Warmblood Horse	PBMCs	blood	Schweiz
2132	na	0	0	Male	21	0	X							9796	Equus caballus	Domestic Horse	European Warmblood Horse	PBMCs	blood	Schweiz
2135	na	0	0	Female	21	1	X							9796	Equus caballus	Domestic Horse	European Warmblood Horse	PBMCs	blood	Frankreich
2139	na	0	0	Male	26	1	X							9796	Equus caballus	Domestic Horse	European Warmblood Horse	PBMCs	blood	Schweiz
2140	na	0	0	Male	20	1	X							9796	Equus caballus	Domestic Horse	European Warmblood Horse	PBMCs	blood	Schweiz
2141	na	0	0	Female	13	1	X							9796	Equus caballus	Domestic Horse	European Warmblood Horse	PBMCs	blood	Schweiz
2143	na	0	0	Female	16	1	X							9796	Equus caballus	Domestic Horse	European Warmblood Horse	PBMCs	blood	Schweiz
2144	na	0	0	Female	22	1	X							9796	Equus caballus	Domestic Horse	European Warmblood Horse	PBMCs	blood	England
2145	na	0	0	Male	19	1	X							9796	Equus caballus	Domestic Horse	European Warmblood Horse	PBMCs	blood	Schweiz
2146	na	0	0	Male	18	1	X							9796	Equus caballus	Domestic Horse	European Warmblood Horse	PBMCs	blood	Frankreich
2147	na	0	0	Male	18	1	X							9796	Equus caballus	Domestic Horse	European Warmblood Horse	PBMCs	blood	Schweiz
2148	na	0	0	Male	21	1	X							9796	Equus caballus	Domestic Horse	European Warmblood Horse	PBMCs	blood	Schweiz
2150	na	0	0	Male	26	1	X							9796	Equus caballus	Domestic Horse	European Warmblood Horse	PBMCs	blood	Frankreich
2152	na	0	0	Female	14	1	X							9796	Equus caballus	Domestic Horse	European Warmblood Horse	PBMCs	blood	Frankreich
2154	Un_14	0	0	Female	12	1	X		X	X	X	X	X	9796	Equus caballus	Domestic Horse	European Warmblood Horse	PBMCs	blood	Schweiz	MasterID:2154,RNAseqID:Un_14,RNAseq_sample_accessions:SAMEA2813372,SAMEA2813373,SAMEA2813374,SAMEA2813375,SAMEA2813376,SAMEA2813377,SAMEA2813378
2155	na	0	0	Male	24	0	X							9796	Equus caballus	Domestic Horse	European Warmblood Horse	PBMCs	blood	Schweiz
2157	na	0	0	Female	24	1	X							9796	Equus caballus	Domestic Horse	European Warmblood Horse	PBMCs	blood	Schweiz
2163	na	0	0	Female	21	1	X							9796	Equus caballus	Domestic Horse	European Warmblood Horse	PBMCs	blood	Schweiz
2168	Un_15	0	0	Male	21	1	X		X	X	X	X	X	9796	Equus caballus	Domestic Horse	European Warmblood Horse	PBMCs	blood	Schweiz	MasterID:2168,RNAseqID:Un_15,RNAseq_sample_accessions:SAMEA2813379,SAMEA2813380,SAMEA2813381,SAMEA2813382,SAMEA2813383,SAMEA2813384,SAMEA2813385
2169	Un_16	0	0	Female	21	0	X		X		X	X	X	9796	Equus caballus	Domestic Horse	European Warmblood Horse	PBMCs	blood	Deutschland	MasterID:2169,RNAseqID:Un_16,RNAseq_sample_accessions:SAMEA2813386,SAMEA2813387,SAMEA2813388,SAMEA2813389,SAMEA2813390
2170	na	0	0	Female	20	0	X							9796	Equus caballus	Domestic Horse	European Warmblood Horse	PBMCs	blood	Schweiz
2181	na	0	0	Male	19	1	X							9796	Equus caballus	Domestic Horse	European Warmblood Horse	PBMCs	blood	Schweiz
2183	na	0	0	Male	12	1	X							9796	Equus caballus	Domestic Horse	European Warmblood Horse	PBMCs	blood	Deutschland
2186	na	0	0	Female	18	0	X							9796	Equus caballus	Domestic Horse	European Warmblood Horse	PBMCs	blood	Schweiz
2188	na	0	0	Male	18	1	X							9796	Equus caballus	Domestic Horse	European Warmblood Horse	PBMCs	blood	Deutschland
2206	Un_59	0	0	Female	20	1	X		X	X	X	X	X	9796	Equus caballus	Domestic Horse	European Warmblood Horse	PBMCs	blood	Schweiz	MasterID:2206,RNAseqID:Un_59,RNAseq_sample_accessions:SAMEA2813635,SAMEA2813636,SAMEA2813637,SAMEA2813638,SAMEA2813639,SAMEA2813640,SAMEA2813641
2240	na	0	0	Male	19	0	X							9796	Equus caballus	Domestic Horse	European Warmblood Horse	PBMCs	blood	Schweiz
2317	na	0	0	Male	25	1	X							9796	Equus caballus	Domestic Horse	European Warmblood Horse	PBMCs	blood	Schweiz
2375	Un_35	0	0	Female	20	1	X		X	X	X	X	X	9796	Equus caballus	Domestic Horse	European Warmblood Horse	PBMCs	blood	Österreich	MasterID:2375,RNAseqID:Un_35,RNAseq_sample_accessions:SAMEA2813478,SAMEA2813479,SAMEA2813480,SAMEA2813481,SAMEA2813482,SAMEA2813483,SAMEA2813484
2385	na	0	0	Female	31	0	X							9796	Equus caballus	Domestic Horse	European Warmblood Horse	PBMCs	blood	Schweiz
2389	na	0	0	Male	18	0	X							9796	Equus caballus	Domestic Horse	European Warmblood Horse	PBMCs	blood	Schweiz
2394	Un_70	0	0	Male	16	1	X		X	X	X	X	X	9796	Equus caballus	Domestic Horse	European Warmblood Horse	PBMCs	blood	Schweiz	MasterID:2394,RNAseqID:Un_70,RNAseq_sample_accessions:SAMEA2813703,SAMEA2813704,SAMEA2813705,SAMEA2813706,SAMEA2813707,SAMEA2813708,SAMEA2813709
2395	na	0	0	Female	17	1	X							9796	Equus caballus	Domestic Horse	European Warmblood Horse	PBMCs	blood	Schweiz
2410	Un_7	0	0	Female	18	0	X		X	X	X	X	X	9796	Equus caballus	Domestic Horse	European Warmblood Horse	PBMCs	blood	Schweiz	MasterID:2410,RNAseqID:Un_7,RNAseq_sample_accessions:SAMEA2813753,SAMEA2813754,SAMEA2813755,SAMEA2813756,SAMEA2813757,SAMEA2813758,SAMEA2813759
2412	na	0	0	Female	27	1	X							9796	Equus caballus	Domestic Horse	European Warmblood Horse	PBMCs	blood	Frankreich
2430	na	0	0	Male	17	0	X							9796	Equus caballus	Domestic Horse	European Warmblood Horse	PBMCs	blood	Frankreich
2439	na	0	0	Female	18	1	X							9796	Equus caballus	Domestic Horse	European Warmblood Horse	PBMCs	blood	Deutschland
2473	na	0	0	Male	27	1	X							9796	Equus caballus	Domestic Horse	European Warmblood Horse	PBMCs	blood	Frankreich
2508	na	0	0	Female	25	0	X							9796	Equus caballus	Domestic Horse	European Warmblood Horse	PBMCs	blood	Schweiz
2509	na	0	0	Male	21	1	X							9796	Equus caballus	Domestic Horse	European Warmblood Horse	PBMCs	blood	Schweiz
2521	na	0	0	Male	26	0	X							9796	Equus caballus	Domestic Horse	European Warmblood Horse	PBMCs	blood	Schweiz
2527	Un_85	0	0	Male	20	0	X		X	X	X	X	X	9796	Equus caballus	Domestic Horse	European Warmblood Horse	PBMCs	blood	Irland	MasterID:2527,RNAseqID:Un_85,RNAseq_sample_accessions:SAMEA2813781,SAMEA2813782,SAMEA2813783,SAMEA2813784,SAMEA2813785,SAMEA2813786,SAMEA2813787
2528	na	0	0	Male	24	0	X							9796	Equus caballus	Domestic Horse	European Warmblood Horse	PBMCs	blood	Frankreich
2533	na	0	0	Male	14	0	X							9796	Equus caballus	Domestic Horse	European Warmblood Horse	PBMCs	blood	Deutschland
2541	na	0	0	Female	19	0	X							9796	Equus caballus	Domestic Horse	European Warmblood Horse	PBMCs	blood	Deutschland
2542	na	0	0	Male	23	0	X							9796	Equus caballus	Domestic Horse	European Warmblood Horse	PBMCs	blood	Frankreich
2555	na	0	0	Female	20	0	X							9796	Equus caballus	Domestic Horse	European Warmblood Horse	PBMCs	blood	Schweiz
2570	na	0	0	Male	8	1	X							9796	Equus caballus	Domestic Horse	European Warmblood Horse	PBMCs	blood	Schweiz
2595	na	0	0	Female	18	0	X							9796	Equus caballus	Domestic Horse	European Warmblood Horse	PBMCs	blood	Schweiz
2596	na	0	0	Female	18	0	X							9796	Equus caballus	Domestic Horse	European Warmblood Horse	PBMCs	blood	Schweiz
2597	na	0	0	Male	12	1	X							9796	Equus caballus	Domestic Horse	European Warmblood Horse	PBMCs	blood	Deutschland
2600	na	0	0	Male	19	1	X							9796	Equus caballus	Domestic Horse	European Warmblood Horse	PBMCs	blood	Deutschland
2605	na	0	0	Male	15	1	X							9796	Equus caballus	Domestic Horse	European Warmblood Horse	PBMCs	blood	Deutschland
2606	na	0	0	Male	19	1	X							9796	Equus caballus	Domestic Horse	European Warmblood Horse	PBMCs	blood	Deutschland
2616	na	0	0	Female	14	1	X							9796	Equus caballus	Domestic Horse	European Warmblood Horse	PBMCs	blood	Deutschland
2617	na	0	0	Male	13	1	X							9796	Equus caballus	Domestic Horse	European Warmblood Horse	PBMCs	blood	Deutschland
2620	na	0	0	Male	19	1	X							9796	Equus caballus	Domestic Horse	European Warmblood Horse	PBMCs	blood	Deutschland
2621	na	0	0	Female	15	1	X							9796	Equus caballus	Domestic Horse	European Warmblood Horse	PBMCs	blood	Deutschland
2625	na	0	0	Male	13	1	X							9796	Equus caballus	Domestic Horse	European Warmblood Horse	PBMCs	blood	Deutschland
2627	na	0	0	Male	17	1	X							9796	Equus caballus	Domestic Horse	European Warmblood Horse	PBMCs	blood	Deutschland
2628	na	0	0	Male	14	1	X							9796	Equus caballus	Domestic Horse	European Warmblood Horse	PBMCs	blood	Deutschland
2630	na	0	0	Female	16	1	X							9796	Equus caballus	Domestic Horse	European Warmblood Horse	PBMCs	blood	Deutschland
2632	na	0	0	Male	16	1	X							9796	Equus caballus	Domestic Horse	European Warmblood Horse	PBMCs	blood	Deutschland
2635	na	0	0	Male	18	1	X							9796	Equus caballus	Domestic Horse	European Warmblood Horse	PBMCs	blood	Deutschland
2638	na	0	0	Female	17	1	X							9796	Equus caballus	Domestic Horse	European Warmblood Horse	PBMCs	blood	Deutschland
2639	na	0	0	Male	18	1	X							9796	Equus caballus	Domestic Horse	European Warmblood Horse	PBMCs	blood	Deutschland
2640	na	0	0	Male	19	1	X							9796	Equus caballus	Domestic Horse	European Warmblood Horse	PBMCs	blood	Deutschland
2644	na	0	0	Female	11	1	X							9796	Equus caballus	Domestic Horse	European Warmblood Horse	PBMCs	blood	Deutschland
2645	na	0	0	Male	10	1	X							9796	Equus caballus	Domestic Horse	European Warmblood Horse	PBMCs	blood	Deutschland
2646	na	0	0	Male	13	1	X							9796	Equus caballus	Domestic Horse	European Warmblood Horse	PBMCs	blood	Deutschland
2647	na	0	0	Male	15	1	X							9796	Equus caballus	Domestic Horse	European Warmblood Horse	PBMCs	blood	Deutschland
2649	na	0	0	Female	26	1	X							9796	Equus caballus	Domestic Horse	European Warmblood Horse	PBMCs	blood	Deutschland
2650	na	0	0	Female	28	1	X							9796	Equus caballus	Domestic Horse	European Warmblood Horse	PBMCs	blood	Deutschland
2653	na	0	0	Female	27	0	X							9796	Equus caballus	Domestic Horse	European Warmblood Horse	PBMCs	blood	Deutschland
2655	na	0	0	Female	19	0	X							9796	Equus caballus	Domestic Horse	European Warmblood Horse	PBMCs	blood	Deutschland
2656	na	0	0	Female	18	0	X							9796	Equus caballus	Domestic Horse	European Warmblood Horse	PBMCs	blood	Deutschland
2664	na	0	0	Female	22	0	X							9796	Equus caballus	Domestic Horse	European Warmblood Horse	PBMCs	blood	Deutschland
2667	na	0	0	Female	19	0	X							9796	Equus caballus	Domestic Horse	European Warmblood Horse	PBMCs	blood	Deutschland
2668	na	0	0	Male	26	0	X							9796	Equus caballus	Domestic Horse	European Warmblood Horse	PBMCs	blood	Deutschland
2669	na	0	0	Male	20	0	X							9796	Equus caballus	Domestic Horse	European Warmblood Horse	PBMCs	blood	Deutschland
2672	na	0	0	Male	19	0	X							9796	Equus caballus	Domestic Horse	European Warmblood Horse	PBMCs	blood	Deutschland
2674	na	0	0	Female	19	0	X							9796	Equus caballus	Domestic Horse	European Warmblood Horse	PBMCs	blood	Deutschland
2675	na	0	0	Female	20	0	X							9796	Equus caballus	Domestic Horse	European Warmblood Horse	PBMCs	blood	Deutschland
2677	na	0	0	Female	18	0	X							9796	Equus caballus	Domestic Horse	European Warmblood Horse	PBMCs	blood	Deutschland
2680	na	0	0	Male	23	0	X							9796	Equus caballus	Domestic Horse	European Warmblood Horse	PBMCs	blood	Deutschland
2695	na	0	0	Female	19	0	X							9796	Equus caballus	Domestic Horse	European Warmblood Horse	PBMCs	blood	Deutschland
2698	na	0	0	Female	18	0	X							9796	Equus caballus	Domestic Horse	European Warmblood Horse	PBMCs	blood	Deutschland
2700	na	0	0	Male	31	1	X							9796	Equus caballus	Domestic Horse	European Warmblood Horse	PBMCs	blood	Deutschland
2703	na	0	0	Female	18	0	X							9796	Equus caballus	Domestic Horse	European Warmblood Horse	PBMCs	blood	Schweiz
2725	na	0	0	Male	21	0	X							9796	Equus caballus	Domestic Horse	European Warmblood Horse	PBMCs	blood	Schweiz
2752	na	0	0	Male	24	0	X							9796	Equus caballus	Domestic Horse	European Warmblood Horse	PBMCs	blood	Deutschland
2757	na	0	0	Female	21	0	X							9796	Equus caballus	Domestic Horse	European Warmblood Horse	PBMCs	blood	Russland	MasterID:2757,RNAseqID:Un_104,RNAseq_sample_accessions:SAMEA2813323,SAMEA2813324,SAMEA2813325,SAMEA2813326,SAMEA2813327,SAMEA2813328,SAMEA2813329
2776	na	0	0	Female	19	0	X							9796	Equus caballus	Domestic Horse	European Warmblood Horse	PBMCs	blood	Frankreich
2778	na	0	0	Male	20	0	X							9796	Equus caballus	Domestic Horse	European Warmblood Horse	PBMCs	blood	Frankreich
2783	na	0	0	Male	18	0	X							9796	Equus caballus	Domestic Horse	European Warmblood Horse	PBMCs	blood	Deutschland
2790	na	0	0	Female	22	0	X							9796	Equus caballus	Domestic Horse	European Warmblood Horse	PBMCs	blood	Schweiz
2791	na	0	0	Male	21	1	X							9796	Equus caballus	Domestic Horse	European Warmblood Horse	PBMCs	blood	Schweiz
2792	na	0	0	Male	26	0	X							9796	Equus caballus	Domestic Horse	European Warmblood Horse	PBMCs	blood	Schweiz
2797	na	0	0	Female	25	0	X							9796	Equus caballus	Domestic Horse	European Warmblood Horse	PBMCs	blood	Schweiz
2802	na	0	0	Male	23	1	X							9796	Equus caballus	Domestic Horse	European Warmblood Horse	PBMCs	blood	Deutschland
2803	na	0	0	Male	15	1	X							9796	Equus caballus	Domestic Horse	European Warmblood Horse	PBMCs	blood	Deutschland
2805	na	0	0	Male	26	1	X							9796	Equus caballus	Domestic Horse	European Warmblood Horse	PBMCs	blood	Deutschland
2806	na	0	0	Male	21	1	X							9796	Equus caballus	Domestic Horse	European Warmblood Horse	PBMCs	blood	Deutschland
2807	na	0	0	Male	22	1	X							9796	Equus caballus	Domestic Horse	European Warmblood Horse	PBMCs	blood	Deutschland
2810	na	0	0	Female	14	1	X							9796	Equus caballus	Domestic Horse	European Warmblood Horse	PBMCs	blood	Deutschland
2811	na	0	0	Male	23	1	X							9796	Equus caballus	Domestic Horse	European Warmblood Horse	PBMCs	blood	Deutschland
2812	na	0	0	Male	22	1	X							9796	Equus caballus	Domestic Horse	European Warmblood Horse	PBMCs	blood	Deutschland
2815	na	0	0	Male	27	1	X							9796	Equus caballus	Domestic Horse	European Warmblood Horse	PBMCs	blood	Deutschland
2817	na	0	0	Female	23	1	X							9796	Equus caballus	Domestic Horse	European Warmblood Horse	PBMCs	blood	Deutschland
2825	na	0	0	Male	11	1	X							9796	Equus caballus	Domestic Horse	European Warmblood Horse	PBMCs	blood	Deutschland
2826	na	0	0	Male	21	1	X							9796	Equus caballus	Domestic Horse	European Warmblood Horse	PBMCs	blood	Deutschland
2830	na	0	0	Female	18	1	X							9796	Equus caballus	Domestic Horse	European Warmblood Horse	PBMCs	blood	Deutschland
2831	na	0	0	Female	15	1	X							9796	Equus caballus	Domestic Horse	European Warmblood Horse	PBMCs	blood	Deutschland
2832	na	0	0	Female	18	1	X							9796	Equus caballus	Domestic Horse	European Warmblood Horse	PBMCs	blood	Deutschland
2834	na	0	0	Female	26	1	X							9796	Equus caballus	Domestic Horse	European Warmblood Horse	PBMCs	blood	Deutschland
2836	na	0	0	Male	21	1	X							9796	Equus caballus	Domestic Horse	European Warmblood Horse	PBMCs	blood	Deutschland
2837	na	0	0	Female	16	1	X							9796	Equus caballus	Domestic Horse	European Warmblood Horse	PBMCs	blood	Deutschland
2840	na	0	0	Male	21	1	X							9796	Equus caballus	Domestic Horse	European Warmblood Horse	PBMCs	blood	Deutschland
2850	na	0	0	Female	19	0	X							9796	Equus caballus	Domestic Horse	European Warmblood Horse	PBMCs	blood	Deutschland
2851	na	0	0	Male	23	0	X							9796	Equus caballus	Domestic Horse	European Warmblood Horse	PBMCs	blood	Deutschland
2852	na	0	0	Male	27	0	X							9796	Equus caballus	Domestic Horse	European Warmblood Horse	PBMCs	blood	Deutschland
2853	na	0	0	Male	18	0	X							9796	Equus caballus	Domestic Horse	European Warmblood Horse	PBMCs	blood	Deutschland
2855	na	0	0	Female	18	0	X							9796	Equus caballus	Domestic Horse	European Warmblood Horse	PBMCs	blood	Deutschland
2856	na	0	0	Female	22	0	X							9796	Equus caballus	Domestic Horse	European Warmblood Horse	PBMCs	blood	Deutschland
2857	na	0	0	Male	22	0	X							9796	Equus caballus	Domestic Horse	European Warmblood Horse	PBMCs	blood	Deutschland
2858	na	0	0	Male	19	0	X							9796	Equus caballus	Domestic Horse	European Warmblood Horse	PBMCs	blood	Deutschland
2861	na	0	0	Female	18	0	X							9796	Equus caballus	Domestic Horse	European Warmblood Horse	PBMCs	blood	Deutschland
2865	na	0	0	Male	20	0	X							9796	Equus caballus	Domestic Horse	European Warmblood Horse	PBMCs	blood	Deutschland
2868	na	0	0	Male	19	0	X							9796	Equus caballus	Domestic Horse	European Warmblood Horse	PBMCs	blood	Deutschland
2871	na	0	0	Female	18	1	X							9796	Equus caballus	Domestic Horse	European Warmblood Horse	PBMCs	blood	Deutschland
2872	na	0	0	Male	22	0	X							9796	Equus caballus	Domestic Horse	European Warmblood Horse	PBMCs	blood	Deutschland
2874	na	0	0	Male	19	0	X							9796	Equus caballus	Domestic Horse	European Warmblood Horse	PBMCs	blood	Deutschland
2876	na	0	0	Female	18	0	X							9796	Equus caballus	Domestic Horse	European Warmblood Horse	PBMCs	blood	Deutschland
2877	na	0	0	Female	23	0	X							9796	Equus caballus	Domestic Horse	European Warmblood Horse	PBMCs	blood	Deutschland
2878	na	0	0	Male	19	0	X							9796	Equus caballus	Domestic Horse	European Warmblood Horse	PBMCs	blood	Deutschland
2942	Un_95	0	0	Male	16	1	X		X	X	X	X	X	9796	Equus caballus	Domestic Horse	European Warmblood Horse	PBMCs	blood	Deutschland	MasterID:2942,RNAseqID:Un_95,RNAseq_sample_accessions:SAMEA2813823,SAMEA2813824,SAMEA2813825,SAMEA2813826,SAMEA2813827,SAMEA2813828,SAMEA2813829
2947	na	0	0	Female	17	1	X							9796	Equus caballus	Domestic Horse	European Warmblood Horse	PBMCs	blood	Schweiz
2948	na	0	0	Female	20	1	X							9796	Equus caballus	Domestic Horse	European Warmblood Horse	PBMCs	blood	Schweiz
2950	na	0	0	Female	17	1	X							9796	Equus caballus	Domestic Horse	European Warmblood Horse	PBMCs	blood	Frankreich
2986	na	0	0	Female	9	1	X							9796	Equus caballus	Domestic Horse	European Warmblood Horse	PBMCs	blood	Schweiz
2988	na	0	0	Male	27	1	X							9796	Equus caballus	Domestic Horse	European Warmblood Horse	PBMCs	blood	Frankreich
3079	na	0	0	Female	11	1	X							9796	Equus caballus	Domestic Horse	European Warmblood Horse	PBMCs	blood	Schweiz
3087	na	0	0	Male	17	0	X							9796	Equus caballus	Domestic Horse	European Warmblood Horse	PBMCs	blood	Schweiz
3089	Un_23	0	0	Female	19	0	X		X	X	X	X	X	9796	Equus caballus	Domestic Horse	European Warmblood Horse	PBMCs	blood	Schweiz	MasterID:3089,RNAseqID:Un_23,RNAseq_sample_accessions:SAMEA2813412,SAMEA2813413,SAMEA2813414,SAMEA2813415,SAMEA2813416,SAMEA2813417
3090	Un_24	0	0	Female	32	0	X		X	X	X	X	X	9796	Equus caballus	Domestic Horse	European Warmblood Horse	PBMCs	blood	Schweiz	MasterID:3090,RNAseqID:Un_24,RNAseq_sample_accessions:SAMEA2813418,SAMEA2813419,SAMEA2813420,SAMEA2813421,SAMEA2813422,SAMEA2813423
3093	na	0	0	Male	21	0	X							9796	Equus caballus	Domestic Horse	European Warmblood Horse	PBMCs	blood	Schweiz
3094	Un_101	0	0	Female	14	1	X		X	X	X	X	X	9796	Equus caballus	Domestic Horse	European Warmblood Horse	PBMCs	blood	Schweiz	MasterID:3094,RNAseqID:Un_101,RNAseq_sample_accessions:SAMEA2813309,SAMEA2813310,SAMEA2813311,SAMEA2813312,SAMEA2813313,SAMEA2813314,SAMEA2813315
3095	Un_32	0	0	Female	13	1	X		X	X	X	X	X	9796	Equus caballus	Domestic Horse	European Warmblood Horse	PBMCs	blood	Schweiz	MasterID:3095,RNAseqID:Un_32,RNAseq_sample_accessions:SAMEA2813465,SAMEA2813466,SAMEA2813467,SAMEA2813468,SAMEA2813469,SAMEA2813470
3096	na	0	0	Female	24	0	X							9796	Equus caballus	Domestic Horse	European Warmblood Horse	PBMCs	blood	Schweiz
3097	na	0	0	Female	20	1	X							9796	Equus caballus	Domestic Horse	European Warmblood Horse	PBMCs	blood	Schweiz
3098	Un_9	0	0	Male	17	1	X		X	X	X	X	X	9796	Equus caballus	Domestic Horse	European Warmblood Horse	PBMCs	blood	Schweiz	MasterID:3098,RNAseqID:Un_9,RNAseq_sample_accessions:SAMEA2813858,SAMEA2813859,SAMEA2813860,SAMEA2813861,SAMEA2813862,SAMEA2813863
3099	na	0	0	Female	29	0	X							9796	Equus caballus	Domestic Horse	European Warmblood Horse	PBMCs	blood	Schweiz
3104	na	0	0	Female	19	1	X							9796	Equus caballus	Domestic Horse	European Warmblood Horse	PBMCs	blood	Schweiz
3105	na	0	0	Female	23	1	X							9796	Equus caballus	Domestic Horse	European Warmblood Horse	PBMCs	blood	Schweiz
3107	Un_43	0	0	Female	9	1	X		X					9796	Equus caballus	Domestic Horse	European Warmblood Horse	PBMCs	blood	Schweiz	MasterID:3107,RNAseqID:Un_43,RNAseq_sample_accessions:SAMEA2813536,SAMEA2813537,SAMEA2813538,SAMEA2813539,SAMEA2813540,SAMEA2813541,SAMEA2813542
3110	Un_41	0	0	Male	12	1	X		X	X	X	X	X	9796	Equus caballus	Domestic Horse	European Warmblood Horse	PBMCs	blood	Frankreich	MasterID:3110,RNAseqID:Un_41,RNAseq_sample_accessions:SAMEA2813522,SAMEA2813523,SAMEA2813524,SAMEA2813525,SAMEA2813526,SAMEA2813527,SAMEA2813528
3111	na	1	0	Female	17	1	X							9796	Equus caballus	Domestic Horse	European Warmblood Horse	PBMCs	blood	Schweiz
3113	na	0	0	Male	23	1	X							9796	Equus caballus	Domestic Horse	European Warmblood Horse	PBMCs	blood	Frankreich
3115	na	0	0	Female	30	0	X							9796	Equus caballus	Domestic Horse	European Warmblood Horse	PBMCs	blood	Schweiz
3116	na	0	0	Female	16	1	X							9796	Equus caballus	Domestic Horse	European Warmblood Horse	PBMCs	blood	Schweiz
3119	na	0	1	Female	17	0	X							9796	Equus caballus	Domestic Horse	European Warmblood Horse	PBMCs	blood	Schweiz
3121	na	0	0	Male	11	1	X							9796	Equus caballus	Domestic Horse	European Warmblood Horse	PBMCs	blood	Schweiz
3122	Un_48	0	0	Male	10	1	X		X	X	X	X	X	9796	Equus caballus	Domestic Horse	European Warmblood Horse	PBMCs	blood	Frankreich	MasterID:3122,RNAseqID:Un_48,RNAseq_sample_accessions:SAMEA2813568,SAMEA2813569,SAMEA2813570,SAMEA2813571,SAMEA2813572,SAMEA2813573
3123	na	0	0	Female	17	0	X							9796	Equus caballus	Domestic Horse	European Warmblood Horse	PBMCs	blood	Schweiz
3124	na	1	0	Male	18	0	X							9796	Equus caballus	Domestic Horse	European Warmblood Horse	PBMCs	blood	Schweiz
3125	na	0	0	Male	14	1	X							9796	Equus caballus	Domestic Horse	European Warmblood Horse	PBMCs	blood	Schweiz
3127	na	0	0	Male	7	1	X							9796	Equus caballus	Domestic Horse	European Warmblood Horse	PBMCs	blood	Schweiz
3128	na	0	0	Male	21	0	X							9796	Equus caballus	Domestic Horse	European Warmblood Horse	PBMCs	blood	Schweiz
3129	na	0	0	Female	17	0	X							9796	Equus caballus	Domestic Horse	European Warmblood Horse	PBMCs	blood	Frankreich
3130	na	0	0	Male	24	0	X							9796	Equus caballus	Domestic Horse	European Warmblood Horse	PBMCs	blood	Schweiz
3133	na	0	0	Female	14	1	X							9796	Equus caballus	Domestic Horse	European Warmblood Horse	PBMCs	blood	Schweiz
3135	na	0	0	Male	16	1	X							9796	Equus caballus	Domestic Horse	European Warmblood Horse	PBMCs	blood	Frankreich
3137	na	0	0	Female	15	1	X							9796	Equus caballus	Domestic Horse	European Warmblood Horse	PBMCs	blood	Schweiz
3138	na	0	0	Male	25	1	X							9796	Equus caballus	Domestic Horse	European Warmblood Horse	PBMCs	blood	Deutschland
3142	na	0	0	Female	17	0	X							9796	Equus caballus	Domestic Horse	European Warmblood Horse	PBMCs	blood	Schweiz
3146	Un_11	0	0	Male	21	1	X		X	X	X	X	X	9796	Equus caballus	Domestic Horse	European Warmblood Horse	PBMCs	blood	Schweiz	MasterID:3146,RNAseqID:Un_11,RNAseq_sample_accessions:SAMEA2813351,SAMEA2813352,SAMEA2813353,SAMEA2813354,SAMEA2813355,SAMEA2813356,SAMEA2813357
3147	Un_12	0	0	Male	15	1	X		X	X	X	X	X	9796	Equus caballus	Domestic Horse	European Warmblood Horse	PBMCs	blood	Schweiz	MasterID:3147,RNAseqID:Un_12,RNAseq_sample_accessions:SAMEA2813358,SAMEA2813359,SAMEA2813360,SAMEA2813361,SAMEA2813362,SAMEA2813363,SAMEA2813364
3148	Un_10	0	0	Male	16	0	X		X	X	X	X	X	9796	Equus caballus	Domestic Horse	European Warmblood Horse	PBMCs	blood	Schweiz	MasterID:3148,RNAseqID:Un_10,RNAseq_sample_accessions:SAMEA2813330,SAMEA2813331,SAMEA2813332,SAMEA2813333,SAMEA2813334,SAMEA2813335,SAMEA2813336
3149	na	0	0	Male	14	1	X							9796	Equus caballus	Domestic Horse	European Warmblood Horse	PBMCs	blood	Schweiz
3150	Un_46	0	0	Male	17	0	X		X	X	X	X	X	9796	Equus caballus	Domestic Horse	European Warmblood Horse	PBMCs	blood	Schweiz	MasterID:3150,RNAseqID:Un_46,RNAseq_sample_accessions:SAMEA2813557,SAMEA2813558,SAMEA2813559,SAMEA2813560,SAMEA2813561
3152	na	0	0	Female	12	1	X							9796	Equus caballus	Domestic Horse	European Warmblood Horse	PBMCs	blood	Schweiz
3153	na	0	0	Female	12	1	X							9796	Equus caballus	Domestic Horse	European Warmblood Horse	PBMCs	blood	Schweiz
3154	Un_2	0	0	Female	17	0	X		X	X	X	X	X	9796	Equus caballus	Domestic Horse	European Warmblood Horse	PBMCs	blood	Dänemark	MasterID:3154,RNAseqID:Un_2,RNAseq_sample_accessions:SAMEA2813444,SAMEA2813445,SAMEA2813446,SAMEA2813447,SAMEA2813448,SAMEA2813449,SAMEA2813450
3155	Un_1	0	0	Male	21	0	X		X		X	X	X	9796	Equus caballus	Domestic Horse	European Warmblood Horse	PBMCs	blood	Holland	MasterID:3155,RNAseqID:Un_1,RNAseq_sample_accessions:SAMEA2813397,SAMEA2813398,SAMEA2813399,SAMEA2813400
3156	na	0	0	Male	13	1	X							9796	Equus caballus	Domestic Horse	European Warmblood Horse	PBMCs	blood	Schweiz
3158	Un_3	0	0	Male	16	0	X		X	X	X	X	X	9796	Equus caballus	Domestic Horse	European Warmblood Horse	PBMCs	blood	Schweiz	MasterID:3158,RNAseqID:Un_3,RNAseq_sample_accessions:SAMEA2813508,SAMEA2813509,SAMEA2813510,SAMEA2813511,SAMEA2813512,SAMEA2813513,SAMEA2813514
3165	na	0	0	Male	15	0	X							9796	Equus caballus	Domestic Horse	European Warmblood Horse	PBMCs	blood	Schweiz
3167	Un_79	0	0	Female	18	0	X		X	X	X	X	X	9796	Equus caballus	Domestic Horse	European Warmblood Horse	PBMCs	blood	Schweiz	MasterID:3167,RNAseqID:Un_79,RNAseq_sample_accessions:SAMEA2813746,SAMEA2813747,SAMEA2813748,SAMEA2813749,SAMEA2813750,SAMEA2813751,SAMEA2813752
3169	Un_81	0	0	Female	21	0	X		X	X	X	X	X	9796	Equus caballus	Domestic Horse	European Warmblood Horse	PBMCs	blood	Schweiz	MasterID:3169,RNAseqID:Un_81,RNAseq_sample_accessions:SAMEA2813760,SAMEA2813761,SAMEA2813762,SAMEA2813763,SAMEA2813764,SAMEA2813765,SAMEA2813766
3170	na	0	0	Female	15	0	X							9796	Equus caballus	Domestic Horse	European Warmblood Horse	PBMCs	blood	Schweiz
3174	na	0	0	Male	17	0	X							9796	Equus caballus	Domestic Horse	European Warmblood Horse	PBMCs	blood	Frankreich
3176	na	0	0	Female	19	0	X							9796	Equus caballus	Domestic Horse	European Warmblood Horse	PBMCs	blood	Schweiz
3181	na	0	0	Female	12	1	X							9796	Equus caballus	Domestic Horse	European Warmblood Horse	PBMCs	blood	Frankreich
3182	na	0	0	Male	19	0	X							9796	Equus caballus	Domestic Horse	European Warmblood Horse	PBMCs	blood	Schweiz
3183	Un_92	0	0	Female	24	1	X		X	X	X	X	X	9796	Equus caballus	Domestic Horse	European Warmblood Horse	PBMCs	blood	Schweiz	MasterID:3183,RNAseqID:Un_92,RNAseq_sample_accessions:SAMEA2813809,SAMEA2813810,SAMEA2813811,SAMEA2813812,SAMEA2813813,SAMEA2813814,SAMEA2813815
3185	na	0	0	Male	9	1	X							9796	Equus caballus	Domestic Horse	European Warmblood Horse	PBMCs	blood	Schweiz
3186	na	0	0	Male	16	0	X							9796	Equus caballus	Domestic Horse	European Warmblood Horse	PBMCs	blood	Schweiz
3187	na	0	0	Male	18	1	X							9796	Equus caballus	Domestic Horse	European Warmblood Horse	PBMCs	blood	Schweiz
3188	Un_67	0	0	Male	20	0	X		X	X	X	X	X	9796	Equus caballus	Domestic Horse	European Warmblood Horse	PBMCs	blood	Schweiz	MasterID:3188,RNAseqID:Un_67,RNAseq_sample_accessions:SAMEA2813676,SAMEA2813677,SAMEA2813678,SAMEA2813679,SAMEA2813680,SAMEA2813681,SAMEA2813682
3189	Un_68	0	0	Female	16	0	X		X	X	X	X	X	9796	Equus caballus	Domestic Horse	European Warmblood Horse	PBMCs	blood	Schweiz	MasterID:3189,RNAseqID:Un_68,RNAseq_sample_accessions:SAMEA2813683,SAMEA2813684,SAMEA2813685,SAMEA2813686,SAMEA2813687,SAMEA2813688,SAMEA2813689
3190	Un_66	0	0	Female	15	0	X		X	X	X	X	X	9796	Equus caballus	Domestic Horse	European Warmblood Horse	PBMCs	blood	Schweiz	MasterID:3190,RNAseqID:Un_66,RNAseq_sample_accessions:SAMEA2813669,SAMEA2813670,SAMEA2813671,SAMEA2813672,SAMEA2813673,SAMEA2813674,SAMEA2813675
3191	na	0	0	Female	17	1	X							9796	Equus caballus	Domestic Horse	European Warmblood Horse	PBMCs	blood	Schweiz
3193	na	0	0	Female	12	1	X							9796	Equus caballus	Domestic Horse	European Warmblood Horse	PBMCs	blood	Schweiz
3194	na	0	0	Male	16	0	X							9796	Equus caballus	Domestic Horse	European Warmblood Horse	PBMCs	blood	Frankreich
3214	na	0	0	Male	25	0	X							9796	Equus caballus	Domestic Horse	European Warmblood Horse	PBMCs	blood	Germany
3216	na	0	0	Male	15	0	X							9796	Equus caballus	Domestic Horse	European Warmblood Horse	PBMCs	blood	Germany
3217	na	0	0	Male	16	0	X							9796	Equus caballus	Domestic Horse	European Warmblood Horse	PBMCs	blood	Germany
3218	na	0	0	Male	16	0	X							9796	Equus caballus	Domestic Horse	European Warmblood Horse	PBMCs	blood	Germany
3219	na	0	0	Male	27	0	X							9796	Equus caballus	Domestic Horse	European Warmblood Horse	PBMCs	blood	Germany
3225	na	0	0	Male	12	1	X							9796	Equus caballus	Domestic Horse	European Warmblood Horse	PBMCs	blood	Polen
3228	na	0	0	Male	21	1	X							9796	Equus caballus	Domestic Horse	European Warmblood Horse	PBMCs	blood	Germany
3234	na	0	0	Female	16	0	X							9796	Equus caballus	Domestic Horse	European Warmblood Horse	PBMCs	blood	Germany
3235	na	0	0	Male	24	1	X							9796	Equus caballus	Domestic Horse	European Warmblood Horse	PBMCs	blood	Germany
3237	na	0	0	Male	20	0	X							9796	Equus caballus	Domestic Horse	European Warmblood Horse	PBMCs	blood	Frankreich
3241	na	0	0	Male	20	0	X							9796	Equus caballus	Domestic Horse	European Warmblood Horse	PBMCs	blood	Germany
3246	na	0	0	Female	16	0	X							9796	Equus caballus	Domestic Horse	European Warmblood Horse	PBMCs	blood	Frankreich
3305	Un_8	0	0	Female	17	0	X		X	X	X	X	X	9796	Equus caballus	Domestic Horse	European Warmblood Horse	PBMCs	blood	Frankreich	MasterID:3305,RNAseqID:Un_8,RNAseq_sample_accessions:SAMEA2813795,SAMEA2813796,SAMEA2813797,SAMEA2813798,SAMEA2813799,SAMEA2813800,SAMEA2813801
3306	Un_61	0	0	Male	13	0	X		X	X	X	X	X	9796	Equus caballus	Domestic Horse	European Warmblood Horse	PBMCs	blood	Deutschland	MasterID:3306,RNAseqID:Un_61,RNAseq_sample_accessions:SAMEA2813648,SAMEA2813649,SAMEA2813650,SAMEA2813651,SAMEA2813652,SAMEA2813653,SAMEA2813654
3308	Un_103	0	0	Male	6	0	X		X	X	X	X	X	9796	Equus caballus	Domestic Horse	European Warmblood Horse	PBMCs	blood	Andalusien	MasterID:3308,RNAseqID:Un_103,RNAseq_sample_accessions:SAMEA2813316,SAMEA2813317,SAMEA2813318,SAMEA2813319,SAMEA2813320,SAMEA2813321,SAMEA2813322
124	54	0	1	1	14	0		2	X	X	X	X	X	9796	Equus caballus	Domestic Horse	European Warmblood Horse	PBMCs	blood	Schweiz	MasterID:124,RNAseqID:54,RNAseq_sample_accessions:SAMEA2813608,SAMEA2813609,SAMEA2813610,SAMEA2813611,SAMEA2813612,SAMEA2813613,SAMEA2813614
161	99	0	1	0	16	0		2	X	X	X	X	X	9796	Equus caballus	Domestic Horse	European Warmblood Horse	PBMCs	blood	Schweiz	MasterID:161,RNAseqID:99,RNAseq_sample_accessions:SAMEA2813851,SAMEA2813852,SAMEA2813853,SAMEA2813854,SAMEA2813855,SAMEA2813856,SAMEA2813857
163	na	na	na	Male	na	na		2						9796	Equus caballus	Domestic Horse	European Warmblood Horse	PBMCs	blood	Schweiz
206	56	1	0	0	19	0		2	X	X	X	X	X	9796	Equus caballus	Domestic Horse	European Warmblood Horse	PBMCs	blood	Schweiz	MasterID:206,RNAseqID:56,RNAseq_sample_accessions:SAMEA2813621,SAMEA2813622,SAMEA2813623,SAMEA2813624,SAMEA2813625,SAMEA2813626,SAMEA2813627
310	na	na	na	Male	na	na								9796	Equus caballus	Domestic Horse	European Warmblood Horse	PBMCs	blood	Deutschland
441	na	na	na	Male	na	na								9796	Equus caballus	Domestic Horse	European Warmblood Horse	PBMCs	blood	Belgien
843	31	0	1	0	18	0		2	X	X	X	X	X	9796	Equus caballus	Domestic Horse	European Warmblood Horse	PBMCs	blood	Schweiz	MasterID:843,RNAseqID:31,RNAseq_sample_accessions:SAMEA2813458,SAMEA2813459,SAMEA2813460,SAMEA2813461,SAMEA2813462,SAMEA2813463,SAMEA2813464
870	110	0	1	0	18	0		2	X	X	X	X	X	9796	Equus caballus	Domestic Horse	European Warmblood Horse	PBMCs	blood	Schweiz	MasterID:870,RNAseqID:110,RNAseq_sample_accessions:SAMEA2813337,SAMEA2813338,SAMEA2813339,SAMEA2813340,SAMEA2813341,SAMEA2813342,SAMEA2813343
960	51	0	1	0	15	0		2	X	X	X	X	X	9796	Equus caballus	Domestic Horse	European Warmblood Horse	PBMCs	blood	Schweiz	MasterID:960,RNAseqID:51,RNAseq_sample_accessions:SAMEA2813588,SAMEA2813589,SAMEA2813590,SAMEA2813591,SAMEA2813592,SAMEA2813593
1461	Un_21	0	0	1	19	0			X	X	X		X	9796	Equus caballus	Domestic Horse	European Warmblood Horse	PBMCs	blood	Schweiz	MasterID:1461,RNAseqID:Un_21,RNAseq_sample_accessions:SAMEA2813401,SAMEA2813402,SAMEA2813403,SAMEA2813404,SAMEA2813405
1519	na	na	na	Male	na	na								9796	Equus caballus	Domestic Horse	European Warmblood Horse	PBMCs	blood	Schweiz
1604	Un_34	0	0	0	18	0		2	X	X	X	X	X	9796	Equus caballus	Domestic Horse	European Warmblood Horse	PBMCs	blood	Niederlande	MasterID:1604,RNAseqID:Un_34,RNAseq_sample_accessions:SAMEA2813471,SAMEA2813472,SAMEA2813473,SAMEA2813474,SAMEA2813475,SAMEA2813476,SAMEA2813477
1610	na	na	na	Female	na	na								9796	Equus caballus	Domestic Horse	European Warmblood Horse	PBMCs	blood	Schweiz
1664	na	na	na	Female	na	na		2						9796	Equus caballus	Domestic Horse	European Warmblood Horse	PBMCs	blood	Schweiz
1889	na	na	na	Male	na	na		2						9796	Equus caballus	Domestic Horse	European Warmblood Horse	PBMCs	blood	Schweiz
2615	na	na	na	Male	na	na		2						9796	Equus caballus	Domestic Horse	European Warmblood Horse	PBMCs	blood	Deutschland
3312	26	1	0	Female	18	0			X	X	X	X	X	9796	Equus caballus	Domestic Horse	European Warmblood Horse	PBMCs	blood	na	MasterID:3312,RNAseqID:26,RNAseq_sample_accessions:SAMEA2813430,SAMEA2813431,SAMEA2813432,SAMEA2813433,SAMEA2813434,SAMEA2813435,SAMEA2813436
3314	30	0	1	Female	13	0			X	X	X	X	X	9796	Equus caballus	Domestic Horse	European Warmblood Horse	PBMCs	blood	Schweiz	MasterID:3314,RNAseqID:30,RNAseq_sample_accessions:SAMEA2813451,SAMEA2813452,SAMEA2813453,SAMEA2813454,SAMEA2813455,SAMEA2813456,SAMEA2813457
