# Supplementary material for: eQTL discovery and their association with severe equine asthma in European Warmblood horses
Source: BMC Genomics. 2018 Aug 2;19:581. doi: 10.1186/s12864-018-4938-9 (PMC6090848; doi:10.1186/s12864-018-4938-9)
Supplement: Supplementary file 1 — Figure S1. Minimum D-statistics determine mean read count cutoffs. Figure S2. PCA plots of normalized variance stabilized RNAseq counts after KS test filter. Figure S3. PCA plots of 1,056,195 SNP genotypes and colored by cohort. Figure S4. Matrix eQTL histograms and QQ-plots for all p-values for all cis and trans eQTL analyses using tag SNPs for the MCK1 treatment. Figure S5. Low confidence cis eQTLs. Figure S6. Joint modeling with eQTLBMA with possible overestimation of shared eQTLs across all PBMC treatments. Figure S7. Distance between eSNPs with the lowest FDR values per gene is small. Figure S8.. Enrichment of SNPs in trans regulatory hotspots genome wide. Figure S9. GWAS for RAO. Figure S10. Loss of DEXI gene expression regulation in HDE. Figure S11. Cis trans eQTL plot for all eQTLs for treatment HDE9. Table S1. High confidence additive linear cis eQTLs from the MCK treatment. Table S2. Low confidence additive linear cis eQTLs from the MCK treatment. Table S3. High confidence additive linear trans eQTLs from the MCK treatment. Table S4. Low confidence additive linear trans eQTLs from the MCK treatment. Table S5. High confidence additive linear cis eQTLs from the LPS treatment. Table S6. Low confidence additive linear cis eQTLs from the LPS treatment. Table S7. High confidence additive linear trans eQTLs from the LPS treatment. Table S8. Low confidence additive linear trans eQTLs from the LPS treatment. Table S9. High confidence additive linear cis eQTLs from the RCA treatment. Table S10. Low confidence additive linear cis eQTLs from the RCA treatment. Table S11. High confidence additive linear trans eQTLs from the RCA treatment. The eQTLs reported are limited to one eQTL per gene, representing the eSNP with the lowest FDR value for each gene. Table S12. Low confidence additive linear trans eQTLs from the RCA treatment. Table S13. High confidence additive linear cis eQTLs from the HDE treatment. Table S14. Low confidence additive linear cis eQTLs from the HDE [file 12864_2018_4938_MOESM1_ESM.zip › S3_Table.tsv.csv]

SNP	gene	beta	t-stat	p-value	FDR	Ref	Alt
MNEc.2.13.40300979.PC	GABRA3	-0.992876840626765	-12.3877831640003	2.03739851952872e-19	1.4656602724056e-11	T	C
MNEc.2.30.12462459.PC	LOC100053461	0.409971250636917	12.0921276168432	6.57120283348739e-19	4.51230883839818e-11	C	T
MNEc.2.18.13651102.BIEC2-424368	SYAP1	-0.2503904790845	-10.4381214570265	5.51251385046067e-16	2.40222805001355e-08	G	A
MNEc.2.3.26303293.BIEC2-814438	LDHD	-0.45994384133064	-10.1565269082621	1.7821371915491e-15	7.08490712781976e-08	A	G
MNEc.2.30.10238486.PC	LOC100050174	0.224172097047707	9.42970583398908	3.79130435142656e-14	1.1157472058117e-06	C	T
MNEc.2.20.31592722.PC	LOC102150517	-1.02758800996125	-8.99800807521224	2.36751884711423e-13	6.09647302572205e-06	C	T
MNEc.2.21.4584098.PC	CERS1	0.370296166493451	8.85093175730993	4.42754428079419e-13	1.06734038830776e-05	C	T
MNEc.2.9.13796125.PC	TOR4A	0.291097533907581	8.69756634418678	8.51149654181473e-13	1.92874054803302e-05	C	A
MNEc.2.25.15264641.PC	KIAA0368	0.369622065495027	8.69322687866862	8.67045104625018e-13	1.95343570914893e-05	A	G
MNEc.2.4.99080572.PC	TRPV6	0.565507128790896	8.61295815520267	1.22101344038104e-12	2.62262301824732e-05	G	A
MNEc.2.7.41918350.BIEC2-996720	CCDC130	0.220127782332947	8.57140429475231	1.45785797436538e-12	2.98965326481784e-05	T	C
MNEc.2.14.36255115.PC	PCDH12	0.408196623316664	8.4456984276917	2.49300478223348e-12	4.72740804631309e-05	T	C
MNEc.2.3.34673405.BIEC2-776674	MANBA	-0.508001870375217	-8.39015813159245	3.16013792577715e-12	5.68180667569082e-05	C	T
MNEc.2.3.23578584.BIEC2-774337	TK2	0.221259784959281	8.20773103133541	6.88721703409351e-12	0.000112278564750551	A	G
MNEc.2.2.48119905.PC	PTCHD2	0.837299909041063	8.1649560164264	8.26766536737088e-12	0.000131472799219904	C	T
MNEc.2.23.8566060.PC	LOC106782482	-0.6705207874438	-8.14993695380054	8.81535792371494e-12	0.000139692084061942	T	C
MNEc.2.3.107460353.PC	N4BP2L2	-0.160917302651759	-8.10976448895842	1.04652426166884e-11	0.000161324322561466	T	G
MNEc.2.10.20996728.PC	LOC102150861	-0.404838553715133	-8.0878448461078	1.14921935548726e-11	0.000175064676298415	G	A
MNEc.2.25.2984498.PC	TDRD7	-0.607383175219714	-8.04772186031251	1.36399799873949e-11	0.000201360016003412	T	C
MNEc.2.25.33870460.PC	TOR1B	0.271388995047502	7.94862940022599	2.08235732190865e-11	0.000285982325807006	A	G
MNEc.2.7.73713418.BIEC2-1006614	LOC102150987	-0.336528238537101	-7.94447511170308	2.1196152170557e-11	0.000290219717050783	G	A
MNEc.2.6.3710178.PC	DPM1	-0.227068693675655	-7.90400359260011	2.51931159027543e-11	0.000334830788121233	T	C
MNEc.2.15.77511388.PC	SLC4A1	0.882404046046059	7.89927209623316	2.57070444945508e-11	0.000340662181038013	A	G
MNEc.2.14.7204171.PC	MTF2	0.128536248027829	7.85909315513869	3.05154450368857e-11	0.000390673834748752	T	C
MNEc.2.7.74212360.PC	EIF2S2	0.260666562451285	7.80409174910376	3.85863743637784e-11	0.000481753887503658	A	C
MNEc.2.27.21482527.PC	LOC102150224	0.496204387574191	7.78428094048588	4.19888731034801e-11	0.000517111599811389	G	A
MNEc.2.17.9170016.PC	UBE3A	-0.175377495783669	-7.70450932867043	5.90017802105355e-11	0.000687406118679588	C	T
MNEc.2.10.79673798.PC	PPFIA4	0.248737803271948	7.66385821206488	7.01639797552357e-11	0.000796964906824628	T	C
MNEc.2.10.26325448.PC	CD109	0.248047714233422	7.65041424334439	7.43010214375294e-11	0.000839746671223751	C	A
MNEc.2.20.30173388.BIEC2-554921	LOC100051657	0.796166500574648	7.64585090118161	7.57599104503168e-11	0.000849876786207773	C	T
MNEc.2.11.30959685.PC	MKS1	0.229390660152674	7.64296134894126	7.66984392135804e-11	0.000853592530003424	G	C
MNEc.2.1.141162579.PC	EPB42	0.470450773718109	7.62949636213792	8.12272039268939e-11	0.000891352181231897	C	T
MNEc.2.16.47445409.PC	RPSA	-0.267686030490967	-7.61905511983428	8.49218472810285e-11	0.000925175197430141	T	C
MNEc.2.5.50509613.PC	TTF2	-0.322579923486666	-7.60515983682953	9.01000486895301e-11	0.000963068212336331	G	A
MNEc.2.21.9094691.PC	LOC106782358	-0.582334990310423	-7.50736503052554	1.36628539551943e-10	0.00134028553332272	C	T
MNEc.2.20.28233861.PC	LOC100056062	0.568936906459611	7.5053373824849	1.37812450893185e-10	0.00134607220077872	T	C
MNEc.2.3.3009759.PC	RPS28	0.238956307588558	7.49488179236331	1.44081664387822e-10	0.00138625070147713	T	G
MNEc.2.1.133561199.PC	HDAC2	0.221652186811716	7.48972007955943	1.4728072030812e-10	0.00140530948446528	T	C
MNEc.2.8.44767620.PC	RNF25	0.224469573041459	7.45478921529958	1.70872407968014e-10	0.00155191979772392	C	T
MNEc.2.16.39033763.PC	RPL13	0.377001645461388	7.44443709880502	1.78562292418568e-10	0.00156918118039971	A	G
MNEc.2.2.51786373.PC	TRAPPC13	-0.222634773988051	-7.35472562309778	2.61432555565397e-10	0.00210076969441706	T	C
MNEc.2.17.23266866.PC	SPRYD7	-0.179904963451918	-7.34442573611472	2.73121727445337e-10	0.00217201378679103	C	T
MNEc.2.31.9637308.UKUL4126	CHD4	-0.173159591597753	-7.32589273353889	2.95481716813957e-10	0.00231686460419839	G	T
MNEc.2.5.90267984.PC	LOC100062369	-0.307034943184544	-7.32014023390622	3.02786301840226e-10	0.00237003925512306	T	G
MNEc.2.7.74212360.PC	STRAP	0.208765753441431	7.30626831364542	3.21149733056426e-10	0.00248374970623532	A	C
MNEc.2.4.101442164.PC	TMEM176A	0.511307338916468	7.29234793015181	3.4069281112668e-10	0.00261703082160474	G	A
MNEc.2.9.23344905.PC	NUP35	-0.190857019151904	-7.29060987884221	3.43214667774379e-10	0.00263194153812837	G	A
MNEc.2.3.3652747.PC	SOCS4	-0.315821320119569	-7.27990515946112	3.591621562367e-10	0.00272368821929614	G	A
MNEc.2.1.145152170.PC	GATM	0.433471467713214	7.27944377223353	3.59865869589314e-10	0.00272368821929614	C	T
MNEc.2.20.45448446.PC	DPCD	0.634096130729263	7.26436833189246	3.83630635842965e-10	0.00286432616341439	G	A
MNEc.2.20.27105501.PC	LOC100060697	1.0203418765035	7.2525883297458	4.0328341922433e-10	0.00295268825797902	G	A
MNEc.2.1.75560138.PC	WDR77	0.151934804143072	7.25083130576457	4.06299426200306e-10	0.00296897092891942	A	G
MNEc.2.17.11790026.PC	SCAND1	0.287637708113322	7.23146144664497	4.41075463965661e-10	0.00315298221588518	A	T
MNEc.2.18.68372337.PC	TIGAR	0.415490994086563	7.22683892305	4.49803607856655e-10	0.00320526320700556	T	C
MNEc.2.14.23643046.PC	PGP	0.125057574369763	7.2228383266568	4.57496195662185e-10	0.00323530354895156	C	T
MNEc.2.5.31685886.PC	RBM18	-0.114683433686144	-7.21430182696887	4.74351631629418e-10	0.00333820044590678	A	G
MNEc.2.12.12349384.PC	ANKRD54	-0.146940290334414	-7.21225442268271	4.78485379782666e-10	0.00335686621974276	G	T
MNEc.2.22.17466914.PC	MRPS12	-0.456847128179903	-7.21160491517884	4.79804229947579e-10	0.00336091610000525	T	C
MNEc.2.6.33382647.PC	LOC102148288	-0.380492651433656	-7.19758055802389	5.09181168722093e-10	0.00349644158944835	C	T
MNEc.2.23.49124338.PC	MCPH1	-0.126781298698235	-7.17247832518391	5.66306115807279e-10	0.00377989170135577	C	A
MNEc.2.3.119476557.PC	UBE4B	-0.188999957645021	-7.16211269627916	5.91717421800404e-10	0.00386413922136182	T	C
MNEc.2.11.23563379.PC	KRT10	0.347969146010021	7.15889625079004	5.99831010475622e-10	0.00390026410187392	A	C
MNEc.2.20.39413461.PC	LOC100066535	-1.02417132352279	-7.15620993650777	6.06692160758155e-10	0.00392797054759785	A	C
MNEc.2.19.54574266.PC	DCBLD2	0.356944650161111	7.15570454727284	6.07991689566542e-10	0.00393076883890396	A	G
MNEc.2.5.11125206.PC	SLX1A	0.181245510456928	7.14737238402619	6.29820503878745e-10	0.00403707961373403	G	A
MNEc.2.28.23395311.PC	LOC102147622	0.565400811186849	7.12833465632447	6.8266888476734e-10	0.00428519698344357	T	G
MNEc.2.8.80974694.PC	ABCA13	0.300544912109556	7.12162507828752	7.02328209795118e-10	0.00434239510400254	T	C
MNEc.2.9.14867018.PC	CTU1	0.273889720231275	7.11564229997261	7.20332832002082e-10	0.00442959072817326	A	C
MNEc.2.20.29218040.PC	LOC100054114	0.530394561617976	7.1114707166312	7.33158023855887e-10	0.00446038977196437	A	G
MNEc.2.20.31600023.PC	LOC102150905	-0.765990253756771	-7.11067417676055	7.35632645555958e-10	0.00446038977196437	A	G
MNEc.2.10.46374089.PC	PSMG2	0.172466327882073	7.10645793958346	7.48870453462214e-10	0.00451322239767185	G	A
MNEc.2.16.39033763.PC	CCDC71	0.213858211351366	7.10592895011569	7.50547989371743e-10	0.00451732533261108	A	G
MNEc.2.23.9073536.PC	LOC102150654	0.2579863354661	7.09981084974433	7.70223742678564e-10	0.00459305016785154	A	G
MNEc.2.20.32668553.PC	FBXO11	0.091452431750398	7.09422360939189	7.88640466142816e-10	0.00468438302963289	C	T
MNEc.2.18.42100559.PC	NXPE4	1.05029890575067	7.0926955883377	7.93753043718552e-10	0.00470047250219063	G	C
MNEc.2.3.3009759.PC	RPL35	0.257218786662896	7.09219788390957	7.95425417029791e-10	0.00470047250219063	T	G
MNEc.2.10.49864973.PC	MOB2	0.16022665330343	7.09186824605176	7.96534987944716e-10	0.00470047250219063	A	G
MNEc.2.6.40371698.PC	ALG6	-0.179431084189109	-7.09154436492924	7.9762668217288e-10	0.00470079392823738	C	T
MNEc.2.15.49961792.PC	NET1	0.310057386787935	7.08978238590812	8.03591865226497e-10	0.0047297990091569	C	T
MNEc.2.3.3009759.PC	RPS16	0.209800839934884	7.08258681308865	8.28416997938669e-10	0.00482010881321251	T	G
MNEc.2.18.82276649.PC	STAM2	-0.163886256839905	-7.079900653942	8.37878827246496e-10	0.00485592916051248	C	T
MNEc.2.1.49999761.PC	LOC100059927	0.304103224232522	7.06676415432271	8.85723598830704e-10	0.00505563361675654	T	C
MNEc.2.20.33967163.PC	SCAF1	0.131135794113638	7.06519784857855	8.91606751774326e-10	0.00506663691420577	T	G
MNEc.2.13.38803526.PC	FLYWCH1	0.543136575233966	7.06189617637287	9.04135775931323e-10	0.00510925013871436	A	G
MNEc.2.3.113842352.BIEC2-810407	TYSND1	0.183035797824093	7.05788033656114	9.19611306294816e-10	0.00515921021524839	T	C
MNEc.2.3.115884693.PC	TMSB4X	-0.378207093615982	-7.05174694205356	9.43757392397625e-10	0.00524818056397613	T	C
MNEc.2.6.74291995.PC	WDFY3	-0.486033718886323	-7.04851773675868	9.56722710589937e-10	0.00525067228842849	T	C
MNEc.2.6.37186975.PC	YBX3	0.86607967959578	7.0457017143695	9.68173701343649e-10	0.00526777945512527	G	A
MNEc.2.7.46852578.PC	LOC102149103	-0.202644217133408	-7.04540606754841	9.69383794915543e-10	0.00526777945512527	G	A
MNEc.2.17.27177157.PC	SUGT1	-0.199830524826083	-7.03223639094692	1.02484252303488e-09	0.00549728587026312	A	G
MNEc.2.1.131272267.PC	CFAP43	0.243904208873323	7.03207810797987	1.02552791706123e-09	0.00549728587026312	C	T
MNEc.2.3.72632755.PC	POMC	0.221480307285144	7.03079208095553	1.03111358435828e-09	0.00550813330058324	A	G
MNEc.2.7.32319690.PC	SCN3B	0.877771342682986	7.02568261519025	1.05360648879108e-09	0.0055731649203234	T	C
MNEc.2.3.3009759.PC	RPS18	0.259454969064514	7.01991633453295	1.07957777892536e-09	0.00568922834350849	T	G
MNEc.2.2.8438713.PC	ATPAF1	0.283804932851618	7.01884639163142	1.08446639943484e-09	0.00568978440180835	T	G
MNEc.2.16.40005816.PC	CTDSPL2	-0.164271879196157	-7.00572104508383	1.14625986050825e-09	0.00593510140025763	G	A
MNEc.2.29.6263096.PC	LOC102149425	0.270527437056363	6.99135701981821	1.21790603596093e-09	0.00618795017147969	C	A
MNEc.2.1.43261132.PC	TNK2	-0.232468713648614	-6.98878359048205	1.23120478273065e-09	0.00623303424925511	C	T
MNEc.2.27.1473656.PC	ADAM32	0.589441161524444	6.98766451062539	1.23703284951249e-09	0.00624313570645603	A	G
MNEc.2.25.9921568.PC	DHRSX	0.501385208872934	6.97613308627804	1.29870954298765e-09	0.00646087790799313	G	A
MNEc.2.8.63520780.PC	DKC1	0.189747504007351	6.97243146452355	1.31914936649146e-09	0.00652674100004254	T	G
MNEc.2.16.37485291.PC	RPS2	0.206743258964699	6.96562037170456	1.35759905567734e-09	0.00665162372821261	G	T
MNEc.2.15.22304639.PC	FAR1	-0.138352942240357	-6.95952522095876	1.3929513485236e-09	0.00676642498371338	T	C
MNEc.2.11.29071111.PC	SAMD14	-0.285790557370482	-6.95564296050754	1.41594461727997e-09	0.0068340563273673	T	G
MNEc.2.8.4492087.PC	TMEM191C	-0.227150193282686	-6.95276527009764	1.4332314690741e-09	0.00685424664648708	G	A
MNEc.2.9.45462199.PC	NEMF	-0.282527556021949	-6.95156172233905	1.44052353377047e-09	0.00685424664648708	T	G
MNEc.2.7.74212360.PC	SERBP1	0.261211186647251	6.93585661626835	1.5391299269393e-09	0.00720835238800344	A	C
MNEc.2.25.26900449.PC	FAM60A	0.197629932022467	6.93068550263354	1.57304453093213e-09	0.00729153742137268	A	G
MNEc.2.2.44992121.BIEC2-476280	RPS21	-0.295224735070726	-6.92959223042377	1.58030936362542e-09	0.00731099695704316	C	T
MNEc.2.19.34519045.PC	ZDHHC19	-0.245675729997114	-6.92680731774262	1.59896633624934e-09	0.00736310721050146	A	G
MNEc.2.5.31696134.PC	BMP6	0.264024975169635	6.92664806122318	1.60003984167363e-09	0.00736310721050146	T	C
MNEc.2.16.46281149.PC	LOC100053273	-0.23198427832622	-6.92064956980167	1.64100032138049e-09	0.00748204233362085	C	A
MNEc.2.6.74291995.PC	TNS3	-0.451933727020394	-6.91990512678004	1.64615593010824e-09	0.00749800575639063	T	C
MNEc.2.18.71721834.PC	HOOK3	-0.216101690719782	-6.91654017836368	1.66966145377715e-09	0.00758220913612431	C	T
MNEc.2.16.32777325.PC	ABCC6	0.52108470371775	6.89283915775512	1.8449515325888e-09	0.00818079574970328	A	G
MNEc.2.18.71721834.PC	AP4E1	-0.194648930283838	-6.87945986072364	1.95186289372319e-09	0.00852216294667685	C	T
MNEc.2.7.74212360.PC	SSB	0.341909070809515	6.86061714186774	2.11295626591185e-09	0.00898320235778555	A	C
MNEc.2.2.23561456.PC	SPATA2	-0.180592533258358	-6.85639428875536	2.15083460558428e-09	0.00908458667511079	A	G
MNEc.2.24.24951537.PC	AUP1	0.142147147337977	6.85601932521536	2.15423042884435e-09	0.00908521874172748	A	G
MNEc.2.15.36260597.PC	TEX30	0.252437686838709	6.85593514389513	2.15499354175082e-09	0.00908521874172748	C	T
MNEc.2.3.22704821.BIEC2-774183	SUCO	-0.15366405130442	-6.85429270313423	2.16993634232964e-09	0.0090906664051697	G	T
MNEc.2.18.69068329.PC	RETN	1.09726241001798	6.85424995373589	2.17032664556011e-09	0.0090906664051697	A	C
MNEc.2.24.21123546.PC	PDE1C	0.559284356924323	6.84436754168098	2.26245223591336e-09	0.0093983702070419	C	A
MNEc.2.6.9914525.PC	ALDH1A1	-0.64823523611653	-6.83888647973439	2.31521310898122e-09	0.00956493943964036	A	G
MNEc.2.1.61983595.PC	LOC102148170	0.192506747586431	6.83813064138701	2.32258416288007e-09	0.00956922254112686	T	C
MNEc.2.9.20359610.PC	LOC100070079	0.210523794943093	6.83674865862139	2.33612185330321e-09	0.00961625679866591	T	G
MNEc.2.18.394331.PC	KAT2B	-0.222822011750383	-6.82947959539465	2.40863049722773e-09	0.00981101485569874	G	A
MNEc.2.12.28742301.PC	VPS4B	-0.104841810066719	-6.82940235802164	2.40941282796079e-09	0.00981101485569874	C	A
MNEc.2.3.3009759.PC	FAU	0.233081852766591	6.82874574844838	2.41607377996211e-09	0.00981502411280813	T	G
MNEc.2.2.113523406.PC	QPRT	0.286002121595203	6.82651485263872	2.43884207595823e-09	0.00987760083688882	T	C
MNEc.2.13.34499112.PC	RNF220	0.0942037721895139	6.82025209929406	2.50390529141156e-09	0.0100960028877368	C	A
MNEc.2.8.48480412.PC	LOC100068061	-0.352884827727242	-6.81803908893971	2.52730626341146e-09	0.0101542219850984	T	G
MNEc.2.5.27680888.PC	RGS19	0.223240562573925	6.81662803214328	2.54234053012002e-09	0.0101965477412452	T	C
MNEc.2.8.68933577.PC	MRPL13	-0.321727760942565	-6.81455523291378	2.56458676629276e-09	0.010249489190542	T	C
MNEc.2.16.65121483.PC	NUDT7	0.200006479127914	6.80753999711721	2.64132295735425e-09	0.0104822423985946	G	A
MNEc.2.12.13659235.PC	ZNF529	-0.103654276693823	-6.80505272671224	2.6690744809729e-09	0.0105186676210732	A	G
MNEc.2.15.16032240.PC	TAF5	0.105277050297431	6.80366653026939	2.68466642907739e-09	0.010561746329138	A	G
MNEc.2.3.1870319.PC	RBM42	0.109288073173578	6.80016307481502	2.72447805339116e-09	0.010655967911456	G	A
MNEc.2.22.41691589.PC	LOC102149162	-0.20411196690572	-6.79951619668653	2.73189279034413e-09	0.0106734185968153	C	T
MNEc.2.4.43920894.PC	DIAPH3	0.436623974650099	6.79861124962826	2.74229926850982e-09	0.0106956356262947	A	C
MNEc.2.13.21665947.PC	RIC8B	-0.167443718182634	-6.79705571195448	2.76027939501462e-09	0.0107348103363825	G	T
MNEc.2.6.8815515.PC	EDRF1	0.101144422512724	6.7969230737498	2.76181794225671e-09	0.0107348103363825	A	G
MNEc.2.26.35437009.PC	UNC45A	0.100037462592601	6.79614380386611	2.7708743742303e-09	0.0107515696540485	G	A
MNEc.2.12.353369.PC	JMJD7	-0.19738965061897	-6.79285786595989	2.80938828921893e-09	0.01080847336602	G	A
MNEc.2.9.81756552.PC	TNFSF14	0.984498693830399	6.79126276766439	2.8282755277385e-09	0.0108375805747781	G	A
MNEc.2.23.9182306.PC	LOC102147868	0.257523859985132	6.78918977788764	2.85301008216784e-09	0.0108930743240034	G	A
MNEc.2.4.74034756.PC	LOC102148459	0.397674384354867	6.78825284180102	2.86425987136719e-09	0.0109197428174124	A	C
MNEc.2.5.82040469.PC	USP33	-0.148391314126833	-6.78733499077303	2.87532325425905e-09	0.0109337975459602	A	G
MNEc.2.11.28427483.BIEC2-147165	HLF	0.319202944624815	6.78387046148526	2.91746726295207e-09	0.0110276935215623	A	G
MNEc.2.18.67730894.PC	MLLT1	0.283305927117619	6.77988658962714	2.96668811009579e-09	0.0111394179863624	A	C
MNEc.2.15.38888621.PC	HBB	2.20994380199424	6.77814500710814	2.98846383037554e-09	0.0112026194266391	T	C
MNEc.2.4.106143638.PC	NFASC	0.386295277923066	6.77539418015718	3.02318258473403e-09	0.0112860915750444	G	T
MNEc.2.15.24775505.PC	FAM189B	0.222764900850626	6.77353102679797	3.04692522578692e-09	0.0113455942497388	T	G
MNEc.2.15.48639421.PC	TOM1L2	0.161469818709724	6.77169847668718	3.07045863207284e-09	0.011387540224761	C	A
MNEc.2.2.26541451.PC	SLC18B1	0.504243634437247	6.771207579503	3.07679329619469e-09	0.0114017034994742	T	C
MNEc.2.10.35352125.PC	LCA5	-0.385700199339232	-6.76945746087396	3.09948315303539e-09	0.0114483420538923	A	G
MNEc.2.9.43185003.PC	THUMPD2	-0.176904809742046	-6.76821245526569	3.11572549081132e-09	0.0114709401520702	G	T
MNEc.2.26.33077366.PC	TERF1	-0.119755330688902	-6.76682202130881	3.13396508563421e-09	0.0115100410773836	G	A
MNEc.2.6.65034738.PC	ERICH3	0.222306612815425	6.76232644901817	3.19366687497098e-09	0.0116163436350705	A	G
MNEc.2.11.57526444.PC	LRP3	-0.295572938420287	-6.76169770205739	3.2021063128017e-09	0.0116377004043147	G	A
MNEc.2.14.9609057.PC	TCF4	-0.611132310496671	-6.7543770178934	3.30201551650863e-09	0.011876991455096	T	C
MNEc.2.20.36866209.BIEC2-531580	PPBP	0.699632757760751	6.7525657090666	3.3272096886045e-09	0.0119424114637563	T	C
MNEc.2.20.31045216.PC	SLC30A7	-0.336442715412702	-6.7407231232138	3.49670546478491e-09	0.0123229862271504	C	T
MNEc.2.20.27901284.PC	LOC102150505	-1.25025100212895	-6.73817213889163	3.53432445464726e-09	0.012416940063704	A	G
MNEc.2.6.8342464.PC	RBMX	-0.111986093438447	-6.7262568323118	3.71543272074474e-09	0.0127759107909573	C	T
MNEc.2.26.4673580.PC	VWA5B2	-0.189641095521786	-6.71958628093787	3.82081786029645e-09	0.0129010490238311	A	C
MNEc.2.10.2379086.PC	RMND1	-0.151054536161487	-6.71899964838223	3.83022666305106e-09	0.0129062499080286	T	C
MNEc.2.8.48066555.PC	ZGPAT	-0.115026287277681	-6.71654854757732	3.86978869745893e-09	0.013014384791964	G	T
MNEc.2.14.77728645.BIEC2-267720	TRA2B	-0.0868598583228124	-6.71647802142901	3.87093301437963e-09	0.013014384791964	G	A
MNEc.2.18.5356667.PC	OAF	-1.41148148133244	-6.71369580565726	3.91634487515666e-09	0.0130990413530767	A	G
MNEc.2.1.179015401.PC	LOC102148358	0.366103721446561	6.71274380135695	3.93200489090277e-09	0.0131353227411526	T	G
MNEc.2.23.41827170.PC	STARD3NL	0.145850370401457	6.71184782953675	3.94680001741723e-09	0.0131620502382025	T	C
MNEc.2.27.11724816.PC	PRPF6	0.0988136673355806	6.70693313061529	4.02894530098402e-09	0.0133523010105361	T	G
MNEc.2.26.17321558.PC	MIOS	-0.145201763474712	-6.70408791901217	4.07727467242456e-09	0.0134194250348644	C	T
MNEc.2.1.10943781.PC	CCBL2	0.364007737216693	6.7026634281364	4.10168728605254e-09	0.0134801945398599	A	G
MNEc.2.20.31242457.PC	NUDT13	0.483962531316825	6.7023443748505	4.10717502389208e-09	0.0134884486632193	C	T
MNEc.2.8.8918608.PC	COG7	0.098221952299885	6.70183559918173	4.11594109201234e-09	0.0134976756192413	C	T
MNEc.2.24.3998681.PC	BRAT1	-0.280645570313989	-6.69274466081925	4.27574589728056e-09	0.0138711785168045	T	G
MNEc.2.20.30664745.PC	SAC3D1	-0.161723780253615	-6.69237217355725	4.28242348076194e-09	0.0138829039715754	T	C
MNEc.2.3.34425727.PC	CISD2	-0.264419324756973	-6.6902477153693	4.32070717143571e-09	0.0139609810942393	A	G
MNEc.2.5.26913122.PC	RNPC3	-0.246181466329817	-6.69001118149224	4.32499059463704e-09	0.0139609810942393	A	G
MNEc.2.24.33592919.PC	RAB5A	-0.111983379663221	-6.68916370066021	4.3403723967269e-09	0.013990703459467	A	G
MNEc.2.24.39929285.PC	PCGF5	-0.176709301459929	-6.68647817461914	4.38947459692593e-09	0.0140689280929034	A	G
MNEc.2.30.1601894.PC	LOC100053756	0.181801296191028	6.68459348155706	4.42426345674888e-09	0.0141404304178168	C	T
MNEc.2.4.97604570.PC	DYNLT3	-0.243936798941924	-6.6833201974684	4.44792141535393e-09	0.0141801136991845	G	A
MNEc.2.21.54396126.PC	CEP72	0.524234104814339	6.68318963772074	4.45035434178203e-09	0.0141801136991845	G	A
MNEc.2.30.2038928.PC	USP22	0.173853026666966	6.68294092061953	4.4549927392886e-09	0.0141801136991845	G	A
MNEc.2.2.1264075.PC	PCNP	-0.148620297654532	-6.68076244423343	4.49582554688604e-09	0.0142615559325362	C	A
MNEc.2.26.28902676.PC	CHST10	-0.428202213012591	-6.68071196837559	4.49677604678015e-09	0.0142615559325362	C	T
MNEc.2.31.23568550.PC	GSTM3	-0.440399121355117	-6.67536624277484	4.59857845824767e-09	0.0144429247623192	A	G
MNEc.2.7.74212360.PC	DNTTIP2	0.265615052647058	6.67488841162275	4.60778882100191e-09	0.0144618300296722	A	C
MNEc.2.31.2354637.PC	ZNF580	0.17292536182869	6.67384947498035	4.62787796443639e-09	0.0144947672656762	G	A
MNEc.2.1.30275659.PC	BCL2L2	0.26158591858006	6.672898491631	4.64634266579061e-09	0.014532061496508	C	A
MNEc.2.16.38534631.PC	KIAA1468	-0.173076396978947	-6.67065848250533	4.69012531723611e-09	0.0145959402551788	G	A
MNEc.2.7.74212360.PC	WDR43	0.254259728723012	6.66750295156938	4.75249855922909e-09	0.014732366035873	A	C
MNEc.2.18.20182797.PC	ZNHIT2	0.237226214807435	6.66610162619136	4.78046111006348e-09	0.0148089184913724	G	T
MNEc.2.21.7944855.PC	RIOK1	0.186776165391355	6.66481758356645	4.80622679077588e-09	0.0148743546633531	C	T
MNEc.2.8.83233892.PC	PTPRO	0.417561135052831	6.66388524492786	4.82502154240994e-09	0.0148743546633531	C	T
MNEc.2.5.27278302.PC	STK16	-0.212466793266769	-6.66367605141404	4.82924863171347e-09	0.0148743546633531	G	A
MNEc.2.8.28294685.PC	CARD11	-0.299232975129166	-6.66342113182175	4.83440466150146e-09	0.0148743546633531	T	C
MNEc.2.25.11870244.PC	ZNF189	0.157929690620737	6.65968617616879	4.91057813536405e-09	0.014984471394752	C	T
MNEc.2.9.14867018.PC	SRSF9	0.177129423048048	6.65503567128426	5.00709202996961e-09	0.0151439013691946	A	C
MNEc.2.2.38230417.PC	CUL5	-0.13408518058286	-6.65472253685543	5.01365792201924e-09	0.0151461299339807	G	A
MNEc.2.3.73895158.PC	GLIPR1L2	0.386166788282805	6.65302657988654	5.04936808003243e-09	0.0151890749750504	A	G
MNEc.2.15.20644487.BIEC2-294074	LOC100059645	-0.39419836031269	-6.64981374465649	5.11771162821956e-09	0.0153297390477795	C	T
MNEc.2.11.17642000.PC	CUL3	0.133114690037382	6.64701493767761	5.17799614535246e-09	0.0154605056166373	A	C
MNEc.2.18.47645537.PC	LOC100063657	0.490407534081702	6.64329241131067	5.25927101785028e-09	0.0155583904169486	C	T
MNEc.2.8.91963107.PC	LOC100057652	0.259494773104091	6.63908531850201	5.35265132793422e-09	0.0156428020157679	T	C
MNEc.2.5.85555469.PC	CRYZ	0.208578348533135	6.63680705178138	5.40390485795474e-09	0.0157363444507581	T	C
MNEc.2.1.4477351.PC	MED4	-0.11818921265476	-6.63670416897304	5.40623084922215e-09	0.0157363444507581	G	T
MNEc.2.20.49225105.PC	ARL2	-0.222490438364267	-6.63609000993827	5.4201365519179e-09	0.0157627650705744	T	C
MNEc.2.4.103784329.PC	LOC100147160	-0.665660577554119	-6.63523825316982	5.43948071319471e-09	0.0157818863670579	G	A
MNEc.2.8.70814318.PC	LOC102150289	-1.86488321102502	-6.63461651833876	5.45364413896474e-09	0.0157958504838179	A	G
MNEc.2.10.5903645.PC	LOC106781693	-0.215818717084946	-6.6299855589266	5.56029824980037e-09	0.0160309231329106	A	G
MNEc.2.7.97323841.PC	RPS6KB1	-0.0875097715200157	-6.62807875986899	5.60481273162833e-09	0.0161381689542747	A	G
MNEc.2.9.1924397.PC	RGS3	0.257886657437097	6.62367881177213	5.70888502665123e-09	0.0163443728614751	A	G
MNEc.2.8.1095627.PC	FIP1L1	-0.121427023276145	-6.61735348228008	5.86186896150137e-09	0.0166560991656968	A	G
MNEc.2.16.74073603.PC	VTA1	-0.119653457310063	-6.61569592966825	5.9026270446311e-09	0.0167299544686588	C	T
MNEc.2.20.25474969.PC	LOC100068433	-2.82252231983521	-6.61309550045187	5.9671375085914e-09	0.0168181368090402	A	G
MNEc.2.3.79202027.PC	RASGRP1	-0.194061431661581	-6.60881712108226	6.0748005925918e-09	0.017026284507869	T	C
MNEc.2.8.50294819.TBIEC2-1108588	AP1M1	0.085163261791168	6.60554868671014	6.15834643812637e-09	0.017205583562477	A	G
MNEc.2.7.14991592.PC	LOC102150842	-0.412465345342962	-6.60527680118194	6.16534739702112e-09	0.017205583562477	T	C
MNEc.2.27.5446260.PC	PLPP5	-0.219581907566016	-6.6035979778557	6.20875188788225e-09	0.0172947636581005	G	T
MNEc.2.20.31592722.PC	DQB	-0.375266887334929	-6.6006724888467	6.28511395566147e-09	0.0174453812631961	C	T
MNEc.2.25.38764236.PC	SH2D4A	0.279395124752545	6.59961328911747	6.31299082999561e-09	0.0174883863300151	C	T
MNEc.2.8.33125600.PC	LOC102150681	0.332418969848647	6.59904247638344	6.32806480605436e-09	0.0175194358890665	C	T
MNEc.2.5.48680256.PC	LOC106783188	0.37110130736827	6.59548003890434	6.42295208077409e-09	0.0177604353748423	C	T
MNEc.2.8.87381950.BIEC2-1065094	C5H1orf162	-0.471617627606867	-6.59515832397509	6.43159033893239e-09	0.0177734773686139	A	G
MNEc.2.23.52479134.BIEC2-627617	ECE2	-0.137212700888652	-6.59455526242862	6.44781402419831e-09	0.017805888905424	C	T
MNEc.2.3.73777259.PC	GNG4	0.655177669145659	6.5926811497589	6.49849154458e-09	0.0179025302465075	C	T
MNEc.2.26.13118316.PC	SBDS	0.19189766882326	6.59255226996053	6.50199105383586e-09	0.0179025302465075	A	G
MNEc.2.16.6030518.BIEC2-328659	BRD9	-0.309031415364178	-6.59227605164166	6.5094975900126e-09	0.0179123163525613	T	G
MNEc.2.21.53067726.PC	VAMP7	0.158152230529198	6.59185665457335	6.52091161751041e-09	0.01793283638081	T	G
MNEc.2.28.19552972.PC	LTA4H	-0.262597061573747	-6.58675174998746	6.66144625814932e-09	0.0180671628050882	C	T
MNEc.2.16.79099318.PC	METTL10	-0.328985605952108	-6.58532198729056	6.70134283935608e-09	0.0181103420840556	A	G
MNEc.2.21.15347477.PC	TMEM160	0.208284700799055	6.5797882408412	6.85800657417291e-09	0.0184086907451828	A	C
MNEc.2.9.69565844.PC	C12H11orf85	0.41069828689869	6.57721691367978	6.93203431513054e-09	0.0184803274409533	T	C
MNEc.2.5.27680888.PC	TRAPPC11	-0.126939865553765	-6.5764220220639	6.95507910918459e-09	0.018502234082435	T	C
MNEc.2.2.105088510.PC	NHP2	-0.24541081711424	-6.57641273570723	6.95534877991602e-09	0.018502234082435	T	C
MNEc.2.8.89809175.PC	ATP5J2	0.140646959992418	6.57622977155813	6.96066407623641e-09	0.018502234082435	A	C
MNEc.2.6.41662330.PC	RSBN1L	-0.278258335779525	-6.57564147205473	6.97778212097143e-09	0.0185368637247777	A	G
MNEc.2.18.68372337.PC	TRDMT1	0.394038273737901	6.57187537794259	7.08836035607666e-09	0.018764625748989	T	C
MNEc.2.2.11752004.PC	HINT2	0.143001294062082	6.56862780049775	7.18510966422724e-09	0.0189180515484676	A	G
MNEc.2.9.73161184.PC	LNX2	-0.382946531430432	-6.56764460740284	7.21465784338586e-09	0.0189605301352352	T	G
MNEc.2.3.115522004.PC	NR1H2	0.116208518448708	6.56715478246213	7.22942367140713e-09	0.0189828215363351	T	C
MNEc.2.9.1824035.PC	LOC102149759	-0.246908948039113	-6.56481033796129	7.30051363511608e-09	0.0191160892848313	G	A
MNEc.2.12.32022786.PC	TSPAN5	0.347356177992669	6.56312115044469	7.35216406602654e-09	0.0191828553016717	G	A
MNEc.2.15.65624601.PC	LOC106782471	-0.285636405667142	-6.56079720575582	7.42381675750044e-09	0.0193364112771724	A	G
MNEc.2.3.99573613.PC	TMEM154	0.452799163060998	6.5595932156945	7.46121072923073e-09	0.0193670264693208	C	T
MNEc.2.16.67479530.PC	CEP63	-0.313507415446965	-6.55650272924227	7.55805421178795e-09	0.0195735605378197	C	T
MNEc.2.3.3009759.PC	RPL12	0.210923883377666	6.55505707956884	7.60378236873952e-09	0.0196488758110417	T	G
MNEc.2.7.86947422.PC	SEC63	0.152539435245165	6.55407564883402	7.63498293595838e-09	0.0197084889425965	G	A
MNEc.2.15.84762174.PC	FEZF2	0.160512734008746	6.55377760959734	7.64448299991318e-09	0.0197185164511572	G	A
MNEc.2.28.24702563.PC	PSMC4	0.130760764082295	6.55191751459785	7.70403958876727e-09	0.0197247561830527	T	G
MNEc.2.30.21294001.PC	ZBTB47	-0.159697506573922	-6.55129514738807	7.72406920137998e-09	0.0197328775060651	T	C
MNEc.2.3.14603775.PC	TRMT112	0.252331387136397	6.54980633710336	7.77219344852073e-09	0.0197502191301677	C	T
MNEc.2.9.82334266.PC	LOC100064109	0.213158614812616	6.54959521360399	7.77904184456395e-09	0.0197502191301677	A	C
MNEc.2.2.61364299.PC	KRAS	-0.186587657646201	-6.54882542936424	7.80406276979173e-09	0.0197502191301677	C	A
MNEc.2.27.28123369.BIEC2-713522	IL12RB1	-0.253190480509079	-6.5471130424598	7.86000870018805e-09	0.0198231573857187	A	G
MNEc.2.5.26913122.PC	TMEM161B	-0.223166313084591	-6.54688373413434	7.86753066158767e-09	0.0198236357447864	A	G
MNEc.2.4.83148949.PC	CTNNA1	-0.402192701776528	-6.54645602660125	7.88157977283945e-09	0.0198236357447864	A	G
MNEc.2.22.36842574.PC	SBNO2	0.373709874879164	6.54644115522676	7.88206870754475e-09	0.0198236357447864	A	C
MNEc.2.2.61364299.PC	PPHLN1	-0.148413555836731	-6.54127409933389	8.05378408738738e-09	0.020014739272934	C	A
MNEc.2.18.4862197.PC	TXNDC5	0.57949197949418	6.54028234527219	8.08716496380456e-09	0.0200417493608781	C	T
MNEc.2.8.47349072.PC	GPAA1	0.107321287023577	6.53963154560543	8.1091444297025e-09	0.0200417493608781	T	C
MNEc.2.27.6184364.PC	FAM214B	-0.195858869012774	-6.53905343766382	8.12871859115169e-09	0.0200435415776357	T	C
MNEc.2.3.24800693.PC	LOC100629739	0.313110389725867	6.53885774034011	8.13535532571123e-09	0.0200489981801339	T	C
MNEc.2.5.40967951.PC	LOC100629226	-0.237064793790431	-6.53823528601535	8.15650055616177e-09	0.0200690793520911	A	C
MNEc.2.25.15501032.PC	LOC100630493	-0.251244805685363	-6.53488558456582	8.27123239051318e-09	0.0202695702958486	C	T
MNEc.2.1.25841835.PC	CALHM2	0.201351132742394	6.5317014742315	8.38177676113699e-09	0.0204450538830349	G	A
MNEc.2.24.33893007.PC	NR2C1	0.107388052447067	6.52873937475136	8.48592928843585e-09	0.0206213714012681	A	G
MNEc.2.29.21558146.PC	MTFR1L	0.127410707755227	6.5283192735216	8.50080439044999e-09	0.0206286315235705	A	G
MNEc.2.24.21518648.PC	TSPAN18	0.24725761433528	6.52718302410944	8.54116689669844e-09	0.0206890857719019	G	A
MNEc.2.2.114605578.PC	DND1	-0.311607670452831	-6.52607962896557	8.58054432590482e-09	0.0207511959801489	T	C
MNEc.2.18.45479100.PC	SPSB3	-0.128223347918358	-6.52355339268238	8.67137909942697e-09	0.0208484944418787	G	A
MNEc.2.2.101767146.PC	C5H1orf52	0.182777944158494	6.52328162925683	8.68120744398885e-09	0.0208610577405962	A	G
MNEc.2.17.45248538.PC	TRIB2	0.405498497927139	6.52288557893859	8.69555042951436e-09	0.0208811495308603	T	C
MNEc.2.9.13743636.PC	NSRP1	-0.134839207241184	-6.52266233533667	8.7036455701671e-09	0.0208811495308603	T	G
MNEc.2.15.50461824.PC	LOC100052145	0.185237343375892	6.52254238727286	8.70799815097792e-09	0.0208811495308603	G	A
MNEc.2.6.14127950.PC	ARRB1	-0.471321820003703	-6.52211215851406	8.72362772789493e-09	0.0208854765753671	C	T
MNEc.2.23.41827170.PC	RGS10	0.210201775691182	6.52137326327782	8.75053568777669e-09	0.0209271643598322	T	C
MNEc.2.1.51450027.PC	MPHOSPH8	0.0891213831833692	6.52125382530159	8.75489292340616e-09	0.0209271643598322	C	A
MNEc.2.7.53732923.PC	DDX46	-0.106345872271227	-6.5200623628082	8.79847688575041e-09	0.0209981199432398	G	A
MNEc.2.20.61557636.PC	LOC100065786	0.330847709480343	6.51930072983802	8.82645032052070e-09	0.0210199398373997	A	G
MNEc.2.10.25423085.PC	ARMC7	-0.281143459953228	-6.51845120720035	8.85775591183066e-09	0.0210701071070974	G	A
MNEc.2.10.3432938.PC	ERGIC1	0.215018330268534	6.5183583590421	8.86118411283828e-09	0.0210701071070974	A	C
MNEc.2.3.3009759.PC	RPL34	0.255466792148331	6.51479519387846	8.99374511528135e-09	0.0212404385855646	T	G
MNEc.2.5.82669441.PC	CUL2	-0.153642153804871	-6.51412605075636	9.01885792130331e-09	0.0212665010267335	C	T
MNEc.2.7.74212360.PC	RAB6A	0.25638545221728	6.51142095427079	9.12109079444962e-09	0.0213962437194518	A	C
MNEc.2.3.3009759.PC	RPS12	0.24575657954875	6.51033256111761	9.16254774774774e-09	0.0214390163538226	T	G
MNEc.2.20.44754347.PC	ZNF683	-0.697145518604152	-6.5064909248614	9.31037605507288e-09	0.0216164956077147	A	G
MNEc.2.16.40504537.PC	EEF1D	0.202464141813151	6.50479848176771	9.37625083253999e-09	0.0217138218713391	A	G
MNEc.2.14.7163580.PC	SPOP	0.113766443358708	6.50196160109104	9.48770924345017e-09	0.0218602380274718	C	T
MNEc.2.8.93756864.PC	ALOX5AP	0.922078122710076	6.4998953757071	9.56971578299296e-09	0.0220156084592799	T	C
MNEc.2.18.53460322.PC	FAM13B	0.146755660417695	6.49721776446359	9.67703464129712e-09	0.0221500639725024	C	T
MNEc.2.12.4408625.PC	LOC100069617	0.22594920105103	6.49521916730004	9.75791602704422e-09	0.0222677179454286	T	C
MNEc.2.8.47310150.PC	LOC102148613	0.315077236432977	6.49476838827996	9.77625113292224e-09	0.0222983311856909	C	T
MNEc.2.16.85570154.PC	DDHD1	-0.252241087580449	-6.4936101254114	9.82351951940555e-09	0.0223759936567026	A	G
MNEc.2.18.4026874.PC	C9H8orf37	0.220747735014976	6.49269404804666	9.8610649068978e-09	0.0224353248749401	T	C
MNEc.2.2.1172932.PC	N4BP3	-0.30693820512523	-6.49190611524936	9.89347215904755e-09	0.0224880230367329	T	G
MNEc.2.3.3009759.PC	RPL15	0.179728939886674	6.49187347455479	9.89481693008192e-09	0.0224880230367329	T	G
MNEc.2.4.67458058.PC	RNGTT	0.197664895133481	6.49166668044046	9.90334090040725e-09	0.0224880230367329	A	G
MNEc.2.23.9182306.PC	LOC102147951	0.371956874656271	6.49119869511801	9.92265797495281e-09	0.0225076636953446	G	A
MNEc.2.18.81907542.PC	LTN1	-0.175011272333075	-6.48999578174008	9.97248244720333e-09	0.0225642140388038	T	C
MNEc.2.22.41691589.PC	TBRG1	-0.159427351086497	-6.48765324303318	1.00702234055102e-08	0.0226888775558246	C	T
MNEc.2.15.15342241.PC	MAPRE1	0.113559940073819	6.48419349433993	1.02163201227534e-08	0.0228997214719426	A	C
MNEc.2.3.118470384.PC	C1H15orf43	1.06781070860121	6.48400613156058	1.02242917390333e-08	0.0229052602051072	C	T
MNEc.2.22.38463687.PC	RPL36A	0.225870232476757	6.47860293614559	1.04568522273233e-08	0.0232188097655202	C	T
MNEc.2.3.50444604.PC	MRPL3	0.135058924315064	6.47851659152324	1.04606108937332e-08	0.0232188097655202	T	C
MNEc.2.18.19815169.PC	YIPF3	0.116712353059263	6.47781722228671	1.04911045584464e-08	0.0232387875397263	G	A
MNEc.2.7.94718020.PC	EPS15	-0.177451931755528	-6.47726267534638	1.05153463981495e-08	0.0232675119672025	T	C
MNEc.2.10.1787908.PC	APP	0.664880744832791	6.47575694864409	1.05814493917087e-08	0.0233651287209814	C	T
MNEc.2.2.61885754.PC	ZNF569	-0.155901038571206	-6.47544328933081	1.05952711593315e-08	0.0233667401527912	T	G
MNEc.2.15.48297262.PC	XYLT2	0.160936708302859	6.47437403965827	1.06425236373898e-08	0.0234367362383861	T	C
MNEc.2.20.30738441.PC	LOC102150938	-0.329786921953641	-6.47302324870671	1.0702517004792e-08	0.0235003382337563	T	G
MNEc.2.22.4207834.PC	AKT2	0.0928610056451205	6.47123944293469	1.07822563938316e-08	0.0236068037026006	C	T
MNEc.2.18.63814428.PC	GYS1	0.198570784875911	6.47100670462293	1.07927035908535e-08	0.023618267132341	C	T
MNEc.2.5.90659653.PC	DENND4B	-0.203844088353285	-6.47078089551647	1.08028493456887e-08	0.0236290601528409	A	G
MNEc.2.19.59666541.PC	ARL6	-0.165609124791137	-6.46940325347359	1.08649529842721e-08	0.0236734959121379	T	C
MNEc.2.8.4250523.PC	LOC100065759	-0.441886612833683	-6.46810988639281	1.09235798032099e-08	0.0237555533213567	G	A
MNEc.2.16.40005816.PC	PKN2	-0.163243566354168	-6.46609310794844	1.10156247704232e-08	0.0238983861064691	G	A
MNEc.2.7.81472754.PC	STAT1	-0.394718081680747	-6.46529685413246	1.10521769483749e-08	0.0239547518364796	G	A
MNEc.2.2.15136376.PC	RPLP1	0.267665752643955	6.46468286358179	1.10804444282384e-08	0.0240033444062033	G	T
MNEc.2.3.29991017.PC	BAG5	0.291538770243811	6.46332450959856	1.11432367024294e-08	0.024094502135842	A	C
MNEc.2.2.11702917.PC	FNDC3A	0.136458540997022	6.46120358226533	1.12419867769509e-08	0.0242304947235932	G	A
MNEc.2.10.77578594.PC	CNKSR3	-0.512297677501416	-6.45829394412316	1.13788727812191e-08	0.0244291799165879	A	C
MNEc.2.3.1215675.PC	MTMR6	-0.139015815921686	-6.45817158536422	1.1384665319265e-08	0.0244300431196046	C	T
MNEc.2.12.7099869.PC	CAMK2B	0.207502115320406	6.4554921985234	1.1512244953524e-08	0.0246571137017187	G	A
MNEc.2.8.86866345.PC	ABHD3	0.162753044221468	6.45515231598462	1.1528529559565e-08	0.0246722047313791	A	G
MNEc.2.23.41827170.PC	STOM	0.269140961620125	6.45322258398607	1.16214218103013e-08	0.0248077021469632	T	C
MNEc.2.16.336478.PC	GNPDA2	0.115681653799009	6.4517355599563	1.16935093762952e-08	0.024891790685386	T	C
MNEc.2.12.14696087.PC	MZF1	-0.222273831140335	-6.44883692009926	1.18353061668053e-08	0.025094379375805	G	T
MNEc.2.2.47018360.PC	MON1A	0.212014569176636	6.44875724647409	1.18392276593431e-08	0.025094379375805	C	T
MNEc.2.3.3009759.PC	RPS23	0.254324629864485	6.44850932007176	1.18514387085906e-08	0.0250989284722962	T	G
MNEc.2.20.23672903.PC	TOP1	0.169826669495327	6.44590404631284	1.19805132640499e-08	0.0252885966513949	G	A
MNEc.2.29.29413443.PC	NRG4	0.458409230966348	6.4455984288672	1.19957457190331e-08	0.0252885966513949	C	T
MNEc.2.9.65493967.PC	DAXX	0.0984542452228295	6.44519543879769	1.20158607460122e-08	0.0253052422367237	G	A
MNEc.2.15.66145972.PC	CLIP4	-0.623245188452029	-6.44126458416715	1.2213830239568e-08	0.0255818988354884	T	C
MNEc.2.8.16652959.PC	FAM228B	0.26588597143417	6.43976968295428	1.2289964001023e-08	0.0256678064819718	T	C
MNEc.2.3.4313711.BIEC2-768765	SMC5	0.107451025298457	6.43900914221822	1.23288779984805e-08	0.0256780797528402	T	C
MNEc.2.18.36511132.PC	PTOV1	0.163347830235084	6.43755929947801	1.24033998056718e-08	0.0257858901728251	C	T
MNEc.2.2.114221734.PC	ADAD2	-0.325787250979655	-6.43728664491806	1.24174640524994e-08	0.0258032924870767	T	C
MNEc.2.23.41833048.PC	ABHD1	-0.131097385823667	-6.43580108884201	1.24943712838608e-08	0.0258831200661292	A	G
MNEc.2.16.26642137.PC	CCDC22	0.201968852067681	6.43526365606678	1.25223103822262e-08	0.025902397631092	T	G
MNEc.2.19.57589610.PC	LOC100630171	-0.843091221214018	-6.43503641846906	1.25341422351228e-08	0.0259150438650193	A	G
MNEc.2.6.52654281.PC	CCDC112	0.208631661796191	6.43359610397391	1.26093950929783e-08	0.0260231458876028	A	G
MNEc.2.25.2068797.PC	SF3B5	-0.204419901982674	-6.43051607773652	1.27718256893346e-08	0.0262269947236901	T	C
MNEc.2.25.25225377.PC	LOC100061885	0.854543284269915	6.429840169737	1.28077475950214e-08	0.0262603765611531	C	T
MNEc.2.5.89404945.PC	EIF4EBP2	0.161494093833177	6.42669651287804	1.29761419648341e-08	0.0264547709070191	G	A
MNEc.2.28.30345528.PC	LOC102148255	0.284665092893717	6.42495779060503	1.30702201586451e-08	0.0265686838396562	G	A
MNEc.2.16.85569763.PC	TRMT13	-0.224894067377772	-6.42490562620419	1.30730530786245e-08	0.0265686838396562	C	T
MNEc.2.15.75173073.PC	RPE	-0.180208746766841	-6.42462988607619	1.30880379644512e-08	0.0265770454715074	T	C
MNEc.2.5.11996727.BIEC2-938338	SIPA1	0.33586273067883	6.42461411034356	1.30888957994916e-08	0.0265770454715074	G	A
MNEc.2.6.5785378.TBIEC2-985212	FAM89B	-0.149845711095315	-6.42325719907964	1.31628894230574e-08	0.0266556348323584	C	T
MNEc.2.3.107460353.PC	LOC100066797	-0.248612720580247	-6.42231694828106	1.32144053234216e-08	0.026745673792922	T	G
MNEc.2.16.72706700.PC	REM2	0.666808721957445	6.42180113424536	1.32427514085483e-08	0.0267695146842338	G	T
MNEc.2.14.36976024.PC	LOC100072267	-0.138628910536784	-6.4209180027713	1.3291423146383e-08	0.0268319983474981	G	A
MNEc.2.17.9170016.PC	EIF5	-0.194465152272696	-6.42016431824455	1.33331009826681e-08	0.0268682631009814	C	T
MNEc.2.6.81907653.PC	ZCRB1	-0.111419809142842	-6.41919014073503	1.33871638787557e-08	0.0269532391204962	T	C
MNEc.2.23.39067338.PC	MAP3K15	0.648911812641861	6.41609213410015	1.35605396562681e-08	0.0271590315170238	T	C
MNEc.2.1.155693897.PC	CD19	-0.961302356587496	-6.41602571155392	1.35642811825382e-08	0.0271590315170238	C	A
MNEc.2.1.137186654.PC	LOC100065202	-0.217387416682956	-6.41534282360059	1.36028071001625e-08	0.0272061139864273	T	G
MNEc.2.22.41691589.PC	NOP14	-0.145020837019317	-6.41476958287805	1.36352308982616e-08	0.0272469143058665	C	T
MNEc.2.3.118470384.PC	PRIMPOL	0.738902749375329	6.41337123989754	1.37146461975283e-08	0.0273814618474812	C	T
MNEc.2.12.4408625.PC	GGPS1	0.171983160265189	6.41171365619128	1.38093786661622e-08	0.0275100016829351	T	C
MNEc.2.16.16722436.PC	MID2	-0.479371003559538	-6.410262674276	1.38928360483062e-08	0.027615565628457	G	A
MNEc.2.20.25485299.PC	LOC102150115	0.623017952374783	6.40919402789885	1.39546219391429e-08	0.0276898022916812	T	C
MNEc.2.12.28517755.PC	FAM102A	0.21154450147572	6.40873407528585	1.39812988036884e-08	0.0277305952758552	C	T
MNEc.2.1.81543284.PC	ARV1	-0.212120532120873	-6.40784521048579	1.40329955825092e-08	0.0277602375866485	C	T
MNEc.2.15.63772591.PC	LOC100630682	-0.357775593939215	-6.40724693871357	1.40678980143515e-08	0.0277873162988397	T	C
MNEc.2.5.27680888.PC	SLC4A7	-0.243158184063808	-6.40701241507323	1.40816033043233e-08	0.0277873162988397	T	C
MNEc.2.12.10848044.PC	TICAM2	0.175607838741569	6.40575800935432	1.41551344203617e-08	0.0278617964591414	G	A
MNEc.2.15.77225484.PC	RAI14	0.965119168872216	6.40569019388329	1.41591204767684e-08	0.0278617964591414	C	T
MNEc.2.15.47333645.PC	COBLL1	-0.255997597765714	-6.40545003865182	1.41732452677994e-08	0.0278617964591414	C	T
MNEc.2.20.9755650.PC	FAM3A	-0.164835949094616	-6.40534858060292	1.41792167459841e-08	0.0278617964591414	G	T
MNEc.2.2.109239522.PC	ZNF800	-0.152892236171992	-6.40422748028315	1.42453672355231e-08	0.02787616162508	A	C
MNEc.2.8.87381950.BIEC2-1065094	PHACTR2	-0.339663026865166	-6.40346059106245	1.42907936715051e-08	0.0278943046812536	A	G
MNEc.2.18.12633187.PC	SELO	0.309104547474605	6.40313653057671	1.43100324333306e-08	0.0278943046812536	C	A
MNEc.2.7.74212360.PC	HSPA4	0.235408524672222	6.40183283185382	1.43876899875868e-08	0.028009539899167	A	C
MNEc.2.17.34358621.PC	ZNF451	-0.161664152248406	-6.39938077429937	1.45348857364945e-08	0.0282156526312729	A	G
MNEc.2.3.4294977.PC	CDC37	0.116446475083897	6.39934333988963	1.45371444372297e-08	0.0282156526312729	A	G
MNEc.2.18.621704.PC	TM9SF3	0.181984505810581	6.39808718853125	1.461313964689e-08	0.0283025493637862	A	G
MNEc.2.18.18291909.PC	RAP1A	-0.224243442153378	-6.39726558894122	1.46630580843327e-08	0.0283386780493645	G	A
MNEc.2.9.6073320.PC	PPM1G	-0.0795281669361088	-6.3952778185501	1.47845307228244e-08	0.0285016140872949	A	G
MNEc.2.22.958264.PC	CMTM4	0.206201868462489	6.39516610984908	1.47913867744087e-08	0.0285016140872949	A	G
MNEc.2.2.73793912.PC	LOC106781389	0.30093306110744	6.39397292965363	1.48648144027213e-08	0.02860661420727	G	A
MNEc.2.6.10806012.PC	LOC100067503	0.0998579197351487	6.39301297009021	1.49241520174109e-08	0.0286599465894035	C	T
MNEc.2.2.65846457.PC	ALDOC	0.499381216404599	6.39165358553098	1.50085810856757e-08	0.0287639519805775	C	A
MNEc.2.19.37296080.PC	FBXO17	-0.390196783935566	-6.39020075435585	1.50993375058495e-08	0.0288253810812777	G	A
MNEc.2.6.68636118.PC	TROAP	0.621778753067488	6.38937159484239	1.5151377652069e-08	0.0288985585697252	G	A
MNEc.2.3.45099330.PC	LOC106782809	0.163977433990762	6.38932522347315	1.51542932811451e-08	0.0288985585697252	T	C
MNEc.2.1.110436676.PC	LOC102147348	-0.392249446037569	-6.38846024413037	1.52087814783216e-08	0.0289366552583371	G	A
MNEc.2.9.14967889.PC	ERF	0.163965770044439	6.38825920099382	1.52214737106929e-08	0.0289366552583371	T	C
MNEc.2.2.86149023.BIEC2-520171	SIRT1	-0.109739643335318	-6.38758492665603	1.52641186423501e-08	0.0289967441665248	G	A
MNEc.2.15.58454042.PC	LOC102150424	-0.247268412352451	-6.38737908794916	1.52771606329648e-08	0.0289967441665248	T	C
MNEc.2.28.26134713.PC	GPR141	-0.50544144903141	-6.38622179204263	1.53506931202324e-08	0.0291090457147278	G	A
MNEc.2.15.76146821.PC	MOB1A	-0.223609530590075	-6.38611870682409	1.53572599631189e-08	0.0291093185850649	A	G
MNEc.2.26.41851988.PC	SLC19A1	0.189097681091843	6.38394003870917	1.5496701051944e-08	0.0293132314655739	G	A
MNEc.2.25.24376134.PC	STXBP3	-0.168513260986057	-6.38366569865343	1.5514348356063e-08	0.0293228311042628	G	A
MNEc.2.1.49118194.PC	CETN3	-0.14064862196745	-6.38324958759638	1.55411533109693e-08	0.0293228311042628	A	G
MNEc.2.1.58605646.PC	OARD1	0.225709918829185	6.3830746894565	1.55524335629277e-08	0.0293228311042628	T	C
MNEc.2.7.11982941.PC	LOC102150836	0.166640181664699	6.38258594987771	1.55839984229266e-08	0.0293228311042628	A	G
MNEc.2.3.3009759.PC	RPL7A	0.171548558180391	6.38145271349284	1.56574321734997e-08	0.0293468925498237	T	G
MNEc.2.23.39222311.PC	RAB3D	-0.237996713057875	-6.37970007593776	1.57716792242648e-08	0.0295006508982251	T	G
MNEc.2.10.3119828.PC	INSR	0.354392766013909	6.37870716795266	1.58367690241329e-08	0.0295607725384728	C	T
MNEc.2.21.37243440.PC	ABCC8	0.406794897428781	6.37799468687007	1.58836395589405e-08	0.0296116729285946	T	G
MNEc.2.1.116017313.PC	SNRNP25	0.118505885025063	6.37751618893309	1.59151946892449e-08	0.0296415024629526	T	G
MNEc.2.8.3084736.PC	FBLIM1	0.496864481577608	6.37719981902458	1.59360922096532e-08	0.0296484797493601	G	A
MNEc.2.7.88591613.PC	AHI1	0.180433273045695	6.37695730307354	1.59521297918419e-08	0.029666138829358	T	G
MNEc.2.20.31508060.PC	LOC100054397	0.693892491219401	6.37665822406406	1.59719299242584e-08	0.0296786044180962	G	A
MNEc.2.17.63366626.BIEC2-382250	LOC100054303	0.208791017360932	6.37627673130454	1.59972215135934e-08	0.0297134179361802	T	G
MNEc.2.15.25259506.PC	CENPP	-0.235740966875544	-6.3758668964232	1.6024436321139e-08	0.029715253493401	A	G
MNEc.2.3.4116009.PC	ATP5G2	-0.19106946441365	-6.37513958054826	1.60728462879774e-08	0.0297567653812642	T	C
MNEc.2.16.15759486.PC	YWHAE	-0.108996497576886	-6.37503751554203	1.60796512999266e-08	0.0297567653812642	G	A
MNEc.2.1.68402125.PC	GCLM	-0.21490492063649	-6.37373425033496	1.61667957985065e-08	0.0298692476728831	G	T
MNEc.2.1.136814627.PC	PIGM	-0.3002729366224	-6.37211474830827	1.62757385123826e-08	0.030024426961919	C	T
MNEc.2.28.26134713.PC	ZCCHC12	-0.477865423277342	-6.37183030015344	1.62949481277986e-08	0.0300447768785129	G	A
MNEc.2.8.89869813.PC	PSMB5	-0.271635191257127	-6.37171432683681	1.63027865932232e-08	0.0300470053457861	A	G
MNEc.2.26.7750525.PC	ZMIZ2	-0.183573511239153	-6.37142620074912	1.63222767931359e-08	0.0300523532807216	A	G
MNEc.2.2.14349722.PC	FBXO18	-0.144276978723711	-6.37092062593264	1.63565320862165e-08	0.0300523532807216	C	A
MNEc.2.3.9317638.PC	NCBP3	-0.166431968028795	-6.36965396228665	1.64426683243261e-08	0.0300820854605623	G	T
MNEc.2.10.39040213.PC	C12H11orf68	0.18268993341844	6.36959439692031	1.64467299669074e-08	0.0300820854605623	T	G
MNEc.2.6.53790731.PC	ECHDC1	-0.124040810699647	-6.36934372331853	1.64638337986765e-08	0.0300990179461673	T	C
MNEc.2.16.35011294.PC	PSMC6	-0.138723120933901	-6.36872981138563	1.65057964268407e-08	0.03015140814713	A	G
MNEc.2.2.48393708.PC	LOC102147592	-0.349238909034635	-6.36753444030244	1.65878078823089e-08	0.0302101074669872	G	A
MNEc.2.6.23117707.PC	SH3BP4	0.543616194033657	6.36732745045908	1.66020499158583e-08	0.0302176194533886	C	T
MNEc.2.31.14172712.PC	SIDT2	0.168911869198028	6.36704247662248	1.6621677508716e-08	0.0302382846636435	T	G
MNEc.2.6.37807870.PC	TSC22D2	-0.190353298187306	-6.36622561205873	1.66780666712364e-08	0.0302526635088502	A	G
MNEc.2.9.60842983.PC	TMEM62	-0.237554199708599	-6.36250802833441	1.69371007748994e-08	0.0304820116295926	T	C
MNEc.2.26.31931127.BIEC2-728026	IMPACT	0.169711637541043	6.36234297142961	1.69486936281209e-08	0.0304820116295926	T	C
MNEc.2.6.20115065.PC	THAP4	-0.160000242829219	-6.36209818083773	1.69659011003735e-08	0.0304880556304341	A	G
MNEc.2.9.73161184.PC	COG3	-0.149464487757994	-6.361217439827	1.70279558577222e-08	0.0305463313383545	T	G
MNEc.2.15.40014938.TBIEC2-318343	TMEM17	-0.180883982006657	-6.36115972291301	1.70320302897855e-08	0.0305463313383545	G	A
MNEc.2.5.3031015.PC	LOC100052638	-1.54166740637517	-6.36065397912945	1.70677738126586e-08	0.0305862285146482	C	T
MNEc.2.20.29117556.PC	ZSCAN26	0.167210337186419	6.35972367198348	1.71337177123914e-08	0.0306546460929895	C	T
MNEc.2.20.28483181.BIEC2-527012	LOC100054536	0.382886544182827	6.35962285699495	1.71408790325049e-08	0.0306546460929895	A	G
MNEc.2.26.470589.PC	ACOX3	-0.360585032801981	-6.35959551388853	1.7142821841806e-08	0.0306546460929895	A	C
MNEc.2.30.6348547.PC	RPL18A	0.204942561282238	6.35813457890343	1.72469436407834e-08	0.0307492464561645	C	T
MNEc.2.25.26900449.PC	LOC100147046	0.251464827225959	6.35793484532489	1.72612274086705e-08	0.0307583130972034	A	G
MNEc.2.14.77988066.PC	CD160	-0.340543228852372	-6.35785508592701	1.72669346061644e-08	0.0307583130972034	A	G
MNEc.2.27.13782311.PC	CDAN1	0.162190950976205	6.35550410678039	1.74360020345604e-08	0.0309645034766509	C	T
MNEc.2.7.86166722.PC	RRP15	0.185940049982604	6.35523884902466	1.74551803931747e-08	0.0309672052613292	A	G
MNEc.2.20.33534874.BIEC2-531036	LOC100629377	-0.316505614095717	-6.35311841133193	1.76092433575739e-08	0.0310435903944121	G	A
MNEc.2.10.11915964.PC	MIR9092	-0.161897862533294	-6.35253402599255	1.7651938982537e-08	0.0310885066876379	G	A
MNEc.2.25.14135966.PC	PIGA	-0.132037609241007	-6.35174220850662	1.77099535015046e-08	0.0311403421840218	T	C
MNEc.2.23.37745661.BIEC2-624057	LOC106782238	-0.351343827405958	-6.35166879209638	1.77153421054287e-08	0.0311403421840218	C	T
MNEc.2.7.66418084.PC	LOC106782405	-0.211643760020933	-6.35083402436911	1.77767266398749e-08	0.0311721663570205	T	C
MNEc.2.20.23946244.PC	APLP2	-0.318583163381991	-6.35079075904864	1.77799138897588e-08	0.0311721663570205	T	C
MNEc.2.15.32189094.PC	ZNF511	-0.135954695589432	-6.35013760799307	1.78280987991018e-08	0.0311995742955002	C	T
MNEc.2.27.36336481.PC	L3MBTL3	0.153399675349573	6.34960375660632	1.78675787266245e-08	0.0312412632608783	G	T
MNEc.2.20.30518553.PC	LOC102150441	1.02256054065819	6.34921027718643	1.78967331834525e-08	0.0312526374285529	A	G
MNEc.2.1.157493609.PC	LIME1	0.174242833749234	6.34905231591232	1.79084504225395e-08	0.0312526374285529	C	T
MNEc.2.29.15048158.PC	SLC38A10	0.177865021810763	6.34791708953408	1.79928831368437e-08	0.0312526374285529	G	A
MNEc.2.7.87661268.PC	SYNDIG1	0.207862731435065	6.34784814713758	1.79980234323115e-08	0.0312526374285529	G	A
MNEc.2.19.6761462.PC	RNF141	0.157835529375165	6.34572324483578	1.81571703844989e-08	0.0313573906287354	A	G
MNEc.2.15.56093842.PC	LOC100072905	-0.700740572762835	-6.34549932007635	1.81740225033734e-08	0.0313573906287354	T	C
MNEc.2.31.4436208.BIEC2-875928	LOC106781906	0.306624275514411	6.34546302233685	1.81767556566591e-08	0.0313573906287354	G	A
MNEc.2.22.4223826.PC	LOC102148830	0.122283802512775	6.3432886818159	1.83412248091101e-08	0.0315087947365948	C	T
MNEc.2.3.36836616.PC	BANP	0.249583962552217	6.34266301128832	1.83888237955717e-08	0.0315164230783165	C	T
MNEc.2.30.29638848.PC	PNPLA6	-0.209478217646298	-6.34233877097563	1.84135390914047e-08	0.0315249037324474	C	T
MNEc.2.24.21416350.PC	TENM3	0.356802501114632	6.3411481282404	1.85045788730149e-08	0.0315873039810629	C	A
MNEc.2.4.40458744.PC	LOC100050797	-1.22624681702121	-6.34024983530409	1.85735599206154e-08	0.0316533226967954	G	A
MNEc.2.28.7138581.PC	DAZAP2	0.294204256052097	6.3401444303162	1.85816707911643e-08	0.0316533226967954	T	C
MNEc.2.28.35363099.PC	CDK7	-0.113374471664417	-6.34009910240629	1.85851598345334e-08	0.0316533226967954	A	G
MNEc.2.8.93756864.PC	PAFAH2	-0.177788777656077	-6.33825493260089	1.87276637968558e-08	0.0317885136770515	T	C
MNEc.2.19.30527855.PC	ZNF217	0.175719025278316	6.33789373484043	1.87557010790927e-08	0.0317906476662187	A	G
MNEc.2.13.29724926.PC	SCAI	-0.163462336030567	-6.33787728046021	1.87569793090025e-08	0.0317906476662187	C	T
MNEc.2.12.21495791.PC	DTX4	0.496288384737635	6.3376586570329	1.87739708863087e-08	0.031795664836499	C	T
MNEc.2.20.31045216.PC	SHPRH	-0.214856173540968	-6.33565046736102	1.89307642726886e-08	0.0319086944594164	C	T
MNEc.2.6.82098402.PC	SEPT1	0.148697497155417	6.33563166876899	1.89322381242174e-08	0.0319086944594164	T	C
MNEc.2.9.51683247.PC	GNA11	0.171628084323343	6.3354298807584	1.89480659180333e-08	0.031921771232709	C	A
MNEc.2.4.100445465.PC	LOC100054458	0.305891604757697	6.33522120680591	1.89644476227868e-08	0.031921771232709	C	T
MNEc.2.23.20361874.PC	DUSP10	0.781992747617481	6.33516097823775	1.89691784058966e-08	0.031921771232709	A	G
MNEc.2.7.85791436.PC	KIF5B	-0.113316547193912	-6.33481323072541	1.8996515866566e-08	0.0319338989173598	A	G
MNEc.2.30.29007877.PC	RPL37	0.419900578138167	6.33244645263788	1.9183615331351e-08	0.0321530110328257	A	G
MNEc.2.24.21123546.PC	PLCB1	0.50519096209461	6.33161859457248	1.92494896772059e-08	0.0321948725085085	C	A
MNEc.2.2.2098791.PC	NEFL	-0.348122763728079	-6.33057302060964	1.93330085713015e-08	0.0322316423220996	A	G
MNEc.2.15.84762174.PC	LOC106782180	0.176338939721706	6.33052056927212	1.93372077526964e-08	0.0322316423220996	G	A
MNEc.2.26.8331727.PC	ARFIP1	0.278249769420418	6.33009459686436	1.93713440092914e-08	0.0322648084640666	T	C
MNEc.2.31.2284451.PC	RAB21	-0.156802374505246	-6.3275739137293	1.95745703911033e-08	0.0323720534791854	C	T
MNEc.2.27.11012184.PC	LOC102148710	0.693008022239353	6.32735690378606	1.95921649653469e-08	0.0323720534791854	T	C
MNEc.2.20.31730829.PC	LOC100060257	1.02213414220399	6.32691877073461	1.96277353760083e-08	0.032406805681514	T	C
MNEc.2.18.18761811.PC	PYCRL	-0.280848902132821	-6.3252173611969	1.97664744133641e-08	0.032540249807105	G	A
MNEc.2.30.29007877.PC	LOC100055584	0.393829493928274	6.32484255651696	1.9797167715864e-08	0.0325617138683138	A	G
MNEc.2.18.12633187.PC	UCKL1	0.398035347787368	6.32360393818865	1.98989363213353e-08	0.0326520345518885	C	A
MNEc.2.6.61046826.PC	SRFBP1	0.169434232674053	6.32312079179287	1.99387734857462e-08	0.0326814399493407	C	A
MNEc.2.20.23091241.BIEC2-524781	FAM3C	0.294094054169922	6.32238741023337	1.99993945276876e-08	0.0327452749526991	G	A
MNEc.2.15.30360416.PC	IBA57	0.148340659928568	6.32213654930586	2.00201724923347e-08	0.0327674570367432	A	G
MNEc.2.6.74653729.PC	CCL1	-1.16531731424862	-6.32139773839311	2.00814900650485e-08	0.0328322456274664	A	G
MNEc.2.26.14481833.PC	DCTN5	-0.0849277703831934	-6.3204309414642	2.01620105199174e-08	0.032902599654457	T	C
MNEc.2.1.127219501.PC	TMEM53	0.268108798611473	6.3203595529903	2.01679688349318e-08	0.032902599654457	T	C
MNEc.2.15.61356694.PC	ZSWIM7	-0.173937938030301	-6.32030038774005	2.01729082821287e-08	0.032902599654457	G	A
MNEc.2.15.48639421.PC	DAZAP1	0.161555751577562	6.31711223949223	2.04408530997172e-08	0.0331803897104527	C	A
MNEc.2.8.91885709.PC	GNB2	0.252819065820713	6.31652596539451	2.04905084390422e-08	0.0332371833226593	G	T
MNEc.2.15.63375827.PC	ZNF385A	0.58316630064808	6.31601670052888	2.05337383685521e-08	0.033286201046776	C	T
MNEc.2.9.73161184.PC	PLCD4	-0.438632499112649	-6.31568157602262	2.05622353511965e-08	0.0333177556457235	T	G
MNEc.2.28.7138581.PC	SELP	1.98048703831293	6.31544981856921	2.05819655372062e-08	0.0333258954579283	T	C
MNEc.2.2.15276037.PC	FRMD6	0.360860988275249	6.31479439490379	2.06378652664587e-08	0.0333568201190091	A	G
MNEc.2.14.75234739.BIEC2-266307	C28H12orf75	-0.358072784455701	-6.31400680783457	2.07052359784564e-08	0.0334060945312419	A	G
MNEc.2.3.113842352.BIEC2-810407	PPP4R3B	-0.11159009705802	-6.31384475970497	2.07191246905704e-08	0.0334060945312419	T	C
MNEc.2.19.36784018.PC	LARS2	0.227076144445515	6.31254448900986	2.08309021588207e-08	0.0334334065351402	A	G
MNEc.2.1.79251815.PC	ATF7	-0.129310474395767	-6.31226946702312	2.08546208110058e-08	0.0334334065351402	G	A
MNEc.2.16.20680517.PC	HDGF	-0.234398230862387	-6.31191829223799	2.08849459961119e-08	0.0334334065351402	C	A
MNEc.2.3.14810944.PC	ZNF699	-0.105580522337566	-6.31132800299063	2.09360180455159e-08	0.033480514054833	G	T
MNEc.2.1.30528900.PC	ZDHHC16	-0.239713162455292	-6.31070991793228	2.0989627636061e-08	0.0335071292564519	G	A
MNEc.2.3.118470384.PC	LOC100060725	0.410119422331598	6.30864369405377	2.11698308536481e-08	0.0336171814800878	C	T
MNEc.2.10.54428324.PC	YTHDC2	0.156122189591005	6.30777637788538	2.12459288143083e-08	0.033688303297352	G	A
MNEc.2.9.77372460.PC	PEAR1	0.265210730689033	6.30611952773181	2.13920544153965e-08	0.0338269546593204	G	A
MNEc.2.15.10998912.PC	C15H2orf68	0.256811340038631	6.30234255674113	2.17288967838282e-08	0.0341697325764539	A	C
MNEc.2.16.46841085.PC	TP53BP2	-0.249449203141777	-6.30123199950756	2.18289359044681e-08	0.0343032437270933	C	A
MNEc.2.6.76559436.PC	IMPDH2	0.17883206136912	6.30064893222332	2.18816412296614e-08	0.0343503359302902	A	G
MNEc.2.1.53426856.PC	IDH2	-0.377970521525189	-6.2993553821763	2.1999019961137e-08	0.0344507474387247	A	C
MNEc.2.10.3221089.PC	BRF1	-0.131010474033815	-6.29846764713702	2.20799351869499e-08	0.034513297851728	A	G
MNEc.2.9.14106376.PC	RPAP3	-0.141588981488636	-6.29833484869285	2.20920648214727e-08	0.034513297851728	T	C
MNEc.2.11.53463855.PC	PLEKHF2	-0.26356539327352	-6.29734327087114	2.21828431683477e-08	0.0346139536624483	A	G
MNEc.2.1.21676128.PC	OTOA	0.97289697084836	6.29609932571112	2.22972484082977e-08	0.034710199256282	C	T
MNEc.2.9.17328154.PC	SPATA2L	-0.234325769874823	-6.29605554540564	2.23012855008658e-08	0.034710199256282	C	T
MNEc.2.12.14603160.PC	PPP1R12A	0.130504240670548	6.29567074360434	2.23368002185691e-08	0.0347351375350054	C	A
MNEc.2.15.47023879.PC	LOC102150071	-0.633479556855688	-6.29439687600367	2.24547702453031e-08	0.0348351352405986	A	C
MNEc.2.24.35244347.BIEC2-647064	SNX33	-0.183792639719839	-6.29347033800487	2.25409624413996e-08	0.0348898628602432	T	C
MNEc.2.28.2337613.PC	KRR1	0.203272980301311	6.29206843744903	2.26719993392372e-08	0.0350097092743058	C	A
MNEc.2.10.30108039.PC	POU2AF1	0.432501457104218	6.2914764156452	2.27275625450848e-08	0.0350589535943743	A	G
MNEc.2.18.2568080.PC	ZNF75D	-0.108658098028955	-6.28978252724024	2.28872859157431e-08	0.0351998282322434	C	A
MNEc.2.3.29708389.PC	MTX1	0.160805628495544	6.28830843194716	2.30271888346494e-08	0.0353048501184927	T	G
MNEc.2.16.9227037.PC	CPT2	-0.165917929576909	-6.28718958688447	2.31339410809715e-08	0.0353450671584248	T	C
MNEc.2.16.79300567.PC	AZI2	-0.165296588509811	-6.28689004933274	2.31626039352976e-08	0.0353450671584248	T	C
MNEc.2.20.44754347.PC	DOCK5	-0.487185486520356	-6.28657965091219	2.3192343191255e-08	0.0353785359288092	A	G
MNEc.2.16.72706700.PC	LOC102150764	0.532195739868354	6.28519358396856	2.33256044850127e-08	0.0355043114263135	G	T
MNEc.2.16.72706700.PC	LOC102149944	0.754533570241217	6.28476173007707	2.33672792114697e-08	0.0355312133104429	G	T
MNEc.2.14.22224025.PC	NAGK	0.162894105011584	6.28472497136681	2.33708299021659e-08	0.0355312133104429	G	T
MNEc.2.23.45692544.PC	LOC106783016	0.165198046087341	6.27953556121627	2.38775005040162e-08	0.0360331903899657	G	T
MNEc.2.11.11943127.PC	DBT	-0.187003555201547	-6.27810790358404	2.40187891769871e-08	0.036158600762459	A	G
MNEc.2.6.61299812.PC	LOC100072024	0.241638594697451	6.27782506944264	2.40468781022264e-08	0.0361644178072826	T	C
MNEc.2.1.160233250.PC	XKRX	0.280807689122786	6.27778709844005	2.40506515688664e-08	0.0361644178072826	G	A
MNEc.2.3.40054854.PC	RPGRIP1L	-0.135175410773701	-6.27726149198279	2.41029453711215e-08	0.0361950149558458	A	C
MNEc.2.10.2324397.PC	MINA	0.18266965285494	6.27649011201472	2.41798957778205e-08	0.0362370936344063	C	A
MNEc.2.10.32711806.PC	KIN	-0.138663658728964	-6.27633966920238	2.41949318103422e-08	0.0362370936344063	G	T
MNEc.2.7.59576017.PC	LOC100629880	-0.199726266127369	-6.27603785306215	2.42251248131625e-08	0.036270311268427	C	A
MNEc.2.28.26134713.PC	IL15	-0.548859644696974	-6.27585007188057	2.42439288501205e-08	0.036270311268427	G	A
MNEc.2.28.31353846.PC	RGS9	0.407265851830888	6.27511390225777	2.43177869876087e-08	0.0363130923326247	T	C
MNEc.2.16.42438583.PC	LOC100070389	-0.172795519088095	-6.27492663944065	2.43366101530591e-08	0.0363172681535986	T	C
MNEc.2.14.70802005.PC	ZDHHC21	-0.176043966322289	-6.27230756514605	2.46013902273885e-08	0.0365992930612415	T	G
MNEc.2.7.666835.PC	ZFR2	-0.254940689940013	-6.27225873087914	2.46063542213098e-08	0.0365992930612415	T	C
MNEc.2.1.53105731.PC	PPM1K	-0.312105313024889	-6.27071852415204	2.47634261256076e-08	0.0367201603405104	G	A
MNEc.2.20.27979402.PC	LOC102150537	0.606789748959316	6.27066758258668	2.47686381339814e-08	0.0367201603405104	C	T
MNEc.2.19.42206833.PC	ATP13A4	-1.59774016683288	-6.27031074407235	2.48051780007918e-08	0.0367361353815471	C	T
MNEc.2.24.6307088.BIEC2-630354	THADA	0.256543161261883	6.27024577150018	2.48118368642157e-08	0.0367361353815471	A	G
MNEc.2.2.79111791.PC	G6PD	-0.151608346821514	-6.26839793462216	2.50019597910279e-08	0.0368490937678383	G	A
MNEc.2.14.80152017.BIEC2-269001	REPIN1	0.144554078543004	6.26772800235375	2.50712446180178e-08	0.0369032049173103	T	C
MNEc.2.18.19478617.PC	LOC100062577	0.241991331933548	6.26733449608544	2.51120299244919e-08	0.0369152806827638	C	T
MNEc.2.15.21174069.PC	POLD2	0.151695851525419	6.26328135350074	2.55359653141181e-08	0.0373185066159322	T	C
MNEc.2.1.172321323.PC	IRF2BPL	0.289021268154487	6.26288260553613	2.55780531398711e-08	0.0373301275071573	T	G
MNEc.2.22.40901555.PC	SIPA1L1	0.439292762014737	6.26264122761971	2.5603563945569e-08	0.0373301275071573	C	T
MNEc.2.10.65982089.PC	HSPB11	0.186468432102239	6.26154661476247	2.5719568311661e-08	0.0374560491313711	C	T
MNEc.2.8.81049287.PC	CORIN	0.25984765081752	6.26115104253063	2.57616180228358e-08	0.0375052353642024	C	T
MNEc.2.18.2540727.BIEC2-410841	KCNAB3	0.388712701250266	6.25887751367693	2.60046201396228e-08	0.0377257053500079	A	G
MNEc.2.16.158062.PC	MIR9166	0.22464141422696	6.25875184270417	2.60181182824412e-08	0.0377279252414633	G	A
MNEc.2.7.6997402.PC	LOC100147591	0.552935028076478	6.25870827366334	2.60227995919266e-08	0.0377279252414633	A	G
MNEc.2.3.6074417.PC	USP16	-0.139495437907146	-6.25841980103965	2.6053815813921e-08	0.0377608130493058	C	T
MNEc.2.14.73557105.PC	C21H5orf51	0.148507366001093	6.25833798115841	2.60626196510143e-08	0.0377614968439446	C	T
MNEc.2.31.10522711.PC	GNA12	0.286892215286261	6.25730385187553	2.61741465036911e-08	0.0378625633927448	A	G
MNEc.2.30.21237663.PC	SAMD9	-0.288177310177809	-6.25514013977998	2.64090260567493e-08	0.0380929041371933	A	G
MNEc.2.3.3009759.PC	RPS5	0.22076587750549	6.25462063824261	2.64657301086501e-08	0.0381504110315611	T	G
MNEc.2.22.4207834.PC	ADRBK1	0.0875269490401092	6.25305533950509	2.6637313977413e-08	0.0382760065509982	C	T
MNEc.2.17.45489357.PC	CHUK	-0.0861553907766324	-6.25098700516905	2.68657302174852e-08	0.0384585265149319	T	C
MNEc.2.19.51433020.PC	USP40	0.183512500965301	6.25094713952361	2.68701517782752e-08	0.0384585265149319	T	G
MNEc.2.19.1593351.PC	LONRF3	1.07704459130691	6.24984328385477	2.6992868830136e-08	0.0385367894911503	G	A
MNEc.2.14.77728645.BIEC2-267720	DNAJA2	-0.111918746400998	-6.249633156653	2.70162917556652e-08	0.0385395289597296	G	A
MNEc.2.2.1264075.PC	VBP1	-0.168923171178039	-6.24886209598139	2.71024146625603e-08	0.0385895066570401	C	A
MNEc.2.1.156875429.PC	RASGEF1B	-0.376377691410002	-6.24865751050895	2.71253112583358e-08	0.0386099776908581	C	T
MNEc.2.3.107386910.PC	PPP2R3C	-0.120399645188965	-6.24656341225634	2.73607810155081e-08	0.0387568276017947	G	A
MNEc.2.11.19246286.PC	SEPHS2	-0.196202209615282	-6.24614947493022	2.74075650635112e-08	0.0387568276017947	A	G
MNEc.2.18.41367980.PC	LOC100052146	0.147458220606695	6.24483827171102	2.75562835678897e-08	0.0388057600544297	A	G
MNEc.2.20.31045216.PC	TNKS2	-0.209600640488761	-6.2444875572559	2.75961973926383e-08	0.0388290171165622	C	T
MNEc.2.4.22502978.PC	VOPP1	0.323851931299691	6.24291764765602	2.77755673652811e-08	0.0390183128342598	C	T
MNEc.2.7.90318611.BIEC2-1069608	PTRHD1	-0.174293290639736	-6.24109528797144	2.79852295912388e-08	0.0391209545307769	A	G
MNEc.2.16.66864474.PC	PUS7L	-0.142633488115713	-6.24102294862186	2.79935844901675e-08	0.0391209545307769	A	G
MNEc.2.1.150888612.PC	TMED3	0.200356615533037	6.2408245731033	2.8016508729441e-08	0.0391409217337477	C	A
MNEc.2.1.95175043.PC	GPCPD1	0.362193424250005	6.24063917388404	2.80379502379442e-08	0.0391437120756798	T	C
MNEc.2.18.3419504.PC	SLC9A8	-0.140045198999226	-6.24062948347487	2.80390713852323e-08	0.0391437120756798	A	G
MNEc.2.4.79681833.PC	IMPG2	-0.22492436323407	-6.23907370122524	2.8219647092918e-08	0.0392641932822097	G	T
MNEc.2.2.17189096.PC	TFDP2	0.211468804693354	6.23858140818674	2.82770258302485e-08	0.0392989375328884	G	A
MNEc.2.28.26032933.PC	LOC100060688	0.961283312459797	6.23773232729615	2.83762612632911e-08	0.0393942179851404	G	T
MNEc.2.15.86342040.PC	PQLC3	0.270408507640814	6.23736684575148	2.84190826460816e-08	0.0394238287759983	T	G
MNEc.2.20.23672903.PC	LGALS8	0.241557246487817	6.23701476764869	2.84603941438333e-08	0.039434023562921	G	A
MNEc.2.25.11052426.PC	SUDS3	-0.0894536222518501	-6.2366034285378	2.85087344408064e-08	0.0394756975279344	A	G
MNEc.2.19.39489798.PC	GYG2	-0.302698281130452	-6.23651333802045	2.85193326685406e-08	0.0394783109527754	T	G
MNEc.2.21.3017255.PC	ZFPL1	0.186716308015835	6.23470209102182	2.87332371002501e-08	0.0396807785486875	G	A
MNEc.2.2.44992121.BIEC2-476280	LOC102148741	-0.255141154489294	-6.23431344437547	2.87793420818778e-08	0.0396833866825736	C	T
MNEc.2.6.72397709.PC	LOC100059326	0.14881464404872	6.23401745164643	2.88145047117025e-08	0.0396833866825736	A	G
MNEc.2.1.49019296.PC	SRSF3	-0.140019002081026	-6.23343216563282	2.88841594016251e-08	0.0397164053116896	G	A
MNEc.2.5.33909843.PC	WBP4	0.163847303684838	6.23260620205856	2.89827408476434e-08	0.0397473236454784	T	C
MNEc.2.5.64218418.PC	LOC100062159	0.274301290993694	6.23259120159429	2.89845342792379e-08	0.0397473236454784	T	C
MNEc.2.28.34506785.PC	FTH1	0.638730022055499	6.2325827454712	2.89855453282754e-08	0.0397473236454784	G	A
MNEc.2.8.24630554.PC	LOC102148309	-0.162995581334991	-6.23221544471697	2.90294950488408e-08	0.0397947588407892	A	G
MNEc.2.6.8644016.PC	C21H5orf22	-0.103440001368881	-6.23189335146437	2.9068089731051e-08	0.0398243660078602	C	T
MNEc.2.7.53440788.PC	YIPF6	-0.132979003486308	-6.23145002109144	2.91212947182479e-08	0.0398731517177078	C	T
MNEc.2.12.28742301.PC	CSNK1A1	-0.097422783708963	-6.23110156280712	2.91631815960898e-08	0.0398943456092139	C	A
MNEc.2.8.63520780.PC	RPL7	0.228650894083615	6.23095108303729	2.91812886529258e-08	0.039907069913225	T	G
MNEc.2.15.26804174.PC	LOC102150778	0.342474757605648	6.23013653194773	2.92794960672034e-08	0.039981052687644	G	A
MNEc.2.6.55991769.PC	RAD9B	-0.169597880253743	-6.22910094597	2.94048255653843e-08	0.0399821060729249	G	A
MNEc.2.3.111607390.PC	FAM174A	0.400033391184368	6.22853897654323	2.94730588967328e-08	0.0399821060729249	A	G
MNEc.2.9.15342701.PC	MKNK2	0.127141544106431	6.22837237066284	2.94933180051202e-08	0.0399821060729249	G	T
MNEc.2.5.84125353.PC	PKIB	-0.372860833524814	-6.22712912856768	2.96449310531658e-08	0.0399821060729249	C	T
MNEc.2.15.26548502.PC	LOC100054211	-0.689870052370025	-6.22609985808123	2.97710341315453e-08	0.0400826210466749	C	T
MNEc.2.15.33449109.PC	JRKL	-0.158188591216117	-6.22594672432097	2.97898409534571e-08	0.0400828793210539	A	G
MNEc.2.4.20995319.PC	PIFO	0.277574413456057	6.22582235345002	2.98051239754082e-08	0.0400828793210539	T	C
MNEc.2.10.66054145.PC	LCP2	-0.186645428208925	-6.22467051035145	2.99470349676725e-08	0.0401783468750252	C	T
MNEc.2.28.17406693.PC	LOC106781775	0.431136786800879	6.22424450605476	2.99996894750879e-08	0.0402132772420128	A	G
MNEc.2.8.14436652.PC	ASPHD2	0.249662303603688	6.22395065824511	3.00360627443659e-08	0.0402382314631706	T	C
MNEc.2.16.45771411.PC	PTPN22	0.239492693581248	6.22356476209701	3.00838963478997e-08	0.0402546100631969	T	G
MNEc.2.1.148578938.PC	RAB10	-0.256625338089803	-6.22325690732343	3.01221104535472e-08	0.0402734529240642	G	A
MNEc.2.2.22031589.PC	LOC102148751	0.361835011344517	6.22195592419815	3.02841333939864e-08	0.0404144198042626	A	G
MNEc.2.9.45488641.PC	BORA	0.127924067964226	6.22188954548068	3.0292423223542e-08	0.0404144198042626	G	A
MNEc.2.27.26937358.PC	ZNF260	-0.170737003079472	-6.22116367768965	3.03832213465586e-08	0.0404878826016113	T	C
MNEc.2.6.8390277.PC	CRIPT	0.146325458789012	6.22080533032439	3.04281460003854e-08	0.0404950001500263	C	T
MNEc.2.2.18447657.PC	SULT6B1	0.553558654989116	6.22034122953551	3.0486426336362e-08	0.0404950001500263	A	G
MNEc.2.26.1224626.PC	LOC100147544	-0.588920006190027	-6.21982377995943	3.05515363857473e-08	0.040526579866328	A	G
MNEc.2.18.18768123.PC	INPP5B	-0.218359441530599	-6.21824948252746	3.07504762840349e-08	0.0406664716907811	T	G
MNEc.2.11.43363083.PC	OSTM1	0.383570845437568	6.21686077621501	3.09270280513119e-08	0.0407571578915944	A	G
MNEc.2.9.46396592.PC	NR4A1	0.802901362394328	6.21607416083006	3.10274785327395e-08	0.040853897714738	A	G
MNEc.2.7.74212360.PC	EIF1AX	0.289046019315624	6.21406588788735	3.12854019222797e-08	0.0410192153859358	A	C
MNEc.2.3.10882421.PC	SLC35A5	0.165937186361415	6.21382848883533	3.13160311628131e-08	0.0410311825606706	A	C
MNEc.2.5.73839632.PC	SLA2	0.300029789356353	6.21300366365161	3.14226811500089e-08	0.0411352417962399	C	T
MNEc.2.16.79232824.PC	CHN2	0.254662588454603	6.21167081822243	3.15957788523672e-08	0.0412664842354733	A	C
MNEc.2.4.80964299.PC	MIR9130	0.164030428799013	6.20993132880841	3.18231086941427e-08	0.0414320534520517	T	C
MNEc.2.3.107460353.PC	UBE2W	-0.176178672869828	-6.20856351026268	3.20030025645865e-08	0.0415580745586215	T	G
MNEc.2.18.7919871.PC	ATF3	-0.4859620935718	-6.20759139584623	3.21314656649076e-08	0.0416338633335244	A	G
MNEc.2.29.1764642.PC	DOPEY2	0.275381538458615	6.2071089992477	3.21954028957754e-08	0.0416544095499957	T	C
MNEc.2.11.18857807.PC	LOC102148339	-0.154635558525723	-6.2068943128216	3.22238980989497e-08	0.0416641915595539	G	A
MNEc.2.1.118153368.PC	LOC106780847	0.398806078826894	6.20593077579005	3.23520956622257e-08	0.04176086330028	G	C
MNEc.2.19.35817166.PC	PPP1R2	0.18131519637181	6.20560760536035	3.23952061305641e-08	0.0417892898253535	T	C
MNEc.2.14.13616309.PC	SDHB	-0.216914266195078	-6.20498056305942	3.24790149856818e-08	0.0418412734474081	C	A
MNEc.2.23.5705390.BIEC2-607624	RMI1	0.152707152561392	6.20389721372857	3.26243188358272e-08	0.0418910943564258	C	T
MNEc.2.8.2854574.PC	IAH1	0.25771413393962	6.20354111824242	3.26722204304863e-08	0.0419050102938497	C	G
MNEc.2.15.20231542.PC	IER2	0.239277403593937	6.2033215050614	3.27017972787368e-08	0.0419140554925841	T	C
MNEc.2.1.51275363.PC	CAAP1	-0.123190844476273	-6.20232582662393	3.28362251921541e-08	0.0419964557985339	G	T
MNEc.2.16.6030518.BIEC2-328659	NSL1	0.296613179312872	6.20229494917881	3.28404027337674e-08	0.0419964557985339	T	G
MNEc.2.23.35625137.PC	LOC100146513	-0.293892194827382	-6.20164757591698	3.29281099079401e-08	0.0420922048027266	C	T
MNEc.2.25.18056466.PC	HSF2	0.181853850348693	6.20144699970438	3.29553313290457e-08	0.0420922048027266	G	A
MNEc.2.8.47449721.PC	SH3GL1	0.138609766662922	6.20123150620829	3.29846020950744e-08	0.0420922048027266	A	C
MNEc.2.10.35204553.PC	PCYT2	-0.183156826302045	-6.2009625075454	3.30211766631077e-08	0.0421088131255736	A	G
MNEc.2.5.89482887.PC	SIVA1	-0.190909671546197	-6.2000702469654	3.31427811530394e-08	0.0421452984065551	A	G
MNEc.2.18.13100339.PC	LOC102149302	-0.442874732107513	-6.19887580055301	3.33062643135639e-08	0.042282006390872	A	G
MNEc.2.20.23373526.BIEC2-524840	LOC106782577	-0.163684555178225	-6.19831166911018	3.33837539972648e-08	0.0423329469819325	A	G
MNEc.2.10.45677067.PC	FUZ	0.133504475866043	6.19701964562646	3.35619009095766e-08	0.0424993934483999	G	A
MNEc.2.8.91677016.BIEC2-1066179	LRIF1	-0.193351493279193	-6.19660197096612	3.36196918430139e-08	0.0425250467411675	G	A
MNEc.2.1.67651398.PC	GALNT7	-0.146795087506176	-6.19599642538375	3.3703652267879e-08	0.0425955822948413	A	G
MNEc.2.22.27141318.PC	NPTX1	0.379956990691154	6.19314923418703	3.41012137036919e-08	0.0429065906817823	A	C
MNEc.2.7.74212360.PC	SUCLG2	0.289866449104331	6.19288218948371	3.41387392266415e-08	0.042907611439443	A	C
MNEc.2.4.10855347.PC	ZNF891	0.125610736668813	6.19233536465726	3.42157074917525e-08	0.042943349491987	T	C
MNEc.2.29.25751377.PC	LOC100064626	-0.161901921542535	-6.19176433085973	3.42962666747706e-08	0.0429791945648174	C	A
MNEc.2.28.29555842.PC	LACTB2	-0.126337156751172	-6.19172963506087	3.43011674675521e-08	0.0429791945648174	T	C
MNEc.2.20.27548619.PC	HFE	0.242644790659653	6.19105675471877	3.4396349262853e-08	0.0430196463322859	T	C
MNEc.2.7.74212360.PC	PTGES3	0.220632695489497	6.18991149938974	3.45589521703705e-08	0.0430929312942254	A	C
MNEc.2.31.8832451.PC	LOC102150464	-0.221113658087502	-6.18833840992445	3.47835400411286e-08	0.0433082141221991	T	C
MNEc.2.15.70906671.PC	MBTPS2	-0.20798989351567	-6.18785069149404	3.48534639503846e-08	0.0433357477045646	C	A
MNEc.2.18.5656168.PC	LOC106782581	0.307094531726904	6.18747055700516	3.4908060100078e-08	0.043379828538252	G	T
MNEc.2.4.69396901.PC	FBXL4	0.176602693431017	6.18658853399935	3.50350654732703e-08	0.0434655154533969	T	C
MNEc.2.8.93894673.PC	LOC100056426	0.22223776247759	6.1864748416115	3.50514696605208e-08	0.0434655154533969	G	A
MNEc.2.21.4584098.PC	LOC100630905	-0.488722458414294	-6.18645912469624	3.505373798503e-08	0.0434655154533969	C	T
MNEc.2.6.8815515.PC	PAXBP1	0.126577256796376	6.18618319960408	3.50935842152578e-08	0.0434792360347173	A	G
MNEc.2.10.5153019.PC	UHRF2	0.115845755135238	6.18592342744173	3.51311387874495e-08	0.0435019797439377	T	C
MNEc.2.17.42515921.PC	C8H18orf8	0.20036803630374	6.18539505846005	3.52076464956275e-08	0.043547938887879	T	C
MNEc.2.23.31002021.PC	EDC3	0.186386479838378	6.18493807086577	3.5273951211236e-08	0.043547938887879	A	C
MNEc.2.20.9706576.PC	SUB1	-0.167176901394751	-6.18457090839591	3.53273126724777e-08	0.0435900686747653	G	T
MNEc.2.2.34260498.PC	TNKS1BP1	0.213227484994788	6.18362332498949	3.54653990202048e-08	0.04365348752494	C	T
MNEc.2.29.17499306.PC	ADORA2B	0.160950411966702	6.18191002940676	3.57164264267084e-08	0.0438433960380934	G	A
MNEc.2.7.86166722.PC	NAA15	0.171828456856728	6.18167647893922	3.57507815601253e-08	0.04386180793112	A	G
MNEc.2.11.56062814.PC	RPS14	-0.280653622415359	-6.18122415770941	3.58174108024619e-08	0.04389602157142	G	A
MNEc.2.7.65780383.PC	RPIA	0.140132671439767	6.18046528649334	3.59294726838545e-08	0.0439620306553473	A	C
MNEc.2.1.143298612.PC	SLC18A2	-0.436680115264157	-6.17907541183101	3.61356150579811e-08	0.0440952116180769	C	A
MNEc.2.17.72617355.PC	AP3S1	-0.175515118910395	-6.17889519606819	3.61624297702452e-08	0.0440984376773671	C	T
MNEc.2.8.91928064.PC	SREK1	-0.233439204190631	-6.1785569631997	3.62128093960488e-08	0.0440984376773671	T	C
MNEc.2.8.80974694.PC	RALYL	0.262474956358403	6.17833338205678	3.62461498403851e-08	0.0441113235193546	T	C
MNEc.2.12.30781669.BIEC2-200160	LOC100052081	-0.878238921989536	-6.17783476687397	3.63206128816733e-08	0.0441509300818871	G	A
MNEc.2.8.80974694.PC	CCDC85C	0.190246363075437	6.17778934460357	3.63274037513306e-08	0.0441509300818871	T	C
MNEc.2.1.113163157.BIEC2-47767	TUBGCP5	0.328868638746339	6.17678048261726	3.64785583681588e-08	0.0442341772005976	A	G
MNEc.2.3.3009759.PC	LOC100060989	0.175410881957673	6.17632464637326	3.65470589333457e-08	0.0442865752062894	T	G
MNEc.2.11.39715335.PC	LOC100050034	-1.03240196643684	-6.17469070556563	3.67936465082923e-08	0.0444197840350065	G	A
MNEc.2.28.26134713.PC	CASP3	-0.755908219665572	-6.17446882234428	3.68272589710877e-08	0.0444366889635896	G	A
MNEc.2.26.470589.PC	MRAS	-0.451977453388785	-6.17421325709649	3.68660114995032e-08	0.0444597747292182	A	C
MNEc.2.20.37969494.PC	ARHGAP1	0.13527712198226	6.1737812233219	3.69316145824746e-08	0.0445061669368743	C	T
MNEc.2.2.120794736.PC	CHD2	-0.238149271255882	-6.1737013164909	3.69437608620403e-08	0.0445061669368743	C	T
MNEc.2.3.107409056.PC	ZFAND6	-0.142570363436174	-6.17311016464472	3.70337421356422e-08	0.044567180732864	A	G
MNEc.2.9.58412941.PC	SYT12	0.962681776097175	6.17256760309045	3.71165182329425e-08	0.0446430867315652	G	A
MNEc.2.8.91664788.PC	ARPC4	0.180519388027918	6.17185414990665	3.7225645301154e-08	0.0447150076234178	A	C
MNEc.2.2.44992121.BIEC2-476280	CDH12	-0.178856586974163	-6.17132046483671	3.73074833228409e-08	0.0447777066978142	C	T
MNEc.2.1.130515045.PC	TATDN2	0.100710453226425	6.17095944071579	3.73629455897578e-08	0.0448324014038073	C	A
MNEc.2.12.21757221.PC	ZNF775	-0.255938043821746	-6.1706669282438	3.74079426164251e-08	0.0448521499220637	A	C
MNEc.2.20.33252984.PC	DHX16	0.155141615280755	6.17004727178275	3.75034412784138e-08	0.0448940090492019	C	A
MNEc.2.29.7433458.PC	ENDOG	-0.137106454664202	-6.16928593564595	3.76211054441262e-08	0.0449688873201904	G	A
MNEc.2.27.30358077.PC	FBXO8	0.121298436106633	6.16815859117823	3.77960075295447e-08	0.045070476924581	C	T
MNEc.2.4.1519457.PC	CTSV	0.64772562641727	6.1675688449594	3.78878242522859e-08	0.045070476924581	C	T
MNEc.2.25.4345220.PC	FASTKD1	-0.13261578490287	-6.16725095864069	3.79374070518632e-08	0.0450919190337807	A	G
MNEc.2.7.11982941.PC	AKNAD1	0.194460211880907	6.16714484848793	3.79539720378538e-08	0.0450929372230137	A	G
MNEc.2.9.81423320.PC	ARSA	0.212584600372905	6.16711800898313	3.7958163120249e-08	0.0450929372230137	C	A
MNEc.2.3.113842352.BIEC2-810407	WIZ	0.153057108507251	6.1670489600305	3.79689474607847e-08	0.0450939284682825	T	C
MNEc.2.4.99782368.PC	ALKBH7	0.125611095420793	6.1668914601903	3.79935577638558e-08	0.0450995198998008	G	A
MNEc.2.19.4325647.PC	LOC102150222	-0.198016448010131	-6.16662385661004	3.80354086541273e-08	0.0451137499859952	A	G
MNEc.2.6.9914525.PC	HADHA	-0.116520573293559	-6.1662068861524	3.81007102004179e-08	0.045145680939745	A	G
MNEc.2.3.107460353.PC	MIER1	-0.19067891887528	-6.16612932539182	3.81128691902339e-08	0.045145680939745	T	G
MNEc.2.1.178467959.PC	ANKIB1	0.16702796956604	6.1653226993912	3.82395496710677e-08	0.0452256844418649	G	A
MNEc.2.8.19733582.PC	SSBP2	0.264637212663639	6.16525441876156	3.82502922474121e-08	0.0452265872767031	C	A
MNEc.2.15.38901050.PC	SAR1B	-0.111684166193901	-6.16518648291513	3.82609835438246e-08	0.0452274290237504	A	G
MNEc.2.2.110437482.PC	ZNF24	0.124981608493779	6.16448998472466	3.83707646114413e-08	0.0453217356829373	G	T
MNEc.2.5.36502596.PC	KIAA1217	0.603572287387041	6.16388456580674	3.84664431591953e-08	0.0453349599036417	C	A
MNEc.2.4.83148949.PC	LAMP1	-0.366369768510304	-6.16386278316116	3.84698900193798e-08	0.0453349599036417	A	G
MNEc.2.1.163682969.PC	LOC102147730	0.243902446736685	6.16385298831974	3.84714400431951e-08	0.0453349599036417	T	C
MNEc.2.1.155101171.PC	PAN2	-0.442117109671055	-6.16378632043091	3.84819918121358e-08	0.0453349599036417	A	C
MNEc.2.18.79704945.PC	TFEB	0.468381832385696	6.16211437512541	3.87475554890636e-08	0.045482296670012	T	C
MNEc.2.8.87381950.BIEC2-1065094	LRMP	-0.398790251629891	-6.16175588120704	3.88047326722435e-08	0.0455096207339714	A	G
MNEc.2.7.74212360.PC	PRPF40A	0.190322046478575	6.1617390066588	3.88074260975768e-08	0.0455096207339714	A	C
MNEc.2.4.83043340.PC	GNGT2	-0.920091494787562	-6.16160626862936	3.88286194874358e-08	0.0455096207339714	G	A
MNEc.2.8.7826422.PC	IK	0.130665170973581	6.16150360728166	3.88450185919058e-08	0.0455096207339714	G	A
MNEc.2.19.7283317.PC	PUM3	0.210620155553634	6.16145337183674	3.88530456904481e-08	0.0455096207339714	G	A
MNEc.2.14.75165226.PC	GGT7	-0.316584851385229	-6.16061636419228	3.89870325951185e-08	0.0455748068085556	A	G
MNEc.2.14.22248337.PC	SP4	-0.183120049043939	-6.16056146265406	3.89958371159446e-08	0.0455748068085556	T	C
MNEc.2.3.97573587.PC	COG8	0.170371065190901	6.15960019163622	3.91503147669118e-08	0.0456415526705357	G	A
MNEc.2.2.117071814.PC	LOC100051840	-0.152665059146958	-6.15946200489996	3.9172571315814e-08	0.0456415526705357	G	A
MNEc.2.1.108564455.PC	WDR55	-0.154294018231826	-6.15907043187225	3.92357066629331e-08	0.0456415526705357	G	A
MNEc.2.5.92994507.PC	LOC100059788	0.150865842659487	6.15866504067671	3.9301176100796e-08	0.045660675135667	T	C
MNEc.2.9.23401856.PC	LOC100050490	0.124294368588165	6.15863512089554	3.93060123365165e-08	0.045660675135667	G	A
MNEc.2.7.85326872.PC	GPN1	0.111117318891152	6.15755453923455	3.94810730132516e-08	0.0457976733893707	A	C
MNEc.2.7.470895.PC	SLC25A23	0.38708234994828	6.15728988091742	3.9524066761374e-08	0.0458123685877876	C	T
MNEc.2.22.41691589.PC	CPSF4	-0.145814829737807	-6.15714748615569	3.95472179637663e-08	0.0458274825760593	C	T
MNEc.2.4.79927854.PC	FAM133B	0.125169403790784	6.15666384033941	3.96259516135057e-08	0.0458366798904123	T	C
MNEc.2.16.42208014.PC	FAM63B	-0.125325525351589	-6.15585723217107	3.97576062306942e-08	0.0459377349423228	A	C
MNEc.2.7.77597007.PC	MED26	0.101646422284052	6.15561466574048	3.9797282543028e-08	0.0459377349423228	T	C
MNEc.2.18.21816614.PC	STARD7	-0.157292292035795	-6.15538255022715	3.98352861048609e-08	0.0459377349423228	T	C
MNEc.2.24.3326669.PC	IGF1R	0.339190147553318	6.15528897809979	3.9850616539621e-08	0.0459377349423228	T	C
MNEc.2.18.59221302.PC	LOC100069516	0.816666781201738	6.15517320092548	3.98695930319566e-08	0.0459377349423228	T	C
MNEc.2.6.5785378.TBIEC2-985212	RPL36AL	-0.127205370248482	-6.15475188635766	3.99387242483363e-08	0.0459638454626425	C	T
MNEc.2.1.154809491.PC	HACE1	-0.146090182950452	-6.15441211572005	3.99945617763918e-08	0.0459835990208785	G	A
MNEc.2.9.83077246.PC	BABAM1	0.100487840311625	6.15437418830226	4.00007995179769e-08	0.0459835990208785	T	G
MNEc.2.8.83257584.PC	ATP13A1	-0.119374416789498	-6.15356749501196	4.01337008030111e-08	0.0460369442936617	C	T
MNEc.2.5.40780940.PC	CDC7	-0.20293446632486	-6.15323558415343	4.01885093465502e-08	0.0460369442936617	C	T
MNEc.2.4.70051018.PC	STX17	-0.134476665848642	-6.15313911999976	4.02044523923004e-08	0.0460369442936617	C	A
MNEc.2.10.13832925.PC	LOC100630516	0.998687654317711	6.15264349903801	4.02864645617187e-08	0.0460715648457237	T	C
MNEc.2.1.96417839.PC	PGLS	-0.136531568192856	-6.15225634842904	4.03506429269122e-08	0.0460984303448181	T	C
MNEc.2.16.1254861.PC	APOOL	0.211646276165033	6.15201917563485	4.03900092855643e-08	0.0461023059669551	C	T
MNEc.2.23.38539034.PC	LOC102150524	0.207658991125779	6.1519771287935	4.03969922603115e-08	0.0461023059669551	A	G
MNEc.2.1.175823894.PC	HECW1	0.393336258558063	6.15194980452136	4.04015308089883e-08	0.0461023059669551	C	T
MNEc.2.13.21187816.PC	CDH13	-0.707494359198827	-6.15077197055255	4.05976489717478e-08	0.0462246041667752	T	G
MNEc.2.15.26291728.PC	FCHSD2	-0.272667069200066	-6.15073466148469	4.06038765824323e-08	0.0462246041667752	T	C
MNEc.2.2.120794736.PC	MAP3K8	-0.49513429495016	-6.15023480519345	4.0687403591935e-08	0.0462731996359153	C	T
MNEc.2.20.55138826.PC	RPRD1B	0.076872457984742	6.14957022129466	4.07987203428644e-08	0.0463384123819054	A	G
MNEc.2.8.91885709.PC	SERTAD3	0.30864823507884	6.14899831967622	4.08947542289887e-08	0.04639259847295	G	T
MNEc.2.6.82181540.PC	LOC100056988	0.38241277877053	6.14739658755854	4.11649099519058e-08	0.0465398686821243	G	A
MNEc.2.21.31287438.PC	MFSD8	-0.23575555270827	-6.14735884238155	4.11712974890244e-08	0.0465398686821243	A	G
MNEc.2.13.38913093.PC	GRAMD4	-0.253840901034916	-6.14721270858213	4.11960366577062e-08	0.0465398686821243	G	A
MNEc.2.23.29327749.PC	RGS16	-0.725309280098462	-6.14719435649394	4.11991445447274e-08	0.0465398686821243	G	A
MNEc.2.20.44754347.PC	DAPK2	-0.469603232339894	-6.14690736739823	4.12477757360577e-08	0.046559988483345	A	G
MNEc.2.21.6153400.PC	LOC102149354	-0.234467233338407	-6.14669759456193	4.12833583305309e-08	0.0465885500600715	C	T
MNEc.2.2.25913451.BIEC2-464130	PARL	-0.145267537120485	-6.14513784580675	4.15488842596179e-08	0.0467833546977631	A	G
MNEc.2.13.31208312.PC	FAM195A	-0.367631776403128	-6.14443311476674	4.16694088023071e-08	0.0468235031140118	A	G
MNEc.2.21.30817715.PC	HSDL1	-0.127280365853116	-6.14437971873056	4.16785547907119e-08	0.0468235031140118	T	G
MNEc.2.9.64578485.PC	ATP9A	0.635766506744308	6.14379487850965	4.17788598245767e-08	0.046849714120915	T	C
MNEc.2.31.8789912.PC	ZNF407	0.52400771497007	6.14311500240934	4.1895764648506e-08	0.0469406905959977	T	C
MNEc.2.11.10387839.PC	ACO1	0.380875792367173	6.14302256546755	4.19116841791691e-08	0.0469469209340515	T	G
MNEc.2.19.44834434.PC	CCDC68	-0.354829415765783	-6.14154193530036	4.21674964346691e-08	0.0471173432098201	T	C
MNEc.2.4.70592662.PC	PRDX1	0.67181002038137	6.14154022973645	4.21677919985304e-08	0.0471173432098201	C	T
MNEc.2.22.22671545.PC	CILP	0.267773130381549	6.13873006438118	4.2657571842996e-08	0.0474519880381083	G	A
MNEc.2.20.33968209.BIEC2-531133	LOC100049792	0.313181114417483	6.13850164936573	4.26976285052177e-08	0.0474519880381083	C	T
MNEc.2.5.11970382.PC	MFSD14A	0.262025874788024	6.13843357006597	4.27095746287083e-08	0.0474536278611551	G	T
MNEc.2.9.2022444.PC	STARD4	-0.142623743006874	-6.13831481053187	4.2730421716661e-08	0.0474651541137006	C	T
MNEc.2.8.69469347.PC	EIF5A2	-0.165680819720783	-6.13726822393574	4.2914575845833e-08	0.0475764262791688	T	C
MNEc.2.13.17204455.PC	ATG5	-0.119116111321368	-6.13687381292567	4.29841787687101e-08	0.047618645042919	A	G
MNEc.2.30.29007877.PC	RPL11	0.32847374555318	6.13627372286793	4.30902928648603e-08	0.0476706836180031	A	G
MNEc.2.2.13136651.PC	VPS36	-0.180120188357969	-6.13597892395669	4.31425171622955e-08	0.0476706836180031	T	C
MNEc.2.26.32223233.PC	LOC106781484	-0.39942878733076	-6.13527531272268	4.32674167963902e-08	0.047699230161346	T	C
MNEc.2.2.46144515.PC	PLEKHG7	0.243520259857126	6.1343948488921	4.34242141119368e-08	0.0477603101826032	A	C
MNEc.2.28.26134713.PC	ENTHD1	-0.694899445348443	-6.13437248298135	4.34282044580576e-08	0.0477603101826032	G	A
MNEc.2.26.8331727.PC	CCDC146	0.47963649798658	6.13385457225605	4.35207074892994e-08	0.0478111239761628	T	C
MNEc.2.1.151090771.PC	CORO1A	-0.156913050996605	-6.13374904768755	4.35395789266666e-08	0.0478111239761628	G	T
MNEc.2.7.74212360.PC	USP14	0.267065409157049	6.13315837339138	4.36453615198559e-08	0.0478534544427594	A	C
MNEc.2.28.29929486.PC	ZBTB8OS	0.132608163522616	6.13313795494239	4.36490227605433e-08	0.0478534544427594	A	G
MNEc.2.3.68563098.PC	KRCC1	0.360982051262448	6.13307271196025	4.3660723544486e-08	0.0478534544427594	A	G
MNEc.2.18.12392248.PC	CAST	-0.116870576272801	-6.1325823059623	4.37487731754477e-08	0.04785536678142	C	T
MNEc.2.4.86290291.PC	CNOT11	-0.0730523376025156	-6.13242984010425	4.37761833524189e-08	0.04785536678142	T	C
MNEc.2.3.34515524.PC	LRRC14	0.157497323205288	6.13200975842508	4.38517932182932e-08	0.0479006936105569	C	T
MNEc.2.22.36623633.PC	PIR	-0.285535880864479	-6.13171112819131	4.3905621800618e-08	0.0479248394525167	G	A
MNEc.2.2.7094933.PC	RPTOR	0.218125093049034	6.13151019955035	4.3941876306952e-08	0.0479528634355792	A	G
MNEc.2.1.180806083.PC	LOC102150798	0.223913486677992	6.13143773735391	4.39549582716145e-08	0.0479555922968133	C	T
MNEc.2.1.103447209.PC	COMMD8	0.246943772452206	6.13131758821229	4.39766578942653e-08	0.0479584159023694	A	G
MNEc.2.9.65061697.PC	CPO	-0.298448619883411	-6.13122378913261	4.39936059134946e-08	0.0479629453970096	T	C
MNEc.2.13.16623477.PC	LOC100055936	0.279789905617176	6.13014901459099	4.41882627328707e-08	0.04808280567668	A	G
MNEc.2.27.24195125.PC	PAFAH1B3	0.244512500982119	6.12995341611743	4.42237799355973e-08	0.0480931736553246	C	T
MNEc.2.12.22985726.PC	LOC100630221	-0.866015789746534	-6.12984395570968	4.42436683252403e-08	0.0480931736553246	C	T
MNEc.2.1.155693897.PC	ADGRG5	-1.00780210561219	-6.12780651946341	4.46154798089088e-08	0.0482183693447433	C	A
MNEc.2.21.29976029.BIEC2-560823	ZMYM2	-0.10366365019766	-6.12765820721713	4.46426657106722e-08	0.0482183693447433	G	A
MNEc.2.1.117465301.PC	ARAF	0.171121552051719	6.12720655240595	4.47255558649205e-08	0.0482349015881751	A	T
MNEc.2.7.74212360.PC	SRP72	0.217215082711688	6.1270939121458	4.47462519369393e-08	0.0482349015881751	A	C
MNEc.2.27.25949503.PC	GABPB1	-0.0911517698628101	-6.12705306776657	4.47537588612817e-08	0.0482349015881751	A	G
MNEc.2.16.72706700.PC	IL23A	0.515365771758147	6.12695890624534	4.47710698693387e-08	0.04824208656872	G	T
MNEc.2.11.59807439.PC	HMHA1	0.147955114038893	6.12686515851606	4.47883113869611e-08	0.0482491932734396	G	A
MNEc.2.15.48639421.PC	LRRC45	0.165224100088145	6.12670215430096	4.48183057863955e-08	0.0482623341767643	C	A
MNEc.2.27.28021163.PC	TPH1	-0.311849278058848	-6.12623725207287	4.49039616649988e-08	0.0482773289354503	C	T
MNEc.2.3.52082435.PC	HCFC2	-0.133225306090832	-6.12622757643917	4.49057460712303e-08	0.0482773289354503	C	T
MNEc.2.17.33113106.PC	RING1	0.107488396801513	6.12574462298709	4.49949028587203e-08	0.0483206108996754	A	G
MNEc.2.4.40458744.PC	MX2	-1.3377602862471	-6.12550464228817	4.50392701988847e-08	0.0483471630343024	G	A
MNEc.2.5.59587459.PC	LOC106782236	0.165434448746442	6.12517534196359	4.51002213117875e-08	0.0483667671199826	A	G
MNEc.2.30.21192425.PC	SAMD9L	-0.299966757198616	-6.12440967303102	4.52422568201448e-08	0.0484596379877183	G	A
MNEc.2.14.45329610.PC	P3H3	-0.403584554791503	-6.12409457026896	4.53008384833557e-08	0.0484786709735954	T	C
MNEc.2.1.26532543.PC	STK11	0.13179327371113	6.12363557268344	4.53863063788982e-08	0.0485118163822697	G	A
MNEc.2.15.80657426.PC	LOC106783257	0.353277058022013	6.12358337649033	4.53960356983357e-08	0.0485118163822697	T	C
MNEc.2.29.3783524.PC	SSPN	0.287617027195513	6.12269807862203	4.55613690714352e-08	0.0485968269920187	A	C
MNEc.2.19.6693072.PC	NAA25	-0.108189837789664	-6.12211213199976	4.56711248053742e-08	0.0486821628650663	T	C
MNEc.2.28.8962860.PC	PHYHD1	0.266094751791601	6.12188348263811	4.57140248581761e-08	0.0486908969739383	C	T
MNEc.2.25.13135363.PC	RAP2C	0.361972470161251	6.12128153046736	4.58271561570511e-08	0.0487100982470895	A	G
MNEc.2.27.25886134.PC	GCFC2	0.134333334672788	6.12114750415839	4.58523828375168e-08	0.0487100982470895	C	T
MNEc.2.2.25651601.PC	LOC100068071	0.207152792618436	6.12086852640394	4.59049366265638e-08	0.0487453127115723	A	G
MNEc.2.10.26231068.PC	LOC100065404	-0.336326770685874	-6.12016544241916	4.60376480305431e-08	0.0487931371410806	G	A
MNEc.2.16.16233576.PC	RTEL1	0.203600958899938	6.12015339803196	4.60399247867691e-08	0.0487931371410806	T	C
MNEc.2.16.18237287.PC	RBFOX3	0.296228758422746	6.11931268918096	4.61991199948473e-08	0.0488115305091424	C	T
MNEc.2.15.58840219.PC	UBXN6	0.273002824445392	6.11906803750188	4.6245549057201e-08	0.0488324041348246	C	A
MNEc.2.23.46348397.PC	IFIT5	-0.780890321482545	-6.11896437420387	4.62652358062815e-08	0.0488418123765526	C	T
MNEc.2.10.39032289.PC	DRAP1	0.159129825644164	6.11861038411209	4.63325247740457e-08	0.0488559468907999	T	C
MNEc.2.16.48968560.PC	VILL	0.349955236138644	6.11840836756632	4.63709689165612e-08	0.0488851109074769	C	T
MNEc.2.13.20115279.PC	TREM2	0.52019244830976	6.11761684706973	4.65219011663197e-08	0.0489332168996389	C	T
MNEc.2.18.1236240.PC	HHEX	0.637791244498569	6.11748719875802	4.65466696360204e-08	0.0489332168996389	C	A
MNEc.2.1.185586937.PC	FUBP1	-0.222919764756512	-6.11748618319071	4.65468637050699e-08	0.0489332168996389	G	T
MNEc.2.13.34024445.PC	COMTD1	-0.181066040314524	-6.11743942689861	4.65557994296195e-08	0.0489332168996389	G	A
MNEc.2.3.51978605.PC	IFI27	-0.749084651644934	-6.11693607422428	4.66521041182564e-08	0.0489991239702244	C	A
MNEc.2.20.57179837.BIEC2-541745	CCL17	-2.00737810895259	-6.11681487149552	4.66753228401029e-08	0.0490121522502374	G	A
MNEc.2.23.26061139.PC	HNRNPR	-0.104864461934688	-6.11464097543044	4.70937217515054e-08	0.0492916091946237	C	A
MNEc.2.7.9836726.PC	ST7L	0.137572432464019	6.11321784620709	4.73696320749365e-08	0.0494661558455531	C	T
MNEc.2.16.78744626.PC	LOC102150418	-0.143637451357368	-6.11213017023677	4.75815839692706e-08	0.049618890934443	C	T
MNEc.2.1.86685138.PC	IL10RA	0.437088083842356	6.11173157407305	4.76594918394045e-08	0.0496544333229503	G	A
MNEc.2.3.93532586.PC	PABPC1L	-0.356736171056466	-6.11145079679185	4.77144471015834e-08	0.0496669527734671	A	G
MNEc.2.8.49887450.BIEC2-1108197	SCFD1	-0.123429851433647	-6.11133432441217	4.77372621067363e-08	0.0496669527734671	G	A
MNEc.2.1.103585694.PC	PDE12	-0.126030553891831	-6.11086639631725	4.78290302959829e-08	0.0496989974097047	T	C
MNEc.2.2.65024505.PC	LOC102150991	0.945254737363762	6.11072568386294	4.78566603825964e-08	0.0497011041501297	A	C
MNEc.2.11.56011936.PC	LOC100051652	-0.479521522091462	-6.11071854442111	4.78580626936019e-08	0.0497011041501297	T	G
MNEc.2.2.20161800.PC	PHF6	-0.129867253905571	-6.11059132529788	4.78830575685431e-08	0.0497045358342827	C	T
MNEc.2.10.81796433.PC	IFT172	0.180907540572344	6.10984037955761	4.80308600323996e-08	0.0498207384776589	A	G
MNEc.2.25.31205925.PC	RHOH	-0.270177450764454	-6.10961103658366	4.80760896403852e-08	0.0498364228895573	T	C
MNEc.2.16.37485291.PC	RPL8	0.214101359669813	6.10936765916654	4.8124133125153e-08	0.0498501965043194	G	T
MNEc.2.26.20258311.PC	KCNAB2	-0.159659531348315	-6.10932978384123	4.81316141066302e-08	0.0498501965043194	A	G
MNEc.2.10.11641851.PC	ZNF404	-0.193195829913768	-6.10897702470435	4.82013449574508e-08	0.0498891748172284	A	G
MNEc.2.29.29413443.PC	LOC106782785	0.550512124099533	6.10886132499001	4.82242373937526e-08	0.0498891748172284	C	T
MNEc.2.30.15616967.PC	LOC100629325	-0.387590138728722	-6.10882578722787	4.82312710826309e-08	0.0498891748172284	G	A
MNEc.2.16.85569763.PC	LOC100630105	-0.392634983474616	-6.10848239219775	4.82992886726506e-08	0.0499213775111636	C	T
MNEc.2.2.3902905.PC	GRHL3	-0.169852243397325	-6.10832844565511	4.83298122668073e-08	0.0499359318574041	A	G
MNEc.2.3.27547790.PC	LOC100064396	-0.189418215018103	-6.10814034972083	4.83671327046464e-08	0.0499553036170141	A	G
MNEc.2.29.19655752.PC	CALCRL	0.268500636669517	6.1079631305036	4.84023211629496e-08	0.0499802573010113	G	T
MNEc.2.9.14867018.PC	PRKCSH	0.168366420505483	6.10775261123048	4.84441545630434e-08	0.049989285461349	A	C
