# Supplementary material for: eQTL discovery and their association with severe equine asthma in European Warmblood horses
Source: BMC Genomics. 2018 Aug 2;19:581. doi: 10.1186/s12864-018-4938-9 (PMC6090848; doi:10.1186/s12864-018-4938-9)
Supplement: Supplementary file 1 — Figure S1. Minimum D-statistics determine mean read count cutoffs. Figure S2. PCA plots of normalized variance stabilized RNAseq counts after KS test filter. Figure S3. PCA plots of 1,056,195 SNP genotypes and colored by cohort. Figure S4. Matrix eQTL histograms and QQ-plots for all p-values for all cis and trans eQTL analyses using tag SNPs for the MCK1 treatment. Figure S5. Low confidence cis eQTLs. Figure S6. Joint modeling with eQTLBMA with possible overestimation of shared eQTLs across all PBMC treatments. Figure S7. Distance between eSNPs with the lowest FDR values per gene is small. Figure S8.. Enrichment of SNPs in trans regulatory hotspots genome wide. Figure S9. GWAS for RAO. Figure S10. Loss of DEXI gene expression regulation in HDE. Figure S11. Cis trans eQTL plot for all eQTLs for treatment HDE9. Table S1. High confidence additive linear cis eQTLs from the MCK treatment. Table S2. Low confidence additive linear cis eQTLs from the MCK treatment. Table S3. High confidence additive linear trans eQTLs from the MCK treatment. Table S4. Low confidence additive linear trans eQTLs from the MCK treatment. Table S5. High confidence additive linear cis eQTLs from the LPS treatment. Table S6. Low confidence additive linear cis eQTLs from the LPS treatment. Table S7. High confidence additive linear trans eQTLs from the LPS treatment. Table S8. Low confidence additive linear trans eQTLs from the LPS treatment. Table S9. High confidence additive linear cis eQTLs from the RCA treatment. Table S10. Low confidence additive linear cis eQTLs from the RCA treatment. Table S11. High confidence additive linear trans eQTLs from the RCA treatment. The eQTLs reported are limited to one eQTL per gene, representing the eSNP with the lowest FDR value for each gene. Table S12. Low confidence additive linear trans eQTLs from the RCA treatment. Table S13. High confidence additive linear cis eQTLs from the HDE treatment. Table S14. Low confidence additive linear cis eQTLs from the HDE [file 12864_2018_4938_MOESM1_ESM.zip › S4_Table.tsv.csv]

SNP	gene	beta	t-stat	p-value	FDR	Ref	Alt
MNEc.2.13.40300979.PC	LOC102150010	-5.27773368120641	-27.5676421804231	1.16929145087859e-39	8.83221034318464e-31	T	C
MNEc.2.13.40300979.PC	OFD1	1.15358874105633	18.5700124288744	5.77842027567734e-29	1.54048716338401e-20	T	C
MNEc.2.13.40300979.PC	EIF2S3	-0.569319259186432	-15.4241197459549	2.2945468660408e-24	3.05855218579141e-16	T	C
MNEc.2.14.52260049.PC	LOC106783479	0.969811624950972	12.5852307671978	9.37534135479013e-20	7.72542319515067e-12	T	C
MNEc.2.13.41658194.PC	HCFC1R1	1.13349041281535	11.941299944649	1.19901366101543e-18	8.11049214448252e-11	A	T
MNEc.2.13.40300979.PC	PUDP	-0.423369638747726	-11.4602342677424	8.30741294705631e-18	4.59144964854043e-10	T	C
MNEc.2.5.31117243.PC	LOC102148180	-1.15034610820222	-10.5630762115725	3.28254021829441e-16	1.50270157176552e-08	A	G
MNEc.2.1.35365395.PC	CYP2C92	-1.55298447310251	-10.3379913131047	8.35999904577809e-16	3.5409543640698e-08	G	A
MNEc.2.4.28894068.BIEC2-857790	PCLO	1.21498551334779	10.3023764703458	9.69677895654661e-16	3.95915401316199e-08	C	T
MNEc.2.1.48775377.PC	RHOBTB1	-1.02361809617681	-9.91515196332965	4.89827140850993e-15	1.73432608076964e-07	C	T
MNEc.2.13.40300979.PC	ZRSR2	-0.389254890096092	-9.76970423849853	9.02776963854854e-15	2.98646741736431e-07	T	C
MNEc.2.8.74434525.PC	APIP	-0.37154175344236	-9.28489144257649	7.00123168479305e-14	1.9831353056267e-06	A	G
MNEc.2.25.3887510.PC	CA9	-0.438747887797497	-9.22574653981171	8.99737201024385e-14	2.47132357791692e-06	T	C
MNEc.2.18.53378297.PC	DCAF17	0.251440273400859	8.96552173780261	2.71839562671512e-13	6.84444183501069e-06	C	T
MNEc.2.15.75101257.PC	LOC100064703	1.33290907682698	8.73540037333829	7.24361032797137e-13	1.69219820001998e-05	C	T
MNEc.2.6.29095768.PC	CECR1	0.561649529472422	8.71521432255558	7.89456071177015e-13	1.81618306676594e-05	G	A
MNEc.2.10.25592856.PC	LOC100064037	0.556861316881482	8.69224896291293	8.70668059166129e-13	1.95343570914893e-05	A	C
MNEc.2.11.23016468.PC	LOC106783262	-0.483228278297537	-8.60626285330551	1.25639147574516e-12	2.66833630358416e-05	A	T
MNEc.2.4.108313735.PC	MPO	1.90267263766822	8.59818186029228	1.30046122617858e-12	2.72861043900054e-05	C	A
MNEc.2.2.98220755.PC	CARF	0.781536470759456	8.54314657382514	1.64468507052355e-12	3.2692323111899e-05	G	A
MNEc.2.11.23016468.PC	KRT23	-0.597273996110827	-8.45064201745411	2.44094252731409e-12	4.66524589299842e-05	A	T
MNEc.2.15.88193643.PC	THNSL2	1.69902975436945	8.37694158046198	3.34360160244917e-12	5.91932845202916e-05	T	C
MNEc.2.6.25986238.PC	PDCD1	-0.472442409894617	-8.30527377275548	4.54073198387458e-12	7.88466490195465e-05	A	G
MNEc.2.15.78892149.PC	THY1	1.00777912078485	8.25132353546632	5.71727011192648e-12	9.5967200534412e-05	A	G
MNEc.2.7.21637087.PC	OLFM4	1.52785603274154	8.20084278696865	7.09283929857273e-12	0.000114804779366287	T	C
MNEc.2.15.38832942.BIEC2-318111	KIAA1841	0.300380158647188	8.16853900304971	8.14211444823609e-12	0.00012993218506791	G	A
MNEc.2.10.77494125.PC	LOC100069985	0.965360620200157	8.11108578311725	1.04063565227805e-11	0.000161324322561466	T	C
MNEc.2.10.77494125.PC	LOC106783279	0.950821432694326	8.10999080812673	1.04551326639362e-11	0.000161324322561466	T	C
MNEc.2.7.73713418.BIEC2-1006614	LOC100053519	-0.382290925858342	-8.10779121912414	1.05538060991908e-11	0.000162138060709197	G	A
MNEc.2.11.14352553.PC	FTSJ3	0.284327994597892	8.06499035474644	1.26703568455855e-11	0.000190142755322593	T	G
MNEc.2.3.70980697.PC	PCNA	0.451724202950724	8.03749170894392	1.42490284503181e-11	0.000207645605318181	A	G
MNEc.2.4.65325885.PC	LRRC8E	0.403487138083925	8.02815937492187	1.48283011265413e-11	0.000215243246642425	T	C
MNEc.2.20.9043836.PC	LOC102150802	0.539692836307419	7.89363962861511	2.63325067468614e-11	0.000347933273807457	A	G
MNEc.2.3.70980697.PC	ORC1	0.617518714496408	7.73720464488279	5.13246388961221e-11	0.000615363853336935	A	G
MNEc.2.4.41105207.PC	LOC106782096	0.905684681096227	7.72937070757971	5.30679945929033e-11	0.000631256088514424	A	G
MNEc.2.13.8643521.PC	TBL2	-0.409565550061866	-7.71251348541783	5.70224452405593e-11	0.000667778990415803	C	G
MNEc.2.1.84484108.PC	S100A9	1.15362372248119	7.6940620859228	6.16887932282487e-11	0.000715035158241923	C	T
MNEc.2.17.7779145.PC	CPNE5	0.723222698484543	7.63043712950713	8.09022962651937e-11	0.00088994160746465	G	A
MNEc.2.20.29222010.PC	LOC100053764	0.364402888876021	7.62773836312	8.18378485131718e-11	0.000895883920177803	G	A
MNEc.2.3.70980697.PC	RRM2	0.906815520078825	7.60004659466075	9.20838436421132e-11	0.000979651750982496	A	G
MNEc.2.4.42426449.PC	SDHAF3	-0.367908073888301	-7.57913979883798	1.00658809288001e-10	0.00105845499801171	A	C
MNEc.2.3.70980697.PC	RRM1	0.322161751408739	7.57228889159697	1.03638528615697e-10	0.00107729000049467	A	G
MNEc.2.1.84484108.PC	ECATH-2	1.10112234055508	7.53142259819813	1.23332477590386e-10	0.00123936376188112	C	T
MNEc.2.25.25948046.PC	LOC102148452	0.59227875062235	7.5077727985485	1.36391678287814e-10	0.00134028553332272	A	G
MNEc.2.10.1787908.PC	CXCL6	1.53521071209779	7.50141430288905	1.40132201693754e-10	0.00136578667725307	C	T
MNEc.2.9.80589440.BIEC2-1106768	LOC100066253	-1.54821013798992	-7.50071144083613	1.40551904984739e-10	0.00136693762914215	A	G
MNEc.2.1.84484108.PC	S100A8	0.977493314204858	7.50014924428769	1.40888514312506e-10	0.00136727725198806	C	T
MNEc.2.17.9299866.PC	HP	0.815517384341924	7.49659092440961	1.43037749503334e-10	0.00138221532942427	G	A
MNEc.2.15.77157755.PC	PGLYRP1	0.554635691108715	7.47772186196748	1.54993173325899e-10	0.00146526312074905	A	G
MNEc.2.18.13788560.PC	TXLNG	-0.127480790683525	-7.46649724965381	1.62572549840742e-10	0.001503657818405	A	C
MNEc.2.2.15082520.PC	SPICE1	0.4915364117468	7.44659977630049	1.76927775680135e-10	0.00156537997740178	A	G
MNEc.2.16.5577328.PC	LOC102148185	-1.49444453249282	-7.43019142325437	1.89711674700205e-10	0.00164395622251725	G	T
MNEc.2.11.51369453.PC	AKAP12	1.44442864839867	7.42510647743907	1.93857302445022e-10	0.00167348082755126	G	A
MNEc.2.19.52616451.PC	NCAPD3	0.252709300894566	7.40297595097937	2.12977500581459e-10	0.00181434542159767	C	T
MNEc.2.7.74212360.PC	NPM1	0.4001380983327	7.39986176812376	2.15814877364566e-10	0.00183506752739145	A	C
MNEc.2.16.6038499.PC	MKRN2OS	-0.31615740307097	-7.38690388450017	2.28031280654039e-10	0.00190440424392047	T	C
MNEc.2.16.7418229.PC	BPIFC	0.975441077888071	7.38016678381658	2.34652804040878e-10	0.00193912081327094	A	G
MNEc.2.20.32658525.PC	TEX14	0.540773476839404	7.37148434467544	2.4346972234454e-10	0.00199174197108422	C	T
MNEc.2.3.109213211.PC	DNAJB14	-0.286866482605326	-7.36333782710618	2.52042440981476e-10	0.00203978094030985	C	T
MNEc.2.3.70980697.PC	KIAA0101	0.695765287095885	7.35178660275862	2.64716202922868e-10	0.00211217582897646	A	G
MNEc.2.3.71286801.PC	NREP	-1.13865837115657	-7.31281649217778	3.12347025692845e-10	0.00242810072933781	T	C
MNEc.2.6.4853155.PC	PHTF1	-0.339314469894234	-7.29342270908592	3.39142589514127e-10	0.00260954575778176	A	G
MNEc.2.30.10775057.PC	RAP2A	0.410407895402625	7.28989411340174	3.44258619938597e-10	0.00263548771479288	G	A
MNEc.2.1.101164793.PC	C15H2orf49	0.174894490084765	7.2616539219433	3.88072790582872e-10	0.00289272729656222	T	C
MNEc.2.3.70980697.PC	FEN1	0.380421718144785	7.23320547936741	4.37826436054411e-10	0.00313470120043657	A	G
MNEc.2.20.33882658.PC	LOC100146375	-0.522418290638923	-7.22460122725083	4.54090364844178e-10	0.00322566667589535	A	G
MNEc.2.13.38448500.PC	PKMYT1	0.27619288449492	7.20976086946626	4.83568402665137e-10	0.00337684477788803	T	C
MNEc.2.2.94117786.PC	CBL	-0.523115761139977	-7.17374019468926	5.63287807714415e-10	0.00376529091689004	T	C
MNEc.2.24.46315590.BIEC2-652719	LOC106782552	0.576493958027157	7.16311584394689	5.8920937771175e-10	0.00385331306638615	C	T
MNEc.2.4.34574745.PC	WDR45	0.358407832480705	7.15409803115501	6.12141030982315e-10	0.00394073027958171	A	G
MNEc.2.3.70980697.PC	MTFR2	0.43595547280621	7.14137141627304	6.4602376755223e-10	0.00411790928256188	A	G
MNEc.2.22.43396119.PC	DEDD2	0.56581044008238	7.14033511912519	6.48863614664769e-10	0.00413020213967673	G	A
MNEc.2.3.70980697.PC	UBE2C	0.527726314035973	7.12130541181116	7.03278785119005e-10	0.00434239510400254	A	G
MNEc.2.13.40300979.PC	STS	-0.345290021779178	-7.10987120240167	7.3813567404007e-10	0.00446038977196437	T	C
MNEc.2.20.32021775.PC	LOC100146181	0.983258732350051	7.10023519424656	7.68842635218654e-10	0.00459085485319286	T	G
MNEc.2.11.9428724.PC	LOC100146287	-0.820878535966951	-7.08476054365376	8.20838087979042e-10	0.00481255699148367	A	G
MNEc.2.3.107317573.PC	TMEM41B	-0.246858176010655	-7.08298620589815	8.2701927384464e-10	0.00482010881321251	G	A
MNEc.2.14.69974248.PC	TAF2	-0.132185538828776	-7.07915106849133	8.40538340922394e-10	0.00486512099734406	T	C
MNEc.2.13.26229310.PC	ACSM4	-0.286745320779955	-7.06459673520468	8.93874889074862e-10	0.00506663691420577	T	C
MNEc.2.24.43759493.PC	S100A12	1.52177486496662	7.05065500578804	9.48121848374069e-10	0.00524818056397613	G	A
MNEc.2.26.9797494.PC	LOC102150834	0.41727667632949	7.04377468092134	9.7608824220977e-10	0.0052915229412648	T	G
MNEc.2.9.82334266.PC	LOC102148229	0.251861786455395	7.03062431081716	1.03184449800301e-09	0.00550813330058324	A	C
MNEc.2.10.65959049.PC	LOC100063034	0.286987906941076	7.02692756183589	1.04808139084323e-09	0.00556205166553372	G	A
MNEc.2.18.15563961.PC	ZCWPW2	0.262529680160218	7.01927188197274	1.08251968087416e-09	0.00568978440180835	C	A
MNEc.2.5.27680888.PC	ZDHHC17	-0.215159632385282	-6.97817856709391	1.28755018001194e-09	0.00643361037716856	T	C
MNEc.2.6.4853155.PC	LOC100056321	-0.220239860465725	-6.97063154870074	1.32920357492928e-09	0.00655501769940405	A	G
MNEc.2.11.10750262.PC	ITPK1	0.308143610657636	6.96433131916514	1.36500044919567e-09	0.00666626689680193	A	C
MNEc.2.18.54110902.PC	CSRNP3	0.550956485172478	6.95366807183412	1.4277856805794e-09	0.00685424664648708	A	G
MNEc.2.4.14079958.PC	LOC100058831	0.805647667302366	6.951626546452	1.44012983821585e-09	0.00685424664648708	A	G
MNEc.2.15.78892149.PC	LTF	1.85252803994176	6.94175410314104	1.50133836755644e-09	0.00708032307720387	A	G
MNEc.2.28.26069834.PC	CCDC40	0.57269115536649	6.93909949900075	1.51823367363804e-09	0.00713771930600657	G	A
MNEc.2.4.39525923.PC	CD1D	0.889664774332707	6.93241973700454	1.56158856419136e-09	0.00725128010710323	G	A
MNEc.2.8.59672465.PC	ERCC6	-0.113816378083758	-6.93062045258426	1.57347585984031e-09	0.00729153742137268	T	C
MNEc.2.24.21519561.PC	CADPS	0.316690210936804	6.92694826438182	1.59801685039876e-09	0.00736310721050146	C	T
MNEc.2.16.48153826.PC	IGSF9B	0.796792882460454	6.92547524441534	1.60796759427515e-09	0.00737595446377024	G	A
MNEc.2.1.177983783.PC	BORCS8	0.154304241409553	6.91164454432213	1.70445679558987e-09	0.00770139080417112	G	A
MNEc.2.3.70980697.PC	SASS6	0.283457753295852	6.89278891292723	1.84534192924913e-09	0.00818079574970328	A	G
MNEc.2.18.5859628.PC	FER1L6	0.761136696525952	6.88536155319661	1.90396463654312e-09	0.00837759830028465	T	G
MNEc.2.21.47097216.PC	IGFBP4	0.60970116813175	6.87267405022676	2.00841920603507e-09	0.00865239834096992	G	T
MNEc.2.20.57661260.PC	LOC106782258	0.651378463572982	6.86995793555533	2.03151064262855e-09	0.00871872667409341	A	C
MNEc.2.24.46315590.BIEC2-652719	DCAF11	0.422122564341534	6.86367039322795	2.08598292932899e-09	0.00889753683761913	C	T
MNEc.2.20.31368654.PC	LOC100054448	-0.844762459872936	-6.82085072140132	2.4976123950171e-09	0.0100795968970927	C	T
MNEc.2.27.12511641.PC	HDC	0.857285702461988	6.81335529739723	2.57755334630874e-09	0.010283174614659	C	A
MNEc.2.16.38902697.PC	SACM1L	-0.144487957208999	-6.80712310335158	2.64595432754164e-09	0.0104822423985946	G	T
MNEc.2.7.12256270.PC	EMC4	0.213241778460718	6.79767890009832	2.75306207166128e-09	0.0107283804967367	T	G
MNEc.2.4.34574745.PC	HSPA2	0.845057581279535	6.78209870190359	2.93925638092093e-09	0.0110639158048695	A	G
MNEc.2.27.32885.PC	LOC100050560	0.986044864354121	6.78093858367502	2.9536110687497e-09	0.0110995118320205	G	A
MNEc.2.19.14505816.PC	ANKLE2	-0.153631712261004	-6.77950103960458	2.97149516877733e-09	0.0111482313739244	A	G
MNEc.2.5.27680888.PC	GPSM3	0.287838288058809	6.77364430457141	3.0454764220072e-09	0.0113455942497388	T	C
MNEc.2.10.1787908.PC	MMP1	1.23769952630049	6.76599507162696	3.14486322074003e-09	0.0115265471230598	C	T
MNEc.2.3.69989274.PC	LOC100069440	-0.378821893975294	-6.7653256726781	3.15371261451096e-09	0.0115265471230598	A	G
MNEc.2.24.21519561.PC	KCNH1	0.31479715135643	6.76330116830533	3.18062725232189e-09	0.0115842513959469	C	T
MNEc.2.10.1787908.PC	SEMA3F	0.460727863881989	6.7631768253877	3.18228774126341e-09	0.0115842513959469	C	T
MNEc.2.29.29413443.PC	LOC102150380	0.356967364456924	6.75905109946503	3.23787433511408e-09	0.0117132671152993	C	T
MNEc.2.3.57161118.PC	SOS1	-0.181249379749936	-6.7581761444531	3.24978618735481e-09	0.0117405669834264	G	T
MNEc.2.6.33923297.PC	DPP8	-0.0749323632222787	-6.75781102510072	3.25476988022807e-09	0.0117418057438006	A	G
MNEc.2.27.24815879.PC	PTRF	-0.481057565919852	-6.75076212813608	3.35248615385784e-09	0.0120013794343373	C	A
MNEc.2.22.40901555.PC	RAF1	0.284545158346462	6.74147006083712	3.48576597960468e-09	0.0123229862271504	C	T
MNEc.2.15.78918674.PC	VPS16	-0.157143046335924	-6.73225967951099	3.62306781592632e-09	0.012582409949358	C	A
MNEc.2.2.119374464.PC	LOC106781358	0.400532666587079	6.72857142351267	3.67954454721022e-09	0.0127006871531741	G	A
MNEc.2.20.23665853.PC	IPP	-0.277122926216077	-6.72388830714322	3.75251717248688e-09	0.0128601099679526	G	A
MNEc.2.20.31045216.PC	LNPEP	-0.478767890472194	-6.7225961716909	3.77290317963591e-09	0.0128601099679526	C	T
MNEc.2.17.27822699.PC	RN28S	0.770036117960349	6.72156574334116	3.78923906465636e-09	0.0128637804628541	C	T
MNEc.2.2.113750256.BIEC2-533614	ZNF292	0.356840325414914	6.71093502570411	3.9619299634779e-09	0.0131881016208466	C	T
MNEc.2.15.77511388.PC	TMCC2	0.567511929698786	6.71079233901703	3.96430023189285e-09	0.0131881016208466	A	G
MNEc.2.8.80974694.PC	ERC2	0.329789512619907	6.69924679669099	4.16083417417842e-09	0.0135957079248642	T	C
MNEc.2.4.261788.PC	LOC106781022	-0.270192023561947	-6.69853164893405	4.17332124975764e-09	0.0136266854163801	A	C
MNEc.2.9.69562045.PC	LOC100069843	1.19386621163341	6.68845097990341	4.35335035618504e-09	0.0140126038755454	T	G
MNEc.2.15.55918272.PC	LOC100147326	-0.154084019057838	-6.67886280491572	4.53173517915226e-09	0.0142924155365777	A	G
MNEc.2.15.61787753.PC	TJP2	0.479643009009818	6.67387586842247	4.62736653881995e-09	0.0144947672656762	A	G
MNEc.2.25.37227903.PC	LOC100147680	0.329868180668543	6.67274115154518	4.64940469529993e-09	0.014532061496508	G	A
MNEc.2.11.15334596.PC	BUB1B	0.396432714144226	6.67211653724085	4.66158023361843e-09	0.0145500480187897	C	A
MNEc.2.21.42528329.PC	TSEN54	-0.207120768689982	-6.67018554674612	4.6994214588557e-09	0.0146077978783039	G	A
MNEc.2.7.95928229.PC	TLE2	-0.422597397480393	-6.65435354589874	5.02140600500288e-09	0.0151514181603538	G	A
MNEc.2.24.21519561.PC	CSMD3	0.41042513765446	6.65276853094962	5.05482366766865e-09	0.0151915661182186	C	T
MNEc.2.15.48639421.PC	PCGF3	0.116393126837608	6.64372476691829	5.24976664103609e-09	0.0155404176954586	C	A
MNEc.2.1.40024568.PC	LOC100630780	0.309780787077321	6.63975194950178	5.3377458123597e-09	0.0156428020157679	G	A
MNEc.2.5.75642033.PC	TMEM132C	0.766790224271589	6.63720308940254	5.394960446513e-09	0.0157338545086383	A	G
MNEc.2.2.60154461.PC	ALX4	-0.903843943691974	-6.63209240829293	5.51152170980976e-09	0.0159302775868044	C	T
MNEc.2.8.80974694.PC	ROBO1	0.309878375863045	6.62451948224215	5.6888533890392e-09	0.0163239269498546	T	C
MNEc.2.11.13481675.PC	MCM6	0.367586069984759	6.62443186240684	5.69093794705219e-09	0.0163239269498546	T	C
MNEc.2.20.34670473.PC	GANC	0.519156476591666	6.6241730633579	5.69709944848409e-09	0.0163312644011648	G	A
MNEc.2.16.41128931.PC	C16H3orf18	0.644412882215072	6.62374477966193	5.70731060359712e-09	0.0163443728614751	G	A
MNEc.2.4.96936035.PC	ZNF236	-0.133164055355857	-6.61471985367265	5.92675958658916e-09	0.0167459899530662	A	G
MNEc.2.6.45938360.BIEC2-1001275	DGKG	0.594424881145107	6.61085601906783	6.02325440001932e-09	0.0169341751941414	A	G
MNEc.2.18.5356667.PC	RAB7A	-0.507576485780969	-6.60498987422765	6.17274423704171e-09	0.0172156251078568	A	G
MNEc.2.24.21247864.PC	GALNT13	0.339226173126501	6.60001339084781	6.30244623212477e-09	0.0174746034369646	G	A
MNEc.2.28.9650826.PC	NID2	0.793982695339028	6.58737339160106	6.64417339152037e-09	0.0180545578936724	A	G
MNEc.2.3.70980697.PC	UHRF1	0.73674889808317	6.5839972043685	6.73852170587782e-09	0.0181993699365624	A	G
MNEc.2.15.77157755.PC	LOC100060505	0.642487485907438	6.58257457826006	6.77867447722323e-09	0.0182757389030922	A	G
MNEc.2.19.33353531.PC	BASP1	0.525726682069429	6.58182162434409	6.80002217705158e-09	0.0183115072186834	C	A
MNEc.2.1.166165797.PC	LCN2	0.513943746584675	6.57787005893747	6.91315564408991e-09	0.0184625792225703	C	T
MNEc.2.1.26043691.PC	PYGB	0.192292992844113	6.57699299077257	6.93851841060509e-09	0.0184867390418289	T	C
MNEc.2.13.28125783.PC	USF1	0.246523079909669	6.57110740029913	7.11112195586879e-09	0.0187869074779695	G	T
MNEc.2.6.8815515.PC	CCNT2	0.14828172728373	6.56427241779194	7.31692246072039e-09	0.0191460171880376	A	G
MNEc.2.2.62829457.PC	LOC106783480	-0.491594408115942	-6.56384118183453	7.33010340165489e-09	0.0191694396372699	C	T
MNEc.2.4.40458744.PC	IFI6	-1.30067831749765	-6.5635872088937	7.33787723509835e-09	0.0191787027403534	G	A
MNEc.2.5.73548982.PC	FANCI	0.253488678167014	6.56102005475747	7.41691585938603e-09	0.0193295458179898	G	A
MNEc.2.25.36472688.PC	RECK	-0.192157823754927	-6.55339006921942	7.65685347949807e-09	0.0197190296502535	A	G
MNEc.2.9.69562045.PC	APOO	0.670264454987226	6.54996865334171	7.76693232487145e-09	0.0197502191301677	T	G
MNEc.2.15.26548502.PC	LOC100061017	-0.659205039613639	-6.54826367028341	7.82237247996642e-09	0.0197502191301677	C	T
MNEc.2.15.77156296.PC	FUT7	0.418493573730614	6.54271243832418	8.00561468987504e-09	0.0199839334706817	T	C
MNEc.2.3.70980697.PC	TMEM80	-0.291170053218231	-6.5415973899363	8.04293221610137e-09	0.0200061681809747	A	G
MNEc.2.8.59794508.PC	AKAP6	0.450614672346361	6.54050542700353	8.07964443613811e-09	0.0200417493608781	A	G
MNEc.2.20.63795829.PC	VDAC3	0.304302939293602	6.53789010365163	8.16825015505526e-09	0.0200863753437577	A	C
MNEc.2.3.70980697.PC	RAD51	0.382436005750602	6.53150662699492	8.38858877592143e-09	0.0204506631160963	A	G
MNEc.2.14.14334190.PC	TBC1D15	-0.1944284292618	-6.52978059404645	8.4491726569235e-09	0.02056092339695	C	A
MNEc.2.8.63177853.PC	SDCCAG8	0.408170514840394	6.52821724979387	8.50442078811582e-09	0.0206286315235705	A	G
MNEc.2.11.13481675.PC	E2F1	0.663210803740227	6.52760636040535	8.52610672118379e-09	0.0206636500053188	T	C
MNEc.2.11.51369453.PC	CSF3	1.1106664070714	6.52402940602399	8.65419064186474e-09	0.0208292684557765	G	A
MNEc.2.2.110930877.PC	LOC106783105	-0.519880141612925	-6.51529616982222	8.97498902014437e-09	0.021229330616378	G	A
MNEc.2.4.53914140.PC	RBMS1	0.197063407066358	6.5151093808057	8.98197769318319e-09	0.0212347786692963	T	C
MNEc.2.12.30940750.PC	TK1	0.52534885558484	6.51269001461329	9.0729871944376e-09	0.0213497057870265	G	A
MNEc.2.1.84649564.PC	LOC100630139	0.731234559913925	6.51157061349023	9.11540484164088e-09	0.0213955348807036	G	A
MNEc.2.3.29801631.PC	TIPIN	0.451173197276866	6.51109139890716	9.13362389140802e-09	0.0214105546337158	A	G
MNEc.2.22.12165605.PC	CCNA2	0.530794241515869	6.50978040901963	9.18365067887689e-09	0.021445564224247	C	T
MNEc.2.16.12035568.PC	USP35	-0.278732244736841	-6.50755975943932	9.2690107140291e-09	0.0215535804293155	C	T
MNEc.2.1.161944877.PC	LOC106782106	0.527805023775749	6.50054987800081	9.54366338949892e-09	0.0219668243008879	T	C
MNEc.2.3.868268.PC	LOC102148769	0.7328788234632	6.4979937953395	9.64580897118693e-09	0.0220897470080298	A	G
MNEc.2.8.17544762.PC	PGM2	0.224151322600999	6.48837640608514	1.00399489030142e-08	0.0226888775558246	C	T
MNEc.2.30.18717443.PC	AAMP	0.108519701040169	6.48793066975033	1.00585985189287e-08	0.0226888775558246	T	C
MNEc.2.6.38115515.PC	LRRIQ3	0.340311937202929	6.4830047799051	1.02670004039825e-08	0.0229778853933676	C	T
MNEc.2.3.70980697.PC	TYMS	0.371595633193928	6.48053998772544	1.03728817507203e-08	0.0231011123827555	A	G
MNEc.2.9.31982493.PC	DMXL1	-0.363939954684376	-6.48007578251832	1.03929437284321e-08	0.0231233866987488	T	G
MNEc.2.22.47556262.PC	FAM217B	0.494310584124999	6.47373123037849	1.0671031335415e-08	0.0234881022047041	A	G
MNEc.2.16.43089991.PC	ATAD2B	0.143711905657494	6.47002295475925	1.0836973357104e-08	0.0236322010341194	T	C
MNEc.2.1.122690928.PC	POR	0.326539829021382	6.45721597274597	1.14300053372511e-08	0.0245041323580635	A	G
MNEc.2.16.84031148.PC	DNAJC18	-0.325256926503406	-6.45511792360984	1.15301786550103e-08	0.0246722047313791	A	C
MNEc.2.4.45103729.PC	MAPK13	0.758330359286615	6.45234357572532	1.16639807026206e-08	0.0248570800049141	A	G
MNEc.2.25.25948046.PC	VGLL2	0.853103172951584	6.4509074052974	1.17338485426348e-08	0.0249548467895426	A	G
MNEc.2.4.90503823.PC	LOC100629578	-0.162476452661948	-6.45055577507807	1.17510180609284e-08	0.0249728866760999	G	A
MNEc.2.2.19272983.PC	MASTL	0.403713171015311	6.44958243480391	1.17986747080323e-08	0.0250457030853695	G	A
MNEc.2.3.96665828.PC	TIAM1	0.479354510231489	6.44812198908991	1.18705408189173e-08	0.0251276409551984	G	A
MNEc.2.18.3509726.PC	SERPINB6	-0.317109215894399	-6.44456781728087	1.20472547688886e-08	0.0253222597197754	T	C
MNEc.2.3.1797419.PC	EGLN1	0.264594264284277	6.43270710066357	1.26560667623014e-08	0.0260651306287389	G	A
MNEc.2.13.18333037.PC	COL26A1	0.277925710413495	6.432354512318	1.26746246635698e-08	0.0260651306287389	T	G
MNEc.2.31.16050404.PC	MLLT11	0.680473114185279	6.43234904794389	1.26749124840707e-08	0.0260651306287389	G	A
MNEc.2.8.80974694.PC	PCDH9	0.305781027695011	6.43185766813467	1.27008210465302e-08	0.0260930092486091	T	C
MNEc.2.22.45880379.PC	SHOC2	0.281828511621501	6.42951714362379	1.28249505553576e-08	0.0262765568132749	T	C
MNEc.2.5.56957915.PC	PSMG1	-0.360678636962667	-6.42223044886702	1.32191546165509e-08	0.026745673792922	A	C
MNEc.2.11.17497724.PC	ESCO2	0.21320111028262	6.41861058307077	1.34194300476342e-08	0.0269942184748984	A	G
MNEc.2.11.14045847.PC	AOX4	0.764454203754492	6.41842453609085	1.34298043297873e-08	0.0269987716136263	A	G
MNEc.2.8.63390693.PC	NOL8	-0.142690928995922	-6.41420221198006	1.36673981477042e-08	0.0272991565880545	T	C
MNEc.2.19.14505816.PC	SEL1L	-0.247644246119974	-6.40995310914699	1.39107062033237e-08	0.027638964780017	A	G
MNEc.2.24.21247864.PC	GPC6	0.395198568484978	6.40949492905056	1.39371972414438e-08	0.0276794646159145	G	A
MNEc.2.23.41843441.PC	F2RL1	0.387714917379435	6.40698046358334	1.40834715368333e-08	0.0277873162988397	A	G
MNEc.2.14.69974248.PC	G2E3	-0.190556705709521	-6.40509028775163	1.41944302529323e-08	0.0278617964591414	T	C
MNEc.2.2.56833045.PC	PNMA2	0.723579514010692	6.40350336961605	1.42882559193525e-08	0.0278943046812536	A	G
MNEc.2.23.48508660.PC	BRCA1	0.449707758676927	6.40027135351321	1.44812528558858e-08	0.0281312660068848	C	T
MNEc.2.30.19479558.PC	DGKI	-0.216732963342311	-6.39284699962119	1.49344348716476e-08	0.0286599465894035	A	G
MNEc.2.28.7138581.PC	LOC102150033	1.47366846971159	6.39280893857896	1.49367939687671e-08	0.0286599465894035	T	C
MNEc.2.20.29597943.PC	DEDD	0.203697435783442	6.38928538291041	1.51567987259051e-08	0.0288985585697252	G	T
MNEc.2.4.74088527.PC	LOC100146449	-0.196862474171463	-6.38217197857121	1.56107841081184e-08	0.0293357405288008	G	A
MNEc.2.16.336478.PC	TRIM59	0.150277486697689	6.37737616583061	1.59244404319954e-08	0.0296415024629526	T	C
MNEc.2.2.61684892.PC	RAD23B	-0.172460647404792	-6.37735555919813	1.59258015398845e-08	0.0296415024629526	A	G
MNEc.2.19.29477195.PC	LOC100052689	0.826966999474147	6.37546935223482	1.60508788260568e-08	0.0297419946639048	T	C
MNEc.2.24.46315590.BIEC2-652719	FZR1	0.336693013473925	6.37509252734906	1.60759831258046e-08	0.0297567653812642	C	T
MNEc.2.18.65223146.PC	TCP11L1	1.90305292663922	6.37376942608297	1.61644375906463e-08	0.0298692476728831	T	C
MNEc.2.4.83148949.PC	SLAMF8	-0.517762228380024	-6.371206548776	1.63371505978598e-08	0.0300523532807216	A	G
MNEc.2.2.94117786.PC	PRDM2	-0.2225383450002	-6.37081469211861	1.63637186724292e-08	0.0300523532807216	T	C
MNEc.2.29.26341243.PC	TCF7L1	0.622341319857524	6.37045603079314	1.63880736268929e-08	0.0300607588153711	T	C
MNEc.2.1.103861035.PC	ATG7	0.702773748538459	6.3662493601316	1.6676424639378e-08	0.0302526635088502	C	T
MNEc.2.20.27901284.PC	MHCX1	-0.574360672215528	-6.36374865227427	1.68502161466462e-08	0.0304257515726678	A	G
MNEc.2.15.61787753.PC	EHF	0.432390677947471	6.36366147796812	1.68563067674209e-08	0.0304257515726678	A	G
MNEc.2.2.65406867.PC	OXR1	-0.120789116871018	-6.36351482262072	1.68665580835023e-08	0.0304257515726678	C	A
MNEc.2.18.20561108.PC	CIPC	-0.232171159189293	-6.36173293469201	1.69916081565577e-08	0.0304979733936032	G	A
MNEc.2.31.9142310.PC	ERCC3	0.395697454654907	6.3588140730944	1.71984378953554e-08	0.030703663347878	T	C
MNEc.2.24.10651887.PC	MCM4	0.348911612506107	6.35877740033246	1.72010523277691e-08	0.030703663347878	T	G
MNEc.2.10.19622447.PC	LOC100065381	0.233886934553254	6.35852305689223	1.72191955321392e-08	0.0307239479342512	G	A
MNEc.2.7.74212360.PC	ABCE1	0.323384786645659	6.35827901926366	1.72366214184586e-08	0.030742937158838	A	C
MNEc.2.27.23187541.BIEC2-746350	WDFY1	0.117008629967214	6.35775202428157	1.72743119700735e-08	0.0307583130972034	T	G
MNEc.2.18.4604488.PC	XKR6	0.322045864410574	6.35351151101759	1.75805808062503e-08	0.0310146578056683	G	A
MNEc.2.24.46315590.BIEC2-652719	DTX2	0.352065162975115	6.35104546632175	1.77611583753949e-08	0.0311721663570205	C	T
MNEc.2.20.62695800.PC	UBE4A	-0.220256540336172	-6.35080396402479	1.77789410515509e-08	0.0311721663570205	T	C
MNEc.2.9.75839957.PC	AK3	0.221456382298255	6.34972950852781	1.78582711961262e-08	0.0312370404743615	A	G
MNEc.2.20.23726194.PC	ABCA3	-0.460742771062189	-6.3477531958318	1.80051053161747e-08	0.0312526374285529	C	T
MNEc.2.12.46485.PC	ITFG2	-0.229072811677283	-6.34766000091321	1.8012058886774e-08	0.0312527375523869	A	G
MNEc.2.18.23662286.PC	DEAF1	-0.321147522488698	-6.34537378445737	1.81834768375938e-08	0.0313573906287354	G	A
MNEc.2.5.55434890.PC	EREG	1.6222011657853	6.34400576392194	1.82868216920724e-08	0.0314644640835606	C	T
MNEc.2.17.73791067.PC	LOC102148798	-0.254753427062498	-6.34331249333709	1.83394157199072e-08	0.0315087947365948	A	G
MNEc.2.3.70980697.PC	SMC2	0.417144509503874	6.34304917810453	1.83594310324665e-08	0.0315164230783165	A	G
MNEc.2.26.10763549.PC	THOC2	0.131413347191279	6.34184617571188	1.84511503012578e-08	0.0315555280506679	G	A
MNEc.2.11.36382996.PC	NACC1	0.144490759726933	6.34071930369064	1.85374771186538e-08	0.0316315473109692	T	C
MNEc.2.21.32855591.PC	SKA2	0.320112147265033	6.33933583120089	1.86440090309188e-08	0.0317177932258784	G	A
MNEc.2.20.31045216.PC	QSER1	-0.28957637437474	-6.33799633675147	1.87477325753853e-08	0.0317906476662187	C	T
MNEc.2.8.19305286.PC	LOC102147770	0.842994955193735	6.33693573214302	1.88302658514223e-08	0.0318106571435571	G	A
MNEc.2.29.24287258.PC	LOC102149520	1.15266924469094	6.33678462092073	1.88420541733954e-08	0.0318106571435571	C	T
MNEc.2.5.29905105.PC	BTBD3	0.358939339090842	6.331532343849	1.92563657037936e-08	0.0321948725085085	T	C
MNEc.2.3.34730814.PC	PAICS	-0.451933377030963	-6.33058130279998	1.93323455932407e-08	0.0322316423220996	A	C
MNEc.2.6.72646746.PC	WDR75	-0.164080942426372	-6.32905505478624	1.94549009635493e-08	0.0323208324428299	C	A
MNEc.2.28.8962860.PC	LOC102148440	0.47912913127405	6.32800152182974	1.95399469066964e-08	0.0323504274845007	C	T
MNEc.2.7.93207650.PC	LOC100061454	0.398565165630688	6.32734814497939	1.9592875434459e-08	0.0323720534791854	G	A
MNEc.2.13.38261458.PC	HN1L	-0.301851095612542	-6.3247949845777	1.98010668277699e-08	0.0325617138683138	C	T
MNEc.2.1.153787734.PC	HDAC8	0.351512539089499	6.32049878290415	2.01563498684929e-08	0.032902599654457	A	G
MNEc.2.2.86655475.PC	ETNK1	-0.295481998785654	-6.32036635423634	2.01674011055483e-08	0.032902599654457	C	T
MNEc.2.18.40974469.PC	LOC106783071	0.381638674391868	6.3192733407504	2.0258843208213e-08	0.032967599314137	T	C
MNEc.2.20.32124124.PC	MHCB3	-0.693695462289723	-6.31382569311907	2.07207594435803e-08	0.0334060945312419	C	T
MNEc.2.24.3520136.PC	NUSAP1	0.445491068357024	6.31187225389402	2.08889248083359e-08	0.0334334065351402	C	T
MNEc.2.3.70980697.PC	KNTC1	0.402631122395839	6.30952946484325	2.10923924585883e-08	0.033569928694354	A	G
MNEc.2.16.71749477.PC	RECQL4	0.631689200951696	6.30947483668925	2.10971601855412e-08	0.033569928694354	T	C
MNEc.2.3.70980697.PC	MCM3	0.367850885962772	6.30755529864607	2.12653695270735e-08	0.0336910798389181	A	G
MNEc.2.29.24530245.PC	PAQR7	0.37969423497791	6.30488790288108	2.15013222134583e-08	0.0339414080060868	A	G
MNEc.2.22.43247884.PC	UPB1	-0.696063938474633	-6.30430634866767	2.15531088173089e-08	0.0339876421662045	G	A
MNEc.2.9.58425341.PC	CREG2	0.392700117292677	6.30314892007497	2.16565442803054e-08	0.0341032876009711	T	G
MNEc.2.22.49354921.PC	UBC	0.221161066077923	6.29927409415171	2.20064169613543e-08	0.0344507474387247	G	C
MNEc.2.2.112596832.PC	UBA52	0.226995856176852	6.29702550975687	2.22120121280624e-08	0.0346409801265178	C	T
MNEc.2.2.80178800.PC	CCS	-0.268161608899818	-6.29441790311913	2.24528179694674e-08	0.0348351352405986	C	T
MNEc.2.1.96007642.PC	FAM20A	0.434545190463704	6.2913428143674	2.27401201137053e-08	0.0350663891142405	G	A
MNEc.2.19.26030012.PC	C14H5orf24	-0.235185030480426	-6.28903653225675	2.2957980972753e-08	0.0352499788321537	T	C
MNEc.2.10.47571148.PC	JPH3	0.275630584962056	6.28833737830908	2.30244334650124e-08	0.0353048501184927	G	A
MNEc.2.19.49622545.PC	UTP23	0.141029490946225	6.28758337063175	2.30963132340684e-08	0.0353450671584248	T	C
MNEc.2.12.12994055.PC	LOC100053159	-0.955772859331521	-6.28724006173955	2.31291145851356e-08	0.0353450671584248	A	C
MNEc.2.26.8863773.PC	MDM4	-0.314644679803949	-6.2870613430963	2.31462084700288e-08	0.0353450671584248	G	A
MNEc.2.1.110932458.PC	TGFB3	2.29222981880027	6.28427912811201	2.34139385086753e-08	0.0355609647024736	G	A
MNEc.2.24.40628633.PC	OSBPL2	0.267968269783659	6.28334343207334	2.35046673297808e-08	0.0356390462506356	G	A
MNEc.2.13.18333073.PC	NRG2	-0.196863750899876	-6.28265603003497	2.35715424246247e-08	0.0356986498879715	C	A
MNEc.2.9.12653102.PC	GPR158	0.533572761053377	6.28146047403886	2.36883034879227e-08	0.0358216094763633	G	A
MNEc.2.7.7876752.PC	LOC102148347	-0.924976855057832	-6.28093682165462	2.37396249988904e-08	0.0358872438162743	A	G
MNEc.2.6.2955311.PC	LANCL1	-0.276142553763833	-6.28053829872113	2.37787567722008e-08	0.0359203598405393	G	A
MNEc.2.10.29278820.PC	LOC100050968	0.256983346985193	6.27744142469531	2.40850307813484e-08	0.0361801010024507	A	G
MNEc.2.16.40667667.PC	LYPLA1	-0.147991218075364	-6.27320763082682	2.45100761614481e-08	0.0364800347371375	A	G
MNEc.2.20.37969494.PC	MYH9	0.173303524028287	6.27145684480097	2.46880078507664e-08	0.0366808825753009	C	T
MNEc.2.27.24011397.PC	USP12	-0.162732636349857	-6.27036298980306	2.47998247611229e-08	0.0367361353815471	T	C
MNEc.2.11.21120164.PC	SLC35A3	-0.186049632772235	-6.26881534586062	2.49588867923649e-08	0.0367975773975525	C	T
MNEc.2.20.31437858.PC	LOC100050706	-0.392441403996761	-6.26646394085477	2.52024930821825e-08	0.036964335568678	A	G
MNEc.2.24.21247864.PC	PARD3B	0.432616523581194	6.26242426609342	2.56265157338019e-08	0.037332530654704	G	A
MNEc.2.25.25948046.PC	ARC	1.13780624163855	6.26073977528133	2.58054083360552e-08	0.03755305766368	A	G
MNEc.2.16.72706700.PC	MYH10	0.718416492144837	6.26045384664831	2.58358964699818e-08	0.03755305766368	G	T
MNEc.2.20.13870414.PC	LOC100064378	0.320387988720286	6.25706802833077	2.6199645281121e-08	0.0378873559960779	C	T
MNEc.2.24.21247864.PC	NKAIN2	0.408458081072753	6.25370379722702	2.65660984966259e-08	0.0381978966287453	G	A
MNEc.2.30.18439589.PC	CCDC186	-0.220570638944559	-6.25147224458069	2.68119692949565e-08	0.0384538218677401	T	G
MNEc.2.23.32827679.PC	SYTL4	-0.377771385439704	-6.24948133211174	2.70332281975531e-08	0.0385469524512285	T	C
MNEc.2.11.15334596.PC	CEP55	0.307399010983628	6.2484858372894	2.71445391959857e-08	0.0386252155673352	C	A
MNEc.2.6.7273782.PC	GTSE1	0.385820126367792	6.24779527773243	2.72220204927301e-08	0.0387233092497146	A	C
MNEc.2.21.55775203.PC	TNRC6C	-0.2290711138929	-6.24663152997626	2.73530897934769e-08	0.0387568276017947	T	C
MNEc.2.4.14577411.PC	TINF2	0.24281507700857	6.24628897199117	2.73917899740184e-08	0.0387568276017947	T	C
MNEc.2.11.58793578.PC	IL6	1.07146340171656	6.2447832342702	2.75625434395615e-08	0.0388057600544297	G	A
MNEc.2.22.12594650.PC	CDC20	0.440348323941786	6.24124517885419	2.79679256670633e-08	0.0391209545307769	G	A
MNEc.2.1.159372363.PC	BBX	-0.361836249808001	-6.24118894068828	2.79744167538512e-08	0.0391209545307769	A	G
MNEc.2.1.179120248.PC	MSH5	0.381428265767826	6.24112091880062	2.79822699279101e-08	0.0391209545307769	C	T
MNEc.2.22.12283685.PC	BIRC5	0.451146545963907	6.24106668745032	2.79885325391864e-08	0.0391209545307769	C	T
MNEc.2.3.58309266.PC	LOC106782822	-0.342426147178636	-6.23443749844171	2.87646176470591e-08	0.0396833866825736	T	C
MNEc.2.6.15666032.PC	KIF23	0.484699410362044	6.23398367411198	2.88185200374762e-08	0.0396833866825736	A	G
MNEc.2.27.859724.PC	TLE3	0.281032458408673	6.23178284987056	2.90813422398676e-08	0.039830481785225	A	G
MNEc.2.12.12994055.PC	LOC100067361	-1.9886419901767	-6.23064793836086	2.92177995155003e-08	0.0399088306092115	A	C
MNEc.2.2.65024505.PC	DDIT3	0.450945083832639	6.22799643723573	2.95390818149036e-08	0.0399821060729249	A	C
MNEc.2.1.160986414.PC	AXIN1	-0.0958782332018451	-6.22747262852253	2.96029643256486e-08	0.0399821060729249	A	G
MNEc.2.22.43396119.PC	LOC102150254	0.800013829929522	6.22642179320799	2.97315346361721e-08	0.0400552289832876	G	A
MNEc.2.10.22419295.PC	ANKRD33B	0.435202420526793	6.22587501714647	2.97986515733415e-08	0.0400828793210539	G	A
MNEc.2.3.70980697.PC	GMNN	0.275604906170158	6.22323720204681	3.01245581117316e-08	0.0402734529240642	A	G
MNEc.2.2.22929511.PC	ST6GALNAC6	0.421310949012447	6.21906389049135	3.06474020208346e-08	0.0405787981102331	G	A
MNEc.2.7.74212360.PC	LOC100064185	0.343147522873332	6.21614070136356	3.10189688381981e-08	0.040853897714738	A	C
MNEc.2.1.89462149.PC	NPTN	-0.174773762569224	-6.21489128063288	3.11791403852374e-08	0.0409583942250458	T	C
MNEc.2.1.50805655.PC	CDKN2C	0.195930398195649	6.21018400804288	3.17899863624215e-08	0.0414246305064977	T	C
MNEc.2.4.70592662.PC	LOC100071709	0.557017481352615	6.20964545239066	3.18606238650351e-08	0.0414570772163192	C	T
MNEc.2.9.24938164.PC	ASGR2	1.09777588233005	6.20762546149593	3.21269553321669e-08	0.0416338633335244	G	A
MNEc.2.24.35814406.PC	LOC100064952	-0.422392874497517	-6.20707721026892	3.21996206540073e-08	0.0416544095499957	A	C
MNEc.2.5.92336362.PC	KAT5	0.139463163133817	6.2064056281751	3.22888540768724e-08	0.0417029851573727	T	C
MNEc.2.5.12823332.PC	CDC37L1	0.174444021422964	6.20515212072669	3.24560637205589e-08	0.0418354900294693	A	G
MNEc.2.5.33713682.PC	NUP58	-0.1350677418945	-6.20417807771082	3.25865863639141e-08	0.0418910943564258	A	G
MNEc.2.3.3738403.PC	DDX60L	0.408834613199386	6.20130970203388	3.29739776783925e-08	0.0420922048027266	C	T
MNEc.2.7.74212360.PC	ZMPSTE24	0.259343552920636	6.19996261096175	3.31574805963375e-08	0.0421521634282766	A	C
MNEc.2.16.371018.PC	PSMA4	0.218702118937753	6.1983554972411	3.33777273294634e-08	0.0423329469819325	C	T
MNEc.2.15.45093659.PC	PAF1	0.217260146827832	6.19682030987487	3.35894694249089e-08	0.0425027914587044	C	T
MNEc.2.17.34558588.PC	MXI1	0.229399430527999	6.19546252448978	3.37778511670931e-08	0.0426536733625084	C	T
MNEc.2.1.85375728.PC	CIAPIN1	0.332618204163963	6.19285871481113	3.41420398771576e-08	0.042907611439443	C	T
MNEc.2.21.40432391.PC	RFXAP	-0.184354280295881	-6.19215837960184	3.42406557860531e-08	0.0429627637769741	G	A
MNEc.2.4.77900561.PC	LRIG1	0.377417119971414	6.19143322710337	3.43430634601792e-08	0.0430079090543309	T	C
MNEc.2.11.51369453.PC	ITGB3	1.55253726244048	6.19107943180043	3.43931372391329e-08	0.0430196463322859	G	A
MNEc.2.9.25278542.PC	MRC1	0.986163032095578	6.19101092541403	3.44028415168326e-08	0.0430196463322859	A	G
MNEc.2.29.269861.PC	KLHL22	-0.208273593181943	-6.18629535198813	3.50773829289253e-08	0.0434710472618219	A	G
MNEc.2.16.72222443.PC	LOC100061761	0.325210483748746	6.18595658488966	3.51263430889613e-08	0.0435019797439377	A	G
MNEc.2.1.153787734.PC	RSRC1	0.361504919971375	6.18281362120047	3.55838161839055e-08	0.0437279873947018	A	G
MNEc.2.22.12165605.PC	AURKB	0.445144071950041	6.18132212411527	3.5802969425607e-08	0.04389602157142	C	T
MNEc.2.3.73694014.PC	PRC1	0.397549569894801	6.17897191999158	3.61510114364508e-08	0.0440984376773671	A	C
MNEc.2.12.28742301.PC	TM9SF2	-0.108440405450017	-6.17725868415975	3.64068334764848e-08	0.0442118972140292	C	A
MNEc.2.5.13403389.PC	LOC100073170	1.22759675979611	6.17668875343503	3.64923327027023e-08	0.0442341772005976	G	A
MNEc.2.7.86166722.PC	FAM98B	0.161665532232704	6.17581303555426	3.66240926683314e-08	0.0443172814311397	A	G
MNEc.2.16.43175117.PC	GTF2A1	-0.122369923163596	-6.17526431954406	3.67068920218814e-08	0.0443741506300797	A	G
MNEc.2.22.16294988.PC	MED15	0.212076736063011	6.17487953986138	3.67650644565801e-08	0.044416801424992	T	G
MNEc.2.27.13095464.PC	KIAA0100	-0.217780127669796	-6.1724094318444	3.71406841470026e-08	0.0446603005409963	T	C
MNEc.2.24.46315590.BIEC2-652719	IKBKB	0.339943315183165	6.17013376003226	3.74900976216135e-08	0.0448940090492019	C	T
MNEc.2.17.33806660.PC	MATR3	-0.145405974636604	-6.16937823249572	3.76068215639365e-08	0.0449688873201904	T	C
MNEc.2.8.80974694.PC	PCSK5	0.259909580556657	6.16862692101695	3.77232508805617e-08	0.0450381753629296	T	C
MNEc.2.10.1787908.PC	ARF2	0.176782880027518	6.16693159148649	3.79872855072835e-08	0.0450995198998008	C	T
MNEc.2.9.39338436.PC	LOC100052511	0.505209050350525	6.16607047376244	3.81220977632464e-08	0.045145680939745	C	A
MNEc.2.3.4948306.PC	GSK3A	0.268226072192306	6.16380252868833	3.84794262088118e-08	0.0453349599036417	G	T
MNEc.2.12.7099869.PC	UNC13C	0.252669782604793	6.15987622835948	3.91058933739923e-08	0.0456415526705357	G	A
MNEc.2.16.84417705.PC	C20H6orf25	0.481017522513891	6.15910926424394	3.92294410222094e-08	0.0456415526705357	G	A
MNEc.2.16.40704545.BIEC2-342840	TSPAN9	0.252883205590376	6.15836447898543	3.93497856880815e-08	0.0456921611181508	A	G
MNEc.2.2.93164995.PC	LOC100630549	0.326157143002456	6.15769255609222	3.94586705406199e-08	0.0457951293370459	A	G
MNEc.2.3.30093274.PC	LOC100069872	0.607111521757561	6.15503183451737	3.98927758636641e-08	0.0459459673512257	G	A
MNEc.2.1.142888209.PC	LOC100062768	1.02099086357763	6.15438780315762	3.99985602368401e-08	0.0459835990208785	G	T
MNEc.2.3.24733664.PC	PDPR	0.112189787892221	6.15417958288525	4.00328204923748e-08	0.0459903866778062	C	A
MNEc.2.24.39657661.PC	EIF4EBP1	0.579624201534638	6.15389511088889	4.00796740463958e-08	0.0460208815940228	G	A
MNEc.2.7.36539962.PC	MTDH	0.164981449132114	6.15311362843458	4.02086665385868e-08	0.0460369442936617	G	A
MNEc.2.17.60079167.PC	TAB1	-0.113139913878019	-6.15270620326504	4.02760795271133e-08	0.0460715648457237	T	C
MNEc.2.19.6391521.PC	TIA1	-0.195677661895746	-6.15240379682997	4.03261883275379e-08	0.0460821086478914	T	C
MNEc.2.24.15553494.PC	ZNF367	0.352233340774298	6.15159283455402	4.04608697370383e-08	0.0461360041597391	C	T
MNEc.2.24.21519561.PC	AGBL1	0.387300028353493	6.1513336143949	4.05040138223158e-08	0.0461572951583883	C	T
MNEc.2.24.21247864.PC	GPC5	0.426355476266093	6.15111819889039	4.05399017886649e-08	0.0461865787069615	G	A
MNEc.2.6.8390277.PC	PTBP3	0.120857485300006	6.14999211086247	4.07280196203465e-08	0.0463077711418495	C	T
MNEc.2.30.13255218.PC	ATG9A	0.179229938444346	6.14952627762862	4.0806091452832e-08	0.0463384123819054	A	G
MNEc.2.15.34998404.PC	ABCA10	0.641769799057582	6.14816319924868	4.10353899155037e-08	0.0464939508848713	A	G
MNEc.2.2.11752004.PC	USP45	-0.188145781746828	-6.14785444145659	4.10875063619076e-08	0.0465292665196451	A	G
MNEc.2.18.35908477.PC	GNG11	0.463030229283387	6.14733080177823	4.11760433765672e-08	0.0465398686821243	T	C
MNEc.2.3.11821682.PC	HPRT1	0.251328922120297	6.14723534553086	4.11922034583129e-08	0.0465398686821243	A	G
MNEc.2.8.63177853.PC	STX8	0.467311719747761	6.14558307944332	4.14729174059521e-08	0.046755899142534	A	G
MNEc.2.3.1797419.PC	ACAP2	0.220033493267784	6.14534109518318	4.15141882835829e-08	0.0467791540543156	G	A
MNEc.2.12.28054670.PC	POLR3G	0.330894462840362	6.14424340858988	4.17019118074035e-08	0.0468235031140118	C	T
MNEc.2.8.80974694.PC	CNTNAP2	0.39660234556706	6.14415043177024	4.17178510038468e-08	0.0468235031140118	T	C
MNEc.2.18.27511852.PC	LRRC24	-0.414264505611979	-6.14376754388487	4.17835537831387e-08	0.046849714120915	A	C
MNEc.2.18.355329.PC	SERF2	0.195327482824363	6.14215703794757	4.20610364818077e-08	0.047067683745483	A	C
MNEc.2.29.15225715.PC	LOC100057349	-0.216306016642705	-6.13605110801743	4.31297238035885e-08	0.0476706836180031	T	G
MNEc.2.4.69202161.PC	LOC100056128	0.21728647676936	6.1349752064773	4.3320798143403e-08	0.0477037138861607	C	A
MNEc.2.20.63795829.PC	PGAM1	0.494842793101591	6.13491776527705	4.33310229160462e-08	0.0477037138861607	A	C
MNEc.2.2.113750256.BIEC2-533614	AK4	0.70123099303927	6.132759302343	4.37169742259025e-08	0.04785536678142	C	T
MNEc.2.14.80114391.PC	ING3	-0.116689869514587	-6.12933710957237	4.4335875087891e-08	0.0481236780228036	G	A
MNEc.2.8.80974694.PC	PLXNA2	0.202555487756069	6.12737477236897	4.46946654358202e-08	0.0482349015881751	T	C
MNEc.2.7.16821557.PC	KIAA1462	0.481617278659457	6.12625169001617	4.49012991113716e-08	0.0482773289354503	A	G
MNEc.2.23.3354006.PC	CD46	0.276262743074437	6.1261156234377	4.49263978468678e-08	0.0482831812744093	A	G
MNEc.2.6.82181540.PC	PHF11	0.209260692364915	6.12576423739497	4.49912784833404e-08	0.0483206108996754	G	A
MNEc.2.24.21123546.PC	LOC100059750	0.456153265329395	6.12436275137401	4.52509754079469e-08	0.0484596379877183	C	A
MNEc.2.6.8644016.PC	PRPF4B	-0.0977725358055347	-6.12416538472281	4.52876666284357e-08	0.048476690993328	C	T
MNEc.2.25.990630.PC	ARL15	0.485243259556343	6.12365432190732	4.53828120456162e-08	0.0485118163822697	C	T
MNEc.2.5.50659075.PC	THEM4	0.287322788483883	6.12145999828461	4.57935859322613e-08	0.0487100982470895	A	G
MNEc.2.19.52322688.PC	LOC100059834	-0.249527170828529	-6.12142767612605	4.57996640028371e-08	0.0487100982470895	G	A
MNEc.2.19.2009737.PC	FAM120B	-0.0970096171202061	-6.12116607917357	4.58488857936209e-08	0.0487100982470895	A	G
MNEc.2.12.12771427.PC	GPR180	-0.179712933620732	-6.12076362242132	4.59247138404572e-08	0.0487456193820243	A	G
MNEc.2.1.26532543.PC	LOC100146445	0.189556512855065	6.12066420288778	4.59434648703542e-08	0.0487456193820243	G	A
MNEc.2.7.37226909.PC	CXCL13	0.851041968155636	6.11928569408953	4.62042407555059e-08	0.0488115305091424	G	T
MNEc.2.13.18337353.PC	SLC24A4	0.218003533433842	6.11785843456479	4.64757822292944e-08	0.0489267968888449	T	G
MNEc.2.28.4212852.PC	ITGA5	0.246376723691185	6.11695599105564	4.66482897583397e-08	0.0489991239702244	G	A
MNEc.2.31.16373267.PC	LRRC32	0.660213998253472	6.11548742061597	4.69303713164725e-08	0.049177421974855	C	T
MNEc.2.24.21519561.PC	CLSTN2	0.337498800285596	6.11520980646966	4.69838845423235e-08	0.0492071573034558	C	T
MNEc.2.9.21939790.PC	KMT2A	-0.530269880043584	-6.1133088078225	4.73519490684798e-08	0.0494661558455531	A	G
MNEc.2.8.45921827.PC	NFU1	0.170121986195083	6.10847254848397	4.83012398540219e-08	0.0499213775111636	C	T
