# Supplementary material for: eQTL discovery and their association with severe equine asthma in European Warmblood horses
Source: BMC Genomics. 2018 Aug 2;19:581. doi: 10.1186/s12864-018-4938-9 (PMC6090848; doi:10.1186/s12864-018-4938-9)
Supplement: Supplementary file 1 — Figure S1. Minimum D-statistics determine mean read count cutoffs. Figure S2. PCA plots of normalized variance stabilized RNAseq counts after KS test filter. Figure S3. PCA plots of 1,056,195 SNP genotypes and colored by cohort. Figure S4. Matrix eQTL histograms and QQ-plots for all p-values for all cis and trans eQTL analyses using tag SNPs for the MCK1 treatment. Figure S5. Low confidence cis eQTLs. Figure S6. Joint modeling with eQTLBMA with possible overestimation of shared eQTLs across all PBMC treatments. Figure S7. Distance between eSNPs with the lowest FDR values per gene is small. Figure S8.. Enrichment of SNPs in trans regulatory hotspots genome wide. Figure S9. GWAS for RAO. Figure S10. Loss of DEXI gene expression regulation in HDE. Figure S11. Cis trans eQTL plot for all eQTLs for treatment HDE9. Table S1. High confidence additive linear cis eQTLs from the MCK treatment. Table S2. Low confidence additive linear cis eQTLs from the MCK treatment. Table S3. High confidence additive linear trans eQTLs from the MCK treatment. Table S4. Low confidence additive linear trans eQTLs from the MCK treatment. Table S5. High confidence additive linear cis eQTLs from the LPS treatment. Table S6. Low confidence additive linear cis eQTLs from the LPS treatment. Table S7. High confidence additive linear trans eQTLs from the LPS treatment. Table S8. Low confidence additive linear trans eQTLs from the LPS treatment. Table S9. High confidence additive linear cis eQTLs from the RCA treatment. Table S10. Low confidence additive linear cis eQTLs from the RCA treatment. Table S11. High confidence additive linear trans eQTLs from the RCA treatment. The eQTLs reported are limited to one eQTL per gene, representing the eSNP with the lowest FDR value for each gene. Table S12. Low confidence additive linear trans eQTLs from the RCA treatment. Table S13. High confidence additive linear cis eQTLs from the HDE treatment. Table S14. Low confidence additive linear cis eQTLs from the HDE [file 12864_2018_4938_MOESM1_ESM.zip › S5_Table.tsv.csv]

SNP	gene	beta	t-stat	p-value	FDR	Ref	Alt
MNEc.2.10.24080540.PC	KIR-ILTA	2.15659114378397	17.6269078977622	4.18470423756266e-29	5.25841007123084e-23	C	A
MNEc.2.20.31151862.PC	DDX39B	-0.515823336056191	-17.2909962114772	1.40468060893057e-28	1.32381876499688e-22	A	G
MNEc.2.4.40283637.PC	SDHAF3	-0.438846107461002	-14.2552106647173	1.51217690999055e-23	3.91614664073481e-18	C	T
MNEc.2.25.38764236.PC	LOC100147680	0.58722025149821	14.1513127323932	2.29517294745869e-23	5.40762255391321e-18	C	T
MNEc.2.23.4053945.PC	LOC106782456	0.472473120689375	13.6064016075712	2.09344274644835e-22	3.75796499296438e-17	C	T
MNEc.2.15.8251696.PC	LOC106781720	-0.435059850053163	-13.4774317321379	3.55169388371715e-22	6.08588558837653e-17	T	C
MNEc.2.22.46157050.PC	FAM217B	-0.497093403835595	-13.2189037849415	1.03111067278664e-21	1.25387581393162e-16	T	C
MNEc.2.21.57701641.PC	CEP72	0.679633961584214	12.9588772497735	3.03679477958358e-21	3.3670337074142e-16	C	T
MNEc.2.16.4755134.PC	MKRN2OS	-0.48990176289905	-12.9405352226371	3.27822883962762e-21	3.53087350656642e-16	A	C
MNEc.2.13.39843263.PC	FLYWCH1	0.655974575967248	12.2333961078227	6.45012937727023e-20	4.86305698363063e-15	T	C
MNEc.2.13.17704648.PC	CRCP	0.233303082119422	12.0207672948077	1.59760438296574e-19	1.01081600889269e-14	C	T
MNEc.2.3.23991075.BIEC2-774390	LDHD	-0.491371729474686	-12.0191290991825	1.6088384049589e-19	1.01081600889269e-14	C	A
MNEc.2.12.27170699.PC	CARNS1	0.426006824376451	11.9542461164419	2.12394654478597e-19	1.27090757967544e-14	T	C
MNEc.2.4.95935529.PC	EPHB6	-0.531179366382869	-11.8909136411994	2.78664969507669e-19	1.64139588670619e-14	T	C
MNEc.2.4.102082973.PC	LOC100147160	0.562162422285971	11.7963711238689	4.18299418177883e-19	2.25268339354888e-14	A	G
MNEc.2.20.30501912.PC	LOC100054254	0.440861825285216	11.6215869782766	8.88560550755314e-19	4.4074193373186e-14	T	C
MNEc.2.2.117440024.PC	LOC100072967	0.652882806459737	11.5917530908776	1.01081980273249e-18	4.88528692291482e-14	T	C
MNEc.2.22.26055485.PC	LOC106782422	-0.326164076424138	-11.5402038629881	1.26329443619626e-18	5.95285814341095e-14	A	G
MNEc.2.4.102082973.PC	LOC100054458	0.320328125533239	11.4680123450011	1.72705434094297e-18	7.93968161342558e-14	A	G
MNEc.2.9.83285194.PC	LOC102148229	0.32215403942842	11.4576151859942	1.80668752273912e-18	8.1690479093487e-14	A	G
MNEc.2.6.1146369.PC	LANCL1	-0.318593547741584	-11.4453361202415	1.90550278736318e-18	8.35260750653877e-14	T	C
MNEc.2.1.38535743.PC	KIF20B	0.321241492335315	11.308219290414	3.45696605191349e-18	1.32978054864042e-13	G	A
MNEc.2.1.15656.UKUL1	ZNF717	0.40563319524129	11.2983992545959	3.60788081891581e-18	1.36007582067764e-13	G	A
MNEc.2.5.79218591.PC	SPATA1	0.546041002273665	11.2682416191614	4.11402291430025e-18	1.4982680777157e-13	T	C
MNEc.2.10.18574725.PC	LMTK3	0.505975423219114	11.2227509211904	5.01580463892389e-18	1.7347026895705e-13	G	A
MNEc.2.11.49414139.PC	ZNF594	0.326368118989898	11.1884772531734	5.82434175611673e-18	1.96037774949433e-13	T	C
MNEc.2.1.145903715.PC	EPB42	0.721464501486986	11.1303646569683	7.50598725514775e-18	2.41842652745912e-13	T	G
MNEc.2.8.72243194.PC	C8H18orf54	0.459461802255652	11.1143146233281	8.05113445706469e-18	2.57208910200315e-13	G	A
MNEc.2.15.60478116.PC	NDUFAF7	-0.302975049266647	-11.0279427786972	1.17460968615791e-17	3.45935032801419e-13	A	G
MNEc.2.28.21007445.PC	LTA4H	-0.351211795917206	-11.0217732367475	1.20676302773619e-17	3.52649459622179e-13	C	T
MNEc.2.10.21449538.PC	LOC102150861	-0.451706402642475	-10.9930931723586	1.36824197981257e-17	3.93733667787078e-13	C	T
MNEc.2.11.37630946.PC	LOC100071627	-0.36234209170706	-10.914391744563	1.93193835045302e-17	5.35507172756131e-13	A	G
MNEc.2.25.33179271.PC	ASS1	0.675845552454318	10.8056673022293	3.11435423067131e-17	8.38592375722425e-13	A	G
MNEc.2.5.52034408.PC	TTF2	-0.42408186929267	-10.7592387133758	3.81994436298982e-17	1.00700571910208e-12	C	T
MNEc.2.16.69900575.PC	CEP63	0.430072136855545	10.7485150481702	4.00454190296007e-17	1.03397710788336e-12	A	C
MNEc.2.29.21258648.PC	LOC102150731	0.770124616359706	10.7452240028018	4.0629712717559e-17	1.04192714762612e-12	G	A
MNEc.2.20.32625583.PC	LOC100146181	0.852251689691533	10.7309687823204	4.32610904214613e-17	1.10191141865566e-12	A	G
MNEc.2.1.68479988.PC	LOC102150161	-0.387226932831435	-10.6210746814863	7.02168081021519e-17	1.69678736735752e-12	C	T
MNEc.2.15.39576272.PC	KIAA1841	-0.261341131471729	-10.5884167936075	8.11020538317787e-17	1.89896479505338e-12	C	T
MNEc.2.22.27464752.PC	TLDC2	0.684886757416337	10.5507521153875	9.57776012201645e-17	2.1882198261412e-12	G	A
MNEc.2.6.8294883.PC	RNF25	0.394131410062023	10.5019681031261	1.18820620817228e-16	2.58687887031471e-12	G	A
MNEc.2.1.168713077.BIEC2-80727	HEATR5A	0.320345369679724	10.4186941781392	1.71749811739144e-16	3.51875787122975e-12	T	C
MNEc.2.23.7933184.PC	LOC102147951	0.57741019665314	10.3997074153546	1.86814017654843e-16	3.72613506697406e-12	C	T
MNEc.2.11.37853350.PC	RAD51D	0.310362529754633	10.2820236163213	3.14759969480601e-16	5.7881072600484e-12	T	C
MNEc.2.25.3781285.PC	LOC100065605	-0.368700851661855	-10.2320847092616	3.92873463928928e-16	6.94531358010434e-12	T	G
MNEc.2.2.36864331.BIEC2-471737	ARHGEF19	0.392693777392836	10.2312851574843	3.94270873648003e-16	6.94531358010434e-12	T	C
MNEc.2.11.2851094.PC	GAA	-0.531238520411438	-10.2052311149856	4.42641717447662e-16	7.58473826074673e-12	T	C
MNEc.2.18.50465838.PC	SLC25A12	0.347136402892176	10.1950449918025	4.63133898313026e-16	7.764068392347e-12	A	G
MNEc.2.11.25946221.PC	SAMD14	-0.326658880663219	-10.1822885659736	4.90144905873642e-16	8.13972201272457e-12	G	C
MNEc.2.28.37335778.PC	XPNPEP3	0.23948964846912	10.0464365071327	8.96984249813187e-16	1.34182294363245e-11	T	G
MNEc.2.5.95191907.PC	LEPROT	0.226613070200922	9.93592065132751	1.467797498527e-15	2.07236294790532e-11	T	C
MNEc.2.7.77688688.BIEC2-1007522	RIC3	0.601184863211244	9.91638687562886	1.60141026142459e-15	2.20324595374514e-11	C	T
MNEc.2.6.31181661.PC	DDX11	-0.271436134074129	-9.9069524901797	1.67024512608395e-15	2.28959388386298e-11	A	G
MNEc.2.29.28886024.PC	AKR1E2	0.627610094311065	9.9001304245014	1.72186162901138e-15	2.32651031179313e-11	G	A
MNEc.2.20.30548554.PC	LOC106782293	0.391065075694294	9.86611489821305	2.00411123364544e-15	2.66960080052212e-11	G	A
MNEc.2.27.5920236.PC	ADAM32	0.826322922339635	9.82624759680842	2.39453932792521e-15	3.10198663501562e-11	C	T
MNEc.2.11.21839721.PC	KRT10	-0.47351164732376	-9.82055501766821	2.45619361878949e-15	3.14938826793232e-11	C	A
MNEc.2.13.41893054.BIEC2-236124	LOC100067178	0.703879019921628	9.80703933210798	2.60902952359937e-15	3.33401780344929e-11	T	C
MNEc.2.3.5978119.PC	AKTIP	0.218643359363811	9.73962212897172	3.52623116215549e-15	4.41626596554797e-11	T	C
MNEc.2.18.81804362.PC	CPO	0.43520723614452	9.70578051665995	4.10225799678166e-15	5.05373518031232e-11	C	A
MNEc.2.1.158280968.PC	METTL3	-0.185038153330452	-9.6742912958871	4.72269097930395e-15	5.7245331837805e-11	T	C
MNEc.2.23.55387727.PC	NOL8	0.189818185088521	9.67209326872625	4.76935766173009e-15	5.76257028022428e-11	T	C
MNEc.2.25.750946.PC	SPAG8	-0.372234459221338	-9.65635912155534	5.11718820216019e-15	6.14345496320336e-11	G	A
MNEc.2.25.3781285.PC	LOC102149862	-0.421431699049178	-9.63633117536795	5.596972073984e-15	6.55251773860005e-11	T	G
MNEc.2.24.19346321.PC	ACOT6	0.273274707969772	9.60695190965277	6.38355604534289e-15	7.33668324150814e-11	T	G
MNEc.2.29.8854748.PC	LOC102150641	0.280864859984901	9.60274910522701	6.50479772734482e-15	7.40826893217219e-11	C	T
MNEc.2.10.14891264.PC	ZNF404	0.209346006503864	9.5691152463275	7.56201258368549e-15	8.28685786894541e-11	T	C
MNEc.2.1.15066106.PC	SLC18A2	0.372112528998357	9.55191233396816	8.16766961935118e-15	8.79713091433556e-11	T	C
MNEc.2.5.79218591.PC	CTBS	0.305801000044833	9.54813465006156	8.30704852057545e-15	8.92176064437607e-11	T	C
MNEc.2.5.41441195.PC	PEAR1	0.36065723782496	9.5392501393161	8.64431330249613e-15	9.17937438076015e-11	T	C
MNEc.2.11.21811806.PC	LOC106783262	-0.423428157848621	-9.50580331793522	1.00417709841371e-14	1.04571341388555e-10	T	G
MNEc.2.20.30098608.PC	LOC100054536	0.431275869576619	9.46862192281703	1.18626103735294e-14	1.21518775486595e-10	C	G
MNEc.2.11.50032996.PC	LOC100072916	-0.57330127758196	-9.40703705450996	1.56351180395455e-14	1.55105966678748e-10	C	T
MNEc.2.20.23989097.PC	HFE	-0.296197113129673	-9.37207999048935	1.82893628878857e-14	1.79080700507861e-10	C	T
MNEc.2.8.45998550.PC	LOC102148613	-0.269154729043142	-9.36390524666752	1.89725614726877e-14	1.85288984445088e-10	A	C
MNEc.2.18.81995472.PC	C18H2orf80	-0.449651148472041	-9.33616028944357	2.14877441276345e-14	2.07169111500594e-10	G	A
MNEc.2.13.9169669.PC	IFT22	-0.396478265068239	-9.33269323267119	2.18246688658456e-14	2.09346666441876e-10	A	G
MNEc.2.10.33609429.BIEC2-114076	LCA5	-0.40923662669643	-9.28285277700678	2.72960118335574e-14	2.53229232971655e-10	A	G
MNEc.2.29.28267119.PC	ASB13	-0.706708685989659	-9.27387859979164	2.8418148969983e-14	2.61290046891482e-10	A	G
MNEc.2.7.73052360.PC	LOC102150987	-0.306887942045378	-9.19627206124318	4.02666711599841e-14	3.48153027229252e-10	G	A
MNEc.2.18.81450463.PC	METTL21A	0.165465987655999	9.19422244195142	4.06390877431834e-14	3.50568952111298e-10	T	C
MNEc.2.13.22460585.PC	ZKSCAN2	0.337320869728885	9.16288890519448	4.67813571322496e-14	3.94281903764258e-10	A	G
MNEc.2.14.23912303.PC	FAXDC2	0.423824490162218	9.15612579636042	4.82245833924528e-14	4.03986551332292e-10	A	G
MNEc.2.13.41054723.PC	HN1L	-0.412983571089695	-9.15363024735427	4.87683137376897e-14	4.0763562739748e-10	C	T
MNEc.2.20.29314624.PC	LOC102150505	-1.2895446230724	-9.1404842448183	5.17355441525712e-14	4.28635919278103e-10	A	C
MNEc.2.15.18617489.PC	LOC102149454	0.545748412150685	9.13029919097455	5.41581714860025e-14	4.45768578045758e-10	T	C
MNEc.2.3.35626394.PC	PIEZO1	0.62042136106013	9.12373450638757	5.57795240763705e-14	4.54748813319531e-10	G	A
MNEc.2.10.47155262.PC	LOC106782237	-0.402077836447156	-9.10942476364053	5.948417352837e-14	4.80962733309482e-10	G	A
MNEc.2.20.26907326.PC	ZSCAN9	-0.338400852103781	-9.09336959981952	6.3934729785882e-14	5.07656322282235e-10	C	T
MNEc.2.15.4377957.PC	LOC102150278	0.570949401931765	9.07670939742341	6.89057954343566e-14	5.41159703453187e-10	A	G
MNEc.2.3.17155900.PC	TK2	0.227620104290759	9.06731377580875	7.18780254975443e-14	5.63328857228713e-10	T	C
MNEc.2.6.38234708.PC	LY49F	0.578782161341366	9.05594273726243	7.56473371164827e-14	5.86047801784276e-10	T	G
MNEc.2.19.30412598.PC	ATP13A4	1.45160129730788	9.04687513321087	7.87944123575309e-14	6.07431764546072e-10	A	G
MNEc.2.15.67475446.PC	CLIP4	-0.605245970269225	-9.03884838757971	8.1689423217938e-14	6.24640080170176e-10	C	T
MNEc.2.18.76881292.PC	TMEM237	0.343382975220263	9.03603048439781	8.27308106926819e-14	6.31322500763944e-10	C	T
MNEc.2.10.16544309.PC	MILL	-0.414064863132758	-9.00905206041797	9.33987658356525e-14	6.99977514763875e-10	C	T
MNEc.2.30.12381904.PC	LOC100050174	0.207160771525856	9.00440333676987	9.53713870378884e-14	7.13343156917978e-10	G	A
MNEc.2.2.7658695.PC	NRDC	0.11749972026306	8.98098328572131	1.05961941086622e-13	7.84771206177051e-10	A	G
MNEc.2.21.11007771.BIEC2-551659	LOC106782358	0.662020476425684	8.9677927956393	1.12436791194605e-13	8.23023338817063e-10	A	G
MNEc.2.6.35239254.PC	CLEC4E	0.994511196661066	8.96182408301776	1.15495379906584e-13	8.40515620593679e-10	A	G
MNEc.2.4.102082973.PC	LOC100063777	0.383334612765083	8.956551776954	1.18266293235409e-13	8.59022549510749e-10	A	G
MNEc.2.19.21767544.PC	MCF2L2	0.569762807602401	8.89272268960865	1.57589626690984e-13	1.11041362423096e-09	A	C
MNEc.2.6.84386866.PC	CCT2	0.194618681398098	8.87877920980548	1.67789248015234e-13	1.17787927124015e-09	A	G
MNEc.2.25.35562996.PC	MED22	-0.182285025236309	-8.87347932328401	1.71837092786757e-13	1.20181906273391e-09	C	T
MNEc.2.9.83285194.PC	LOC100064109	0.266940294750102	8.85038824988958	1.90644597090345e-13	1.3235355448563e-09	A	G
MNEc.2.20.5382866.PC	RPP40	0.223198921485017	8.84898988979543	1.91847535171747e-13	1.32699919238202e-09	C	T
MNEc.2.21.2258847.PC	USE1	-0.275292470498527	-8.82374878773673	2.14914903886904e-13	1.44932459770841e-09	A	G
MNEc.2.2.12157486.PC	IPP	-0.268962478353883	-8.81330156569851	2.25256136872809e-13	1.49236584954368e-09	A	G
MNEc.2.29.28036050.PC	ANKRD16	-0.287261031922822	-8.7742162310331	2.68558131978113e-13	1.74550561760456e-09	A	C
MNEc.2.14.69132513.PC	FAM174A	0.268089832294572	8.77117038669757	2.72263360246839e-13	1.76375520758545e-09	T	C
MNEc.2.1.75641947.PC	GNG4	-0.319562498751556	-8.76301473362052	2.82438316028082e-13	1.8200305772828e-09	A	C
MNEc.2.27.20827537.PC	MTUS1	0.335549305440811	8.75164371131149	2.97262697265806e-13	1.89691156717927e-09	T	C
MNEc.2.4.5847274.PC	RINT1	0.343247803774585	8.74637881085358	3.04387705788829e-13	1.93175301762552e-09	T	C
MNEc.2.13.24714659.PC	OTOA	0.884446126001426	8.7428594906543	3.09245415614177e-13	1.95599593301296e-09	A	G
MNEc.2.14.45823823.BIEC2-269956	ISOC1	-0.246377866281816	-8.71326356293199	3.53288489777241e-13	2.21229956528056e-09	T	C
MNEc.2.25.32685902.PC	TOR1B	0.364515717332475	8.7022952940176	3.71159149125967e-13	2.31268100196616e-09	A	C
MNEc.2.18.59293277.PC	CERKL	0.563384916736596	8.68430211447173	4.02454561858614e-13	2.49530830625435e-09	G	T
MNEc.2.10.82016301.PC	MAP7	-0.509802258579528	-8.68064834269213	4.09124922268721e-13	2.53250073558884e-09	C	T
MNEc.2.8.28778047.PC	LOC102150681	0.302503743045948	8.67770438388866	4.14579782910322e-13	2.56121504733991e-09	A	G
MNEc.2.6.55866489.PC	AMN1	0.467581533003521	8.65932287478922	4.50322491241731e-13	2.73805952716716e-09	G	A
MNEc.2.2.39950226.PC	LOC100056417	0.264207408013363	8.65061781409801	4.68308856083137e-13	2.83370907527355e-09	C	T
MNEc.2.4.102325694.BIEC2-926162	LOC100146250	-0.303596469061689	-8.61729558461802	5.44051237613001e-13	3.20457740042857e-09	T	C
MNEc.2.11.52380903.PC	DHRS7C	0.483391140118153	8.60984704091276	5.62591461078051e-13	3.29320075173685e-09	C	A
MNEc.2.4.7526672.PC	DUS4L	-0.444636058807347	-8.58423668725727	6.31293289732925e-13	3.65562064648946e-09	A	G
MNEc.2.5.14320682.PC	IQCJ	-0.522737808305552	-8.5830226990396	6.34750504982795e-13	3.67000280621445e-09	C	A
MNEc.2.10.10620358.PC	LOC100067836	-0.219237969176441	-8.57467209869804	6.59049914900686e-13	3.78726248475313e-09	T	G
MNEc.2.10.15785886.PC	BLOC1S3	-0.17502871974119	-8.56587523319523	6.85654417237528e-13	3.92817042586524e-09	C	T
MNEc.2.16.75418814.PC	PXYLP1	0.670195956366795	8.56501458131737	6.88314272655142e-13	3.93742502722596e-09	A	G
MNEc.2.13.42227536.PC	C13H16orf13	-0.372732659748815	-8.56240344644127	6.96447304449842e-13	3.95991323633111e-09	G	T
MNEc.2.21.3812670.PC	CERS1	0.280379803975434	8.55361063788989	7.24547742573705e-13	4.07921927044835e-09	C	T
MNEc.2.19.44795695.PC	C19H3orf17	0.267912405757268	8.54188159742735	7.63804091960545e-13	4.2593783763476e-09	C	T
MNEc.2.20.29121741.PC	LOC102150537	0.477894427853839	8.53017725022812	8.05097083543896e-13	4.45384209878043e-09	A	G
MNEc.2.18.9698328.PC	LOC102149302	-0.37790982178817	-8.47537439751682	1.03016522645369e-12	5.4696492114234e-09	C	A
MNEc.2.20.29062926.PC	LOC100056309	-0.835181472173322	-8.45817562610172	1.11301789005474e-12	5.85185998435621e-09	A	G
MNEc.2.4.102082973.PC	LOC100063236	0.345047718713284	8.4503030457967	1.1531333434321e-12	6.01417783140575e-09	A	G
MNEc.2.2.41161742.PC	KIF1B	0.475342027211355	8.41879560921496	1.32867514994666e-12	6.75034305264058e-09	A	C
MNEc.2.12.11991939.PC	AGBL2	-0.35282439937619	-8.41762966051894	1.33566019909247e-12	6.77669762622618e-09	G	A
MNEc.2.23.6800463.PC	C23H9orf64	-0.231822950311505	-8.38683604723334	1.53403226173104e-12	7.71052885627858e-09	A	G
MNEc.2.1.62771062.PC	COMTD1	-0.262129042264645	-8.38121966392579	1.57326649305143e-12	7.86327891730612e-09	C	A
MNEc.2.25.2984498.PC	LOC106782581	-0.325606483558458	-8.3791436538985	1.58802125918251e-12	7.89109592796912e-09	T	C
MNEc.2.21.24203992.PC	OXCT1	-0.349065887044636	-8.3773891758854	1.60059855186486e-12	7.9307955598643e-09	G	T
MNEc.2.9.3500078.PC	LRRCC1	0.383441803139077	8.36237631690639	1.71237243554791e-12	8.38336625414626e-09	G	A
MNEc.2.7.30749299.PC	SCN3B	0.968600079748261	8.35960625107423	1.7338326442896e-12	8.46643955589856e-09	T	C
MNEc.2.15.29242249.PC	STAMBP	0.173093644832748	8.35005500473878	1.80990948525784e-12	8.75851212235939e-09	A	G
MNEc.2.11.11427398.PC	ABCA5	-0.186562069496475	-8.34887413527388	1.81954398472942e-12	8.78258702025343e-09	T	C
MNEc.2.16.45917676.PC	RPSA	0.245119902939907	8.33998379820555	1.8937426970244e-12	9.08258272227731e-09	T	C
MNEc.2.3.76403899.PC	PAICS	-0.395061773377721	-8.32044312827218	2.06762484737562e-12	9.77967355288127e-09	A	G
MNEc.2.11.32440006.PC	MKS1	0.264335409486661	8.31342946048824	2.13385163599977e-12	1.00425185154647e-08	G	A
MNEc.2.20.49725874.BIEC2-537128	PKHD1	-0.480540917589488	-8.27740017128485	2.50896777723085e-12	1.15908653831705e-08	G	A
MNEc.2.20.31823397.PC	LOC102150517	-0.761738272989386	-8.2767322660851	2.51651047061447e-12	1.16114811694643e-08	C	T
MNEc.2.31.15592273.PC	ARMT1	-0.233559972646727	-8.27546475812207	2.53088684296169e-12	1.16635394178961e-08	T	C
MNEc.2.30.29914038.PC	RABIF	0.17268955548412	8.27338930882013	2.55460441749878e-12	1.17298224584704e-08	T	C
MNEc.2.28.27643488.PC	EID3	0.195549114626324	8.23410499328044	3.04783327625506e-12	1.35379289436746e-08	G	A
MNEc.2.7.44960632.PC	CCDC130	0.189631444597433	8.22780219417679	3.13537981637086e-12	1.3856452716819e-08	T	C
MNEc.2.28.45541190.PC	HDAC10	-0.384584675456624	-8.2196311669255	3.2526248034683e-12	1.42410415982896e-08	T	C
MNEc.2.27.13397613.PC	WRN	-0.292384108790617	-8.21648023879112	3.29899790078514e-12	1.44273215203181e-08	C	T
MNEc.2.8.78613394.PC	PIGN	0.214672186157937	8.19491613847913	3.63458197559579e-12	1.56587594495481e-08	G	A
MNEc.2.10.18331963.PC	CCDC114	-0.314962368515479	-8.18515134226173	3.79755468285825e-12	1.62864375425931e-08	T	C
MNEc.2.20.29509711.PC	RPP21	-0.206378905753844	-8.15455699032753	4.35692965565943e-12	1.83389114789157e-08	C	G
MNEc.2.25.4679608.PC	TDRD7	0.399979915468042	8.15125301442668	4.42205790442711e-12	1.84606764965708e-08	A	G
MNEc.2.17.69947124.PC	TMTC4	-0.346390726169144	-8.14109723505165	4.62839784145952e-12	1.9173448313486e-08	A	G
MNEc.2.11.37566016.PC	PEX12	-0.168984478505636	-8.12471116396765	4.98177825773867e-12	2.030615001385e-08	G	T
MNEc.2.5.30656667.PC	LOC100057335	0.644219297867514	8.11131622999145	5.29056759199922e-12	2.13305273925056e-08	A	G
MNEc.2.15.39737806.TBIEC2-318327	TMEM17	0.239320298829735	8.10836954338261	5.36102024015444e-12	2.15454488230691e-08	T	C
MNEc.2.11.51058749.PC	LOC102149755	0.565297188801956	8.06142315932025	6.61851742689069e-12	2.58549879904427e-08	T	C
MNEc.2.15.11477449.PC	INPP4A	0.233053068202416	8.04930321809946	6.9884429270463e-12	2.69647747042291e-08	A	G
MNEc.2.11.21844383.PC	LOC100053935	-0.277746661661497	-8.04497712737074	7.12542268913919e-12	2.73533222265426e-08	A	G
MNEc.2.1.159282372.PC	LOC100630442	-0.375587631011378	-8.04118796688427	7.24760083361657e-12	2.76813999757998e-08	A	C
MNEc.2.22.20697427.BIEC2-585775	LOC100053159	0.52468371391296	8.02267003655708	7.87544420465555e-12	2.97478412167148e-08	G	T
MNEc.2.6.38234708.PC	LOC100065075	0.252951178144902	7.99741306804487	8.82015898467843e-12	3.27582964042027e-08	T	G
MNEc.2.1.38627941.PC	LOC100630780	0.252688885183649	7.99166544163492	9.05047387424246e-12	3.33834610379562e-08	T	G
MNEc.2.10.20307656.PC	LOC102147584	-0.283872061002046	-7.99059341001147	9.09409095574216e-12	3.35115562689498e-08	G	A
MNEc.2.6.21171787.PC	SH3BP4	-0.514992015348573	-7.96419187217429	1.02370326601858e-11	3.71066447618059e-08	C	T
MNEc.2.11.41589530.PC	FOXN1	0.304332263551959	7.9465689195461	1.10786210260959e-11	3.97284942129437e-08	C	T
MNEc.2.12.8795547.PC	ALKBH3	-0.174284439855724	-7.9464039307597	1.10868177272936e-11	3.97284942129437e-08	C	A
MNEc.2.1.104552390.BIEC2-44751	SYNM	0.632883617928106	7.94364106347346	1.12249804169954e-11	4.01382835206643e-08	G	A
MNEc.2.1.30919807.PC	ZDHHC16	-0.22609087654959	-7.94253644059953	1.12806987645552e-11	4.02701290131622e-08	C	T
MNEc.2.22.33030798.PC	IFT52	0.173429800863074	7.93998467820491	1.14104695676319e-11	4.06563874347887e-08	G	A
MNEc.2.28.37022511.PC	ADSL	-0.149739972873911	-7.92717616017334	1.20846987833953e-11	4.26555468660312e-08	A	G
MNEc.2.15.59264573.PC	GALM	0.305386244001821	7.92608913337045	1.21437163926464e-11	4.2783742859018e-08	G	A
MNEc.2.2.14624700.PC	KDM4A	0.145143921261752	7.89475166435784	1.39744911434612e-11	4.85531265854255e-08	A	G
MNEc.2.15.205792.PC	SEPT10	-0.324405049773513	-7.87578495299049	1.52137352207889e-11	5.22805518288749e-08	G	A
MNEc.2.21.51217909.PC	MTRR	-0.12196333585171	-7.87353366556414	1.536792434079e-11	5.27143017586462e-08	T	C
MNEc.2.7.70996516.PC	STARD10	-0.224256122023003	-7.87223256328163	1.54577456135127e-11	5.29669900812562e-08	G	T
MNEc.2.10.21691909.PC	LOC100065404	-0.366125101054424	-7.86011218002597	1.6320040461359e-11	5.52760503581686e-08	C	A
MNEc.2.1.158999685.PC	LOC100630066	-0.382883945409774	-7.85421778048676	1.67565679975327e-11	5.66527691630018e-08	T	C
MNEc.2.3.8833441.PC	BBS2	-0.251376537992594	-7.85375699531335	1.67911795930216e-11	5.67189195289237e-08	A	C
MNEc.2.20.28818350.PC	LOC100056062	0.513214320715155	7.84853136513648	1.71887244632072e-11	5.7802813026791e-08	A	G
MNEc.2.20.30524996.PC	LOC100054397	0.84548602207781	7.84794799314875	1.723368345877e-11	5.79023502202582e-08	A	G
MNEc.2.5.77636272.PC	ODF2L	-0.226353946176993	-7.84527781687181	1.74409687083705e-11	5.84425312131715e-08	T	C
MNEc.2.16.30088097.PC	PDHB	-0.134793485955211	-7.83578813046341	1.81979775448813e-11	6.04952125909442e-08	G	A
MNEc.2.1.26955299.PC	CALHM2	-0.262234601791712	-7.83071911934549	1.86156776006402e-11	6.15041104430561e-08	C	T
MNEc.2.27.39727416.PC	ZNF596	0.29035847189588	7.83009383679855	1.86678605881544e-11	6.16225097216698e-08	C	T
MNEc.2.10.3717301.PC	ANKRD27	0.172645909320466	7.82251436616025	1.93121274772803e-11	6.34160472018231e-08	G	A
MNEc.2.19.34074417.PC	ZDHHC19	0.25098882702366	7.80013573353382	2.13466241514847e-11	6.85894790257606e-08	G	A
MNEc.2.21.8108379.PC	TRAPPC13	0.210717432239485	7.79325381301821	2.20142367941823e-11	7.04480992831524e-08	T	C
MNEc.2.5.58120604.PC	SLC6A17	-0.323571903441373	-7.78850429073019	2.24870887627711e-11	7.16992579566666e-08	G	A
MNEc.2.1.172925300.BIEC2-82772	MBIP	0.182416895750212	7.7664668192623	2.48170668442513e-11	7.79218675284169e-08	T	G
MNEc.2.10.1500499.PC	C10H19orf12	-0.233986442008679	-7.76146764279905	2.53782542078038e-11	7.93936253147796e-08	A	G
MNEc.2.1.92480974.PC	ALPK3	0.215260022427188	7.75888819874237	2.56727422269382e-11	8.00491816307768e-08	T	C
MNEc.2.13.18780851.BIEC2-214756	ZNF785	-0.211466944091809	-7.75677965735224	2.59159974504439e-11	8.07408831114434e-08	C	T
MNEc.2.17.1821753.PC	LATS2	-0.272238661733895	-7.74862395903493	2.68787208437473e-11	8.30538373759218e-08	A	G
MNEc.2.22.13329321.PC	MKKS	-0.211218787432723	-7.73225717680603	2.89195911817396e-11	8.81806732692645e-08	A	G
MNEc.2.6.80249775.PC	XPOT	-0.13666046191977	-7.71736744814683	3.09101430969033e-11	9.3668070094492e-08	A	G
MNEc.2.20.29695389.PC	DHX16	-0.175864673178992	-7.71421350171123	3.13490017899506e-11	9.46651677390694e-08	A	C
MNEc.2.16.46225398.PC	TTC21A	0.516384268852049	7.70695667033489	3.23824889767713e-11	9.75806830258497e-08	A	G
MNEc.2.5.38910167.PC	CD1E2	-0.562558324395935	-7.70559357252793	3.25803708161985e-11	9.80985597117995e-08	A	G
MNEc.2.4.54390490.PC	FAM126A	0.193779423123269	7.69034050594063	3.48785898501523e-11	1.04103781304318e-07	A	G
MNEc.2.29.5476497.PC	LOC102149425	0.260521397838922	7.68585926020005	3.55840017716125e-11	1.05790451500403e-07	G	T
MNEc.2.11.2028311.PC	BAIAP2	-0.269938462198228	-7.6651792762208	3.90280485169152e-11	1.13874179182633e-07	G	A
MNEc.2.24.36761232.PC	DDX24	0.274587449742804	7.6596393043932	4.00058065218772e-11	1.16187464602893e-07	C	T
MNEc.2.6.65001761.PC	LOC102148182	0.315228661949562	7.65054330363093	4.16643951067811e-11	1.20079334978789e-07	G	A
MNEc.2.3.88089566.PC	WDR19	-0.255554045536218	-7.64500602252238	4.27074504516714e-11	1.22710223655398e-07	C	T
MNEc.2.14.35021246.PC	LOC102147329	0.183190665048984	7.64031274604882	4.3611868369568e-11	1.24833128489007e-07	A	G
MNEc.2.2.41406467.BIEC2-499162	CLSTN1	-0.223633732435892	-7.62089008065964	4.75621373497364e-11	1.34003513755042e-07	A	G
MNEc.2.7.29829607.PC	LOC106783346	0.468550707037542	7.61894843522202	4.79761273537925e-11	1.3488277197053e-07	C	T
MNEc.2.27.37368694.PC	CSMD1	-0.873790179935697	-7.61786367568783	4.820897682088e-11	1.35320264664808e-07	G	A
MNEc.2.15.32285851.PC	PCYOX1	0.359508942019617	7.61675341827287	4.84484656547885e-11	1.35891313336027e-07	G	A
MNEc.2.17.28943711.PC	SUGT1	-0.205275984653047	-7.61368987342788	4.91154557311345e-11	1.37557430628577e-07	G	T
MNEc.2.2.22205442.PC	ZMYM6NB	-0.3442329973126	-7.61048197135448	4.98236828779598e-11	1.39127504442688e-07	T	C
MNEc.2.27.7563932.PC	PLPP5	-0.226375441303309	-7.6067603442234	5.0658087380294e-11	1.41143840124642e-07	G	A
MNEc.2.24.32699047.PC	SPATA7	-0.326324162710112	-7.60583035461085	5.08687602046712e-11	1.41521621120972e-07	G	A
MNEc.2.20.43080229.PC	AARS2	-0.334462916409614	-7.59535390372162	5.3303181304833e-11	1.46885176519997e-07	C	A
MNEc.2.22.27939057.PC	CTNNBL1	-0.109811983425281	-7.59213090700103	5.4075204643263e-11	1.48795069818303e-07	T	C
MNEc.2.1.33493929.PC	TCTN3	-0.140426594962123	-7.57557252646009	5.82206809160031e-11	1.58581356064718e-07	T	C
MNEc.2.7.68735164.PC	GDPD5	0.52430676536614	7.56313758709164	6.15406478016794e-11	1.65827016069558e-07	C	T
MNEc.2.15.29524086.PC	LOC100058226	-0.435398785013583	-7.53200476660425	7.07032919869913e-11	1.85737104614545e-07	G	T
MNEc.2.14.27945598.PC	GRPEL2	0.195418884533196	7.5058156353845	7.94547843389935e-11	2.06419513194211e-07	G	T
MNEc.2.24.43987299.PC	CINP	-0.181469589964816	-7.50210045900034	8.07807025880003e-11	2.09581502168808e-07	A	G
MNEc.2.17.439402.PC	CENPJ	-0.425165248413884	-7.49642629903474	8.28484172907784e-11	2.14062139276265e-07	T	C
MNEc.2.3.10031865.PC	CNGB1	0.231644045981245	7.48296576806221	8.79668197680789e-11	2.25432826162637e-07	C	T
MNEc.2.14.19589065.PC	LOC102148137	-0.347282710652423	-7.47754186337714	9.01172038021697e-11	2.3031733382534e-07	C	T
MNEc.2.5.46938229.PC	PLEKHO1	-0.439783418178651	-7.46886104014539	9.3668290466831e-11	2.37461147700921e-07	T	C
MNEc.2.6.23979184.PC	UBE2F	0.184902450453369	7.4682328559833	9.3930605021928e-11	2.3764670016976e-07	A	C
MNEc.2.10.76583933.PC	SAMD3	0.338824473487045	7.46646798539802	9.46714934613627e-11	2.39200091873367e-07	G	A
MNEc.2.3.49756013.UKUL787	ABCG2	-0.318530154268403	-7.45996913424712	9.74502125980701e-11	2.44744553390139e-07	C	T
MNEc.2.11.41579873.PC	LOC100071927	0.353674686422595	7.45090817764054	1.01460461014507e-10	2.53961485221527e-07	G	A
MNEc.2.8.93758238.PC	RBFA	-0.17835563254135	-7.44643502704682	1.03500376064365e-10	2.57537355553383e-07	T	C
MNEc.2.26.35248287.BIEC2-693953	PSMG1	0.190553588392793	7.43737538244638	1.07757846174256e-10	2.66372873446267e-07	T	G
MNEc.2.2.12030640.PC	KNCN	0.355331321545464	7.43439546868737	1.09195981796568e-10	2.69397921226354e-07	G	A
MNEc.2.4.9043402.PC	LOC102149258	-0.503800069014007	-7.42949186236774	1.11604222128971e-10	2.74799773946165e-07	T	G
MNEc.2.1.113674895.PC	TUBGCP5	0.375630074965413	7.4286928514903	1.12001608756243e-10	2.75598235369663e-07	C	T
MNEc.2.1.121257625.PC	SENP8	-0.28984606001107	-7.40702981440235	1.23329390385365e-10	2.9917583191362e-07	A	G
MNEc.2.17.24076856.PC	LRCH1	0.252117711601641	7.39356623386413	1.30937042153646e-10	3.14794694859768e-07	G	A
MNEc.2.4.95280790.PC	LOC102148347	-0.380305047384005	-7.38906525756113	1.3358312374701e-10	3.20747204192076e-07	A	G
MNEc.2.29.21507253.PC	PHYH	-0.19987896000442	-7.38834003807055	1.34014424747331e-10	3.21169104570441e-07	T	C
MNEc.2.19.37176443.PC	HCLS1	0.172127889550261	7.37545547676365	1.41912367185795e-10	3.36898684090458e-07	T	C
MNEc.2.3.17023541.PC	LOC100629739	0.296583915810046	7.36690741241868	1.4740607325163e-10	3.4733414081611e-07	A	G
MNEc.2.10.14715711.PC	SMG9	-0.208384061792058	-7.36280485967311	1.50117390565654e-10	3.51056409082758e-07	A	G
MNEc.2.1.160972519.PC	LOC100056354	-0.148997492260428	-7.3419544081727	1.64683551926147e-10	3.79505681289151e-07	G	T
MNEc.2.16.505810.PC	KBTBD12	-0.327754704268683	-7.33738518230182	1.68058938758193e-10	3.85881018389353e-07	G	A
MNEc.2.23.5973802.PC	LOC102150619	-0.306998270529354	-7.3331997871956	1.71211159974567e-10	3.91876668705455e-07	C	T
MNEc.2.20.32623510.PC	LOC100060697	0.984245429238844	7.32962969798241	1.73946419795977e-10	3.96932252285718e-07	A	G
MNEc.2.17.21442585.PC	ARL11	0.425516116435862	7.3272812503023	1.75769374511808e-10	4.00365038546614e-07	C	T
MNEc.2.1.171865833.PC	SRP54	-0.128482208958026	-7.32179237540028	1.80104534322407e-10	4.08266113528812e-07	T	C
MNEc.2.10.55858218.PC	PREP	-0.141849113867547	-7.31586793331712	1.84903173706883e-10	4.18389045880607e-07	T	C
MNEc.2.11.6113292.PC	TEN1	-0.247327261517548	-7.31358966866623	1.86782191901776e-10	4.22387254331753e-07	T	G
MNEc.2.7.1449259.PC	ZNF554	0.213293639234241	7.31052160877336	1.89342657613294e-10	4.27408283078148e-07	G	A
MNEc.2.3.106552232.PC	PROM1	0.520395107845788	7.30913301978497	1.90512964152838e-10	4.29535633632573e-07	C	T
MNEc.2.28.34968674.PC	NOL12	-0.188318679957301	-7.30620615030158	1.93003365736705e-10	4.33534335138169e-07	C	T
MNEc.2.20.29736398.PC	DDR1	-0.504616834279271	-7.30313433133064	1.95651946807434e-10	4.37718805549003e-07	T	G
MNEc.2.20.24316184.PC	LOC102150115	0.563475387111508	7.29818209881628	1.99998213954047e-10	4.43494392398984e-07	G	A
MNEc.2.18.51620284.PC	ITGA6	0.281157573972542	7.29771073398342	2.00416875473458e-10	4.4390053494701e-07	G	A
MNEc.2.17.77957442.PC	CARKD	-0.0910270598050721	-7.26529827797356	2.31398164039237e-10	5.00464709875282e-07	C	T
MNEc.2.1.127391515.PC	SPG21	0.173509438832661	7.25879471693652	2.38166198114408e-10	5.12756653175291e-07	A	C
MNEc.2.2.12928269.BIEC2-457153	LOC102147438	0.187857331805564	7.25590999938953	2.41230930655133e-10	5.18458907414002e-07	A	G
MNEc.2.22.2494348.PC	CD93	0.658391180755038	7.25153367417003	2.45955418673453e-10	5.26511638937189e-07	G	A
MNEc.2.13.41714622.PC	RPUSD1	0.227202796196751	7.24711781307858	2.50815883930142e-10	5.34124465075653e-07	G	A
MNEc.2.20.28550305.PC	MHCX1	-0.674248253047461	-7.24526503701165	2.5288354989599e-10	5.3771846346858e-07	T	G
MNEc.2.12.27187514.PC	LOC100059533	-0.34891327850863	-7.2452483209708	2.52902281679617e-10	5.3771846346858e-07	A	G
MNEc.2.9.41291497.PC	INTS8	-0.155953098180397	-7.24331347913282	2.55079793145847e-10	5.41432139129759e-07	C	T
MNEc.2.8.74920710.BIEC2-1062889	FECH	0.201291535298015	7.24105297044101	2.57647450763413e-10	5.45346923330188e-07	C	T
MNEc.2.28.35107230.PC	EIF3L	-0.19135487069598	-7.2378294169095	2.61353543130688e-10	5.51951742446671e-07	A	G
MNEc.2.25.16322872.PC	LOC100630493	0.224590308988616	7.22399910176821	2.77865386858778e-10	5.8064254545203e-07	A	G
MNEc.2.28.3506410.PC	KRR1	0.183706407193794	7.2201755707645	2.82610596928982e-10	5.88926114552057e-07	C	T
MNEc.2.1.126193627.PC	DIS3L	-0.150322826574882	-7.21789730920924	2.85476276142182e-10	5.938405003287e-07	C	T
MNEc.2.31.9726589.PC	TCTE3	-0.185875680355695	-7.21643589193922	2.87329696672247e-10	5.96123886304045e-07	A	G
MNEc.2.8.2079962.PC	LOC100054057	-0.907866360027661	-7.20428702276625	3.032079315214e-10	6.26308961611921e-07	A	G
MNEc.2.28.33270659.PC	IFT27	-0.198814272265994	-7.2033522242211	3.04465243798482e-10	6.27951538908551e-07	C	T
MNEc.2.19.18354290.PC	LOC106781998	-0.168243034749651	-7.19574939233275	3.14885593981064e-10	6.45830010615778e-07	C	T
MNEc.2.8.34218773.PC	TWSG1	0.248957836266728	7.18768229047921	3.26330304464232e-10	6.65066040124771e-07	T	C
MNEc.2.1.162858491.PC	LOC106782231	0.715590862127322	7.18721537745971	3.27005230716485e-10	6.65704619244743e-07	G	A
MNEc.2.17.7168404.PC	GTF3A	-0.175718231358783	-7.17961448072214	3.38189674361888e-10	6.83951604222256e-07	A	G
MNEc.2.3.117456799.PC	ADD1	-0.245933844058998	-7.17584361105806	3.43878736119006e-10	6.92115350337596e-07	A	G
MNEc.2.25.31725728.PC	GLE1	-0.148246769629083	-7.15348649184795	3.79617531106773e-10	7.51606025863614e-07	A	G
MNEc.2.24.12008975.PC	LOC106782545	-0.31486972830348	-7.14858056368281	3.87941105457118e-10	7.64072910721784e-07	C	T
MNEc.2.25.570727.PC	DNAJB5	0.145300904885394	7.14799108741462	3.88953366076025e-10	7.65266965771382e-07	T	G
MNEc.2.14.36022354.PC	DND1	-0.141755557019027	-7.14765737755987	3.89527583200819e-10	7.65996950122652e-07	A	C
MNEc.2.4.25712064.PC	VOPP1	0.327784512870495	7.14504181662371	3.94057489962215e-10	7.73694117698021e-07	A	G
MNEc.2.16.83171602.PC	EIF2A	-0.127451583191193	-7.14433418382801	3.95292020661455e-10	7.74907207904437e-07	T	G
MNEc.2.1.9838968.PC	ACADSB	0.138589218126036	7.13897789675053	4.04762123370379e-10	7.87736885857387e-07	T	C
MNEc.2.20.31322642.PC	NFKBIL1	0.147935249866532	7.13807809256092	4.06374992538193e-10	7.90286060548906e-07	C	T
MNEc.2.3.86883961.PC	NSUN7	0.404093411340938	7.13711682651191	4.0810509018597e-10	7.91790247173082e-07	T	C
MNEc.2.20.29647901.PC	LOC102150441	1.74529749841294	7.12353791521604	4.33341535737043e-10	8.33035791720151e-07	A	G
MNEc.2.12.9402067.PC	LOC102150579	0.346282728089746	7.12112032176258	4.37994643319555e-10	8.39839356423645e-07	T	C
MNEc.2.1.124115078.PC	SPESP1	-0.183708221156486	-7.1138463589414	4.52296414794845e-10	8.61565476262284e-07	G	A
MNEc.2.18.57278803.PC	SESTD1	-0.263709894060025	-7.11231336811998	4.55369245237375e-10	8.65669105932506e-07	C	T
MNEc.2.8.72243194.PC	LOC106780934	0.289212260502499	7.11075445327337	4.58515323028754e-10	8.70771647240869e-07	G	A
MNEc.2.13.19798799.PC	RABEP2	0.307037198969334	7.10983191913611	4.60387275473098e-10	8.73446646347688e-07	A	G
MNEc.2.1.32717223.PC	TLL2	-0.324287246684661	-7.10421101973437	4.71958171567336e-10	8.91361578081945e-07	G	T
MNEc.2.15.28917018.PC	LOC100057485	-0.444229653387378	-7.10367281187152	4.73081150408233e-10	8.93035074419295e-07	T	C
MNEc.2.4.61068544.PC	MTURN	-0.235508413051582	-7.10177550554122	4.77061137342313e-10	8.98747897871194e-07	T	C
MNEc.2.15.70050403.PC	GAREM2	0.198829238083497	7.0965772921745	4.88136788821426e-10	9.17955139759588e-07	C	T
MNEc.2.16.41687692.PC	TMEM42	-0.24552012955873	-7.09376165399408	4.94242309140009e-10	9.25565338046806e-07	T	C
MNEc.2.20.50813410.PC	LOC102149723	0.25321760135177	7.09115825524408	4.99955121677001e-10	9.34406951199886e-07	T	C
MNEc.2.10.12552219.PC	LOC100069166	-0.394692648540857	-7.0757154723785	5.35217219239482e-10	9.88548564030851e-07	A	T
MNEc.2.22.49496878.PC	LOC102148701	0.183786550531824	7.07198240630304	5.44105847178348e-10	1.00104216687102e-06	C	T
MNEc.2.15.8931595.PC	CHST10	0.201522640514644	7.06887697079614	5.51611735449779e-10	1.01238102100658e-06	T	C
MNEc.2.27.20412761.PC	ZDHHC2	0.301548007909283	7.06147365200346	5.69923377283563e-10	1.04243603716032e-06	G	A
MNEc.2.10.1533944.PC	CCNE1	-0.269917512823067	-7.06105209385922	5.70984067670972e-10	1.04368337645193e-06	T	G
MNEc.2.16.87141278.PC	C16H3orf33	-0.195385673934864	-7.05290427116444	5.91874740821132e-10	1.07321381335454e-06	A	G
MNEc.2.1.184121524.PC	ATL1	-0.187321641495257	-7.04461903014278	6.13896684069351e-10	1.10834694933758e-06	C	T
MNEc.2.8.37171175.PC	CEP192	-0.171259364157514	-7.03097370396213	6.51954083499546e-10	1.16588936381179e-06	T	C
MNEc.2.12.2418165.PC	TRIM44	0.263859857289579	7.03034044928021	6.53776089712876e-10	1.16859329603123e-06	A	G
MNEc.2.12.1881082.BIEC2-167422	LOC102149213	-0.451931404404034	-7.01909544036726	6.86986144271998e-10	1.21300065553318e-06	C	T
MNEc.2.1.97949605.PC	SLCO3A1	0.350341102786519	7.00797476331539	7.21476793430944e-10	1.26266343610083e-06	T	C
MNEc.2.4.94547623.PC	SSBP1	-0.135987876118077	-7.00488949995715	7.31346938092843e-10	1.27579124526532e-06	T	C
MNEc.2.13.40447914.PC	C13H16orf59	0.274718327095574	6.98400602025197	8.01775982058187e-10	1.37985570746687e-06	T	C
MNEc.2.5.57294554.PC	DENND2D	-0.12513809556498	-6.98384371131064	8.02348947185524e-10	1.37985570746687e-06	T	C
MNEc.2.16.73093552.PC	ESYT3	-0.338512391731452	-6.98331163451156	8.04230080064487e-10	1.38168988155826e-06	T	C
MNEc.2.4.96844906.PC	TRPV6	0.390603459399671	6.98314250278239	8.04828954732306e-10	1.38168988155826e-06	G	A
MNEc.2.5.31917694.PC	ALDH9A1	-0.263803895907156	-6.98312765313357	8.04881556666554e-10	1.38168988155826e-06	C	T
MNEc.2.4.102082973.PC	LOC102150984	0.200012675274615	6.98261077276915	8.06714632877934e-10	1.38420627823702e-06	A	G
MNEc.2.28.34386364.PC	MPST	0.4358738774251	6.98069382949127	8.13549211072034e-10	1.39402988579538e-06	A	C
MNEc.2.15.29315811.PC	LOC100069269	-0.469713142297393	-6.9770295679949	8.26774068007878e-10	1.41411976771132e-06	A	C
MNEc.2.7.61954729.PC	CCDC90B	0.239800815978231	6.97506289190641	8.33959940545247e-10	1.42447159512065e-06	G	A
MNEc.2.7.74826321.PC	LOC102149883	-0.388854087219993	-6.96784313099746	8.60875635031155e-10	1.46249385890032e-06	C	A
MNEc.2.12.26264232.PC	KLC2	-0.212501577599304	-6.95626072580618	9.05869358525676e-10	1.52996789073976e-06	A	T
MNEc.2.22.18794103.BIEC2-585032	MAVS	0.190094677374706	6.95559782700425	9.085140295722e-10	1.53374744459623e-06	A	G
MNEc.2.12.1104943.PC	KIAA1549L	0.235859915492979	6.95064203238783	9.28529951555914e-10	1.56194234067764e-06	T	G
MNEc.2.29.12975026.PC	MSRB2	0.227159076080596	6.94744279040416	9.41683381640424e-10	1.58044504490905e-06	G	T
MNEc.2.7.78756299.PC	AKIP1	0.206088361997271	6.9457891842859	9.48554438352603e-10	1.58853834483234e-06	T	C
MNEc.2.4.49257799.PC	TSPAN13	0.399021286083956	6.92957487123906	1.01862253991376e-09	1.67976293050059e-06	G	T
MNEc.2.6.34808735.PC	LOC100147591	-0.430748856570656	-6.92895913440372	1.02138235230021e-09	1.68310579966713e-06	G	A
MNEc.2.11.51060818.PC	SLC25A35	0.22997892167836	6.91872506899845	1.0683555155582e-09	1.74498190979129e-06	T	G
MNEc.2.26.40303814.PC	LOC106782620	0.354205240850648	6.91124146641026	1.10405657560181e-09	1.79396630132882e-06	T	C
MNEc.2.6.69865604.PC	AAAS	-0.135657088883103	-6.91077420231759	1.10632458349621e-09	1.79687704010801e-06	G	A
MNEc.2.1.26108699.PC	SFR1	0.17593514300742	6.90837898814221	1.11802333129935e-09	1.81119587487713e-06	A	C
MNEc.2.24.15565243.PC	PLEKHD1	0.251640580883267	6.89940917421005	1.16293571936958e-09	1.87589244629585e-06	T	C
MNEc.2.13.39116099.PC	TRAP1	0.264891277659944	6.89879611639067	1.16606994088689e-09	1.88014364186449e-06	T	C
MNEc.2.21.8972578.PC	ADAMTS6	-0.234330260312026	-6.89598201474245	1.1805648330734e-09	1.89702376452292e-06	T	C
MNEc.2.23.16823061.PC	ANXA1	0.345490114188508	6.89574258111827	1.18180633724819e-09	1.89820958438544e-06	C	A
MNEc.2.28.7184235.PC	PAWR	-0.311760469599828	-6.8934831678239	1.19358580777252e-09	1.91386788117785e-06	G	T
MNEc.2.14.11763076.PC	SLIT3	0.550904548706707	6.8807545168385	1.26215845153586e-09	2.00505863989e-06	T	C
MNEc.2.5.40525487.PC	LOC102147390	-0.397224374270045	-6.87694987256091	1.28340435510311e-09	2.03452296046634e-06	C	A
MNEc.2.21.16978301.PC	PLPP1	-0.136822702487293	-6.8600143537663	1.38236644890832e-09	2.1722203283209e-06	C	G
MNEc.2.6.84406687.PC	YEATS4	0.195620982102476	6.85975077984346	1.3839650382214e-09	2.17382617805191e-06	T	C
MNEc.2.6.30804945.PC	TULP3	0.178174684663109	6.85611271100526	1.4062185277533e-09	2.20235671289515e-06	T	C
MNEc.2.31.2134803.PC	PNLDC1	0.277373928485603	6.84089340296782	1.50322900588745e-09	2.32220139367559e-06	T	C
MNEc.2.1.9924248.PC	LOC102147903	0.314544649587687	6.83324669597	1.55444928039407e-09	2.3878824011718e-06	A	G
MNEc.2.21.3969240.BIEC2-547660	YJEFN3	-0.226495887016687	-6.83295831356616	1.55641449899913e-09	2.38895430284974e-06	T	G
MNEc.2.4.10286779.PC	VPS41	0.145387916262945	6.8323947598725	1.56026202934228e-09	2.39291128618578e-06	A	C
MNEc.2.7.16817131.PC	ALKBH8	0.151855931017178	6.82765561411968	1.59299322584148e-09	2.43914050008561e-06	T	C
MNEc.2.14.48088637.PC	GRAMD3	0.181366839627268	6.82543270846316	1.60857980062487e-09	2.45907788496194e-06	C	T
MNEc.2.9.18598367.PC	VCPIP1	-0.189849631577635	-6.82072134152977	1.64211718057141e-09	2.50115080881558e-06	A	G
MNEc.2.1.93240205.PC	IDH2	-0.323718868013548	-6.80522041971679	1.75743362558702e-09	2.64473485268899e-06	G	A
MNEc.2.14.36439314.PC	WDR55	0.168272912060796	6.79857182416032	1.80932496617903e-09	2.71307774888778e-06	A	G
MNEc.2.5.9154994.PC	DARS2	0.146811235062313	6.79785347888539	1.81502178023126e-09	2.72053795058524e-06	A	G
MNEc.2.20.37260675.PC	RNF8	0.242267585936087	6.79228056999919	1.85982655596658e-09	2.77665549377554e-06	T	G
MNEc.2.4.102244899.PC	LOC106783115	0.252578393618285	6.79094431898224	1.87073180667768e-09	2.79183097307122e-06	T	C
MNEc.2.31.16795696.PC	LOC100064292	0.492493892473038	6.78371874927728	1.93080892476324e-09	2.86673490067006e-06	T	C
MNEc.2.6.68949910.PC	SCN8A	0.452541056844799	6.7814784155877	1.94982220004233e-09	2.89041090880801e-06	A	G
MNEc.2.8.93905240.PC	PARD6G	-0.308607505867948	-6.76925520253984	2.05687782178664e-09	3.0264163029236e-06	C	A
MNEc.2.16.67618651.PC	COL6A6	0.240000724168988	6.76040000088683	2.13805929335362e-09	3.11554661317731e-06	A	G
MNEc.2.27.25609210.PC	ENPP6	0.404465964513323	6.74823364907833	2.25480444672261e-09	3.25065709425009e-06	T	G
MNEc.2.13.6124570.PC	SUN1	-0.297001733717108	-6.72665577793682	2.47762462068091e-09	3.50995517740217e-06	A	G
MNEc.2.1.163034875.PC	LOC102150071	0.543294958136304	6.72077452729573	2.5420563294095e-09	3.58506594051734e-06	G	T
MNEc.2.1.161378135.BIEC2-73335	RNF212B	0.49455863222618	6.71203629844781	2.64086913108534e-09	3.69401834313214e-06	A	G
MNEc.2.5.59421074.PC	LOC100058290	-0.400805380009908	-6.70013992250167	2.78154540146561e-09	3.85645157614541e-06	C	T
MNEc.2.20.50299675.PC	LOC100069254	0.525171308143438	6.69994597750585	2.78389935113512e-09	3.85647562975705e-06	G	A
MNEc.2.22.27231555.PC	DLGAP4	-0.14206907445985	-6.69994416966728	2.7839213025306e-09	3.85647562975705e-06	C	A
MNEc.2.8.34739699.PC	VAPA	-0.16647273445875	-6.69092005523909	2.89566245969588e-09	3.97664226526926e-06	C	T
MNEc.2.15.28861177.PC	POLE4	0.296182641535602	6.68861604793106	2.92489766029638e-09	4.00948800230365e-06	T	C
MNEc.2.5.42992878.PC	ADAM15	-0.193320715781471	-6.68766598467932	2.93703794797418e-09	4.0246665524698e-06	C	T
MNEc.2.16.40397486.PC	LOC102149133	0.373558010280358	6.6875011345099	2.93914955192342e-09	4.02609661165319e-06	G	T
MNEc.2.2.54143618.PC	KCTD9	-0.144732602277598	-6.68564543483475	2.96302376898312e-09	4.05290906051935e-06	T	C
MNEc.2.30.27658329.PC	DDX59	-0.111467922956364	-6.679958950159	3.0373866441289e-09	4.13213488931501e-06	G	A
MNEc.2.13.39243925.PC	LOC102149564	0.324585819056469	6.6782413585565	3.0602096474642e-09	4.15418886409546e-06	C	T
MNEc.2.22.19625676.PC	ITPA	0.135816391821851	6.67661583124554	3.08196594495208e-09	4.17620344121491e-06	C	T
MNEc.2.11.45889017.PC	SGSM2	0.207941226997531	6.67484156312061	3.1058881410887e-09	4.20257657481521e-06	T	G
MNEc.2.24.19349309.PC	PNMA1	0.318352403311854	6.66806798093362	3.19892095636829e-09	4.2976078012744e-06	C	A
MNEc.2.8.3267854.PC	TMEM191C	0.215681474885801	6.66652854580276	3.22044701408146e-09	4.32190638842129e-06	A	G
MNEc.2.4.75105623.PC	LOC102148459	0.311378684496082	6.66188997058336	3.28618099196963e-09	4.39292013756866e-06	G	A
MNEc.2.5.6195818.PC	METTL18	-0.195881684621223	-6.66168178088118	3.28916227879873e-09	4.39534684588076e-06	C	T
MNEc.2.5.39107074.PC	CD1B1	0.608967625432482	6.6575880858018	3.34833213086717e-09	4.45823403956187e-06	G	A
MNEc.2.5.38523960.PC	LOC100629394	-0.492471871241971	-6.64786344369129	3.49315689532585e-09	4.61720873140186e-06	T	C
MNEc.2.7.4613939.PC	STXBP2	-0.158665877097982	-6.63493417180134	3.69536710715469e-09	4.84878469093522e-06	G	A
MNEc.2.28.24439075.PC	SCYL2	-0.145857959323412	-6.63470633958471	3.6990324706759e-09	4.85021769386987e-06	G	A
MNEc.2.2.65737739.PC	DDX60L	-0.311294732061215	-6.63423837602973	3.70657237601576e-09	4.85841422895415e-06	G	A
MNEc.2.8.2893588.PC	LOC100056657	0.320073487475622	6.63142720999786	3.75218814433835e-09	4.91308048853265e-06	T	G
MNEc.2.4.8717458.PC	LOC100630905	0.385922064720491	6.63025115534893	3.7714362940878e-09	4.92972231953168e-06	A	G
MNEc.2.19.23528330.PC	EHHADH	0.300022159057473	6.62891327974173	3.79345197897855e-09	4.95163174841645e-06	G	A
MNEc.2.12.23727030.PC	LOC106781484	0.338872604863814	6.62444316313844	3.86793912651705e-09	5.02104317184569e-06	T	C
MNEc.2.2.12556157.PC	POMGNT1	0.19270740597303	6.62006359632031	3.94232337602238e-09	5.10880658447339e-06	A	G
MNEc.2.15.18604975.PC	ST3GAL5	-0.212354434221646	-6.61536485655285	4.02370610476383e-09	5.19818703103084e-06	A	G
MNEc.2.17.64594546.PC	DCT	0.536076385324568	6.61347263665033	4.05694804789395e-09	5.232166646006e-06	C	T
MNEc.2.20.29606800.PC	LOC100054114	0.362462090209177	6.60962919374207	4.12530892947425e-09	5.30761965275103e-06	C	T
MNEc.2.5.40742587.PC	LOC102151104	0.447205511826121	6.60873036095454	4.14145994530581e-09	5.31991202039244e-06	T	C
MNEc.2.2.24235854.PC	KIAA1522	0.36335647851227	6.60854815610375	4.14474159566946e-09	5.31991202039244e-06	G	T
MNEc.2.6.20934563.PC	LOC106783257	0.329932754477685	6.59624559478028	4.37238780717509e-09	5.57414532386506e-06	T	C
MNEc.2.7.73052360.PC	LOC100053519	-0.29393420337385	-6.59421269790932	4.41117972705842e-09	5.61600237067285e-06	G	A
MNEc.2.25.36561013.PC	OLFM1	0.265244924202147	6.59268607175426	4.44053506605984e-09	5.64765347428751e-06	G	A
MNEc.2.7.47545168.PC	LOC102149103	-0.143661055291374	-6.59074215811417	4.47819481753599e-09	5.68073651441211e-06	C	T
MNEc.2.18.72040971.PC	GTF3C3	-0.138401947769451	-6.58847413995059	4.5225338355505e-09	5.72298039982975e-06	C	A
MNEc.2.1.71831899.PC	ZNF37A	-0.187535949695237	-6.58831167726478	4.52572657930686e-09	5.72509879603018e-06	G	A
MNEc.2.18.3103535.PC	LIMS2	-0.244671084080736	-6.58793176769036	4.53320134933931e-09	5.7307083574289e-06	G	A
MNEc.2.28.34874132.BIEC2-739572	LGALS1	-0.260501809858948	-6.58580100859739	4.57535166414954e-09	5.77237880890375e-06	G	A
MNEc.2.20.29526226.PC	LOC100056182	-0.871410832762654	-6.56870501366934	4.92790800282395e-09	6.11887753719814e-06	T	C
MNEc.2.28.45397282.PC	LOC102149277	0.299475740970534	6.56763948569316	4.95075198924146e-09	6.13915394766945e-06	T	C
MNEc.2.15.28917018.PC	LOC100069237	-0.396823818033361	-6.56529071978003	5.00147881025096e-09	6.19187347265688e-06	T	C
MNEc.2.11.27117194.PC	RSAD1	-0.213861913249537	-6.55736508240311	5.17648254978919e-09	6.34600735652426e-06	T	C
MNEc.2.11.47730874.PC	LOC100060725	0.469717962401661	6.55445048729503	5.24235376809316e-09	6.40592859783353e-06	G	T
MNEc.2.16.40740308.BIEC2-342881	SACM1L	-0.106433292216399	-6.53042736130682	5.81789702268925e-09	6.97137185337714e-06	C	T
MNEc.2.5.74451335.PC	LOC102147356	0.24447389360683	6.52685330063903	5.9087138698535e-09	7.05329049679736e-06	G	A
MNEc.2.15.85331253.PC	LOC106781713	-0.273876521231007	-6.52576717721716	5.93658953643004e-09	7.08290366557291e-06	G	A
MNEc.2.15.46590679.PC	PSME4	0.108127177102194	6.52027962412161	6.07943393942197e-09	7.21822393104278e-06	C	T
MNEc.2.4.54165244.PC	RAPGEF5	0.51576329904328	6.50763106939533	6.42178549836665e-09	7.5698674100909e-06	T	C
MNEc.2.22.6432987.PC	RBBP9	-0.217894610347311	-6.50450128851722	6.50940414966687e-09	7.6563916260682e-06	T	C
MNEc.2.11.50294998.PC	CLDN7	-0.255943701013414	-6.50402092869093	6.52295632418891e-09	7.66515688332999e-06	C	T
MNEc.2.1.61410880.PC	FUT11	0.230060157730092	6.50340392815894	6.54040449980607e-09	7.68087174376353e-06	C	T
MNEc.2.16.39808092.PC	KIF9	0.147286526800908	6.49739375414854	6.7128038332672e-09	7.84909996005129e-06	G	A
MNEc.2.10.23117785.PC	LOC100630360	-0.506527026643883	-6.48485420937677	7.08712252987666e-09	8.21543079252371e-06	A	G
MNEc.2.12.18621118.PC	CNTF	-0.162881946787852	-6.48450049130377	7.0979759257298e-09	8.22548274649768e-06	T	C
MNEc.2.20.29858030.PC	VARS2	-0.180605603560229	-6.48204900011817	7.1736506959712e-09	8.29278420117378e-06	A	G
MNEc.2.22.3988614.PC	KIZ	-0.172462888363428	-6.46896195096948	7.59135925351895e-09	8.67983629570019e-06	A	G
MNEc.2.2.51100903.BIEC2-502110	REEP4	-0.19970185504042	-6.46672254039705	7.66521169266038e-09	8.75100680358654e-06	T	C
MNEc.2.20.24115340.PC	LOC100066535	0.642924971050767	6.46158739265759	7.83725896098606e-09	8.91077602029109e-06	C	T
MNEc.2.10.11032315.PC	C10H19orf54	0.218398045058213	6.4564449145091	8.01338405280121e-09	9.07702594521353e-06	A	G
MNEc.2.6.32346964.PC	RAD51AP1	-0.242547419336114	-6.44549346651691	8.40162995450585e-09	9.44021666115621e-06	C	T
MNEc.2.1.65441364.PC	DLG5	0.267893659115469	6.43868728678816	8.65224660293601e-09	9.6756705725202e-06	T	C
MNEc.2.14.84236038.PC	ATP6AP1L	-0.360468508592279	-6.43103830222377	8.94274024636552e-09	9.94740921964384e-06	G	A
MNEc.2.10.40082298.PC	SMIM8	-0.189823115361358	-6.42593533906858	9.14189083737176e-09	1.01122016456101e-05	T	C
MNEc.2.4.93944076.PC	MRPS33	0.227486202988383	6.41318232304485	9.65900355373622e-09	1.05541720059847e-05	T	C
MNEc.2.15.13511997.PC	LOC100063525	0.324028733062004	6.4041649826481	1.00420179509725e-08	1.09125847744097e-05	T	C
MNEc.2.10.25658987.PC	AURKC	0.172874689491369	6.40392465261563	1.00524291542219e-08	1.09207504524841e-05	C	T
MNEc.2.11.31401303.PC	DGKE	0.221580799052181	6.40055002917197	1.01997529043188e-08	1.10362731671973e-05	A	C
MNEc.2.22.145684.PC	ENTPD6	0.21182785066742	6.39897422671265	1.02692768831246e-08	1.10955754543658e-05	G	A
MNEc.2.28.34510896.PC	TMPRSS6	0.331787876685027	6.39769552667101	1.03260374450882e-08	1.11457479037398e-05	C	T
MNEc.2.20.39345009.BIEC2-532032	DAAM2	0.714099646941053	6.38973841992426	1.06862935652206e-08	1.14379629640489e-05	G	T
MNEc.2.1.3793189.PC	LOC102149601	-0.313593844742169	-6.38438764319553	1.09355174271935e-08	1.16621462074907e-05	T	C
MNEc.2.13.8413462.PC	MEPCE	0.139467519872383	6.38206431433755	1.10455149874867e-08	1.17490619319606e-05	A	C
MNEc.2.15.6955030.PC	MFSD9	0.225292844536885	6.37921661051797	1.11818339544254e-08	1.18672753389695e-05	C	A
MNEc.2.1.147307668.PC	RTF1	-0.254290914535507	-6.36977222381942	1.16459656094661e-08	1.22906539229469e-05	A	G
MNEc.2.28.9432783.PC	CCDC59	-0.245303964816122	-6.36759360631369	1.17557088901249e-08	1.23848133583202e-05	A	C
MNEc.2.2.24029629.BIEC2-463076	LOC102149311	0.325570600407504	6.36539235234407	1.18676320178756e-08	1.24722162399047e-05	A	G
MNEc.2.7.31592199.PC	VWA5A	-0.284673797616134	-6.36172726515779	1.2056328679922e-08	1.26281530537672e-05	A	G
MNEc.2.22.25712030.PC	EDEM2	-0.100264407782125	-6.35440157251336	1.24424359256803e-08	1.29534895701807e-05	A	G
MNEc.2.1.40033873.PC	RNLS	-0.253804990510921	-6.35388608516555	1.24700614918382e-08	1.29679557870334e-05	A	G
MNEc.2.11.59600177.PC	ATPAF2	0.176951713831893	6.35186320394107	1.25790578234769e-08	1.30562698567005e-05	C	T
MNEc.2.22.27240048.PC	SLA2	0.232279624544637	6.35179604912371	1.25826923660949e-08	1.30562698567005e-05	G	T
MNEc.2.6.15205072.BIEC2-942216	RHBDD1	-0.161524274469863	-6.33894858863536	1.32974877528342e-08	1.3673763854724e-05	T	C
MNEc.2.5.95876416.PC	RAVER2	0.403939010504439	6.33616300182512	1.34576928263112e-08	1.38046120066088e-05	A	G
MNEc.2.24.35605439.PC	GOLGA5	0.127363174101802	6.32971026343801	1.38361778809662e-08	1.40969561784546e-05	T	G
MNEc.2.11.59596538.BIEC2-164336	SHMT1	-0.199804397129022	-6.32758727818507	1.39629897437165e-08	1.41992946060207e-05	G	A
MNEc.2.21.18488749.PC	NDUFS4	0.192416355353068	6.32375544253346	1.41947941558468e-08	1.43729859097194e-05	C	T
MNEc.2.6.38215353.PC	YBX3	0.536064826426336	6.32324107811496	1.42261987938842e-08	1.44009166854086e-05	C	A
MNEc.2.7.61954729.PC	ANKRD42	0.232327849641089	6.3187033010312	1.45062493966807e-08	1.46215857154132e-05	G	A
MNEc.2.6.74291995.PC	PRIM1	0.237698387216688	6.31631879740601	1.46555893039105e-08	1.47327206933777e-05	T	C
MNEc.2.10.22995803.PC	LOC100053055	0.777917911136096	6.31015781467999	1.50485275467411e-08	1.50634561975416e-05	T	C
MNEc.2.2.40212570.PC	UBIAD1	0.151335139178793	6.30990494693553	1.50648758705473e-08	1.50758176014689e-05	A	C
MNEc.2.9.83268933.BIEC2-1107220	ZNF16	-0.129065542179181	-6.30729238148255	1.52348146987362e-08	1.51974674313721e-05	C	T
MNEc.2.15.19153868.PC	USP39	0.109824524794815	6.30303791721038	1.55156218885772e-08	1.54285936153409e-05	G	A
MNEc.2.1.118815187.PC	RPP25	0.1813023969921	6.30277700020216	1.55330088769526e-08	1.54418097974071e-05	A	G
MNEc.2.11.6325478.BIEC2-143317	UNC13D	-0.165949789084785	-6.29517139145878	1.60483900270779e-08	1.58704600280998e-05	C	T
MNEc.2.1.117522260.PC	TSPAN3	-0.159540836605183	-6.29294497133439	1.62024354951595e-08	1.59934287441165e-05	G	T
MNEc.2.1.162318738.PC	DHRS1	-0.246687042896596	-6.29088265468674	1.63464313679833e-08	1.61060456872493e-05	G	A
MNEc.2.21.52516237.BIEC2-572423	NSUN2	-0.110797180069794	-6.2907580346792	1.63551730847072e-08	1.61104480699378e-05	A	G
MNEc.2.13.22786713.PC	LOC100630557	-0.193051031007421	-6.29060010524049	1.63662580020281e-08	1.61171556884884e-05	A	G
MNEc.2.9.82234119.PC	LOC106781018	-0.25828366780572	-6.28724189046138	1.66037351887104e-08	1.6312665695947e-05	C	T
MNEc.2.11.58175652.PC	ZSWIM7	0.25806155204767	6.28690659727132	1.66276319000046e-08	1.63276328648595e-05	G	A
MNEc.2.5.37869719.PC	PIGM	-0.186758196057133	-6.28599364235354	1.66928717801718e-08	1.63703745299422e-05	G	T
MNEc.2.9.27280685.PC	LOC100067801	0.188291529224234	6.2829927301627	1.6909106729048e-08	1.65436979923007e-05	G	A
MNEc.2.15.88981232.PC	TRAPPC12	-0.138280405939582	-6.28249942230232	1.69449169496605e-08	1.6574432652347e-05	T	C
MNEc.2.17.5317488.PC	NUP58	-0.140777912660268	-6.27355972841308	1.76070209768027e-08	1.70978415324596e-05	G	A
MNEc.2.20.22565567.PC	MRS2	-0.16000660088111	-6.27323469522451	1.76315701866056e-08	1.71128642814042e-05	T	C
MNEc.2.14.35948032.PC	KIAA0141	0.114193421055131	6.26771559175096	1.80536250143922e-08	1.74550910867543e-05	T	G
MNEc.2.12.23836370.PC	LOC100053734	-0.708299752081942	-6.25896156945176	1.87436434929462e-08	1.79976025589722e-05	T	C
MNEc.2.20.38762030.PC	KCNK5	-0.214217612036904	-6.25206951348804	1.9305193458309e-08	1.84433763055721e-05	G	A
MNEc.2.16.68452448.PC	ACAD11	-0.159019105089972	-6.24561419074892	1.98462364351312e-08	1.88831579894058e-05	T	G
MNEc.2.14.66860084.PC	PAM	-0.48310031147201	-6.23697716692429	2.05936553568676e-08	1.94763163819208e-05	T	C
MNEc.2.10.23571191.PC	LOC100054029	0.530349977065058	6.2350486894034	2.0764303754167e-08	1.95983834193837e-05	A	T
MNEc.2.4.96772323.PC	TCAF2	0.330529853043354	6.22708101947374	2.14843007881276e-08	2.01568297948813e-05	T	G
MNEc.2.13.38565929.PC	ADCY9	-0.189068171752896	-6.22222121438636	2.19355201874232e-08	2.04985424217293e-05	T	C
MNEc.2.16.76567557.PC	TRPC1	0.233341989129095	6.21481526293439	2.26412235643818e-08	2.10225210725858e-05	A	G
MNEc.2.10.6486165.PC	GAPDHS	0.209015654061308	6.21169971486633	2.29447658661181e-08	2.12520171737289e-05	A	G
MNEc.2.5.84954237.PC	USP33	-0.136915130308803	-6.20317688036242	2.37958424844113e-08	2.18897130463188e-05	C	A
MNEc.2.1.158802602.BIEC2-73743	LOC100072887	0.276075202741744	6.19421834966668	2.47240793395501e-08	2.26043792898469e-05	C	T
MNEc.2.24.44325847.BIEC2-684615	ZFYVE21	-0.217900680773224	-6.19186281225161	2.49740344697658e-08	2.27624557074267e-05	T	C
MNEc.2.12.845277.PC	NAT10	0.18834620493427	6.18944274637436	2.52334387148399e-08	2.29489511042523e-05	A	G
MNEc.2.19.44241007.PC	ZDHHC23	0.216946725212948	6.18923431418023	2.52559045262162e-08	2.29638428618041e-05	C	A
MNEc.2.16.38443537.PC	CCDC71	0.173062281175054	6.18624680098193	2.55800941512861e-08	2.32026472101763e-05	C	A
MNEc.2.20.54043490.PC	KIAA1586	0.110778159251531	6.18584624265992	2.56238722804639e-08	2.32367654065593e-05	G	A
MNEc.2.2.116167965.PC	LOC102148937	-0.362656991226799	-6.17673768041098	2.6639607469355e-08	2.39790561850756e-05	T	C
MNEc.2.15.29208766.PC	LOC102149412	0.369061022191468	6.17096213350593	2.73041781417214e-08	2.44349939825832e-05	A	C
MNEc.2.1.14019588.PC	SFXN4	0.227171788071148	6.17037391603025	2.73727747537594e-08	2.44753639490365e-05	T	C
MNEc.2.22.26960232.PC	SOGA1	-0.149048018209978	-6.1699053746222	2.74275368712312e-08	2.45092032068429e-05	T	C
MNEc.2.1.161138643.PC	RBM23	-0.0852371464533251	-6.16910436221519	2.75214084182332e-08	2.45732932460722e-05	G	A
MNEc.2.29.6472803.PC	ARHGAP12	0.298594841058591	6.16422619812775	2.80999806124975e-08	2.49892683449479e-05	T	C
MNEc.2.8.3624014.PC	TOP3B	0.250352274601019	6.16311268924404	2.82337238801022e-08	2.50763320361041e-05	C	A
MNEc.2.30.29080750.PC	TMEM183A	-0.0930296882750578	-6.1630236436784	2.82444462491002e-08	2.50763320361041e-05	T	G
MNEc.2.11.7561438.PC	TTYH2	-0.589356504535133	-6.15986124920134	2.86278649133628e-08	2.5374910173299e-05	G	T
MNEc.2.23.13698987.PC	CEP78	-0.142772406508006	-6.15704069382459	2.897417554417e-08	2.56216262301612e-05	G	A
MNEc.2.4.52383902.PC	MACC1	-0.440360334830583	-6.1542236799893	2.93241834940401e-08	2.5876505193841e-05	A	G
MNEc.2.13.38691705.PC	LOC100069750	0.169651721444582	6.154011768374	2.93506814256548e-08	2.58817123730578e-05	A	G
MNEc.2.23.44591708.PC	TEK	0.341844448676401	6.14779124120455	3.0139142173215e-08	2.64224672696481e-05	C	T
MNEc.2.10.7198240.PC	WDR62	-0.153822543823201	-6.14603328258309	3.03657350658377e-08	2.65655151181598e-05	A	G
MNEc.2.19.56633218.PC	ARL6	-0.152592025251512	-6.14498536996733	3.05016063059152e-08	2.66534546474815e-05	T	C
MNEc.2.7.45736645.PC	LOC100065350	0.138745253235593	6.13976682618505	3.11872348206192e-08	2.71391735020084e-05	C	G
MNEc.2.3.19848293.PC	NQO1	0.2962177158018	6.13971411612135	3.11942371519391e-08	2.71391735020084e-05	C	A
MNEc.2.11.42234973.PC	TNFAIP1	0.114895953355347	6.13909910195022	3.12760543565555e-08	2.71978011639825e-05	T	C
MNEc.2.6.31923252.PC	C6H12orf4	0.1052848886752	6.13613949857027	3.167275470029e-08	2.74515181421268e-05	T	C
MNEc.2.7.59759281.PC	ME3	-0.32541019336216	-6.13526561850085	3.17908360951714e-08	2.75311415800751e-05	T	C
MNEc.2.16.3298191.PC	FBLN2	-0.244135503041608	-6.12909828088335	3.26366455144298e-08	2.81407908314238e-05	A	G
MNEc.2.1.157266003.PC	LOC100058685	-0.26723973899328	-6.12567314924485	3.31159439724347e-08	2.84954042836956e-05	T	C
MNEc.2.22.25686250.PC	ACSS2	0.124547142711971	6.11852796518636	3.41383120094808e-08	2.91951959531244e-05	A	G
MNEc.2.1.126361807.PC	HACD3	0.207079699712395	6.11499291438402	3.46555940142868e-08	2.95638018459021e-05	C	T
MNEc.2.20.40919748.BIEC2-559646	TAF8	0.191519191553571	6.1120983512937	3.50849144782426e-08	2.98759577966009e-05	G	A
MNEc.2.13.1492986.PC	PMS2	-0.133978012099828	-6.10764062615895	3.57563810313439e-08	3.03107975722002e-05	T	C
MNEc.2.1.59857636.PC	CHST3	-0.308281772967451	-6.10490167003336	3.61752303324899e-08	3.05970536443077e-05	C	T
MNEc.2.20.32527419.PC	DQB	-0.274447669592016	-6.10097175665937	3.67846843640788e-08	3.10093717077729e-05	A	G
MNEc.2.8.24533090.PC	BRI3BP	-0.173227705636015	-6.10046421596148	3.68641301498987e-08	3.1041866395654e-05	G	A
MNEc.2.11.53127376.BIEC2-167776	MYH3	-0.237725005223623	-6.09624255968941	3.75315523676291e-08	3.14347018962721e-05	C	T
MNEc.2.13.40832303.PC	NDUFB10	0.150167064815168	6.09125450027326	3.83355368844922e-08	3.19448448701378e-05	G	A
MNEc.2.3.19282388.PC	LOC106782959	-0.162423805283901	-6.08596221822354	3.92071613774445e-08	3.25408735584241e-05	A	G
MNEc.2.24.19252482.PC	ZFYVE1	-0.142231042954331	-6.08273322620437	3.97485534947371e-08	3.29394489024041e-05	G	A
MNEc.2.3.19669963.PC	COG8	-0.170485368003785	-6.08249496692547	3.97887927651286e-08	3.29655482380758e-05	A	G
MNEc.2.7.27638334.PC	SLC37A4	-0.283055314111499	-6.07612517111929	4.08796234831984e-08	3.3706340400494e-05	C	T
MNEc.2.4.13789132.PC	LOC100064650	-0.272570723837087	-6.07013054318808	4.19331643904454e-08	3.43869826836154e-05	A	G
MNEc.2.24.862172.PC	GPR137C	0.38925706256537	6.0627469945213	4.32677219826028e-08	3.52545474016933e-05	T	C
MNEc.2.2.14808110.PC	PTPRF	0.484399395456597	6.05941163688498	4.3884251842691e-08	3.56474119428533e-05	G	A
MNEc.2.18.74992216.PC	KCTD18	-0.165850573397756	-6.05918918881263	4.39256778841676e-08	3.567173831201e-05	A	G
MNEc.2.10.26446550.PC	LOC100060311	0.307501935958818	6.05256153290843	4.51778068281233e-08	3.65311893610086e-05	C	T
MNEc.2.20.31559312.PC	HSPA1A	0.385577306714675	6.05105301515067	4.54676914447098e-08	3.67385168390754e-05	T	A
MNEc.2.1.138392606.PC	GNB5	0.229836700313959	6.04935447101292	4.57962914957567e-08	3.69520395372534e-05	G	A
MNEc.2.1.138600252.PC	LEO1	0.183021713705632	6.04802262742852	4.60555891752343e-08	3.70977377168998e-05	T	C
MNEc.2.20.33676468.PC	VPS52	-0.135844223949396	-6.04588740839689	4.64743252235716e-08	3.73262974649701e-05	A	G
MNEc.2.2.17828414.PC	COL9A2	0.348503144765862	6.04389014030683	4.68694099108661e-08	3.75686374313733e-05	G	A
MNEc.2.10.12923243.PC	LOC106783237	-0.244774371879494	-6.04314114016064	4.70184251001891e-08	3.76720615862883e-05	T	C
MNEc.2.2.13414532.PC	HECTD3	-0.140335868307412	-6.03897414481418	4.78560395291336e-08	3.81808751387086e-05	T	C
MNEc.2.10.23932077.PC	LOC100054684	-0.186472593274051	-6.03889823888243	4.78714333522382e-08	3.81850752601636e-05	T	C
MNEc.2.20.18821418.PC	MBOAT1	-0.270763502114405	-6.03790985863124	4.80723250831768e-08	3.8289118862394e-05	T	C
MNEc.2.13.23883764.PC	EARS2	0.239546754956254	6.03476794259412	4.87164758091251e-08	3.87198508645979e-05	T	C
MNEc.2.1.115826691.PC	ACSBG1	-0.145475382665018	-6.03321633204878	4.90377209421464e-08	3.89259343006029e-05	C	T
MNEc.2.5.75301651.PC	CCBL2	0.25390629835401	6.03303190559038	4.90760433728347e-08	3.89481531452918e-05	T	G
MNEc.2.1.120276827.PC	STOML1	0.157022888461794	6.03183553715463	4.93253588431203e-08	3.91048540365571e-05	C	T
MNEc.2.26.32926951.PC	MORC3	-0.172804860667877	-6.02864578033815	4.99962123072635e-08	3.95369249839174e-05	G	A
MNEc.2.9.25702811.PC	UBXN2B	0.121994498466535	6.02571550770614	5.06204275819624e-08	3.99300372862768e-05	G	T
MNEc.2.25.32651228.PC	WDR34	0.290841046246648	6.02537851903955	5.06927054186914e-08	3.99619649841564e-05	G	A
MNEc.2.28.34760755.PC	TST	-0.260322109961374	-6.02292373099937	5.12222955980789e-08	4.02615787570308e-05	G	A
MNEc.2.13.30481679.PC	PDXDC1	-0.107993612970626	-6.02101344628922	5.16381920702416e-08	4.05208891802881e-05	T	C
MNEc.2.14.5649929.PC	FAF2	-0.154923004340099	-6.01926446896319	5.20218922891187e-08	4.07710603223312e-05	C	T
MNEc.2.4.36192446.PC	PEX1	-0.097937331846904	-6.01517484375174	5.29301176012893e-08	4.12939920955741e-05	A	G
MNEc.2.26.26140020.PC	LTN1	-0.108160132585532	-6.01488932119279	5.29941079887123e-08	4.13268094068963e-05	G	A
MNEc.2.11.982638.PC	CCDC57	-0.252627404632088	-6.01177455732342	5.36971592796284e-08	4.17713814350287e-05	T	C
MNEc.2.4.60168789.PC	GGCT	-0.187645266791968	-6.00484033921126	5.52955588967815e-08	4.27764537273379e-05	C	T
MNEc.2.3.50364655.PC	HSD17B11	-0.289614307577365	-5.99777783420076	5.69718018277613e-08	4.3785657968395e-05	C	A
MNEc.2.17.19102302.PC	VPS36	-0.137660103147807	-5.99552773243523	5.75163125164327e-08	4.41231814978525e-05	G	T
MNEc.2.16.42112805.PC	TCAIM	-0.128880143525278	-5.99304308584628	5.81235511032763e-08	4.45255929774152e-05	T	C
MNEc.2.10.56725449.PC	AIM1	-0.162187171761854	-5.98777596823997	5.9431819721235e-08	4.53435074577312e-05	G	T
MNEc.2.2.12556157.PC	MAST2	0.195726469272805	5.98089567349192	6.11846431862315e-08	4.62805460934586e-05	A	G
MNEc.2.15.58416323.PC	THUMPD2	-0.185975720576213	-5.97707491039314	6.21799544180466e-08	4.68710283239491e-05	G	T
MNEc.2.18.60824906.PC	NUP35	0.133675624747602	5.97498795191116	6.27303391402477e-08	4.71744534857763e-05	A	G
MNEc.2.8.1424184.PC	LOC100053419	-0.148390866857719	-5.97035498025553	6.39694162504878e-08	4.79419108028725e-05	C	T
MNEc.2.26.37537838.PC	C2CD2	-0.238941361669599	-5.97003785749626	6.40551077980711e-08	4.7987052037017e-05	G	A
MNEc.2.21.24242194.BIEC2-557516	FBXO4	0.153261146170607	5.96812404765218	6.45746593185957e-08	4.82803288221035e-05	T	G
MNEc.2.16.67380071.PC	MRPL3	-0.111543373798729	-5.9656455715722	6.52536882733847e-08	4.8651027105747e-05	G	T
MNEc.2.25.37689744.PC	TMEM141	-0.380859263737959	-5.9641619210084	6.56635311214452e-08	4.88618588937293e-05	T	C
MNEc.2.7.2294947.PC	ZFR2	0.218035982535734	5.96267122108509	6.60778795633495e-08	4.91217040807775e-05	C	T
MNEc.2.18.72182282.PC	CCDC150	-0.217564091880038	-5.96154847170135	6.63916566105655e-08	4.9296635419438e-05	A	G
MNEc.2.21.27888900.BIEC2-559750	SLC1A3	0.314923023429116	5.95137771704356	6.93019230382161e-08	5.11552680921074e-05	A	G
MNEc.2.16.81740774.PC	HPS3	-0.276662812454247	-5.95107305529852	6.93910137450364e-08	5.12092302258145e-05	G	T
MNEc.2.7.76074348.PC	LOC100070224	0.43978548649721	5.95043217278399	6.95787928862687e-08	5.13194444100785e-05	T	C
MNEc.2.11.33696076.PC	PTRH2	0.209704021612748	5.94417407914827	7.14389761539662e-08	5.24451957567182e-05	A	G
MNEc.2.20.3257904.PC	WRNIP1	-0.153714398120348	-5.94382357496145	7.15446004966617e-08	5.25125109224851e-05	T	C
MNEc.2.4.96528455.PC	TCAF1	0.252026477464004	5.94153247347895	7.22388288913147e-08	5.28881945755349e-05	C	T
MNEc.2.2.13486890.PC	SLC6A9	0.216842294664991	5.93536280035759	7.41415272460011e-08	5.40186161889636e-05	C	T
MNEc.2.6.8044391.PC	SLC11A1	-0.221330313392771	-5.93426160658783	7.44862926921553e-08	5.42086122358051e-05	G	A
MNEc.2.26.3982349.PC	CHMP2B	-0.206341190771544	-5.92465005815086	7.75634462666997e-08	5.60033931575644e-05	C	T
MNEc.2.5.36280266.PC	LOC100147417	0.611116053771578	5.92364464510784	7.78924874541927e-08	5.62194359727395e-05	T	C
MNEc.2.2.15743676.PC	PPIH	0.180004430313929	5.92338593095169	7.79773792767965e-08	5.62699337376328e-05	T	G
MNEc.2.6.26994153.PC	PDCD1	-0.287066102348165	-5.92329025112431	7.80087977933118e-08	5.6273554279013e-05	T	C
MNEc.2.14.85533038.PC	JMY	-0.194099463167602	-5.92232495058858	7.83264742640666e-08	5.64758701972985e-05	T	C
MNEc.2.3.9666804.PC	CIAPIN1	0.119605149572413	5.92106549543456	7.87428753662902e-08	5.66833773637223e-05	A	G
MNEc.2.18.75583387.BIEC2-419483	LOC100146833	-0.141522961528062	-5.91797620345324	7.97735276879182e-08	5.72373694655771e-05	T	C
MNEc.2.7.35134164.BIEC2-1048922	DCPS	-0.155128280375661	-5.91655240711607	8.02530049606785e-08	5.75047789219632e-05	T	C
MNEc.2.1.138760826.PC	LYSMD2	0.25320867978911	5.91560997549595	8.05719405099047e-08	5.77004074335194e-05	C	T
MNEc.2.26.40496026.PC	COL18A1	-0.284242358008698	-5.91283371544493	8.15187608396128e-08	5.82269798513865e-05	G	A
MNEc.2.16.67127930.PC	NEK11	0.187981968620552	5.91262591184437	8.15900704182727e-08	5.82414364132357e-05	G	T
MNEc.2.17.389012.PC	PARP4	-0.249173626592874	-5.90861684052246	8.2977925081212e-08	5.89863985261075e-05	C	A
MNEc.2.8.56394195.PC	ELP2	-0.122079969830613	-5.90259785792385	8.51054037472409e-08	6.02374961135015e-05	G	A
MNEc.2.1.59824799.PC	DDIT4	0.569677948951258	5.90176953428198	8.54023646831281e-08	6.0357024490273e-05	C	T
MNEc.2.10.8013779.PC	ALKBH6	0.283600797027799	5.89796634705254	8.67790112572905e-08	6.11922863413792e-05	C	T
MNEc.2.19.54326785.PC	IMPG2	-0.178810299436292	-5.89222085960392	8.89003259408148e-08	6.24544836211002e-05	T	C
MNEc.2.8.19294259.PC	TPCN1	-0.167252778428751	-5.88574101727831	9.13541834314805e-08	6.37861000244963e-05	G	A
MNEc.2.8.43352268.PC	MYOM1	-0.197558730311649	-5.88487472345309	9.16872626811543e-08	6.39712705664638e-05	T	C
MNEc.2.21.2999388.PC	LSM4	0.186645297117076	5.88008998350151	9.35486261314919e-08	6.50172610026596e-05	G	A
MNEc.2.10.19826941.PC	NAPSA	-0.656254313208646	-5.87966869036746	9.37142919196714e-08	6.51203944634275e-05	C	T
MNEc.2.19.57266881.PC	CRYBG3	0.230472405527686	5.87865217272238	9.41152109982851e-08	6.5362840649932e-05	A	G
MNEc.2.6.80333788.PC	TMEM5	-0.176451661407062	-5.87838653517776	9.42202580856974e-08	6.54237426478071e-05	G	A
MNEc.2.14.5542083.PC	GPRIN1	-0.408787522051125	-5.87501385155377	9.55640911127887e-08	6.61861830929927e-05	G	A
MNEc.2.16.7026014.PC	TTLL3	-0.346429532429104	-5.87250385818296	9.65764390143809e-08	6.67891540826116e-05	T	C
MNEc.2.15.15454770.PC	TTL	-0.358446309592333	-5.87139111486919	9.70286148095772e-08	6.70403706520888e-05	G	A
MNEc.2.26.40642578.PC	SLC19A1	-0.166921347379722	-5.86994577755086	9.76190621027245e-08	6.73742388676083e-05	C	G
MNEc.2.6.33784526.PC	CD9	-0.421852945935959	-5.86496931550277	9.96792694277415e-08	6.84328046649893e-05	A	G
MNEc.2.23.54697937.PC	LOC106782475	-0.237693886093691	-5.8619073779195	1.00968125403132e-07	6.91162478998915e-05	G	A
MNEc.2.10.5750081.PC	LOC102149499	0.185118839580023	5.86053717822605	1.01550189871208e-07	6.94257425828618e-05	A	G
MNEc.2.13.17905628.PC	GUSB	0.343451500962173	5.85409936034248	1.04329586750373e-07	7.09790649770808e-05	A	C
MNEc.2.10.34186677.PC	ELOVL4	-0.302106009452113	-5.85134309336217	1.05542355420875e-07	7.16748003521649e-05	G	A
MNEc.2.1.113674895.PC	LOC102150547	0.625326979612169	5.85031531186526	1.0599813235277e-07	7.19195420199785e-05	C	T
MNEc.2.16.65879817.PC	BTD	0.105900336392789	5.84414739673015	1.08774387541514e-07	7.35913001782479e-05	A	G
MNEc.2.4.18414515.PC	UPP1	-0.63824514651685	-5.84116293835676	1.10143344291724e-07	7.43573298955777e-05	G	T
MNEc.2.15.88745254.PC	LOC102150943	0.416276989561101	5.83891409431941	1.11186086278025e-07	7.49137072638742e-05	A	G
MNEc.2.6.7779085.PC	RUFY4	-0.390634830792678	-5.8360877972798	1.1251039132395e-07	7.55898186683265e-05	G	T
MNEc.2.3.3570338.PC	SNX20	0.243930736778936	5.83275546584854	1.14091791887938e-07	7.63800275589534e-05	C	T
MNEc.2.22.25764932.PC	GSS	0.218077569961586	5.83267025934603	1.14132513702708e-07	7.63937225986492e-05	G	A
MNEc.2.13.5543394.BIEC2-215892	PSMG3	-0.175909779045093	-5.8325315993565	1.14198812591682e-07	7.64109646759168e-05	G	A
MNEc.2.20.29630087.PC	EQMHCB2	-0.41476229317172	-5.83113533024439	1.14868544273956e-07	7.66549985160426e-05	A	T
MNEc.2.20.31885722.PC	LOC100059994	-0.448585976460803	-5.82774293856339	1.16511905735718e-07	7.75046983378403e-05	G	A
MNEc.2.2.65511697.PC	C2H4orf27	0.215009207195678	5.82259865722522	1.19048241683488e-07	7.90245540431318e-05	G	A
MNEc.2.4.102012164.PC	LOC100630393	-0.218619813332611	-5.8178994831287	1.21412642143623e-07	8.0311213887337e-05	A	C
MNEc.2.8.11266485.PC	LOC100059652	0.19962619590182	5.81316136208398	1.23843490387192e-07	8.16898099874455e-05	C	T
MNEc.2.16.4500904.PC	PLXND1	0.368485855333719	5.81220258968948	1.24341183395166e-07	8.19464047775104e-05	C	A
MNEc.2.6.18187014.PC	LOC106783247	-0.185936470305237	-5.81107804914119	1.24927438087721e-07	8.22491994840866e-05	T	C
MNEc.2.16.35259071.PC	POC1A	-0.216799247204958	-5.8107843420383	1.25081004032983e-07	8.23332222488702e-05	C	G
MNEc.2.16.47534466.PC	XYLB	0.152244447676643	5.7992072169343	1.31284635087727e-07	8.54911755289456e-05	C	T
MNEc.2.1.98238653.PC	LOC102150994	0.256874250518428	5.79736910275478	1.32297098943975e-07	8.60019204319134e-05	C	T
MNEc.2.31.17174776.PC	KATNA1	0.14991515957584	5.79632573755402	1.3287522127246e-07	8.62587403373101e-05	G	A
MNEc.2.2.51730142.PC	PEBP4	-0.396276719250645	-5.79492466661411	1.33655464050258e-07	8.66621810097323e-05	T	C
MNEc.2.2.28520077.PC	XKR8	0.191574473372675	5.79102497507369	1.358510150408e-07	8.78576877742054e-05	T	A
MNEc.2.23.26020598.BIEC2-621364	RCL1	-0.169465709881574	-5.78902450501776	1.3699104564952e-07	8.84735440230665e-05	T	C
MNEc.2.25.35644297.BIEC2-706297	STKLD1	-0.153910173609106	-5.78490799771492	1.39366706778376e-07	8.97004766508263e-05	G	A
MNEc.2.4.3949858.PC	PMPCB	0.156370866023688	5.77935957530311	1.42633075742981e-07	9.13970831920863e-05	G	T
MNEc.2.31.2531699.PC	SLC22A3	-0.684454758961866	-5.77668331311072	1.44235450201445e-07	9.22371779393255e-05	C	A
MNEc.2.21.4444434.BIEC2-575928	SH3BP5L	0.228324641875213	5.76763453724475	1.49785762645814e-07	9.512344705751e-05	T	C
MNEc.2.11.7164002.PC	CD300LF	-0.241089407719439	-5.7647182999639	1.51618954882861e-07	9.60425880500809e-05	C	T
MNEc.2.2.80930129.PC	TIGD4	0.175105515599998	5.75953037058351	1.54934963909798e-07	9.76042632201646e-05	T	C
MNEc.2.17.68296478.PC	DOCK9	0.19616353045152	5.75646862087838	1.56925383973866e-07	9.86858301213615e-05	A	G
MNEc.2.12.25958626.PC	CTSW	0.549702215136083	5.74907288612975	1.61837797230001e-07	0.000101343151225687	A	G
MNEc.2.12.24617622.PC	PPP1R14B	-0.367798454980111	-5.74678356970776	1.63388889462179e-07	0.000102161714812672	A	G
MNEc.2.24.43782664.PC	HSP90AA1	-0.158671922391379	-5.74674146767231	1.63417551763413e-07	0.000102162691196418	C	T
MNEc.2.7.26093741.PC	TMEM25	0.197923588727553	5.74524796132044	1.64437514080663e-07	0.000102637142047102	T	C
MNEc.2.7.69689340.PC	P4HA3	0.219842004184535	5.74523157327701	1.64448740698155e-07	0.000102637142047102	A	G
MNEc.2.13.39332193.PC	ZNF597	-0.206987043760446	-5.74351335799834	1.65630001677317e-07	0.000103220595140196	A	G
MNEc.2.20.23404113.PC	LRRC16A	0.262602147730958	5.7411535980012	1.67265951981538e-07	0.000103999419554523	G	A
MNEc.2.14.5994959.PC	THOC3	-0.116049443708011	-5.73832707206979	1.6924645652826e-07	0.000104941298316264	T	C
MNEc.2.1.162728351.PC	LOC100147522	0.59885036688973	5.73824080305225	1.69307265776757e-07	0.000104957029248513	C	T
MNEc.2.31.17431907.PC	LOC100064229	0.340663749858988	5.73685679995185	1.70285768015099e-07	0.000105442245396545	G	A
MNEc.2.23.53048732.PC	SECISBP2	0.103879708342784	5.73267918992826	1.73273280838436e-07	0.000106940819354087	G	A
MNEc.2.21.30263795.PC	DNAJC21	0.117172857125611	5.73198174880844	1.73777041970551e-07	0.000107216623746301	A	G
MNEc.2.10.24417669.PC	EPS8L1	-0.586285098393602	-5.72809819235025	1.76608622355464e-07	0.000108608137292626	A	G
MNEc.2.6.26879186.PC	PPP1R7	-0.0937160397941615	-5.72785107084128	1.76790333559408e-07	0.00010868442349493	T	C
MNEc.2.6.67355581.PC	BCDIN3D	-0.133025323157672	-5.7273826022276	1.77135309285265e-07	0.0001088609964597	G	A
MNEc.2.22.20697427.BIEC2-585775	SIRPA	-0.29163227081294	-5.72731359585156	1.77186180897691e-07	0.000108874510975149	G	T
MNEc.2.3.118453014.PC	TACC3	-0.212623197156108	-5.72577720138117	1.78322547190509e-07	0.000109412260051393	C	T
MNEc.2.12.23895584.PC	LOC102148788	0.390108371317368	5.72525542720714	1.78710098291626e-07	0.000109630742742694	C	T
MNEc.2.7.19108366.PC	RDX	-0.124199115685332	-5.72365206413545	1.79906204701832e-07	0.000110168761612714	T	C
MNEc.2.6.65418749.PC	RPAP3	-0.123093909150836	-5.722643349183	1.80662741149925e-07	0.000110546437301282	A	G
MNEc.2.6.74942852.PC	XRCC6BP1	-0.225950305501678	-5.71395706090509	1.87308451104085e-07	0.000113850920869286	T	C
MNEc.2.7.5467719.PC	CERS4	-0.242862095108734	-5.71350721604965	1.8765909892421e-07	0.00011400857090472	G	A
MNEc.2.4.92985996.PC	TBXAS1	-0.38583393450137	-5.71016678918012	1.90283215131049e-07	0.000115231724702853	G	A
MNEc.2.15.81131332.PC	TRIB2	0.277831889295064	5.70932533724117	1.90949905733695e-07	0.000115542653907049	T	C
MNEc.2.24.34377113.PC	C24H14orf159	0.18001069102373	5.70857592273349	1.91545610333164e-07	0.000115865915101878	C	A
MNEc.2.8.40483068.PC	LOC100060610	0.223045772976307	5.70624970678965	1.93406384049996e-07	0.000116729268104882	T	C
MNEc.2.13.18654433.PC	LOC100063252	-0.192107582300091	-5.70588028316143	1.93703524603948e-07	0.000116852480401086	A	G
MNEc.2.2.79996562.PC	TRIM2	-0.271829864781408	-5.70357244618869	1.95570001678656e-07	0.000117714717523246	T	C
MNEc.2.23.18082270.PC	LOC100146487	0.23815901516462	5.70225896752176	1.96640181191416e-07	0.000118245584636115	T	C
MNEc.2.14.4152637.PC	N4BP3	-0.366711200551771	-5.70161303595685	1.9716857810796e-07	0.000118487723093	C	A
MNEc.2.13.40950809.PC	FAHD1	-0.14067124658157	-5.70138169213313	1.97358166093727e-07	0.000118526076727338	C	T
MNEc.2.1.123603595.PC	PAQR5	0.170212552771776	5.70117193460162	1.97530219099779e-07	0.000118577515321836	C	A
MNEc.2.11.47162244.PC	MIR9110	0.277114270353434	5.69665086094134	2.01274720814391e-07	0.00012032232174817	C	T
MNEc.2.30.21746950.PC	GLRX2	0.183135930229636	5.69414995648791	2.03375984522962e-07	0.000121354583252204	C	A
MNEc.2.5.56852930.PC	LAMTOR5	0.13116589229566	5.68944693280343	2.07386133036066e-07	0.000123388726579363	C	T
MNEc.2.1.145418336.PC	ADAL	0.154010800169952	5.68459648314434	2.11603525041625e-07	0.000125403148259128	A	G
MNEc.2.14.49266764.PC	ZNF608	0.301712027844125	5.68412738696572	2.12015847040777e-07	0.000125563835349309	A	C
MNEc.2.11.5970636.PC	NT5C	-0.153820973441048	-5.68285928237282	2.1313443763029e-07	0.000126052802380712	C	T
MNEc.2.8.44298547.PC	LOC100062440	0.261513478226255	5.67821417641032	2.17281709150855e-07	0.00012802355128595	T	C
MNEc.2.13.28204860.PC	ARL6IP1	0.118990816016668	5.67653348741705	2.18801760161136e-07	0.000128778278242436	G	A
MNEc.2.8.8612646.PC	PITPNB	-0.0912656162900517	-5.67636574100743	2.18954046904445e-07	0.000128827681123985	A	G
MNEc.2.23.476883.PC	HABP4	-0.136046596471355	-5.67576755233743	2.19497955871181e-07	0.000129067126216503	T	C
MNEc.2.16.85120898.PC	P2RY1	0.30314999256484	5.67548136763122	2.19758642304182e-07	0.000129180113083611	G	A
MNEc.2.16.4602650.BIEC2-328320	TMEM40	-0.190316326952174	-5.67207000775308	2.2288962597387e-07	0.000130592951050704	G	A
MNEc.2.25.19386973.PC	C25H9orf91	-0.42142876089894	-5.67136525081177	2.23541911430517e-07	0.000130954777160596	C	A
MNEc.2.23.6747719.PC	RMI1	0.157133022019995	5.6702592670683	2.24569341059999e-07	0.000131454523212757	T	G
MNEc.2.13.39728154.PC	FLYWCH2	0.154538624532862	5.66776846024974	2.26900287244714e-07	0.000132523409697083	G	A
MNEc.2.28.39044260.PC	SERHL2	-0.122926917420827	-5.66448607556379	2.30008410225709e-07	0.000133951951850861	C	T
MNEc.2.22.2090671.PC	NAPB	-0.184410990277928	-5.65204641136963	2.42172632943273e-07	0.000139933613215978	T	G
MNEc.2.5.85544217.PC	PIGK	-0.158670343431741	-5.64942909115777	2.44811494853847e-07	0.000140988000345754	T	G
MNEc.2.14.8399941.PC	RPL26L1	0.131581185699993	5.64938362825625	2.44857581078264e-07	0.000140988000345754	G	A
MNEc.2.7.75985644.PC	LOC100070235	0.362945345536823	5.649091302281	2.45154119035886e-07	0.000141120050283008	G	A
MNEc.2.18.77561883.PC	NBEAL1	-0.180361752803662	-5.64596164457452	2.483511010015e-07	0.000142629202633301	C	T
MNEc.2.26.38248719.PC	SLC37A1	0.11655829371328	5.64398893731234	2.50387288838096e-07	0.000143536188667179	C	A
MNEc.2.5.42986472.PC	TDRD10	0.504109643963381	5.63737867200983	2.57330756431218e-07	0.000146735594679473	T	C
MNEc.2.6.26378557.PC	THAP4	0.15742159560027	5.6338386289119	2.61126793496577e-07	0.000148306186184941	A	G
MNEc.2.10.58194999.PC	SNX3	-0.132657370675547	-5.63350660651563	2.61485639304644e-07	0.000148453588549658	G	A
MNEc.2.13.8418931.PC	MBLAC1	-0.139190163625033	-5.63272603112265	2.62331188261779e-07	0.000148866374275659	T	G
MNEc.2.21.10155105.PC	IPO11	-0.199515346274617	-5.63217557566207	2.62929079568794e-07	0.000149071020709482	G	A
MNEc.2.11.3715699.PC	ENGASE	-0.239612436495733	-5.63128087441862	2.6390374434616e-07	0.000149556140348243	T	C
MNEc.2.8.29830456.PC	PXMP2	-0.190620122533823	-5.63097422189665	2.64238621176981e-07	0.000149655925907636	G	A
MNEc.2.1.58584270.PC	LRRC20	-0.259273212194151	-5.62897280536436	2.66434541142589e-07	0.000150650649675821	G	A
MNEc.2.2.108835908.PC	LOC106782877	0.198594229075722	5.62751279690069	2.68047754777342e-07	0.000151299227651659	T	G
MNEc.2.7.74481001.PC	LOC100069440	0.22993943932515	5.6263036524448	2.69391052637773e-07	0.000151844071352648	G	A
MNEc.2.11.39901209.PC	LOC102150611	-0.246723201784687	-5.62572112743719	2.70040570249818e-07	0.000152131851051618	G	A
MNEc.2.17.20314596.PC	LOC102150008	-0.249947742012161	-5.6231818239815	2.7288994754549e-07	0.000153357641517642	G	A
MNEc.2.5.1628150.PC	DSTYK	-0.131064448906901	-5.61916771219682	2.77454672093751e-07	0.000155343957487006	G	A
MNEc.2.5.17358667.PC	LOC100050862	-0.151898689667145	-5.616703805045	2.80293672306827e-07	0.000156495462954114	C	T
MNEc.2.24.19286194.PC	LOC100055927	0.133341280988875	5.61472632683744	2.82592848659148e-07	0.000157575601302128	C	T
MNEc.2.5.28527448.PC	C5H1orf74	0.306462467352059	5.61361401159849	2.83894259590384e-07	0.000158174166504761	G	T
MNEc.2.11.26033906.PC	EME1	0.114629731134159	5.61180530071647	2.86023054608406e-07	0.000159148546979671	G	A
MNEc.2.17.80268888.PC	GRTP1	0.278688733776362	5.6114726635076	2.86416264063859e-07	0.000159343816650979	T	C
MNEc.2.6.8649251.PC	ANKZF1	-0.181725939058723	-5.60868674588271	2.89730435185289e-07	0.000160878958876661	C	T
MNEc.2.18.42698394.PC	LOC106781948	0.200312568936277	5.60683156614786	2.91958281879048e-07	0.000161853771426117	A	C
MNEc.2.8.12907760.PC	LOC102149172	-0.412273383824571	-5.60654436278393	2.9230468149531e-07	0.00016190068522918	C	T
MNEc.2.4.8423138.PC	NME8	-0.4081829241764	-5.60563232350186	2.93407386362526e-07	0.000162370579424064	G	T
MNEc.2.8.16564024.PC	C8H12orf49	-0.230034557481554	-5.59954009035442	3.00878910190073e-07	0.000165726776648785	C	A
MNEc.2.21.2878231.PC	UBA52	-0.172309226253694	-5.59901297737592	3.01534090668657e-07	0.000165990642059127	T	C
MNEc.2.15.17136680.PC	RPIA	-0.150497099610609	-5.59788318594259	3.02943107679536e-07	0.000166408633900436	A	G
MNEc.2.1.31649388.PC	HOGA1	0.144516619833255	5.59608457947317	3.051996090456e-07	0.00016729997868331	A	G
MNEc.2.5.90766314.PC	PTGER3	-0.289167266699563	-5.59254945007376	3.09683009829678e-07	0.000169023551191949	C	T
MNEc.2.25.37904760.BIEC2-673831	NACC2	0.339080278735991	5.58894110564605	3.14326063467073e-07	0.000171182646227984	C	T
MNEc.2.8.24548729.PC	AACS	0.184298093741537	5.5880267349321	3.15513466142221e-07	0.000171754869574168	C	T
MNEc.2.23.712964.PC	LOC100062031	-0.128874116092536	-5.58653204881907	3.17463974022605e-07	0.000172443137114709	T	G
MNEc.2.3.76616998.PC	SRD5A3	-0.15145869449998	-5.57996028747864	3.26181512672728e-07	0.000175996158104901	A	G
MNEc.2.2.15985988.PC	P3H1	0.250072569317236	5.57816478104104	3.28603948966156e-07	0.000177014880845939	T	C
MNEc.2.5.65168906.PC	DPH5	-0.249282195017913	-5.5771784514612	3.29942191625371e-07	0.000177482157204489	A	G
MNEc.2.22.27922509.PC	LOC106782404	0.225749419860776	5.57534517645182	3.32443816361925e-07	0.000178549927318194	C	T
MNEc.2.1.115911373.PC	DNAJA4	-0.129464021674178	-5.57125665307146	3.38090256914856e-07	0.000180884333343909	A	G
MNEc.2.20.15267616.PC	MYLIP	0.252149776303218	5.5701999006718	3.39564953493202e-07	0.000181493014252325	G	A
MNEc.2.3.17130728.PC	BEAN1	0.235929736328066	5.56833657532399	3.42180646996088e-07	0.000182606271727696	T	G
MNEc.2.5.23230619.PC	C5H1orf27	0.128386339697773	5.56528058559395	3.4651353395909e-07	0.000184448537623948	G	A
MNEc.2.10.6437612.BIEC2-96898	USF2	0.0992704151786172	5.56413648885039	3.48149515495975e-07	0.000185101874528266	G	A
MNEc.2.2.6190460.PC	CPT2	-0.146763172135055	-5.56126070732293	3.52295303374392e-07	0.000186806707349002	C	T
MNEc.2.28.14307673.PC	TMTC3	-0.161125358773307	-5.55744502938921	3.57871079783565e-07	0.00018918517638746	A	G
MNEc.2.3.76854149.PC	AASDH	0.120058034454394	5.55645216405457	3.59336104522029e-07	0.000189693635249469	C	A
MNEc.2.16.74089353.PC	NMNAT3	0.236510999640741	5.55556516821104	3.60649899556584e-07	0.000190209227492703	C	T
MNEc.2.12.30049415.PC	NADSYN1	0.151425270131291	5.55140524920675	3.66874749195915e-07	0.00019272867189727	C	T
MNEc.2.16.69558891.PC	ANAPC13	0.172642302538453	5.55134201768121	3.6697017844969e-07	0.000192751942681931	C	T
MNEc.2.10.9022340.PC	ZNF571	0.105575889222151	5.55087940827041	3.6766909312311e-07	0.000193011477013444	T	C
MNEc.2.8.22775975.PC	ZCCHC8	-0.0884881594717823	-5.54947579030439	3.6979771180447e-07	0.000193821470111031	G	A
MNEc.2.8.66036676.PC	HDHD2	0.134723004300404	5.54745064874913	3.72890252724065e-07	0.000195073245870526	T	C
MNEc.2.1.50755006.PC	LOC102150395	-0.415873750924285	-5.54501975645292	3.76635997327947e-07	0.000196623497856677	T	G
MNEc.2.8.13023021.PC	CMKLR1	-0.417753487462712	-5.54010878579928	3.8431648521558e-07	0.000199747923577918	C	T
MNEc.2.9.27856101.PC	TGS1	0.183954546795783	5.53914616823839	3.85839914377924e-07	0.000200346365766856	C	T
MNEc.2.8.10997924.PC	LOC102150867	-0.32966949843403	-5.53215807684826	3.97078594081563e-07	0.000204631780032625	A	G
MNEc.2.23.7594967.PC	LOC100054455	-0.263965600066808	-5.53175753466444	3.97732432193636e-07	0.000204856711027177	A	G
MNEc.2.5.14935439.PC	LOC100053446	-0.161375844090241	-5.52828845170086	4.03439758850359e-07	0.000206976236087305	A	G
MNEc.2.3.83398892.PC	GUF1	-0.160598153858907	-5.52586184562228	4.07479778735492e-07	0.000208679689060076	A	G
MNEc.2.22.27402561.PC	SAMHD1	-0.26498009288119	-5.52556419028856	4.07978070599008e-07	0.000208898868271849	C	T
MNEc.2.28.34546002.PC	SSTR3	0.340810220716839	5.52487683609769	4.09131030052368e-07	0.000209303429488485	C	T
MNEc.2.20.54516237.PC	ZNF451	0.116263026721934	5.52482454082556	4.09218880486052e-07	0.000209303429488485	T	C
MNEc.2.2.17270776.PC	SCMH1	-0.157404032638018	-5.52320852781269	4.11942766870399e-07	0.000210479191950522	C	T
MNEc.2.27.13554285.PC	UBXN8	0.137663196661863	5.52223061785112	4.13599739469802e-07	0.000211125501350025	A	G
MNEc.2.12.28885336.PC	PPP6R3	0.0822817312604387	5.51987843411946	4.17612160577615e-07	0.000212770319741481	C	T
MNEc.2.26.39076634.PC	LOC100050760	0.171855514113974	5.51888276530982	4.19322103084461e-07	0.000213410777317835	G	A
MNEc.2.4.13932019.PC	C4H7orf25	-0.111107071190629	-5.51846240630124	4.20046083842031e-07	0.000213721533799207	G	A
MNEc.2.5.79707974.PC	TTLL7	-0.234224282986947	-5.51817547068623	4.20540976014167e-07	0.000213915592599614	A	G
MNEc.2.28.26279033.PC	DRAM1	-0.256489502833411	-5.5162197067242	4.23929478577404e-07	0.000215290612535965	A	G
MNEc.2.1.58360933.PC	C1H10orf35	0.125615589598099	5.51415237509857	4.27540455128787e-07	0.000216861496926181	C	T
MNEc.2.7.5553281.PC	XAB2	-0.307279511274879	-5.51402664141434	4.27761044789746e-07	0.000216878088462951	C	T
MNEc.2.5.46507148.PC	CTSS	0.173324559101452	5.51400256898949	4.27803290684149e-07	0.000216878088462951	C	A
MNEc.2.31.17265331.PC	LOC106782931	0.330377482992424	5.51276541235478	4.29979967901542e-07	0.000217571853281975	A	G
MNEc.2.25.31458188.PC	LCN2	-0.238036643925088	-5.51037554431622	4.34215614255678e-07	0.000219185623034513	C	T
MNEc.2.2.5504837.PC	HSPB11	0.163540339807843	5.50978314628627	4.35271868005066e-07	0.000219454330694924	G	A
MNEc.2.10.20232541.PC	PIH1D1	0.31139636314838	5.50953886690566	4.35708156425679e-07	0.000219644921472521	A	C
MNEc.2.20.47698417.PC	MUT	0.112995189005903	5.50418313831787	4.45382342863355e-07	0.000223773670752544	C	T
MNEc.2.13.33730497.BIEC2-232424	TEKT5	-0.141414306035013	-5.5028096808476	4.47897070087863e-07	0.000224707706867812	G	A
MNEc.2.1.156415529.PC	TEP1	-0.177817388173596	-5.50097193420331	4.51283723181082e-07	0.000225895697449178	G	A
MNEc.2.8.11651509.PC	MMAB	0.189016869839432	5.49663146434634	4.59382689381546e-07	0.000228855750223131	T	C
MNEc.2.5.88132363.PC	TNNI3K	0.233555247393876	5.49596444418323	4.60639891063301e-07	0.000229391120261216	A	G
MNEc.2.2.24578091.PC	TMEM39B	-0.143964504944189	-5.49260930120728	4.67015128654978e-07	0.000231891957723301	A	G
MNEc.2.2.29602483.PC	PAQR7	0.23091151573397	5.49018910934603	4.7166757613095e-07	0.000233656247432045	C	A
MNEc.2.26.36806518.PC	BACE2	0.364867275512707	5.48887106704929	4.74220433739584e-07	0.000234724224126261	C	T
MNEc.2.3.23320222.PC	LOC100068576	0.133727722012083	5.4858084427627	4.80204834588676e-07	0.000236974139589341	T	G
MNEc.2.11.3838803.PC	CEP295NL	0.487378014458504	5.48481405857941	4.82163782416798e-07	0.000237754109675967	C	T
MNEc.2.10.60606313.PC	KIAA1919	0.204555295675236	5.48389566357889	4.83980004243294e-07	0.000238337928840771	G	A
MNEc.2.11.732491.UKUL2215	HEXDC	0.235215901465611	5.47798120164013	4.95838555881706e-07	0.000242908441104	C	T
MNEc.2.1.123761192.PC	GLCE	0.155111193656917	5.47775925176651	4.9628908088652e-07	0.000243034400444898	G	T
MNEc.2.1.66563798.PC	PPIF	-0.220395210716496	-5.46672603075307	5.19199041639156e-07	0.000251758827070315	A	C
MNEc.2.6.34167562.PC	C1RL	0.282414741765438	5.4658902153575	5.20976305031792e-07	0.000252337547504218	T	C
MNEc.2.5.65982706.CUHSNP00020523	AGL	-0.191069193740373	-5.46057204893782	5.32425572766716e-07	0.000256794248845869	C	T
MNEc.2.3.88320037.PC	FAM114A1	-0.154619942108815	-5.45739514371407	5.39382550105987e-07	0.000259416805772971	T	C
MNEc.2.9.29353779.PC	LOC102147348	-0.269357346005793	-5.45734349637261	5.39496384969174e-07	0.000259416805772971	T	C
MNEc.2.7.93792114.PC	CCDC34	-0.191400792863719	-5.4565905224549	5.411586819958e-07	0.000260008331026271	A	G
MNEc.2.6.26901665.PC	DTYMK	-0.175922596832042	-5.4516240465918	5.52249603686447e-07	0.000264326461655984	T	A
MNEc.2.13.1943934.PC	ZDHHC4	-0.121609303246956	-5.45096074925683	5.53747649493941e-07	0.000264740957414419	C	T
MNEc.2.11.1298007.PC	PCYT2	0.129307815130148	5.44861171845624	5.59085061810757e-07	0.000266751434574134	C	T
MNEc.2.22.7163634.PC	DSTN	-0.16770767081865	-5.44748231638338	5.61669217868541e-07	0.000267679477963449	A	G
MNEc.2.24.22678259.PC	POMT2	-0.153273221046305	-5.44717004446874	5.62385787097235e-07	0.000267885512700124	A	G
MNEc.2.17.78383985.PC	LOC102149570	0.132013393675564	5.44439274050714	5.68798487571984e-07	0.000270359366453872	C	T
MNEc.2.22.1245715.PC	SYNDIG1	-0.15748821028468	-5.44303183044614	5.71966945637157e-07	0.000271548075139566	T	C
MNEc.2.6.8952582.PC	RQCD1	0.0775386254917181	5.43993252923205	5.79247539885476e-07	0.00027408187573964	T	C
MNEc.2.22.49026193.PC	YTHDF1	-0.0751876068764066	-5.43848214645885	5.82685833569809e-07	0.000275501287281841	T	C
MNEc.2.10.23571191.PC	LOC100053092	0.236816298815651	5.43677775781281	5.86751897863268e-07	0.000276972170353554	A	T
MNEc.2.11.33374487.PC	TUBD1	0.12541439907342	5.43572193751126	5.89284672432567e-07	0.000277819865422368	A	G
MNEc.2.8.5638160.PC	LOC102147456	0.195969562889619	5.43110061513843	6.00497544938033e-07	0.00028230725907957	G	A
MNEc.2.1.79850474.PC	ARV1	0.127062571490219	5.42790005343536	6.08385704829104e-07	0.000285042691198067	C	T
MNEc.2.7.73626713.PC	LOC106783406	0.245771345165084	5.42774635505067	6.0876706219354e-07	0.000285150485830669	G	T
MNEc.2.1.7758806.PC	UROS	0.150085373699385	5.42715314633901	6.10241137809696e-07	0.000285663477695539	C	T
MNEc.2.15.85380174.PC	LOC102150362	0.159493974595307	5.4269777182498	6.10677733523109e-07	0.000285764374346749	T	C
MNEc.2.24.36648022.PC	LOC100064785	0.218379879674131	5.42581478560528	6.13579741955365e-07	0.00028679896368504	G	A
MNEc.2.8.7501793.PC	RHBDD3	0.133610685830697	5.4252974809002	6.14874983358171e-07	0.000287135492607175	C	G
MNEc.2.18.66287851.PC	OSGEPL1	-0.12222961613164	-5.42515946584111	6.15221002624947e-07	0.00028717443803261	A	G
MNEc.2.31.23029836.PC	LOC102148022	-0.339074400471271	-5.42315041073183	6.20279632000948e-07	0.000289177647640456	G	A
MNEc.2.21.52353008.PC	SRD5A1	-0.140198013275496	-5.423051256811	6.20530347907392e-07	0.000289258759935578	T	C
MNEc.2.9.62451457.PC	MRPL13	-0.165225957516392	-5.42276940468492	6.21243569404532e-07	0.000289519625213594	C	T
MNEc.2.14.19638053.PC	ATP10B	-0.270021242900386	-5.42144658035436	6.24601719943527e-07	0.000290832953227894	G	A
MNEc.2.8.40216722.PC	ABHD3	0.162586831099109	5.41629956190395	6.37838483635439e-07	0.000295645234716086	G	A
MNEc.2.29.3191136.PC	CREM	0.2067682523556	5.41468976158837	6.42034721534665e-07	0.000297115320773288	C	T
MNEc.2.17.78271015.PC	ARHGEF7	-0.110001504243317	-5.41175337522301	6.49758872313393e-07	0.000299916666129448	G	A
MNEc.2.22.19053957.PC	LOC102148368	0.230973053126275	5.40588286711874	6.65475738920197e-07	0.00030563692131263	C	A
MNEc.2.27.6938211.PC	PLEKHA2	0.169462842087679	5.40123476225155	6.78184119015628e-07	0.000310484538049613	T	C
MNEc.2.19.23195314.PC	C19H3orf70	0.264653668259137	5.40106475944561	6.78653411794516e-07	0.000310489230158932	C	A
MNEc.2.21.8289898.PC	PPWD1	-0.108596223592771	-5.4002092324775	6.81019937350096e-07	0.000311259138524055	C	T
MNEc.2.5.43923374.PC	S100A6	-0.294262228429271	-5.39912216209057	6.84038638576865e-07	0.000312376480425454	C	A
MNEc.2.12.27594068.PC	C12H11orf24	0.128620620120738	5.39838820339597	6.86084203102128e-07	0.000313156110844582	G	A
MNEc.2.14.92381435.PC	GTF2H2	-0.130546608863452	-5.39768089636666	6.88061169881352e-07	0.000313843152300124	C	T
MNEc.2.20.33734297.PC	MIR8917	-0.149933660441433	-5.3965409383715	6.91259198017366e-07	0.000314984248047527	G	A
MNEc.2.1.17945607.PC	DCLRE1A	-0.180326191711581	-5.39452087211167	6.96962149436816e-07	0.000317122909519535	G	A
MNEc.2.13.33938315.PC	ATF7IP2	-0.304256905680182	-5.39134582539638	7.06019254201676e-07	0.000320253413039863	C	T
MNEc.2.21.20699257.PC	EMB	-0.284897922104519	-5.38987825944674	7.10244562345754e-07	0.00032176835662529	A	G
MNEc.2.2.28404573.PC	SLC9A1	-0.147633531947223	-5.38805318342021	7.15533826784611e-07	0.00032363473640744	T	C
MNEc.2.31.22464609.PC	FUCA2	-0.132017530646993	-5.38576166153871	7.22229673866825e-07	0.000325697657435529	C	T
MNEc.2.6.79408253.PC	PPM1H	0.242238913285632	5.38464895401991	7.25503159118051e-07	0.000326678855356073	T	C
MNEc.2.25.1923747.PC	RECK	0.124035056010097	5.38415529338893	7.26960123641304e-07	0.000327178575531886	T	C
MNEc.2.1.75946990.BIEC2-32469	TBCE	0.166221319100848	5.38386210424929	7.27826785797022e-07	0.00032749043162847	C	A
MNEc.2.8.22700209.PC	TMEM120B	-0.151105919836281	-5.38380349199759	7.28000164214717e-07	0.000327497771814038	T	C
MNEc.2.10.9829589.BIEC2-98876	FBXO27	-0.355982391730665	-5.38217860805488	7.32822836461567e-07	0.000329266821004921	C	T
MNEc.2.2.66082173.PC	PALLD	-0.181102692159872	-5.38083044025804	7.36848001923076e-07	0.000330681242783034	A	G
MNEc.2.1.159154163.PC	LOC102149350	-0.259874722948157	-5.38035833244433	7.3826267698296e-07	0.000331276680261759	A	G
MNEc.2.10.21351435.PC	LOC100065833	-0.34843991365701	-5.37566378830894	7.52475756412916e-07	0.000336058753208934	G	A
MNEc.2.3.36485540.PC	BDH2	0.191447203553546	5.37555699051327	7.52802198985128e-07	0.000336160335275219	C	T
MNEc.2.6.65066665.PC	AMIGO2	0.235114716704996	5.37492742851299	7.54729370726915e-07	0.000336701831844568	T	C
MNEc.2.2.6686282.PC	ZYG11B	-0.109791672754974	-5.37267079409377	7.61677088668337e-07	0.000338999001361065	A	G
MNEc.2.4.8889400.PC	LOC100629162	-0.267660001832673	-5.36996846044963	7.7007964367435e-07	0.000341810544639864	T	C
MNEc.2.13.30449125.PC	PARN	0.195594640627219	5.36865524377432	7.74195697483759e-07	0.000343130786735452	C	A
MNEc.2.22.28407849.PC	SRC	0.298823605671722	5.36688809997035	7.79768598509596e-07	0.000344747699098241	G	A
MNEc.2.21.11731069.PC	LOC102149956	0.186702703174827	5.36677005959832	7.80142252451977e-07	0.000344815375095475	T	G
MNEc.2.20.22603488.PC	TDP2	-0.161619927427717	-5.36616578038713	7.82057837448376e-07	0.000345419049081581	A	G
MNEc.2.7.4371929.PC	DENND1C	0.144588885158722	5.36401907411006	7.88900364363578e-07	0.000347667302309387	G	A
MNEc.2.1.124782878.PC	MAP2K5	0.128487927849214	5.36048665252867	8.00287874349345e-07	0.000351494117476198	C	T
MNEc.2.20.24710649.BIEC2-525731	HMGN4	-0.108847924855742	-5.35943192942645	8.03719158224356e-07	0.000352549341941826	C	T
MNEc.2.14.5728264.PC	CLTB	-0.181376915507843	-5.358886229473	8.05500122064415e-07	0.000353166179128939	T	C
MNEc.2.22.25278721.PC	LOC100054381	-0.288902520507601	-5.35831612538672	8.07364867973752e-07	0.000353778031841904	C	T
MNEc.2.15.30053753.PC	SPR	0.178600691285778	5.35344805349662	8.23461248512279e-07	0.000359577379024868	T	G
MNEc.2.4.90450906.PC	SLC13A4	-0.186361289191958	-5.35184734525711	8.28822495308722e-07	0.000361543613485468	A	G
MNEc.2.4.103366246.PC	LOC102151002	-0.156016172097628	-5.35163115263147	8.29549208600765e-07	0.000361774816686004	G	A
MNEc.2.6.8089050.PC	TTLL4	0.0963459265859303	5.34133033417457	8.64908621118238e-07	0.000373950816118796	T	G
MNEc.2.2.15351084.PC	ST3GAL3	0.147636230029725	5.34030290080325	8.68515527158321e-07	0.000375338100342508	G	T
MNEc.2.18.82066721.PC	IDH1	0.118586356937905	5.33798134485771	8.76720007047029e-07	0.000377930585761628	G	A
MNEc.2.2.57309311.PC	EXTL3	0.181862323744633	5.33735710493925	8.78939037900646e-07	0.000378670643769078	G	A
MNEc.2.9.41224594.PC	DPY19L4	-0.219916707054245	-5.33496753910044	8.87484428513969e-07	0.00038174583653639	A	C
MNEc.2.22.49260911.PC	CABLES2	0.111237689387688	5.32989740119201	9.05886695498999e-07	0.000387666442041505	A	G
MNEc.2.11.16072758.PC	SCN4A	0.251260051442637	5.32609457445275	9.19934356424834e-07	0.000392341855532473	T	C
MNEc.2.6.12646076.PC	AP1S3	0.187868716669985	5.32563577518608	9.2164354093057e-07	0.000392880977821399	T	C
MNEc.2.29.19954748.PC	DCLRE1C	0.247260184137262	5.32561539145116	9.21719549552662e-07	0.000392880977821399	C	A
MNEc.2.24.37743145.PC	LOC102149237	0.299920768645929	5.32493501352945	9.2426013194932e-07	0.000393785792582968	T	C
MNEc.2.31.1211161.PC	TMEM181	-0.162590380113595	-5.32360160978827	9.29259099073168e-07	0.000395602651508039	G	A
MNEc.2.17.4458835.PC	MIPEP	0.150755756571497	5.3204347693608	9.41238198216825e-07	0.000399979655100113	T	C
MNEc.2.24.18225560.PC	RGS6	-0.337023431283493	-5.31990769169973	9.43246605079785e-07	0.000400697620469579	T	G
MNEc.2.12.24014172.PC	LOC100053989	0.310119438064433	5.31987897551211	9.43356147539788e-07	0.000400699000586147	T	C
MNEc.2.25.14255082.PC	IKBKAP	0.149681468237037	5.31919567390982	9.45966393969701e-07	0.000401491057209836	G	A
MNEc.2.14.1159118.PC	ZFP62	-0.153928859180798	-5.31899913542819	9.46718491729582e-07	0.000401629392318108	G	A
MNEc.2.13.11316823.PC	WBSCR22	-0.104502881974885	-5.31824207135339	9.4962104851421e-07	0.000402588917334881	G	A
MNEc.2.14.86471699.PC	LOC106781664	0.255218470447628	5.31557446478035	9.59918285656759e-07	0.000406162587804794	C	T
MNEc.2.2.49138107.PC	PLEKHN1	0.270816808124296	5.31501885160617	9.62076749229339e-07	0.00040686284006426	A	G
MNEc.2.13.27644819.PC	C13H16orf62	-0.0907770306074327	-5.31354629792209	9.67820424276832e-07	0.000408475939848497	T	C
MNEc.2.24.42648737.PC	EVL	0.14739004854922	5.31296685605955	9.70089737562706e-07	0.000409241518231948	G	A
MNEc.2.4.101506181.PC	KRBA1	0.141281979952623	5.31218272187408	9.73169014431823e-07	0.000410310957139936	A	G
MNEc.2.16.46282795.PC	GORASP1	0.264717870288254	5.31140952094378	9.76214742254886e-07	0.000411389049703466	C	T
MNEc.2.8.22604641.PC	BCL7A	0.272164366461945	5.30635100585995	9.96372729165554e-07	0.000417757996502462	T	G
MNEc.2.8.30987651.PC	ARHGAP28	0.231914717254862	5.3032738925001	1.00883399059521e-06	0.000421319439150785	G	A
MNEc.2.2.12509523.PC	CCDC17	-0.204582316285179	-5.30176426373558	1.01500322706369e-06	0.000423271017989219	A	G
MNEc.2.15.42981867.PC	FANCL	0.117499282651388	5.30175017643528	1.01506096997261e-06	0.000423271017989219	T	C
MNEc.2.18.53247455.PC	SCRN3	0.142227504148047	5.30169257887979	1.01529709204117e-06	0.00042329152826398	A	G
MNEc.2.6.30989125.PC	ITFG2	-0.106916236686862	-5.30155970461902	1.01584201759617e-06	0.00042342505794393	T	C
MNEc.2.13.4605817.PC	BRAT1	-0.186231460783114	-5.30100914607948	1.01810294986825e-06	0.000424176447920434	T	C
MNEc.2.11.23536469.BIEC2-151798	MRPL10	-0.112970290912576	-5.29999838305338	1.02226661742853e-06	0.000425401486671501	C	T
MNEc.2.20.3690521.PC	RIPK1	-0.0849667331598805	-5.29925616273125	1.02533469646775e-06	0.000426203673759349	A	G
MNEc.2.24.14268847.PC	ATP6V1D	0.114221862262902	5.29861310847125	1.02800015662003e-06	0.000427170326104074	A	G
MNEc.2.16.67031515.PC	ASTE1	0.115762678367445	5.29515395557706	1.04245534437443e-06	0.000431654376107279	G	A
MNEc.2.24.11713158.PC	CHURC1	0.104111036812139	5.29428270148135	1.04612746857963e-06	0.00043262976526081	A	G
MNEc.2.30.24283068.PC	ZBTB41	0.223407830614057	5.2936533854925	1.04878776880899e-06	0.000433562123965228	A	C
MNEc.2.16.76306755.PC	GK5	-0.318093286277097	-5.29123887008125	1.0590563089158e-06	0.000436610093366908	T	C
MNEc.2.1.123707545.PC	RPLP1	0.24862597311882	5.28910513104942	1.06821275556366e-06	0.000439471797479812	A	G
MNEc.2.1.162564351.PC	LOC100052742	-0.387678695924465	-5.28854978234297	1.0706086077129e-06	0.000440165328205608	T	G
MNEc.2.4.75227400.PC	LOC106783071	-0.218154858945512	-5.28706032931574	1.07706036107183e-06	0.000441761855870469	T	C
MNEc.2.5.54921961.PC	LOC100064949	0.448663351470343	5.28481280757842	1.08686800505019e-06	0.000444677983801982	G	A
MNEc.2.6.50826923.PC	LMNTD1	-0.189571722314022	-5.28191116763062	1.09965964159229e-06	0.000448930749258993	T	C
MNEc.2.1.108125477.PC	FAN1	0.133139485397915	5.28149411813153	1.10151025909521e-06	0.000449442891880133	A	C
MNEc.2.8.62576540.PC	SYT4	0.832889606425711	5.27998050860535	1.10825244265632e-06	0.000451745133794461	A	G
MNEc.2.15.27221994.PC	GCFC2	0.119633194859039	5.27961514075109	1.10988597988026e-06	0.000452126338259119	G	A
MNEc.2.15.65422286.PC	LOC106780883	-0.193686732525956	-5.27790710876784	1.11755384990325e-06	0.000454660369082548	C	T
MNEc.2.1.26238719.PC	CFAP43	0.262094358603144	5.27678489370878	1.12262005615554e-06	0.000456032461208143	T	C
MNEc.2.7.509781.PC	LOC102150154	0.271564810541524	5.27613327702941	1.12557208509341e-06	0.000457034641293807	T	G
MNEc.2.5.94145720.PC	WDR78	0.187429211602725	5.27487099874866	1.13131226832137e-06	0.000458673756198399	C	T
MNEc.2.14.72767312.PC	ARSK	0.22428997826938	5.27458957593254	1.13259593937888e-06	0.000458947402572331	A	C
MNEc.2.9.49230566.PC	DCSTAMP	-0.593580605044781	-5.27400522784401	1.13526592412049e-06	0.000459782211402049	C	T
MNEc.2.11.29441220.PC	HLF	0.226302243838059	5.27366482251199	1.13682413646093e-06	0.000460264941777002	A	G
MNEc.2.16.43073019.PC	LOC102147468	0.243715269572528	5.26982725292281	1.1545363879036e-06	0.000466034627346629	G	A
MNEc.2.11.903625.PC	C11H17orf62	-0.122350021837252	-5.26898170446629	1.15847522259505e-06	0.000467324318001561	T	C
MNEc.2.10.19041515.PC	PPP1R15A	-0.158769357270325	-5.26746053135775	1.16559452415717e-06	0.000469516632519835	T	C
MNEc.2.15.70598203.PC	NCOA1	-0.198542617421271	-5.26567667657696	1.17399785789609e-06	0.00047217134202857	G	A
MNEc.2.1.43155413.PC	LOC106782067	0.825194341371483	5.26323367177459	1.1856027181948e-06	0.000475570254147348	G	A
MNEc.2.18.8863197.PC	LOC102149442	0.125357287239911	5.26011814951988	1.20056543525955e-06	0.000480498433130225	A	G
MNEc.2.15.44355105.PC	CFAP36	-0.135991890460376	-5.25696100406043	1.21591682608841e-06	0.000484994755296922	C	T
MNEc.2.20.32624975.PC	ZBTB12	0.147870125977842	5.25621092653492	1.21959221273986e-06	0.000486100726335917	A	G
MNEc.2.17.48509174.PC	TBC1D4	0.207579065501187	5.25542713817936	1.22344441616888e-06	0.000487224007989733	T	G
MNEc.2.14.93062655.PC	LOC100061017	0.296960050693929	5.25527800091949	1.22417875291364e-06	0.000487353602665872	A	G
MNEc.2.11.3097241.PC	LOC102148660	0.288259227510864	5.25520718898839	1.22452757491515e-06	0.000487397918081547	G	A
MNEc.2.17.7595137.PC	LNX2	-0.237260106808922	-5.25384739134718	1.2312449123159e-06	0.000489451467971536	G	A
MNEc.2.23.21030804.PC	APBA1	0.350406231205949	5.25313548582862	1.23477608207448e-06	0.00049049313472446	G	A
MNEc.2.20.7870140.PC	BMP6	0.17267895199	5.25231310904207	1.23886756385461e-06	0.000491652137561325	C	T
MNEc.2.21.30196141.PC	RAD1	-0.148456317116893	-5.2504572051519	1.2481499294262e-06	0.000494658927917934	A	G
MNEc.2.12.27643752.PC	GPR152	-0.278629840212788	-5.24944111354727	1.25326078423854e-06	0.000496267047871036	C	T
MNEc.2.5.19388795.PC	CACNA1E	0.477953660315534	5.24920928474459	1.25442973388827e-06	0.000496556303042263	T	C
MNEc.2.1.127263896.PC	PDCD7	-0.0872040439573026	-5.24826209024784	1.25921688119251e-06	0.000497945579443947	T	C
MNEc.2.25.30983583.PC	LRSAM1	-0.100883019389796	-5.24786840751407	1.26121182751305e-06	0.00049852528361138	C	T
MNEc.2.5.92979455.PC	C5H1orf141	0.65526790327178	5.24735148594339	1.26383597790417e-06	0.000499353105963792	T	C
MNEc.2.10.16189901.PC	ZNF296	0.166864156406637	5.24614136358671	1.27000010224795e-06	0.000501578324300446	G	A
MNEc.2.15.31558336.PC	PAIP2B	-0.180661228333336	-5.24559531948133	1.27279118054198e-06	0.000502417459033675	A	G
MNEc.2.8.13874230.PC	RPLP0	-0.158850545184371	-5.24211640079556	1.29071518150839e-06	0.000507632288521514	C	A
MNEc.2.22.33520209.PC	SERINC3	0.143989479550229	5.24070473943263	1.29805864965006e-06	0.000509988371203462	T	C
MNEc.2.25.15273869.PC	LOC100630682	-0.234352784411746	-5.23917075790839	1.30608484611245e-06	0.000512607502701153	G	A
MNEc.2.27.5742179.PC	LOC102149449	0.214677762832618	5.23880373178577	1.30801242174981e-06	0.00051325715777219	C	T
MNEc.2.8.3361049.BIEC2-1078911	LOC102147726	0.650829315186194	5.23667416986212	1.31925174992114e-06	0.000516270197730794	G	A
MNEc.2.2.116162202.PC	CASP6	-0.145031963298455	-5.23459307470187	1.33032668636405e-06	0.000519740947388048	A	G
MNEc.2.20.33772957.PC	SYNGAP1	-0.129249681486367	-5.2336934541334	1.33514233969082e-06	0.000521244215312418	C	A
MNEc.2.5.97925638.PC	TM2D1	0.0838935778174506	5.23311512776967	1.33824712597697e-06	0.000522185940139936	G	A
MNEc.2.2.5607927.PC	LRP8	-0.205821796563975	-5.22956336084378	1.35747076231933e-06	0.000527949197250529	G	A
MNEc.2.21.30580114.PC	SLC45A2	0.177396495253918	5.22928114695216	1.3590097722568e-06	0.000528427855887392	C	T
MNEc.2.9.3463492.BIEC2-1069634	LOC102147744	0.160588896402814	5.22851092883331	1.36321874295051e-06	0.000529627411231093	T	C
MNEc.2.1.28811095.PC	DPCD	0.376216120787245	5.2279395062186	1.36634961627443e-06	0.000530406481006684	G	A
MNEc.2.17.71293217.PC	CCDC168	-0.198230788672825	-5.22537490876662	1.38048824749901e-06	0.000534573830937229	G	A
MNEc.2.1.93982979.PC	LOC102149083	-0.187192628134174	-5.22529388669359	1.3809372502026e-06	0.000534692775865833	T	C
MNEc.2.14.5780884.PC	NOP16	0.178066612303927	5.22420278275311	1.38699781232057e-06	0.000536051203910492	T	C
MNEc.2.15.40284951.PC	PEX13	0.125655322692197	5.22173952993869	1.40077598932027e-06	0.000539713376418256	T	C
MNEc.2.20.22464037.PC	GPLD1	-0.172057117243266	-5.21993892529022	1.41093239694422e-06	0.000542905241433798	T	C
MNEc.2.18.76355987.PC	STRADB	-0.139038343099731	-5.21620044717133	1.43225041236568e-06	0.000548605264439981	G	A
MNEc.2.17.15149803.PC	SPG20	-0.2183781318097	-5.21614575748429	1.4325646007109e-06	0.00054865288505796	G	A
MNEc.2.7.69307499.BIEC2-1005919	POLD3	0.126038711316866	5.21505311060194	1.43885594770393e-06	0.000550000716373312	T	C
MNEc.2.8.15462645.CUHSNP00024397	PEBP1	-0.208415465997507	-5.21445312825429	1.44232208710227e-06	0.000551102117914511	G	A
MNEc.2.4.60796598.BIEC2-867880	NOD1	-0.343657001498486	-5.21436718680704	1.44281924603066e-06	0.000551236206876927	T	C
MNEc.2.10.60411643.PC	GTF3C6	0.145229360857288	5.2128352573866	1.4517094560142e-06	0.00055390297549364	T	C
MNEc.2.7.76587641.PC	ZNF214	0.178163217411879	5.21011004072929	1.46765746706179e-06	0.000558800241314175	G	A
MNEc.2.2.34120194.PC	OTUD3	0.133338539357106	5.20962573107257	1.4705095590824e-06	0.000559716561310284	G	A
MNEc.2.7.11058393.PC	ARHGAP42	0.2195643401187	5.20609518857998	1.49146554980665e-06	0.000565636959342646	A	G
MNEc.2.3.9261940.PC	HERPUD1	0.0903033466867603	5.20312797591932	1.50930382994336e-06	0.000570851508244742	G	T
MNEc.2.23.49762199.PC	NUDT2	0.104246340857598	5.20214597444039	1.51525331963138e-06	0.000572469932665255	A	G
MNEc.2.8.79677680.PC	BCL2	-0.222898246441897	-5.19920747325295	1.53319387343741e-06	0.00057814705808507	C	T
MNEc.2.16.6703256.PC	TATDN2	-0.126040383621488	-5.19862928300553	1.53674833824432e-06	0.000579139811418554	G	A
MNEc.2.1.1946147.PC	PPP2R2D	0.106106426980839	5.19834858316436	1.53847686909481e-06	0.000579559472228839	A	G
MNEc.2.11.8163466.PC	SDK2	-0.336676074369842	-5.19814625878649	1.53972394987647e-06	0.0005797975031377	T	C
MNEc.2.8.3361049.BIEC2-1078911	LOC100146858	0.619030525655424	5.19802599217408	1.54046571465017e-06	0.000579960956884296	G	A
MNEc.2.20.32183704.PC	NCR3	-0.232417441839028	-5.19778061661768	1.54198019575923e-06	0.000580473163095727	G	A
MNEc.2.16.38142455.PC	PRKAR2A	0.185705846572011	5.1969171008402	1.54732150172383e-06	0.000581960846914337	C	G
MNEc.2.19.44764175.PC	GTPBP8	0.213603571980314	5.19137482053678	1.58203741358173e-06	0.000592747308956625	G	A
MNEc.2.2.37830933.PC	KAZN	0.187558606100784	5.19128979367187	1.58257590454519e-06	0.000592795445160629	T	C
MNEc.2.7.79326929.PC	SBF2	-0.234818548680984	-5.19027142982877	1.5890393586014e-06	0.000594448633078953	C	T
MNEc.2.1.38419372.PC	IFIT5	0.525839818253152	5.19007012706618	1.59032006398024e-06	0.000594809683173788	A	G
MNEc.2.24.3270641.PC	KTN1	0.106784956795831	5.18935740964262	1.5948625635672e-06	0.000596101877103666	A	G
MNEc.2.23.4492614.PC	AGTPBP1	0.139469621145176	5.18909295263219	1.59655130863062e-06	0.000596607547977	G	T
MNEc.2.7.46933809.PC	LOC100065202	-0.155786208857094	-5.18831725219023	1.60151481240391e-06	0.000598047354418254	T	C
MNEc.2.6.54357566.PC	ERGIC2	-0.144984897663515	-5.18820685484346	1.6022224433556e-06	0.000598252340008476	G	T
MNEc.2.8.6113019.BIEC2-1026182	SFI1	-0.185955646853176	-5.18420697521481	1.6280686418882e-06	0.000605384589642638	A	C
MNEc.2.5.94222982.PC	SGIP1	0.466807033501575	5.1791547540871	1.66129894253151e-06	0.000615154384853272	A	G
MNEc.2.10.16450445.PC	CCDC61	0.268660471763102	5.17787149282261	1.66984463856396e-06	0.000617689475851395	A	G
MNEc.2.18.13265529.PC	DDX18	-0.135969783310214	-5.17711827522499	1.67488061563207e-06	0.000619248504555745	G	T
MNEc.2.13.6327245.PC	DNAAF5	-0.10788420150113	-5.1759748229685	1.68255411992719e-06	0.000621476076605705	T	G
MNEc.2.11.51476859.PC	CNTROB	0.205299833400095	5.17586224871518	1.68331144442309e-06	0.000621694890884072	C	T
MNEc.2.31.8559012.PC	MLLT4	-0.17208844103109	-5.17545154082891	1.68607724437556e-06	0.000622533407140386	C	T
MNEc.2.11.53633843.PC	TMEM220	0.136980441436638	5.17101414878138	1.71624484704162e-06	0.000630706763960548	T	C
MNEc.2.13.40891226.PC	HAGH	0.155628485989031	5.16970876605697	1.72521965309786e-06	0.000633079201225593	A	G
MNEc.2.8.22249997.PC	PSMD9	0.157354968201837	5.16735600394852	1.7415116205442e-06	0.000637459636235461	G	A
MNEc.2.5.42134177.PC	SSR2	0.277635415395137	5.16704199985771	1.7436973388695e-06	0.000638120437961418	G	A
MNEc.2.6.8178255.PC	ZNF142	0.12289774785023	5.16529953104124	1.75587520021803e-06	0.000641518313022789	C	T
MNEc.2.6.47836878.BIEC2-953276	LDHB	0.16619075415986	5.16456305992835	1.76104728825987e-06	0.000642971754019913	C	T
MNEc.2.8.11670165.PC	MVK	0.227182769466664	5.16449099792723	1.76155416554839e-06	0.000642993476238102	T	G
MNEc.2.7.74869054.PC	TRIM3	-0.157482928152578	-5.16448185512313	1.76161848537593e-06	0.000642993476238102	T	C
MNEc.2.18.75131463.PC	LOC100146423	-0.363384162947588	-5.16224038237762	1.77745687281096e-06	0.000646957918497916	A	G
MNEc.2.12.11997253.PC	FNBP4	-0.135618802410457	-5.16174442449462	1.78098013291192e-06	0.00064761637630106	G	A
MNEc.2.8.3646625.PC	LOC100147544	0.713109149313391	5.15971954508663	1.79543585136089e-06	0.000651449706604865	C	T
MNEc.2.24.19503684.PC	COQ6	0.123461584919083	5.15793226929255	1.80829069902943e-06	0.000654654647174106	T	C
MNEc.2.27.1091974.BIEC2-700134	LOC100049837	-0.186553399393864	-5.15768525957062	1.81007436967617e-06	0.000655079481219866	T	C
MNEc.2.1.71656683.BIEC2-30262	LOC100056282	-0.198092475597957	-5.15766835363142	1.81019651133855e-06	0.000655079481219866	C	T
MNEc.2.5.94127966.PC	MIER1	-0.113803646015436	-5.15746579743708	1.81166056254148e-06	0.000655357647288444	A	G
MNEc.2.6.27125140.PC	LOC106783283	-0.190712410670007	-5.1565272717393	1.81845925270236e-06	0.000657060414976057	G	A
MNEc.2.15.60544934.PC	GPATCH11	0.237057414709467	5.15623910233033	1.82055176219099e-06	0.000657753451964232	C	T
MNEc.2.11.58728804.PC	AKAP10	-0.1121264433457	-5.15612674954534	1.82136823769982e-06	0.000657985377567184	A	G
MNEc.2.15.90016029.PC	MYT1L	0.250177717208787	5.15501391670148	1.82947465426835e-06	0.000660026836602461	T	C
MNEc.2.8.37899322.PC	AFG3L2	0.112009401636864	5.1540442537877	1.83656693864189e-06	0.000662016877510818	T	G
MNEc.2.17.19324413.PC	NEK3	0.177179471770307	5.15382300321824	1.83818897136435e-06	0.000662254143104242	C	T
MNEc.2.2.100146764.PC	SCLT1	-0.185885197077052	-5.15371183971508	1.83900446272149e-06	0.000662388813995975	T	G
MNEc.2.8.7658706.PC	ASCC2	-0.103151575968824	-5.15122846697924	1.85731499965346e-06	0.000667580779703818	A	G
MNEc.2.4.95174123.PC	LOC102148177	-0.311037328751647	-5.15072117746943	1.86107726517785e-06	0.000668438579485726	G	A
MNEc.2.5.25519119.PC	RPS6KC1	0.142514524817333	5.15025800941216	1.86451882233615e-06	0.000669339775013304	C	T
MNEc.2.6.80666491.PC	TBC1D30	0.29673974390161	5.14989207616028	1.86724228353492e-06	0.000669906329154263	C	T
MNEc.2.6.34734172.PC	CLSTN3	0.240362957119985	5.14835111541033	1.87875368359406e-06	0.000673296453672131	G	A
MNEc.2.4.104761008.PC	DPP6	0.369986965202313	5.14687694249647	1.88983116035203e-06	0.000676494593020683	G	A
MNEc.2.18.66071959.PC	ANKAR	0.152698195968835	5.14679271560818	1.89046599919391e-06	0.000676549923216911	T	C
MNEc.2.11.49724365.PC	ZMYND15	-0.213869602680234	-5.14677781740144	1.89057831237913e-06	0.000676549923216911	A	G
MNEc.2.15.15099965.PC	FBLN7	0.262098936601224	5.14673120925905	1.89092971959281e-06	0.000676566613270589	A	G
MNEc.2.24.23090006.PC	ADCK1	0.101033745152312	5.14627287353389	1.8943887996136e-06	0.000677354230854613	T	C
MNEc.2.20.29736398.PC	GNL1	-0.13429243962957	-5.1443386745539	1.90905462962599e-06	0.000681176712093495	T	G
MNEc.2.3.17814492.PC	ZDHHC1	-0.333187208997799	-5.14393067019495	1.91216243708939e-06	0.00068204644149923	A	G
MNEc.2.18.50911985.UKUL3187	DYNC1I2	-0.116654521222119	-5.14204333119694	1.92660302807836e-06	0.000686074512814661	G	A
MNEc.2.15.16043739.PC	SLC20A1	0.163485002247637	5.14153389199479	1.93051915790996e-06	0.000687033487004099	G	A
MNEc.2.20.3913403.PC	LOC100050361	0.227406578706532	5.14129405679801	1.93236550064339e-06	0.000687407170822104	G	A
MNEc.2.4.19882885.PC	GRB10	-0.515895042154653	-5.13771944056597	1.96008997020502e-06	0.000695293980025777	C	T
MNEc.2.5.41554802.PC	HDGF	-0.141732082854076	-5.1369793658132	1.96587839154726e-06	0.000697031842008823	T	C
MNEc.2.4.89393664.PC	LOC100067491	0.296645553304363	5.13672643667721	1.96786048497157e-06	0.000697537800956726	A	G
MNEc.2.5.63385855.PC	LOC100049851	0.200259231225459	5.13448647230287	1.98549966613186e-06	0.000702601104797263	A	G
MNEc.2.10.20748606.PC	LOC106780914	0.305696321858369	5.13305064372027	1.99688775689508e-06	0.000705595473302595	C	T
MNEc.2.20.23013592.PC	LOC100067842	-0.254858782797201	-5.13178994488099	2.00693951414208e-06	0.000708193591339877	G	A
MNEc.2.14.48759502.PC	LOC102149489	0.363242719257983	5.12844218800968	2.0338726671397e-06	0.000716490329196575	C	T
MNEc.2.14.85240438.PC	MSH3	-0.116415690388869	-5.12782303039888	2.03889248601601e-06	0.000717640229020274	T	G
MNEc.2.4.1083988.PC	SEMA3C	-0.401185999054843	-5.12353264928982	2.07401136420888e-06	0.000727435365097443	T	G
MNEc.2.20.40363511.BIEC2-532298	MED20	-0.106777081618366	-5.12124086900554	2.09301254888706e-06	0.000733144838690887	A	G
MNEc.2.31.12308937.PC	TFB1M	-0.205602969610667	-5.12033241499669	2.10059160662969e-06	0.00073504834315509	A	G
MNEc.2.18.27147850.PC	GTDC1	0.234449497858674	5.1197450903817	2.10550582961896e-06	0.000736426157369128	G	A
MNEc.2.11.41413435.PC	RAB11FIP4	-0.197504101199351	-5.11811257735924	2.11922444836316e-06	0.000740057127843885	A	C
MNEc.2.23.1432419.PC	ERCC6L2	-0.150214301446615	-5.11726805204568	2.12635559737898e-06	0.000742067626648478	A	G
MNEc.2.1.59659706.PC	DNAJB12	-0.0892798696858252	-5.11312512518725	2.16167986745464e-06	0.00075202680110917	C	T
MNEc.2.10.9089724.PC	LOC102149977	0.173831652120162	5.10871244970326	2.19993556503429e-06	0.000762380611986587	C	A
MNEc.2.20.33106348.PC	LOC106782285	0.543962377719757	5.10668887420444	2.21769972393964e-06	0.000767407975631111	A	G
MNEc.2.2.55926463.PC	TRIM35	0.205870538010644	5.10650855904292	2.21928943105121e-06	0.000767746651615423	A	G
MNEc.2.30.7321072.PC	SRP9	0.188329174405144	5.10642970199195	2.21998500642706e-06	0.000767916810257692	A	G
MNEc.2.13.1505644.PC	EIF2AK1	0.0967131064846915	5.10566288304353	2.22676002655183e-06	0.000769554220338596	A	G
MNEc.2.6.65849595.PC	PCED1B	-0.210018707810805	-5.10531812167729	2.2298126595009e-06	0.000770230192131294	T	C
MNEc.2.31.22697227.PC	ADAT2	0.0936321153163273	5.10331432127041	2.24763619747673e-06	0.000775489208176013	C	T
MNEc.2.13.19949963.PC	SLX1A	0.160495010633369	5.10149232229108	2.26396356868971e-06	0.000779766557110835	A	C
MNEc.2.4.578702.PC	CD36	0.572401631263176	5.10072124761282	2.27090824467154e-06	0.000780874264584066	A	G
MNEc.2.29.28435824.PC	NET1	0.301546121538744	5.10068230481071	2.27125953488603e-06	0.000780910511675816	T	C
MNEc.2.22.6471320.PC	POLR3F	-0.120828697309166	-5.09758513213294	2.29936900896337e-06	0.000788216252648318	T	C
MNEc.2.26.39058307.PC	LOC100050835	0.19224234780756	5.09720292091367	2.30286140302092e-06	0.000789198139452588	A	G
MNEc.2.11.5970636.PC	MIF4GD	-0.152717420770821	-5.09657255905436	2.30863257294952e-06	0.000790718521111303	C	T
MNEc.2.7.3126821.PC	TNFAIP8L1	0.115975192405327	5.09475046547313	2.32539410620229e-06	0.000795401676466616	C	T
MNEc.2.18.13100339.PC	LOC106781940	-0.332036136445451	-5.09418740556016	2.33059775797317e-06	0.000796531121464256	A	G
MNEc.2.15.19320787.PC	TMSB10	-0.349200398517162	-5.09122118873776	2.35819937303228e-06	0.000803705729291857	T	G
MNEc.2.18.53710386.PC	CHN1	-0.236675709691549	-5.09007874602393	2.36891524767772e-06	0.000806947083968333	G	A
MNEc.2.16.35317092.PC	ALAS1	-0.122964244857534	-5.08952999756169	2.37407931271951e-06	0.000808022052366739	T	C
MNEc.2.5.34771320.PC	SH2D1B	0.35467638256236	5.08949804838029	2.37438031339509e-06	0.000808051543296627	T	G
MNEc.2.3.112319151.PC	SLC2A9	-0.202822839632041	-5.08687487104927	2.39922164341405e-06	0.000813567707219313	A	G
MNEc.2.2.13478613.PC	NASP	-0.252560059229519	-5.08437287943349	2.42315211869906e-06	0.000820341097931837	G	T
MNEc.2.10.22358243.PC	LOC102150815	0.20636466459784	5.08432762838557	2.42358706770287e-06	0.000820354082630326	T	G
MNEc.2.25.25103519.PC	LOC100067589	0.166440461292647	5.08398646008375	2.4268688057561e-06	0.000821243689796749	A	G
MNEc.2.13.27602883.PC	CCP110	0.29009534915289	5.08015806204018	2.46399394686592e-06	0.000831915555211171	T	C
MNEc.2.13.32705067.PC	TXNDC11	-0.141872886762203	-5.07905733808073	2.47477041944383e-06	0.000834681143590632	T	C
MNEc.2.15.90706993.PC	ACP1	-0.219176382413995	-5.07803233028468	2.4848470437907e-06	0.000837255752187289	A	G
MNEc.2.2.27230292.PC	TAF12	0.0880929422966878	5.07578854582071	2.5070454523962e-06	0.000842688562995346	T	C
MNEc.2.20.61875063.PC	SDHAF4	0.121394003382689	5.07335846799325	2.53130568202608e-06	0.000848360077928367	T	G
MNEc.2.11.55622425.PC	LOC100073112	-0.407044089888692	-5.07322610712153	2.53263365454731e-06	0.000848578816314866	G	A
MNEc.2.2.15326853.PC	HYI	0.21294861851316	5.07118350745717	2.55321358239858e-06	0.000854032045896797	A	G
MNEc.2.14.5572305.PC	RNF44	0.132652115733261	5.06947597554042	2.57054300126708e-06	0.000858685732514361	T	C
MNEc.2.16.54061127.PC	TGFBR2	0.222477812962949	5.06939273612421	2.57139071604795e-06	0.000858892801023544	T	C
MNEc.2.16.37908960.PC	BSN	-0.162715897828769	-5.06762127998007	2.58949627435016e-06	0.000863331344838914	A	G
MNEc.2.15.74492363.BIEC2-319840	LOC102150632	0.220087966718999	5.06758396626469	2.5898789848454e-06	0.000863331344838914	A	G
MNEc.2.28.36167996.PC	SYNGR1	0.156440355624352	5.06755472274469	2.59017896152734e-06	0.000863331344838914	T	C
MNEc.2.12.12566771.PC	LOC102150202	-0.68321400500373	-5.06458406580619	2.62082930259927e-06	0.000870821252284977	A	G
MNEc.2.1.14042384.PC	FAM204A	-0.10799810385746	-5.06309935199778	2.63628076699849e-06	0.000874985253870561	T	C
MNEc.2.19.18354290.PC	KCNMB3	0.141751230354699	5.06194051950984	2.64840263324087e-06	0.000878431729319112	C	T
MNEc.2.6.8735766.PC	GLB1L	0.1830459393169	5.06192846846662	2.64852897800828e-06	0.000878431729319112	A	G
MNEc.2.5.57294554.PC	LOC102147677	-0.154218848115032	-5.0596939481615	2.67205813434429e-06	0.000884415997557937	T	C
MNEc.2.6.35719446.PC	KLRG1	0.203319753425664	5.05562927933856	2.71538359865972e-06	0.000894779659587158	C	T
MNEc.2.28.42251811.PC	TRMU	0.132261320927519	5.05284622827256	2.74544359248086e-06	0.000901847119775568	G	A
MNEc.2.10.23559173.PC	LAIR1	0.277546324123953	5.05132549169157	2.76200641552782e-06	0.000906120403201768	G	A
MNEc.2.23.18837044.UKUL3698	GDA	0.200003696966498	5.05053247399691	2.77068213387398e-06	0.000908109680330204	T	C
MNEc.2.3.124529.PC	DNAJA2	-0.0841848497037238	-5.04883998715522	2.78928736399474e-06	0.000912591302759596	T	C
MNEc.2.11.53213553.PC	ADPRM	-0.101821164392144	-5.04802965358703	2.79823841134681e-06	0.000914964010394385	C	T
MNEc.2.14.21067995.PC	CLINT1	0.221243926457053	5.045093062031	2.83091226259324e-06	0.000923964663994736	A	G
MNEc.2.10.6819369.PC	SDHAF1	-0.136640865301715	-5.04414670628339	2.84152108942276e-06	0.000926865479411284	C	T
MNEc.2.3.28532854.PC	DYNLRB2	0.291754430290864	5.04147497468607	2.87168188335474e-06	0.000933257373788488	A	G
MNEc.2.11.36421902.BIEC2-150419	ACACA	0.136033659967886	5.04131367579844	2.87351274616541e-06	0.00093350434726634	T	G
MNEc.2.24.46504929.PC	AHNAK2	0.26127965628281	5.03884806596627	2.90164169680355e-06	0.00094061597416299	T	C
MNEc.2.25.32118713.BIEC2-669747	FNBP1	0.0995680729761017	5.03865439599588	2.90386255015237e-06	0.000941194283915815	G	A
MNEc.2.25.29981679.PC	MVB12B	-0.193060363459768	-5.03848787101805	2.90577345474598e-06	0.000941469600361006	A	C
MNEc.2.4.102639932.PC	ATG9B	0.219762090315743	5.03835936984854	2.90724886934214e-06	0.00094170482245389	G	T
MNEc.2.8.19190459.PC	SLC8B1	-0.368743956089172	-5.03780818877292	2.91358568780588e-06	0.00094310912385425	T	G
MNEc.2.8.4658622.PC	YWHAH	-0.153313067666593	-5.03576125958207	2.93723720894549e-06	0.000949019315934001	T	C
MNEc.2.11.49523091.PC	KCTD11	0.132920478201114	5.03350238492986	2.96355551923767e-06	0.000955509915229982	A	G
MNEc.2.2.49239771.PC	ATP6V1B2	0.200316381454521	5.03205230559504	2.98057182459621e-06	0.000960011013992313	C	T
MNEc.2.9.2427608.PC	CNGB3	0.249732745889661	5.03125354445263	2.98998583096292e-06	0.000962221036919141	G	A
MNEc.2.10.6840485.PC	HAUS5	0.178606366498019	5.02967094080686	3.00872392692673e-06	0.000966600894954583	A	G
MNEc.2.15.40485621.PC	LOC102150836	0.100880403301678	5.02943438041654	3.01153465429939e-06	0.000967256590402997	T	C
MNEc.2.8.56228249.PC	C8H18orf21	0.188930594600013	5.02934005394072	3.0126561238417e-06	0.000967369526888118	C	T
MNEc.2.22.28383649.PC	TTI1	0.0848522178980915	5.02807845999808	3.02769480395651e-06	0.000971205760677995	T	C
MNEc.2.10.11533957.PC	TMEM91	0.136567418741321	5.02643564493105	3.04738780096145e-06	0.000975771046322818	T	C
MNEc.2.22.4431494.PC	RALGAPA2	0.313274804799785	5.02582505296799	3.05473904443107e-06	0.000977219937745878	A	C
MNEc.2.12.17500733.BIEC2-197691	C12H11orf31	0.164487399306942	5.02522846175837	3.06193846388043e-06	0.000978926612193734	A	G
MNEc.2.3.109645290.PC	RAB28	-0.106900965902132	-5.02455833689912	3.07004503271804e-06	0.000980669033934939	T	C
MNEc.2.13.24401744.PC	LOC100068270	0.118438256123527	5.01902192861303	3.13782688814742e-06	0.000996527294188485	C	T
MNEc.2.16.30969659.PC	DNAH12	0.182651066198619	5.01738698249119	3.15812161636648e-06	0.00100069777552952	T	C
MNEc.2.6.26776273.PC	D2HGDH	-0.12741218655071	-5.01487029267498	3.18961243670075e-06	0.00100787903006526	G	T
MNEc.2.14.92351299.PC	MCCC2	0.206142435545687	5.01460873571817	3.19290279330981e-06	0.0010085805768762	C	T
MNEc.2.12.23970178.PC	LOC106781485	0.306889533240281	5.01412307268158	3.19902117819407e-06	0.00101005002026945	G	T
MNEc.2.31.17700734.PC	LATS1	-0.0953303748869002	-5.01293079193719	3.21409016297856e-06	0.00101404340612665	A	C
MNEc.2.1.34898472.PC	TBC1D12	0.1450179383138	5.01166001155419	3.230227648725e-06	0.00101815263006639	C	T
MNEc.2.7.14610193.PC	LOC100069290	-0.139893027355822	-5.01160524691217	3.23092487483939e-06	0.0010182118044151	T	C
MNEc.2.6.28029053.PC	ADIPOR2	-0.092368997258227	-5.01083369924022	3.24076333768332e-06	0.00102062006863367	C	A
MNEc.2.26.39992981.PC	MIR9023	0.120564066825693	5.01075368744318	3.24178528939079e-06	0.00102077135897819	T	G
MNEc.2.5.6195818.PC	C5H1orf112	0.12983034275199	5.01043257412411	3.2458898821753e-06	0.00102180776124192	C	T
MNEc.2.17.1415646.PC	ZDHHC20	-0.268661094748443	-5.00943948323833	3.25861611169306e-06	0.00102474000021713	T	C
MNEc.2.29.20607015.PC	RPP38	-0.252349489264967	-5.00845698144879	3.27125461637715e-06	0.00102781849412595	A	C
MNEc.2.29.25418559.PC	LOC102148232	-0.224127878648602	-5.00551402635241	3.30939887381202e-06	0.00103627638780674	T	C
MNEc.2.11.47367933.PC	ITGAE	0.420741954319966	5.00480525106486	3.31865019474318e-06	0.00103864085328021	G	T
MNEc.2.21.32712052.PC	LOC102149354	-0.41842864953087	-5.00437873393746	3.32422950133533e-06	0.0010399558193731	A	G
MNEc.2.6.33206218.PC	DYRK4	-0.232863311414408	-5.00330153226852	3.33836130035039e-06	0.00104333781917905	A	G
MNEc.2.10.78356738.PC	AKAP7	-0.170472131045021	-5.00306743623123	3.34144015920326e-06	0.00104404038624072	G	A
MNEc.2.8.13784253.PC	RAB35	-0.0867891267274907	-5.0028073805265	3.3448636955538e-06	0.00104493685988416	G	A
MNEc.2.28.37941442.PC	DESI1	0.148285740520885	5.00231882007711	3.35130468100804e-06	0.00104660209617799	G	A
MNEc.2.15.68286557.PC	ATRAID	-0.167756163022094	-5.00057548943023	3.37438697291898e-06	0.00105250273454772	A	G
MNEc.2.16.69796940.PC	RYK	0.152844277428998	5.000512190017	3.37522799437931e-06	0.00105267795802262	C	T
MNEc.2.6.24139127.PC	TRAF3IP1	0.122980487068568	4.99960152995426	3.38735008030138e-06	0.00105541082257335	T	G
MNEc.2.4.36970284.CUHSNP00035170	VPS50	-0.115181813966322	-4.9987910381846	3.39817456049164e-06	0.00105747242652877	T	C
MNEc.2.2.21579659.PC	ZMYM1	0.125263171496268	4.99750314121046	3.41544455178432e-06	0.00106144470592458	A	G
MNEc.2.15.68027268.PC	ZNF512	0.189231559342063	4.99702426201722	3.42188790321067e-06	0.00106265870472838	G	A
MNEc.2.23.699784.PC	CDC14B	-0.121418184339088	-4.99646461474933	3.42943304401857e-06	0.00106438804591029	T	C
MNEc.2.5.48223866.PC	PDZK1	0.206386558630729	4.99620130811955	3.43298855284207e-06	0.00106522845791725	C	T
MNEc.2.11.50848634.PC	LOC106781249	0.12581226487276	4.99604109720427	3.43515369108976e-06	0.0010656371407862	G	A
MNEc.2.5.93479757.PC	GNG12	0.155660197697365	4.9945542840545	3.45531067009123e-06	0.00107109686902615	A	G
MNEc.2.24.46170049.PC	GPR132	-0.139371389064251	-4.9945210217986	3.4557629309926e-06	0.00107114898276832	A	G
MNEc.2.2.108769134.PC	PRSS12	0.187918878206426	4.99207905442612	3.48912436503446e-06	0.00107998010734441	C	T
MNEc.2.6.70072659.PC	TNS2	0.26068727521122	4.99124942174545	3.5005300028696e-06	0.00108271036846879	T	C
MNEc.2.5.41671989.BIEC2-907101	GPATCH4	0.120988641256136	4.98903072098074	3.53121153635601e-06	0.00108951835424919	C	T
MNEc.2.12.22985726.PC	POLR2G	-0.160852245255977	-4.98889283313985	3.53312697861999e-06	0.00108993092994067	C	T
MNEc.2.20.29134540.PC	MRPS18B	-0.108043296488686	-4.98689635259249	3.56097469881158e-06	0.00109693371764054	A	T
MNEc.2.15.88601836.PC	RNASEH1	0.105279696831531	4.98682083522508	3.56203224316872e-06	0.00109712220953698	A	G
MNEc.2.11.37921042.PC	LIG3	0.0845044289077589	4.98557235088701	3.5795605304849e-06	0.00110092177498148	C	T
MNEc.2.7.2106598.PC	FZR1	0.122096290622965	4.98521896022684	3.5845372934643e-06	0.00110209275577155	G	A
MNEc.2.22.34382732.PC	DBNDD2	-0.156420280495446	-4.98431970552542	3.5972319029705e-06	0.00110491441415924	C	T
MNEc.2.20.29178427.BIEC2-527345	ATAT1	-0.258195476337746	-4.98393593282633	3.60266290993208e-06	0.00110640228655281	G	A
MNEc.2.1.117497281.PC	HMG20A	-0.0994283796271647	-4.98081016386647	3.64719690370691e-06	0.00111657811644479	A	G
MNEc.2.31.2531699.PC	LOC102148342	-0.512225084834286	-4.98077888713222	3.64764522078405e-06	0.00111657811644479	C	A
MNEc.2.2.14729432.BIEC2-457877	ELOVL1	-0.0910598270142516	-4.98062155771665	3.64990117884656e-06	0.00111708726721932	G	A
MNEc.2.1.104193225.BIEC2-44701	LRRC28	-0.114344871076708	-4.97974136544982	3.66254748199752e-06	0.00111986674463423	G	T
MNEc.2.28.33654585.PC	LOC100069464	0.172919469503867	4.9786413021504	3.67841299792356e-06	0.00112353313086537	T	C
MNEc.2.10.36186770.PC	IBTK	-0.109829402843301	-4.97595458889917	3.71744446447573e-06	0.00113273379365118	T	G
MNEc.2.1.145451675.PC	MAP1A	0.422545981219435	4.9734874682909	3.75364185426949e-06	0.00114133237854061	T	C
MNEc.2.18.34296589.PC	CACNB4	-0.207059231623308	-4.97317322886711	3.75827699193062e-06	0.00114243593994702	G	A
MNEc.2.14.62550876.PC	FER	0.144196571366937	4.97245512832784	3.76889021020658e-06	0.00114431444395629	T	C
MNEc.2.4.102146360.PC	LOC102149732	0.194726115344949	4.97051129203738	3.7977663483376e-06	0.00115112780597546	C	A
MNEc.2.1.148081315.PC	RPAP1	-0.207436469884996	-4.96962426687721	3.81101499927309e-06	0.00115365939446717	C	T
MNEc.2.19.10592941.PC	PRKCI	-0.133149153617223	-4.96950504266494	3.81279917543615e-06	0.00115401415595439	G	A
MNEc.2.7.1792318.PC	CSNK1G2	0.128404803370712	4.96852036397048	3.82756599816969e-06	0.00115681178029954	A	C
MNEc.2.5.15752482.PC	TRIM59	0.121079828374966	4.9674825617751	3.84318994365826e-06	0.00116060151321309	C	T
MNEc.2.9.49119143.PC	FZD6	-0.229183351830309	-4.96583605851834	3.86810565990818e-06	0.00116594823245398	G	A
MNEc.2.8.39653761.BIEC2-1045998	RBBP8	-0.247420929463992	-4.96366590283698	3.90118663987206e-06	0.00117378353436842	T	C
MNEc.2.27.2411546.PC	POMK	-0.108189258950015	-4.96073199196734	3.94634955231017e-06	0.00118426173984457	A	G
MNEc.2.19.22021070.PC	KLHL6	0.160851639065573	4.95512835752996	4.03403172558075e-06	0.00120501066727923	C	T
MNEc.2.4.35428077.PC	MTERF1	0.139750685205287	4.95507055309351	4.03494605224199e-06	0.00120518828866132	G	A
MNEc.2.13.31262183.PC	CPPED1	0.16999459621333	4.95354915874587	4.05908371789667e-06	0.00121115038929626	G	T
MNEc.2.5.4585615.PC	MPC2	-0.15196518035163	-4.95262102054331	4.07387826329002e-06	0.00121449094386182	G	A
MNEc.2.5.60199726.PC	LOC106783216	-0.186333228380195	-4.95217014076345	4.08108428545034e-06	0.00121617473121711	A	G
MNEc.2.16.73031800.PC	DBR1	0.0694454766486453	4.94923141998727	4.12835714646184e-06	0.00122729443316027	C	T
MNEc.2.2.50683983.PC	FAM160B2	-0.113999409362146	-4.94912615823035	4.13006028859923e-06	0.00122739779915509	G	A
MNEc.2.5.14202488.PC	RARRES1	-0.387143895458574	-4.94853261130532	4.13967676429469e-06	0.00122918793775383	T	C
MNEc.2.19.49050843.BIEC2-467136	LOC102150220	0.110944788548043	4.94643220574837	4.17388280356801e-06	0.00123717850797226	T	C
MNEc.2.1.49075707.PC	UBE2D1	0.186308219372314	4.94538765859489	4.19099629995713e-06	0.001240787687726	A	G
MNEc.2.3.32601183.PC	C3H16orf74	-0.168828038643496	-4.94525731507077	4.19313660428047e-06	0.00124132385818076	G	C
MNEc.2.5.78874145.PC	MCOLN2	0.291723890888476	4.94440854117935	4.20710000788767e-06	0.00124428498001996	C	T
MNEc.2.11.7152950.PC	LOC100630791	-0.216427619875475	-4.94413929422637	4.21153893718273e-06	0.00124520705465878	G	A
MNEc.2.13.39559879.PC	CCDC64B	0.183743958771742	4.94298055420697	4.23069469652864e-06	0.00124969457001356	C	T
MNEc.2.28.25295186.BIEC2-736035	UTP20	-0.140804268082347	-4.94099219827522	4.26376367458179e-06	0.00125709865630872	T	C
MNEc.2.6.65066665.PC	SLC48A1	-0.243645550280252	-4.93839851204896	4.30727956324816e-06	0.00126635325949844	T	C
MNEc.2.10.59075159.PC	MICAL1	0.183577102163565	4.9375015951319	4.32242834355986e-06	0.00126992547222648	A	G
MNEc.2.19.25015410.PC	RFC4	-0.131929007539496	-4.93564778254088	4.35390395453607e-06	0.00127688411995931	G	A
MNEc.2.20.44420869.PC	ENPP4	-0.150334300818272	-4.93437175985925	4.37569924248848e-06	0.00128138203678875	T	C
MNEc.2.2.16345033.PC	HIVEP3	-0.56709357102713	-4.9331912616001	4.39595772906788e-06	0.00128531762241103	T	C
MNEc.2.3.80077948.PC	OCIAD2	-0.184997796554748	-4.93274889303091	4.40357275689859e-06	0.00128694524771687	T	C
MNEc.2.8.12234210.PC	UBE3B	0.106207982868128	4.93250757358878	4.40773230813583e-06	0.00128796117822981	G	A
MNEc.2.11.35909722.PC	DDX52	-0.155049847689552	-4.93109151413827	4.43221789374084e-06	0.00129281115396774	C	T
MNEc.2.4.102876188.PC	TMEM176A	0.322888856557097	4.93022431756721	4.44727839326458e-06	0.00129539989654703	G	A
MNEc.2.13.8623610.PC	FBXO24	0.119063615207817	4.93011192492832	4.44923395552931e-06	0.00129586938225923	T	G
MNEc.2.10.24919143.BIEC2-110971	PPP6R1	-0.127352512488892	-4.92964091357872	4.45743839407805e-06	0.00129777981489246	T	C
MNEc.2.25.24658889.PC	PHF19	0.311382263199771	4.92963654588513	4.45751454298859e-06	0.00129777981489246	G	T
MNEc.2.6.51883553.PC	LOC102149623	0.197757545444773	4.92735009784721	4.4975526163589e-06	0.00130600724154848	T	G
MNEc.2.28.33917459.PC	NCF4	0.270681459595852	4.92521438021174	4.53526817778745e-06	0.00131422582208162	G	T
MNEc.2.2.47519491.PC	TNFRSF14	0.225277096908862	4.92380768684185	4.56027801323316e-06	0.00131974851807873	T	C
MNEc.2.2.36527840.PC	NECAP2	-0.168628407763181	-4.9215083014252	4.60144929085946e-06	0.00132890898980521	G	A
MNEc.2.8.14083425.PC	LOC100052508	-0.348320546903011	-4.92032635841367	4.62275331717215e-06	0.00133322313509779	C	T
MNEc.2.4.34272233.PC	GTPBP10	0.16881630219973	4.91960396940626	4.63582143924007e-06	0.00133566691919622	A	G
MNEc.2.10.9428313.PC	YIF1B	-0.1401658575219	-4.9177669393529	4.66921620815757e-06	0.00134323202317423	C	G
MNEc.2.5.42039852.BIEC2-907147	SEMA4A	0.264249880529659	4.91580940899217	4.7050598770355e-06	0.00135117190528044	C	T
MNEc.2.3.736927.PC	SIAH1	0.212363675708643	4.91574321189959	4.70627667126206e-06	0.00135141838769171	T	C
MNEc.2.17.80632224.PC	CUL4A	0.0756221936155964	4.91449272463802	4.72932013477997e-06	0.00135700170251217	T	C
MNEc.2.17.2260600.PC	SKA3	0.13672829431199	4.91268804267092	4.76277029125935e-06	0.0013640041500183	T	C
MNEc.2.11.14980782.PC	STRADA	0.108769131976212	4.91230575523528	4.76988564435636e-06	0.00136573064176009	C	T
MNEc.2.2.13394831.PC	PRDX1	-0.191877698273673	-4.91150268851256	4.78486658209429e-06	0.00136887636106229	T	G
MNEc.2.5.48702703.PC	PRKAB2	-0.222592473030082	-4.91087386601602	4.79662909449663e-06	0.00137078503344487	C	T
MNEc.2.24.20650489.PC	ACYP1	-0.111189036745801	-4.91081311227039	4.79776702435268e-06	0.00137100629709788	C	T
MNEc.2.18.3436730.PC	BIN1	0.428532123565597	4.90955272978326	4.82143374908173e-06	0.0013754754332926	G	C
MNEc.2.1.138464868.PC	TMOD3	0.135181482365071	4.90770966928826	4.85624687225674e-06	0.00138289535120363	C	T
MNEc.2.6.67963134.PC	TFCP2	0.104648151111135	4.90574628650082	4.89360254416401e-06	0.00139081324587452	A	G
MNEc.2.14.35650028.PC	HDAC3	-0.0700475143624663	-4.90523981131992	4.90328423329692e-06	0.00139276682619773	G	A
MNEc.2.2.40249766.PC	C2H1orf167	0.158399699715922	4.90499091747204	4.90804889020054e-06	0.00139369226717177	G	A
MNEc.2.8.64934504.PC	SLC14A1	0.176888350193872	4.90458908491334	4.91575083910724e-06	0.00139512567063668	T	C
MNEc.2.25.6082750.BIEC2-689149	INVS	0.0841218887708352	4.90305691414445	4.94522640431417e-06	0.00140103697613811	A	G
MNEc.2.21.2048837.PC	SIN3B	0.154451689762051	4.90213358402798	4.96307242480876e-06	0.00140440420285309	A	G
MNEc.2.19.56351252.PC	CPOX	0.12743722125147	4.90045051230142	4.99576444479332e-06	0.00141109508193196	G	A
MNEc.2.13.27825276.PC	COQ7	-0.106454387411459	-4.89529489777392	5.09722014744127e-06	0.00143247161843855	T	C
MNEc.2.15.69111286.PC	ABHD1	-0.0967805170811146	-4.89490529709833	5.10496814549261e-06	0.00143432825496883	C	T
MNEc.2.2.111884456.PC	NDST4	0.201871258523488	4.89467790221468	5.10949566191948e-06	0.00143527941420132	T	C
MNEc.2.3.19496986.PC	LOC100067168	0.100390523766898	4.89049202742863	5.19354114681022e-06	0.00145390457660863	A	G
MNEc.2.3.8803517.PC	AMFR	-0.108773865630118	-4.88915647999397	5.22063942447982e-06	0.0014599727285965	A	C
MNEc.2.2.33879796.PC	LOC100071914	-0.19226336822551	-4.8876361996357	5.2516538171284e-06	0.00146723104231574	C	T
MNEc.2.1.28920272.PC	ABCC2	0.120283587773651	4.8875826683586	5.25274914823473e-06	0.00146732870775532	G	A
MNEc.2.1.147819351.PC	C1H15orf57	0.0763414078669663	4.88758106939648	5.25278186885185e-06	0.00146732870775532	C	T
MNEc.2.2.34672483.PC	PQLC2	-0.134752950911271	-4.88610441791213	5.28308459552339e-06	0.00147448243065003	G	A
MNEc.2.6.19678675.BIEC2-943190	EIF4E2	0.0880879377619827	4.88536803359218	5.29825977407659e-06	0.00147809341718589	G	A
MNEc.2.15.83936650.PC	CPSF3	-0.123810742576408	-4.8852893760232	5.29988323598045e-06	0.00147836241227811	T	C
MNEc.2.11.58640778.PC	TOP3A	-0.099883013812139	-4.88481760767458	5.30963054069147e-06	0.00148046637543965	T	C
MNEc.2.15.1157949.PC	EDAR	-0.20031132974719	-4.8834419766576	5.33815268305744e-06	0.00148611080000135	G	A
MNEc.2.14.35363681.PC	EIF4EBP3	0.116268039925251	4.88322834536627	5.3425954703847e-06	0.00148712799809098	T	C
MNEc.2.24.3376533.PC	SOCS4	-0.149640480736121	-4.88319780813517	5.34323083306482e-06	0.00148719504043964	T	C
MNEc.2.1.118635304.PC	PTPN9	-0.161522122283546	-4.88239510244128	5.3599585171986e-06	0.00149101665040466	T	G
MNEc.2.8.23239377.PC	DDX55	0.120083651903432	4.88177113370177	5.37299675520801e-06	0.00149327479327564	A	G
MNEc.2.28.29693112.PC	TCP11L2	0.132021933794097	4.88117432918221	5.38549632128986e-06	0.00149600269258338	T	C
MNEc.2.5.67074071.PC	SNX7	0.177028459531316	4.88070129691893	5.39542372766305e-06	0.00149763073863674	A	G
MNEc.2.20.8424841.PC	SLC35B3	-0.11496042826816	-4.88042284614185	5.40127584615277e-06	0.00149859306713569	G	A
MNEc.2.5.42876113.PC	MUC1	0.391556349065399	4.87955108480199	5.41963746111134e-06	0.00150264201521512	G	A
MNEc.2.3.45361459.PC	SMARCAD1	0.106218601564724	4.8785466888719	5.44086820234459e-06	0.0015068055196616	G	A
MNEc.2.25.37501614.PC	INPP5E	-0.144990506269393	-4.87782322478666	5.45621089318827e-06	0.00150961281670782	A	G
MNEc.2.27.11349650.PC	LOC102148741	0.20169580506522	4.87728226594277	5.46771071321226e-06	0.001512239612119	A	G
MNEc.2.12.27643752.PC	CABP4	-0.209043557031614	-4.87664261271096	5.48133910502325e-06	0.00151456434452935	C	T
MNEc.2.8.10416459.PC	MYO18B	0.335376249330825	4.87433533307388	5.53077362657677e-06	0.0015257300145716	T	C
MNEc.2.2.21282719.PC	C2H1orf216	0.371330012445778	4.87339431269486	5.55106001709788e-06	0.00153057568641124	C	T
MNEc.2.13.19649938.PC	TMEM219	-0.11294879317288	-4.87337007109222	5.55158357195456e-06	0.00153060809246001	T	C
MNEc.2.1.146257948.PC	SNAP23	0.195586445698328	4.87134655885434	5.59545632202677e-06	0.00153966373237751	G	A
MNEc.2.14.16929109.PC	MAT2B	0.118933780544322	4.87000486638486	5.62473244533012e-06	0.00154613944797499	C	T
MNEc.2.11.15513637.PC	LOC100064861	-0.232260092216397	-4.8678593320913	5.67185934514034e-06	0.00155648339232088	C	T
MNEc.2.11.58285391.PC	PIGL	0.104283252107075	4.865870516687	5.7158876635408e-06	0.00156583006301909	G	A
MNEc.2.20.29006995.PC	PPP1R18	-0.0976133591089084	-4.86328686992057	5.77358233100618e-06	0.00157705102254604	A	G
MNEc.2.15.69409625.BIEC2-317371	RAB10	-0.101741264736845	-4.86307327130008	5.77837747483654e-06	0.00157813211537205	C	T
MNEc.2.26.31009110.PC	SMIM11A	-0.159749972281797	-4.8627805257048	5.7849557236071e-06	0.00157947098208791	C	T
MNEc.2.1.183264231.PC	ARF6	0.118874218196752	4.86151753795001	5.81341997279838e-06	0.00158483211994338	A	C
MNEc.2.1.173654562.PC	MIPOL1	-0.224335976207983	-4.86051987470918	5.83600104786133e-06	0.00158891369863853	G	A
MNEc.2.13.9153914.PC	GPC2	-0.35461358421141	-4.85629409662425	5.9325992079951e-06	0.0016096396147942	A	G
MNEc.2.19.2084270.PC	LOC100052576	-0.256876776055721	-4.85327150604402	6.00264795792166e-06	0.00162373694763948	C	A
MNEc.2.9.16338483.BIEC2-1076544	SULF1	-0.228940151085575	-4.85275975984334	6.01458726830329e-06	0.00162603314332075	T	C
MNEc.2.13.42339283.PC	NARFL	0.196869444144985	4.85210719628312	6.02984551377629e-06	0.00162910669445431	G	A
MNEc.2.11.5718028.PC	LOC106782961	0.218368748983199	4.85129736680875	6.04883343798762e-06	0.00163261898748207	C	T
MNEc.2.10.21179127.PC	ZNF175	-0.126185760558126	-4.84988081559436	6.08218732148099e-06	0.00163983983010517	C	T
MNEc.2.20.4225270.PC	PXDC1	-0.437208940095328	-4.84933817645313	6.0950116577084e-06	0.00164200563613829	C	A
MNEc.2.12.23755179.PC	LGALS12	0.21911608892991	4.84893888028464	6.10446516400051e-06	0.00164384756693183	G	A
MNEc.2.13.9178941.PC	SH2B2	-0.216585012005527	-4.84775915120835	6.13247933860501e-06	0.00165009479885764	T	C
MNEc.2.4.64865576.PC	DPY19L1	0.190499295686461	4.84698524295854	6.15092481783245e-06	0.0016534057843038	C	A
MNEc.2.2.52645192.PC	CHMP7	-0.061909881569207	-4.84594800848216	6.17573131354497e-06	0.00165841834014801	A	C
MNEc.2.25.33754489.PC	RAPGEF1	-0.148344151178964	-4.84565353710767	6.18279164734837e-06	0.00165995956509568	T	C
MNEc.2.1.50805655.PC	TMEM26	-0.329447619781991	-4.84561739502155	6.18365874281299e-06	0.00166007413292244	T	C
MNEc.2.25.15688656.PC	TXNDC8	0.144434904610636	4.84507983324808	6.19656954959722e-06	0.00166247465003348	A	C
MNEc.2.1.116198449.PC	IDH3A	-0.151246143228431	-4.84435425603313	6.21403766985689e-06	0.00166644956316537	G	T
MNEc.2.3.99697490.PC	ZCCHC4	0.11351512148487	4.84358958364221	6.2324989527382e-06	0.00166985612452733	A	G
MNEc.2.25.37825787.PC	C25H9orf69	0.081374675614169	4.84194705595739	6.27233502130133e-06	0.0016773105720267	G	A
MNEc.2.21.8106888.PC	CENPK	0.142364495444044	4.84012846334475	6.31673074379646e-06	0.00168690898889178	G	T
MNEc.2.10.5330578.PC	LSM14A	0.0988888950467825	4.83981937867207	6.32430655322299e-06	0.00168845368900288	A	G
MNEc.2.31.10530809.PC	PSMB1	0.149792110486859	4.83767102709436	6.37720892987392e-06	0.00169800777528374	C	G
MNEc.2.14.88680971.PC	SV2C	-0.303518477441453	-4.83665852928648	6.40229063806252e-06	0.00170313032853417	T	G
MNEc.2.25.39327858.PC	UAP1L1	0.270456894238805	4.83446734911471	6.45690046827306e-06	0.0017146245522447	G	T
MNEc.2.26.39799578.PC	ADARB1	0.21760755329466	4.83340851816326	6.48345170464376e-06	0.00172046327574665	G	A
MNEc.2.1.9473272.PC	BUB3	-0.0779927525977771	-4.83189734729234	6.52153022535462e-06	0.00172746616560564	C	T
MNEc.2.30.7474491.PC	SDE2	0.158266342926186	4.8311474251364	6.54050762449473e-06	0.00173121661636935	A	G
MNEc.2.16.1469266.PC	MIR9166	0.148718506471256	4.83081041102439	6.54905356474943e-06	0.00173287028770718	C	T
MNEc.2.3.18378265.PC	SLC7A6	0.155817407793764	4.83057482968568	6.55503385394882e-06	0.00173384416927095	T	C
MNEc.2.15.85016607.PC	KIDINS220	-0.231298658582907	-4.83042100775333	6.55894153287452e-06	0.00173451266351261	T	C
MNEc.2.20.29119539.PC	LOC102151116	-0.12682914733887	-4.83003807619933	6.568679357074e-06	0.00173647875489612	C	T
MNEc.2.11.20339822.PC	LOC106783190	0.123802060148047	4.82985064117655	6.5734509037211e-06	0.00173725284043676	G	A
MNEc.2.28.14968960.PC	LOC102150222	-0.182623736063587	-4.82867395627074	6.6034831229647e-06	0.00174347864224909	T	G
MNEc.2.17.66023401.PC	MBNL2	-0.228593822067704	-4.82860212397202	6.6053208046065e-06	0.001743841699606	T	C
MNEc.2.13.10376201.PC	LRWD1	0.13208214441933	4.82824076188524	6.61457307407043e-06	0.0017457952980434	G	A
MNEc.2.19.18802208.PC	ZMAT3	-0.172605288525471	-4.8264766675333	6.6599223773605e-06	0.00175469311875465	A	C
MNEc.2.27.26832279.PC	DCTD	-0.185659808950051	-4.82197689414216	6.77697399673385e-06	0.00177828943441076	A	G
MNEc.2.11.15577503.PC	BPTF	-0.27283885982684	-4.82067541389718	6.81120129747353e-06	0.00178494478514652	G	A
MNEc.2.1.135082453.PC	NEDD4	0.218452008519313	4.81970806596588	6.83675042057795e-06	0.00178977390162971	C	T
MNEc.2.20.4624998.PC	BPHL	-0.12424434341745	-4.81919436276703	6.85035604264448e-06	0.00179233993522865	C	T
MNEc.2.7.78756981.PC	RNF141	0.0960379636313994	4.81725202506386	6.90203848981387e-06	0.0018021800430543	T	C
MNEc.2.3.3055301.BIEC2-767857	CNEP1R1	-0.109247573516679	-4.81550178362972	6.94893489372117e-06	0.00181222068699529	G	A
MNEc.2.7.56518415.PC	CHORDC1	-0.128095391508877	-4.81533744054031	6.95335425650843e-06	0.00181324777680638	T	C
MNEc.2.9.3352074.PC	C9H8orf59	0.199102708671163	4.81525556036453	6.95555712478358e-06	0.00181369676235409	T	C
MNEc.2.23.48286189.PC	ACO1	-0.204530353458459	-4.81498278211032	6.9629007388458e-06	0.00181523496401477	C	A
MNEc.2.3.16783417.PC	PDP2	-0.121254267913626	-4.81360528684085	7.00010061484461e-06	0.00182241238200289	C	T
MNEc.2.26.29801397.PC	IFNAR2	0.102463878819044	4.81321175641671	7.01076359934206e-06	0.00182418055825023	T	G
MNEc.2.5.48101894.PC	GPR89A	0.108525609730781	4.81247220314342	7.03084515431464e-06	0.00182789792058579	G	A
MNEc.2.17.23859626.PC	KIAA0226L	0.527596376090977	4.81118701740602	7.06587602568945e-06	0.00183447181896338	C	T
MNEc.2.18.45513096.PC	GALNT3	-0.306379620219708	-4.81089072361458	7.07397632814248e-06	0.0018359396369946	C	T
MNEc.2.1.126660815.PC	MEGF11	-0.176904320248892	-4.81026744711426	7.09104547785285e-06	0.00183960975951408	A	G
MNEc.2.19.56720711.PC	CLDND1	-0.176728967783947	-4.81012193449919	7.09503628432947e-06	0.00184026515084237	G	A
MNEc.2.7.88175963.PC	HTATIP2	0.113125655545823	4.8091415983043	7.12197992946518e-06	0.00184496867312963	G	A
MNEc.2.1.8033956.PC	OAT	0.106970090672894	4.80681009013599	7.18646043626291e-06	0.00185720563646781	T	C
MNEc.2.15.76050993.PC	WDR35	0.130225621013653	4.80547783544172	7.22356046070959e-06	0.00186487576475233	C	A
MNEc.2.20.6105595.PC	LYRM4	0.285217360392809	4.80452280774508	7.25027040531469e-06	0.00186989916269433	T	C
MNEc.2.17.68778780.PC	LOC102150464	0.201519709254974	4.80447755202798	7.25153848952502e-06	0.00187004964422959	C	T
MNEc.2.2.25312085.BIEC2-463596	LOC102147497	0.149205652664651	4.80399240858587	7.2651459948338e-06	0.00187279009860372	C	T
MNEc.2.7.17637205.PC	EXPH5	-0.407016754688738	-4.80327194130295	7.28539987886959e-06	0.0018762149335818	T	C
MNEc.2.6.37765846.PC	LOC100062823	-0.337028258777715	-4.80269980362984	7.30152307869337e-06	0.00187959672251989	T	C
MNEc.2.1.157697283.PC	RNASE6	-0.303266608256382	-4.80031471253042	7.36911179359455e-06	0.00189466689512604	C	T
MNEc.2.12.24014172.PC	LOC100049811	0.285982227646208	4.79948319900903	7.39281821667901e-06	0.00189907822643071	T	C
MNEc.2.7.34783049.PC	LOC100630704	0.114700553278399	4.79911748633647	7.40326818285673e-06	0.00190098539517537	C	T
MNEc.2.6.82975677.PC	LOC102149776	-0.118151353712444	-4.79838390491295	7.42427312629683e-06	0.00190495165246622	T	G
MNEc.2.10.51172578.PC	USP45	-0.304750483376593	-4.79811018142979	7.4321256297715e-06	0.00190644743760699	A	C
MNEc.2.10.22614780.PC	ZNF615	0.232174092444935	4.79783605260739	7.43999787065146e-06	0.00190820709027882	T	C
MNEc.2.14.31932333.PC	PRELID2	0.105403644707865	4.79757483945191	7.44750676645425e-06	0.00190948339575231	G	A
MNEc.2.11.60877665.PC	USP22	0.10535896525665	4.79752400680057	7.44896887193556e-06	0.00190972838135302	G	A
MNEc.2.10.7885113.PC	SYNE4	0.345360710094382	4.79738286823601	7.45302992320796e-06	0.001910316829577	G	T
MNEc.2.18.41329319.PC	RBMS1	0.109160564212297	4.79676631231024	7.47079570475092e-06	0.00191332753509176	C	T
MNEc.2.10.22614780.PC	ZNF813	0.289265791575096	4.79458012298454	7.5341228756677e-06	0.00192449208787289	T	C
MNEc.2.19.44875174.PC	LOC100071466	0.345375923350267	4.79291840534959	7.58260722330362e-06	0.00193347552727193	C	T
MNEc.2.20.41624977.PC	TREM1	0.842389892396593	4.79275714157119	7.58732860413128e-06	0.00193415105374786	A	C
MNEc.2.2.11315002.PC	ATPAF1	0.104735658282261	4.79222555931069	7.60291222758008e-06	0.00193733756449566	T	C
MNEc.2.8.20423827.PC	RAD9B	0.230269038038874	4.78979140484721	7.67466996505262e-06	0.00195245509889173	T	C
MNEc.2.8.12680892.PC	LOC100052208	-0.391246676109312	-4.78972095259336	7.67675665765219e-06	0.00195272239781317	A	C
MNEc.2.21.2123249.PC	FCHO1	0.11806002093438	4.7886583172124	7.70829747549345e-06	0.00195866093439869	C	T
MNEc.2.5.69132767.PC	RWDD3	0.202103735634496	4.78828523842696	7.71940099645656e-06	0.00195999891121292	T	C
MNEc.2.1.106087822.PC	VIMP	0.137930934255207	4.78767313198624	7.73765218508606e-06	0.00196343584843595	C	A
MNEc.2.1.15297800.PC	ENO4	-0.146750389644042	-4.78756352097207	7.74092489307129e-06	0.00196387665675395	A	G
MNEc.2.17.9184922.PC	LOC102150634	-0.205587421763996	-4.78712843061619	7.75392889541836e-06	0.00196545621964086	A	G
MNEc.2.5.19809878.PC	RNASEL	-0.116800817685931	-4.7868236410308	7.76305113352755e-06	0.0019668427534041	A	G
MNEc.2.18.76151869.PC	NDUFB3	-0.110371938365951	-4.78595146842277	7.78921272780662e-06	0.00197201313846009	T	C
MNEc.2.22.9484474.PC	NDUFAF5	0.130444001327706	4.78446471488814	7.83400732355151e-06	0.00198056062181314	A	G
MNEc.2.1.106286829.PC	FAM189A1	0.160987110241646	4.78373496224723	7.85608584523066e-06	0.00198465419065111	A	G
MNEc.2.21.4582569.PC	LOC102147510	-0.202895361370663	-4.78337535496049	7.86698797248572e-06	0.001986234530269	C	T
MNEc.2.11.8587113.PC	FAM104A	-0.080183391553274	-4.78299199814701	7.8786263363041e-06	0.0019885070521233	G	A
MNEc.2.14.66900905.PC	SLCO4C1	0.356681165884283	4.78172883961979	7.9170934670859e-06	0.00199661173790731	T	C
MNEc.2.16.12018272.PC	CRBN	0.0997570424839616	4.78043363491769	7.95672643706967e-06	0.00200446124645638	T	G
MNEc.2.22.24010987.PC	PLAGL2	0.0926454646165299	4.77846825164434	8.01723605962615e-06	0.00201633620618259	T	C
MNEc.2.16.4465257.PC	IFT122	-0.217832472175366	-4.77742984367779	8.04938695987019e-06	0.00202226349887059	C	T
MNEc.2.10.6247963.PC	TYROBP	-0.428557009124976	-4.77644471827618	8.08000419148149e-06	0.00202806786058633	G	A
MNEc.2.18.41251912.PC	LY5	-0.169802841879114	-4.77512985597578	8.12104626157683e-06	0.00203633101303257	G	T
MNEc.2.11.5244674.PC	UNK	0.0806960836578121	4.77482627839487	8.13055093257135e-06	0.0020380364751877	G	T
MNEc.2.10.39437849.PC	SYNCRIP	-0.137615682931186	-4.77437033121126	8.14484648119693e-06	0.00204089941114743	A	G
MNEc.2.1.39954975.PC	STAMBPL1	-0.0977410241669634	-4.77390571924105	8.15943888137663e-06	0.00204323970313041	T	C
MNEc.2.1.71730585.PC	LOC100056363	0.104078797909686	4.77221836759088	8.21264919124206e-06	0.0020523380385546	C	T
MNEc.2.22.49535755.PC	RTEL1	-0.180601450325724	-4.77007809508086	8.28062861962187e-06	0.00206541691442756	G	A
MNEc.2.5.96777656.BIEC2-932468	CACHD1	0.226936507416176	4.76958639510653	8.29632324819839e-06	0.00206872260989353	A	G
MNEc.2.28.29365546.PC	RIC8B	-0.114679576759084	-4.76926148523087	8.30670997526958e-06	0.00207103860022043	C	T
MNEc.2.13.11758849.BIEC2-210606	LAT2	-0.217449189774585	-4.76895370942767	8.31656063841394e-06	0.00207280912626856	A	G
MNEc.2.3.8349206.PC	LOC100630794	0.381130451164727	4.76748432321047	8.36374678245486e-06	0.00208181692576456	A	G
MNEc.2.6.9256576.PC	ATG9A	0.0821578891669545	4.76641833257602	8.39814182040262e-06	0.0020880297551902	C	T
MNEc.2.1.143682732.PC	SQRDL	-0.124711764250574	-4.76640177845846	8.39867703678693e-06	0.0020880297551902	G	A
MNEc.2.11.49871386.PC	GPS2	0.0964254574898155	4.76606302888789	8.40963655259525e-06	0.00208992746121921	C	T
MNEc.2.16.82014504.PC	CP	0.260254890021341	4.76484424214714	8.44918308918476e-06	0.00209781924928479	T	G
MNEc.2.16.31689369.PC	ERC2	-0.2929828807924	-4.76383348802938	8.4821168032561e-06	0.00210384730069822	C	T
MNEc.2.9.81981352.PC	ZFP41	0.121661806106535	4.76227747639682	8.53306128112372e-06	0.00211335577831011	C	T
MNEc.2.18.42755452.PC	GCA	0.177702115972874	4.76030726180108	8.59799453603231e-06	0.00212552754477568	A	G
MNEc.2.1.144291807.PC	WDR76	-0.118834575017268	-4.75999676586685	8.60827147894694e-06	0.00212764954707314	T	C
MNEc.2.30.6348547.PC	CDC42BPA	-0.15769533107165	-4.75950949175876	8.62442362785438e-06	0.00213038465560404	C	T
MNEc.2.6.67759845.PC	SMARCD1	0.0713874079146401	4.75811031871066	8.67096756974989e-06	0.00213893852915317	C	T
MNEc.2.18.19582500.UKUL3148	LCT	0.189572083404567	4.75738973111699	8.6950334667869e-06	0.0021433322880371	C	T
MNEc.2.22.33691488.PC	ADA	0.274341585796379	4.75559591169353	8.75522552945866e-06	0.00215422549876114	T	C
MNEc.2.12.22090154.PC	LOC100062709	0.134548477409499	4.75529204406444	8.76546198626898e-06	0.00215589988949368	T	C
MNEc.2.10.58548144.PC	SCML4	0.308723581824291	4.75455558509059	8.79031961120844e-06	0.0021601815052072	T	C
MNEc.2.5.36176372.PC	FCRLA	0.368784153961789	4.75388411408791	8.81304350847917e-06	0.0021637910240641	G	C
MNEc.2.3.118616068.PC	LOC102148637	-0.200117794553539	-4.75380919878058	8.81558233314685e-06	0.00216387388929613	C	T
MNEc.2.1.5859.PC	SYCE1	0.273279765072919	4.7536954329127	8.81943913648921e-06	0.00216451544353075	G	A
MNEc.2.1.184681405.BIEC2-90943	LOC106782236	0.12021878276341	4.75325891347065	8.8342529346134e-06	0.00216744557895983	G	T
MNEc.2.27.32997466.PC	LOC100062056	0.0782115581767542	4.7529801872651	8.8437245039173e-06	0.00216849919581756	C	T
MNEc.2.6.80392404.PC	RASSF3	0.133168420424783	4.75265852197816	8.8546675015996e-06	0.002170900029189	A	G
MNEc.2.16.35645120.PC	PPM1M	0.111260973275347	4.75195166705617	8.87876091774712e-06	0.00217530611031424	G	A
MNEc.2.5.43310165.PC	DENND4B	-0.136392967587475	-4.75178066690597	8.8845991030074e-06	0.00217625686057016	C	T
MNEc.2.7.6935867.PC	CWC15	0.210248138535173	4.74734919939955	9.03720573815362e-06	0.00220575460087564	C	T
MNEc.2.17.36851711.PC	TDRD3	-0.0951591597662814	-4.74466043917832	9.13103932324214e-06	0.00222275653197995	C	T
MNEc.2.11.4758477.PC	TMC6	-0.203842901716052	-4.74389726549004	9.15784525909074e-06	0.00222798702520966	T	G
MNEc.2.20.10143302.BIEC2-517525	PAK1IP1	-0.140111114786934	-4.74291624862223	9.19241532633606e-06	0.00223394944437511	A	G
MNEc.2.11.250601.BIEC2-140409	B3GNTL1	0.143045581500731	4.74100349271675	9.26018463176601e-06	0.00224650565499808	G	T
MNEc.2.11.37900730.PC	CCL3	0.632790603880247	4.74041556711858	9.28111248563625e-06	0.00224965905081179	T	C
MNEc.2.7.5269591.PC	SNAPC2	-0.134176179940148	-4.74010898224112	9.2920439650173e-06	0.00225162644780539	A	G
MNEc.2.7.17799078.PC	C7H11orf65	-0.191530447512193	-4.73988462444828	9.30005152558467e-06	0.00225291033633363	T	C
MNEc.2.4.101790104.PC	LOC100147629	0.244559542778248	4.73724358950313	9.3948191558642e-06	0.00227025564008659	T	C
MNEc.2.15.13480531.PC	LOC100630894	-0.146821900336975	-4.73532605354627	9.4642139352386e-06	0.00228351177568936	A	G
MNEc.2.28.38983293.PC	POLR3H	0.135608571360623	4.73499782260347	9.47614237060133e-06	0.00228536594175556	C	T
MNEc.2.17.21775911.PC	RCBTB1	0.203796670070051	4.73440255221569	9.49781278849775e-06	0.00228956687492393	C	G
MNEc.2.6.68858696.PC	LOC106783321	0.436710353599367	4.7343669039161	9.49911207046228e-06	0.00228958725959439	A	C
MNEc.2.25.17834558.PC	BSPRY	0.162714073612396	4.73396108277419	9.51391532873037e-06	0.00229212942517203	G	A
MNEc.2.25.26476667.PC	MRRF	0.225830170024596	4.73184589110317	9.59143603220389e-06	0.00230667825851969	T	C
MNEc.2.11.54325610.PC	ZNF18	0.120686927938735	4.73065718861946	9.6352708343761e-06	0.00231470987344492	C	T
MNEc.2.12.11722208.PC	ARFGAP2	-0.0825671890908819	-4.7304975407827	9.64117286709711e-06	0.00231538997511112	C	T
MNEc.2.17.27323179.PC	DNAJC15	-0.136063997544806	-4.72950704847621	9.67786916059827e-06	0.00232361071129209	C	T
MNEc.2.16.61173586.BIEC2-354526	KAT2B	0.106863169690888	4.72761765313486	9.74824582537372e-06	0.00233663847044961	C	T
MNEc.2.11.19543962.BIEC2-142602	TMUB2	0.0889111047503093	4.72522040988934	9.83825608412668e-06	0.00235297729587307	C	T
MNEc.2.2.46857285.PC	CEP104	-0.0954896047037392	-4.724800430782	9.85410824958535e-06	0.00235572240575553	T	C
MNEc.2.8.56452655.PC	KIAA1328	0.128664703112556	4.72442336164665	9.86836194729435e-06	0.00235793365619228	T	C
MNEc.2.6.30543094.PC	CRACR2A	0.310130221002145	4.72240936318465	9.94483411001007e-06	0.00237262636650292	A	C
MNEc.2.8.9836121.PC	ASPHD2	0.171206117708459	4.72181349384864	9.96756979321849e-06	0.00237681742564415	A	G
MNEc.2.1.156620486.PC	LOC100072612	-0.252757961283131	-4.72097344282996	9.99970828416472e-06	0.00238252182456794	C	T
MNEc.2.17.65434371.PC	GPR180	-0.138790212298895	-4.72072416316021	1.0009264557409e-05	0.00238404529826176	C	A
MNEc.2.6.33487916.PC	LOC100059973	0.212303953254061	4.71831516745192	1.0102073816237e-05	0.00240084171855541	T	C
MNEc.2.14.35258090.PC	RNF14	-0.0788439443146369	-4.71583294367714	1.01985800610018e-05	0.00241813663782883	C	T
MNEc.2.20.36664786.PC	PXT1	-0.328943088216859	-4.71547466070195	1.02125836019469e-05	0.00242054348049473	T	C
MNEc.2.1.16513238.PC	AFAP1L2	-0.248427063253228	-4.71534696799494	1.02175790103085e-05	0.00242142298535263	T	C
MNEc.2.8.84953794.PC	DOK6	-0.200459180734084	-4.7153178714342	1.02187176161903e-05	0.00242154058785434	C	T
MNEc.2.20.32691504.PC	DRB	-0.394787729650115	-4.71512737783431	1.02261750574823e-05	0.00242285087401755	C	T
MNEc.2.15.55986356.PC	LOC100053736	-0.160675552317207	-4.71498013303431	1.02319430234787e-05	0.00242391277355348	T	G
MNEc.2.17.67043042.PC	FARP1	0.242089675183899	4.7148057158337	1.02387794995869e-05	0.00242492276658005	A	G
MNEc.2.5.76713704.PC	HS2ST1	0.153387076204447	4.71442942600977	1.02535437384576e-05	0.00242750442494746	T	G
MNEc.2.15.17096001.PC	LOC100630729	-0.958448609220233	-4.71419056272618	1.02629266077431e-05	0.00242881059065648	C	A
MNEc.2.9.19263659.PC	MTFR1	0.131079155145277	4.71406275446818	1.02679505174612e-05	0.00242922250157223	T	C
MNEc.2.19.25846888.PC	LPP	-0.26313644328584	-4.71326925773589	1.02991950152586e-05	0.0024331168903955	A	G
MNEc.2.12.18108273.PC	TMX2	-0.11540154556729	-4.71308537768959	1.03064486140348e-05	0.00243422031028615	C	T
MNEc.2.10.16419652.PC	PVRL2	-0.402229909293845	-4.71303596208897	1.03083987806482e-05	0.00243439353618552	C	T
MNEc.2.11.3994489.PC	CYTH1	-0.0876487831287099	-4.71254809834845	1.03276714047989e-05	0.0024377702619568	T	C
MNEc.2.11.7926164.PC	GPRC5C	0.238680910540224	4.71254098802121	1.0327952551002e-05	0.0024377702619568	A	G
MNEc.2.4.8774431.PC	LOC102148965	-0.141649838288658	-4.71236359409829	1.03349692140355e-05	0.00243835933815504	T	C
MNEc.2.27.2819824.PC	SMIM19	-0.187099300975435	-4.71214835574313	1.03434890088649e-05	0.00243991132484339	G	T
MNEc.2.16.43489098.PC	SS18L2	0.175162080076843	4.70784986863412	1.0515074288838e-05	0.00247141680212651	T	C
MNEc.2.20.12451031.PC	ADTRP	-0.277500616810283	-4.70555892867318	1.06076511157572e-05	0.00248681867453421	A	G
MNEc.2.22.46157050.PC	SYCP2	-0.15253268056886	-4.70552907154799	1.06088628604072e-05	0.0024869480905379	T	C
MNEc.2.14.38496150.PC	REEP2	-0.103089761571413	-4.7032249946557	1.07027805813301e-05	0.00250140952006142	A	C
MNEc.2.19.23694651.BIEC2-431757	TMEM41A	0.13072634878614	4.70303789312654	1.07104425361863e-05	0.0025021407644133	G	A
MNEc.2.26.356169.PC	LOC102150103	0.206477817035957	4.70299751378103	1.07120968020812e-05	0.0025021407644133	C	A
MNEc.2.2.5324218.PC	LRRC42	0.138451540514788	4.7013441492147	1.07800459069889e-05	0.00251410091173154	T	C
MNEc.2.24.18695572.PC	DCAF4	0.109628900391003	4.70088822915644	1.07988567016475e-05	0.00251724207686382	G	A
MNEc.2.12.28187999.PC	LOC100053249	-0.110753621744067	-4.700210865296	1.08268630145464e-05	0.00252189911474321	G	A
MNEc.2.21.49268760.PC	LOC100070792	0.368656308402853	4.7000777112084	1.08323767124727e-05	0.00252255994925686	G	A
MNEc.2.3.21795336.PC	DHX38	0.0737816936108856	4.69945469520459	1.08582111191167e-05	0.00252732707775591	T	C
MNEc.2.13.39785459.PC	TNFRSF12A	0.149522280377903	4.6991073798497	1.08726391435957e-05	0.00252943589204034	T	C
MNEc.2.24.23450767.PC	GSTZ1	0.129533384785489	4.69756811218447	1.09368075267702e-05	0.00254138427286795	A	G
MNEc.2.8.88502359.PC	FAM69C	-0.258649975572139	-4.69667548596655	1.09741875736292e-05	0.00254818539988067	G	T
MNEc.2.30.8526176.PC	PYCR2	0.130191842958721	4.69647062389062	1.09827839943596e-05	0.00254971032169978	T	C
MNEc.2.1.35348816.PC	MYOF	0.367963151498355	4.69431898577129	1.10734676025604e-05	0.00256518524290284	A	G
MNEc.2.11.44424828.PC	RPH3AL	0.138153276195793	4.69313836166864	1.11235355788145e-05	0.00257382718627166	G	A
MNEc.2.3.75783905.PC	CEP135	0.0984886667881408	4.69209775936371	1.11678480173257e-05	0.00258069215400124	A	G
MNEc.2.15.52049941.PC	MCFD2	-0.125530412705029	-4.69163825606414	1.11874698583585e-05	0.00258370445836973	C	T
MNEc.2.25.32063265.PC	CDK9	-0.0744489733336328	-4.69054323650863	1.12343649609998e-05	0.00259177749176877	T	C
MNEc.2.5.15382785.PC	IL12A	-0.144957401873469	-4.68548598293154	1.14534380390269e-05	0.00262806243225327	C	A
MNEc.2.25.38937949.PC	PNPLA7	0.175152533584221	4.68438123610403	1.15018441220148e-05	0.00263547993272232	G	C
MNEc.2.9.18416495.PC	MCMDC2	-0.153178454827545	-4.68423863341644	1.15081069456949e-05	0.00263659444785681	C	T
MNEc.2.7.1799097.BIEC2-974619	THOP1	-0.212460271099193	-4.68309373228061	1.15585090478448e-05	0.00264532084689962	A	G
MNEc.2.11.41689229.PC	SLC46A1	0.189434328764655	4.6823643651763	1.15907299267492e-05	0.00265133029011966	A	C
MNEc.2.24.34307350.PC	TRIP11	0.150544909746726	4.67924157142293	1.17296743732606e-05	0.00267639630948548	C	T
MNEc.2.6.73460992.PC	MYL6	-0.179070682792424	-4.67888604290457	1.17455954550729e-05	0.00267830837336224	A	G
MNEc.2.7.18603962.PC	DDX10	0.2665720992131	4.67797076030418	1.17866798866058e-05	0.00268475356429086	A	G
MNEc.2.24.22290160.PC	TMED8	-0.151927930063886	-4.6755644933819	1.1895358117065e-05	0.00270476866679487	G	A
MNEc.2.1.57958400.PC	TSPAN15	-0.176165306041292	-4.67216063092484	1.20507580710768e-05	0.00273055097240061	G	A
MNEc.2.20.62175250.PC	SMAP1	-0.0830970088009967	-4.66979306325842	1.21600091614927e-05	0.00274994487009423	A	G
MNEc.2.10.14159449.PC	CD79A	-0.389769650709776	-4.66799609046104	1.22435724858529e-05	0.0027627819926092	A	G
MNEc.2.16.46114307.PC	LOC102149569	-0.19390026103236	-4.66721169426417	1.2280223498492e-05	0.00276840094547968	T	C
MNEc.2.28.35909527.PC	MICALL1	0.1429185421347	4.66586232254071	1.23435228028375e-05	0.00277801924039866	A	G
MNEc.2.1.111063571.PC	UBE3A	0.0729717478691334	4.66550653023153	1.23602658718531e-05	0.00277994645261174	A	G
MNEc.2.1.162571358.PC	KHNYN	0.107371512187113	4.66466205105921	1.24000942823282e-05	0.00278559572251278	A	G
MNEc.2.13.17026952.TBIEC2-223229	SBDS	0.136367851412734	4.6637660299404	1.24424900066422e-05	0.00279345497633728	C	T
MNEc.2.2.30571295.PC	CLIC4	0.157103855068945	4.6628192550921	1.24874402881539e-05	0.00280121113966702	A	G
MNEc.2.10.4727928.PC	PEPD	0.187007738824068	4.66211394478802	1.25210290662209e-05	0.00280716784499155	A	G
MNEc.2.26.38778454.PC	HSF2BP	-0.401220506816578	-4.66207949198125	1.25226720498374e-05	0.00280727685790116	C	T
MNEc.2.4.8086583.PC	LOC100062122	-0.267703525947906	-4.66169295998291	1.25411193396376e-05	0.00281074370124424	T	C
MNEc.2.15.17249544.PC	LOC102148119	0.40076203551326	4.66138552051628	1.2555810788759e-05	0.00281286574787979	G	A
MNEc.2.1.58605646.PC	AIFM2	0.327176797751182	4.6599207692276	1.26260361574281e-05	0.0028238993200806	T	C
MNEc.2.9.66296051.PC	TMEM65	0.127171938325839	4.65899394965677	1.26706682572417e-05	0.00283092316877957	A	C
MNEc.2.22.32719555.PC	L3MBTL1	-0.30086889824294	-4.65728110063693	1.27535565295774e-05	0.00284331073260292	C	T
MNEc.2.5.41139291.PC	ARHGEF11	0.171554943968758	4.65709802489701	1.27624470578162e-05	0.00284461988541026	G	A
MNEc.2.27.6941776.PC	TM2D2	-0.124831828132975	-4.65665644537796	1.27839158507714e-05	0.00284839457436158	T	C
MNEc.2.12.22034572.PC	TUT1	-0.121709390340111	-4.65603364190423	1.2814255108156e-05	0.00285380509212497	A	G
MNEc.2.10.14423980.PC	PHLDB3	0.236037430010438	4.65528317339279	1.2850906434599e-05	0.00286027777169154	A	G
MNEc.2.25.331965.PC	CREB3	0.0701608696946945	4.65418543632997	1.29047012435566e-05	0.00286869598508385	T	C
MNEc.2.1.93148189.PC	RCCD1	-0.0998553988095741	-4.65403359372849	1.29121595305151e-05	0.00287001371579751	C	T
MNEc.2.23.55003881.PC	LOC106782478	-0.124808708826713	-4.65392484281527	1.29175037916235e-05	0.002870863051139	A	G
MNEc.2.1.29469461.PC	LZTS2	0.134608926622602	4.65382880017121	1.29222253280932e-05	0.00287157380449333	T	C
MNEc.2.11.24013603.PC	PCGF2	0.211231396748449	4.65361239391439	1.29328701894825e-05	0.00287317346832284	T	C
MNEc.2.5.13655769.PC	MFSD1	-0.132623492171431	-4.65096075470877	1.3063996423163e-05	0.0028936963170732	T	C
MNEc.2.7.75649923.BIEC2-1007043	DCHS1	0.252367464821634	4.64931368565697	1.31460953354395e-05	0.00290710048620514	G	A
MNEc.2.2.12896028.BIEC2-457100	AKR1A1	0.227187494568493	4.64909734185419	1.31569162828799e-05	0.00290799773890029	G	A
MNEc.2.20.42377349.PC	RSPH9	-0.151082180929352	-4.6484237429104	1.31906633994373e-05	0.00291345535958421	T	C
MNEc.2.3.36159065.PC	CISD2	-0.160311618793641	-4.64821556253685	1.32011101858738e-05	0.00291550180488929	A	G
MNEc.2.1.75876252.PC	GGPS1	0.10921221227976	4.64747122394305	1.32385279717875e-05	0.00292136951836646	G	A
MNEc.2.10.9299654.PC	LOC100052230	-0.181120266085017	-4.64549813191987	1.33382144962462e-05	0.00294021494124121	A	G
MNEc.2.6.47734682.PC	PYROXD1	0.0915297823014529	4.64540824972843	1.33427729458193e-05	0.0029407583906502	C	A
MNEc.2.13.19323047.PC	DCTPP1	0.127227806802275	4.64530749441583	1.33478846347042e-05	0.00294136910219743	C	T
MNEc.2.9.80392342.PC	SLC45A4	-0.148978161427804	-4.6446242575245	1.33825980131677e-05	0.00294729575882263	T	C
MNEc.2.20.44873771.PC	CLIC5	-0.255686317416343	-4.64407643977839	1.34104944839095e-05	0.00295223217903499	T	C
MNEc.2.4.63315886.PC	FKBP9	-0.309261689819641	-4.64300855256174	1.34650369616431e-05	0.00296091894502823	A	G
MNEc.2.20.17053447.PC	NUP153	-0.130265163229292	-4.64274084370584	1.347874398863e-05	0.00296241292261673	T	C
MNEc.2.16.73896611.PC	COPB2	-0.116562543091915	-4.64249833043334	1.34911726763293e-05	0.00296393492162568	A	G
MNEc.2.10.7248701.PC	TBCB	0.109468628344948	4.64218535198885	1.35072291337573e-05	0.00296659799148063	T	C
MNEc.2.2.36638829.PC	RCC2	0.0998299634015106	4.64144002621849	1.35455407365219e-05	0.00297295953827244	A	G
MNEc.2.10.12077687.PC	LOC102150032	-0.127684652553757	-4.64087498324827	1.35746557137369e-05	0.00297811024452538	C	A
MNEc.2.25.11031981.PC	LOC100060997	0.189142979960773	4.64068722888171	1.35843435909288e-05	0.00297884876220658	T	C
MNEc.2.5.71877428.PC	BCAR3	0.176445001975556	4.640555316771	1.35911541000058e-05	0.00298015421874958	T	C
MNEc.2.2.108613608.PC	METTL14	-0.0830029962050833	-4.63996630417591	1.36216048251062e-05	0.00298580381945438	G	A
MNEc.2.5.37139872.PC	LOC102147834	0.312773963820099	4.63877679834246	1.36833020853713e-05	0.00299497395750446	G	A
MNEc.2.5.38374845.PC	LOC100057107	-0.296992764544062	-4.63858083161295	1.36934925048983e-05	0.00299581706954965	A	C
MNEc.2.27.26202371.PC	WWC2	-0.193811063725774	-4.63857001922287	1.36940549720746e-05	0.00299581706954965	A	C
MNEc.2.23.2458144.PC	C23H9orf3	-0.130544380425938	-4.63806973900533	1.37201044237215e-05	0.00299989394871887	A	G
MNEc.2.19.39493191.PC	IGSF11	-0.140215307107231	-4.63683568905296	1.37845671293015e-05	0.003010496434259	A	G
MNEc.2.15.70915906.PC	DNAJC27	0.13453874245376	4.63589183570711	1.38340694711908e-05	0.00301885902819385	T	C
MNEc.2.20.37157193.PC	CMTR1	-0.30745226058404	-4.63575335284684	1.3841347008602e-05	0.00301992268241806	A	G
MNEc.2.1.18130195.PC	NRAP	0.148936910808417	4.63501570769634	1.38801743934691e-05	0.00302629225548517	T	G
MNEc.2.7.25819519.PC	FXYD6	0.346072284711547	4.63469014494634	1.38973446674199e-05	0.0030291599015427	T	G
MNEc.2.11.19323428.PC	PSME3	-0.109447665814952	-4.63306083735883	1.39835854197986e-05	0.00304215289508828	C	T
MNEc.2.28.4456224.PC	OSBPL8	0.166584781220735	4.63300276066358	1.39866690520586e-05	0.00304229703107906	A	C
MNEc.2.6.51496684.PC	RASSF8	-0.245742408182158	-4.63260096599393	1.40080207933171e-05	0.00304533859699682	G	A
MNEc.2.13.41725672.PC	LOC102148774	-0.115860294464039	-4.63258761639429	1.40087307468008e-05	0.00304533859699682	G	A
MNEc.2.6.10639614.PC	EPHA4	0.239927102705599	4.63053379943052	1.41183735767301e-05	0.00306304341232878	A	G
MNEc.2.1.162007706.PC	PCK2	0.121008742397141	4.63053078348377	1.41185351942806e-05	0.00306304341232878	G	A
MNEc.2.13.8335455.PC	POP7	0.111267669496968	4.63029825643901	1.41310011900009e-05	0.00306502554096601	G	A
MNEc.2.9.12271337.PC	RPL7	-0.257111002958683	-4.62974163382091	1.41608857173526e-05	0.00307027093118939	G	A
MNEc.2.4.3061379.BIEC2-887700	PHTF2	-0.218680465789103	-4.62650907700221	1.43356562465795e-05	0.00309647722858017	T	C
MNEc.2.13.39332193.PC	IL32	-0.201564052694014	-4.62555902114611	1.43874189785357e-05	0.00310527718255292	A	G
MNEc.2.6.37512191.PC	MAGOHB	0.363574882348435	4.62429111936193	1.44567821606993e-05	0.0031168574295308	T	G
MNEc.2.15.65475735.BIEC2-315263	LOC100054641	-0.164821650187195	-4.62379143457014	1.44842076097152e-05	0.0031215206298775	T	C
MNEc.2.17.9757489.PC	KATNAL1	0.141512584725971	4.62195016755238	1.45857034591354e-05	0.00313872881694414	C	T
MNEc.2.10.14159449.PC	ZNF283	0.0833499180367433	4.62099854395592	1.46384301527806e-05	0.00314773926931848	A	G
MNEc.2.15.68966654.PC	MPV17	0.170284848646648	4.62014801195651	1.46857123377137e-05	0.00315646607475475	A	G
MNEc.2.7.49794160.PC	P2RY11	0.209110477777856	4.61914372604168	1.4741732951478e-05	0.00316406865544056	T	G
MNEc.2.5.28039211.PC	DIEXF	0.125416279398812	4.61913774305495	1.47420673129784e-05	0.00316406865544056	T	C
MNEc.2.7.53609599.PC	LOC102150696	-0.155950771234016	-4.61869889652554	1.47666125189446e-05	0.00316789385446825	A	G
MNEc.2.14.5234172.PC	ZNF346	-0.138564181602366	-4.61842136860075	1.47821554727191e-05	0.00317017106956704	A	G
MNEc.2.28.3990046.PC	ZDHHC17	0.121286036476227	4.61776591950074	1.48189270265607e-05	0.00317591795756759	A	G
MNEc.2.26.29899462.PC	DNAJC28	-0.108687871211286	-4.61756227504063	1.48303698305573e-05	0.00317741284703414	A	G
MNEc.2.6.39080191.PC	SMIM10L1	-0.209521215734483	-4.61633330097815	1.48996084467348e-05	0.00318844177722299	T	C
MNEc.2.9.2959478.PC	CPNE3	-0.238587941063828	-4.61615660871303	1.49095888170536e-05	0.00318967219277251	T	C
MNEc.2.3.89339412.PC	RELL1	0.197491453186688	4.61541461036152	1.49515711535632e-05	0.00319629556732158	T	G
MNEc.2.3.85301527.PC	TMEM33	-0.126095774108068	-4.61513542733605	1.4967397070096e-05	0.0031984091356179	A	G
MNEc.2.28.23799269.PC	TMPO	-0.146404859816204	-4.61490538449845	1.49804496276096e-05	0.00320029129872982	C	T
MNEc.2.21.49781468.BIEC2-599433	FAM173B	0.110470312119833	4.61372338513787	1.50476904616434e-05	0.00321148371372441	A	G
MNEc.2.11.50615728.PC	CTC1	0.127761472355169	4.61213099370727	1.51387411443577e-05	0.00322454616369803	T	C
MNEc.2.25.38147356.PC	GPSM1	0.105973373596098	4.61155787112523	1.51716422699154e-05	0.00322957337417	A	G
MNEc.2.7.17449429.PC	CWF19L2	-0.159705442648674	-4.61067764537205	1.52223085007259e-05	0.0032374659722591	T	C
MNEc.2.6.34440293.PC	C6H12orf57	0.129269253939706	4.60987873152408	1.52684366360525e-05	0.00324471363947494	C	T
MNEc.2.25.32670329.PC	USP20	-0.093817692284233	-4.60970257411652	1.52786259661389e-05	0.00324632997041419	G	A
MNEc.2.18.11453073.PC	EPB41L5	0.180548480545356	4.60937677719786	1.52974881801687e-05	0.0032494219813127	G	T
MNEc.2.22.25206029.PC	PXMP4	0.0955069697414936	4.60907091557771	1.53152168120923e-05	0.00325191223529869	G	A
MNEc.2.19.33933821.PC	KALRN	0.223369886255788	4.60835598619647	1.53567340842979e-05	0.00325796976818782	T	G
MNEc.2.10.11608457.PC	SHKBP1	0.132916689231495	4.60835584253583	1.53567424379132e-05	0.00325796976818782	T	C
MNEc.2.3.106616256.PC	LDB2	0.192764949956965	4.60824154856256	1.53633898314287e-05	0.00325901320857412	A	G
MNEc.2.29.10159679.PC	RAB18	-0.141525167407333	-4.60761717532735	1.53997530530207e-05	0.00326452249199134	A	G
MNEc.2.23.785806.PC	LOC100629283	-0.241992882546681	-4.60702261000139	1.54344579751149e-05	0.0032691219164669	G	C
MNEc.2.9.45218199.PC	SPAG1	-0.129477815783618	-4.60665168637001	1.54561473443739e-05	0.00327151011035321	T	C
MNEc.2.5.41546213.BIEC2-907076	PRCC	0.104184966844039	4.60399171793358	1.56125559009694e-05	0.00329739559817899	A	C
MNEc.2.1.61174380.PC	CFAP70	-0.134910892446807	-4.60333558840018	1.5651372653542e-05	0.00330300301973201	T	C
MNEc.2.24.11147419.PC	FNTB	-0.132018447470047	-4.60314439772813	1.56627011565908e-05	0.00330480696779578	A	G
MNEc.2.16.38891714.PC	DHX30	-0.102391098049038	-4.6023397057781	1.57104684314858e-05	0.00331158121354482	A	C
MNEc.2.10.4537764.BIEC2-95431	CEBPG	-0.135035646458475	-4.6016284237017	1.57528085901951e-05	0.00331748683382449	T	C
MNEc.2.10.3697817.PC	FAAP24	0.0769916120187935	4.60069824002056	1.58083464678013e-05	0.00332644670835297	A	G
MNEc.2.2.41229650.PC	RBP7	-0.105795363104589	-4.60059505733595	1.5814518834563e-05	0.00332718835658725	A	C
MNEc.2.7.20236615.BIEC2-984731	DLAT	-0.16269603709588	-4.59954060049186	1.58777305543355e-05	0.00333694890276962	C	A
MNEc.2.10.26835289.PC	LOC100059529	-0.075476659813836	-4.59720569423022	1.60185761024917e-05	0.00335943271222823	A	C
MNEc.2.5.74701318.PC	LRRC8D	-0.169335327896439	-4.5970310466066	1.60291597823746e-05	0.00336127833795236	T	C
MNEc.2.3.24262191.PC	CFDP1	-0.118916381775764	-4.59688913546788	1.60377646255964e-05	0.0033623346125709	A	G
MNEc.2.4.65540931.BIEC2-913917	EEPD1	0.181906068980241	4.59672020439611	1.60480136828024e-05	0.00336361394333774	T	C
MNEc.2.19.21515950.PC	DVL3	-0.132370067207915	-4.59583398950641	1.61018846852446e-05	0.00337178376688272	T	C
MNEc.2.22.45593383.PC	ZNF831	-0.168780306754765	-4.59540506503483	1.61280210640009e-05	0.0033746881446338	T	C
MNEc.2.1.91760118.PC	HOMER2	0.366292347983643	4.59501573749697	1.61517802825237e-05	0.00337834697858957	T	C
MNEc.2.6.28366654.BIEC2-945899	MICAL3	0.145156265559893	4.59361798795544	1.62373601577433e-05	0.00339150514165819	T	C
MNEc.2.26.39868290.PC	FAM207A	0.130301549856369	4.59212404927019	1.63293162132685e-05	0.00340530208104228	C	T
MNEc.2.29.26944846.PC	TAF3	-0.120249200934002	-4.59109155948182	1.63931641302583e-05	0.003414248672693	A	G
MNEc.2.10.27392054.PC	ZNF8	-0.0824131903518463	-4.58888603878724	1.65303638981561e-05	0.00343504260404495	G	A
MNEc.2.24.16648872.PC	LOC102150457	-0.0971793317602335	-4.58866561901146	1.65441367715382e-05	0.00343733619800437	G	A
MNEc.2.7.47215691.PC	LOC100629186	-0.107876676554281	-4.5883697267676	1.65626430429676e-05	0.00344004362172036	A	G
MNEc.2.30.28099721.PC	TMEM9	0.0981796619090941	4.58792574690589	1.65904490140071e-05	0.00344335257965464	C	T
MNEc.2.25.7297062.PC	LOC102147843	-0.212578179659669	-4.58766762586199	1.66066356828963e-05	0.00344518958072349	C	T
MNEc.2.1.140607929.PC	GALK2	-0.0852469897894483	-4.58704086752837	1.66460033010623e-05	0.00345125387366478	C	A
MNEc.2.19.16659524.PC	TBL1XR1	-0.220546950464719	-4.58517404133952	1.67637990878825e-05	0.00346961748245626	C	T
MNEc.2.21.13556978.PC	RAB3C	0.178483705247155	4.5851459021998	1.67655808305802e-05	0.00346976742343938	G	T
MNEc.2.17.11593807.PC	N4BP2L1	-0.229458476930444	-4.58434396558341	1.68164360306925e-05	0.00347819183016563	C	T
MNEc.2.27.26114613.PC	TENM3	0.183970879845162	4.58418439820945	1.68265729243966e-05	0.00347933397563068	T	G
MNEc.2.9.12259030.PC	GDAP1	0.189709113658159	4.58336413999912	1.68787754710212e-05	0.00348691454608531	T	C
MNEc.2.3.60038850.PC	NUP54	-0.0866154993037456	-4.58295169671504	1.69050833996706e-05	0.00349154621272961	C	T
MNEc.2.24.34544000.PC	SLC24A4	-0.178922544117842	-4.58232085727962	1.69453988831077e-05	0.00349764798098839	G	A
MNEc.2.31.8698844.PC	LOC106782919	-0.137345768840464	-4.58144230372235	1.70017007646387e-05	0.00350573916604781	A	G
MNEc.2.13.2164569.PC	AP5Z1	0.147247149249789	4.5812608838837	1.70133496128354e-05	0.00350718196074215	G	A
MNEc.2.16.66033727.PC	PIK3R4	-0.0802743924743893	-4.58101772802205	1.70289746441381e-05	0.00350925155847015	G	A
MNEc.2.5.10505906.PC	MRPS14	-0.107191531586455	-4.5790661949906	1.71548844738822e-05	0.00352710038598498	G	A
MNEc.2.9.28262450.PC	TMEM68	0.168688583050229	4.57893653815109	1.71632816722745e-05	0.00352844199149879	C	T
MNEc.2.13.18504274.PC	SEPT1	-0.132907770928998	-4.57853105832177	1.7189568251979e-05	0.00353269008689649	G	A
MNEc.2.10.25522364.PC	ZNF470	0.128783192580494	4.57781751691468	1.72359208890978e-05	0.00354086493017897	T	C
MNEc.2.16.71146288.BIEC2-376439	PPP2R3A	0.154628864307738	4.57643316531243	1.73261966260457e-05	0.00355611625002901	T	C
MNEc.2.25.29449512.PC	RABEPK	-0.128827915678753	-4.57606982760598	1.73499663939212e-05	0.0035600257410165	A	G
MNEc.2.31.13193632.PC	LOC100630862	-0.171369690537668	-4.57558562439514	1.73816924659975e-05	0.0035641241134651	C	A
MNEc.2.4.41330794.PC	MIOS	-0.126277394940962	-4.57499426357746	1.74205161445488e-05	0.00356955668510687	G	A
MNEc.2.11.42513127.PC	PIGS	0.0871485196627507	4.57457220745059	1.74482761975381e-05	0.00357319616035433	T	C
MNEc.2.10.2186522.PC	LOC106781905	-0.24622468100457	-4.57432400206373	1.74646215502768e-05	0.00357581310532186	C	A
MNEc.2.7.86814779.BIEC2-1011571	UEVLD	-0.0884737409190856	-4.57353938609886	1.75163895869041e-05	0.00358254989610965	A	C
MNEc.2.7.53854114.PC	RAB11B	-0.146609216025395	-4.57350934472458	1.75183746394462e-05	0.00358254989610965	A	C
MNEc.2.2.11702917.PC	EFCAB14	0.0952385199697477	4.57292568690757	1.75569845305682e-05	0.00358863507218599	G	A
MNEc.2.1.10089423.PC	PSTK	0.105241735562342	4.57254808086156	1.75820077664795e-05	0.00359219162265336	C	T
MNEc.2.1.33434627.BIEC2-15117	ALDH18A1	-0.125947840135914	-4.57203474837524	1.76160808672662e-05	0.00359737161080997	C	T
MNEc.2.19.9130504.PC	GOLIM4	-0.112364458195127	-4.57108596993488	1.76792260526948e-05	0.00360716685987127	C	T
MNEc.2.13.8221350.PC	GAL3ST4	0.208593244627692	4.5705737237012	1.7713409469199e-05	0.00361179561655022	T	C
MNEc.2.20.4648702.PC	ECI2	-0.120124025688596	-4.57046665774714	1.77205623386744e-05	0.00361230560798031	C	T
MNEc.2.24.35659789.PC	LGMN	0.269678497135847	4.56984731352919	1.77619945833578e-05	0.00361720222638912	A	G
MNEc.2.17.46648708.PC	DIS3	0.129682471746667	4.56825739966513	1.78687859918624e-05	0.00363129950565065	G	A
MNEc.2.4.3554313.PC	CCDC146	0.217959017157022	4.56797111116324	1.78880815345754e-05	0.0036344370449404	T	C
MNEc.2.12.28038040.BIEC2-197057	CPT1A	0.164196561759626	4.56772257201283	1.79048492104919e-05	0.00363627597475288	A	G
MNEc.2.10.42508270.PC	LYRM2	0.11048775185636	4.56711353900973	1.79460021023411e-05	0.00364345595547561	T	C
MNEc.2.25.24161912.PC	FBXW2	0.0570157343341945	4.56620500086613	1.80075635070896e-05	0.00365332186372766	G	T
MNEc.2.20.32691504.PC	DRA	-0.352677638979936	-4.56615181871924	1.80111734061671e-05	0.0036537356073546	C	T
MNEc.2.24.33054709.PC	LOC102150399	0.34685188026768	4.56540686692093	1.8061813153857e-05	0.00366223468542214	G	A
MNEc.2.17.65374592.PC	DZIP1	0.278038546794853	4.56348379203235	1.81931781121233e-05	0.0036829276384751	C	A
MNEc.2.7.33316617.PC	SIAE	-0.173542529344541	-4.56297515840435	1.82280775810295e-05	0.00368820998701088	T	G
MNEc.2.12.27441045.PC	NDUFS8	0.155076741900337	4.56274568627329	1.82438438807743e-05	0.00369007780783651	T	C
MNEc.2.16.46590577.PC	WDR48	-0.103312260964378	-4.56009063890849	1.84272289907093e-05	0.00371733229017609	G	A
MNEc.2.17.28727536.PC	NAA16	-0.101258372907487	-4.55853210252263	1.85357097026889e-05	0.00373315356370097	T	C
MNEc.2.11.24170648.PC	CDK5RAP3	0.0866515371093967	4.55772742037567	1.85919613347117e-05	0.00374155380920728	A	C
MNEc.2.13.3048848.BIEC2-204153	RADIL	-0.139161951646723	-4.55664624868632	1.86678019895096e-05	0.00375341005924188	T	C
MNEc.2.1.59175985.PC	EIF4EBP2	-0.0804000630220378	-4.55648278465497	1.86792945535933e-05	0.00375471948028605	G	A
MNEc.2.12.8856186.PC	CD82	0.171350904017824	4.55587505036434	1.87220824008324e-05	0.00376111420311134	T	C
MNEc.2.5.18295735.PC	LOC100054060	-0.133289909362774	-4.55531525539211	1.87615792055289e-05	0.00376635600948614	A	G
MNEc.2.25.8374250.PC	MRPL50	0.126484331527845	4.55530699650179	1.87621625233545e-05	0.00376635600948614	G	A
MNEc.2.26.8167843.PC	GBE1	-0.193469526029278	-4.55526269710012	1.87652916497496e-05	0.00376658300849585	A	G
MNEc.2.8.90901456.PC	ZNF236	0.0806654580536822	4.55501086704144	1.87830895081581e-05	0.00376875072972779	C	T
MNEc.2.28.35918710.PC	CBX7	0.11166182012266	4.55468933453334	1.88058373351663e-05	0.00377231107393819	T	C
MNEc.2.19.34049289.PC	TCTEX1D2	0.12427986656573	4.55197190224934	1.89991614072803e-05	0.00379912617056806	T	G
MNEc.2.10.27241284.PC	LOC100061329	0.240317132737929	4.55141341202336	1.90391318573971e-05	0.00380352415323671	A	G
MNEc.2.13.40732890.PC	MMP25	-0.462814151376974	-4.55062240876704	1.90958826376091e-05	0.00381200541022256	A	C
MNEc.2.16.83171602.PC	SELT	0.11829732744778	4.55047671283205	1.91063535258769e-05	0.0038129120548028	T	G
MNEc.2.2.78453258.BIEC2-516731	MAP9	0.195994841710174	4.55010904946922	1.91328015646167e-05	0.0038156374514691	T	C
MNEc.2.23.49843508.PC	AQP3	-0.352784366318895	-4.54883728124573	1.92245610800542e-05	0.00383021726288206	C	T
MNEc.2.14.59247672.PC	REEP5	0.160085853033236	4.54883720479091	1.92245666091714e-05	0.00383021726288206	G	A
MNEc.2.13.26759861.PC	LOC100034059	0.108759437690368	4.5485739822403	1.92436116871495e-05	0.00383320136047917	A	G
MNEc.2.22.19904516.PC	MRPS26	-0.107541858294383	-4.54769355031716	1.93074471605108e-05	0.00384226250483426	A	C
MNEc.2.13.28215308.PC	IQCK	0.192246792542865	4.54694497947821	1.9361883662635e-05	0.00385025003275027	A	G
MNEc.2.6.9226597.PC	CNPPD1	0.116146496364092	4.54606562698658	1.94260209249325e-05	0.00386117106493048	T	G
MNEc.2.26.38473943.PC	NDUFV3	-0.111537943283742	-4.54520534608485	1.94889666344933e-05	0.00387041719127848	C	T
MNEc.2.22.21292750.PC	SRXN1	-0.2342269779859	-4.54434574665121	1.95520601328784e-05	0.00387941397549183	A	G
MNEc.2.8.24043138.PC	ATP6V0A2	0.118354483306403	4.54363472116169	1.96043982211617e-05	0.00388678898352	A	G
MNEc.2.9.59151846.PC	TRPS1	-0.191282202229452	-4.54347256140501	1.96163537101134e-05	0.00388875025082814	A	G
MNEc.2.7.78891480.PC	SWAP70	0.233049678248012	4.54271497910688	1.96723014729974e-05	0.00389717710156137	T	C
MNEc.2.2.14961993.PC	SVBP	0.171199354124697	4.54201788361489	1.97239190142769e-05	0.003904940264125	C	T
MNEc.2.27.8001522.PC	TACC1	-0.167912003439297	-4.54129431815622	1.97776355480418e-05	0.00391310894454065	A	G
MNEc.2.5.60188291.PC	LOC102151041	-0.128686434928442	-4.54057271273064	1.98313479228405e-05	0.00392085520497493	G	A
MNEc.2.28.42071353.PC	CDPF1	0.122311461316032	4.54035509993003	1.98475735909964e-05	0.00392324013835815	A	C
MNEc.2.28.28936219.PC	KIAA1033	-0.118991564609314	-4.53962269098343	1.99022782242809e-05	0.00392993215148959	C	T
MNEc.2.30.27057860.PC	PTPRC	-0.119758903111176	-4.53871803602163	1.99700501126376e-05	0.00394042485377724	T	G
MNEc.2.1.75200516.PC	LYST	-0.235649197053792	-4.53744674207434	2.00656671519371e-05	0.00395349750831938	G	A
MNEc.2.11.22658013.PC	ZPBP2	-0.129941955843649	-4.5373580385117	2.0072355309133e-05	0.00395446135662648	G	A
MNEc.2.25.31093169.PC	ST6GALNAC6	-0.23888476352174	-4.53693750942441	2.01040922113626e-05	0.00395982654038838	G	A
MNEc.2.1.44885895.PC	PCDH15	-0.179074852340772	-4.5368239215412	2.0112672920636e-05	0.00396110272008499	G	A
MNEc.2.28.45616711.PC	MAPK8IP2	0.172840957641595	4.53585812152491	2.01857755231618e-05	0.00397135038242168	G	A
MNEc.2.20.30784313.PC	BAG6	-0.0984347206184905	-4.53558377350851	2.02065882337171e-05	0.0039742006105191	A	G
MNEc.2.5.74015764.PC	LRRC8C	-0.209054592894362	-4.53502293970655	2.02491992538467e-05	0.00397967443816272	A	G
MNEc.2.6.55980184.PC	LOC102150971	0.30673403596159	4.53486337186235	2.02613388176659e-05	0.00398102253461653	T	C
MNEc.2.28.36004541.PC	TAB1	0.0999863424319759	4.53428322246506	2.03055348110339e-05	0.00398721250007332	A	C
MNEc.2.4.51738711.PC	TMEM196	0.273880746276388	4.53412771849149	2.03173970455851e-05	0.0039889047758991	A	G
MNEc.2.24.20550176.PC	ZC2HC1C	-0.115207344562061	-4.53411476387235	2.03183855598414e-05	0.0039889047758991	C	T
MNEc.2.23.13377883.BIEC2-613811	PSAT1	-0.170133227935218	-4.53273819023949	2.04236926111932e-05	0.00400311596159459	C	A
MNEc.2.1.162481477.PC	LOC100146748	0.546096624225953	4.53269338761289	2.04271288664348e-05	0.00400358131768943	C	G
MNEc.2.24.18474161.PC	LOC106782519	0.166708002406713	4.53232861452964	2.04551269772149e-05	0.00400636091601694	T	C
MNEc.2.25.31725618.PC	SLC25A25	0.106197458196979	4.53157428005679	2.0513143963793e-05	0.00401520302914694	T	C
MNEc.2.1.35478221.PC	NOC3L	-0.125964889453041	-4.52969074472466	2.0658707254582e-05	0.00403653014359638	T	C
MNEc.2.10.43673548.PC	MAP3K7	-0.103882709134804	-4.52965307381377	2.06616287323133e-05	0.00403653014359638	T	C
MNEc.2.7.67165791.PC	GDPD4	0.148432980202165	4.52957765836522	2.06674786020393e-05	0.00403746375681905	A	G
MNEc.2.2.5981660.PC	SCP2	0.0854811156355532	4.5291516838274	2.07005510236016e-05	0.00404287702898704	C	T
MNEc.2.8.19449045.PC	OAS2	0.191055407091876	4.52873610928662	2.0732865464889e-05	0.00404660897139114	T	C
MNEc.2.15.67032363.PC	FOSL2	0.45691263796776	4.52863641535645	2.07406247868559e-05	0.0040477676496947	A	G
MNEc.2.31.7997518.PC	RNASET2	0.199210153607698	4.52841777811356	2.0757651502184e-05	0.00404941348288331	A	G
MNEc.2.13.27349278.PC	LOC102150510	0.193739010991104	4.52686232031575	2.08791771640899e-05	0.00406747175529773	T	C
MNEc.2.20.22198461.PC	ACOT13	-0.315881404611702	-4.52625819106856	2.09265627392667e-05	0.00407372150345842	G	A
MNEc.2.10.38908988.PC	SNX14	-0.0811797721966018	-4.52423918052975	2.1085684227254e-05	0.00409539197877848	A	C
MNEc.2.2.116098976.PC	CCDC109B	0.134824593521599	4.5235990009358	2.11363824164254e-05	0.00410249107738471	C	T
MNEc.2.16.77301445.PC	LOC102148929	-0.119612679682893	-4.52205932809525	2.12587994113368e-05	0.00412050831582407	A	C
MNEc.2.5.19940726.PC	NPL	0.216737542444851	4.52203289326891	2.1260907196444e-05	0.00412050831582407	A	G
MNEc.2.1.399850.PC	MTG1	-0.256053637767218	-4.52194007316626	2.12683098277028e-05	0.00412154070670066	T	C
MNEc.2.11.6158434.PC	ARMC7	-0.172504889450953	-4.52169735768465	2.12876788010579e-05	0.00412421261860339	T	G
MNEc.2.28.34510896.PC	C1QTNF6	-0.191624218968217	-4.52148269845805	2.13048231086747e-05	0.0041266440455004	C	T
MNEc.2.28.34929963.PC	TRIOBP	-0.115770495066149	-4.51952426474795	2.14618581133712e-05	0.00414751315716756	A	G
MNEc.2.2.31463424.UKUL516	TCEA3	0.186173028484734	4.51895404415585	2.15077912955589e-05	0.00415468588918037	G	A
MNEc.2.1.43518615.PC	PRKG1	-0.244485623509784	-4.51849791056965	2.15446030120521e-05	0.00415923928817746	C	A
MNEc.2.20.25918083.PC	LOC100061358	-0.162733998812608	-4.51829257902627	2.15611939872109e-05	0.00416116362957929	A	G
MNEc.2.8.34248876.PC	RALBP1	0.12751151025854	4.51767001622288	2.16115734028988e-05	0.00416805557913826	C	A
MNEc.2.23.38580693.PC	PLIN2	0.138661746179128	4.51589760592217	2.17556274713083e-05	0.00418796773125567	G	T
MNEc.2.8.30419639.TBIEC2-1098445	ZNF26	0.068573573056365	4.51575056923942	2.17676197386458e-05	0.00418920664504205	G	A
MNEc.2.26.33043350.PC	LOC100061454	0.141392689018934	4.51490443713269	2.1836754711312e-05	0.00419715496652234	G	T
MNEc.2.28.25279510.PC	GNPTAB	-0.182701410369317	-4.51408694757215	2.19037516130678e-05	0.00420595767068254	T	C
MNEc.2.1.138592923.PC	AP4E1	0.0697821533829111	4.51295605617312	2.1996761900085e-05	0.004220377912163	T	C
MNEc.2.30.26485243.PC	NEK7	-0.175357814747548	-4.51186953089801	2.20864839912169e-05	0.00423349843977801	C	T
MNEc.2.2.65980191.PC	CBR4	0.119894771100768	4.51122527802911	2.21398520133724e-05	0.00424114015801018	C	A
MNEc.2.25.18022876.PC	C25H9orf43	-0.106280830941518	-4.51047181377454	2.22024254414291e-05	0.00424967161583504	T	C
MNEc.2.3.33326548.PC	MTHFSD	-0.156905310849303	-4.51008882699164	2.22342972961558e-05	0.00425443324785084	G	A
MNEc.2.9.81199113.BIEC2-1106876	LOC102148752	-0.278900660145818	-4.50972819134284	2.22643496630735e-05	0.00425892933685879	C	T
MNEc.2.16.84308221.PC	MBNL1	-0.152880582677245	-4.50968069181307	2.22683108121341e-05	0.00425947092184347	C	T
MNEc.2.8.12842805.PC	ISCU	0.0943255431835188	4.5094295189812	2.22892683420306e-05	0.00426209098354351	C	T
MNEc.2.28.3941321.PC	GLIPR1L2	0.228233148571663	4.50886362593724	2.23365558240212e-05	0.00426927539450501	T	C
MNEc.2.11.59107797.PC	MAPK7	-0.118336538473726	-4.50849115544159	2.23677334917116e-05	0.00427328452169627	C	T
MNEc.2.8.41213539.PC	ENOSF1	-0.146674569183135	-4.50780689007405	2.24251199770381e-05	0.00428113194827259	G	A
MNEc.2.2.12353538.PC	LOC100051878	0.113877193551356	4.50779848671011	2.24258256188004e-05	0.00428113194827259	T	G
MNEc.2.3.118293425.PC	PCGF3	-0.075732171428372	-4.50743646576813	2.24562454557989e-05	0.00428476574983862	G	T
MNEc.2.27.13898209.BIEC2-705602	LEPROTL1	-0.12093335492554	-4.50721609182279	2.24747825895149e-05	0.00428700106745364	A	G
MNEc.2.26.1542130.PC	MIR9030	-0.10105687458426	-4.50484517707467	2.26751570387097e-05	0.00431365340101319	T	C
MNEc.2.12.25229067.PC	MRPL49	-0.176355503544587	-4.50413245414911	2.27357296677555e-05	0.00432103345675856	T	C
MNEc.2.20.3982577.PC	NQO2	0.158153585381203	4.50282221408303	2.28474934380245e-05	0.00433724536826895	A	G
MNEc.2.1.184148381.PC	SAV1	0.0957695151089337	4.50232336619559	2.28901851371934e-05	0.0043429440313223	G	A
MNEc.2.16.33747931.PC	ACTR8	0.0903942640438194	4.50046018163436	2.30503225580536e-05	0.0043632015608819	C	T
MNEc.2.10.16893406.PC	LOC100146513	0.112829828607828	4.50028892154487	2.30650964500547e-05	0.00436470681347539	G	T
MNEc.2.2.4616784.PC	PARS2	-0.146532239123514	-4.49978323194551	2.31087737750225e-05	0.00437121663984938	A	G
MNEc.2.9.80088643.PC	DENND3	-0.163562862352351	-4.49947785608757	2.31351884629898e-05	0.0043752853754491	C	T
MNEc.2.4.104481086.PC	XRCC2	0.15911671421747	4.49946747845195	2.31360866315844e-05	0.0043752853754491	C	T
MNEc.2.8.8370744.PC	EWSR1	-0.153685896301309	-4.49921057979039	2.31583316005877e-05	0.00437839391818411	G	A
MNEc.2.10.81157765.PC	HBS1L	0.0765349848050269	4.49904069077214	2.31730537554398e-05	0.00437984047977971	A	C
MNEc.2.21.44481057.PC	ZNF622	0.107428357714631	4.49817555664661	2.3248164969963e-05	0.00439031381731331	G	T
MNEc.2.22.20038110.PC	IDH3B	0.0762780427932396	4.49653378389828	2.33913537005847e-05	0.004410946332541	G	A
MNEc.2.10.17255405.PC	AP2S1	0.261411579677087	4.49587309307245	2.34492174128397e-05	0.0044203099836488	A	G
MNEc.2.4.15187210.PC	PURB	-0.0673206801963659	-4.49531796381068	2.34979432394416e-05	0.00442639629000998	T	C
MNEc.2.8.40442964.PC	MIB1	-0.119804992286424	-4.4951879876311	2.35093659214129e-05	0.00442810547872105	G	A
MNEc.2.15.37349725.PC	UGP2	0.176735092834193	4.49383328805851	2.36287417300156e-05	0.00444127035970992	A	G
MNEc.2.1.10708170.PC	TACC2	0.142123680644564	4.49331111552022	2.36749121831922e-05	0.00444684448200389	A	C
MNEc.2.20.23875257.PC	LOC100053499	0.137999423826617	4.4931659101752	2.36877667619661e-05	0.00444803768504779	G	A
MNEc.2.27.5970405.PC	IDO2	0.276521192197903	4.4930172581074	2.37009334773153e-05	0.00444951504796019	T	G
MNEc.2.1.162564351.PC	LOC100052638	-0.638710839943369	-4.49168297159146	2.38194347158961e-05	0.00446674145077726	T	G
MNEc.2.16.51248758.PC	CMTM7	-0.121037772245259	-4.49133552252949	2.38503866466948e-05	0.00447101900062083	G	T
MNEc.2.3.85301527.PC	SLC30A9	-0.0812960111534547	-4.49130185346316	2.38533880716652e-05	0.00447101900062083	A	G
MNEc.2.15.60028275.PC	CDC42EP3	-0.213198305458219	-4.49129956538485	2.38535920554247e-05	0.00447101900062083	T	G
MNEc.2.1.33055483.PC	LCOR	-0.130784741154349	-4.49104983758975	2.38758656275011e-05	0.00447411195442428	C	T
MNEc.2.19.10269809.PC	GPR160	-0.131348281587834	-4.48942380779291	2.40213873031954e-05	0.00449490164235078	G	A
MNEc.2.16.30759726.PC	DENND6A	0.101397335197539	4.48845697756734	2.41083210597912e-05	0.00450736526303889	A	G
MNEc.2.23.1408847.PC	CTSV	0.621175595485973	4.48792862173711	2.41559576285243e-05	0.00451313788406219	A	G
MNEc.2.15.50682208.PC	PPP1R21	-0.055736532465902	-4.4877809985168	2.41692836395909e-05	0.00451495632459746	A	C
MNEc.2.11.50221034.PC	MED11	0.209674747366621	4.48684256417764	2.42541632937715e-05	0.00452571464552654	A	G
MNEc.2.2.26994723.PC	MECR	0.230301524815918	4.48652542289178	2.42829134069011e-05	0.00452967355410351	G	A
MNEc.2.2.109666520.PC	LOC100072487	-0.0991368402716638	-4.48638953645331	2.42952421573619e-05	0.00452995592983108	A	C
MNEc.2.5.86960804.PC	CRYZ	0.115650095186434	4.48561675748393	2.43654705571152e-05	0.00454058965821528	A	G
MNEc.2.1.29114095.PC	CUTC	0.174074808518294	4.48426025408721	2.44892226455293e-05	0.00455643375049934	A	C
MNEc.2.17.46286982.PC	MZT1	-0.143026438093225	-4.48409592743288	2.45042552653172e-05	0.00455795726466591	C	T
MNEc.2.3.24248295.PC	TMEM231	-0.133007560320001	-4.48281813221819	2.46214536777332e-05	0.00457178506064836	T	C
MNEc.2.13.39421861.BIEC2-245999	NAA60	-0.101232701170809	-4.48273399439027	2.46291897713478e-05	0.00457299096807559	A	C
MNEc.2.23.40188756.PC	KLHL9	0.141274081336151	4.48114206702193	2.47760050673638e-05	0.00459279102274901	A	G
MNEc.2.19.29483782.PC	MB21D2	-0.237643458626452	-4.4806585101763	2.48207687478975e-05	0.00459792361162772	C	T
MNEc.2.24.6164532.PC	KIAA0586	0.0964505997094646	4.47916044705652	2.49599451433205e-05	0.00461773423881183	A	G
MNEc.2.15.14203818.PC	LOC100629216	0.15539480811463	4.47742689557082	2.51219435370649e-05	0.00464071617296226	T	C
MNEc.2.10.21351435.PC	LOC100062735	0.542631869514673	4.47735970104294	2.51282432588814e-05	0.00464088597498132	G	A
MNEc.2.25.39117649.PC	NSMF	0.15626186501557	4.47735143653036	2.51290181915441e-05	0.00464088597498132	G	A
MNEc.2.24.33981848.PC	PSMC1	0.0977732203653761	4.47595120173993	2.52606479395391e-05	0.00466040101409516	T	C
MNEc.2.6.34856070.PC	ZNF384	-0.0649818446538133	-4.47455970674661	2.53921179554404e-05	0.00467778826041489	T	C
MNEc.2.6.65581278.PC	TMEM106C	0.100891516532474	4.47419438935878	2.54267433019367e-05	0.0046823364558678	G	A
MNEc.2.3.9267184.PC	ARL2BP	-0.122841671440907	-4.47331220048721	2.55105472969275e-05	0.00469260557045761	G	A
MNEc.2.6.59946700.PC	CNTN1	0.197430233300116	4.47318427669911	2.55227216838955e-05	0.00469359104101476	G	A
MNEc.2.27.24413304.PC	ACSL1	0.228961417219338	4.47291149236458	2.55487011201426e-05	0.00469745200048002	A	G
MNEc.2.15.15552534.PC	CKAP2L	-0.171262643630107	-4.47233734596726	2.56034654375144e-05	0.00470440006212074	C	T
MNEc.2.27.3842319.PC	GOLGA7	0.0629961370217664	4.47206871245005	2.56291277955182e-05	0.0047081061205285	T	C
MNEc.2.25.35732166.PC	SURF2	0.0902147011985791	4.47201616446954	2.56341505785439e-05	0.00470879935022697	G	A
MNEc.2.5.8797254.PC	ZBTB37	0.160349654296638	4.47108669938551	2.57231510384214e-05	0.00472006510689449	A	G
MNEc.2.13.4579919.PC	IQCE	0.195013116282964	4.47088683498266	2.57423280335477e-05	0.00472176823238001	T	G
MNEc.2.24.35092467.PC	UBR7	-0.159920937719764	-4.46940537174778	2.58849070451619e-05	0.00474330478051722	G	A
MNEc.2.16.39914054.PC	NBEAL2	0.146997911545867	4.46889194046507	2.59344990375311e-05	0.00475015517112027	A	G
MNEc.2.3.115946294.PC	ACOX3	0.145027473820176	4.46627150846327	2.61890423243362e-05	0.00478531218339265	C	T
MNEc.2.29.21070267.PC	LOC106782742	0.181282419561077	4.46458132394382	2.63545057912547e-05	0.00480785565444741	A	C
MNEc.2.6.74334590.PC	MARS	-0.104091888376475	-4.46428859647615	2.63832655616682e-05	0.00481147240024096	G	A
MNEc.2.22.2036361.PC	LOC100058494	0.312160656485891	4.46416675808288	2.63952448514978e-05	0.00481272574343438	T	C
MNEc.2.28.21300839.PC	CFAP54	-0.267329519185516	-4.46141227748501	2.66674791877791e-05	0.00484572237170643	T	C
MNEc.2.14.93206152.PC	MARVELD2	-0.173135982619359	-4.46061646353654	2.67466372934991e-05	0.00485729653551625	T	C
MNEc.2.2.29949397.PC	TMEM50A	0.124151457680571	4.46030794565413	2.67773861774155e-05	0.00486100725507587	C	T
MNEc.2.24.4271506.PC	EXOC5	-0.0992666070098794	-4.45961237037918	2.68468374061563e-05	0.00486892569306908	C	T
MNEc.2.4.92718230.PC	LOC106783098	-0.0896180807110323	-4.45944507762513	2.68635671321908e-05	0.00487149105766002	A	G
MNEc.2.1.39332130.PC	LOC106782042	-0.184188175201392	-4.45934331865757	2.68737482429879e-05	0.00487310290088644	C	T
MNEc.2.11.37874001.PC	ZNF830	0.0727522119380221	4.45924450442365	2.68836383071235e-05	0.00487395850225279	A	G
MNEc.2.28.34890598.PC	PLA2G6	0.179016184132064	4.45875944547856	2.69322377802562e-05	0.00488065697148311	C	T
MNEc.2.5.21193981.PC	IVNS1ABP	0.200215446348909	4.45867620374309	2.69405865655663e-05	0.00488126447121002	C	T
MNEc.2.23.39974454.PC	LOC100065278	-0.127944367507456	-4.45801718621867	2.70067717292767e-05	0.00489016761763949	G	A
MNEc.2.2.46571961.PC	C2H1orf174	0.110250525249519	4.45722230415603	2.70868113823324e-05	0.00490184765146821	C	T
MNEc.2.4.49959506.PC	ANKMY2	0.102681477822858	4.45637096182014	2.71727911028893e-05	0.00491220682113085	G	A
MNEc.2.29.33496573.PC	ZMYND11	-0.12121307110844	-4.45597618674274	2.72127503435317e-05	0.00491542331715495	G	A
MNEc.2.14.22152158.PC	MED7	0.122289413616998	4.45540846445143	2.72703151641715e-05	0.00492228339984311	C	T
MNEc.2.1.185662657.PC	PTGER2	-0.223562980583369	-4.45495356735226	2.73165250660798e-05	0.00492839963811096	C	A
MNEc.2.10.6983249.PC	PSENEN	-0.0839159208363019	-4.45356078029229	2.74584810047655e-05	0.00494559122546491	C	T
MNEc.2.17.28229577.PC	DGKH	-0.175915363371637	-4.45267971945278	2.75486494227915e-05	0.00495614849100297	A	G
MNEc.2.4.53202361.PC	SP4	-0.142228418162845	-4.45245584039419	2.75716070347073e-05	0.00495914290945623	C	T
MNEc.2.6.37899162.PC	LOC100062688	0.315343549059179	4.45244366349246	2.75728562427856e-05	0.00495914290945623	C	T
MNEc.2.2.65078206.PC	NEK1	0.188717783821965	4.45128915867219	2.7691544329071e-05	0.00497364026695711	A	G
MNEc.2.15.44036958.BIEC2-306459	CCDC88A	-0.26485860494918	-4.45128420442121	2.76920547123626e-05	0.00497364026695711	C	T
MNEc.2.16.6325815.PC	TAMM41	-0.0943839392075809	-4.45108843843113	2.77122296764592e-05	0.00497655248912045	T	C
MNEc.2.25.31333555.PC	CIZ1	-0.0881651393839991	-4.45068074607271	2.77542907492521e-05	0.00498180139098083	C	T
MNEc.2.2.40212570.PC	MIR9066	0.0978899877259646	4.45010408963933	2.78138892297585e-05	0.00498880665175718	A	C
MNEc.2.1.7301049.PC	DHX32	0.0999439835069813	4.45006968275787	2.78174491592934e-05	0.00498903085417755	G	A
MNEc.2.10.11050376.PC	SERTAD1	-0.165063879706656	-4.44953288840735	2.78730461140136e-05	0.00499733783723282	C	T
MNEc.2.31.22243031.PC	HIVEP2	-0.148273240673648	-4.44828636733043	2.80025665056902e-05	0.00501312893522807	C	T
MNEc.2.15.17067317.PC	LOC106781687	-0.621351279221355	-4.44784209942841	2.80488691484949e-05	0.0050185975503522	C	T
MNEc.2.23.23082313.PC	LOC100050598	0.174444065362138	4.44754605537284	2.80797647196171e-05	0.00502221852896856	T	C
MNEc.2.5.12899550.PC	LINC00083	-0.092905373246745	-4.44729671474024	2.81058118275711e-05	0.00502568497560101	C	T
MNEc.2.12.3893448.PC	C12H11orf74	0.161121373375112	4.44698651188033	2.81382495155724e-05	0.00502909976179764	A	G
MNEc.2.18.66167733.PC	MFSD6	-0.170208966762917	-4.44624843604574	2.82155754229904e-05	0.00504005261717031	C	T
MNEc.2.20.26696817.PC	ZSCAN26	0.154306089713792	4.4462316165384	2.82173399468808e-05	0.00504012898469532	C	T
MNEc.2.19.33091929.PC	RUBCN	0.12347163943301	4.44485587493976	2.83620306158074e-05	0.00505808328072268	G	T
MNEc.2.25.34837128.PC	GTF3C5	-0.0593777953733732	-4.44428917641877	2.84218406648898e-05	0.00506489722703503	A	G
MNEc.2.6.48564998.PC	LOC102148747	0.992659827072584	4.44413605621213	2.84380221094366e-05	0.00506658328440565	C	T
MNEc.2.6.66514160.PC	LOC100051901	0.199794010117487	4.44351710428651	2.85035227240572e-05	0.00507532765236135	G	T
MNEc.2.7.72197683.PC	PGAP2	0.105111449446836	4.44305515674528	2.8552503544369e-05	0.00508217576379128	T	C
MNEc.2.1.153321726.PC	AVEN	-0.116311134586406	-4.44243213581657	2.86186922920969e-05	0.00509179321344347	G	T
MNEc.2.10.15543072.PC	CLPTM1	-0.109756067620718	-4.4413500642483	2.8734003201422e-05	0.00510652490536091	A	G
MNEc.2.28.38936052.PC	RRP7A	-0.0794218078861831	-4.44104742598239	2.8766334279619e-05	0.00511104363351846	A	C
MNEc.2.27.21200060.PC	MTMR7	-0.209761110311957	-4.44070207055587	2.88032719094826e-05	0.00511696467392029	T	C
MNEc.2.9.47905588.PC	LOC106781023	0.170281419411324	4.44059050117414	2.88152146721467e-05	0.00511806219832828	T	G
MNEc.2.5.67949861.PC	PTBP2	0.145733329259709	4.44010699337797	2.8867026427505e-05	0.0051253066798414	T	G
MNEc.2.10.9686883.BIEC2-98812	ZNF573	0.119216136137623	4.43714030143537	2.91869121550064e-05	0.00516582719750059	G	T
MNEc.2.10.5801027.UKUL2038	ZNF181	-0.11184128885689	-4.43448444575649	2.94761919215072e-05	0.00520383373902565	G	A
MNEc.2.5.36262215.PC	HSPA6	-0.328315683257501	-4.43342961546971	2.95918543235591e-05	0.00521936455108203	C	T
MNEc.2.26.38944048.PC	PDXK	0.132482337791916	4.43320799915202	2.96162104160485e-05	0.00522179011013	A	C
MNEc.2.8.68253071.PC	LIPG	0.50258539753138	4.43305421796421	2.96331226951187e-05	0.00522395479873765	C	A
MNEc.2.1.7406559.UKUL9	LOC102150560	0.135272033297478	4.43269147492855	2.96730528726145e-05	0.0052297711741455	C	T
MNEc.2.1.9013828.PC	CPXM2	-0.242022635903615	-4.43225911139831	2.97207148296691e-05	0.00523581666409086	C	T
MNEc.2.16.68128132.PC	ACPP	0.240086806475374	4.43172026856328	2.97802183985456e-05	0.00524179676821496	C	T
MNEc.2.1.185741139.PC	LOC106782230	0.13495091242963	4.43119174300807	2.98386947076083e-05	0.00524988339551388	C	A
MNEc.2.6.12719499.PC	MRPL44	-0.0753493104709212	-4.4293990207243	3.00378716783234e-05	0.00527802956228004	G	A
MNEc.2.23.6414882.PC	IDNK	-0.18734664574208	-4.42802889560341	3.01909641508458e-05	0.00529579658620598	T	C
MNEc.2.8.91472314.BIEC2-1124895	ZNF516	-0.10288512068292	-4.42798123799613	3.01963028010926e-05	0.00529611855355782	C	T
MNEc.2.2.19525873.PC	MEAF6	-0.0590738503854468	-4.42736911207503	3.02649550498487e-05	0.00530581270472941	C	T
MNEc.2.8.80172586.PC	SERPINB8	-0.222762732714462	-4.42656268709727	3.03556294145315e-05	0.00531828534616686	T	C
MNEc.2.7.85558566.PC	PIK3C2A	-0.157481693746282	-4.42627879025992	3.03876133110908e-05	0.00532335516766105	A	G
MNEc.2.20.33747890.PC	DQA	-0.25357683875341	-4.42619658649964	3.03968804998888e-05	0.00532423634923004	T	C
MNEc.2.23.54623809.PC	NINJ1	-0.214908899045421	-4.42606923497336	3.04112427972502e-05	0.00532625705154872	C	T
MNEc.2.14.9093747.PC	UBTD2	-0.112632636279881	-4.42543744279581	3.04825915069004e-05	0.00533478749196179	T	C
MNEc.2.24.31409483.PC	PTPN21	-0.164470048218231	-4.42449238641859	3.05896199836838e-05	0.00534756036351383	A	C
MNEc.2.16.11392626.PC	ITPR1	0.221347803677252	4.42402940925253	3.06421852574411e-05	0.00535352221734463	C	T
MNEc.2.28.37028776.PC	TNRC6B	-0.242067615378994	-4.42356367835058	3.06951514183885e-05	0.00535929865811451	A	G
MNEc.2.12.27218876.PC	CORO1B	-0.22439150810239	-4.42336027299253	3.07183118935214e-05	0.00536231805015962	C	T
MNEc.2.2.91057351.PC	SCOC	-0.147146168854623	-4.42232244497669	3.08367464205397e-05	0.0053765725503061	C	T
MNEc.2.11.47152654.PC	NCBP3	0.0581213394800687	4.42200465062112	3.08731007059796e-05	0.00538089782990229	C	T
MNEc.2.4.37726058.PC	CASD1	0.0944482566803514	4.42178061081195	3.08987548158607e-05	0.00538337793522777	C	A
MNEc.2.8.11339554.PC	KCTD10	0.151660507747036	4.42125117277737	3.09594611797029e-05	0.00539112544023773	A	G
MNEc.2.5.32652941.PC	UCK2	0.178639273271508	4.41766745802072	3.13734233640991e-05	0.00543993024694749	G	T
MNEc.2.3.49079139.PC	PIGY	0.148911109728906	4.41688775360293	3.14641957749484e-05	0.00545265993306077	C	T
MNEc.2.18.76709622.PC	ICA1L	-0.28977662373825	-4.41685022807631	3.14685708660105e-05	0.00545316743873085	C	T
MNEc.2.12.23191558.PC	HRASLS5	0.149369675405984	4.41673220644727	3.14823348153171e-05	0.00545505106257373	T	C
MNEc.2.30.11804218.PC	LOC106782900	0.322462943352536	4.41469263894206	3.17211164304102e-05	0.00548306820890041	A	C
MNEc.2.3.36756129.PC	GAS8	-0.120602507563059	-4.41295265951923	3.19262089019999e-05	0.005510938185878	C	T
MNEc.2.24.21238448.PC	TTLL5	0.0854148887781868	4.41285345300213	3.1937941035519e-05	0.00551245849949514	C	T
MNEc.2.12.19730107.PC	STX3	0.153888563471487	4.41213731285662	3.20227554447427e-05	0.00552507364269497	T	G
MNEc.2.1.49679124.PC	ANK3	-0.0927430443684232	-4.41172837820272	3.20712844317915e-05	0.00553040919851625	C	T
MNEc.2.17.28493002.PC	VWA8	0.236040719350137	4.41142769405857	3.21070125514032e-05	0.00553505103889314	G	A
MNEc.2.25.34892632.PC	SURF4	0.191991464193847	4.4104675922868	3.22213525987053e-05	0.00554828678243491	C	T
MNEc.2.13.18728846.PC	VKORC1	0.183604251604287	4.41043918556304	3.22247415969349e-05	0.00554849586592961	G	A
MNEc.2.5.47064618.PC	CERS2	0.1251410546434	4.41036271555668	3.22338663881957e-05	0.0055498134981855	C	T
MNEc.2.30.28590874.PC	ARL8A	-0.117330161300842	-4.41026739396511	3.22452441486982e-05	0.00555126536494209	A	G
MNEc.2.9.82681216.PC	ADCK5	-0.288454908720273	-4.40981475052407	3.22993255828072e-05	0.00555660772401404	G	A
MNEc.2.25.535522.PC	PIGO	-0.108985543879606	-4.40919917448355	3.23730149703952e-05	0.00556436804497709	A	G
MNEc.2.14.5145785.PC	LMAN2	-0.106486993677497	-4.40887867199865	3.24114460810784e-05	0.0055702117667609	C	T
MNEc.2.23.5097781.PC	GOLM1	0.201389587378218	4.40876426026395	3.24251757629291e-05	0.00557180929801446	C	T
MNEc.2.6.7958845.PC	LOC100055676	0.327204793821796	4.40756153589101	3.25698466291353e-05	0.00558928043667001	G	A
MNEc.2.14.3539213.PC	ZNF454	0.110328948999352	4.40700594423544	3.263688728815e-05	0.00559900104387374	C	T
MNEc.2.1.91424128.PC	TM6SF1	0.134251475334145	4.40622428121932	3.2731433116301e-05	0.00561036974265049	A	G
MNEc.2.24.10666738.PC	SYNE2	-0.348567625798338	-4.405528155396	3.28158559457855e-05	0.00562151747385447	G	A
MNEc.2.8.65658061.PC	C8H18orf25	0.0856693737983102	4.40518339471542	3.28577448797517e-05	0.00562562556780886	T	G
MNEc.2.1.81304853.PC	ERCC6	-0.120417254311591	-4.4050875087486	3.28694043624124e-05	0.0056271106686441	A	G
MNEc.2.29.33446192.PC	DIP2C	0.253230705834327	4.40383887233286	3.30216013632543e-05	0.00564675524775272	A	G
MNEc.2.7.20072692.PC	DIXDC1	0.212301268591104	4.40170079404888	3.3283798236318e-05	0.0056794827280547	G	A
MNEc.2.6.7039932.PC	LOC100058291	0.906556335743818	4.40124105768572	3.33404392670321e-05	0.00568708842356311	A	G
MNEc.2.23.16125896.PC	NMRK1	0.0862934644114168	4.40114011050461	3.33528887762652e-05	0.00568869720042905	T	G
MNEc.2.11.8388106.PC	C11H17orf80	0.111457919794812	4.40092096651605	3.337993062553e-05	0.00569124948695445	T	C
MNEc.2.27.11316377.BIEC2-704577	DUSP26	0.179384686226067	4.4004413197005	3.34391919738222e-05	0.0056990336721655	C	T
MNEc.2.19.39763980.PC	B4GALT4	0.155903836042061	4.39969102937968	3.35320961459085e-05	0.00570957915458497	A	G
MNEc.2.9.13021138.PC	RDH10	0.187864146302193	4.39966032657355	3.35359032146602e-05	0.00570957915458497	G	A
MNEc.2.28.6150983.PC	SYT1	-0.164709000292114	-4.39923838329456	3.35882654880483e-05	0.00571694480710913	C	T
MNEc.2.8.42925079.PC	METTL4	-0.121183287127492	-4.39872804069379	3.36517036607442e-05	0.00572489908169318	C	T
MNEc.2.9.31711891.PC	PCMTD1	-0.14940524257585	-4.39824785411833	3.37114991548424e-05	0.00573248463972119	A	G
MNEc.2.11.20983611.PC	KLHL11	0.107196904994836	4.39768788240603	3.37813598115878e-05	0.00574250571785227	C	T
MNEc.2.7.50250257.PC	LOC100059326	-0.266716155740977	-4.39674868594485	3.3898846258727e-05	0.00575681147400615	T	C
MNEc.2.13.30931689.PC	ERCC4	-0.136899046229138	-4.39669946799951	3.39050139465784e-05	0.00575734016463598	T	C
MNEc.2.22.543527.PC	NANP	0.0819686644258826	4.39550942696693	3.40544735110379e-05	0.00577699463394861	A	C
MNEc.2.10.57786597.PC	FOXO3	-0.166195185431134	-4.39504438472726	3.41130521552971e-05	0.00578354849470209	C	T
MNEc.2.3.3285630.PC	BRD7	-0.0760200218179567	-4.39487710483288	3.41341472591026e-05	0.00578634426440958	G	A
MNEc.2.2.40414909.PC	PTCHD2	0.418042683651887	4.39409035537498	3.42335310009734e-05	0.00579703661739078	A	G
MNEc.2.7.1691135.PC	LOC100146728	0.0824568075834548	4.39407022505645	3.42360775728302e-05	0.00579703661739078	C	A
MNEc.2.18.215113.PC	IMP4	-0.122346092988807	-4.39353678411275	3.43036269766203e-05	0.00580385160200785	C	A
MNEc.2.16.47902439.PC	LOC102148104	-0.253985119732783	-4.39272938064043	3.44061135335767e-05	0.00581831889501217	C	T
MNEc.2.21.2760837.PC	PGLS	0.142143321759857	4.39216488711958	3.44779426000747e-05	0.00582785137769865	T	C
MNEc.2.8.56896850.PC	GALNT1	-0.116676148700289	-4.39098222031061	3.46289019913124e-05	0.00584471987808919	T	C
MNEc.2.1.71619299.PC	CSGALNACT2	0.117403560214596	4.39004999825528	3.47483443683695e-05	0.00585814452354792	G	A
MNEc.2.29.17459736.PC	MALRD1	0.181227169233403	4.38802060488739	3.50097435682794e-05	0.0058897224285838	T	C
MNEc.2.10.14649618.PC	ZNF233	0.133299451784034	4.38622739303475	3.52423036037209e-05	0.00592016816084494	G	A
MNEc.2.10.22852813.PC	LOC106781654	0.274895787146755	4.3858561141257	3.52906408599941e-05	0.00592510574591327	T	C
MNEc.2.28.35498917.PC	PDXP	-0.105841835380703	-4.38563544210708	3.5319400806532e-05	0.00592905476056532	A	G
MNEc.2.13.9208382.PC	LOC102148712	0.117913559891568	4.38562737295565	3.53204528799935e-05	0.00592905476056532	G	A
MNEc.2.25.24912193.PC	GSN	0.388276398224793	4.38492627226695	3.54119797673504e-05	0.00593817586751024	G	A
MNEc.2.22.35166142.PC	NEURL2	0.113967124220805	4.38412331976436	3.55170850526269e-05	0.00595093266980531	A	C
MNEc.2.11.59596538.BIEC2-164336	MIEF2	0.130843932972138	4.38394089486571	3.55410062411412e-05	0.00595308854098706	G	A
MNEc.2.24.20076181.PC	ISCA2	-0.0742576731459372	-4.38377314894691	3.55630163462536e-05	0.00595571670320127	C	T
MNEc.2.15.69458188.PC	SLC35F6	0.185779072007495	4.38338550365013	3.56139301243239e-05	0.00596137700443102	T	C
MNEc.2.7.38043586.PC	KCNJ5	0.326995949960684	4.38338207415367	3.56143808728784e-05	0.00596137700443102	T	C
MNEc.2.5.18245582.BIEC2-896926	TOR1AIP1	0.172919674837342	4.383108922788	3.56502996724065e-05	0.00596582847631106	G	A
MNEc.2.21.1799207.PC	SLC35E1	-0.0904120171687429	-4.38302884571527	3.56608362717636e-05	0.00596706193278766	C	T
MNEc.2.24.35875578.BIEC2-647616	ITPK1	0.137524109326668	4.38144455934707	3.58699183455524e-05	0.00599140956640921	G	A
MNEc.2.2.21894906.PC	KIAA0319L	0.112584825098182	4.38123911294622	3.58971183145918e-05	0.00599489032059434	G	A
MNEc.2.17.20502858.PC	TRIM13	0.168881030152218	4.3781360040299	3.63103876448596e-05	0.00604703019432684	G	T
MNEc.2.2.17701122.PC	LOC100068087	0.0899059199329111	4.37766435495351	3.63736030419534e-05	0.00605662312540961	T	G
MNEc.2.7.77148352.PC	TRIM66	0.173730272799684	4.37723353206276	3.64314395138135e-05	0.00606183391009204	C	T
MNEc.2.20.50009040.PC	PAQR8	0.252172125283036	4.37585855749749	3.66166207115778e-05	0.00608244440357717	G	A
MNEc.2.21.56534869.PC	MRPL36	-0.120101320207189	-4.37504102852143	3.67271565860282e-05	0.00609411437763623	A	G
MNEc.2.9.62983942.PC	MTBP	-0.110299413854456	-4.37463827100894	3.67817309472979e-05	0.00610023187946947	A	G
MNEc.2.19.44997262.PC	CCDC191	0.150218453551891	4.37203657348363	3.71361602937774e-05	0.00613791302881547	G	A
MNEc.2.1.77320575.PC	LOC100629695	-0.111341045962452	-4.37115990109317	3.72563318325192e-05	0.00615024241267275	T	C
MNEc.2.25.5613272.PC	ERP44	0.163567476802456	4.37033520318871	3.73697221645265e-05	0.00616311691752409	G	A
MNEc.2.11.6163718.PC	ACOX1	-0.103395048051008	-4.37029211074068	3.73756562495303e-05	0.00616344518317932	C	T
MNEc.2.11.45545209.PC	RILP	-0.208233417023888	-4.37011861468143	3.73995569063425e-05	0.00616612610650559	G	A
MNEc.2.21.1670812.PC	CHERP	-0.101719777578647	-4.37004524831128	3.74096682365312e-05	0.0061671654829802	G	A
MNEc.2.3.79508033.PC	USP46	-0.0911693842736769	-4.36749741246986	3.77624551389297e-05	0.00621011589170739	G	A
MNEc.2.19.36581000.PC	SEMA5B	0.166331281025065	4.36717099465978	3.78078845548897e-05	0.00621677324829503	A	G
MNEc.2.13.570539.PC	TRRAP	-0.110558732656983	-4.36293710236719	3.84019499708633e-05	0.00628675959853052	C	T
MNEc.2.11.4337102.PC	RBFOX3	0.262449263233555	4.36288097777531	3.84098852251469e-05	0.00628751257497522	G	A
MNEc.2.1.27902525.PC	BTRC	-0.0870212206195905	-4.36278459946448	3.8423515507873e-05	0.00628919758831953	G	A
MNEc.2.10.11542049.PC	SERTAD3	-0.106933124980484	-4.36110951424066	3.86611626019671e-05	0.00631602931581751	A	G
MNEc.2.5.459490.PC	ETNK2	0.177528550319564	4.36070842968676	3.87182757005088e-05	0.00632316760239715	A	G
MNEc.2.7.19820405.PC	POU2AF1	0.290007058104523	4.36051431434336	3.87459463680847e-05	0.00632659024030139	A	C
MNEc.2.21.1908876.PC	JAK3	0.193419427582814	4.35975905678433	3.88537885524162e-05	0.00633788513381356	G	A
MNEc.2.5.70702968.PC	ABCD3	0.0797381983132285	4.35945015349545	3.88979800156811e-05	0.00634317236632754	T	C
MNEc.2.3.31207063.BIEC2-815662	USP10	-0.0988621304218273	-4.35937523707444	3.89087048216505e-05	0.0063437047865902	A	G
MNEc.2.4.35678603.PC	CDK6	0.275729589751227	4.3584865895609	3.90361392197216e-05	0.00635891922095751	T	C
MNEc.2.4.101695347.PC	ZBED6CL	-0.152013105962716	-4.35831533481226	3.90607439453733e-05	0.00636090944047933	G	A
MNEc.2.3.116294842.PC	SH3TC1	0.204655998282817	4.35794206026601	3.91144254907283e-05	0.00636725743801737	C	T
MNEc.2.19.2961766.PC	NMD3	-0.0814533497179137	-4.35719367421486	3.92222677450478e-05	0.00637919095531854	G	A
MNEc.2.19.52980714.PC	NXPE3	0.134187033081076	4.35703303634145	3.92454530773819e-05	0.00638178471523849	T	C
MNEc.2.11.12333510.PC	SLC16A6	-0.219515180921298	-4.35676069680689	3.92847909202409e-05	0.00638580874410353	G	A
MNEc.2.16.51984332.PC	OSBPL10	-0.3693020166671	-4.35512680470595	3.95215988125517e-05	0.00641460839917992	A	G
MNEc.2.6.40854176.PC	EMP1	0.633640875033804	4.35510393866408	3.95249226726092e-05	0.00641460839917992	C	T
MNEc.2.8.19706859.PC	RPL6	-0.140728983272818	-4.35479654236661	3.95696327513777e-05	0.00641937724704771	G	T
MNEc.2.3.56545523.PC	PRDM8	0.245735070824116	4.35476677939526	3.95739643023985e-05	0.00641980367903721	C	T
MNEc.2.9.82906734.PC	PYCRL	0.0916108176821828	4.3544670803915	3.96176065272477e-05	0.00642550090606207	G	A
MNEc.2.6.77168326.PC	LOC100051296	0.116335115024116	4.35315837675293	3.98087261144338e-05	0.00644762139410188	A	C
MNEc.2.25.35238805.PC	SARDH	0.135211226408558	4.35263395763958	3.98855608114212e-05	0.00645672230850351	G	A
MNEc.2.13.41666226.PC	TELO2	0.184909192365969	4.3520735493853	3.99678269057086e-05	0.00646533453176358	C	T
MNEc.2.4.4468787.PC	LHFPL3	-0.363380652588676	-4.35173059259004	4.00182527368052e-05	0.00647000833602347	A	G
MNEc.2.13.39776967.PC	THOC6	0.0914011439263772	4.35132390868642	4.00781282553443e-05	0.00647595211730771	C	T
MNEc.2.6.28871770.PC	DCP1B	-0.105300416197406	-4.35093581906241	4.01353469278224e-05	0.00648223864084231	C	T
MNEc.2.16.82635084.PC	COMMD2	0.107958509352435	4.35070605087494	4.01692604183906e-05	0.00648426184307152	A	G
MNEc.2.15.3447310.PC	LOC102148157	0.191530051984262	4.35049021529754	4.02011427103707e-05	0.00648665389361049	G	A
MNEc.2.1.168416445.PC	DTD2	-0.117530526536834	-4.3502305977717	4.02395246967326e-05	0.00649063152798364	G	T
MNEc.2.16.38973198.PC	NDUFAF3	-0.110448406182876	-4.34922435129261	4.03886237549529e-05	0.00650854738423892	A	G
MNEc.2.13.2400015.PC	USP42	-0.12019702121385	-4.34769325215285	4.06165172672125e-05	0.00653382040355179	G	A
MNEc.2.1.31533433.PC	ZFYVE27	0.0878777872875404	4.34616820484761	4.08447456407184e-05	0.00655822080469627	A	C
MNEc.2.14.86328376.PC	ARSB	0.252964595380199	4.34608318967385	4.08575048612022e-05	0.00655971068762559	C	T
MNEc.2.1.76137959.PC	RBM34	0.126906910090983	4.34524907744646	4.09828943748778e-05	0.00657452199281563	G	T
MNEc.2.9.13652037.PC	LOC102150230	0.224929697391783	4.34503248481783	4.10155148714467e-05	0.00657723596092513	T	C
MNEc.2.16.12717862.PC	TRNT1	0.115942985606615	4.34393859403127	4.1180647037542e-05	0.00659586028385093	G	A
MNEc.2.6.74648296.PC	PMEL	0.142078349820291	4.34323820701923	4.12867137551592e-05	0.00660863704999868	C	T
MNEc.2.28.34313680.PC	POLR2F	-0.0882962354715512	-4.3431930768225	4.12935573288502e-05	0.00660891617739946	T	C
MNEc.2.19.13397214.PC	TNFSF10	-0.179557533841798	-4.34250495436362	4.13980406225845e-05	0.00662195799484106	T	G
MNEc.2.8.6495719.PC	ZMAT5	0.0658581356652417	4.34207564673229	4.14633553454773e-05	0.00662884770669893	T	G
MNEc.2.11.1828125.PC	ENTHD2	0.117810857069969	4.34162871004798	4.1531457982838e-05	0.00663654072698876	A	C
MNEc.2.18.4359731.BIEC2-394022	LOC100630761	0.177614366014803	4.34122130331258	4.15936313870939e-05	0.00664342808006538	C	T
MNEc.2.11.20573534.PC	DNAJC7	0.0787863404143185	4.34045336614209	4.17110692411878e-05	0.00665688230634161	A	G
MNEc.2.5.13844531.PC	RASAL2	-0.118813102457583	-4.34043750850571	4.17134976667866e-05	0.00665688230634161	A	G
MNEc.2.11.33330733.PC	GDPD1	0.170027026202242	4.33989380856635	4.17968421615204e-05	0.00666736038348854	T	C
MNEc.2.1.161315932.PC	SLC7A8	0.484689621274494	4.3382763432047	4.20457384764809e-05	0.00669493743504011	G	A
MNEc.2.6.70246849.PC	C6H12orf10	0.0969687078753286	4.33714134768667	4.22212468889019e-05	0.00671483643594785	C	T
MNEc.2.15.90823362.PC	TMEM18	-0.126743477748747	-4.33633063818793	4.2347043144034e-05	0.00672921523557805	C	T
MNEc.2.25.2433629.PC	SHB	-0.141044747387901	-4.33592714234952	4.24097877814204e-05	0.00673435988845748	A	G
MNEc.2.10.9389609.PC	RASGRP4	0.350114075342951	4.33557438951532	4.24647153655518e-05	0.00674109429583837	G	A
MNEc.2.14.59027627.PC	SRP19	0.12405403985764	4.33491626990039	4.2567375867674e-05	0.00675142078567409	G	A
MNEc.2.10.22251461.PC	LOC100065804	-0.433102469290392	-4.33475398174762	4.25927281493056e-05	0.00675402097516723	A	G
MNEc.2.27.6864285.PC	WHSC1L1	0.109482388613459	4.33454134456204	4.26259679308292e-05	0.00675701803303867	G	A
MNEc.2.5.57673431.PC	GSTM3	-0.189102235925272	-4.33419590147429	4.26800216023444e-05	0.00676189013680489	G	T
MNEc.2.4.59013309.PC	HIBADH	0.117074318053291	4.33396937478353	4.27155036327784e-05	0.00676602393644486	T	C
MNEc.2.20.14466634.PC	JARID2	0.133036268108021	4.33378891995303	4.27437895945043e-05	0.00676971693180524	G	A
MNEc.2.16.73380828.PC	CEP70	-0.0978146136065424	-4.33335031467177	4.28126156627938e-05	0.00677857981231317	A	G
MNEc.2.17.21469291.PC	LOC102150380	0.297119814321558	4.33169095233267	4.30739737972596e-05	0.00680892942037245	A	C
MNEc.2.1.91656017.PC	C1H15orf40	-0.160739999828878	-4.33018555496247	4.33124152649574e-05	0.00683736897283332	T	C
MNEc.2.1.39620934.PC	LIPA	0.510863323346375	4.32936206024173	4.34433887331178e-05	0.00685230571000956	A	C
MNEc.2.23.35124517.PC	TTC39B	0.147288863565379	4.32930918323651	4.34518116701623e-05	0.00685277407514667	T	C
MNEc.2.3.36061965.PC	GALNS	0.17631950273233	4.32892784957011	4.3512602207478e-05	0.00685924998744848	C	T
MNEc.2.10.11317724.PC	LOC100068295	0.188197971112825	4.32806648158008	4.36502203887325e-05	0.00687514862569311	C	A
MNEc.2.1.107997990.PC	MPHOSPH10	-0.0703249465180117	-4.3279310682329	4.36718932002161e-05	0.00687688856093894	T	C
MNEc.2.17.78106798.PC	ANKRD10	0.152430563408722	4.32767569638529	4.3712793589014e-05	0.00688011739188657	C	T
MNEc.2.24.16235309.PC	DCAF5	0.0935850972034583	4.32761608683434	4.37223459903521e-05	0.00688104628582165	T	C
MNEc.2.2.81835321.PC	GATB	-0.135489658005644	-4.32750523113647	4.37401159263883e-05	0.00688326819669712	T	C
MNEc.2.6.80446557.PC	SRGAP1	-0.275077811148619	-4.32570245319645	4.40300790393885e-05	0.00691208344431953	C	A
MNEc.2.3.60706045.PC	USO1	-0.0671337663559821	-4.3256006422786	4.4046509849537e-05	0.00691416672305452	G	A
MNEc.2.18.19064362.PC	RAB3GAP1	0.0732267039297354	4.32484725874079	4.41682793528284e-05	0.00692866517142082	A	G
MNEc.2.10.17395883.BIEC2-105748	LIG1	-0.155290876777518	-4.32458570932826	4.42106296537683e-05	0.00693284778020916	A	G
MNEc.2.15.64774056.PC	MEMO1	-0.101258007026984	-4.32343504022421	4.43974135094874e-05	0.0069519705911392	G	T
MNEc.2.27.14251767.PC	LOC106782657	-0.0944290267504023	-4.32329249205438	4.44206058462292e-05	0.00695464561011466	C	T
MNEc.2.8.35242387.PC	NAPG	0.0908025444722467	4.32249419041008	4.45507046534528e-05	0.00696922546092989	G	A
MNEc.2.5.42360510.PC	FAM189B	0.135593584081731	4.32201412456473	4.46291179478672e-05	0.00697830654843923	G	T
MNEc.2.26.39481868.PC	AGPAT3	-0.0770147729802611	-4.32077816475064	4.48316121079521e-05	0.0070005458010301	T	C
MNEc.2.1.163532117.PC	LOC100052292	0.191505988838283	4.3200032359569	4.49590255241931e-05	0.00701563279424909	A	G
MNEc.2.24.16470606.PC	SRSF5	0.123428069874821	4.31998352453982	4.49622710249592e-05	0.00701584882340104	A	C
MNEc.2.5.59113570.PC	GPSM2	-0.167031653722112	-4.31809032026053	4.52750459672777e-05	0.00705210192068843	T	G
MNEc.2.12.20876735.PC	DAGLA	0.221912655565485	4.31782234976493	4.53194866816571e-05	0.00705756601170585	C	A
MNEc.2.14.8556125.PC	BNIP1	0.103074747406007	4.3172379189783	4.54165560022805e-05	0.00706830262397047	A	C
MNEc.2.18.130460.PC	CCDC115	-0.173738502407687	-4.31698385854056	4.54588160473278e-05	0.00707283566680379	G	A
MNEc.2.8.12270156.PC	ALKBH2	-0.124664879385542	-4.31668238458762	4.55090120825731e-05	0.00707772437691782	G	A
MNEc.2.7.25746915.PC	CD3E	-0.256573906750772	-4.31665443911297	4.55136677731288e-05	0.00707815643136979	A	G
MNEc.2.1.59534423.PC	ANAPC16	0.135651136583445	4.31641058987211	4.55543123670595e-05	0.00708272421369914	C	T
MNEc.2.8.40116773.PC	ROCK1	-0.0821861523634286	-4.31564812377584	4.56816259957087e-05	0.00709461830241663	G	A
MNEc.2.7.27827162.PC	OAF	-0.32097883926946	-4.31525608316813	4.57472211759106e-05	0.00710211640686068	A	G
MNEc.2.11.41124431.PC	NF1	-0.199134077344758	-4.31512644935502	4.57689311717529e-05	0.00710407985834722	T	C
MNEc.2.1.154232260.PC	NUTM1	-0.12157423812213	-4.31459390372412	4.58582219895181e-05	0.00711327510502685	G	T
MNEc.2.24.34592870.PC	CCDC88C	0.142287500254765	4.3123500667005	4.62362935163743e-05	0.00715247323136948	A	G
MNEc.2.7.50976145.PC	LOC100059920	-0.12346786882095	-4.31146288893053	4.63866062654965e-05	0.00716876792056478	C	T
MNEc.2.2.88863959.PC	INPP4B	0.236410356514352	4.31031274353064	4.65821759917572e-05	0.00719034091370333	T	G
MNEc.2.25.31436867.PC	PTGES2	0.125154991686614	4.31028227616388	4.65873674516511e-05	0.00719067162212171	A	C
MNEc.2.3.53109565.PC	FAM175A	-0.097172386598954	-4.31001267026928	4.66333310733961e-05	0.00719558415599555	A	G
MNEc.2.7.66637154.PC	AAMDC	0.123790029968454	4.30938837925766	4.67399312464093e-05	0.00720618203720425	A	G
MNEc.2.24.46175529.PC	C24H14orf2	-0.107306049488192	-4.30829261076256	4.69276075820954e-05	0.00722502314462316	A	G
MNEc.2.4.8532836.PC	LOC106783035	0.302791261858627	4.30785085292705	4.70034748188569e-05	0.00723256831502259	T	C
MNEc.2.1.145082389.PC	CCNDBP1	-0.0882876785346482	-4.30774414104919	4.70218192165138e-05	0.00723400913454078	G	A
MNEc.2.7.1017341.PC	TMPRSS9	-0.103628272759232	-4.30654156633605	4.722902761409e-05	0.00725838662977818	G	A
MNEc.2.16.64497614.PC	PLCL2	0.110140866127605	4.30646061671009	4.72430071980494e-05	0.00726023909428235	G	A
MNEc.2.3.113558757.PC	LOC102149643	0.165149491635932	4.30567484519919	4.73789137866005e-05	0.00727578609020059	G	A
MNEc.2.1.80315959.PC	ZFAND4	-0.160640197404681	-4.30545453211216	4.74170867549574e-05	0.00728016531402623	A	G
MNEc.2.13.2001051.PC	C13H7orf26	-0.078378852855036	-4.30523299786608	4.74555012674532e-05	0.0072843086247332	C	T
MNEc.2.5.32461527.PC	TMCO1	-0.128661383282012	-4.30516059082283	4.74680633213637e-05	0.00728532151912809	C	T
MNEc.2.15.17721109.PC	KRCC1	-0.120922880147684	-4.30465959355717	4.75550704670308e-05	0.00729422065842466	A	G
MNEc.2.2.18348152.PC	PPIE	0.0786295045029014	4.30442561129466	4.75957584347679e-05	0.00729867973879706	G	A
MNEc.2.6.30142596.PC	LOC100056978	-0.215155483575995	-4.30307366175412	4.78315128449366e-05	0.00732589184195426	G	T
MNEc.2.4.6582586.PC	ATXN7L1	-0.106464035873532	-4.30140769096254	4.81235783835367e-05	0.00735896421715237	A	G
MNEc.2.16.18071513.PC	PROK2	0.177678931706238	4.30135980058774	4.81319995859408e-05	0.00735995341707322	A	G
MNEc.2.4.6605923.PC	SRPK2	-0.11996036543881	-4.30072697930054	4.82434107471916e-05	0.00737280262117303	C	T
MNEc.2.7.19764024.PC	IL18	0.333249775002129	4.30060994495827	4.82640424693487e-05	0.0073751695672668	G	T
MNEc.2.25.15819355.PC	TXN	0.251647228214322	4.29836484480937	4.86614800205952e-05	0.00741774901119768	G	T
MNEc.2.18.67895729.PC	STAT1	-0.192280230491526	-4.29776070363421	4.87689663818884e-05	0.00742992758861116	T	C
MNEc.2.5.35049482.PC	USP21	0.146617845172785	4.29604715481791	4.90750831878449e-05	0.00746659663081623	A	G
MNEc.2.10.22187451.PC	PPP2R1A	0.0870076550377624	4.29587039037649	4.91067666488579e-05	0.00746961812854776	G	A
MNEc.2.24.4104055.PC	ATG14	0.104981041277	4.29525029193489	4.92180700985213e-05	0.00748322701867063	C	A
MNEc.2.13.29597587.PC	LOC100053583	0.155797177528798	4.29472679540218	4.93122238038982e-05	0.00749300920285428	A	G
MNEc.2.28.40729041.PC	SULT4A1	-0.3565522158879	-4.29451628533967	4.93501342072075e-05	0.00749684583508514	G	T
MNEc.2.7.37269741.PC	ARHGAP32	0.182074944178296	4.29442687946505	4.93662436757387e-05	0.00749833196489721	G	A
[truncated: 2,501 more rows]
