# Supplementary material for: eQTL discovery and their association with severe equine asthma in European Warmblood horses
Source: BMC Genomics. 2018 Aug 2;19:581. doi: 10.1186/s12864-018-4938-9 (PMC6090848; doi:10.1186/s12864-018-4938-9)
Supplement: Supplementary file 1 — Figure S1. Minimum D-statistics determine mean read count cutoffs. Figure S2. PCA plots of normalized variance stabilized RNAseq counts after KS test filter. Figure S3. PCA plots of 1,056,195 SNP genotypes and colored by cohort. Figure S4. Matrix eQTL histograms and QQ-plots for all p-values for all cis and trans eQTL analyses using tag SNPs for the MCK1 treatment. Figure S5. Low confidence cis eQTLs. Figure S6. Joint modeling with eQTLBMA with possible overestimation of shared eQTLs across all PBMC treatments. Figure S7. Distance between eSNPs with the lowest FDR values per gene is small. Figure S8.. Enrichment of SNPs in trans regulatory hotspots genome wide. Figure S9. GWAS for RAO. Figure S10. Loss of DEXI gene expression regulation in HDE. Figure S11. Cis trans eQTL plot for all eQTLs for treatment HDE9. Table S1. High confidence additive linear cis eQTLs from the MCK treatment. Table S2. Low confidence additive linear cis eQTLs from the MCK treatment. Table S3. High confidence additive linear trans eQTLs from the MCK treatment. Table S4. Low confidence additive linear trans eQTLs from the MCK treatment. Table S5. High confidence additive linear cis eQTLs from the LPS treatment. Table S6. Low confidence additive linear cis eQTLs from the LPS treatment. Table S7. High confidence additive linear trans eQTLs from the LPS treatment. Table S8. Low confidence additive linear trans eQTLs from the LPS treatment. Table S9. High confidence additive linear cis eQTLs from the RCA treatment. Table S10. Low confidence additive linear cis eQTLs from the RCA treatment. Table S11. High confidence additive linear trans eQTLs from the RCA treatment. The eQTLs reported are limited to one eQTL per gene, representing the eSNP with the lowest FDR value for each gene. Table S12. Low confidence additive linear trans eQTLs from the RCA treatment. Table S13. High confidence additive linear cis eQTLs from the HDE treatment. Table S14. Low confidence additive linear cis eQTLs from the HDE [file 12864_2018_4938_MOESM1_ESM.zip › S6_Table.tsv.csv]

SNP	gene	beta	t-stat	p-value	FDR	Ref	Alt
MNEc.2.15.17619703.PC	THNSL2	2.07019890300838	22.9357572552541	1.13992786061368e-36	4.29722709355838e-30	A	G
MNEc.2.23.6149579.PC	LOC106782482	-0.937484803608691	-16.7817734968213	9.04436906945177e-28	6.81897673567977e-22	G	A
MNEc.2.4.27774964.PC	PCLO	1.30158292941559	16.6831542477655	1.30207923955488e-27	8.18082497367112e-22	C	T
MNEc.2.11.21811806.PC	KRT23	-0.652598891980429	-15.0453383010688	6.62174295341642e-25	2.49622227942402e-19	T	G
MNEc.2.20.4634802.PC	LOC102150724	-1.32908112922512	-14.5055754048219	5.5637567598744e-24	1.74782451274516e-18	G	A
MNEc.2.10.17579298.PC	KPTN	-0.447121728629821	-13.9330919013443	5.53792460127298e-23	1.18462869800645e-17	A	G
MNEc.2.25.331965.PC	CA9	-0.421435037998092	-13.92786364471	5.65644824043807e-23	1.18462869800645e-17	T	C
MNEc.2.10.64976193.PC	LOC100072672	1.05156807222667	13.4274367151863	4.36183674042834e-22	6.8512387443814e-17	A	G
MNEc.2.1.49473352.PC	RHOBTB1	-0.9146233728688	-13.3594857931056	5.76986675214351e-22	8.70034976430339e-17	C	A
MNEc.2.11.41860702.PC	LOC100072001	1.51965948887084	13.198557893611	1.12171637016799e-21	1.32142955700362e-16	G	A
MNEc.2.14.35103675.BIEC2-255151	PCDH12	-0.391668284673866	-12.8799990571335	4.22099717679329e-21	4.30055270628541e-16	C	T
MNEc.2.20.29187692.PC	LOC100056231	1.86881160988979	12.7760934492901	6.52044274554939e-21	6.14508693845909e-16	A	G
MNEc.2.8.55673724.PC	ZNF397	0.589904906257723	12.4279889396603	2.82489636666083e-20	2.31171253830034e-15	C	A
MNEc.2.20.30521461.PC	LOC100146287	0.525034220440867	12.3408284215134	4.08675509168397e-20	3.20958079006341e-15	A	T
MNEc.2.9.3500078.PC	LOC106780968	1.41432899950416	12.1984794784834	7.48347372756313e-20	5.53151378742135e-15	G	A
MNEc.2.12.1203984.PC	TCP11L1	2.3603379916672	12.1801021966174	8.09268868676823e-20	5.86678843832749e-15	G	A
MNEc.2.8.700094.PC	LOC106783479	0.772961946567704	12.1618725721636	8.7463214895351e-20	6.22100433710832e-15	C	T
MNEc.2.23.40829131.PC	LOC100065392	0.514796164931445	12.1116429252497	1.08356375513289e-19	7.4887542328349e-15	A	G
MNEc.2.26.39992981.PC	LOC100056049	0.839570577479508	11.8866300243167	2.83835131389952e-19	1.64612848133143e-14	T	G
MNEc.2.22.20697427.BIEC2-585775	LOC100067561	1.16481153170258	11.8268586276348	3.66907217394257e-19	2.03403433245729e-14	G	T
MNEc.2.5.81605861.BIEC2-923292	ADGRL2	0.96725982274746	11.7567990095992	4.95959187953408e-19	2.63328902163201e-14	A	G
MNEc.2.23.36785323.PC	CNTLN	-0.5981320105964	-11.7254159898754	5.67740989845479e-19	2.97254673346686e-14	A	C
MNEc.2.20.30980636.PC	MHCB3	0.692715665359287	11.5142227949315	1.41368315901855e-18	6.57927444092095e-14	G	C
MNEc.2.10.64977630.PC	LOC100072680	0.446349197028962	11.4165183847097	2.15928898820356e-18	9.2225176457819e-14	C	T
MNEc.2.4.89232203.PC	LOC106783107	-0.74399119123002	-11.387956508643	2.44435888404634e-18	1.00158561762058e-13	C	A
MNEc.2.24.20841319.PC	LOC100057829	0.919157220458647	11.3501151494134	2.88117354464631e-18	1.14641187063665e-13	A	C
MNEc.2.29.12288168.PC	KIAA1217	0.951426649131992	11.253037983069	4.39566205493422e-18	1.56325334833203e-13	T	C
MNEc.2.28.30612995.PC	BPIFC	1.38787114076822	11.2503822096856	4.44681087837553e-18	1.56666383676672e-13	T	C
MNEc.2.27.11390057.PC	FUT10	-0.250062636062435	-11.1563025901301	6.70226711981741e-18	2.23590952594619e-13	G	A
MNEc.2.24.20841319.PC	LOC102150711	0.770676041030617	11.1321232877819	7.44855576335776e-18	2.41842652745912e-13	A	C
MNEc.2.29.10126610.PC	LOC100065515	0.898040084103801	11.1090027834863	8.24017991583663e-18	2.61036158615179e-13	A	G
MNEc.2.25.31953107.PC	TBC1D13	0.292223936716673	10.8285333698804	2.8165526147179e-17	7.75011663328189e-13	G	A
MNEc.2.3.37228387.PC	MANBA	-0.512429145475084	-10.8219356704233	2.89941609869855e-17	7.92031394655326e-13	T	C
MNEc.2.18.3400237.PC	IWS1	0.426976004337306	10.7854241184408	3.40429599547373e-17	9.10162919772565e-13	C	G
MNEc.2.11.5609379.PC	CYGB	-0.374890977819838	-10.7713101290448	3.62234931688723e-17	9.61640889045437e-13	C	A
MNEc.2.10.12552096.PC	LOC100630516	1.46436590148981	10.7569536172273	3.858549886964e-17	1.01011905671417e-12	A	T
MNEc.2.8.6569341.PC	SEC14L2	-0.497482658091148	-10.6713021632906	5.62664761140595e-17	1.37733610779422e-12	G	A
MNEc.2.16.74084656.PC	MRPS22	0.92438775017144	10.6092628458332	7.39732844598501e-17	1.77031790530563e-12	G	A
MNEc.2.30.10198585.PC	LOC100053461	-0.405444506052365	-10.5785991575249	8.46944832065111e-17	1.97083853299371e-12	T	C
MNEc.2.6.27134372.PC	CECR1	0.547567027134533	10.4995664515454	1.20088993580737e-16	2.58687887031471e-12	G	A
MNEc.2.1.6789314.BIEC2-2490	ADAM12	0.73712319168574	10.4673942476538	1.38450711180023e-16	2.9321496076457e-12	G	A
MNEc.2.11.10532810.PC	LOC102150289	-1.18667272916926	-10.4292694257645	1.63894427711846e-16	3.39471826563046e-12	G	A
MNEc.2.13.39971762.PC	PKMYT1	0.388771760463677	10.4219565447775	1.69287005945041e-16	3.48725311826905e-12	C	A
MNEc.2.10.22267075.PC	LOC100064037	0.488809344602886	10.3773237346078	2.06286131859356e-16	4.09286451353138e-12	A	C
MNEc.2.25.16676389.PC	KIAA0368	0.340579770552189	10.3614591706314	2.21309008915633e-16	4.26932179362949e-12	A	G
MNEc.2.16.6896904.UKUL2928	FANCD2	-0.606121485695735	-10.3296651564953	2.5480379472953e-16	4.77882108422149e-12	T	C
MNEc.2.21.7874078.PC	NLN	0.751375514377161	10.2759649251947	3.233371068612e-16	5.91696860131317e-12	T	G
MNEc.2.20.23923458.PC	LOC106782238	-0.478663589127174	-10.1990256785165	4.55014705747383e-16	7.72651043596989e-12	C	T
MNEc.2.2.57626024.PC	HMBOX1	-0.297265663099418	-10.1458049321774	5.76445447127974e-16	9.27635445441161e-12	A	G
MNEc.2.13.39892495.PC	LOC106781568	-0.771310550712772	-10.0119253109186	1.04601971082988e-15	1.52247805429536e-11	T	C
MNEc.2.10.8815932.PC	LOC100063034	0.347070107384237	9.97935352946788	1.2094069505238e-15	1.74679881993861e-11	T	C
MNEc.2.12.19226759.PC	DTX4	0.446523828139903	9.96672782995232	1.27941970402161e-15	1.83386863777931e-11	T	C
MNEc.2.24.21429498.PC	TGFB3	1.96064770525589	9.90248242997769	1.70388786410292e-15	2.31884744450248e-11	A	G
MNEc.2.16.275859.PC	LOC106781775	0.618847900248514	9.89390157938363	1.77038572582184e-15	2.38353100161311e-11	A	G
MNEc.2.5.13003363.PC	LOC100062369	-0.43187634739195	-9.85934243823558	2.06562036685862e-15	2.72267253820985e-11	G	A
MNEc.2.14.90165028.PC	ENC1	-0.85393433238496	-9.85150557198929	2.13916342327241e-15	2.80978444829032e-11	A	G
MNEc.2.16.36399354.PC	C16H3orf18	0.720093229249604	9.83894025781891	2.26259907684658e-15	2.9411728253639e-11	C	T
MNEc.2.15.51634407.BIEC2-324522	EPCAM	-1.46565296602009	-9.78644781262936	2.8604116299381e-15	3.64290428925552e-11	C	A
MNEc.2.11.15825262.PC	FTSJ3	0.308321986710732	9.63949152251939	5.51837062340548e-15	6.50087512512315e-11	G	T
MNEc.2.1.70544098.PC	LOC102150917	0.507539336782047	9.60601808100237	6.41029773652524e-15	7.34502436112393e-11	G	A
MNEc.2.20.29554587.PC	LOC102150905	-0.851598516918047	-9.58192188328405	7.14054451573588e-15	7.89383217612085e-11	G	T
MNEc.2.3.81287842.BIEC2-795953	ATP10D	-0.315622258528144	-9.54508425761678	8.42133132750725e-15	8.99325662131214e-11	G	A
MNEc.2.10.1436613.BIEC2-97306	PLEKHF1	-0.421146884191593	-9.54045568874004	8.59775688803441e-15	9.15572702261901e-11	C	A
MNEc.2.11.6765739.BIEC2-143391	SLC16A5	0.273003656985437	9.53599394504712	8.7713290270503e-15	9.26207137286177e-11	G	A
MNEc.2.20.29218040.PC	LOC100051657	0.695977359813935	9.46685802140581	1.19567769556595e-14	1.21784016283072e-10	A	G
MNEc.2.16.39348179.PC	KLHL18	-0.363629816708828	-9.46015186152722	1.23216759036626e-14	1.24529397411178e-10	T	C
MNEc.2.10.25023324.BIEC2-111013	LOC100055141	0.330184385881998	9.45232166772264	1.27618810660367e-14	1.28633482573146e-10	G	A
MNEc.2.20.24230088.PC	LOC100068433	1.9921664062587	9.4003627216757	1.61102201035745e-14	1.59399676357923e-10	A	G
MNEc.2.18.50813966.PC	LOC100063657	-0.436708503698966	-9.39523783844849	1.64848210741803e-14	1.6267911899711e-10	A	G
MNEc.2.13.10809740.PC	TBL2	-0.354278970974714	-9.30378061661814	2.48485658863217e-14	2.33597340074909e-10	A	G
MNEc.2.24.40536666.PC	LOC102149957	-0.796288135584473	-9.29352315573167	2.60193847789594e-14	2.43390102975422e-10	T	C
MNEc.2.9.27295254.PC	LOC106780975	-0.37988464308957	-9.21933187555993	3.63049703635753e-14	3.22840032006104e-10	C	T
MNEc.2.14.44176181.PC	LYRM7	-0.284019617757735	-9.21094367122254	3.76987603192398e-14	3.31268936901655e-10	A	C
MNEc.2.22.20697427.BIEC2-585775	LOC100067361	1.19641858736683	9.20524307303099	3.86764346795596e-14	3.39069646891127e-10	G	T
MNEc.2.23.7652389.BIEC2-640048	LOC102147868	0.245554353413971	9.15772724073041	4.78788621985517e-14	4.01983675877326e-10	A	G
MNEc.2.3.99143419.PC	LOC102149961	-0.547585750619265	-9.06399236452796	7.29591515011124e-14	5.69434244188814e-10	T	C
MNEc.2.6.58172523.PC	CPNE8	0.48399375691812	9.03034731760101	8.48716894364019e-14	6.42457556323743e-10	A	G
MNEc.2.24.21505596.BIEC2-639056	LOC102150687	-0.468957278285013	-8.90036944266532	1.52261907735413e-13	1.07981694867845e-09	C	T
MNEc.2.2.55119642.PC	PNMA2	-0.710584889043323	-8.90018535782521	1.52388023112741e-13	1.07981694867845e-09	A	G
MNEc.2.24.40536666.PC	LOC102149909	-0.498999985918486	-8.8720433136726	1.72950586217966e-13	1.20736676127217e-09	T	C
MNEc.2.12.25442704.PC	LOC102148471	0.980378425712621	8.83333175816867	2.05847320798359e-13	1.40323699044687e-09	C	T
MNEc.2.5.84605374.PC	FAM73A	0.389319879236448	8.82989225495696	2.09056945805841e-13	1.42017293225999e-09	A	G
MNEc.2.13.40369491.PC	HCFC1R1	0.711482609663445	8.82465572902521	2.1403988874392e-13	1.44601052694256e-09	A	G
MNEc.2.13.8195379.PC	LOC102148675	0.304248006243929	8.74511760253497	3.06119711161984e-13	1.93947982433098e-09	G	T
MNEc.2.11.59188216.PC	B9D1	0.285593330292514	8.66163081304278	4.45670794660233e-13	2.71931410674707e-09	C	T
MNEc.2.6.71362160.PC	PDE1B	-0.497727451548019	-8.63906477028022	4.93293825670118e-13	2.94704832520819e-09	G	A
MNEc.2.20.47501296.PC	CENPQ	0.356962182617293	8.55586999810824	7.17220768188156e-13	4.05965908376359e-09	T	C
MNEc.2.19.56005265.PC	DCBLD2	0.315630566840159	8.52541635909799	8.22525287376397e-13	4.52657399523087e-09	T	C
MNEc.2.6.38561175.PC	STYK1	-0.553141442496891	-8.51135256192764	8.76242196149464e-13	4.75965670251253e-09	T	C
MNEc.2.24.38723586.PC	BDKRB1	0.457027976065873	8.48167146640082	1.00139659421872e-12	5.33192202189786e-09	C	A
MNEc.2.7.7352888.PC	CCDC82	0.206070308904413	8.43043945474067	1.26088986854882e-12	6.4757791955092e-09	C	A
MNEc.2.12.25167769.PC	NAALADL1	-0.304595881676593	-8.36463732127172	1.69505287400816e-12	8.32018468886985e-09	A	G
MNEc.2.20.28784947.PC	LOC102150938	-0.533320992099488	-8.35091785378375	1.80290189759651e-12	8.74705815680553e-09	G	T
MNEc.2.10.4094934.PC	TDRD12	0.407076776218659	8.29268169227528	2.34242891943206e-12	1.09286369121586e-08	T	C
MNEc.2.28.35919181.PC	LOC100146802	2.07654988934638	8.29065104836102	2.36390631163764e-12	1.0990166324668e-08	A	G
MNEc.2.27.2941689.PC	SLC20A2	0.390266683773253	8.27827185565866	2.4991577489016e-12	1.15597115775624e-08	C	T
MNEc.2.6.62275298.PC	IRAK4	-0.176855975250892	-8.25745637621825	2.74423025389482e-12	1.24032116923651e-08	A	G
MNEc.2.2.31389553.PC	ASAP3	0.505492943304931	8.24876843066464	2.85348738811744e-12	1.28058263482527e-08	G	T
MNEc.2.30.9352662.PC	CAPN2	0.290662989204335	8.21301936330054	3.35069375719131e-12	1.46194801868742e-08	C	T
MNEc.2.23.49574014.PC	LOC106782471	-0.371258319157411	-8.1940729304593	3.64837509269553e-12	1.56924711756777e-08	A	G
MNEc.2.2.19953429.PC	CDCA8	-0.318085329032338	-8.18320913009829	3.83082961175976e-12	1.64104730651327e-08	T	C
MNEc.2.1.18062300.PC	PLEKHS1	0.650221439192046	8.15711230001847	4.30721668101047e-12	1.82029930293786e-08	T	C
MNEc.2.11.42536068.PC	ALDOC	-0.51919394766362	-8.14715257988311	4.50423927824491e-12	1.87499517454322e-08	C	T
MNEc.2.13.8171680.PC	EPHB4	0.565744905424244	8.12467321747658	4.98262710248443e-12	2.030615001385e-08	C	T
MNEc.2.18.75767639.PC	LOC106781910	-0.251952458231982	-8.09083297486342	5.80010503904925e-12	2.30885583627089e-08	G	A
MNEc.2.7.68189634.PC	SERPINH1	1.22910653572866	8.09029975366131	5.81400397316935e-12	2.31194726601261e-08	G	A
MNEc.2.7.75985644.PC	LOC102148185	-0.804471544275089	-8.08659433954004	5.91151182229946e-12	2.34330588127738e-08	G	A
MNEc.2.8.68908143.PC	SKA1	0.977738230207485	8.08258622595029	6.01882377533903e-12	2.38083700561925e-08	G	A
MNEc.2.25.25167324.PC	LOC102150413	0.431856210448517	8.02620851464844	7.75141644537415e-12	2.94014743553593e-08	C	A
MNEc.2.8.1875651.PC	LOC100065759	0.44056739567908	7.90700641731988	1.32278757160885e-11	4.62146425305511e-08	G	A
MNEc.2.8.2494372.PC	LOC100055979	0.513051598739549	7.87002222693868	1.56115375823712e-11	5.33173080766885e-08	C	A
MNEc.2.10.12494334.PC	LOC102147478	0.606379614935983	7.85112287533136	1.69904131672922e-11	5.72892416561856e-08	T	C
MNEc.2.9.35524041.PC	MCM4	0.278522190514047	7.83278016838194	1.84447004554808e-11	6.11536071382959e-08	A	T
MNEc.2.20.32757200.PC	LOC100060257	0.72403751303282	7.83116476838494	1.85785747461504e-11	6.14353702186438e-08	T	C
MNEc.2.16.38353118.PC	CELSR3	0.174978851790651	7.81336790151758	2.0119180978375e-11	6.54956829228803e-08	A	C
MNEc.2.5.60534663.PC	PRMT6	-0.200029110078567	-7.75044687888801	2.66604898602847e-11	8.26505003321959e-08	C	T
MNEc.2.16.33969883.PC	CACNA1D	0.439776858319147	7.74783291218609	2.69739742898679e-11	8.32330129649453e-08	T	C
MNEc.2.25.18360567.PC	POLE3	0.409363574248079	7.67711553062695	3.70015873333944e-11	1.09058808309493e-07	C	T
MNEc.2.11.61018772.PC	DHRS7B	0.139343887865068	7.66303514538307	3.94036120346648e-11	1.14703640785413e-07	G	T
MNEc.2.7.81027507.PC	LOC100055978	0.524183758200324	7.6477158784631	4.21937845036561e-11	1.21419411007385e-07	A	G
MNEc.2.1.91516461.PC	LOC100068061	-0.442274007532305	-7.64748249356119	4.22377803570645e-11	1.21453303716338e-07	G	A
MNEc.2.20.30368225.PC	LOC100054448	-0.695846984385045	-7.64151908222579	4.33775949166774e-11	1.24446028273071e-07	T	G
MNEc.2.11.20836938.PC	ZNF385C	0.471429687674408	7.61788341528632	4.82047295672504e-11	1.35320264664808e-07	G	A
MNEc.2.5.75151285.PC	LOC100061885	0.752357258313748	7.61088271038926	4.97346562106365e-11	1.39127504442688e-07	T	C
MNEc.2.5.96770972.PC	EFCAB7	-0.243025044789009	-7.58733863340996	5.52437703146589e-11	1.51567998348545e-07	C	T
MNEc.2.3.34526549.PC	BANP	0.212334498989313	7.57540657086942	5.82637920576468e-11	1.58584198134459e-07	C	T
MNEc.2.2.59153268.PC	XKR6	0.304408864369351	7.56025239578112	6.23375258430237e-11	1.6755926156895e-07	G	A
MNEc.2.5.87978349.PC	LRRIQ3	0.392872498927476	7.55334902520568	6.42861768991222e-11	1.71751888985818e-07	A	C
MNEc.2.30.92865.PC	LOC102148849	0.28806689539677	7.54783197237699	6.58870347138256e-11	1.74913187812646e-07	G	A
MNEc.2.1.31390924.PC	PYROXD2	0.256341381506442	7.54669934864363	6.62205636597498e-11	1.75674906944722e-07	A	G
MNEc.2.24.6810074.PC	DAAM1	-0.178416287694315	-7.53680225957921	6.92074944432204e-11	1.8244334494574e-07	G	A
MNEc.2.25.2612213.PC	FBXO10	0.357121550750669	7.53489468689125	6.97984388468361e-11	1.83615971852559e-07	A	G
MNEc.2.22.44210941.BIEC2-631084	ZBP1	-0.496810439751951	-7.52543928708757	7.28026466147278e-11	1.90720471048518e-07	T	C
MNEc.2.8.65074330.PC	HAUS1	-0.165881318420668	-7.44683529792761	1.03316186806624e-10	2.57248843320777e-07	A	C
MNEc.2.16.35645120.PC	LOC106781821	0.204521732177385	7.4340496301964	1.09364119583938e-10	2.69636271225558e-07	G	A
MNEc.2.18.51050307.PC	DCAF17	-0.214023654223938	-7.37279115181311	1.43602461048087e-10	3.40253530547814e-07	T	C
MNEc.2.20.35569702.PC	ARMC12	-0.252332961601883	-7.30785006206442	1.91600640647809e-10	4.31471823580113e-07	A	G
MNEc.2.20.10946709.PC	SMIM13	0.742795981301035	7.29907793851869	1.99204935194694e-10	4.42777131828482e-07	C	T
MNEc.2.5.45881539.PC	LOC106783188	-0.31526840905203	-7.29641485393834	2.01572362727405e-10	4.46197646728454e-07	G	A
MNEc.2.5.53230930.PC	VANGL1	-0.282743468880623	-7.24858318508884	2.49192472221943e-10	5.31629786906655e-07	G	A
MNEc.2.25.4523521.PC	TMOD1	0.203936536395549	7.18953071991872	3.23671957048535e-10	6.61123675866782e-07	G	A
MNEc.2.5.54790218.PC	LRIG2	-0.184623940246389	-7.17839961931513	3.40012224744679e-10	6.86165055706695e-07	G	A
MNEc.2.16.37777169.PC	P4HTM	0.342884222666543	7.16912993721868	3.54244123996798e-10	7.09191092415927e-07	A	G
MNEc.2.9.81686913.PC	LOC100066253	-1.35577138219975	-7.15049523596509	3.84671228840213e-10	7.58822071963993e-07	G	A
MNEc.2.10.9898478.UKUL2065	MRPS12	0.289374786030541	7.14219266654629	3.99051572719931e-10	7.8024848523804e-07	C	T
MNEc.2.12.23566320.BIEC2-194514	LOC100053834	1.3670494081743	7.13916990724832	4.04418775786625e-10	7.874752159911e-07	G	T
MNEc.2.16.45177878.PC	ZNF620	-0.562695042292337	-7.12599184804104	4.28668746761365e-10	8.25315631634934e-07	A	C
MNEc.2.23.6223611.PC	LOC102150654	0.263550191076376	7.11105456814828	4.579079801497e-10	8.70056551137908e-07	A	C
MNEc.2.20.24230088.PC	LOC100068447	0.330525909073076	7.09651679395978	4.88267183566444e-10	9.17955139759588e-07	A	G
MNEc.2.4.8342535.PC	NRCAM	-0.358961769421208	-7.07940176242354	5.26581619602286e-10	9.75032858009817e-07	T	C
MNEc.2.4.102924553.PC	NUB1	-0.253986974557365	-7.0573355992295	5.80420511500142e-10	1.0565099456014e-06	T	C
MNEc.2.1.93284650.PC	LOC106782191	0.344746117198116	7.02214951517422	6.77804160253845e-10	1.2007249736178e-06	T	G
MNEc.2.8.45722315.PC	LOC102148682	-0.45976320360387	-7.02066245951463	6.82259613580728e-10	1.2069162959462e-06	C	A
MNEc.2.7.23534326.PC	NXPE4	1.10624301216852	7.01282726501724	7.06220162123714e-10	1.24288682030047e-06	A	G
MNEc.2.12.19231851.PC	MPEG1	-0.61129342842057	-6.9947460701835	7.64752364393953e-10	1.32062048517682e-06	T	C
MNEc.2.28.35919181.PC	APOBEC3Z1B	1.35157584455103	6.96309660180469	8.79039357039736e-10	1.48999384426688e-06	A	G
MNEc.2.22.20752154.PC	LOC100067519	0.513044092912388	6.94170961613825	9.65719558802352e-10	1.61298528432492e-06	G	A
MNEc.2.1.161966225.PC	DHRS4	0.248854133817936	6.90528445060859	1.13331979081227e-09	1.83518535082528e-06	T	G
MNEc.2.20.30560046.PC	LOC100050706	0.584101755584677	6.8709324372635	1.31773412304274e-09	2.07932597825979e-06	A	G
MNEc.2.2.21058224.PC	OSCP1	-0.5151431676206	-6.82579918084954	1.60599978676898e-09	2.45705974520103e-06	G	A
MNEc.2.3.1518841.PC	LONP2	0.191663508452866	6.81072062191538	1.71562385066117e-09	2.59303368328978e-06	C	T
MNEc.2.19.44424384.PC	SPICE1	-0.23093155819598	-6.75676729018818	2.17227523369767e-09	3.15561881854663e-06	T	C
MNEc.2.1.153480548.PC	FMN1	-0.406899181213109	-6.74684287818549	2.26854637222231e-09	3.26530008668799e-06	C	T
MNEc.2.22.17217541.PC	MCM8	0.220586001709762	6.70817280878917	2.6857637477732e-09	3.74118370739939e-06	A	C
MNEc.2.14.93604751.PC	GUK1	-0.153357955692351	-6.69371118649258	2.86063421652769e-09	3.94146044915066e-06	G	A
MNEc.2.3.18606632.PC	NFATC3	0.236904193668388	6.67875375838685	3.05338323993813e-09	4.146415245458e-06	T	C
MNEc.2.19.8427440.PC	WDR49	0.362338979069793	6.64772861707256	3.49520785307656e-09	4.61830034042251e-06	T	G
MNEc.2.15.8400382.PC	TBC1D8	0.373742628723181	6.61731851152952	3.9896682211264e-09	5.16128892286759e-06	G	T
MNEc.2.4.36053049.PC	ANKIB1	0.255934556325233	6.61145747006509	4.09264929417507e-09	5.27279814751413e-06	C	T
MNEc.2.27.26871640.PC	RWDD4	-0.154399661043511	-6.58407644509171	4.60975095782293e-09	5.80070892130741e-06	A	G
MNEc.2.9.27280685.PC	LOC100067739	-0.232538777215994	-6.54928647855844	5.36110891124154e-09	6.51934363310582e-06	G	A
MNEc.2.20.29295650.PC	LOC100051586	0.556245734504517	6.54810855433442	5.38856850790531e-09	6.54640048105606e-06	C	T
MNEc.2.20.31485757.PC	C20H6orf25	0.375159408037337	6.54493943992241	5.46314032360871e-09	6.61567515289412e-06	G	A
MNEc.2.6.26205387.PC	ANKMY1	-0.211144473616714	-6.54204303250442	5.53218914157687e-09	6.68640351581002e-06	A	G
MNEc.2.5.21368882.PC	SMG7	-0.137215370043152	-6.51702357052492	6.16579542959875e-09	7.29548681719832e-06	C	T
MNEc.2.4.89389079.PC	LOC106783088	-0.408818593706329	-6.50412708409265	6.51995900574731e-09	7.66402375506388e-06	T	C
MNEc.2.1.64394417.PC	KCNMA1	-0.271120302539193	-6.48549771590045	7.06741948205653e-09	8.19511093466929e-06	T	C
MNEc.2.18.80362110.PC	ADAM23	0.997846119933634	6.46731188732001	7.64570718876337e-09	8.73402958634548e-06	A	G
MNEc.2.1.185147945.PC	FRMD6	0.548876719237431	6.4277119503451	9.07206258534951e-09	1.00526986837875e-05	T	C
MNEc.2.19.12798399.PC	NCEH1	0.263179995979342	6.42705449656703	9.09784149056305e-09	1.00756974564338e-05	C	T
MNEc.2.14.88174610.PC	F2RL1	0.563774623584353	6.42249243507837	9.27872988703524e-09	1.02216137023474e-05	A	G
MNEc.2.7.2700196.PC	UBXN6	0.25190516800915	6.41603005937746	9.54107753935832e-09	1.04647340978299e-05	T	G
MNEc.2.3.1019096.PC	MYLK3	-0.201947947898925	-6.33701167181138	1.34086827271867e-08	1.3758082196313e-05	G	T
MNEc.2.2.18102041.PC	MFSD2A	-0.452089263794085	-6.33266903606491	1.36613411213193e-08	1.39603278485545e-05	C	T
MNEc.2.15.19497327.PC	GGCX	0.209829879529488	6.31223472253517	1.49149144741797e-08	1.49495586360639e-05	C	T
MNEc.2.5.94127966.PC	TCTEX1D1	-0.541666014788809	-6.29945500568101	1.57560723792254e-08	1.56141517525162e-05	A	G
MNEc.2.19.18306018.PC	PIK3CA	0.161368003339458	6.28557455133891	1.67229048218912e-08	1.63912990981947e-05	T	G
MNEc.2.10.15534146.PC	MIR9092	-0.143943011659482	-6.2816077110776	1.70098385608447e-08	1.66249937197316e-05	A	G
MNEc.2.7.25244288.PC	PCSK7	-0.170674221383171	-6.27562966816083	1.74514733001498e-08	1.69774057168035e-05	G	A
MNEc.2.24.21171042.PC	LOC100057971	-0.33754947161758	-6.25948672683746	1.87015233194431e-08	1.7970891081352e-05	C	A
MNEc.2.17.26523166.PC	CCDC122	0.370098712676869	6.2450192381979	1.98968498343231e-08	1.89169914519651e-05	C	T
MNEc.2.27.32320955.PC	ASB5	0.253861345307616	6.23969387126646	2.03556085741289e-08	1.9280218704473e-05	A	C
MNEc.2.18.54680514.PC	MTX2	-0.133047316478961	-6.22458528009529	2.17148647673272e-08	2.03074441698152e-05	C	T
MNEc.2.13.39298423.PC	LOC106781561	-0.189986720844263	-6.1969633196577	2.44359191011629e-08	2.23802147543103e-05	C	T
MNEc.2.2.47519491.PC	LOC102149620	0.30154914465316	6.18470518154248	2.57489884400404e-08	2.3322174119655e-05	T	C
MNEc.2.1.27949207.UKUL47	MFSD13A	0.240714973873549	6.1791784289232	2.6363589505754e-08	2.3777671198712e-05	T	C
MNEc.2.12.25116027.PC	C12H11orf85	0.392366419248464	6.17916217658128	2.63654180586164e-08	2.3777671198712e-05	C	A
MNEc.2.14.53654111.PC	PRR16	0.442952468991147	6.17556862157549	2.67728232110271e-08	2.40817168886291e-05	C	T
MNEc.2.9.6171845.PC	IMPA1	0.113817023580404	6.17469603600945	2.68726844294386e-08	2.41600109492712e-05	C	T
MNEc.2.11.18934394.PC	DBF4B	-0.186995254755666	-6.1702814020082	2.73835790247481e-08	2.44792183207109e-05	G	A
MNEc.2.26.36946583.PC	MX1	0.55435441650504	6.16843083327977	2.76005857567206e-08	2.4620625116489e-05	C	T
MNEc.2.28.36695161.PC	FAM83F	-0.423504130548732	-6.15105223034331	2.97232316267918e-08	2.61551672035144e-05	G	A
MNEc.2.6.30804945.PC	RHNO1	0.322816412706924	6.13870095379686	3.13291342606676e-08	2.72313961889029e-05	T	C
MNEc.2.15.29242249.PC	LOC102148926	-0.291368599266843	-6.12361131540357	3.34078150500918e-08	2.8707235713625e-05	A	G
MNEc.2.4.95261787.PC	LOC106783091	-0.349979056927471	-6.11060905868038	3.53078488711912e-08	3.00047473499089e-05	G	A
MNEc.2.10.60579657.PC	SLC16A10	0.347253518591054	6.10096266128916	3.67861065807155e-08	3.10093717077729e-05	T	G
MNEc.2.12.12333201.BIEC2-175759	LOC100146284	0.835620982558691	6.10083010424566	3.68068403071369e-08	3.10199130230416e-05	A	C
MNEc.2.6.25561646.PC	NDUFA10	0.108626308043781	6.0982980965874	3.72051045697224e-08	3.12229345681761e-05	G	A
MNEc.2.8.4961276.PC	LOC100146359	0.710025777141494	6.09556596900573	3.76396221122724e-08	3.15034277315784e-05	A	G
MNEc.2.24.4129545.PC	WDHD1	-0.147646729536083	-6.09307745371356	3.80397561956397e-08	3.17607615419548e-05	A	C
MNEc.2.12.28146783.PC	IGHMBP2	0.169110282665528	6.09100188844256	3.83767028781752e-08	3.19712792046763e-05	C	T
MNEc.2.8.1896242.PC	LOC100630898	0.422926812968037	6.09072950161521	3.84211403655481e-08	3.19870927555345e-05	A	C
MNEc.2.4.102015291.PC	LOC100146699	-0.295459805816396	-6.08849746922789	3.87871965958298e-08	3.22366988930577e-05	T	C
MNEc.2.6.67050017.PC	TROAP	0.537695284829408	6.07845289528153	4.04776166687894e-08	3.34260523002268e-05	G	A
MNEc.2.18.76187085.PC	CASP10	-0.203384890040337	-6.07644769955026	4.08236871249149e-08	3.36675832438259e-05	T	C
MNEc.2.5.41479370.PC	INSRR	0.320830189133433	6.0545883987531	4.47911856635208e-08	3.626784500624e-05	C	T
MNEc.2.30.600166.PC	C30H1orf101	0.216921549949124	6.04449694445069	4.67490269686855e-08	3.74801127028551e-05	A	G
MNEc.2.5.96770972.PC	ITGB3BP	-0.145803723227636	-6.00470667475443	5.53268267073372e-08	4.27830831598791e-05	C	T
MNEc.2.6.34255706.PC	COPS7A	-0.0913194612456244	-6.00189134520925	5.59894805676616e-08	4.32336638236539e-05	T	C
MNEc.2.9.6664508.PC	LOC106780969	-0.20246176918353	-5.98901164581086	5.91223113268464e-08	4.5171363074994e-05	G	A
MNEc.2.10.6170714.PC	ZNF792	0.150582194957675	5.98138943611011	6.10571705544864e-08	4.62280405497866e-05	C	T
MNEc.2.25.38764236.PC	DPP7	-0.219452184147291	-5.97014296602558	6.40266932792415e-08	4.79752992676833e-05	C	T
MNEc.2.18.16643247.PC	LYPD1	-0.234575399244691	-5.94447568077051	7.1348211758599e-08	5.24091820736582e-05	T	C
MNEc.2.19.32262650.PC	PPP1R2	-0.206658866413207	-5.93871134126779	7.31027988629301e-08	5.34066380958036e-05	C	T
MNEc.2.5.21136508.PC	LOC102149797	0.29842799814511	5.92826778362956	7.63907791840646e-08	5.53368697844387e-05	A	G
MNEc.2.10.28379007.BIEC2-111801	CD109	0.211904817633562	5.91008457561738	8.2467145228272e-08	5.87007866662095e-05	C	T
MNEc.2.18.11405390.PC	TMEM185B	0.174195626942623	5.90195276560817	8.53365868114751e-08	6.03444763497173e-05	C	T
MNEc.2.13.19310964.PC	LOC106781540	0.269224058698687	5.88911742604945	9.00673473283001e-08	6.30393838930554e-05	C	T
MNEc.2.8.1756682.PC	LOC100054251	-0.69746138656354	-5.88687845308667	9.09186649190907e-08	6.35290758512388e-05	C	T
MNEc.2.23.22572600.PC	PIP5K1B	-0.378995398958324	-5.88264346877898	9.25506774903525e-08	6.44647996063754e-05	G	A
MNEc.2.20.29756277.PC	LOC100053764	0.283156708958235	5.87724177476599	9.46742810939803e-08	6.57026961918441e-05	C	A
MNEc.2.19.1593351.PC	VEPH1	0.824687182902766	5.87429293723032	9.58537792223683e-08	6.63624320056224e-05	G	A
MNEc.2.9.21712668.PC	GGH	-0.412195263822958	-5.86513225975352	9.96111380894914e-08	6.84189062566019e-05	A	G
MNEc.2.10.5469390.PC	PDCD2L	-0.167679415742682	-5.86263498199032	1.006603757874e-07	6.89556682499162e-05	G	A
MNEc.2.6.37899162.PC	LOC101910264	0.516127384849642	5.86096515896917	1.01368028088689e-07	6.93270509315936e-05	C	T
MNEc.2.20.24277135.PC	LOC106782240	0.538734250478556	5.85144754396345	1.05496144370482e-07	7.16563267197483e-05	G	A
MNEc.2.24.6087801.PC	DACT1	0.226415782504571	5.83869942017998	1.11286133566555e-07	7.49677169418607e-05	C	T
MNEc.2.3.106346557.PC	FAM184B	-0.392871434489793	-5.83317514012412	1.13891430445933e-07	7.6313655428996e-05	T	C
MNEc.2.2.17539204.PC	LOC100629793	-0.183658387287505	-5.83015786263232	1.15339696952422e-07	7.69013455660831e-05	A	G
MNEc.2.10.23117785.PC	LOC100051802	-0.645629131222169	-5.76260313796308	1.52962391262919e-07	9.67009614271191e-05	A	G
MNEc.2.14.59387237.BIEC2-272050	DCP2	-0.131901045417096	-5.75039841427061	1.60946345446173e-07	0.000100851933593231	T	C
MNEc.2.12.31997390.PC	CD151	-0.185168701676452	-5.71980359016726	1.82809427063752e-07	0.000111692589682593	T	C
MNEc.2.30.3290151.PC	OPN3	0.387458582719113	5.70815004591633	1.9188495203318e-07	0.000116008293239529	C	T
MNEc.2.15.83872630.PC	IAH1	0.253680619100728	5.7062698889483	1.9339016375857e-07	0.000116729268104882	G	A
MNEc.2.30.3290151.PC	CHML	0.499524613221282	5.68156069941961	2.14285933864012e-07	0.000126515489300045	C	T
MNEc.2.3.80943629.PC	TXK	0.173610203871078	5.67436825465622	2.20775481110543e-07	0.000129636336302139	C	T
MNEc.2.20.32435621.PC	LOC100060531	0.344568834012973	5.66906422988299	2.25684723949877e-07	0.000131923062261423	A	G
MNEc.2.3.23066008.PC	IL34	0.224426714199647	5.66898496948896	2.25758893828412e-07	0.000131945958044208	A	C
MNEc.2.15.55058498.PC	THADA	-0.171756425167144	-5.65436914435532	2.39854241441201e-07	0.000138806749879273	G	A
MNEc.2.5.46112156.PC	THEM4	0.196804292274241	5.63231235686112	2.62780386086316e-07	0.00014903154528712	G	A
MNEc.2.6.7859848.PC	TMBIM1	0.217843780974415	5.62719674787883	2.68398231587208e-07	0.00015139764715706	C	T
MNEc.2.15.32984206.PC	NFU1	0.223253530083287	5.6203669755221	2.76083094015435e-07	0.000154753825593947	C	T
MNEc.2.10.9428313.PC	CATSPERG	0.431565339785459	5.61790808852235	2.78902501948628e-07	0.000155969263030086	C	G
MNEc.2.25.32008728.PC	LRRC8A	-0.154453939784059	-5.61702610676106	2.7992068650984e-07	0.000156409676549896	G	T
MNEc.2.7.33272559.PC	ROBO4	0.476863324957614	5.59960512795691	3.00798168148353e-07	0.000165706515154596	T	C
MNEc.2.10.48043339.PC	UFL1	-0.164190566890458	-5.59301727747391	3.09085992711006e-07	0.000168851556727925	A	G
MNEc.2.9.62579283.PC	ENPP2	0.395134788152473	5.58849351146622	3.14906759502331e-07	0.000171449357010295	C	A
MNEc.2.7.43398029.PC	LOC100064538	-0.345798081246051	-5.58593042375815	3.18252414806187e-07	0.000172695921988356	G	A
MNEc.2.14.12217233.PC	PANK3	-0.193086337671713	-5.58049899425226	3.25458139129282e-07	0.000175671715860347	G	A
MNEc.2.4.15809127.BIEC2-851083	LOC100629504	-0.160181269926187	-5.57530739891465	3.32495561963416e-07	0.000178549927318194	C	T
MNEc.2.7.4813132.PC	LOC100066639	-0.661532151996001	-5.57164965343657	3.37543433607327e-07	0.000180694352915813	C	T
MNEc.2.23.50916018.BIEC2-627088	SPTLC1	-0.126609046732022	-5.56630544378562	3.45054475864628e-07	0.000183852176269183	G	A
MNEc.2.25.15150115.PC	EPB41L4B	-0.164663279374795	-5.55668471856916	3.58992430210803e-07	0.000189618423412239	G	A
MNEc.2.15.61020591.PC	FEZ2	0.221324484869277	5.54774945418064	3.72432360796551e-07	0.000194914851875572	A	G
MNEc.2.11.23094968.PC	FBXL20	-0.139864880797922	-5.5450849655083	3.76535035979585e-07	0.000196623497856677	C	T
MNEc.2.12.10488188.PC	CRY2	0.148623977699005	5.54271672485673	3.80218835679657e-07	0.000198138501832538	C	T
MNEc.2.8.2494372.PC	LOC100056096	0.232527324676474	5.53623422708803	3.90484557045061e-07	0.000202228835298368	C	A
MNEc.2.18.81415335.PC	EEF1B2	0.29288059297738	5.53459079466483	3.93130104303253e-07	0.000203263846780377	A	C
MNEc.2.22.20824512.PC	LOC100067609	-0.850844724346222	-5.52841419007777	4.03231495319073e-07	0.00020689754787507	C	T
MNEc.2.12.25960127.PC	PC	-0.269018251891857	-5.52219124009486	4.1366659824741e-07	0.000211131040808394	A	C
MNEc.2.3.35947834.PC	TRAPPC2L	0.242430758909725	5.51790525733261	4.21007550411543e-07	0.000214095146237449	T	C
MNEc.2.2.18493881.PC	RRAGC	0.212369931887275	5.51717976396933	4.22262770035271e-07	0.000214559801275331	C	T
MNEc.2.21.53229456.PC	ICE1	0.103076646396386	5.51282526716152	4.29874408082361e-07	0.000217553738807455	C	T
MNEc.2.10.18487603.PC	SULT2B1	0.170629151980302	5.49311279133629	4.66052927756804e-07	0.000231597218517035	T	C
MNEc.2.15.17946330.TBIEC2-305600	KDM3A	0.101431729803139	5.49009911307835	4.71841455535554e-07	0.000233703550285741	A	G
MNEc.2.8.22280067.PC	IFT81	-0.167495213545796	-5.48589120707847	4.80042140942433e-07	0.000236955891086521	C	T
MNEc.2.6.73495225.PC	ANKRD52	-0.300178614215577	-5.48436189228399	4.83057149933796e-07	0.000238132330085371	G	A
MNEc.2.3.34345447.PC	KLHDC4	-0.11815501429561	-5.47956759058548	4.92630102835098e-07	0.000241626821420134	T	C
MNEc.2.22.22918959.PC	FOXS1	-0.519925532335412	-5.46098491889965	5.31527942173339e-07	0.000256488896189922	C	T
MNEc.2.2.86284622.PC	SMAD1	-0.346701590078351	-5.45651265888153	5.41330863660972e-07	0.000260024776332041	T	C
MNEc.2.20.29285245.PC	ZNRD1	-0.156591859281169	-5.45117102161057	5.53272321368489e-07	0.000264614385646582	C	T
MNEc.2.1.79924859.PC	DISC1	-0.214424973335126	-5.44674893522377	5.63353526948082e-07	0.00026827868510146	A	C
MNEc.2.24.38742970.PC	ATG2B	0.298473704650569	5.4303128543552	6.02429705219527e-07	0.000282955512987221	G	A
MNEc.2.3.60201175.PC	SDAD1	0.180322890063277	5.40927326166883	6.56353813198833e-07	0.0003023683976968	G	A
MNEc.2.13.26584897.PC	LYRM1	-0.244653926955332	-5.40758379220164	6.60883915070122e-07	0.000303972411720447	T	G
MNEc.2.15.18038926.PC	RNF103	-0.121847914332843	-5.3874328930169	7.17340282480816e-07	0.000323970706495519	A	G
MNEc.2.14.61347940.PC	MAN2A1	-0.129698495788218	-5.38246686260877	7.31965012051823e-07	0.000328959806470218	A	G
MNEc.2.18.77195770.PC	NOP58	-0.156245416261288	-5.38184712940173	7.33810512396904e-07	0.000329632019275626	T	C
MNEc.2.5.3324757.PC	PIGR	0.466184481164869	5.37845846918889	7.43982630505844e-07	0.000333090036293655	A	C
MNEc.2.16.66099444.PC	CAPN7	0.104638357499442	5.36726593480971	7.78573751825219e-07	0.000344364367113762	T	C
MNEc.2.15.11229937.PC	FER1L5	-0.144106555787534	-5.366421791725	7.81245710223091e-07	0.000345141225673685	T	C
MNEc.2.12.24961732.PC	MAP4K2	0.219238107854691	5.35492639181422	8.18540087252877e-07	0.000357718529371703	C	A
MNEc.2.16.10996945.PC	LOC102150975	0.193122146848884	5.35078094401509	8.32413181765782e-07	0.000362772015974221	G	T
MNEc.2.18.80533163.PC	INO80D	-0.36619255881615	-5.34964503246993	8.36254704122793e-07	0.000364067382295997	A	G
MNEc.2.4.15945388.PC	ADCY1	0.354680887720916	5.34543226695081	8.50654263998745e-07	0.000368887841084732	T	C
MNEc.2.19.46526364.PC	CD96	0.240671822345086	5.34445178880431	8.54040353083031e-07	0.000370058237295381	G	A
MNEc.2.9.63322979.PC	TAF2	-0.168390345047416	-5.3437184403164	8.56581618540058e-07	0.000370826446228521	T	C
MNEc.2.29.4962276.PC	ITGB1	0.220366188974188	5.34015180854746	8.69047194477777e-07	0.000375438745670625	A	G
MNEc.2.12.2818242.PC	PRR5L	0.521583203866362	5.33256130753676	8.9617175965798e-07	0.000384766168102505	G	A
MNEc.2.13.3515153.PC	SDK1	-0.215863913239003	-5.31491785842265	9.62469601663279e-07	0.000406905037411745	A	G
MNEc.2.14.74899368.PC	SLF1	0.300876060757138	5.30667291591706	9.95077857668122e-07	0.000417354341661593	T	C
MNEc.2.22.20895053.PC	LOC100067431	0.668909158025437	5.30409680752207	1.00548657339765e-06	0.000420503542628551	G	A
MNEc.2.18.3928412.PC	AMMECR1L	-0.197192085150536	-5.30404021839045	1.00571641498862e-06	0.000420506363728209	A	G
MNEc.2.2.92698254.PC	SLC7A11	0.688926263289158	5.299950703061	1.02246343896078e-06	0.000425401486671501	G	A
MNEc.2.8.5239562.PC	SELM	0.287431887104595	5.28719022105919	1.07649620476828e-06	0.000441654446870494	C	A
MNEc.2.2.36806298.PC	CROCC	0.350886917114315	5.2703746206872	1.15199357698242e-06	0.000465304964807314	G	T
MNEc.2.2.6435927.PC	ECHDC2	0.233653277912319	5.26152426194509	1.19378961248691e-06	0.000478243536516253	C	A
MNEc.2.23.9101932.PC	LOC102148207	0.159959129556548	5.25924800004173	1.20477740748626e-06	0.00048172388258248	C	A
MNEc.2.16.39716452.PC	LOC100064703	0.70047886409486	5.25698400889651	1.21580427393399e-06	0.000484994755296922	G	A
MNEc.2.20.36503110.PC	C20H6orf89	-0.164279023986058	-5.25148731262179	1.24298942796575e-06	0.000492924678542174	G	A
MNEc.2.8.20576711.PC	PTPN11	-0.172236204603237	-5.24593285555534	1.27106517246483e-06	0.000501841237849485	C	T
MNEc.2.20.36311358.PC	C20H6orf222	0.576559871435156	5.24333678054227	1.28439958253628e-06	0.000505850062536767	C	T
MNEc.2.12.17343481.PC	SERPING1	0.625601824978871	5.23436312225833	1.33155599618827e-06	0.000520113415692343	C	T
MNEc.2.2.43830692.PC	THAP3	0.22654033491779	5.2269517225719	1.37177839076296e-06	0.000531966092344532	T	C
MNEc.2.5.46112156.PC	THEM5	0.211943881899149	5.22096199358064	1.40515290808584e-06	0.000541090095273815	G	A
MNEc.2.28.20814791.PC	LOC106782688	-0.304809961071334	-5.21555189642081	1.43598064031861e-06	0.000549426658531774	C	T
MNEc.2.7.26406842.PC	IFT46	0.259341266475334	5.21413599341356	1.44415749998985e-06	0.000551551352677465	G	A
MNEc.2.6.24327947.PC	SCLY	0.297987837722396	5.20701648014987	1.48596906586779e-06	0.000564006351438599	T	C
MNEc.2.20.31898937.BIEC2-529652	LOC100060287	0.503959796450245	5.19925701348962	1.53288969618014e-06	0.00057814705808507	C	T
MNEc.2.21.2050595.PC	FAM32A	0.189105192820303	5.18578519152369	1.6178222071895e-06	0.000602465930657088	G	T
MNEc.2.5.35946418.PC	CFAP126	0.20109044127378	5.17504345851512	1.68882977008397e-06	0.000623122480391237	T	C
MNEc.2.11.20111499.PC	NBR1	-0.0972380610874635	-5.17391002134002	1.69649793470992e-06	0.000625523213849923	G	A
MNEc.2.17.26551742.PC	LACC1	0.224824000971978	5.17346282855131	1.69953274587821e-06	0.000626335885747964	C	T
MNEc.2.7.21976987.PC	ZW10	0.143274170739702	5.16956421456327	1.72621629925459e-06	0.00063325999679708	T	C
MNEc.2.1.51644277.PC	ARID5B	-0.131420791621953	-5.1632939032907	1.76999534008688e-06	0.000644924496226992	G	A
MNEc.2.24.1520229.PC	ERO1A	0.164562412057061	5.16209984236551	1.77845456862648e-06	0.000647196081833741	C	T
MNEc.2.13.25172153.PC	LOC102148288	-0.317073116302607	-5.14742728897091	1.88568819642857e-06	0.000675286114435298	T	G
MNEc.2.1.49121557.PC	SLC16A9	0.476020356621525	5.14656644885769	1.89217246129745e-06	0.000676818544981648	C	T
MNEc.2.18.77541463.PC	CARF	0.262327650803185	5.14591674206473	1.8970808148093e-06	0.000678252450919572	G	A
MNEc.2.22.29488993.PC	LOC100070140	-0.173050501819833	-5.1370821980781	1.96507309950962e-06	0.000696877404125401	G	A
MNEc.2.16.3004708.PC	TMEM43	-0.112094382056456	-5.13113769185036	2.0121594533308e-06	0.000709836227677468	T	C
MNEc.2.21.7808002.PC	FAM159B	0.192898860122253	5.12241681569	2.08324157692314e-06	0.000729993648286719	A	G
MNEc.2.18.72598094.PC	ANKRD44	-0.148117361298508	-5.10382504681693	2.24308017117209e-06	0.000774129824421275	A	C
MNEc.2.26.38814525.PC	SIK1	-0.309416122436697	-5.10087949720007	2.26948127394171e-06	0.000780597195228461	G	T
MNEc.2.8.1162516.PC	SPECC1L	-0.161812514066709	-5.08889119238606	2.38010473832756e-06	0.000809196114343793	T	G
MNEc.2.18.11733170.PC	C18H2orf76	0.366199553012988	5.08836482546023	2.38508084665989e-06	0.000809881983390682	C	T
MNEc.2.8.61355227.PC	PIK3C3	0.10406095461739	5.0833393574297	2.43310530630543e-06	0.000822910879685142	A	C
MNEc.2.11.42568803.PC	KIAA0100	-0.117454919579463	-5.07545861250555	2.51032589068757e-06	0.000843578702251472	G	A
MNEc.2.1.174628643.PC	SEC23A	-0.220419339346431	-5.07332526557565	2.53163873685583e-06	0.000848396273919456	T	C
MNEc.2.10.32531487.PC	PHIP	-0.210993479443933	-5.07154843466809	2.54952484927021e-06	0.000852949556903486	C	A
MNEc.2.1.126085351.PC	ZWILCH	-0.229737419098667	-5.05926285200237	2.67662097135833e-06	0.000885439993759845	C	T
MNEc.2.15.15110088.PC	TMEM87B	-0.163614040440949	-5.05316560712402	2.74197749472118e-06	0.000901022600509086	A	C
MNEc.2.18.3606800.PC	ERCC3	-0.198121794466885	-5.05061092247309	2.76982271116545e-06	0.00090795655546939	T	C
MNEc.2.9.25564950.PC	SDCBP	0.195944307170367	5.04970021209231	2.77981584047912e-06	0.000910519753864316	T	G
MNEc.2.3.1204645.PC	PHKB	-0.145579810997797	-5.04748621094208	2.80425707245026e-06	0.000916613963346082	T	G
MNEc.2.10.41222773.PC	LOC102147405	-0.362140889646869	-5.04389823669482	2.84431291581553e-06	0.000927455133121251	T	C
MNEc.2.1.127242933.PC	CSNK1G1	-0.216448921215889	-5.03476427283381	2.94882488840335e-06	0.000951818763550826	T	C
MNEc.2.5.1437822.PC	PLEKHA6	0.221010737948844	5.03359060584308	2.9625233394521e-06	0.000955340537516921	G	A
MNEc.2.22.41575807.BIEC2-598419	BCAS1	0.217778571846566	5.02176897848487	3.10401413432719e-06	0.000988203177660843	C	A
MNEc.2.10.24883159.PC	PEG3	0.536385592292431	5.01775066265179	3.15359615935749e-06	0.000999750727919595	T	G
MNEc.2.5.98805723.PC	NFIA	0.338457665088862	5.00888987907072	3.26568010534415e-06	0.00102640919272967	A	G
MNEc.2.13.8227339.PC	STAG3	0.35148097221244	4.99936423880489	3.39051571742741e-06	0.00105604801772717	A	G
MNEc.2.22.22918959.PC	LOC106782396	-0.410308334981038	-4.99469888005806	3.45334529621918e-06	0.00107057566476876	C	T
MNEc.2.3.19282388.PC	VPS4A	-0.0663986329303844	-4.98935049647416	3.52677334016501e-06	0.00108841624431112	A	G
MNEc.2.3.9617879.PC	COQ9	-0.115045670902007	-4.98595036305856	3.57424449658091e-06	0.00109991746326779	A	G
MNEc.2.1.116996221.PC	RCN2	0.346364402770485	4.98478235665183	3.59069526910701e-06	0.00110371601606184	T	C
MNEc.2.4.102082973.PC	LOC100057398	0.177402087089461	4.97953662492866	3.66549525388361e-06	0.00112047276323102	A	G
MNEc.2.14.42929503.PC	RAPGEF6	-0.152546235284654	-4.97594735404501	3.71755011360275e-06	0.00113273379365118	T	C
MNEc.2.8.83750359.PC	TMX3	-0.153704824203329	-4.97430582405561	3.74159701682415e-06	0.00113886418827732	T	C
MNEc.2.10.14574843.PC	ETHE1	-0.140324180190593	-4.96388618614341	3.8978161713794e-06	0.00117313612782557	G	A
MNEc.2.24.4653093.PC	TMEM260	-0.101608732472334	-4.96349212575744	3.90384754283299e-06	0.00117423830094705	A	G
MNEc.2.12.21966516.PC	ASRGL1	0.12546982935495	4.96340767029814	3.90514137848149e-06	0.00117451348648087	C	T
MNEc.2.10.81633859.PC	PDE7B	-0.229041420628333	-4.96132624290136	3.93716096045525e-06	0.00118206976494336	C	T
MNEc.2.10.13885381.PC	LOC100069598	-0.194099079423741	-4.96091881600056	3.94345853538544e-06	0.00118348997732209	G	T
MNEc.2.15.70618372.PC	LOC102148970	-0.217994063124004	-4.95556854437595	4.02707566494841e-06	0.00120350500308229	A	G
MNEc.2.1.185104980.PC	PYGL	-0.193113549834239	-4.9524703221475	4.07628536232761e-06	0.00121503278853795	A	G
MNEc.2.1.138147555.PC	MYO5A	0.177453551732059	4.95168088486139	4.08891771901861e-06	0.00121793144172111	A	G
MNEc.2.19.37225965.PC	PARP15	-0.186356527161657	-4.94578867275153	4.18441813786586e-06	0.00123971641727176	C	T
MNEc.2.9.60534653.PC	EXT1	0.319713676969342	4.94491780934929	4.19871646484053e-06	0.00124239031485887	G	A
MNEc.2.16.4971642.PC	ATG7	0.329432139274944	4.94283198835056	4.23315686275332e-06	0.00125022593381136	C	T
MNEc.2.14.24658802.PC	MFAP3	-0.139713584097001	-4.93258461264775	4.40640399229242e-06	0.00128767284963477	C	T
MNEc.2.2.33586366.PC	RAP1GAP	-0.175472272767011	-4.92669205148289	4.50914059234813e-06	0.00130846506196875	C	T
MNEc.2.2.5784515.PC	NDC1	-0.126193076692629	-4.92512965237281	4.53677077187944e-06	0.00131456019235217	C	A
MNEc.2.10.61900429.PC	LAMA4	-0.500950747949243	-4.9176487116083	4.67137345397253e-06	0.00134375007088017	G	A
MNEc.2.6.8895849.PC	LOC100059285	0.546615985461667	4.91282146721845	4.76028935619336e-06	0.00136350080969979	T	C
MNEc.2.10.4371417.PC	NUDT19	0.114858286053491	4.90864209582997	4.83860394823166e-06	0.00137891287370661	A	C
MNEc.2.21.18886494.PC	MOCS2	0.127372565309677	4.90636950337978	4.88171483681532e-06	0.00138826012085673	C	A
MNEc.2.5.22693965.PC	HMCN1	0.255642961736124	4.90273766510161	4.95138972081873e-06	0.00140215084740087	G	A
MNEc.2.10.41500918.PC	CASP8AP2	-0.208921745845287	-4.89895576745199	5.02497448514899e-06	0.00141713377839064	C	A
MNEc.2.4.14765637.PC	HECW1	-0.249071741262367	-4.8982711708367	5.03840832326744e-06	0.00142028484550369	T	C
MNEc.2.8.23239377.PC	EIF2B1	0.111514584906042	4.89136225033845	5.17595819394052e-06	0.00145005915117364	A	G
MNEc.2.17.48106268.PC	UCHL3	0.171812262987213	4.8845209612776	5.31576856651289e-06	0.00148162988043268	G	A
MNEc.2.23.7849129.PC	LOC102148033	0.118088140817346	4.87636658005055	5.48723045936773e-06	0.00151541466688462	A	G
MNEc.2.5.89532334.PC	NEGR1	-0.223724648792673	-4.8724874088307	5.57067959068913e-06	0.00153457425216773	C	T
MNEc.2.29.19930375.PC	FAM171A1	-0.249435695012361	-4.87111343888833	5.60053237875738e-06	0.00154049825081119	A	G
MNEc.2.1.13153263.PC	EIF3A	-0.118859362723238	-4.86972351050223	5.63089063383851e-06	0.00154760652773723	T	C
MNEc.2.24.42526186.PC	CCDC85C	0.160665919876969	4.86896587646059	5.64750609074442e-06	0.00155100004419665	C	T
MNEc.2.12.25442704.PC	LOC102148237	0.796636486729849	4.86420582083544	5.75299672835982e-06	0.00157345453280916	C	T
MNEc.2.24.46082900.BIEC2-652582	TMEM179	0.246047304736232	4.86286647215481	5.78302367504359e-06	0.00157917222286593	G	A
MNEc.2.23.54131703.PC	CDK20	-0.291274228240433	-4.8611830340955	5.82098161081418e-06	0.00158643463950435	G	A
MNEc.2.25.28309825.PC	NEK6	0.171657828319594	4.8565755738463	5.92611667023036e-06	0.0016083338347943	G	A
MNEc.2.24.31830368.PC	LOC106782546	-0.209855093024172	-4.85604033013735	5.93844948238407e-06	0.00161053142431112	G	A
MNEc.2.14.71975189.PC	ERAP1	0.129487979710677	4.85205372094108	6.03109754630768e-06	0.00162932818832075	G	A
MNEc.2.15.13182515.PC	BUB1	0.264585604980136	4.85097932263017	6.0563064943285e-06	0.00163426461121718	T	C
MNEc.2.16.65857918.PC	SH3BP5	0.294914859797739	4.84632017017735	6.16681949691358e-06	0.00165673328556279	C	T
MNEc.2.27.2418278.UKUL3943	HGSNAT	0.201066478564793	4.84409353154547	6.22032627444107e-06	0.00166778007741866	T	C
MNEc.2.4.7767790.PC	SLC26A4	0.271290374805577	4.83471108097205	6.45080367330792e-06	0.00171335935731922	G	A
MNEc.2.12.11209823.PC	PHF21A	-0.115997731965447	-4.83136930687223	6.53488712421484e-06	0.00172997185730963	T	C
MNEc.2.8.13023021.PC	LOC102149053	0.341596070994372	4.81787927129699	6.88530708537518e-06	0.00179911208087571	C	T
MNEc.2.10.68447570.PC	MAN1A1	0.314010982928175	4.81716560193985	6.90434687643115e-06	0.00180247623959241	A	G
MNEc.2.12.21942629.BIEC2-193301	LOC102150277	-0.474432071049903	-4.81496354847287	6.96341882327549e-06	0.00181524449354673	G	A
MNEc.2.25.13556827.PC	KLF4	0.284852819850322	4.80728502479645	7.17327961366751e-06	0.00185443494703803	T	C
MNEc.2.5.30488196.PC	CD46	0.186203223837197	4.80095569590061	7.35088794564219e-06	0.00189062611180005	C	A
MNEc.2.20.10727437.PC	LOC100063291	-0.192745264867984	-4.7967547832899	7.47112830090772e-06	0.00191332753509176	A	G
MNEc.2.30.4314829.PC	KIF26B	0.206479776176398	4.7928286699215	7.58523408817123e-06	0.00193374788737447	T	C
MNEc.2.10.20899631.PC	LOC100066165	0.522500828625952	4.78733286104399	7.7478162205221e-06	0.00196443545292025	C	A
MNEc.2.16.44167051.PC	SEC22C	0.141418991330803	4.78473071343733	7.82597462951277e-06	0.00197901375932305	T	C
MNEc.2.14.93024626.PC	LOC100060980	0.152505149251444	4.78104582524336	7.93796952827026e-06	0.00200027068834381	T	C
MNEc.2.6.54692043.PC	CCDC91	-0.161273667686773	-4.77950505567661	7.98525961456201e-06	0.00201044016819345	G	T
MNEc.2.16.43088782.PC	POMGNT2	-0.117818241027243	-4.77475407585692	8.13281310667971e-06	0.00203819693854024	C	T
MNEc.2.5.5173784.PC	SELP	0.358657532747163	4.76178523797555	8.54923931782548e-06	0.00211652822151587	A	G
MNEc.2.1.157254454.PC	LOC100058767	-0.254741283197062	-4.75485569352724	8.78018180734223e-06	0.00215863525446411	G	A
MNEc.2.16.40067468.PC	LTF	-0.827833426555924	-4.75446825891359	8.79327167035382e-06	0.00216048444069041	C	T
MNEc.2.10.59277882.PC	SMPD2	-0.135779017229385	-4.75440461793123	8.79542366011198e-06	0.00216087234142179	T	C
MNEc.2.18.39833129.PC	DAPL1	-0.39096324924184	-4.75298999018165	8.84339121720894e-06	0.00216849919581756	T	C
MNEc.2.16.77422355.PC	ATR	0.0980258535239935	4.7495729257693	8.96031091674045e-06	0.0021905322071355	C	T
MNEc.2.4.94726802.PC	LOC102147875	0.221602654308894	4.74517253032061	9.11309532086408e-06	0.00221949548306143	A	G
MNEc.2.11.58961526.PC	ALDH3A2	0.106949495852156	4.74254011855705	9.20570344006159e-06	0.00223606917704724	T	C
MNEc.2.16.4971642.PC	TMCC1	0.228901803420842	4.74071140596904	9.27057603061948e-06	0.0022484269647426	C	T
MNEc.2.11.24808319.PC	ITGA3	0.203282903370119	4.7400356832823	9.29465934190453e-06	0.00225211543443333	T	G
MNEc.2.14.59976143.PC	STARD4	0.128219717741022	4.73523674638707	9.46745805165967e-06	0.00228370984424311	A	C
MNEc.2.24.11429303.PC	HSPA2	-0.228354507779818	-4.72593321101551	9.81140809913197e-06	0.00234849313111876	G	A
MNEc.2.18.80984556.PC	PARD3B	0.245711100674024	4.72483383179453	9.85284661479781e-06	0.00235557017924159	T	C
MNEc.2.15.84893325.PC	LOC102150293	0.298374736155343	4.72439724811387	9.86934981490045e-06	0.00235802023664746	C	T
MNEc.2.6.81365395.PC	GRIP1	0.234605989091628	4.7232549115742	9.91265839431686e-06	0.00236641790923681	T	A
MNEc.2.31.1727862.PC	ACAT2	0.127350860171835	4.71817464413921	1.01075134049137e-05	0.00240168024916394	T	C
MNEc.2.16.6767118.PC	SEC13	-0.0729641485749716	-4.71422137184053	1.02617159154053e-05	0.00242867653867883	G	A
MNEc.2.28.34911207.PC	LOC102148051	0.353676897371311	4.70888531263735	1.04734903958271e-05	0.00246379368429352	G	A
MNEc.2.8.16490713.PC	FBXW8	-0.210926093752459	-4.70601021810702	1.05893520269332e-05	0.002483609876974	T	C
MNEc.2.28.43010411.PC	TTC38	-0.180823543492494	-4.69929726747832	1.08647486045178e-05	0.00252838039048092	T	C
MNEc.2.7.94559492.PC	METTL15	0.211947436138656	4.69908432262367	1.08735976367689e-05	0.00252950277450434	C	T
MNEc.2.3.23817966.PC	PDPR	0.119291474269004	4.69759325995616	1.09357562223369e-05	0.00254129662918058	C	T
MNEc.2.30.8545898.PC	LBR	0.155663403387064	4.69456026977769	1.1063262227108e-05	0.00256334221849841	A	G
MNEc.2.6.34567982.PC	C1S	-0.473714412574181	-4.69368763709776	1.1100214543395e-05	0.00257013768675105	C	T
MNEc.2.12.22828623.PC	C12H11orf98	0.0989168155551175	4.6917680392554	1.11819244240724e-05	0.00258305674678014	A	G
MNEc.2.16.31049979.PC	APPL1	0.197452853757407	4.68869323399014	1.13140275333058e-05	0.00260463492502558	C	T
MNEc.2.19.33688430.PC	PCYT1A	-0.151448479276121	-4.68567988364726	1.14449624618509e-05	0.00262643739033834	C	T
MNEc.2.14.76303497.PC	ARRDC3	-0.363481330130339	-4.67958867018302	1.17141510351357e-05	0.00267388779089243	G	A
MNEc.2.21.15822634.PC	MAP3K1	0.167319786548584	4.67808458252348	1.17815631324944e-05	0.00268391241701938	T	G
MNEc.2.1.162571358.PC	DCAF11	0.136370655044441	4.67552723343771	1.18970485870608e-05	0.00270498988856407	A	G
MNEc.2.1.181736949.PC	MDGA2	0.134419056078237	4.67516014990364	1.19137155248544e-05	0.00270747301108044	T	C
MNEc.2.11.57609138.PC	LOC100073139	0.152654981613049	4.67279319675855	1.20217303468583e-05	0.002726103805994	C	T
MNEc.2.1.159869999.PC	LOC106782106	0.323614271613474	4.67270675522982	1.20256930356581e-05	0.00272663044159422	A	C
MNEc.2.11.41860702.PC	SDF2	0.124549656583605	4.66827822679536	1.22304156542155e-05	0.00276163151761964	G	A
MNEc.2.6.23397318.PC	COPS8	0.10745946444004	4.66672804796771	1.23028750731332e-05	0.00277152123623081	A	C
MNEc.2.18.51196006.PC	METTL8	-0.190016938775261	-4.66204573772015	1.25242819245056e-05	0.00280747080008075	C	A
MNEc.2.19.40489345.PC	UPK1B	0.230084269913449	4.65836999769596	1.27008017512839e-05	0.00283523832478699	T	C
MNEc.2.20.29109019.PC	PPP1R10	-0.102404352285295	-4.65766622850913	1.27348735909389e-05	0.00283948136459525	A	C
MNEc.2.3.1791668.BIEC2-766386	MIR9072	0.141447986953573	4.65478025066301	1.28755251439652e-05	0.00286457333888757	C	T
MNEc.2.28.35236615.PC	DNAL4	0.148129635265531	4.65425132016749	1.29014664284822e-05	0.00286864325547751	G	A
MNEc.2.22.32514447.PC	MYBL2	0.338425463775059	4.64798391317291	1.32127441323414e-05	0.00291738752500886	G	A
MNEc.2.4.102261354.PC	TMEM176B	-0.375952054059157	-4.64383919968439	1.34225929686217e-05	0.00295403303912431	T	C
MNEc.2.15.69087991.BIEC2-317109	EIF2B4	-0.091710204385099	-4.64251286429811	1.34904275091526e-05	0.00296393492162568	C	T
MNEc.2.1.89319573.PC	LOC102150610	-0.176285098170647	-4.63401060116766	1.39332505332515e-05	0.00303452978983289	A	G
MNEc.2.14.70444764.PC	CHD1	-0.166646109686917	-4.62933219386634	1.41829073414016e-05	0.00307345460965429	A	C
MNEc.2.1.147720619.PC	CASC5	0.215813987067799	4.62801930795131	1.42537452277031e-05	0.00308384162762285	T	C
MNEc.2.1.92246692.PC	PDE8A	-0.133455178343534	-4.62170021990027	1.45995344363928e-05	0.00314116720210659	G	A
MNEc.2.5.26702157.PC	ANGEL2	0.114348764060641	4.61720177940198	1.48506471698043e-05	0.00318031126849453	A	G
MNEc.2.21.2312244.PC	BABAM1	0.0956487527457708	4.61679499561585	1.4873560492261e-05	0.00318377130406304	A	G
MNEc.2.10.34163624.PC	IRAK1BP1	0.142230519052829	4.61536940772935	1.49541324304735e-05	0.00319666182999282	T	C
MNEc.2.24.21098808.PC	EIF2B2	-0.0606081990686359	-4.61527643819205	1.49594016213358e-05	0.00319722678310313	C	G
MNEc.2.21.29165520.PC	SPEF2	-0.315642034522517	-4.61043556576583	1.52362715149603e-05	0.00323970450875516	G	A
MNEc.2.5.5885064.PC	SLC19A2	-0.20991811688581	-4.60909696856763	1.53137059275335e-05	0.00325191223529869	C	T
MNEc.2.20.50773321.PC	GCLC	0.176401072078303	4.60810562620123	1.53712987809847e-05	0.0032597737613318	T	C
MNEc.2.1.129555218.PC	TLN2	-0.176569246790621	-4.6066814993084	1.54544029706054e-05	0.00327150826801427	G	A
MNEc.2.6.43738733.PC	MGST1	0.23938088189231	4.60606494742563	1.54905167532949e-05	0.00327712883234182	C	T
MNEc.2.2.36603214.PC	DNAJC16	0.133964985662595	4.60589548706021	1.55004570418999e-05	0.00327886375216339	G	T
MNEc.2.8.27515776.BIEC2-1039693	FZD10	0.32067121203095	4.60554561021753	1.55209998931074e-05	0.00328173605098677	A	G
MNEc.2.15.28900866.PC	SLC4A5	0.225074684456503	4.60195718600588	1.57332247527995e-05	0.003315080417345	T	C
MNEc.2.12.29542253.PC	DHCR7	-0.159186891038928	-4.59825764441782	1.59549711182018e-05	0.00334888802913394	G	A
MNEc.2.5.59040847.PC	STXBP3	-0.112897167603183	-4.59320591069594	1.62626743066904e-05	0.00339532503268752	A	G
MNEc.2.23.2336911.PC	LOC100063910	0.480808865964741	4.58099094595719	1.70306964930734e-05	0.00350941454438682	T	C
MNEc.2.1.141250906.PC	DUT	0.175327283322403	4.57896994086944	1.71611179705991e-05	0.00352818958409765	C	T
MNEc.2.7.2615666.PC	MIR8996	0.104163915563257	4.57575122723216	1.73708354675439e-05	0.00356333807542455	G	C
MNEc.2.7.89314058.PC	NELL1	0.211441230464255	4.57563945945847	1.73781622919062e-05	0.0035641241134651	A	G
MNEc.2.8.26986036.PC	GLT1D1	0.210367861064391	4.57216031385803	1.760774038033e-05	0.0035962796115503	T	C
MNEc.2.16.77321957.BIEC2-362981	XRN1	0.0827278955166209	4.56354655684515	1.81888760551292e-05	0.00368225449033665	G	A
MNEc.2.25.19577839.PC	DFNB31	0.218981371266985	4.56092194359246	1.83696189224624e-05	0.00370943627919372	G	A
MNEc.2.5.4157417.PC	CREG1	0.406025188420857	4.55808694011183	1.85668085164341e-05	0.0037378887300138	C	T
MNEc.2.1.15066106.PC	LOC102149759	0.171575202727852	4.55599229306341	1.87138204696807e-05	0.00376020638500695	T	C
MNEc.2.7.85762538.PC	ABCC8	0.315339272363072	4.55494491836302	1.87877530765946e-05	0.00376943128324979	C	T
MNEc.2.13.38742367.PC	CLUAP1	0.133792736361568	4.55464890106229	1.88086998197942e-05	0.00377243544623747	C	T
MNEc.2.22.28242647.PC	TGM2	0.796693607942804	4.55449884247761	1.88193269033541e-05	0.00377381212422694	T	C
MNEc.2.17.21327855.PC	LOC102150326	0.163031218196582	4.55427858738027	1.88349358274138e-05	0.0037757054364407	T	C
MNEc.2.26.17301762.PC	LOC102148112	0.255497293633148	4.55109304697998	1.90620968019447e-05	0.00380669982252348	A	C
MNEc.2.7.4530679.PC	GPR108	-0.103137500306583	-4.54543927063042	1.94718310959706e-05	0.003867421636902	C	T
MNEc.2.10.25036930.PC	ZNF444	0.12955045654657	4.54359100705878	1.96076204175009e-05	0.00388722337955236	G	A
MNEc.2.9.73408423.PC	EFR3A	-0.131568748747296	-4.54247099589516	1.96903526704266e-05	0.00390013825737723	G	A
MNEc.2.1.59727206.PC	LOC106782036	0.376716225459086	4.5418176858184	1.97387672502522e-05	0.00390644379981608	A	G
MNEc.2.20.32551882.PC	DXO	-0.165616793060314	-4.54070992236679	1.98211239001335e-05	0.00391927156067716	A	C
MNEc.2.16.35803554.PC	RRP9	0.14811741738101	4.53562665897259	2.02033334654296e-05	0.0039737677911215	C	T
MNEc.2.2.66070260.PC	DDX60	-0.261329144008013	-4.53534412840205	2.02247853305164e-05	0.00397681606529328	A	C
MNEc.2.22.39272423.PC	ATP9A	0.32867433079743	4.53451755520416	2.02876720098407e-05	0.00398432756091111	T	C
MNEc.2.8.25408882.PC	UBC	0.202058457656596	4.53402797104758	2.03250095705791e-05	0.0039897563724735	G	A
MNEc.2.6.28366654.BIEC2-945899	CECR5	0.118687656051226	4.5249440620582	2.10299984886913e-05	0.00408815709482082	T	C
MNEc.2.14.88887969.PC	LOC102148139	0.141799776704206	4.52401093692543	2.11037461374168e-05	0.00409784441892866	G	T
MNEc.2.28.42417536.PC	GRAMD4	0.256778588826138	4.51891705110306	2.15107745012285e-05	0.00415504924293724	C	T
MNEc.2.24.1235363.PC	GNPNAT1	-0.101329676236837	-4.51692762665962	2.16717987660346e-05	0.00417588223231835	A	G
MNEc.2.1.108790123.PC	OTUD7A	-0.458061893053783	-4.51638780401117	2.17156933339694e-05	0.00418262982454652	T	C
MNEc.2.17.34214091.PC	PCDH17	0.163295816197903	4.50991587708693	2.22487045865725e-05	0.00425638971378921	C	T
MNEc.2.2.13560799.PC	BTBD19	0.409460791045239	4.50889901606495	2.23335956841787e-05	0.00426892605517154	T	C
MNEc.2.1.93924946.PC	AEN	0.29848377681254	4.50510384224871	2.26532124231507e-05	0.00431056637157127	C	T
MNEc.2.10.77285904.PC	MED23	0.078796360823096	4.50497098166285	2.26644814655989e-05	0.00431205772192394	G	A
MNEc.2.17.29980751.PC	OLFM4	-1.29756955719154	-4.50473273411384	2.26847028921688e-05	0.00431453474244607	G	A
MNEc.2.14.8627038.PC	ERGIC1	0.175695969002743	4.50462250645422	2.26940644595893e-05	0.00431529037980502	A	G
MNEc.2.10.12982033.PC	LOC100630497	-0.654354988444952	-4.49772889613281	2.32870365112474e-05	0.00439501250975087	G	T
MNEc.2.20.35792678.PC	PPARD	-0.150532853666365	-4.49753968662646	2.33035218472958e-05	0.00439790364127848	T	C
MNEc.2.19.25504353.PC	CRYGS	-0.166301530610358	-4.49501702218897	2.35243990556976e-05	0.00442872423085444	G	T
MNEc.2.13.27732755.PC	SMG1	-0.172313738786341	-4.49144647536791	2.38404983598127e-05	0.004469706317448	A	G
MNEc.2.28.26668004.PC	NUP37	0.162751952776552	4.4863201368374	2.43015410094642e-05	0.004530682195789	T	C
MNEc.2.13.20595730.PC	YPEL3	0.166699871872429	4.48106782396216	2.4782872785761e-05	0.00459316065505918	G	T
MNEc.2.12.23900006.BIEC2-203717	BSCL2	-0.148977752715739	-4.48078739866622	2.48088296646527e-05	0.0045961636674223	A	G
MNEc.2.20.6105595.PC	FARS2	0.353710418571234	4.47941946036024	2.49358277514126e-05	0.0046140228520247	T	C
MNEc.2.2.28213306.PC	RPA2	-0.0807398411631378	-4.47835756815361	2.5034846988652e-05	0.00462893682301418	G	A
MNEc.2.5.46610263.PC	ENSA	0.174865192090947	4.47790637091642	2.50770354560447e-05	0.00463514603245542	G	A
MNEc.2.5.2048693.PC	ELK4	-0.147351188632165	-4.47159659211073	2.56742895071834e-05	0.0047131992920541	C	T
MNEc.2.15.61750249.PC	STRN	-0.11838117375608	-4.46763651022065	2.60561483257019e-05	0.00476657448268735	A	G
MNEc.2.25.37879140.PC	CCDC183	-0.397290387607447	-4.46531925433823	2.62821406440399e-05	0.00479767235208467	T	C
MNEc.2.16.2985088.PC	FGD5	0.148800970913161	4.46351580776773	2.6459336379252e-05	0.0048199822598326	A	G
MNEc.2.23.5741115.PC	UBQLN1	-0.093509650210905	-4.46254126504615	2.65555702351287e-05	0.00483307532061475	T	C
MNEc.2.11.6860823.PC	ICT1	-0.12500266818445	-4.45919178791639	2.68889160099657e-05	0.00487468090236338	T	C
MNEc.2.1.50685051.PC	CDK1	0.418315859583955	4.45687540089605	2.71218143603513e-05	0.00490683929429392	C	T
MNEc.2.15.67032363.PC	LOC102148717	0.305064701114076	4.45328780267171	2.74863871245832e-05	0.00494943506345727	A	G
MNEc.2.20.31224717.PC	TNXB	-0.183125773935481	-4.44901083689777	2.79272193556344e-05	0.00500418816699945	G	A
MNEc.2.19.47927038.PC	CD47	-0.23178183859674	-4.4489789986343	2.79305265072012e-05	0.00500431137229803	A	G
MNEc.2.22.27620390.PC	MROH8	-0.103037290881145	-4.44890462609782	2.79382533203521e-05	0.00500545788312585	C	T
MNEc.2.4.45503109.PC	SCIN	-0.412927348068978	-4.4487481385336	2.7954518102581e-05	0.00500718204190588	C	A
MNEc.2.6.5010041.PC	BARD1	0.185735196529738	4.44847016554636	2.79834322837234e-05	0.00501159002261205	G	T
MNEc.2.12.25953150.PC	POLA2	0.165102295347095	4.4471759132927	2.81184396387871e-05	0.00502722761063139	A	G
MNEc.2.4.5543352.PC	PUS7	-0.162287791846969	-4.43676298145086	2.9227842212726e-05	0.00517137186668698	A	C
MNEc.2.28.36629616.PC	RPS19BP1	-0.108161580031114	-4.43382811251862	2.95481074609973e-05	0.00521311201514439	T	C
MNEc.2.19.11243388.PC	PHC3	-0.411573707193869	-4.43333599172635	2.9602141399705e-05	0.00522020199801462	A	G
MNEc.2.5.21086744.PC	SWT1	0.123983050570083	4.43174778110404	2.97771774391053e-05	0.0052415062462917	T	C
MNEc.2.9.48389025.PC	AZIN1	0.139828912469709	4.42860793862422	3.01261721711825e-05	0.00528960017586888	T	C
MNEc.2.6.67503345.PC	CCNT1	-0.144418600341036	-4.4233368531624	3.07209796466642e-05	0.00536231805015962	C	T
MNEc.2.16.38575928.PC	ECATH-2	0.469975450793857	4.42147671639569	3.09335858181205e-05	0.00538795232027253	A	G
MNEc.2.20.31045216.PC	AGER	0.198237214613326	4.42006236227806	3.10961934709132e-05	0.00540633738312641	C	T
MNEc.2.2.11730698.PC	RAD54L	0.177084145988859	4.41868944775732	3.12548281959108e-05	0.00542510595008472	A	G
MNEc.2.11.37954993.PC	CCL13	0.8937532131873	4.41211167234271	3.2025796159261e-05	0.00552534538719578	T	C
MNEc.2.14.76859928.PC	LYSMD3	-0.263572070333719	-4.41169162508852	3.20756494727836e-05	0.00553090890773641	C	T
MNEc.2.1.61300264.PC	NUDT13	0.179800480487224	4.40975229907303	3.23067941154587e-05	0.00555729339820365	T	C
MNEc.2.25.29407427.PC	NR6A1	0.112255092939169	4.40744857455221	3.25834663436971e-05	0.00559136316827309	A	C
MNEc.2.25.33754489.PC	PRRC2B	-0.101720365725049	-4.40681263701863	3.26602440755477e-05	0.00560147851958048	T	C
MNEc.2.20.36311358.PC	CPNE5	0.261529017239676	4.40107374722299	3.33610756091567e-05	0.00568962274831631	C	T
MNEc.2.6.47278063.PC	PDE3A	0.138818687862873	4.40104825428788	3.33642210339413e-05	0.00568985773099324	G	A
MNEc.2.6.74747897.PC	ATP5B	-0.0962023935118076	-4.40099933828824	3.33702572979875e-05	0.00569037229228236	C	T
MNEc.2.3.3113455.PC	CYLD	-0.114265368747217	-4.40065152736327	3.34132078627293e-05	0.00569563520486609	A	G
MNEc.2.21.49380211.PC	ROPN1L	0.194600792378676	4.39745755640724	3.38101353484057e-05	0.00574485190605595	T	C
MNEc.2.1.146343922.PC	TTBK2	-0.182429137612105	-4.3944224599676	3.41915447892378e-05	0.00579268784717999	C	T
MNEc.2.2.6180276.BIEC2-454160	C2H1orf123	0.0898398638399136	4.39350836413681	3.43072294025371e-05	0.00580420059864477	T	C
MNEc.2.1.148833596.PC	EIF2AK4	0.101755592238947	4.39293604115071	3.43798532120377e-05	0.00581483783983204	T	C
MNEc.2.4.673754.PC	MAGI2	0.254859156403857	4.39292779162706	3.43809011060765e-05	0.00581483783983204	T	C
MNEc.2.25.31060269.PC	LOC100070352	-0.233799129690408	-4.39124254505763	3.45956185069923e-05	0.00584067125836693	C	T
MNEc.2.1.1579451.PC	BNIP3	0.503934123779981	4.39041096109333	3.47020482339924e-05	0.00585365851536682	C	T
MNEc.2.3.30733475.PC	OSGIN1	0.375282215064573	4.38927403660685	3.48480695601539e-05	0.00587025760039304	G	A
MNEc.2.1.26687637.PC	SLK	-0.157859321666987	-4.38736944865268	3.50940192193182e-05	0.00590076662068491	A	G
MNEc.2.24.26589035.PC	GTF2A1	-0.163210335328192	-4.3860545938476	3.52647925674705e-05	0.00592234855767479	G	A
MNEc.2.21.31873082.PC	ZFR	0.0689707576771114	4.38390571989647	3.55456204907298e-05	0.00595344970024682	T	C
MNEc.2.18.52326664.PC	PDK1	-0.322225549764601	-4.38291669024658	3.56755988348939e-05	0.00596900223023645	T	C
MNEc.2.6.66741749.PC	KMT2D	-0.305229090261941	-4.38210545714463	3.57825542989305e-05	0.00598126013190222	T	C
MNEc.2.19.39852739.PC	PLA1A	0.236178796631865	4.38032729472133	3.60180790092226e-05	0.00601003227212778	G	A
MNEc.2.7.50714813.PC	LOC100059788	0.119294008297808	4.37739391664522	3.6409898055285e-05	0.0060593194179471	G	A
MNEc.2.4.18607617.PC	PKD1L1	0.166141033172555	4.37182141229262	3.71656191594595e-05	0.00614143569489782	G	A
MNEc.2.14.93024626.PC	LOC102150902	0.256085837118253	4.36860709293362	3.76084091147463e-05	0.00619072414927677	T	C
MNEc.2.24.33337373.PC	EFCAB11	-0.167180874768425	-4.36625181966014	3.79360955303295e-05	0.00623160333871289	G	A
MNEc.2.15.81909113.PC	GREB1	0.251721037517852	4.36163336868111	3.85866901692651e-05	0.00630776073912241	G	A
MNEc.2.25.30983583.PC	STXBP1	0.267654244125935	4.36003537733071	3.8814299493439e-05	0.00633336199260696	C	T
MNEc.2.2.34785749.PC	IFFO2	-0.28099725145704	-4.35896763589435	3.89671058828222e-05	0.00634958323238927	T	G
MNEc.2.1.146261705.PC	TMEM62	0.105434718175851	4.35637065326393	3.93411968300824e-05	0.00639249680920033	C	T
MNEc.2.8.1166890.PC	LOC100053468	0.193561229967034	4.35259607144139	3.98911172170155e-05	0.00645686938314378	C	T
MNEc.2.3.10204734.BIEC2-772125	CFAP20	-0.111026189477786	-4.34852336181442	4.04928073316975e-05	0.00652007665144132	A	G
MNEc.2.7.70119758.PC	XRRA1	0.176152889028345	4.34464261110175	4.10742960863876e-05	0.00658382754180085	A	T
MNEc.2.15.69798658.PC	EPT1	0.104313393301214	4.34061047016405	4.16870178412599e-05	0.0066546284941283	G	A
MNEc.2.16.38871256.PC	PFKFB4	-0.127614984909784	-4.33827409176176	4.20460859260634e-05	0.00669493743504011	T	C
MNEc.2.17.11593807.PC	BRCA2	-0.177151955296732	-4.33821558779402	4.20551154110078e-05	0.00669580954297551	C	T
MNEc.2.2.88564003.PC	SMARCA5	0.124098312153477	4.33587062429123	4.24185836563417e-05	0.00673518919544785	T	C
MNEc.2.10.15146980.PC	LOC102151031	0.131607205434643	4.33532395892735	4.25037519559416e-05	0.00674530284934678	G	A
MNEc.2.7.5478296.PC	ANGPTL4	0.532609690699481	4.32871104371863	4.35472010861753e-05	0.00686293694121214	G	T
MNEc.2.27.26571684.PC	TRAPPC11	-0.103408544158876	-4.32826638225175	4.36182454237445e-05	0.0068707370634831	A	G
MNEc.2.1.140816110.BIEC2-61794	CEP152	0.121074884255422	4.32678045315544	4.38564684324555e-05	0.00689485296140154	A	G
MNEc.2.5.41146046.PC	APOA1BP	0.126888857947459	4.31948186760737	4.50449454846564e-05	0.00702525971666652	T	C
MNEc.2.8.45813392.PC	TTC39C	0.185189247131386	4.31824682270433	4.52491107983732e-05	0.00704951861572163	A	G
MNEc.2.20.40941388.PC	NFYA	0.0984827759339564	4.31785441134972	4.53141673110941e-05	0.00705732071153293	C	A
MNEc.2.7.19190400.PC	FDX1	-0.134324717642653	-4.31683203668626	4.54840880088759e-05	0.00707559955408854	G	A
MNEc.2.7.67175755.PC	LOC106783399	0.177925506425389	4.31521522006888	4.57540635147486e-05	0.00710211640686068	A	G
MNEc.2.1.147830913.PC	RMDN3	-0.207282607548788	-4.31113636466564	4.64420473855053e-05	0.00717429242072062	T	C
MNEc.2.24.36713323.PC	BTBD7	0.0841937723739375	4.31033645568302	4.65781359673868e-05	0.00719030614124294	G	A
MNEc.2.11.14847084.PC	KPNA2	-0.134446883833152	-4.30987287209335	4.66571817387621e-05	0.0071972034396904	G	A
MNEc.2.14.43562230.PC	LOC102148406	0.177183459404534	4.30933206451889	4.67495587796466e-05	0.00720673487837368	A	G
MNEc.2.7.652555.PC	LOC100068881	-0.215128962653061	-4.30469732553427	4.75485122726893e-05	0.00729380827917798	G	A
MNEc.2.26.29801397.PC	SYNJ1	0.125784336869669	4.30383669889713	4.7698315299176e-05	0.00730935188303473	T	G
MNEc.2.25.19212667.PC	LOC100050034	-0.323959570116665	-4.30260409408123	4.79136601895539e-05	0.00733459959832406	A	G
MNEc.2.17.1740128.PC	N6AMT2	0.192881214445918	4.29733939600959	4.88440594195034e-05	0.00743896287895286	T	G
MNEc.2.23.40980103.PC	LOC100065486	0.135921624309741	4.2945203302199	4.93494055063596e-05	0.00749684583508514	C	T
MNEc.2.2.11627429.PC	STIL	0.15748128477312	4.29288930144602	4.9644085986937e-05	0.00752553876998761	G	A
MNEc.2.6.8269336.PC	AAMP	0.0807667856162578	4.29261434640827	4.96939296374006e-05	0.00753021962550614	T	C
MNEc.2.1.104924327.PC	ASB7	-0.0855318942833683	-4.29169891877365	4.98602262650517e-05	0.00754707447980369	T	C
MNEc.2.15.82284576.PC	E2F6	-0.0697428075782501	-4.28554919233883	5.09913994846538e-05	0.00766362616445098	G	A
MNEc.2.16.54578182.PC	RBMS3	0.260475644134527	4.28280128660205	5.15048194432276e-05	0.00772006250610876	A	C
MNEc.2.2.59778315.BIEC2-506329	BLK	0.582523826839792	4.28104674431733	5.18352461862049e-05	0.00775564021007051	T	C
MNEc.2.4.54921009.PC	TOMM7	0.242018534077504	4.28091222478072	5.1860664082472e-05	0.00775859244287648	T	C
MNEc.2.22.946249.PC	PYGB	0.116025049005025	4.27644341463438	5.27119339898902e-05	0.00784608999412906	T	C
MNEc.2.29.17474500.PC	NSUN6	-0.104228684272724	-4.27554599953526	5.28845030117856e-05	0.00786308333381859	G	A
MNEc.2.10.59172597.PC	FIG4	0.102457889517815	4.27527518845708	5.29366858503648e-05	0.00786742875500929	G	A
MNEc.2.20.31700671.PC	LOC100059239	0.213289903269821	4.27489349996787	5.30103181756824e-05	0.00787464652237555	A	G
MNEc.2.28.18642701.PC	NUDT4	0.267500956378953	4.27484014581146	5.30206187113136e-05	0.00787555597534625	T	G
MNEc.2.6.74365821.PC	SARNP	0.100088545145859	4.27152017508886	5.36653862117029e-05	0.00794315985535985	T	C
MNEc.2.8.12356532.PC	UNG	0.320421601684995	4.26949194807317	5.40630033779121e-05	0.00798664668476514	C	T
MNEc.2.20.31368654.PC	MSH5	-0.221213569295239	-4.26173310180831	5.56104724688298e-05	0.00814281608245316	C	T
MNEc.2.7.3109556.PC	TJP3	-0.137256089120806	-4.25955228667398	5.60530679921611e-05	0.00818311052178331	T	C
MNEc.2.14.43972253.PC	LOC102147598	0.418298845705761	4.2588407040446	5.61982176113926e-05	0.00819894129283257	A	C
MNEc.2.11.48362586.PC	MED31	0.0895111979099921	4.25621051641357	5.67378819190658e-05	0.00825722256240788	T	C
MNEc.2.7.86152749.BIEC2-1066154	C7H11orf58	0.0755841107808306	4.25421052422719	5.71515860634671e-05	0.0083020065628865	A	G
MNEc.2.20.6867648.PC	NRN1	-0.211163900664158	-4.25420121739161	5.71535179970243e-05	0.0083020065628865	G	A
MNEc.2.21.29165520.PC	IL7R	-0.249170172933437	-4.25260215905825	5.74863913860969e-05	0.00833654622497631	G	A
MNEc.2.8.2955972.BIEC2-1022701	SMARCB1	0.0930375921497016	4.25148154069019	5.77207828378304e-05	0.00836024562999774	A	G
MNEc.2.1.163044549.PC	LOC100052689	0.660017622429548	4.24337198401043	5.94446962948052e-05	0.00854135913186694	A	G
MNEc.2.24.26296023.PC	SEL1L	-0.078322484367217	-4.24077000050833	6.00082712628174e-05	0.00859611416922056	T	C
MNEc.2.20.31652654.PC	C2	0.354673805157479	4.23972694341451	6.02356359357221e-05	0.00861722287588298	T	C
MNEc.2.22.37155429.PC	SNAI1	0.221784595151741	4.23435009642588	6.14209229693149e-05	0.00874035198635965	T	C
MNEc.2.2.86396687.PC	OTUD4	-0.106770383360232	-4.23224368825603	6.18913722386546e-05	0.00878838835382917	T	C
MNEc.2.16.25724858.BIEC2-335768	ATXN7	0.0840762039670779	4.22817837011052	6.2809174578362e-05	0.00887664736953202	A	G
MNEc.2.11.50517832.PC	MPDU1	-0.0713586928655658	-4.22487498705022	6.35646135082743e-05	0.00894979502010264	A	C
MNEc.2.16.38879937.PC	ECATH-3	-0.358519266226055	-4.22311695189328	6.39702174290717e-05	0.00898542482935386	G	A
MNEc.2.1.161761410.PC	LRRC16B	0.184157507287091	4.21787647492543	6.51941345166019e-05	0.00910987306235798	C	T
MNEc.2.11.24970520.PC	UBE2Z	-0.065852484213274	-4.21730729273901	6.53284189106508e-05	0.00912283358364738	T	C
MNEc.2.18.11822451.PC	MARCO	-0.540939148865513	-4.21622134092298	6.55853625156026e-05	0.00914584034876328	T	G
MNEc.2.7.85981734.PC	SAAL1	0.0729865009845024	4.21428146164164	6.60467783221951e-05	0.00919182330731341	G	T
MNEc.2.4.37614789.PC	GNG11	0.398920702598483	4.21383841121903	6.61525996519557e-05	0.00920009726265642	T	G
MNEc.2.30.27536195.PC	LOC106782905	-0.299807874462303	-4.21031470890608	6.70000662109136e-05	0.00928882945083537	A	G
MNEc.2.11.20069416.PC	BRCA1	0.242494228016594	4.21005904272699	6.70619607301517e-05	0.00929365074608629	G	A
MNEc.2.10.9810580.PC	SIRT2	-0.156131879143031	-4.20733076907273	6.77258939852731e-05	0.00935676686536933	A	G
MNEc.2.2.18976329.PC	LOC102149792	0.135631811276739	4.20393146725919	6.85619941193953e-05	0.00943631316041157	C	T
MNEc.2.14.35248396.PC	HARS2	-0.128397358788387	-4.20255917595138	6.89023378341394e-05	0.00946897324722326	C	T
MNEc.2.21.2520122.BIEC2-547394	COPE	0.104627616020317	4.20146264991288	6.91754587007525e-05	0.00949647549092279	G	A
MNEc.2.4.3796477.PC	FBXL13	0.221653602287035	4.20116749759064	6.92491528246498e-05	0.00950243973400495	T	C
MNEc.2.27.3774905.PC	IKBKB	0.21430391136752	4.20057454698123	6.93974305254838e-05	0.00951655118804711	C	T
MNEc.2.14.9484613.PC	DUSP1	-0.318755721917792	-4.19953855084644	6.96572343390007e-05	0.00954143716956515	A	G
MNEc.2.8.92883277.PC	ATP9B	-0.144106928533494	-4.19915656624681	6.97532635914895e-05	0.00954867415492509	T	C
MNEc.2.9.15635984.PC	LOC100051785	0.116279336874997	4.19635330423773	7.04619062227966e-05	0.00961391235718629	G	A
MNEc.2.14.8136914.PC	BOD1	0.0857560638489831	4.19369502016458	7.11403063557824e-05	0.0096777515759237	C	T
MNEc.2.1.37123589.PC	EXOC6	0.110436593499143	4.19299892637308	7.13189885132828e-05	0.00969432573899099	T	C
MNEc.2.2.25096176.PC	PUM1	0.083440224399306	4.19188065495579	7.1606946515527e-05	0.00972015795000847	C	T
MNEc.2.3.111424735.PC	CLNK	0.418762133957215	4.19137742885936	7.17368939170397e-05	0.00973186812750992	T	C
MNEc.2.6.48922325.PC	ETNK1	-0.15769090093714	-4.1885299539499	7.24764858772313e-05	0.00980151454582566	G	T
MNEc.2.8.19513014.PC	TRAFD1	0.154830902304707	4.18776492204894	7.2676441263581e-05	0.00981763767588357	C	T
MNEc.2.6.55929719.PC	FGD4	0.259801874428934	4.1865517488935	7.29946171445976e-05	0.00985052187491562	C	T
MNEc.2.11.42891376.PC	MYO18A	-0.179556326432687	-4.18591464104762	7.31622469760842e-05	0.00986664171813037	T	C
MNEc.2.20.41487785.PC	TJAP1	0.134553683887868	4.18512007065357	7.33718267460946e-05	0.00988573390952279	A	G
MNEc.2.14.71489614.PC	LNPEP	0.213762342326838	4.18317993927209	7.38859990491762e-05	0.00993510649230053	T	C
MNEc.2.17.12790336.PC	STARD13	-0.198579954813733	-4.18039373109126	7.46304755990984e-05	0.010002744455772	C	T
MNEc.2.5.26104838.PC	INTS7	-0.0874458497041873	-4.18007859835926	7.47151328372448e-05	0.0100119552822886	A	G
MNEc.2.21.2976214.PC	PDE4C	-0.328861881318149	-4.17899157305533	7.50078618953496e-05	0.0100376229062807	T	C
MNEc.2.29.13549324.PC	LOC102148667	-0.622074909832148	-4.17821638147787	7.52172907818392e-05	0.0100567238475888	A	G
MNEc.2.15.3761942.PC	LOC102150039	0.591732520788817	4.17320545169863	7.65847180032671e-05	0.0101819202199541	G	A
MNEc.2.2.89516085.PC	USP38	-0.170109629091549	-4.1726033768907	7.67506203070199e-05	0.0101983259182623	G	A
MNEc.2.6.51496684.PC	LYRM5	-0.0974608764086668	-4.16960059516827	7.75832225015231e-05	0.0102699721490274	G	A
MNEc.2.18.35454050.PC	ARL6IP6	0.119463283746601	4.16944265765386	7.76272549413451e-05	0.0102721938196281	G	T
MNEc.2.11.50784270.PC	ACADVL	-0.0926148766404419	-4.16936918680671	7.76477465660599e-05	0.0102727418245579	G	A
MNEc.2.25.31436867.PC	LOC100070379	0.125207675999887	4.16928957492684	7.76699568577535e-05	0.0102749549380383	A	C
MNEc.2.22.20197909.PC	LOC100629339	-0.0996291441391631	-4.16665759971955	7.84076862056356e-05	0.0103393702925828	A	G
MNEc.2.12.21716786.PC	SDHAF2	0.146383424866154	4.16663391307525	7.84143559991548e-05	0.0103393702925828	T	G
MNEc.2.5.66100586.PC	LRRC39	-0.232243501636334	-4.16465154764074	7.8974500557732e-05	0.0103837681920583	T	G
MNEc.2.10.4434501.PC	LOC106782002	0.149695106256176	4.16329289892871	7.93606292443865e-05	0.0104181857168553	A	G
MNEc.2.6.63847758.PC	ARID2	-0.169061204158858	-4.16250539975743	7.95852686981454e-05	0.0104360460721119	A	T
MNEc.2.10.22923166.PC	LENG1	0.0974613600307526	4.16229201737876	7.96462428430341e-05	0.0104414991796254	G	A
MNEc.2.10.25118361.PC	LOC100055052	0.472269060240834	4.16123199502198	7.99498124358975e-05	0.0104681909670678	T	C
MNEc.2.1.158587186.PC	LOC100072774	-0.130603837236204	-4.15732871211136	8.10772717828172e-05	0.0105688270763674	C	T
MNEc.2.1.179931686.PC	MIS18BP1	0.303168944237768	4.15627493012489	8.13842710347157e-05	0.010591632132615	T	C
MNEc.2.21.10970958.PC	LOC102150802	0.203671403418258	4.1558079806742	8.15206654981206e-05	0.010602803887742	C	T
MNEc.2.8.2179640.PC	LOC106783460	0.134771326894125	4.15452500327078	8.1896553453398e-05	0.0106351712366667	A	G
MNEc.2.24.15600635.PC	SLC39A9	-0.0973935799720903	-4.15312615849371	8.23082902609523e-05	0.0106665930384393	A	C
MNEc.2.7.58317767.PC	LOC100146805	-0.270528799114861	-4.15288886750618	8.23783320951769e-05	0.0106710091657759	C	T
MNEc.2.4.94626196.PC	LOC100630624	0.169882682258694	4.15102686378612	8.29299406261217e-05	0.0107198825291093	A	G
MNEc.2.6.36793945.PC	LOC102147739	0.286989398570655	4.15029081845787	8.31489694751173e-05	0.0107393587416744	A	G
MNEc.2.5.34762864.PC	UHMK1	0.158961620330798	4.15017421343985	8.31837193118315e-05	0.0107416724752403	G	A
MNEc.2.1.162740324.PC	RABGGTA	0.2324552576307	4.14925457825353	8.34582732380935e-05	0.0107667655837746	T	C
MNEc.2.11.33485576.PC	SUPT4H1	0.221305661731395	4.14738545043756	8.40189863789538e-05	0.0108166549345154	T	A
MNEc.2.30.28492251.PC	UBE2T	0.256653907082296	4.14357090636561	8.51745742667691e-05	0.0109235102026983	G	A
MNEc.2.7.75394346.PC	SMPD1	0.125857539754904	4.14006468461591	8.62502436472844e-05	0.0110247066487841	C	T
MNEc.2.24.19446067.PC	PSEN1	-0.154194837951621	-4.13701147609315	8.7197575915897e-05	0.0111095817270409	T	C
MNEc.2.6.75544864.PC	R3HDM2	-0.064649686268411	-4.13632059085099	8.74133254011914e-05	0.0111295987450887	A	G
MNEc.2.6.73787488.PC	TIMELESS	-0.11866825636935	-4.13629034696327	8.74227816857439e-05	0.0111304268074197	G	A
MNEc.2.21.32364109.PC	GOLPH3	-0.126991277231945	-4.13183832831198	8.8825577567127e-05	0.0112452220665477	T	C
MNEc.2.15.70680255.PC	ADCY3	-0.131215174992921	-4.12277575882213	9.17483619133602e-05	0.0114951842211454	A	G
MNEc.2.5.64227553.PC	SLC30A7	-0.165691424638823	-4.12129573616935	9.22343943206931e-05	0.0115414071086029	G	A
MNEc.2.12.12193610.PC	MTCH2	-0.0866495082252497	-4.11999764277812	9.26627207596731e-05	0.0115758793660371	G	T
MNEc.2.11.33140109.PC	EPX	-0.15942462465974	-4.11900326723742	9.29921247343907e-05	0.0116047325320353	T	C
MNEc.2.20.51197152.BIEC2-538614	TMEM14A	-0.188226963702541	-4.11857941094626	9.31328766642472e-05	0.0116141248143643	A	G
MNEc.2.5.58652207.PC	PSRC1	0.171340327187829	4.11763541266915	9.34470916425931e-05	0.0116376235698838	T	C
MNEc.2.20.7870140.PC	TXNDC5	0.224355026426938	4.11635666314429	9.38743575774565e-05	0.0116757725383842	C	T
MNEc.2.3.59013103.BIEC2-783761	CXCL13	0.474520128791749	4.11634591864995	9.38779555641642e-05	0.0116757725383842	G	T
MNEc.2.17.62043278.PC	GPC5	0.333060926861358	4.11367764671576	9.47755943261775e-05	0.0117514380111432	C	T
MNEc.2.2.37555556.PC	FHAD1	-0.160350264131405	-4.10678160021326	9.71339217668571e-05	0.0119467941828941	C	T
MNEc.2.1.156739314.PC	RNASE4	-0.25367860298502	-4.10651249175966	9.72270872935645e-05	0.0119548831669862	T	G
MNEc.2.7.1880633.PC	ZNF555	0.104485858570371	4.1010265440414	9.91451704432766e-05	0.0121128849714062	C	A
MNEc.2.11.51071701.PC	VAMP2	0.138164278232738	4.10042682499008	9.93570471568559e-05	0.0121315617516647	A	G
MNEc.2.2.29719882.PC	ZDHHC18	0.115562703874345	4.10008485458211	9.9478057908349e-05	0.0121427975296178	A	G
MNEc.2.24.20610030.PC	AREL1	-0.0882394990757235	-4.09628688581193	0.000100831584919285	0.0122576090166813	G	A
MNEc.2.4.86122152.PC	LOC102149605	0.313291075626334	4.0941573569213	0.00010159824212516	0.0123181533798344	C	T
MNEc.2.11.6573291.PC	WBP2	0.213099390204753	4.09413356190953	0.000101606840217546	0.0123183167429259	A	G
MNEc.2.19.25177773.PC	RTP4	-0.265956593116877	-4.09409547727683	0.000101620603179617	0.0123183167429259	C	A
MNEc.2.7.20458443.PC	NCAM1	0.152149162211363	4.09387071215013	0.000101701864953173	0.0123236638245296	A	G
MNEc.2.26.2737240.PC	ZNF654	-0.151542797962907	-4.09229098343248	0.000102274767091693	0.0123712135856624	C	T
MNEc.2.5.44566408.PC	RORC	-0.287276158118688	-4.09123247070326	0.000102660380944209	0.0124047225405185	A	C
MNEc.2.6.63608310.PC	ANO6	-0.168479151659199	-4.09110109967583	0.000102708336537439	0.0124087951688161	T	C
MNEc.2.14.27804419.PC	RPS14	-0.146140623837723	-4.09087394332308	0.00010279130837611	0.0124138444308293	G	A
MNEc.2.2.36547392.PC	EFHD2	-0.194038523606433	-4.09012004615672	0.000103067141411332	0.0124347610625421	C	T
MNEc.2.22.37585158.PC	ARFGEF2	-0.119043770302625	-4.08839194370237	0.000103702101278133	0.012486570348276	G	A
MNEc.2.11.7150076.PC	NAT9	-0.199644412994374	-4.08706206784981	0.000104193299480173	0.0125226966592265	T	C
MNEc.2.2.36713602.PC	SPATA21	0.183646060878095	4.08557742687365	0.000104744304021513	0.0125699033414459	A	G
MNEc.2.12.1248437.PC	APIP	-0.158864115363844	-4.08404351553641	0.000105316536953493	0.0126204952873327	C	T
MNEc.2.4.102032037.BIEC2-925127	ZNF746	0.083214239786217	4.08400742735441	0.000105330035946093	0.0126208783372295	G	T
MNEc.2.6.7545593.PC	TNS1	-0.251991288733163	-4.08394049486433	0.000105355076834226	0.0126223049713888	A	G
MNEc.2.9.67294630.PC	SQLE	-0.138911755669202	-4.08137944652596	0.000106317531503054	0.0127053106970423	A	G
MNEc.2.16.28124433.PC	FHIT	0.15321762676379	4.08049823313362	0.000106650646347771	0.0127313968447532	G	A
MNEc.2.12.24559454.BIEC2-203977	TRPT1	-0.172695761160338	-4.08041626155067	0.00010668168407369	0.0127333118544165	C	T
MNEc.2.5.56556480.PC	C5H1orf162	0.23686023440992	4.08008607432746	0.000106806794151967	0.0127439835715408	A	G
MNEc.2.2.38687267.PC	PRDM2	-0.0808506530496259	-4.07930837268537	0.000107102027983596	0.0127669270697649	A	G
MNEc.2.28.18536544.PC	BTG1	0.181296855042631	4.07875181816868	0.000107313790643169	0.0127838413614794	G	A
MNEc.2.24.25351824.TBIEC2-672674	LOC102149522	0.147106338896852	4.07811561388992	0.000107556352197449	0.0128018139968237	C	T
MNEc.2.2.53018084.PC	ENTPD4	0.21752663626189	4.07283077084338	0.000109591746395659	0.0129650698788823	C	T
MNEc.2.13.19030896.PC	HIRIP3	0.185413304670388	4.07246068854431	0.000109735657950901	0.0129780222827042	T	C
MNEc.2.8.25803018.PC	TMEM132C	-0.391655703026158	-4.07110014233674	0.000110266288003433	0.0130260661048827	G	A
MNEc.2.2.82980974.PC	LRBA	0.24099966684967	4.06710349447534	0.000111839332569949	0.0131558260743567	C	T
MNEc.2.23.23925101.PC	PUM3	-0.0978213782385995	-4.06694496130325	0.000111902172447626	0.0131603434190436	A	G
MNEc.2.1.145153886.PC	PPIP5K1	-0.204082502258926	-4.06458974406892	0.000112839747327497	0.0132355100572939	A	C
MNEc.2.1.17566398.PC	VWA2	0.171426050335719	4.05872932463387	0.000115205566732355	0.0134242653991871	G	A
MNEc.2.3.58597102.PC	FRAS1	0.139678743882366	4.05742682560322	0.000115737815414302	0.0134652493466036	C	T
MNEc.2.11.23016468.PC	CWC25	0.103460010853114	4.05619306391106	0.000116244154066437	0.0135079301139017	A	T
MNEc.2.6.74365821.PC	ZBTB39	-0.125517462035316	-4.05336081826748	0.000117414578415977	0.0136069035986409	T	C
MNEc.2.22.22918959.PC	LOC100147208	-0.34089528167263	-4.05219396461969	0.000117900066393705	0.0136431262758001	C	T
MNEc.2.27.3234000.PC	GPAT4	-0.0992949067978484	-4.05085808506255	0.00011845824834946	0.0136814368086154	G	A
MNEc.2.15.66500450.PC	YPEL5	0.136181217630187	4.0491907101463	0.000119158504632643	0.0137318447242554	C	T
MNEc.2.16.74862567.PC	CLSTN2	0.295989829843679	4.04807868799644	0.000119627735267335	0.0137694223072063	G	A
MNEc.2.12.26167136.PC	LOC100629234	0.422698497771916	4.04788756209125	0.000119708561622681	0.0137730822556906	C	T
MNEc.2.6.75974611.PC	DDIT3	0.56777780828318	4.04749016077242	0.000119876788983968	0.0137863907550807	T	G
MNEc.2.10.1763155.PC	URI1	-0.156079329813689	-4.04686882921486	0.000120140265401939	0.0138056715762908	T	C
MNEc.2.12.25516651.PC	KAT5	0.090164721245823	4.04506193516704	0.000120909646169389	0.0138632960007302	T	C
MNEc.2.1.162424597.PC	LOC100052107	0.550258905448906	4.04237685838039	0.000122061708608229	0.0139487212671866	T	C
MNEc.2.1.1487111.PC	INPP5A	-0.238091480370721	-4.04003474004352	0.000123075224659626	0.0140288190949287	G	A
MNEc.2.10.81194650.PC	AHI1	0.121645782059694	4.03672663487356	0.000124520538320835	0.0141396938384069	T	C
MNEc.2.16.3242634.PC	LOC102150554	-0.1995297230408	-4.03596107397302	0.000124857327791256	0.0141659893889875	A	G
MNEc.2.18.16507074.PC	LOC106781941	-0.0956108982897467	-4.03492939618472	0.000125312572907099	0.0141996909144077	C	A
MNEc.2.1.89740076.PC	CFAP161	0.422028848819258	4.03435460288461	0.000125566901155904	0.0142199611780778	A	C
MNEc.2.2.7642700.PC	ORC1	0.251856189814623	4.03410870289038	0.000125675855630119	0.0142267438605346	G	T
MNEc.2.26.37042301.PC	PRDM15	-0.0908064864081	-4.03392653624654	0.000125756629384871	0.0142322456552707	C	T
MNEc.2.1.168921178.PC	AP4S1	0.173633789456901	4.03340956548822	0.000125986128847728	0.0142472955911114	T	A
MNEc.2.12.31127274.BIEC2-209547	DEAF1	0.117285059831051	4.03298807080219	0.000126173541109151	0.0142612419095301	G	A
MNEc.2.6.35651503.PC	LOC100060672	-0.197895377567534	-4.031880625968	0.000126667229135143	0.0142961391031038	A	C
MNEc.2.2.21718543.PC	CLSPN	-0.195346060429454	-4.03127702052497	0.000126937091060995	0.0143201829222464	C	A
MNEc.2.11.40912698.PC	WSB1	-0.154930699323454	-4.03009697952843	0.000127466263364916	0.0143621413095078	G	A
MNEc.2.17.52599710.PC	SPRY2	0.246089064407543	4.02640847483015	0.000129134014126238	0.0144929174622392	C	A
MNEc.2.13.19436427.PC	CCDC189	-0.111094057891717	-4.02598454089506	0.000129327032156502	0.0145063549552114	C	T
MNEc.2.17.17466732.BIEC2-388265	NHLRC3	0.114657394469801	4.02486601879457	0.000129837628271761	0.014540324664032	A	G
MNEc.2.8.56170618.PC	ZNF24	-0.14273770292038	-4.02386322490011	0.000130297040522817	0.0145709120246906	A	G
MNEc.2.13.31210247.PC	LOC102147770	0.394226357431338	4.0230566135544	0.000130667707463318	0.0145972073155116	C	A
MNEc.2.12.26553298.PC	LOC106781495	-0.209731618223251	-4.02043771976331	0.000131878176138903	0.0146858651838936	G	A
MNEc.2.12.17204470.PC	MED19	-0.066904425343814	-4.01653765240618	0.000133700785193187	0.0148157401208449	G	T
MNEc.2.5.75874371.PC	LOC100052081	-0.686408628545054	-4.01436654936652	0.000134725853878717	0.014898237063577	C	T
MNEc.2.21.17613177.PC	ARL15	0.167310039958693	4.01412017143663	0.000134842654731382	0.0149085291493565	G	A
MNEc.2.23.40841904.PC	CDKN2B	-0.139574648616894	-4.01096593120105	0.000136346606086725	0.0150228831429606	G	A
MNEc.2.16.30258321.PC	SLMAP	0.0886753084776455	4.00901724787591	0.000137283776445422	0.0150881514368006	A	C
MNEc.2.29.32363526.BIEC2-764629	GTPBP4	0.125973908106468	4.00878147624996	0.000137397583290515	0.0150954341983402	C	T
MNEc.2.3.49602338.PC	AFF1	-0.213130548247597	-4.00861392811052	0.000137478513727451	0.0151005842687732	T	C
MNEc.2.8.78845271.PC	KIAA1468	-0.0932306121187983	-4.00844181164314	0.000137561698436015	0.0151072448527468	A	C
MNEc.2.8.68196489.PC	DYM	0.153107599126394	4.0084147099609	0.000137574801209716	0.0151076666477666	T	C
MNEc.2.31.2342924.PC	IGF2R	-0.273749571580069	-4.00732071694652	0.000138104712164774	0.015148344541934	G	A
MNEc.2.4.10965897.PC	POU6F2	-0.178036874532681	-4.00640351848207	0.000138550496152942	0.0151835458346349	C	T
MNEc.2.10.55314291.PC	HACE1	-0.103392585809711	-4.00628908210035	0.000138606212227359	0.0151874441360631	A	G
MNEc.2.12.25537733.PC	RELA	0.132615823594335	4.00220939162419	0.000140606614396169	0.0153419727380635	A	G
MNEc.2.1.80882214.BIEC2-35373	PARG	0.085392849145069	4.0004164570745	0.000141494484400348	0.0154143119768071	G	T
MNEc.2.20.31652654.PC	CFB	0.54535602062353	3.99946936522249	0.000141965658032192	0.0154495684713523	T	C
MNEc.2.2.113196555.BIEC2-507415	ANK2	0.278404823874255	3.99726063938132	0.000143070345544828	0.0155352545477079	C	T
MNEc.2.5.1978822.PC	NUAK2	0.219264185201686	3.99474393736298	0.000144339120159902	0.0156302532883807	A	G
MNEc.2.5.59636375.PC	SLC25A24	0.130010567588332	3.99084964951203	0.00014632369448975	0.0157695856546588	A	G
MNEc.2.4.73288052.PC	ST7	0.242664898754235	3.98930027124295	0.00014712053309585	0.0158320255253438	G	A
MNEc.2.12.29121187.PC	FADD	-0.125296588927893	-3.98777385505082	0.000147909632347176	0.0158795963263154	G	A
MNEc.2.3.116093491.PC	HTT	-0.159793243016366	-3.98684875671697	0.000148389847463452	0.0159152383561269	G	A
MNEc.2.1.33054226.PC	ZNF518A	0.134099554132528	3.98642187650866	0.000148611943379527	0.0159282324857206	G	T
MNEc.2.25.5496288.PC	SEC61B	-0.097609708876835	-3.98583592751137	0.000148917318429371	0.0159485476483916	C	T
MNEc.2.14.2098083.PC	MAPK9	-0.0639871633620822	-3.98395951974842	0.000149899288639361	0.0160143043914921	G	T
MNEc.2.15.89146582.PC	TSSC1	0.212031769255747	3.98289089884177	0.000150461296963694	0.0160603224091603	T	C
MNEc.2.8.38172826.BIEC2-1102947	MPPE1	-0.110904572056771	-3.98034468866621	0.000151808554833769	0.0161605719604889	A	G
MNEc.2.13.6757169.PC	ZNF394	0.180119031709906	3.97832024658668	0.000152887982866692	0.0162352945014338	T	C
MNEc.2.23.3464867.PC	ISCA1	-0.147514681350702	-3.9772773691546	0.000153446911804361	0.0162756913850968	T	C
MNEc.2.2.6096903.PC	PRPF38A	0.0846715050521021	3.97717281429014	0.000153503055824006	0.0162807302605229	G	A
MNEc.2.1.114430268.PC	ZFAND6	0.105519285781239	3.97647190868755	0.000153879938158006	0.0163032726048175	A	G
MNEc.2.22.26181091.PC	ROMO1	-0.139899905391367	-3.9761175763488	0.00015407080294238	0.0163170740946985	G	A
MNEc.2.13.40537513.PC	ECI1	0.162190220572688	3.97596796642667	0.000154151460029912	0.0163233232676213	C	T
MNEc.2.12.11772729.PC	CELF1	0.161761930253684	3.97530778114049	0.000154507860278392	0.0163509584856107	C	T
MNEc.2.13.42030685.PC	RHOT2	-0.134845536390666	-3.97327009423359	0.000155612893793813	0.0164273180565308	A	C
MNEc.2.10.51172578.PC	CCNC	-0.168095858685462	-3.97177560216363	0.000156428167417389	0.0164838400549941	A	C
MNEc.2.7.43231712.PC	LOC102149984	-0.179757738371639	-3.97076236441572	0.000156983235921136	0.0165247414762266	A	G
MNEc.2.1.126532928.PC	CLPX	-0.053490182707621	-3.96985181689651	0.000157483659882924	0.0165561889138383	A	C
MNEc.2.7.3509356.PC	LOC100060505	0.374349200662721	3.96940905971936	0.000157727545328985	0.0165739708938901	C	T
MNEc.2.7.45971835.PC	JUNB	0.165665055418627	3.96914360751573	0.000157873938886608	0.0165856553488462	G	T
MNEc.2.14.72091674.PC	LOC100073226	0.073452390662008	3.96631453382618	0.000159442252874438	0.0166913413102437	T	C
MNEc.2.4.3630685.PC	RELN	0.151130585503091	3.96607316625332	0.000159576745861373	0.0167007188272073	C	T
MNEc.2.18.67584963.PC	NAB1	0.124966506746368	3.9654517600769	0.000159923501743659	0.0167226812507041	C	T
MNEc.2.16.35713079.BIEC2-340745	ACY1	-0.114297007187669	-3.96156784321915	0.000162107221955732	0.0168677421531511	C	T
MNEc.2.1.23584234.PC	SORCS1	0.441787616391929	3.96113271412853	0.000162353645199555	0.0168863917073168	A	G
MNEc.2.6.80893186.PC	TBK1	0.105541709748513	3.9597097278209	0.000163162023909619	0.0169382247505012	C	T
MNEc.2.10.7904069.PC	ZNF567	0.0735050395419572	3.95934037013318	0.000163372480811144	0.0169502703342071	T	C
MNEc.2.20.34678272.PC	SNRPC	0.0576643325897625	3.95908071658535	0.00016352058496706	0.0169572450168679	A	C
MNEc.2.11.49514091.BIEC2-157945	RNF167	-0.0924211462961089	-3.95732404569293	0.000164525961255977	0.0170291710573916	T	C
MNEc.2.8.26723572.PC	SLC15A4	0.190464691983647	3.95566778768158	0.000165479294548737	0.017097425632647	G	A
MNEc.2.1.119303703.PC	LMAN1L	0.277710543738388	3.95460032392505	0.000166096524734191	0.0171445722694057	A	T
MNEc.2.15.58447224.PC	SLC8A1	-0.337244716783391	-3.95432487032716	0.000166256155692701	0.0171564374185317	T	C
MNEc.2.5.96242832.PC	DNAJC6	0.2607881372631	3.95340562635531	0.000166789941200107	0.0171912846770911	T	C
MNEc.2.7.1055725.PC	LOC102150460	0.189473704479591	3.9516958084062	0.000167787168701362	0.0172563248265291	C	T
MNEc.2.27.7301886.PC	EIF4EBP1	0.124080115986943	3.95026498638367	0.000168626065470352	0.0173133170699952	G	T
MNEc.2.14.88930844.PC	POLK	-0.261779228846234	-3.95008027144261	0.000168734657128831	0.0173209971417155	T	C
MNEc.2.16.37346452.TBIEC2-357401	IP6K2	-0.0887880381915362	-3.94814619414558	0.000169875709871069	0.0173999179172515	C	A
MNEc.2.20.45288605.PC	TDRD6	-0.277571961351092	-3.94202260910197	0.000173537434917598	0.0176536232225093	G	A
MNEc.2.13.20849092.PC	LOC106781546	0.195352605048659	3.9413305005922	0.000173956021390719	0.0176785538430302	A	G
MNEc.2.3.49798833.PC	HERC6	0.235374795797775	3.94092390886907	0.000174202378577612	0.0176983880546196	C	A
MNEc.2.2.40069897.PC	DFFA	0.0692523041899381	3.93908430317257	0.000175321194653141	0.0177724209744473	T	C
MNEc.2.25.13728231.PC	TMEM245	-0.0843812492983978	-3.93786241384095	0.000176068128282979	0.0178192536071096	G	T
MNEc.2.28.20776267.PC	HAL	0.46237559752021	3.93336515017774	0.000178843628260926	0.0180039325934208	A	C
MNEc.2.2.37000447.PC	SZRD1	0.114972662195329	3.93242373807497	0.000179429905818228	0.018035499558436	A	C
MNEc.2.16.47428159.PC	SLC22A13	-0.158638872186257	-3.93219476062183	0.000179572782865631	0.0180440874343948	T	G
MNEc.2.7.69771833.PC	PPME1	-0.0823718412598371	-3.93052831401777	0.000180615897977737	0.0181126932717672	T	C
MNEc.2.12.21399164.PC	CPSF7	-0.0861503192197504	-3.93030671524026	0.000180755044606599	0.0181214192087968	T	G
MNEc.2.10.15068502.PC	ERCC2	-0.121945756786234	-3.92835803884969	0.000181983090371062	0.018198482827892	A	G
MNEc.2.3.108414947.PC	BOD1L1	-0.163021722206829	-3.92602861385789	0.000183461570341787	0.0182915018866428	A	C
MNEc.2.3.27942199.PC	CDYL2	-0.196329794258914	-3.92292667320317	0.000185448234003069	0.0184280248087249	G	T
MNEc.2.20.43542499.PC	SLC35B2	-0.1147997083228	-3.91906786195696	0.000187948411421828	0.0185923137577326	A	G
MNEc.2.5.28757760.PC	HHAT	0.121784883806029	3.9177196722472	0.000188829507239285	0.0186549974134439	C	T
MNEc.2.11.53845332.PC	SHISA6	0.224068380756771	3.91749908217905	0.000188974047700644	0.0186634076678762	G	T
MNEc.2.30.26667757.PC	LOC102150107	0.701086870146114	3.90989111591166	0.000194024474319734	0.0189969354472885	G	A
MNEc.2.18.20186327.PC	THSD7B	0.220164155689114	3.90948807802586	0.000194295597803022	0.0190118776176081	C	T
MNEc.2.1.118441729.PC	IMP3	-0.0901246712960504	-3.9094132893434	0.000194345948015714	0.0190146098284185	A	G
MNEc.2.7.3317248.PC	PLIN3	0.41040952575413	3.90851668817232	0.000194950543024489	0.0190522524408918	C	A
MNEc.2.3.53924105.PC	SCD5	-0.175206588990422	-3.90832195043747	0.000195082096168215	0.0190609105805801	A	G
MNEc.2.4.15077751.BIEC2-850752	DDX56	0.151129836529869	3.90776415724935	0.000195459378372005	0.0190853001922876	T	C
MNEc.2.11.3895931.PC	USP36	0.0982922892064214	3.90689947871534	0.000196045613975067	0.0191248145496963	A	G
MNEc.2.19.21324722.PC	KLHL24	0.135649334184907	3.90472237921915	0.000197529110359482	0.0192252555605214	T	C
MNEc.2.11.25946221.PC	MRPL27	0.0786735099306857	3.904168503606	0.00019790823788549	0.0192472475376269	G	C
MNEc.2.5.46033622.PC	RFX5	0.125847276306129	3.90390547431414	0.000198088525147527	0.0192593156174538	C	T
MNEc.2.12.10621617.PC	AMBRA1	-0.0746847257942656	-3.90340701350602	0.000198430614817537	0.0192825832600881	C	A
MNEc.2.11.3144427.PC	CANT1	0.135974846649206	3.89744233097647	0.000202568252472775	0.0195396441698961	C	T
MNEc.2.31.21745554.PC	LOC106782933	-0.165300771809995	-3.89611012556296	0.000203503606774378	0.019596272417166	T	G
MNEc.2.24.20129729.PC	PTGR2	0.102699367795418	3.89343500382506	0.000205394335478419	0.019727443263499	A	G
MNEc.2.19.39852739.PC	ADPRH	0.139208187899709	3.89040740682143	0.000207554468053201	0.0198680975643331	G	A
MNEc.2.8.1300393.PC	MIF	0.369288044817705	3.88902288783947	0.000208549524567923	0.0199294425711465	T	C
MNEc.2.11.44200586.PC	CPD	-0.182328682693228	-3.88425655209763	0.000212010125899897	0.0201416886080992	A	G
MNEc.2.7.53857407.PC	PRAM1	0.194178132949139	3.8840423627103	0.0002121669212673	0.0201515062008191	T	C
MNEc.2.19.442804.PC	KCNAB1	-0.18450789775665	-3.88269100877551	0.000213158728749785	0.0202034579609861	T	C
MNEc.2.1.147051714.PC	MAPKBP1	0.153623570336254	3.88141678448479	0.000214097990380221	0.0202619160460918	T	C
MNEc.2.6.33659188.PC	LOC106783291	-0.399436481148128	-3.87920431142055	0.000215738272325405	0.0203644563843838	G	T
MNEc.2.10.16484637.PC	PPP1R13L	0.236384830944335	3.87883729898564	0.00021601152777982	0.0203817839272503	A	G
MNEc.2.1.89010441.PC	MEX3B	-0.134407858771989	-3.87826321041257	0.000216439623888448	0.0204100255651754	A	G
MNEc.2.19.26036752.PC	BCL6	-0.138006362132734	-3.87748073838135	0.000217024418153338	0.0204485181332123	C	T
MNEc.2.2.70652850.PC	NAF1	0.157096013553227	3.87643384917835	0.000217809193731463	0.0204968461204841	A	G
MNEc.2.4.78925155.PC	NDUFA5	-0.14434024926391	-3.87429535666922	0.000219420708735796	0.0205940033578201	C	T
MNEc.2.11.50320075.PC	PER1	0.275180468721119	3.87140941584194	0.000221613572724919	0.0207193438453845	G	A
MNEc.2.20.41160186.PC	MEA1	-0.0782825742449513	-3.8703090850914	0.000222455159324789	0.0207712387608648	T	C
MNEc.2.19.45033351.PC	CCDC80	-0.303229365432486	-3.86723666260684	0.000224821313365733	0.0209175654308583	A	C
MNEc.2.25.35484299.PC	GFI1B	-0.279438145594303	-3.86648996590824	0.000225399989691978	0.0209502060146328	G	A
MNEc.2.22.12250848.PC	BTBD3	0.18963017879097	3.86508920470079	0.000226489399036538	0.0210203663687626	A	G
MNEc.2.3.53964071.PC	COPS4	-0.279149336092996	-3.86428637727509	0.000227116047555068	0.0210599043262051	T	C
MNEc.2.2.29214803.PC	SYF2	0.163510726874863	3.86355949614754	0.000227684846008696	0.0210959976565265	C	T
MNEc.2.13.19293552.BIEC2-214944	BCL7C	0.10369339967387	3.8621034622758	0.000228828320731983	0.0211702053766634	T	C
MNEc.2.6.16453598.PC	CCL20	-0.32219327258318	-3.86002470923395	0.000230470359883826	0.02127035798869	C	T
MNEc.2.1.162758723.PC	IRF9	0.14724240583537	3.85996149684482	0.0002305204684259	0.0212719403838729	T	C
MNEc.2.2.14349722.PC	PLK3	0.273631824934789	3.85689248269589	0.000232965850087279	0.021418797213668	C	A
MNEc.2.22.47981562.PC	OSBPL2	0.105220976271197	3.8535132197544	0.000235687124428901	0.0215863331707936	C	A
MNEc.2.15.8251696.PC	RNF149	-0.164253237367271	-3.8532244678975	0.000235921056499567	0.0216000412844138	T	C
MNEc.2.18.76061904.PC	AOX4	-0.391394789896222	-3.85303835691103	0.000236071951789064	0.0216070346286328	C	A
MNEc.2.25.32858002.PC	GPR107	-0.147150935427318	-3.85285200642786	0.000236223133705747	0.0216150990621722	T	C
MNEc.2.20.54793270.PC	PRIM2	0.201859436997648	3.85052507101465	0.000238118734921616	0.0217336876497136	A	G
MNEc.2.3.114626977.PC	KIAA0232	0.106951381709147	3.85023318176321	0.000238357541859584	0.0217502180097691	A	C
MNEc.2.16.69873248.PC	TOPBP1	-0.100231339446197	-3.84971065095677	0.000238785618322063	0.021778921214629	C	A
MNEc.2.26.28102347.PC	SCAF4	-0.0815263197702561	-3.84713385890973	0.000240907391869583	0.0218975542593223	T	C
MNEc.2.6.50110103.PC	SOX5	-0.198820203792051	-3.8453504241543	0.0002423864422243	0.0219906355362053	C	T
MNEc.2.16.48883180.PC	EPM2AIP1	-0.117404709627555	-3.84506875197224	0.00024262083278261	0.0220014903443723	C	T
MNEc.2.8.55672002.PC	ZNF396	0.147984669807641	3.84325071427922	0.000244138913959195	0.0220897609964325	G	T
MNEc.2.16.43111473.PC	NKTR	0.117345715345603	3.84234942352307	0.000244894863478508	0.0221367011094863	C	T
MNEc.2.30.11234528.PC	DUSP10	-0.231647586905107	-3.84201839601045	0.000245173071164856	0.0221533497747056	A	G
MNEc.2.2.40569013.PC	MFN2	-0.161837910612493	-3.83962012390721	0.000247197708149815	0.0222735459663291	C	T
MNEc.2.22.3823707.PC	CFAP61	-0.140546178500928	-3.83939585690751	0.000247387850667507	0.0222861656221365	C	A
MNEc.2.6.45608041.PC	PLEKHA5	0.288680811692713	3.83758569541259	0.000248927703389686	0.0223810275917148	A	C
MNEc.2.29.20674170.PC	LOC102151014	0.132113907610681	3.83747212525886	0.000249024619032876	0.0223874978127912	G	A
MNEc.2.2.17437398.PC	RLF	0.105556387239231	3.83651323196132	0.00024984433404723	0.0224334789551703	T	C
MNEc.2.5.24042486.PC	PTGS2	-0.311747026800657	-3.8364848780167	0.000249868611774242	0.0224345901270753	T	C
MNEc.2.10.24805425.PC	NCR1	-0.337396593549158	-3.83545570804256	0.000250751353888844	0.0224876033258836	G	A
MNEc.2.4.86122152.PC	LOC106783112	0.439745916920563	3.83470293819433	0.000251398907674049	0.0225279906964804	C	T
MNEc.2.1.162758723.PC	CBLN3	0.117245043025281	3.83381120230404	0.000252168071771805	0.0225729737723127	T	C
MNEc.2.28.19941479.PC	CRADD	-0.117838292705749	-3.83076514717183	0.00025481243288999	0.0227322017891108	C	T
MNEc.2.20.33324880.PC	DAXX	0.0933131948112898	3.82921064099099	0.000256172131609072	0.0228152551970009	G	A
MNEc.2.11.20392128.PC	KAT2A	-0.114472079638901	-3.82872356115457	0.000256599596066499	0.0228409146370092	T	C
MNEc.2.30.28569640.PC	LOC102150254	-0.676107517878528	-3.82861985898184	0.000256690693726615	0.0228452475153149	T	G
MNEc.2.18.34296589.PC	RIF1	-0.0981025021663956	-3.82561708361862	0.000259341937027728	0.0230089582566053	G	A
MNEc.2.5.1360982.BIEC2-932480	MDM4	0.169997970263157	3.82480339617651	0.000260064859675838	0.0230517860080105	G	A
MNEc.2.9.43765307.PC	MTDH	0.117499975931119	3.82459310134421	0.000260252009486006	0.0230614773454878	T	C
MNEc.2.1.184560788.PC	NID2	0.233735167776112	3.82429591990575	0.000260516702569324	0.0230783357949436	T	C
MNEc.2.6.70193812.PC	CSAD	0.128473735991045	3.82424684265726	0.000260560439349173	0.0230805285876354	G	A
MNEc.2.1.91270472.BIEC2-38065	CEMIP	-0.313888538125589	-3.82382323405704	0.00026093824356563	0.0231059503276453	A	C
MNEc.2.2.5641214.PC	YIPF1	-0.0758264901776362	-3.82106549228097	0.000263410616533048	0.0232518827813769	G	A
MNEc.2.3.66417860.PC	UBA6	0.147155442471675	3.8205898913976	0.000263839258727816	0.023280302222212	T	C
MNEc.2.6.74365821.PC	TSPAN31	0.088958916824673	3.81962454231967	0.000264711343193844	0.0233304937820581	T	C
MNEc.2.3.98899152.PC	ANAPC4	0.123169891489399	3.81880000048192	0.00026545840379211	0.0233763797898363	C	A
MNEc.2.17.9447273.PC	B3GLCT	-0.165028443412172	-3.81765641661158	0.000266497860524117	0.0234331633406593	C	T
MNEc.2.11.43019336.PC	NUFIP2	0.076430603515281	3.81735166447357	0.000266775519335076	0.0234510138782794	A	G
MNEc.2.20.34402338.PC	PFDN6	-0.0724315739006032	-3.81311976478359	0.000270659864732761	0.0236776254487659	A	C
MNEc.2.4.16544053.PC	LOC102148485	0.267121370573663	3.81204511822508	0.000271654819802324	0.0237365726486877	G	A
MNEc.2.16.3779620.PC	C16H3orf20	0.0985146267013575	3.80962969414454	0.000273903889619168	0.023872777056261	A	G
MNEc.2.13.29901876.PC	FOPNL	-0.106396234224717	-3.8096037731567	0.0002739281215477	0.0238732331802275	A	G
MNEc.2.14.84464713.PC	ZCCHC9	0.142457574669436	3.80832845740821	0.000275122866728354	0.0239348773419752	C	T
MNEc.2.29.21954773.PC	MCM10	-0.251579505050872	-3.80793927251692	0.000275488453959087	0.02395770837118	T	C
MNEc.2.3.67886457.PC	CENPC	0.0991450298083163	3.80755984946021	0.000275845317801013	0.0239732576758096	A	G
MNEc.2.10.22111291.PC	LOC100062658	-0.193331430071852	-3.80683999221148	0.000276523588324311	0.0240144887061218	C	T
MNEc.2.25.32118713.BIEC2-669747	ODF2	0.0734897573895552	3.80463923415603	0.000278607097435417	0.0241275058808469	G	A
MNEc.2.8.76477598.PC	NEDD4L	0.184549425601039	3.80457058609259	0.000278672328624625	0.0241304952203992	C	T
MNEc.2.20.19016349.PC	LOC100052183	-0.124419188538474	-3.80362898115799	0.000279568539420969	0.024185773579153	C	T
MNEc.2.7.74917509.BIEC2-1061935	TAF10	-0.0769507696969039	-3.80275163576014	0.000280406064683614	0.0242316401131547	T	C
MNEc.2.1.159503207.PC	LOC100072825	0.19990657877037	3.80269184993105	0.00028046322410762	0.0242343574528288	C	T
MNEc.2.14.90516224.PC	TNPO1	-0.0760550643695616	-3.80249181843597	0.00028065454906156	0.0242475547672891	T	C
MNEc.2.6.35151902.PC	NECAP1	0.232894143866494	3.79526752735795	0.000287648517652314	0.024640602002876	C	T
MNEc.2.2.15934980.PC	SLC2A1	0.314771764234409	3.7935697204319	0.000289316176457304	0.024739323944175	C	A
MNEc.2.2.37027905.PC	SPEN	0.135567971837446	3.79332840758856	0.00028955395203698	0.0247487123214166	C	T
MNEc.2.14.27208089.PC	CSF1R	-0.302381814400437	-3.79159204291508	0.000291270372444121	0.0248420365552115	T	G
MNEc.2.2.28342407.PC	GPATCH3	0.111741011309765	3.78920206516557	0.000293648787626657	0.0249808951339915	C	T
MNEc.2.14.27607442.PC	SLC26A2	-0.128394501549867	-3.78654709284331	0.0002963126458935	0.0251281229271361	G	A
MNEc.2.25.36938367.PC	CARD9	0.339449118261468	3.7860913671306	0.000296772209759601	0.0251551386444315	A	G
MNEc.2.1.184189585.PC	SOS2	-0.137321192120735	-3.78306578588044	0.000299840565401408	0.0253258894860981	A	G
MNEc.2.16.21139418.PC	TMF1	0.158054324634008	3.78221357691101	0.000300710272128505	0.0253726294465424	G	A
MNEc.2.6.33383427.PC	TNFRSF1A	0.20409559311052	3.78152149717264	0.000301418332497154	0.0254090551907353	T	C
MNEc.2.2.105867855.PC	KIAA1109	-0.133022309537723	-3.78128084455691	0.000301664914517354	0.0254219239392725	G	A
MNEc.2.8.43100214.PC	LOC100051370	0.145565062477463	3.78108856853273	0.000301862066322743	0.0254333802344829	C	T
MNEc.2.2.31495586.PC	IL22RA1	-0.224718743476318	-3.77906965425769	0.000303939613318888	0.0255478973901689	A	G
MNEc.2.28.44620747.PC	BRD1	0.0554057592219493	3.77873543641242	0.000304284850933398	0.0255677950432031	T	G
MNEc.2.2.101437585.PC	ABHD18	0.285292817486572	3.7776549078906	0.00030540356852018	0.0256298046923194	C	T
MNEc.2.14.58466341.PC	APC	-0.153453159332278	-3.77758400636104	0.000305477112952809	0.0256334133895691	T	C
MNEc.2.11.37827894.PC	LOC100071548	-0.350239599941915	-3.77722481157926	0.000305849956682199	0.0256503300957735	C	A
MNEc.2.2.116804390.PC	RPL34	0.121050429359972	3.77634372572977	0.000306766362272245	0.0257044626056021	T	G
MNEc.2.15.86009029.PC	CMPK2	0.22719544513571	3.77616651572723	0.00030695099218132	0.0257138712324809	A	C
MNEc.2.30.15261995.PC	ESRRG	-0.142287931254508	-3.77520807016718	0.000307951407250283	0.0257673297263679	A	C
MNEc.2.6.63847758.PC	SCAF11	-0.0957517074816402	-3.7748641048287	0.000308311192449319	0.0257836990345215	A	T
MNEc.2.5.27680888.PC	HSD11B1	0.408116717397482	3.77454385289676	0.000308646534076508	0.0258004849316403	T	C
MNEc.2.26.40135647.PC	C26H21orf33	-0.123397673401863	-3.77454169607924	0.000308648793698599	0.0258004849316403	T	G
MNEc.2.1.147108134.PC	PLA2G4B	-0.235696705905022	-3.77352822808445	0.000309712316426032	0.025862432856517	T	C
MNEc.2.25.18067002.PC	SLC31A2	0.270319495402069	3.77273598511866	0.000310546121611836	0.0259068858708814	G	A
MNEc.2.11.14010131.PC	PITPNC1	-0.107738322400077	-3.77259867794242	0.000310690849684995	0.025912001790445	A	G
MNEc.2.3.105051533.PC	NCAPG	0.15656061051947	3.76999886367221	0.000313443346868877	0.0260515496953939	G	A
MNEc.2.24.33833393.PC	NRDE2	0.0686094557205942	3.76998244061481	0.000313460808135988	0.0260515496953939	A	G
MNEc.2.13.24330076.PC	PRKCB	-0.105216043291124	-3.76992544076624	0.000313521418519832	0.0260535441796419	A	G
MNEc.2.30.4757905.PC	RGS7	-0.165811758083331	-3.76352224354252	0.000320401840666972	0.0264277815601707	C	T
MNEc.2.15.12293634.PC	STARD7	0.108826787391453	3.76331889047214	0.000320622691575916	0.0264396662477715	C	T
MNEc.2.5.36149096.PC	LOC100065733	0.313496725588943	3.76152110108444	0.000322581500203274	0.0265518263335507	A	C
MNEc.2.23.54623809.PC	ZNF484	0.119619369506782	3.7613711209032	0.000322745428138294	0.0265606797932268	C	T
MNEc.2.7.27310821.PC	KMT2A	0.228315635792173	3.76066105523581	0.000323522607011867	0.026603420829713	T	C
MNEc.2.16.44312900.PC	MYRIP	0.180969448151439	3.75785097215724	0.000326615833408455	0.0267774834251072	C	T
MNEc.2.10.60653848.PC	RPF2	0.088538453692381	3.75470201863638	0.000330115579437851	0.026969390459392	A	C
MNEc.2.2.40354950.PC	MASP2	-0.170991908331424	-3.75453822462508	0.000330298594919272	0.0269825879603129	A	C
MNEc.2.30.28751532.PC	IPO9	0.127633534944852	3.75446021573542	0.000330385792273805	0.0269874419241361	C	T
MNEc.2.12.1963114.PC	EHF	0.261350553286605	3.75435744178209	0.000330500705212116	0.0269927952515741	T	C
MNEc.2.21.13077294.PC	DEPDC1B	0.125360769621951	3.75400442552881	0.000330895707761548	0.0270195875611688	T	C
MNEc.2.23.24863922.PC	VLDLR	-0.250513269456599	-3.75303558580007	0.000331982091481962	0.027077938857915	A	C
MNEc.2.12.25600412.PC	FAU	-0.169436287524034	-3.75289313657517	0.000332142109767707	0.027084126651998	C	T
MNEc.2.22.49354921.PC	DIDO1	-0.100968746948271	-3.75222551167926	0.000332893057082443	0.0271274724266348	G	C
MNEc.2.8.56896850.PC	SLC39A6	-0.09693463793073	-3.75172390060116	0.000333458336074797	0.0271559709224727	T	C
MNEc.2.18.76135727.PC	SPATS2L	-0.259419492466599	-3.74946983452303	0.000336009819043251	0.0272765474654557	C	T
MNEc.2.24.20168529.PC	LIN52	-0.198880248599651	-3.74922644886868	0.000336286429335456	0.0272921853544631	C	T
MNEc.2.24.13035637.PC	ZFYVE26	0.117664572586409	3.74789369450379	0.000337804971541205	0.0273680007995135	G	A
MNEc.2.14.92943193.PC	BDP1	-0.0821747492594765	-3.7474173699929	0.000338349280304797	0.0273991979407777	C	T
MNEc.2.27.37592553.PC	LOC102150713	0.315976474527134	3.74712931473443	0.000338678854344644	0.0274194074621858	A	G
MNEc.2.13.39331111.PC	CREBBP	-0.151138776399155	-3.74615183714309	0.000339799503141204	0.0274717856175155	C	A
MNEc.2.5.10152608.PC	KLHL20	-0.0608846187591272	-3.74589704131712	0.000340092199202746	0.0274866069218052	G	T
MNEc.2.10.19535232.PC	CTU1	0.136674104176909	3.74566901784668	0.000340354344358324	0.0275024870248643	T	C
MNEc.2.30.12643126.BIEC2-821157	LYPLAL1	0.085618446382254	3.74319632340033	0.000343209452766337	0.0276456619353377	C	T
MNEc.2.7.22452263.PC	RBM7	0.196175628238209	3.74237245749503	0.000344165793335291	0.0276923476789099	G	A
MNEc.2.1.75203020.PC	RYR2	-0.163260340587764	-3.74195650126988	0.000344649598223889	0.0277171743184951	T	G
MNEc.2.13.42096018.BIEC2-246487	CLCN7	-0.252811096471687	-3.74126985491933	0.000345449665400584	0.0277583245907093	A	G
MNEc.2.24.18246684.BIEC2-637511	RBM25	-0.122367417536753	-3.73995994599752	0.000346980858422211	0.0278303453894705	T	C
MNEc.2.6.19054293.PC	INPP5D	0.233950548701903	3.73968320444729	0.000347305176800187	0.0278480816577879	A	G
MNEc.2.7.74727245.PC	LOC100069516	0.231080065170891	3.73495339577511	0.000352892989432073	0.0281357262046806	T	C
MNEc.2.11.18603532.PC	NSF	0.082195445152625	3.73426805887815	0.000353709720775213	0.0281820568862896	C	T
MNEc.2.15.68119186.PC	TRMT61B	0.0783595700626122	3.73180788914128	0.000356656423939313	0.0283299479172642	G	A
MNEc.2.22.37585158.PC	LOC102150519	0.0915424648937455	3.73179515819932	0.000356671733268306	0.0283299479172642	G	A
MNEc.2.20.30186710.PC	TCF19	-0.131182877049894	-3.73166558779745	0.000356827581076681	0.0283379493169648	T	C
MNEc.2.18.33931598.PC	TNFAIP6	1.00452437075787	3.73004417601587	0.000358783316468413	0.0284495148248958	G	A
MNEc.2.19.34434129.PC	LMLN	0.105888324797833	3.72971924042271	0.000359176478051083	0.0284711083470861	G	T
MNEc.2.15.955313.PC	LIMS1	-0.118166617421147	-3.72939697544327	0.000359566813712235	0.028492463415305	C	A
MNEc.2.11.37082063.PC	LOC102149477	-0.199632669503036	-3.72601337770101	0.000363689588494663	0.0287027118572523	A	G
MNEc.2.1.21484216.PC	MXI1	0.1443820495231	3.72589208213836	0.000363838215120878	0.0287090322913012	T	C
MNEc.2.20.29042162.PC	MDC1	-0.0806526950760933	-3.72537399009584	0.00036447369854073	0.0287388706540447	T	C
MNEc.2.11.35872503.PC	GGNBP2	0.0708089646838805	3.72475244889315	0.00036523746630269	0.0287778786320131	G	A
MNEc.2.9.3497949.PC	WWP1	-0.172859577020127	-3.7242137374076	0.000365900683797584	0.028807254921189	C	T
MNEc.2.7.48194406.PC	LOC102150765	0.149788476217912	3.7239657754378	0.000366206339714487	0.0288186798791293	C	T
MNEc.2.14.26839694.UKUL2664	TCOF1	-0.105303605182367	-3.72040823714226	0.000370618487213937	0.0290355761568627	A	G
MNEc.2.17.6256211.PC	RNF6	-0.0750234070673565	-3.72017029197556	0.00037091539234243	0.0290521952973754	C	T
MNEc.2.21.22818557.PC	C21H5orf28	0.13498184238754	3.71631386841437	0.000375759098024122	0.0292764674096615	G	A
MNEc.2.28.15781131.PC	GALNT4	-0.0844121913719285	-3.71613372505038	0.000375986826322447	0.0292899728196044	T	G
MNEc.2.8.52776631.PC	TRAPPC8	0.062640173996626	3.71588511262591	0.000376301325704365	0.0293029674520857	C	A
MNEc.2.11.7143666.PC	MIR9105	-0.166478318450817	-3.71527156729139	0.000377078544572624	0.0293504388012169	G	A
MNEc.2.26.13276692.PC	LOC100068696	0.216253773317863	3.71506429498139	0.000377341455576069	0.0293635423922933	T	G
MNEc.2.4.41442087.PC	UMAD1	0.198848115029268	3.71446665870903	0.0003781004948144	0.0294011643581686	G	A
MNEc.2.15.68692439.PC	PPP1CB	0.20525138907955	3.71401015384259	0.000378681266814344	0.029430541264522	G	A
MNEc.2.1.161189951.PC	C1H14orf119	0.0775842039892666	3.71353521224878	0.000379286395993256	0.0294604080206935	C	T
MNEc.2.1.2022260.PC	DPYSL4	-0.14529829977304	-3.71131339418343	0.000382129494587392	0.0295942006822232	C	T
MNEc.2.9.68268531.PC	LOC100057745	0.233259640948871	3.70897216605381	0.000385147348918813	0.0297338485874219	C	T
MNEc.2.1.41603890.PC	PAPSS2	-0.287230125999239	-3.70866646058452	0.000385543075867637	0.0297539835785015	A	G
MNEc.2.8.1425610.PC	CABIN1	0.136360150515192	3.70803985221086	0.000386355412859091	0.0297990849641841	G	A
MNEc.2.5.57403722.PC	LRIF1	0.100011168008181	3.70711526892207	0.000387557022639918	0.0298617815084009	A	G
MNEc.2.13.16837750.PC	WBSCR17	0.271078709340184	3.70589699283366	0.000389145756657068	0.0299450237424195	G	T
MNEc.2.13.39895739.PC	TCEB2	0.082677181429606	3.70207480037015	0.000394170560278762	0.0301793713645534	C	T
MNEc.2.14.93472722.PC	SNAP47	-0.0650712590159036	-3.70095279913237	0.000395657275838496	0.0302509578418073	T	C
MNEc.2.7.27664531.PC	CBL	-0.147524570812773	-3.70071059220057	0.000395978913671527	0.0302673720459075	T	C
MNEc.2.5.36541222.PC	USF1	0.0892149139279872	3.69873352295723	0.000398613680204695	0.030404231640332	C	T
MNEc.2.3.44459247.PC	PDLIM5	-0.137263237012028	-3.6981538006975	0.000399389413271	0.0304449898433886	T	C
MNEc.2.13.19084524.PC	ZNF689	-0.075191859381544	-3.69791884189522	0.000399704223436136	0.0304559376638714	T	C
MNEc.2.1.160943374.PC	ACIN1	-0.142829241159008	-3.69701818838466	0.00040091315593967	0.0305098666993578	T	C
MNEc.2.8.23307340.PC	SBNO1	-0.190858558292178	-3.69303986944054	0.000406294953973599	0.0307604577966866	G	A
MNEc.2.4.65784891.PC	ANLN	0.184335292288781	3.69174800535504	0.000408057304861772	0.0308555595417595	G	A
MNEc.2.6.68394990.PC	BIN2	0.0655218110339219	3.69133529373248	0.000408621854612073	0.0308815668883016	G	A
MNEc.2.31.21457192.PC	SF3B5	0.120788122537553	3.69078971961729	0.000409369288384618	0.030921177841586	G	T
MNEc.2.15.19233008.PC	TGOLN2	-0.207652496568997	-3.68852975196246	0.00041247931376338	0.0310873640632086	T	G
MNEc.2.3.44566542.PC	GRID2	0.189528724754658	3.6882215889736	0.000412905126309213	0.0311090900216326	A	G
MNEc.2.7.5055053.PC	RETN	0.327210592695165	3.68664472745096	0.000415090552243138	0.0312169691986362	T	C
MNEc.2.9.69562045.PC	LOC102149248	0.334358963701265	3.68658827802888	0.000415168991129392	0.0312191313321661	T	G
MNEc.2.22.40348308.PC	TSHZ2	0.227136333637332	3.68538977638525	0.000416837693055688	0.031293288999657	C	A
MNEc.2.11.59447853.PC	SLC5A10	-0.138147134047226	-3.68486860803132	0.000417565317336454	0.0313294708056361	T	C
MNEc.2.20.31058699.PC	GPANK1	-0.156971789788613	-3.68463435468863	0.000417892761493231	0.0313445430100171	G	A
MNEc.2.1.48230006.PC	BICC1	-0.180349190123525	-3.68280449085574	0.000420459004850658	0.03147053706254	C	T
MNEc.2.6.34646781.PC	ENO2	-0.389064879850954	-3.6827992648467	0.000420466355354607	0.03147053706254	A	G
MNEc.2.10.19564660.PC	SCAF1	0.102716681133951	3.68245157513869	0.000420955663827363	0.0314965706753053	T	C
MNEc.2.6.34874917.PC	CD27	0.149859627898852	3.68183202840684	0.000421828903559611	0.0315399976910864	A	G
MNEc.2.1.7406559.UKUL9	LHPP	-0.0915944840977007	-3.68097073757687	0.000423045741131944	0.0316002686902683	C	T
MNEc.2.28.38594820.PC	TCF20	-0.174638655450602	-3.68041839014489	0.000423827858242929	0.0316353748938549	T	G
MNEc.2.26.31500907.PC	SLC5A3	0.183788008577302	3.67992905388971	0.000424521901412531	0.0316678637487537	G	T
MNEc.2.6.4063080.PC	ERBB4	0.223719317655687	3.67842679916118	0.000426659364971771	0.0317726560099644	T	C
MNEc.2.24.20439648.PC	MLH3	-0.138808466175212	-3.6782358704119	0.00042693175766512	0.0317865921026945	C	T
MNEc.2.5.2366961.PC	RAB7B	-0.382301375649362	-3.67800393237935	0.000427262879724309	0.0318049891228703	C	T
MNEc.2.11.20710864.BIEC2-143130	NKIRAS2	0.0844354073977915	3.67727596763734	0.000428303732732232	0.0318497652624586	A	G
MNEc.2.14.62583432.BIEC2-260774	PJA2	0.150395082292094	3.67636911966462	0.000429603729635606	0.0319064150672879	C	T
MNEc.2.10.19367832.PC	RPS11	0.140756642775413	3.67525008192449	0.000431213081939236	0.0319715104763057	C	T
MNEc.2.30.1074101.PC	DESI2	-0.0818615416958514	-3.67233346311516	0.000435434635918209	0.0321674660030133	C	T
MNEc.2.5.49006552.PC	CHD1L	-0.0911550155967987	-3.67166078274176	0.000436413846598258	0.032212660330904	C	A
MNEc.2.13.11769253.PC	BCL7B	0.0631849797566461	3.67121712297776	0.000437060821334318	0.0322465242958771	C	T
MNEc.2.23.1690803.PC	FANCC	0.141033928929586	3.67072282870989	0.000437782709132315	0.0322882595488412	T	C
MNEc.2.3.24248295.PC	ST3GAL2	0.144205187211532	3.66806693884944	0.00044168093846088	0.032485036274115	T	C
MNEc.2.1.11176189.PC	NSMCE4A	0.0657932756648777	3.66783654499144	0.000442020654862027	0.0324998766432673	C	T
MNEc.2.22.25765661.PC	ITCH	0.0860406302154054	3.66695493454654	0.000443322888220259	0.0325545367541469	T	G
MNEc.2.1.162104187.PC	LOC100054719	0.127165471510914	3.66650933787729	0.000443982469734101	0.0325888215959646	T	C
MNEc.2.2.45313342.PC	ICMT	-0.128097036985501	-3.66582303275484	0.000445000178937397	0.0326336580983707	G	A
MNEc.2.11.45889017.PC	SRR	0.0975543369380679	3.66571485736516	0.000445160792492141	0.0326395717429256	T	G
MNEc.2.10.25911805.PC	ZNF667	-0.111207168846539	-3.66548257501291	0.000445505860333952	0.0326529558826409	T	C
MNEc.2.18.19606820.PC	UBXN4	-0.0950857616539336	-3.66489167279606	0.000446384824149924	0.0326957650815403	G	A
MNEc.2.16.73547455.PC	ARMC8	0.0588878067347343	3.66446748423758	0.000447016818924173	0.0327259525258302	G	A
MNEc.2.17.33901192.PC	LOC100051754	-0.112423205847944	-3.66349312880675	0.000448471726062421	0.0327896852292682	A	G
MNEc.2.1.160425495.PC	LOC100058831	0.405784691145824	3.66275635438616	0.000449574866069578	0.0328445456844509	T	G
MNEc.2.28.15267051.PC	C28H12orf29	0.0719289413094559	3.66057107195971	0.000452861990141953	0.0329824217015024	A	C
MNEc.2.5.95803928.PC	LOC102149364	-0.205829033869281	-3.66024244520313	0.000453358286290936	0.0330062254875322	T	C
MNEc.2.10.21691909.PC	LOC100065203	0.0940827392320914	3.66006718046831	0.00045362318465505	0.0330187227192274	C	A
MNEc.2.8.42393968.PC	NDC80	-0.166961615898136	-3.65985748513333	0.000453940315449282	0.0330354275868825	C	A
MNEc.2.14.38159311.PC	PKD2L2	-0.107149993869596	-3.65972565124816	0.000454139801120142	0.0330410151178338	A	C
MNEc.2.12.600102.PC	HIPK3	0.164003090158238	3.65745177577668	0.000457593682391706	0.0331974785013006	A	G
MNEc.2.12.31413700.PC	AP2A2	0.111007656238961	3.65671932446059	0.00045871154027436	0.0332574556589615	G	C
MNEc.2.14.4621122.PC	RAB24	0.164532237196773	3.65614281172734	0.00045959323222752	0.0332874491408785	T	C
MNEc.2.7.59599496.PC	TMEM126B	0.13141931331523	3.65609703414555	0.000459663311353216	0.0332907190383976	A	G
MNEc.2.24.14268847.PC	RDH11	0.0900049048195102	3.65296161051364	0.000464487461754057	0.0335060966746951	A	G
MNEc.2.24.14403083.PC	EXD2	0.0757714138915327	3.65272915532865	0.000464847026333195	0.0335230533862834	C	T
MNEc.2.11.6260734.PC	GALK1	-0.170325809806071	-3.65200645954329	0.000465966592063595	0.0335750634858999	G	C
MNEc.2.10.59417091.PC	PPIL6	0.135371727101887	3.65144477638898	0.000466838494517588	0.0336135262131706	A	G
MNEc.2.24.35457052.PC	C24H14orf142	0.0850402647550175	3.65074197000618	0.000467931647432083	0.0336605052354552	G	A
MNEc.2.16.7012030.PC	SETD5	-0.115959820648051	-3.65025422438133	0.000468691722269848	0.0336978192390649	G	T
MNEc.2.11.14045847.PC	HELZ	-0.136435726461975	-3.64806643874067	0.000472115503476969	0.0338542316032652	A	G
MNEc.2.15.38301232.PC	COMMD1	0.199090152220346	3.64789615945214	0.000472382977321833	0.0338676134537333	T	C
MNEc.2.7.26159702.PC	THY1	0.447842767622518	3.64786599438333	0.000472430375474856	0.0338697563370941	G	A
MNEc.2.6.4526586.PC	FN1	0.44315483835003	3.64738570907035	0.000473185653530833	0.0339064607348307	C	T
MNEc.2.23.28744701.PC	KDM4C	0.188771216074797	3.64315506227254	0.000479888365339968	0.0342105228215437	T	C
MNEc.2.5.14517080.PC	FAM20B	0.169606842812407	3.64300774592691	0.000480123380051397	0.0342195112724312	A	G
MNEc.2.23.54540402.PC	LOC100057755	0.106801448168469	3.64283005074102	0.000480407003862514	0.0342301133103221	A	G
MNEc.2.28.38594820.PC	EP300	-0.215890036688766	-3.63835589095593	0.000487601023968317	0.0345701065184071	T	G
MNEc.2.1.161254526.PC	HOMEZ	0.285593050176923	3.63761112445969	0.000488808431428532	0.0346279225800928	A	G
MNEc.2.9.14358451.PC	MSC	0.195283746488754	3.6374967819582	0.000488994053642086	0.0346382518659195	G	T
MNEc.2.3.54194595.PC	THAP9	-0.0906939272787897	-3.63514498552303	0.00049282681994425	0.034807715459013	C	A
MNEc.2.12.31349106.PC	CARS	0.160932247991875	3.63477724920687	0.000493428701114586	0.0348345619316247	C	T
MNEc.2.6.37072710.PC	OLR1	-0.432689341287824	-3.63439246577607	0.000494059231315547	0.0348666879995789	A	G
MNEc.2.13.18889460.PC	APOBR	-0.197546456937343	-3.63373819740395	0.000495133114246226	0.034918268521834	C	T
MNEc.2.1.50807035.PC	C1H10orf107	0.303039632801551	3.6333274338541	0.000495808453533938	0.0349502033806652	G	A
MNEc.2.5.42476986.PC	RIT1	0.14486039392168	3.6332336833487	0.000495962712026935	0.0349551945367205	A	C
MNEc.2.14.38402650.PC	SPOCK1	-0.211305050611	-3.63312605736795	0.00049613985765613	0.0349619062514383	C	A
MNEc.2.22.37982537.PC	LOC102148769	0.227246872584058	3.63222759223806	0.000497621022371835	0.0350347355892707	T	C
MNEc.2.5.72156776.PC	CDC7	0.131417894887416	3.62724385465976	0.000505913539906337	0.0354368596500116	G	A
MNEc.2.8.13382334.PC	SART3	-0.0633719523150248	-3.62584183595753	0.000508269935364615	0.0355520739425848	A	C
MNEc.2.20.33252984.PC	RPS18	0.143494069622202	3.62555883864084	0.000508746836366397	0.0355748849239442	C	A
MNEc.2.3.35365703.PC	FANCA	0.209869134654882	3.62091152252479	0.000516639452302418	0.0359328119843676	A	C
MNEc.2.13.8095500.PC	LOC100068786	0.142698690859083	3.62023571907768	0.000517796820184582	0.0359894041657051	G	A
MNEc.2.25.4237806.BIEC2-687799	TBC1D2	-0.105290318852792	-3.61891541226015	0.000520065060175613	0.0360923263640526	C	T
MNEc.2.18.18174268.PC	LOC102150991	0.643398730609184	3.61849794776273	0.00052078421055399	0.0361224759836203	A	G
MNEc.2.10.22576115.PC	MBOAT7	0.305206553141116	3.61776849360184	0.00052204308107899	0.0361758197848233	A	C
MNEc.2.20.32464236.PC	PSMB8	0.0790207279838427	3.61631736936306	0.000524555985879818	0.0362859216086803	T	G
MNEc.2.4.84250037.BIEC2-872371	SND1	-0.105926031182819	-3.61269761001709	0.000530874461524674	0.0365653207339566	G	A
MNEc.2.30.5762038.BIEC2-815870	SMYD3	-0.156610245390442	-3.6125016902126	0.000531218502895162	0.0365800132500284	T	C
MNEc.2.8.76725957.PC	CCBE1	0.222261008894982	3.61070606087526	0.000534381561175174	0.0367176547262003	T	C
MNEc.2.28.38604445.PC	LOC102150303	-0.13354719217161	-3.60966018855848	0.000536232130678443	0.0367931702621946	A	G
MNEc.2.6.8271092.PC	ARPC2	0.124301284467743	3.60919258701601	0.000537061472921513	0.0368275429918239	C	T
MNEc.2.3.36159065.PC	RPL13	0.1413370982353	3.60870915267562	0.00053792017654951	0.0368680603371703	A	G
MNEc.2.4.3986975.PC	ORC5	-0.101617617797876	-3.60870263677696	0.000537931759357731	0.036868183895318	A	G
MNEc.2.10.19794344.PC	NUP62	-0.0990153041915832	-3.60763673054004	0.000539829729060384	0.0369358131898718	A	G
MNEc.2.19.12478709.PC	PLD1	-0.263733347332919	-3.60530145197064	0.000544010208311433	0.0371077916090739	T	C
MNEc.2.11.1978164.PC	CCDC40	0.250432954644282	3.60473787331994	0.000545023687213503	0.037145621242354	G	T
MNEc.2.2.849710.PC	LOC100066893	0.237614666352279	3.60433742214966	0.000545744904195006	0.0371706493655508	G	A
MNEc.2.9.35978638.PC	DECR1	0.123158642150914	3.59953541582684	0.000554464235598648	0.0375606142646334	T	A
MNEc.2.8.26850725.PC	LOC106783488	0.224887649218249	3.59808321579753	0.00055712702592807	0.037665688014742	A	G
MNEc.2.14.41507049.PC	SKP1	-0.131294043532662	-3.59719375814529	0.00055876394606891	0.0377304514212191	A	G
MNEc.2.26.32979534.PC	CHAF1B	0.190988202889737	3.59673068546092	0.000559617971084581	0.0377613262184206	A	G
MNEc.2.1.184080439.PC	NIN	-0.191122429203143	-3.59671060148317	0.000559655039113515	0.0377631515094084	A	G
MNEc.2.22.26421541.UKUL3631	LOC100069487	0.0821670272471495	3.59661998179261	0.000559822320482267	0.0377694306586431	T	C
MNEc.2.6.22805815.PC	ACKR3	-0.321192724364113	-3.59646306546811	0.000560112095775294	0.0377813971250603	T	G
MNEc.2.13.9932258.PC	HIP1	0.263245679236734	3.59634524457835	0.000560329767605847	0.0377910920101512	C	T
MNEc.2.19.54104407.PC	TBC1D23	-0.113810239756679	-3.59588612562818	0.000561178747185143	0.0378239893741951	A	G
MNEc.2.29.14683385.PC	MLLT10	-0.086604610831097	-3.59505512926505	0.000562718488802986	0.0378878019808572	C	T
MNEc.2.2.18150952.PC	EXO5	-0.114050322334647	-3.59426704239833	0.00056418242717633	0.0379511216126405	C	T
MNEc.2.8.13415931.PC	PXN	0.144037659962899	3.5933309128177	0.000565926063618444	0.0380256640410797	A	G
MNEc.2.28.8967537.PC	METTL25	-0.0983298486896381	-3.59159285433165	0.000569176942779461	0.0381583996365939	G	A
MNEc.2.15.31759195.PC	TGFA	0.193212986162439	3.59012662600579	0.000571933159621832	0.038279868285073	T	C
MNEc.2.3.53859254.PC	COQ2	-0.101326149953866	-3.59009212703029	0.000571998163050694	0.0382821799379695	T	G
MNEc.2.11.13371896.PC	CEP112	-0.128824218693977	-3.58953207541978	0.000573054400811549	0.0383195353383189	A	G
MNEc.2.18.513269.PC	PTPN18	0.306040162110961	3.58776864603635	0.000576392266705166	0.0384681852073183	C	T
MNEc.2.6.54359637.PC	FAR2	-0.0918575977660651	-3.58573790412109	0.00058025895922457	0.0386238494175123	C	T
MNEc.2.1.81445072.PC	C1H10orf128	0.541353381007676	3.5856144050565	0.0005804949031898	0.0386347793007027	G	T
MNEc.2.5.58441674.PC	TMEM167B	0.066925742069363	3.58540257144418	0.000580899821553049	0.0386460357493665	G	A
MNEc.2.25.25024676.TBIEC2-699544	MEGF9	0.163446854543976	3.58424663401173	0.000583114111820417	0.0387461366861009	G	A
MNEc.2.3.29485702.PC	GAN	-0.164167461566191	-3.58245456947333	0.000586562789629657	0.0388930551479666	A	G
MNEc.2.22.45186898.PC	CTSZ	-0.163493051074841	-3.58189064840851	0.000587652004365897	0.0389406197389702	A	C
MNEc.2.2.18437008.PC	RHBDL2	0.300558818636142	3.58103005671304	0.000589317937800408	0.0390105542876301	A	G
MNEc.2.25.18531734.PC	TNFSF15	0.290370575105233	3.58017465120261	0.000590978270385714	0.039075860963127	G	A
MNEc.2.8.14026049.PC	UNC119B	-0.129862672048203	-3.58006946276011	0.00059118274606064	0.0390845822589206	C	T
MNEc.2.10.42555691.PC	MDN1	-0.215091418648046	-3.57848194168696	0.000594276886408008	0.0392382207002519	A	C
MNEc.2.6.34116280.PC	GAPDH	0.27043445356192	3.57764777661803	0.000595908856051693	0.0393067324697186	T	C
MNEc.2.18.3928412.PC	MAP3K2	-0.260009262778528	-3.57743890595904	0.000596318157785286	0.0393206581573705	A	G
MNEc.2.2.7441249.PC	CDKN2C	0.134013936163243	3.57489493088749	0.000601324764623794	0.0395294833435414	G	A
MNEc.2.20.30929019.PC	TNF	0.504802498552774	3.57478420741929	0.000601543573916091	0.0395360114490373	T	C
MNEc.2.16.32324117.PC	FAM208A	-0.0804249062830565	-3.57431755950112	0.000602466583278423	0.0395772408779589	C	T
MNEc.2.12.24360121.PC	ARL2	-0.18006308657601	-3.57175702459481	0.000607555160673561	0.0397805009409961	C	A
MNEc.2.12.30252238.PC	CTTN	0.177832308742637	3.57026840758394	0.000610532211122486	0.0399144194691137	C	T
MNEc.2.25.32575781.PC	FUBP3	-0.0490181913020604	-3.56973821499558	0.000611595867520082	0.0399598024438236	C	T
MNEc.2.15.38958410.PC	MDH1	0.196632531381524	3.56792991891423	0.000615236847651022	0.0400982104619048	A	G
MNEc.2.5.42924255.PC	RPS27	0.143488904328123	3.56409487794987	0.000623026775075015	0.0404026502720439	G	T
MNEc.2.1.27417146.BIEC2-12551	SFXN2	0.178616161699602	3.56231976486666	0.000626664046599106	0.0405561986707124	C	T
MNEc.2.3.100434419.PC	CCDC149	0.191390896702667	3.55936630509679	0.000632760438834027	0.0407931697104427	G	A
MNEc.2.22.35579192.PC	CD40	-0.185406705267944	-3.55857639534193	0.000634400436564624	0.0408590689401066	G	A
MNEc.2.15.13111874.PC	NCAPH	0.167380242395594	3.55678403511222	0.000638136660618284	0.0410163127442886	A	C
MNEc.2.2.1519894.PC	OMA1	0.125575451228945	3.55544409150212	0.000640943422959741	0.0411281088024921	C	T
MNEc.2.23.16815802.PC	LOC102149390	0.154535782695336	3.55421485407572	0.000643528577054038	0.0412293141391805	C	T
MNEc.2.29.27420991.PC	SFMBT2	-0.130105792698561	-3.55356574598992	0.000644897670814996	0.0412798459237505	A	C
MNEc.2.14.41718564.PC	C14H5orf15	0.0946968369961944	3.55263614052733	0.000646863195540874	0.0413621147537185	T	C
MNEc.2.2.102820903.PC	ANKRD50	-0.122093606279413	-3.55248575848537	0.000647181690958537	0.0413731272737718	C	T
MNEc.2.23.40110851.PC	LOC102148269	0.0892432466709226	3.55145649705633	0.00064936556516864	0.041460938792327	A	G
MNEc.2.10.15588746.PC	KLC3	-0.13238681408397	-3.55087179474935	0.000650609287789515	0.0415129272374282	C	T
MNEc.2.3.34794057.PC	CDT1	-0.199167193780883	-3.55034213073276	0.000651737886498866	0.0415525863530822	T	C
MNEc.2.1.48614765.PC	TFAM	0.141158632556556	3.54834635275364	0.00065600714163612	0.0417006515367314	T	C
MNEc.2.3.4867339.PC	CHD9	0.106854876980167	3.54811605571444	0.000656501481797829	0.041721996894453	C	T
MNEc.2.9.51899574.PC	OXR1	-0.0888081518327292	-3.54734253964437	0.000658164444433144	0.0417870517911516	C	T
MNEc.2.3.18717981.PC	TANGO6	-0.11966623479663	-3.545738999012	0.000661624577619871	0.0419255335138413	C	T
MNEc.2.15.83922680.PC	MBOAT2	0.299007720417634	3.54416151989666	0.000665045286830578	0.0420590051199744	C	T
MNEc.2.3.2073603.PC	HEATR3	-0.120414109019221	-3.54359721074113	0.000666273035749078	0.0421012009905224	G	T
MNEc.2.7.1792318.PC	SCAMP4	0.0941642229965691	3.54086510450009	0.000672247614771007	0.0423382122814153	A	C
MNEc.2.1.89515579.PC	RN28S	-0.382930902334372	-3.54081996342729	0.000672346754309728	0.042342354876677	A	C
MNEc.2.16.26061942.PC	SYNPR	0.15544314945441	3.53952811677862	0.000675189805031317	0.0424440920967772	T	C
MNEc.2.1.174620643.BIEC2-88079	GEMIN2	0.125415059840871	3.53809903389636	0.000678348145947607	0.0425735249619451	G	T
MNEc.2.15.4557001.PC	MRPS9	0.114908145153245	3.53693941445401	0.000680921239323633	0.0426706115606575	G	A
MNEc.2.6.70965681.PC	ATF7	-0.101266213246913	-3.53594341985065	0.000683138640903399	0.0427505823072198	C	T
MNEc.2.1.14655480.PC	PDZD8	0.0942886511485143	3.53578518683982	0.000683491547004031	0.0427627286680628	T	C
MNEc.2.16.40954955.PC	LARS2	0.131453061553723	3.53382924557791	0.000687868154075864	0.042935364577752	G	A
MNEc.2.15.70598203.PC	ASXL2	-0.140419060580152	-3.53291020631001	0.000689933746186603	0.0430165737258856	G	A
MNEc.2.5.26805379.PC	LPGAT1	-0.167364832979144	-3.53257794928866	0.000690681957102995	0.0430430500003761	T	C
MNEc.2.15.18281860.PC	VAMP8	-0.0724150152109638	-3.53202194947219	0.000691935734447397	0.0430900823972114	G	T
MNEc.2.17.9933316.PC	ALOX5AP	-0.278697959533427	-3.53007428971242	0.000696344719700446	0.0432560353008055	A	G
MNEc.2.2.41972643.PC	ENO1	0.411129290867128	3.52954887820396	0.000697538660662446	0.0432995208300978	C	T
MNEc.2.2.1060171.PC	FGGY	0.190059000376629	3.5289388407579	0.000698927336882048	0.0433493179208355	G	T
MNEc.2.6.33803159.PC	TPI1	0.3439433221462	3.52855625220356	0.000699799588604823	0.0433812912458074	G	A
MNEc.2.7.50425343.PC	UBL5	-0.0870317408406111	-3.52721477472653	0.000702866131601279	0.0434955645375281	T	C
MNEc.2.11.49700984.PC	TM4SF5	0.196498211947357	3.52696152843524	0.000703446464456458	0.0435186257673624	T	C
MNEc.2.7.78681782.PC	WEE1	0.148512842881932	3.52308689959593	0.000712382234107256	0.0438665531803725	A	G
MNEc.2.4.89727577.PC	LOC100067445	-0.38951988496636	-3.52271817945406	0.00071323816332965	0.0439039137322653	G	A
MNEc.2.17.75973291.PC	MYO16	-0.144265167275632	-3.52157333979849	0.000715901947818146	0.0440025002471824	C	A
MNEc.2.8.71897188.PC	RAB27B	-0.20166436526079	-3.52143847880314	0.000716216358387363	0.0440139313369373	T	C
MNEc.2.25.8554307.PC	RNF20	-0.0523573287056994	-3.52083270691436	0.000717630248428515	0.0440570090253064	A	G
MNEc.2.8.14026049.PC	LOC100147553	0.209541127191342	3.5182917249489	0.000723589815346414	0.044299514025899	C	T
MNEc.2.15.59957344.PC	SOS1	0.0813925522831641	3.51810947742927	0.000724019050602528	0.0443200344208981	C	A
MNEc.2.24.45675968.PC	MARK3	0.0560370071514806	3.51750349134077	0.000725448022379218	0.0443657229131867	T	C
MNEc.2.13.42133398.PC	LUC7L	0.1448929886812	3.51541166009592	0.000730401295801193	0.044539664134146	G	A
MNEc.2.31.12454006.PC	TIAM2	-0.433475629711393	-3.51219273396363	0.000738086004804672	0.0448574651954026	G	A
MNEc.2.5.41357440.PC	LOC100057465	-0.067380716803978	-3.51136564536163	0.000740072877401896	0.0449357241337099	C	T
MNEc.2.10.17745408.PC	SEPW1	-0.114426460458541	-3.51134226802206	0.000740129109075089	0.0449376908118845	C	G
MNEc.2.20.45437347.PC	LOC102147474	-0.235109170277994	-3.51063264045575	0.000741837967286903	0.044997961180541	T	G
MNEc.2.1.145755918.PC	ZSCAN29	0.113163852383073	3.51044365143745	0.000742293702045167	0.0450132919033691	A	G
MNEc.2.6.66105978.PC	PFKM	-0.132740981049055	-3.50921149348987	0.000745271472021776	0.0451350560333753	T	C
MNEc.2.11.21836309.PC	EIF1	0.16390596503239	3.50825980486417	0.000747579162158901	0.045215162225749	T	C
MNEc.2.14.53630360.BIEC2-259348	DMXL1	0.08939202321286	3.50822172778409	0.000747671633418317	0.0452186660357741	T	C
MNEc.2.5.1491470.PC	TMCC2	0.167194464904704	3.5080463475181	0.000748097689076461	0.0452343673670909	G	A
MNEc.2.14.44935307.PC	HINT1	0.19741175262216	3.50713181341136	0.000750323114607059	0.0453208578097828	A	G
MNEc.2.6.74584195.PC	CDK4	0.144338902140704	3.50634775138583	0.000752236035616935	0.0454030767359089	A	G
MNEc.2.15.45634481.PC	PPP4R3B	-0.0660661589135593	-3.50609984401542	0.000752841828985286	0.0454264096843806	C	T
MNEc.2.28.14956332.PC	ATP2B1	-0.14087843692572	-3.50598306162287	0.000753127361615782	0.0454378203298182	G	A
MNEc.2.13.40083394.PC	MSRB1	-0.135822757988455	-3.50581600188299	0.00075353600036379	0.0454508358192514	A	C
MNEc.2.3.22530646.PC	IST1	-0.0700604200180028	-3.50535343880109	0.000754668553981721	0.0454914884950163	C	T
MNEc.2.7.71503974.PC	ANAPC15	-0.0637692810157525	-3.50484121390023	0.000755924580298064	0.0455318073595288	T	G
MNEc.2.15.84762805.PC	LOC106781767	0.166780656073517	3.50471395680794	0.000756236933918498	0.0455416082673917	T	C
MNEc.2.6.52798497.PC	PPFIBP1	0.234747767448421	3.50174571489738	0.000763557245075677	0.0458330823034713	G	T
MNEc.2.16.36740165.PC	VPRBP	0.059835170232343	3.5014965890832	0.00076417468179662	0.0458562711236253	C	T
MNEc.2.6.19274456.PC	DIS3L2	-0.163350945276946	-3.50129195895194	0.000764682193127529	0.0458772319443581	T	C
MNEc.2.12.25495635.PC	BAD	0.105462059413931	3.49880778703539	0.000770868773225065	0.0461062178681847	G	T
MNEc.2.3.21477495.PC	LOC100054614	0.165072436785709	3.49854322879515	0.00077153041145687	0.0461338964413206	A	G
MNEc.2.20.34473404.PC	LOC100146183	-0.155863997224147	-3.49574560869895	0.000778559981318528	0.0463872167301889	T	C
MNEc.2.19.1329188.PC	RSRC1	0.117522049490526	3.49426289854201	0.00078231010065844	0.0465224172140484	G	A
MNEc.2.10.9759526.PC	RPS16	-0.115089557325389	-3.49318063482692	0.000785058177209259	0.0466196511195495	T	C
MNEc.2.19.58374860.PC	EPHA6	-0.242932846671675	-3.49228155934712	0.000787348043633276	0.0467048664770092	T	C
MNEc.2.10.73514375.PC	NCOA7	0.148557410136872	3.49201761887562	0.000788021475364895	0.0467286372059422	A	G
MNEc.2.4.31516640.PC	DBF4	-0.0945118470078784	-3.49150835513724	0.000789322377726725	0.0467757154623023	C	A
MNEc.2.17.24954740.PC	GTF2F2	-0.107937538262596	-3.48822020043321	0.000797770910064065	0.0470860453956673	G	A
MNEc.2.1.36118327.PC	TNKS2	0.0685788308437329	3.48699986390112	0.000800928125083168	0.0472021822330731	T	G
MNEc.2.14.3691269.PC	LOC100630632	0.241284898603319	3.48683354412497	0.000801359335947882	0.047217260939665	A	G
MNEc.2.1.160151894.PC	SLC7A7	0.190444799499936	3.48645661459796	0.000802337399226808	0.0472498228854491	G	T
MNEc.2.14.56229480.PC	FEM1C	0.151731194111335	3.48618591652677	0.000803040507563488	0.04727420061872	G	A
MNEc.2.11.22212113.PC	IGFBP4	-0.208998282357043	-3.48571609657544	0.000804262196246127	0.0473165639963183	C	A
MNEc.2.25.34660312.PC	TTF1	0.111630058491948	3.48311715402875	0.000811052125071969	0.0475786588894926	G	T
MNEc.2.11.43530766.PC	SPAG5	0.291436294714847	3.48188529725514	0.000814289340551099	0.0477080767587415	G	A
MNEc.2.16.28124433.PC	PTPRG	0.172799480832485	3.48156057038702	0.000815144727623116	0.0477377726414643	G	A
MNEc.2.26.35220231.PC	BRWD1	-0.0852715107331743	-3.48148991443561	0.000815330960188763	0.047742721929137	G	A
MNEc.2.5.57989319.PC	RBM15	-0.0710308225943783	-3.48065120590249	0.000817544674629503	0.047830766234583	C	G
MNEc.2.5.43357281.PC	KRTCAP2	0.0865255998027064	3.47913563991184	0.000821559326679525	0.0479770385562184	A	G
MNEc.2.3.1042635.PC	SHCBP1	0.284804519783403	3.47880960093382	0.00082242541870207	0.0480060498001961	C	T
MNEc.2.23.53996994.PC	ZNF169	-0.101654550758944	-3.47740337050006	0.000826170837168367	0.0481456521615096	C	T
MNEc.2.4.91051056.PC	MTPN	-0.11027772331422	-3.47672480255672	0.000827983927995686	0.0482103211279481	C	T
MNEc.2.2.54780366.PC	PPP2R2A	0.0779700820957007	3.47385802742257	0.000835685361762229	0.0484797819843664	C	T
MNEc.2.8.82370559.PC	LOC100051724	-0.198021258698409	-3.47379821893391	0.00083584675269007	0.0484859514370333	G	A
MNEc.2.24.37329916.PC	ASB2	0.194170789913195	3.47330119751942	0.00083718908612032	0.048529675186906	T	G
MNEc.2.8.30120942.BIEC2-1098382	ANKLE2	0.0739337428671556	3.47151202151779	0.000842038101109095	0.0487051592396022	C	T
MNEc.2.8.69245806.PC	MBD1	0.0707764028941566	3.4710202944371	0.000843375419897445	0.0487505389093907	T	C
MNEc.2.31.23762408.PC	LOC102148065	0.473787651554103	3.47074107726914	0.000844135682251423	0.0487733385519958	G	A
MNEc.2.16.2989970.PC	NUP210	-0.154609061021026	-3.47060901984829	0.000844495478414867	0.0487844216990935	G	A
MNEc.2.23.38205915.PC	DENND4C	0.112179700610807	3.46976912826503	0.000846787193695172	0.0488711253928728	G	A
MNEc.2.5.21494680.PC	EDEM3	-0.165347811490249	-3.46889969823001	0.000849165697215611	0.0489529376492352	A	G
MNEc.2.1.58554094.PC	SAR1A	-0.0496591243369421	-3.46822018985692	0.000851029025092676	0.0490150469716979	T	C
MNEc.2.8.13307247.PC	MIR9012	-0.0672438960401756	-3.46661138835192	0.000855456047869389	0.0491771907415969	C	T
MNEc.2.12.27680084.PC	CHKA	0.202377235504921	3.46615050582355	0.000856728286695968	0.0492240548776289	C	A
MNEc.2.5.59088625.PC	CLCC1	-0.0708888608512891	-3.46460161805075	0.000861017012108295	0.0493989411493178	G	A
MNEc.2.20.32559034.PC	AGPAT1	-0.13316418172967	-3.46447029876198	0.000861381554257428	0.0494123357298098	A	G
MNEc.2.10.82734095.PC	MTFR2	-0.166937255231344	-3.46364888676459	0.000863665103769006	0.0494883557072118	C	T
MNEc.2.5.53754275.PC	HIPK1	-0.128194461245065	-3.46358664316555	0.000863838375735488	0.0494937247060866	A	C
MNEc.2.17.80163299.PC	TMCO3	0.0782661137279865	3.46148043230456	0.000869720982486038	0.0496735582713693	A	G
MNEc.2.14.84260636.BIEC2-271555	TMEM167A	0.114650788026728	3.45997810841728	0.000873940047763283	0.0498169720629549	T	C
MNEc.2.14.2101822.PC	SQSTM1	0.235745980506256	3.45956433639896	0.000875105459873752	0.0498601835519218	C	T
MNEc.2.4.6294838.PC	LOC102147406	0.135923981666576	3.45926884675343	0.000875938621468697	0.0498897204251633	T	C
