# Supplementary material for: eQTL discovery and their association with severe equine asthma in European Warmblood horses
Source: BMC Genomics. 2018 Aug 2;19:581. doi: 10.1186/s12864-018-4938-9 (PMC6090848; doi:10.1186/s12864-018-4938-9)
Supplement: Supplementary file 1 — Figure S1. Minimum D-statistics determine mean read count cutoffs. Figure S2. PCA plots of normalized variance stabilized RNAseq counts after KS test filter. Figure S3. PCA plots of 1,056,195 SNP genotypes and colored by cohort. Figure S4. Matrix eQTL histograms and QQ-plots for all p-values for all cis and trans eQTL analyses using tag SNPs for the MCK1 treatment. Figure S5. Low confidence cis eQTLs. Figure S6. Joint modeling with eQTLBMA with possible overestimation of shared eQTLs across all PBMC treatments. Figure S7. Distance between eSNPs with the lowest FDR values per gene is small. Figure S8.. Enrichment of SNPs in trans regulatory hotspots genome wide. Figure S9. GWAS for RAO. Figure S10. Loss of DEXI gene expression regulation in HDE. Figure S11. Cis trans eQTL plot for all eQTLs for treatment HDE9. Table S1. High confidence additive linear cis eQTLs from the MCK treatment. Table S2. Low confidence additive linear cis eQTLs from the MCK treatment. Table S3. High confidence additive linear trans eQTLs from the MCK treatment. Table S4. Low confidence additive linear trans eQTLs from the MCK treatment. Table S5. High confidence additive linear cis eQTLs from the LPS treatment. Table S6. Low confidence additive linear cis eQTLs from the LPS treatment. Table S7. High confidence additive linear trans eQTLs from the LPS treatment. Table S8. Low confidence additive linear trans eQTLs from the LPS treatment. Table S9. High confidence additive linear cis eQTLs from the RCA treatment. Table S10. Low confidence additive linear cis eQTLs from the RCA treatment. Table S11. High confidence additive linear trans eQTLs from the RCA treatment. The eQTLs reported are limited to one eQTL per gene, representing the eSNP with the lowest FDR value for each gene. Table S12. Low confidence additive linear trans eQTLs from the RCA treatment. Table S13. High confidence additive linear cis eQTLs from the HDE treatment. Table S14. Low confidence additive linear cis eQTLs from the HDE [file 12864_2018_4938_MOESM1_ESM.zip › S7_Table.tsv.csv]

SNP	gene	beta	t-stat	p-value	FDR	Ref	Alt
MNEc.2.13.40301306.PC	PUDP	-0.439353266117593	-13.3570252377056	5.82867545357891e-22	4.08540507219131e-14	C	T
MNEc.2.13.40301306.PC	EIF2S3	-0.511609946422733	-12.9774052613624	2.81107522973595e-21	1.74514439806395e-13	C	T
MNEc.2.13.40301306.PC	GABRA3	-0.885405010318043	-12.7993112616198	5.91599175480747e-21	3.42786125986161e-13	C	T
MNEc.2.4.28894068.BIEC2-857790	PCLO	1.03774759708311	9.82939483053221	2.3611213876898e-15	6.03568176145477e-08	C	T
MNEc.2.10.20996728.PC	LOC102150861	-0.416608763956516	-9.71956439284302	3.85704778456706e-15	9.52355930831301e-08	G	A
MNEc.2.18.13651102.BIEC2-424368	SYAP1	-0.264520523494766	-9.6671957515467	4.87500686192978e-15	1.17695447752477e-07	G	A
MNEc.2.20.31592722.PC	LOC102150517	-0.917607026780448	-9.60063798707699	6.56656696992414e-15	1.55935223580667e-07	C	T
MNEc.2.3.26303293.BIEC2-814438	LDHD	-0.459015961038732	-9.48477155002475	1.10342700778895e-14	2.52375357949187e-07	A	G
MNEc.2.3.115884693.PC	ZRSR2	-0.383218051483853	-9.32573416601745	2.25169986416536e-14	4.99242293292297e-07	T	C
MNEc.2.9.82360032.PC	LOC102148229	0.274730770365324	9.3049422689205	2.4719342744514e-14	5.45290124295166e-07	A	G
MNEc.2.23.8566060.PC	LOC106782482	-0.727040689300807	-9.28364255100799	2.71994085123812e-14	5.90998533688219e-07	T	C
MNEc.2.25.14188761.PC	KIAA0368	0.281199191088818	8.9049187764417	1.4917815379454e-13	2.67884016154724e-06	T	G
MNEc.2.20.30173388.BIEC2-554921	LOC100051657	0.771389146272314	8.81356260958393	2.2499177485587e-13	3.92666845731661e-06	C	T
MNEc.2.5.54438134.PC	TTF2	-0.374427626505675	-8.63086500525595	5.11831491060515e-13	8.26859388801368e-06	G	A
MNEc.2.2.56833045.PC	PNMA2	0.76509813151617	8.57162865405967	6.68135416536983e-13	1.06355213960398e-05	A	G
MNEc.2.5.86745833.PC	ADAM32	0.825508291690207	8.50752187780682	8.91471808794715e-13	1.36892015450913e-05	C	A
MNEc.2.7.27638334.PC	NXPE4	1.15197789992701	8.49949719625156	9.24238520500619e-13	1.41100399339968e-05	C	T
MNEc.2.4.73288052.PC	SPPL3	0.293784559319896	8.45804302022138	1.11368190880501e-12	1.65177345964884e-05	G	A
MNEc.2.11.35513587.PC	MKS1	0.265064166006708	8.35655652382876	1.75777032646565e-12	2.37874566645436e-05	G	A
MNEc.2.13.38448500.PC	PKMYT1	0.335820363305723	8.35594973701957	1.76257230804841e-12	2.37874566645436e-05	T	C
MNEc.2.21.56226592.PC	CEP72	0.624572198628222	8.21011935805937	3.3946341570774e-12	4.16722216115866e-05	A	G
MNEc.2.20.32131259.PC	LOC100146181	0.801554437262559	8.16611660008073	4.13651098089277e-12	4.91145348554064e-05	G	T
MNEc.2.6.5490148.BIEC2-937067	USP37	-0.194109562671507	-8.16010887945393	4.2496399121462e-12	5.00475365333679e-05	G	A
MNEc.2.2.55777908.PC	CLPTM1	-0.237085258310388	-8.14743788446687	4.49847213890488e-12	5.25507640050789e-05	G	A
MNEc.2.8.47310150.PC	LOC102148613	0.281046921352164	8.11243256475445	5.26411908548038e-12	6.10030257927686e-05	C	T
MNEc.2.13.38448500.PC	FLYWCH1	0.58109685770978	8.05233337796586	6.8940652521964e-12	7.72148093183398e-05	T	C
MNEc.2.7.41918350.BIEC2-996720	CCDC130	0.188312465632316	7.98377182503529	9.3765926068501e-12	0.000102779540190567	T	C
MNEc.2.3.115962516.PC	TXLNG	-0.209200845574461	-7.95777221774571	1.05359518034191e-11	0.000113051333977318	T	C
MNEc.2.20.29368467.PC	LOC100053764	0.325950086325937	7.94533253295948	1.11401925606692e-11	0.000118114878468319	G	C
MNEc.2.28.38594820.PC	MDM4	-0.49553175767262	-7.91905031495324	1.25328936490639e-11	0.000131238179357113	T	G
MNEc.2.16.67479530.PC	CEP63	-0.338245426040593	-7.89089444622535	1.42180778793807e-11	0.000146068799716814	C	T
MNEc.2.23.9182306.PC	LOC102147868	0.258708235480022	7.81475409270929	1.9994739761387e-11	0.000190968307271623	G	A
MNEc.2.19.39098403.PC	HCLS1	-0.195010869077948	-7.7975522654242	2.15948451468014e-11	0.000203566405434768	T	C
MNEc.2.19.34519045.PC	ZDHHC19	-0.232049640093991	-7.79302174266307	2.20371091132619e-11	0.000207285816062208	A	G
MNEc.2.4.17302251.PC	HIPK1	0.233336493692703	7.78270689561589	2.30780101398887e-11	0.00021521866159597	G	A
MNEc.2.21.4584098.PC	CERS1	0.264278084494693	7.76010688117625	2.55331864419482e-11	0.000231164275452141	C	T
MNEc.2.23.11146363.PC	C23H9orf64	-0.228271573371139	-7.75058088318199	2.66445174006932e-11	0.000239522870448281	C	T
MNEc.2.6.37186975.PC	YBX3	0.866414801280188	7.66953586363595	3.82759065157682e-11	0.00031987410280673	G	A
MNEc.2.4.94274513.BIEC2-874334	PHC3	-0.499256934580555	-7.65034528594647	4.17012541752892e-11	0.000344524659156235	C	T
MNEc.2.25.37227903.PC	LOC100147680	0.391601003951366	7.62751071699531	4.61770907445448e-11	0.00037578743102225	G	A
MNEc.2.5.41340909.PC	PCGF3	-0.11538124438875	-7.5800934989701	5.70583915303741e-11	0.000445742314771153	G	A
MNEc.2.2.9264700.PC	NUP58	-0.219749440279958	-7.55151206012176	6.48148507381994e-11	0.000492419718628828	A	G
MNEc.2.8.66945609.PC	AP4E1	-0.111039552204482	-7.54904277284821	6.55323351191185e-11	0.000495273097056143	T	C
MNEc.2.1.171573110.PC	MBIP	0.167445470025639	7.53808400299791	6.8813226818989e-11	0.000515585706640554	T	C
MNEc.2.4.73288052.PC	MNAT1	0.432988539201401	7.5268877701179	7.23342103668136e-11	0.000536417660931396	G	A
MNEc.2.4.73288052.PC	LOC102149605	0.711031616280298	7.51490761598016	7.63006446473687e-11	0.000558211399858906	G	A
MNEc.2.24.26439478.PC	CDYL2	-0.419416127381551	-7.49626108055767	8.29094076428886e-11	0.000597676868120216	G	T
MNEc.2.30.10238486.PC	LOC100050174	0.170949020083004	7.48922053649265	8.55503982781643e-11	0.000611821565751772	C	T
MNEc.2.3.115927676.PC	LOC100630118	0.1395072512614	7.47641694447479	9.05697060617599e-11	0.000641019921033573	T	C
MNEc.2.12.9348272.PC	ATXN7L3	-0.150505687251299	-7.47315924278233	9.18929310541467e-11	0.000649327696346116	A	G
MNEc.2.20.27105501.PC	LOC100060697	0.888575183020662	7.45439132130403	9.98997898125077e-11	0.000700391742744473	G	A
MNEc.2.9.4390828.PC	RNF25	-0.35367397648946	-7.44908825313692	1.02285535413011e-10	0.000714629232386167	A	G
MNEc.2.11.14352553.PC	FTSJ3	0.268427696934468	7.43014058334527	1.11282614697563e-10	0.000760373801350606	T	G
MNEc.2.29.30505382.BIEC2-762520	ASB13	0.48746541816722	7.4292551243133	1.11721816806638e-10	0.000762176398660177	T	C
MNEc.2.4.94274513.BIEC2-874334	HELZ	-0.240911948700781	-7.42774271371606	1.12475992102205e-10	0.00076491981905615	C	T
MNEc.2.9.5163988.PC	LOC106780969	0.21440064072241	7.4192029181345	1.16830527596588e-10	0.000788270798257908	G	A
MNEc.2.20.26909790.PC	LOC102150938	-0.38418555524618	-7.41164523663462	1.2082404223036e-10	0.000806652232341123	A	G
MNEc.2.2.73793912.PC	LOC106781389	0.319872292913718	7.41022746950351	1.21588196168095e-10	0.000810402475498685	G	A
MNEc.2.15.66145972.PC	CLIP4	-0.571856182245452	-7.40833472032144	1.22615862094388e-10	0.000816000479355455	T	C
MNEc.2.15.17542551.PC	LOC102149454	0.442821662766566	7.40227164751651	1.25966370731636e-10	0.000830665439204304	G	T
MNEc.2.15.30697080.BIEC2-300834	PCYOX1	0.33039205381194	7.3755830609129	1.41831933800812e-10	0.000909078255014414	A	G
MNEc.2.20.27690773.PC	MHCX1	-0.543012934103858	-7.36318797906133	1.4986210525732e-10	0.000951760180306374	A	G
MNEc.2.10.51779792.PC	AVL9	-0.204711038293925	-7.3629447212797	1.50024145957398e-10	0.000951760180306374	C	T
MNEc.2.4.20444164.PC	VOPP1	0.305908008076137	7.36213422131632	1.50565301816126e-10	0.000953800888262221	A	G
MNEc.2.14.38336241.PC	WDR55	-0.193381174689255	-7.32435298636054	1.78069058637723e-10	0.00110547101999591	G	A
MNEc.2.11.28875936.PC	SAMD14	-0.278580395176708	-7.29073058067337	2.0671962643608e-10	0.0012385309043327	T	C
MNEc.2.14.44574696.PC	ISOC1	-0.206880488466023	-7.29055522025668	2.06880482569509e-10	0.0012385309043327	T	C
MNEc.2.20.25485299.PC	HFE	-0.291876323914356	-7.28891493292496	2.08391143346939e-10	0.00124224903580903	T	C
MNEc.2.12.20559383.PC	MPEG1	-0.607352087408921	-7.27971035642922	2.17074185374784e-10	0.00128694843017816	C	T
MNEc.2.31.7439003.BIEC2-877202	LMBR1L	-0.187647647198784	-7.2737800756728	2.22858165239254e-10	0.00131051214939124	T	G
MNEc.2.28.38594820.PC	GTF2A1	-0.314793745676482	-7.26830070319774	2.28338539508014e-10	0.001335447672191	T	G
MNEc.2.20.21718664.PC	UBQLN1	-0.218952195137244	-7.2606608602772	2.36204268166544e-10	0.00137453658282866	T	C
MNEc.2.4.42426449.PC	SDHAF3	-0.342106689416344	-7.23750029082012	2.61734907384967e-10	0.00149979545650041	A	C
MNEc.2.10.66347024.PC	EIF2AK2	-0.308696300446194	-7.23577885432146	2.63738604111109e-10	0.00150607287131768	A	G
MNEc.2.20.29293452.PC	NFKBIL1	0.134729800016966	7.23200895931171	2.68180096097998e-10	0.00152458549875138	C	T
MNEc.2.23.23225991.PC	PIP5K1B	-0.449558681737504	-7.23077945985027	2.69644656076414e-10	0.00152974832827317	T	C
MNEc.2.15.38832942.BIEC2-318111	KIAA1841	0.228633692317039	7.22716107522307	2.74001138082086e-10	0.00155243684631995	G	A
MNEc.2.3.80311295.PC	NQO1	-0.234862004536498	-7.22673123734486	2.7452328698287e-10	0.00155336998562676	C	A
MNEc.2.20.28233861.PC	LOC100056062	0.525528058018513	7.22185872963566	2.80511854316107e-10	0.00158313311437148	T	C
MNEc.2.15.77035155.PC	SENP5	-0.13128321421779	-7.20112761441814	3.07478256083949e-10	0.00170216513876286	G	A
MNEc.2.17.62026555.PC	ATAD2B	-0.12136562674056	-7.1969375887502	3.13233984978309e-10	0.00172240306254687	T	C
MNEc.2.1.30790493.PC	ZDHHC16	-0.22875592317147	-7.17379885455485	3.47003324812479e-10	0.00186737158900715	C	T
MNEc.2.20.29295650.PC	LOC100054114	0.414969335888002	7.16821314065862	3.55683489272574e-10	0.00190355143329148	C	T
MNEc.2.7.92201610.PC	LOC100066797	-0.206655773632594	-7.16720936520192	3.57266081208019e-10	0.00190921122327587	A	G
MNEc.2.15.40328959.PC	TMEM17	0.220904273831384	7.16526608036644	3.60349867925533e-10	0.00191907146405832	T	C
MNEc.2.10.40629934.PC	DNAJB14	-0.242714802118438	-7.15630814700588	3.74910901581859e-10	0.00198204354045394	G	A
MNEc.2.23.9182306.PC	LOC102147951	0.418695249651201	7.14445673244858	3.95077948300007e-10	0.00205241624394347	G	A
MNEc.2.4.94274513.BIEC2-874334	ANKIB1	-0.243407420032979	-7.12471140438115	4.3110068838533e-10	0.00219885231322326	C	T
MNEc.2.15.75215286.PC	ETNK1	-0.26620026997154	-7.121440349551	4.373758493946e-10	0.00222043453512972	G	A
MNEc.2.4.73288052.PC	YAF2	0.418119358360148	7.11991712036202	4.40328906720113e-10	0.00222502904705707	G	A
MNEc.2.4.1921091.PC	ZNF451	-0.182390941513888	-7.11524147772897	4.49517865293644e-10	0.00225312246831434	T	G
MNEc.2.12.22985726.PC	LOC100630221	-0.846013815262664	-7.11396972448068	4.5205003063964e-10	0.00226320407828977	C	T
MNEc.2.18.24631149.PC	LOC100069166	0.314416848817604	7.10866182762392	4.62772489986488e-10	0.00230098104212475	A	G
MNEc.2.2.57397572.PC	ZWILCH	0.424114433183736	7.10782670195499	4.64482390682509e-10	0.0023068435409324	T	C
MNEc.2.7.83083408.PC	PROSC	-0.168228749875663	-7.10509590425222	4.70117603921347e-10	0.00232060699238166	G	A
MNEc.2.26.1809102.PC	CHMP2B	0.193085423299434	7.0934874169682	4.94841015165742e-10	0.00241891644690063	A	G
MNEc.2.9.2522661.PC	BRWD3	-0.201113159006328	-7.06720622921464	5.55692431293788e-10	0.00263343185793183	A	G
MNEc.2.18.13711885.PC	NAA10	-0.204771876042203	-7.06676289467449	5.56780279913119e-10	0.00263571290518378	G	A
MNEc.2.1.60633127.PC	MBTD1	-0.347166323997577	-7.06633252594601	5.57838337846032e-10	0.00263784811713109	G	A
MNEc.2.8.66945609.PC	THOC2	-0.111529110283291	-7.06459826648082	5.62122290571702e-10	0.00264372194032	T	C
MNEc.2.20.26605578.PC	LOC100054397	-0.732559160943685	-7.06263483235517	5.67011825217371e-10	0.00266383501236052	A	C
MNEc.2.31.2720789.PC	MRPS9	0.280586306254191	7.0623566903495	5.67707891200281e-10	0.00266422490372953	C	T
MNEc.2.31.22205001.PC	LOC100630862	-0.260607262857238	-7.05966154614975	5.74496780258206e-10	0.00269027429486141	T	C
MNEc.2.18.3282496.PC	HTATSF1	-0.122939168361185	-7.05515411062731	5.8603148845583e-10	0.00273251137719246	G	C
MNEc.2.17.12981613.PC	TRPV6	0.340997869751667	7.05389769352787	5.89287532689958e-10	0.00273995411802958	A	G
MNEc.2.14.69974248.PC	LOC100054696	-0.178472407343064	-7.0424156083759	6.19889151841424e-10	0.00282372631210285	T	C
MNEc.2.27.23357869.PC	BAIAP2	0.397852680801884	7.04153149019097	6.2230992641752e-10	0.00282882300620127	G	T
MNEc.2.3.24262191.PC	TK2	0.173440408852171	7.04000690626957	6.26506427421992e-10	0.00283760911333079	A	G
MNEc.2.30.6247740.PC	AGO3	-0.279302764084605	-7.03840430171337	6.30948005138103e-10	0.00284428739663994	T	C
MNEc.2.6.63029536.PC	LOC106782361	-0.286705779579471	-7.03312468109443	6.4580286898395e-10	0.00288432416809485	A	G
MNEc.2.1.39698221.PC	KIF20B	0.236528026904499	7.02451108746857	6.70787861215321e-10	0.00297083832014658	A	G
MNEc.2.16.44139211.PC	PHTF1	-0.373414738664327	-7.01377317484223	7.03283701911364e-10	0.00307051730607734	T	C
MNEc.2.18.13651102.BIEC2-424368	MED14	-0.154482968710131	-7.01362503725278	7.03742774241866e-10	0.00307051730607734	G	A
MNEc.2.9.2522661.PC	XRN1	-0.172367697629032	-7.00525950803297	7.30156191646558e-10	0.00316037777298595	A	G
MNEc.2.1.6075628.PC	CFAP43	0.323535416793862	7.00305655439925	7.37274170133331e-10	0.0031848426277903	T	C
MNEc.2.22.26247175.PC	TLDC2	0.643220813968079	7.0011329318584	7.43545960185631e-10	0.00320528593460393	A	G
MNEc.2.10.15534146.PC	SFXN1	0.138616650638089	7.00002070969575	7.47196411763657e-10	0.00320856767858771	A	G
MNEc.2.7.19550410.PC	XAB2	0.280608912690164	6.99938333929556	7.49296361050112e-10	0.00321440886618927	A	G
MNEc.2.15.21174069.PC	ITGA1	-0.401200769780536	-6.99100269633666	7.77459742642736e-10	0.00328017961064718	T	C
MNEc.2.10.44426075.PC	RAB11FIP2	-0.267264950443442	-6.98317878096918	8.04700460818009e-10	0.00336894433906329	C	T
MNEc.2.6.5842588.BIEC2-985252	TTBK2	-0.164664868143917	-6.95423169010354	9.13988521744946e-10	0.00371552318543024	G	A
MNEc.2.1.160986414.PC	TDRD12	-0.423026782937651	-6.94268158005157	9.61602150209267e-10	0.00387285217337396	A	G
MNEc.2.10.74260823.PC	LOC102150224	-0.465554057227211	-6.94019968427753	9.72150651581617e-10	0.00390448042665532	G	A
MNEc.2.18.28777503.PC	ZDHHC21	0.129808558495332	6.93515977318216	9.93926133766547e-10	0.00395900726293028	A	G
MNEc.2.20.28065220.PC	LOC100056182	-0.740482625479183	-6.93145403028003	1.01024561660928e-09	0.00398334158444716	T	C
MNEc.2.20.24140415.PC	DHX16	0.167635352424021	6.92363712057686	1.04554791834322e-09	0.00407864296706214	C	T
MNEc.2.4.94274513.BIEC2-874334	MTMR9	-0.240055127072391	-6.90935281320006	1.11325221008951e-09	0.004311790469799	C	T
MNEc.2.27.11349650.PC	NCBP3	-0.0954988618726716	-6.90364056940889	1.14152992306911e-09	0.00439252337212499	A	G
MNEc.2.5.57092277.PC	LOC100064949	0.437624154047629	6.90169787975628	1.15130858563105e-09	0.00441979631711683	G	A
MNEc.2.16.2191655.PC	RNF212B	0.915136152017463	6.90046381891073	1.15756347395659e-09	0.00442143684427151	C	T
MNEc.2.3.80379889.PC	WNT4	0.151793277861695	6.90040930982024	1.15784053238294e-09	0.00442143684427151	C	T
MNEc.2.6.3290611.PC	FKBP8	0.17495975502829	6.88979101523087	1.21308630832461e-09	0.00458008266539328	T	C
MNEc.2.30.5928779.PC	IDE	-0.307334269940083	-6.88270396847719	1.25140801014314e-09	0.00468004190420824	A	G
MNEc.2.14.82314824.PC	ATP6AP1L	-0.32621513220227	-6.8799323389482	1.26671987865891e-09	0.00472510648091186	T	C
MNEc.2.9.65061697.PC	CPO	-0.317132328324069	-6.87878244707398	1.27312692441721e-09	0.00473275617563913	T	C
MNEc.2.10.75234220.PC	LOC102148065	-0.722674059489432	-6.87800798478894	1.27746024975304e-09	0.00474075420982206	A	C
MNEc.2.17.12119931.PC	LNX2	-0.242557109746709	-6.87730542965259	1.2814039020947e-09	0.00474809876845616	C	T
MNEc.2.24.32245723.PC	SAPCD1	0.269995394339681	6.8716692770927	1.31348191292421e-09	0.0048413583639364	T	G
MNEc.2.20.38847288.PC	CENPQ	0.32426519871569	6.87040622219848	1.32077920735229e-09	0.00485589945754415	G	A
MNEc.2.17.60644371.PC	LOC100066535	-0.6805276333839	-6.86196235222716	1.37060844505149e-09	0.00498011260834096	C	A
MNEc.2.13.4413921.PC	ZNF575	0.137728347543532	6.8525817500413	1.42815648247802e-09	0.00512847496980114	C	T
MNEc.2.20.31914171.PC	MHCB3	-0.624612122579469	-6.85185392102341	1.43272056589237e-09	0.00513283889622217	G	A
MNEc.2.27.11834627.PC	FNDC3A	-0.144100838619267	-6.85119579825101	1.43685999936319e-09	0.00513496891534299	C	T
MNEc.2.24.2551326.PC	PRMT5	-0.123827058441824	-6.84742765014251	1.46079037514711e-09	0.00519121147837195	C	T
MNEc.2.7.53644796.PC	LOC100070152	0.158522155327074	6.8442340632854	1.48138136226598e-09	0.00524513748921448	C	T
MNEc.2.9.82334266.PC	LOC100064109	0.209071504301438	6.83969406074216	1.51115038932631e-09	0.0053141207190871	A	C
MNEc.2.7.6997402.PC	LOC100147591	0.496703082365224	6.8249880389806	1.61171585764769e-09	0.00558977525969402	A	G
MNEc.2.7.73697875.PC	PROX2	0.276190204331403	6.82479565928013	1.61307450661666e-09	0.00559002603119331	G	T
MNEc.2.20.1901807.PC	SHPRH	-0.20933005716879	-6.81736969126317	1.66639716747031e-09	0.005725863827197	T	C
MNEc.2.18.6764961.PC	HPS4	-0.094241523429959	-6.81731916798757	1.66676588064526e-09	0.005725863827197	G	A
MNEc.2.27.14257350.PC	PLBD2	-0.23853699702218	-6.81575725624422	1.67820457167537e-09	0.00575605883204755	C	A
MNEc.2.7.29717374.PC	KCTD9	0.250989799812202	6.81322026159841	1.69695059637418e-09	0.00580660678266681	A	G
MNEc.2.25.2068797.PC	LOC106782581	0.269622366516688	6.80897845724378	1.72875894863742e-09	0.00588789199855342	T	C
MNEc.2.15.85016607.PC	ARFGEF2	-0.417401234308777	-6.80583773622067	1.75269116482969e-09	0.00595048503048746	T	C
MNEc.2.23.54219843.PC	NOL8	0.175314903259306	6.80407000348454	1.76630557084818e-09	0.00597802537494462	C	T
MNEc.2.15.1588568.PC	LOC102150278	0.494518474484437	6.80316668911924	1.77330302420481e-09	0.00598480491739587	C	A
MNEc.2.31.22243031.PC	MED1	-0.117536599546296	-6.80201968004202	1.78222790128851e-09	0.0060085165292985	C	T
MNEc.2.10.43673548.PC	CCDC61	0.262992661352242	6.79741376859038	1.81851766843769e-09	0.00609774786233266	T	C
MNEc.2.10.83819567.PC	MAP7	-0.509633278490668	-6.79585402049044	1.83097232721645e-09	0.00611131536219993	G	A
MNEc.2.16.49676599.PC	MBTPS2	-0.163839089636704	-6.79290308311033	1.85476774251059e-09	0.00617640778529669	T	C
MNEc.2.24.36902235.PC	TMEM33	-0.19673158688986	-6.7914470741692	1.86662135495822e-09	0.00619688622687503	T	G
MNEc.2.6.2550873.PC	TUBA4A	-0.278318304764574	-6.78639101138601	1.90837045341033e-09	0.00629130045742671	C	T
MNEc.2.7.34881219.PC	AGPAT3	-0.174984904773038	-6.78496616996722	1.92030217463774e-09	0.00629130045742671	G	A
MNEc.2.10.41500918.PC	HOOK3	-0.234782207786287	-6.78436814692048	1.9253320916887e-09	0.00629130045742671	C	A
MNEc.2.26.38375886.PC	AGAP1	-0.242714792902021	-6.77817438616802	1.97820242554475e-09	0.00639153814128221	T	G
MNEc.2.1.24590353.PC	TAB2	-0.124872436616562	-6.7733453572796	2.02042070600941e-09	0.00649414615191269	G	A
MNEc.2.4.93932939.PC	HECTD1	-0.262289902935169	-6.76993356124166	2.0507865098877e-09	0.00654910858329993	G	T
MNEc.2.24.12236732.PC	LOC100056426	0.249064273304366	6.76970105472159	2.05287227979395e-09	0.00654910858329993	C	T
MNEc.2.11.5090566.PC	CCDC38	0.33614122759699	6.76703177283568	2.07696921487207e-09	0.00658819479298609	A	G
MNEc.2.4.73288052.PC	MARK3	0.161195607360404	6.76436968502546	2.10128072350715e-09	0.00664107396918242	G	A
MNEc.2.8.51134288.PC	DFNB31	0.459539300865634	6.76351292257827	2.10916500821334e-09	0.00665147984219948	A	C
MNEc.2.13.41658194.PC	TRAP1	0.351467813270488	6.75797167435095	2.16087154320971e-09	0.00678010026102753	A	T
MNEc.2.7.94559492.PC	MAP2K5	0.178164819105662	6.7569249594479	2.17077895477582e-09	0.00680136497628168	C	T
MNEc.2.1.5356600.PC	ADAM12	0.655635356903115	6.74903524903798	2.24692155481392e-09	0.00694973949010173	G	T
MNEc.2.20.32029967.PC	DQB	-0.29339356967215	-6.74310300709549	2.30591281930814e-09	0.00704693436514518	A	G
MNEc.2.24.33108273.PC	GPSM2	-0.295425649122782	-6.73933225951427	2.34420596488287e-09	0.00712388119999371	C	T
MNEc.2.19.13166174.PC	COG5	-0.193748265231394	-6.73897060194428	2.34791170535602e-09	0.00712970196631947	G	A
MNEc.2.24.38159926.PC	LOC100060721	-0.232137724961221	-6.73419475999068	2.3973961806889e-09	0.00723376478225117	T	C
MNEc.2.12.13043904.PC	RASSF8	-0.25911187367009	-6.72782919463752	2.46496453842068e-09	0.0074028522890251	T	C
MNEc.2.12.28885336.PC	LRBA	0.196165819205142	6.72338920455268	2.51320867979487e-09	0.00749634789716268	C	T
MNEc.2.18.13651102.BIEC2-424368	TMSB4X	-0.270502296603735	-6.72332235873849	2.51394212628709e-09	0.00749634789716268	G	A
MNEc.2.18.4402921.PC	COX10	-0.205260816955667	-6.71566155112236	2.59942020333632e-09	0.00766365500291699	A	G
MNEc.2.20.1901807.PC	USP45	-0.38663757497611	-6.71276062918363	2.63253549585838e-09	0.00769343353884414	T	C
MNEc.2.23.31621227.PC	LOC106782967	-0.33337508169154	-6.70078014245821	2.77378892916338e-09	0.00802528412502065	A	G
MNEc.2.20.46764068.PC	CLIC5	0.458489607458316	6.69733987530966	2.81572247368522e-09	0.00807670375190848	G	A
MNEc.2.14.24576688.PC	ADGRL1	0.207662587735185	6.69188834875084	2.88346260249476e-09	0.00820601346566427	A	G
MNEc.2.10.67272490.PC	UBE2D1	0.220416638845372	6.68580315286334	2.96098721497661e-09	0.00833428607437277	T	C
MNEc.2.24.30227455.PC	AGER	0.196147721733864	6.68159426011588	3.01581389281029e-09	0.00842812723631461	A	G
MNEc.2.20.27849619.PC	LOC102150115	-0.631418125969857	-6.67682788198153	3.07911914931603e-09	0.00856647998092638	G	T
MNEc.2.30.28645616.PC	RABIF	-0.160142473281084	-6.67624500293077	3.08695061587198e-09	0.00856681427059713	G	A
MNEc.2.19.37108377.PC	CTDSPL2	-0.153266810463582	-6.67604483916611	3.08964453736956e-09	0.00856681427059713	T	C
MNEc.2.15.85081755.PC	ANKHD1	-0.157745944129064	-6.66992457384407	3.17314979999992e-09	0.00873303869012055	A	C
MNEc.2.28.38594820.PC	LCORL	-0.368739220831091	-6.669663386954	3.17676282135919e-09	0.00873523655687778	T	G
MNEc.2.10.77523572.PC	LYZ	1.13223559289136	6.66957628657213	3.17796859556136e-09	0.00873523655687778	A	G
MNEc.2.4.94274513.BIEC2-874334	MAP3K2	-0.379261506774136	-6.66827576276189	3.19602647584068e-09	0.00876270196864497	C	T
MNEc.2.3.86458934.PC	LOC102149960	0.174367436461508	6.66578984972417	3.2308272104673e-09	0.00881592273408341	G	A
MNEc.2.4.73288052.PC	ELP4	0.440763646309599	6.66190628846054	3.28594743244657e-09	0.0088836067441612	G	A
MNEc.2.4.3588155.PC	LOC100063570	0.115282628192918	6.66025240789477	3.30970352209124e-09	0.00892792412911666	C	T
MNEc.2.13.22632894.PC	OTOA	1.40068520343676	6.65654721661352	3.36354430587048e-09	0.0090055246392677	T	C
MNEc.2.20.48628894.PC	CCAR2	-0.16301105609305	-6.65641981555878	3.36541095807039e-09	0.0090055246392677	T	C
MNEc.2.21.10548939.PC	ADAMTS6	-0.204527933714696	-6.65601399588513	3.37136378922018e-09	0.00901590219418173	T	C
MNEc.2.22.17712433.PC	THEM4	0.274688314029129	6.64837584599807	3.48537320592131e-09	0.00922429268586803	A	C
MNEc.2.4.4572981.PC	RINT1	0.301900611926472	6.64127396855168	3.59480439483057e-09	0.00944488551313854	G	T
MNEc.2.20.8748534.PC	BTBD9	0.298851256759276	6.640901640555	3.60063457385236e-09	0.00945448742247306	C	T
MNEc.2.10.43673548.PC	KIF5B	-0.136239331551863	-6.64029954872055	3.61008240627049e-09	0.00946013319902384	T	C
MNEc.2.8.30249958.PC	LOC102150681	0.45051281521283	6.6402098303694	3.61149234072641e-09	0.00946013319902384	G	A
MNEc.2.3.3663191.PC	MAPKAP1	-0.166993864535722	-6.63825115429381	3.64240960713363e-09	0.0095124502852769	G	A
MNEc.2.20.29096625.PC	ZSCAN9	-0.365699662136466	-6.63697886171581	3.66263291975006e-09	0.00952980704729589	G	T
MNEc.2.13.19184126.PC	LIMS2	-0.228302333869174	-6.63055975273962	3.76637611504977e-09	0.00968077329055387	A	C
MNEc.2.4.27375741.PC	CHD9	-0.407027925530585	-6.62998862663064	3.77574637505198e-09	0.00968077329055387	C	T
MNEc.2.11.23016468.PC	LOC106783262	-0.35540931233614	-6.62835908694929	3.80260889211708e-09	0.00972455957163301	A	T
MNEc.2.28.36019220.PC	AFF4	-0.457433265834649	-6.62094876338314	3.92717587581462e-09	0.0098477888412885	C	A
MNEc.2.26.16895140.PC	LOC102150099	0.258975679760735	6.61909538267215	3.95895835694899e-09	0.00989720043090781	T	C
MNEc.2.10.52593637.PC	MAP3K7	-0.145871414078585	-6.61737422403749	3.98870175865262e-09	0.0099618329686478	G	A
MNEc.2.23.16823061.PC	LOC100146487	0.27055550798946	6.61554619795854	4.02053456959399e-09	0.00999723048154524	C	A
MNEc.2.1.25737346.PC	CALHM2	0.226206953878778	6.61320960159053	4.0615904708871e-09	0.0100484232542282	C	T
MNEc.2.9.15013728.PC	LOC100146805	-0.243937316413774	-6.61046171384143	4.11040518894128e-09	0.0101261182251464	G	A
MNEc.2.21.9527515.PC	LOC106782358	-0.609881237354542	-6.60943870245479	4.12872662113511e-09	0.0101493885612255	A	G
MNEc.2.4.36218900.PC	PANX1	-0.524828136831216	-6.60915018691147	4.13390835714534e-09	0.0101552343742525	A	G
MNEc.2.10.17419779.PC	TSN	0.133734729554878	6.6086221304217	4.14340895022057e-09	0.01016707852565	G	A
MNEc.2.28.9249862.PC	OSBPL8	-0.181595416624959	-6.60789459658543	4.15653393007252e-09	0.010182036598515	G	A
MNEc.2.6.47848728.PC	LOC106783257	0.353932464547789	6.60344856066266	4.23764238257804e-09	0.0103283250998604	G	A
MNEc.2.15.14692578.PC	EMC4	0.254137456200427	6.60046663633675	4.29291831733345e-09	0.0103823200294255	T	C
MNEc.2.28.33319188.PC	EIF3L	0.144984246075246	6.59929663878275	4.31480128259156e-09	0.0104170616226896	T	C
MNEc.2.20.22602480.PC	DRB	-0.437755101743743	-6.59130760535381	4.46720778335717e-09	0.0105908453774281	A	C
MNEc.2.7.47148232.PC	LOC102149103	-0.143661055291374	-6.59074215811417	4.47819481753599e-09	0.0106111044837046	C	A
MNEc.2.29.13339910.PC	LRIG2	-0.234843022508939	-6.58326186504322	4.62608813577236e-09	0.0108637429793262	C	T
MNEc.2.24.42771593.PC	LOC102149885	0.16287918885547	6.5828489263427	4.63439192247794e-09	0.0108637429793262	A	G
MNEc.2.10.78472944.PC	LOC100071914	-0.239458226702049	-6.58060875147428	4.67969776034274e-09	0.0109291974119328	G	A
MNEc.2.17.59212951.PC	C5H1orf141	0.57108347312256	6.5790914353433	4.71063343144595e-09	0.0109535262273071	C	T
MNEc.2.1.72230353.PC	LOC100147160	-0.502988846806218	-6.57887267266205	4.71511034355746e-09	0.0109535262273071	C	T
MNEc.2.1.64397242.PC	FGF12	-0.269091553923179	-6.57875159625279	4.71758994838495e-09	0.0109535262273071	G	A
MNEc.2.21.17447048.PC	LOC100062369	-0.287820896609042	-6.57535198732297	4.78774292353961e-09	0.0110846884101162	A	G
MNEc.2.8.26998748.PC	C2CD5	-0.14244562719568	-6.57470035995041	4.80130726288751e-09	0.0111042609445805	C	T
MNEc.2.12.22825366.PC	METTL9	0.32028289274736	6.57392311225498	4.81753634787020e-09	0.0111241795241663	G	A
MNEc.2.24.2271417.PC	SMCHD1	-0.149437640994492	-6.57367415680711	4.82274607467681e-09	0.0111241795241663	T	G
MNEc.2.16.28060101.PC	RBBP8	0.46657392234289	6.57254128465862	4.8465235528693e-09	0.0111613150387412	G	A
MNEc.2.2.94925816.PC	TRIP6	-0.157523902534211	-6.56696453329414	4.96527664459976e-09	0.0113565597148886	T	G
MNEc.2.20.35582798.PC	LOC100056309	-0.791069766771726	-6.5610883674126	5.09352660036385e-09	0.0115465809567836	C	T
MNEc.2.4.28677634.PC	TAF3	0.229424546746583	6.55975214833574	5.12314528886102e-09	0.0115771913906072	A	G
MNEc.2.20.27901284.PC	LOC102150505	-1.09818825196616	-6.55780124362823	5.16669591946168e-09	0.0116456252863334	A	G
MNEc.2.4.68765883.PC	DMXL1	-0.276002648947922	-6.55523311433457	5.22458488258264e-09	0.0117032639152226	C	T
MNEc.2.15.9010753.PC	LOC100630386	0.702741612250097	6.55429137472535	5.24597360371017e-09	0.0117403977584429	C	T
MNEc.2.11.14045847.PC	FUBP1	-0.177434113472067	-6.5489405323897	5.36915914270299e-09	0.0119593051271179	A	G
MNEc.2.19.33570784.PC	SCAPER	0.275903256734266	6.54210030437664	5.53081546523297e-09	0.0122690707759124	C	A
MNEc.2.21.39610632.PC	CPPED1	0.184000216147037	6.5409451235291	5.55858815086619e-09	0.0123118249903445	T	C
MNEc.2.23.48566991.PC	LOC102148192	0.280099844231281	6.53435283543376	5.71974403053433e-09	0.0125662948521496	A	C
MNEc.2.6.67428741.PC	NUP210	-0.296511376807256	-6.53251294450987	5.76554285541404e-09	0.0126413511031069	A	C
MNEc.2.7.67607802.PC	GDPD5	-0.499041297783952	-6.53140468754822	5.79330491512536e-09	0.0126894166787453	T	C
MNEc.2.6.5490148.BIEC2-937067	LCOR	-0.141794722489604	-6.53125228496087	5.79713297648183e-09	0.0126914046294739	G	A
MNEc.2.25.7216530.PC	FAM219B	-0.170111545277798	-6.53023268158036	5.82280801907043e-09	0.0127091981426422	A	G
MNEc.2.7.65257829.PC	GSTM3	0.29319195503602	6.52918592942901	5.84928392393066e-09	0.0127368651362815	A	G
MNEc.2.2.47000606.PC	NUDT2	-0.131330055108878	-6.52880567734806	5.85893129461627e-09	0.0127368651362815	C	T
MNEc.2.4.9295620.PC	SORBS2	-0.218005704848933	-6.52382131773059	5.98685681283913e-09	0.0129092671395217	T	C
MNEc.2.9.74260438.PC	LOC100061656	0.409616810540621	6.5210388091965	6.05947073492637e-09	0.0129908594123598	A	G
MNEc.2.27.19185004.PC	ZNF354A	-0.130769048647454	-6.5159516156589	6.19449238333321e-09	0.0131377412491546	G	A
MNEc.2.6.78130971.PC	AFF1	-0.381856839068719	-6.51235455775804	6.29175855439529e-09	0.0132722973733316	A	G
MNEc.2.4.94274513.BIEC2-874334	RBM26	-0.144887310097955	-6.51043779509409	6.34420518406714e-09	0.0133309768954362	C	T
MNEc.2.10.43673548.PC	SUCLA2	-0.123621762013972	-6.50461350690724	6.50624220471714e-09	0.0135264301880436	T	C
MNEc.2.10.36907753.PC	TMPO	-0.196420235860969	-6.50017393473988	6.63250298439208e-09	0.0137272034261437	C	T
MNEc.2.26.38375886.PC	NTM	-0.297240195892815	-6.50013831217338	6.63352583905182e-09	0.0137272034261437	T	G
MNEc.2.27.10718730.PC	UGP2	0.145573805444037	6.49727768930401	6.71617703432233e-09	0.0138323706995988	T	C
MNEc.2.10.59733313.PC	LOC106781693	0.281352402344123	6.49672968135414	6.73212652563936e-09	0.0138520896937739	G	T
MNEc.2.18.10087863.PC	NEMF	-0.171562596281137	-6.49509192405362	6.78001659962292e-09	0.0138914323359905	T	C
MNEc.2.8.12896984.PC	LOC102150867	0.739052843724139	6.49452240780376	6.79674893002982e-09	0.0139136093549811	T	G
MNEc.2.28.34658033.PC	LOC100146802	1.77155591464515	6.49113537742911	6.89710799857992e-09	0.0140767707896294	G	A
MNEc.2.7.13650842.PC	EGLN2	-0.210461602491557	-6.48907560137696	6.95885638086389e-09	0.0141180704977751	C	T
MNEc.2.1.109532458.PC	EXOC5	-0.136778961083824	-6.48876082471558	6.96834093693251e-09	0.0141307157142033	T	C
MNEc.2.3.40719968.BIEC2-778569	XPR1	-0.153309890369416	-6.48711108874914	7.01825906499492e-09	0.0141980841115858	T	C
MNEc.2.16.42841648.PC	TMEM42	-0.238539458136689	-6.48628488689188	7.04339145232422e-09	0.0142230585862878	A	G
MNEc.2.19.11702123.PC	TROVE2	-0.309156818666237	-6.48619564872413	7.04611133382188e-09	0.0142230585862878	C	T
MNEc.2.19.31508309.PC	TNS3	-0.262938285787573	-6.48607203864866	7.04988055222723e-09	0.0142230585862878	G	A
MNEc.2.8.87381950.BIEC2-1065094	TMEM88	-0.314986022248496	-6.48461252069762	7.09453666376019e-09	0.0142733930584849	A	G
MNEc.2.4.93932939.PC	REV3L	-0.343182518057547	-6.48274534253915	7.15207449313546e-09	0.0143405558180901	G	T
MNEc.2.29.1924856.PC	TATDN2	-0.135660822310126	-6.48270523561862	7.15331546143719e-09	0.0143405558180901	C	T
MNEc.2.15.88301718.PC	LOC100057986	-0.368469206113552	-6.47914885725444	7.26420738927908e-09	0.0144716348337157	A	G
MNEc.2.10.21883687.PC	LOC100053055	0.474917996724538	6.47846904485582	7.28559776272859e-09	0.0145033522059619	C	T
MNEc.2.19.33570784.PC	FARS2	0.352243253920104	6.47800205802969	7.30032769463007e-09	0.0145260207498001	C	A
MNEc.2.18.28695446.PC	STX16	0.129736550031724	6.47678847807205	7.33874512835656e-09	0.0145672046075328	A	C
MNEc.2.15.43294666.PC	DEPDC1B	0.24565629475005	6.47654173610816	7.34658052520287e-09	0.0145672046075328	A	G
MNEc.2.3.114892117.PC	SECISBP2L	0.159951749793685	6.47650202420372	7.34784236769655e-09	0.0145672046075328	A	C
MNEc.2.4.17302251.PC	SLF2	0.308923161592632	6.47605645868109	7.36201490147503e-09	0.0145806880162497	G	A
MNEc.2.4.94274513.BIEC2-874334	CCDC186	-0.236454442416022	-6.4759264253706	7.36615609875339e-09	0.0145806880162497	C	T
MNEc.2.28.9656073.PC	MBOAT7	0.524698218015328	6.47511855328997	7.39193631515186e-09	0.0146212700639552	G	A
MNEc.2.5.40500498.PC	LOC100147417	0.949231315964376	6.47466256063433	7.40652705420818e-09	0.0146434653758029	G	A
MNEc.2.11.28294820.PC	RSAD1	-0.244591338766935	-6.47299351846117	7.46017637137101e-09	0.0147294317260157	C	T
MNEc.2.9.2522661.PC	FAM208B	-0.185318602648572	-6.47134900186587	7.51341379460346e-09	0.0148143519083507	A	G
MNEc.2.9.24047583.PC	EEF1B2	0.225478156798745	6.47094927821868	7.52641067065837e-09	0.0148182053080475	C	T
MNEc.2.24.29263046.PC	DCTD	0.240636419638666	6.46777303851193	7.63047962636595e-09	0.0149374704456045	T	C
MNEc.2.4.100312551.PC	PRCP	0.591369915007876	6.46589083867698	7.692820834299e-09	0.0150114394911361	C	T
MNEc.2.14.70459208.PC	TULP4	0.247995071841388	6.46520669022657	7.71560562174324e-09	0.0150491431591267	T	C
MNEc.2.21.39730778.PC	ARSK	0.319850209584627	6.46499574631556	7.72264434192981e-09	0.0150561143685245	T	G
MNEc.2.10.78821647.PC	SPATA7	-0.315701483121723	-6.46360266700782	7.76928820015643e-09	0.015136269829674	G	A
MNEc.2.1.73764431.PC	DNM1	0.338733835226877	6.46355991213268	7.77072414748654e-09	0.015136269829674	A	G
MNEc.2.9.68628683.PC	ZNF597	-0.427712855540485	-6.46295983437777	7.7909058654439e-09	0.0151552019318324	G	A
MNEc.2.8.13186451.PC	ZMAT3	-0.235722537742297	-6.4623516536588	7.81141307207446e-09	0.0151864747259625	G	T
MNEc.2.30.16504603.PC	ARSJ	0.447055110173628	6.46198821581029	7.82369332103792e-09	0.0151879209611358	T	C
MNEc.2.11.388434.PC	ERBB2IP	0.162392365305107	6.45843102267378	7.94490181575556e-09	0.0153089461260369	A	G
MNEc.2.11.9228368.PC	TTYH2	0.955099089103898	6.45774972011478	7.96832798173216e-09	0.0153287912485555	A	G
MNEc.2.10.43673548.PC	NAA15	-0.159720391573072	-6.45630489625505	8.01823397067794e-09	0.0153907307804705	T	C
MNEc.2.24.3232483.PC	ZNF106	-0.273596149766907	-6.45446663627332	8.08217744583172e-09	0.0154520421705245	C	T
MNEc.2.18.3869553.PC	NHP2	-0.175190024055491	-6.45394130151232	8.10054371187407e-09	0.0154700034953008	T	G
MNEc.2.6.3290611.PC	IL18BP	0.434056950629098	6.45239652242331	8.154790674154e-09	0.015530748917368	T	C
MNEc.2.24.5347246.PC	WDHD1	-0.166983006857293	-6.45236951630116	8.15574222276207e-09	0.015530748917368	A	G
MNEc.2.3.26457729.PC	LOC100629739	0.245611875958781	6.45176007857756	8.17724475306675e-09	0.0155419608870128	G	A
MNEc.2.1.170928846.PC	HEATR5A	0.231342766369682	6.44945798258922	8.2589764404932e-09	0.0156659983789603	C	A
MNEc.2.24.24951537.PC	ASH1L	-0.220741214121092	-6.44640186365585	8.36872948716529e-09	0.0157914689635202	A	G
MNEc.2.5.12776496.PC	MIF4GD	0.173966259390922	6.44436080440481	8.44283237213567e-09	0.0158624210341173	G	A
MNEc.2.17.59580375.PC	TRPM3	0.443639305921741	6.44328772128646	8.48205208224053e-09	0.0158933166198704	A	G
MNEc.2.12.17869946.BIEC2-197861	LOC102150202	0.583612770007034	6.44175535827587	8.53837081965773e-09	0.0159492482146579	T	G
MNEc.2.10.51779792.PC	RIF1	-0.284050393440477	-6.44098330404719	8.56688616351122e-09	0.0159917856245195	C	T
MNEc.2.27.11349650.PC	RPL18A	0.196020423423218	6.43776724693426	8.68668738803667e-09	0.016118346392086	A	G
MNEc.2.26.38375886.PC	FSTL5	-0.242854079892609	-6.4373799666042	8.70122541585426e-09	0.016118346392086	T	G
MNEc.2.29.23132655.PC	CRYZ	-0.156524627522603	-6.43520672855774	8.78325419500152e-09	0.0162008240322882	G	A
MNEc.2.7.63099646.PC	FUCA1	-0.167548572706612	-6.43352676439674	8.84718875738148e-09	0.0162635279419191	T	C
MNEc.2.2.8438713.PC	ATPAF1	0.214156620744176	6.43325453223788	8.8575924262394e-09	0.0162688888362939	T	G
MNEc.2.4.93932939.PC	ITPR2	-0.540051832590996	-6.43191585413699	8.90892809567834e-09	0.016328671010372	G	T
MNEc.2.28.44164597.BIEC2-745190	KLHL7	0.136640360598732	6.42790052442499	9.0646819126588e-09	0.0165374197983931	C	T
MNEc.2.10.16556151.BIEC2-105264	PRR14L	0.354875348319486	6.42749901955564	9.08040371822255e-09	0.0165577536527347	T	G
MNEc.2.16.6038499.PC	MKRN2OS	-0.301281827233353	-6.42733170431903	9.08696328188966e-09	0.0165577536527347	T	C
MNEc.2.5.82849597.PC	FAM73A	0.274118562178231	6.42716800772586	9.09338551840918e-09	0.0165577536527347	G	A
MNEc.2.4.74039938.PC	LOC100052168	0.239036167578886	6.42712997212874	9.09487839566404e-09	0.0165577536527347	G	T
MNEc.2.2.45309317.PC	PLCG2	0.359745952818168	6.42601547337721	9.13872979320034e-09	0.0165958720256978	A	C
MNEc.2.24.22326722.PC	NIN	-0.229622512152661	-6.42197395840398	9.29951183228975e-09	0.0167548207941429	G	A
MNEc.2.23.3233928.PC	ANKMY2	-0.17307779044309	-6.41938101166506	9.40413777977028e-09	0.0168455473211457	C	T
MNEc.2.29.30352321.PC	AKR1E2	0.534288261148086	6.41732926570752	9.48775147794034e-09	0.0169585894772936	C	A
MNEc.2.13.12232234.PC	VANGL2	0.274417674877821	6.41681685369896	9.50874814702007e-09	0.0169630131938237	C	T
MNEc.2.18.38961014.PC	CHERP	-0.124447412658223	-6.4162722417081	9.53111468571975e-09	0.0169711595445759	A	G
MNEc.2.14.81508994.BIEC2-269986	LOC100067361	1.31077475369843	6.41558272121902	9.55950717892204e-09	0.0169769032454038	A	G
MNEc.2.12.28885336.PC	FAM193A	0.143609304836237	6.414791499639	9.59219063230074e-09	0.0170210346297309	C	T
MNEc.2.9.1515542.PC	HCST	-0.257530173043263	-6.41252796262311	9.68630416166496e-09	0.0171181375897767	A	G
MNEc.2.25.36012907.PC	ERCC4	0.178706947948386	6.41180500817298	9.71655542734546e-09	0.0171506752274986	C	T
MNEc.2.25.35907781.PC	ATP13A3	-0.306148315526998	-6.41114553640137	9.74423190276471e-09	0.017171957192579	C	T
MNEc.2.18.52440817.BIEC2-412719	LOC100063657	-0.370204483625492	-6.40998729728461	9.79302952650724e-09	0.0172157337208885	C	T
MNEc.2.15.17428676.PC	TMEM132D	0.364593128738575	6.40866525625573	9.84902402699246e-09	0.0172665627397034	C	T
MNEc.2.8.4841784.PC	TOP3B	0.218538986180884	6.4086620549354	9.8491600015922e-09	0.0172665627397034	A	G
MNEc.2.2.67944122.PC	UAP1L1	0.253527298084187	6.40844859203355	9.85823093485087e-09	0.0172665627397034	A	G
MNEc.2.27.38659576.PC	ATG9B	-0.300982361038537	-6.40675234314857	9.93060628804289e-09	0.017338351640082	G	A
MNEc.2.4.38729192.PC	LOC102149958	0.227757998232528	6.40566633499007	9.97721994138571e-09	0.0173521991981914	T	C
MNEc.2.7.69959092.PC	WDR83	0.128099457700086	6.40554455774012	9.98246035473261e-09	0.0173521991981914	C	T
MNEc.2.13.35234848.PC	KSR1	0.198711428441043	6.40493832920643	1.00085886316383e-08	0.0173837101980951	A	G
MNEc.2.8.12725248.PC	C8H12orf49	-0.184337485035605	-6.400304676016	1.02105471085917e-08	0.0176287994456905	T	C
MNEc.2.3.1172073.PC	LOC100053756	-0.159075298782287	-6.40006002785875	1.0221321557711e-08	0.0176333904033982	G	A
MNEc.2.28.38594820.PC	CHM	-0.216159145037121	-6.39955528093511	1.02435864917022e-08	0.0176353949957196	T	G
MNEc.2.18.62378180.PC	LOC100052117	-0.155997648651198	-6.39849791685012	1.02903837377241e-08	0.0176753486185476	G	A
MNEc.2.28.31331952.PC	GPR179	-0.166149320024444	-6.39810934704273	1.03076343489062e-08	0.0176909942741425	T	C
MNEc.2.6.74365821.PC	LOC102148144	-0.152073211947642	-6.39705040729408	1.0354791593523e-08	0.0177337892163823	T	C
MNEc.2.7.12374103.PC	DNAJC1	0.271163950272618	6.39690834260785	1.03611343186984e-08	0.0177337892163823	T	C
MNEc.2.18.3252934.PC	NANP	-0.113881946988217	-6.39510666854048	1.04419076857805e-08	0.0177809974045272	T	C
MNEc.2.1.171747470.PC	PRKACB	-0.35212901193804	-6.39328552400475	1.05241874850582e-08	0.0178660666019464	T	C
MNEc.2.1.109429761.PC	TRPM1	-0.603850268174219	-6.39220972049152	1.05730938175496e-08	0.0179327466944335	T	C
MNEc.2.3.48382433.PC	TLR9	-0.31527642539286	-6.39205131985268	1.05803137333665e-08	0.0179327466944335	C	T
MNEc.2.22.24267536.PC	PXYLP1	0.678962989702611	6.38963099615582	1.06912413079872e-08	0.0180640075838128	A	G
MNEc.2.18.4402921.PC	MAP1LC3B	0.189985069274893	6.38857092848455	1.07401878647961e-08	0.0181185299630184	A	G
MNEc.2.17.46924288.PC	ZFP1	0.200731770197468	6.3861990657659	1.08505089276341e-08	0.0181984507567547	T	G
MNEc.2.4.94274513.BIEC2-874334	TAB3	-0.23636606132334	-6.38593326308399	1.08629417412812e-08	0.0181984507567547	C	T
MNEc.2.29.19866440.PC	ALDH1L2	0.221424290229586	6.38402975264032	1.09523907567916e-08	0.0182848625974023	G	A
MNEc.2.30.9267113.PC	PYCR2	-0.154776674560583	-6.38265156316581	1.10176087999341e-08	0.0183444113264433	G	A
MNEc.2.10.1723334.BIEC2-93069	PTPRC	-0.145895567957419	-6.38186303481361	1.10550959250372e-08	0.0183513204265553	G	A
MNEc.2.11.30140111.PC	KRT10	-0.32510868313884	-6.38185367705078	1.10555415561222e-08	0.0183513204265553	G	T
MNEc.2.26.38375886.PC	PTPRM	-0.263658061790329	-6.38141392250652	1.1076503410652e-08	0.0183778132499412	T	G
MNEc.2.6.40315599.PC	SPEF2	0.663731288171704	6.37786061122552	1.12473293754717e-08	0.0185774244866544	T	G
MNEc.2.1.182694077.BIEC2-89505	ATL1	0.193602293363195	6.37384423476244	1.1443558745833e-08	0.0188014942516892	G	T
MNEc.2.26.1224626.PC	LOC100147544	-0.532328049396119	-6.37334447475253	1.14682115446492e-08	0.0188288186708976	A	G
MNEc.2.11.43363083.PC	GATAD2A	0.176716574272	6.37281888023683	1.14941954605217e-08	0.0188348427023316	A	G
MNEc.2.5.92994507.PC	APOA1BP	0.135376729948474	6.37199913360321	1.15348378017532e-08	0.0188729748226724	T	C
MNEc.2.10.15699559.PC	DNM1L	0.0869164106677137	6.37075467474766	1.15968090625397e-08	0.0189213091227342	T	C
MNEc.2.8.1998283.PC	TMEM191C	0.21543553452084	6.36875966217352	1.16968445647361e-08	0.0190092181657707	G	T
MNEc.2.24.30239848.PC	ATP2B4	-0.270571051878774	-6.36809387360266	1.17304187852418e-08	0.0190339882157531	C	T
MNEc.2.10.63670536.PC	N4BP3	-0.294838984911833	-6.36580749096756	1.18464438269572e-08	0.0191449455907193	T	C
MNEc.2.6.5490148.BIEC2-937067	DIDO1	-0.0895226892798421	-6.36571376116754	1.18512244114933e-08	0.0191455515039356	G	A
MNEc.2.2.95134603.PC	LPP	-0.163832725190395	-6.36366478834784	1.19562084510769e-08	0.0192436147192676	C	T
MNEc.2.7.62052132.PC	MID2	-0.414791390708512	-6.35992019953473	1.21504553173028e-08	0.0194517250230663	T	G
MNEc.2.8.59648040.PC	SYT4	0.589692239177954	6.35951696286108	1.2171558214183e-08	0.0194604853450528	G	A
MNEc.2.10.67160047.PC	LOC106782561	0.231664639821092	6.35761402597772	1.22716366603111e-08	0.0195414097707557	C	A
MNEc.2.15.35070296.PC	NLK	0.133606254077383	6.35691692839769	1.23085015863362e-08	0.0195918062475891	G	T
MNEc.2.1.7457189.PC	ACADSB	0.123831090722672	6.35629517153212	1.23414747052821e-08	0.0196095065805283	G	A
MNEc.2.4.64325307.PC	LOC106782647	-0.609602265123039	-6.34976381284765	1.26931737475063e-08	0.0199206822541665	G	A
MNEc.2.18.67178175.PC	YPEL2	0.409394480965283	6.34903901033308	1.273280905646e-08	0.019961259456095	C	T
MNEc.2.26.37359908.BIEC2-694950	ATP6V0A2	0.145766778425665	6.34777819054954	1.28020481659635e-08	0.0200192521297533	A	G
MNEc.2.28.36199976.BIEC2-740866	MOB2	0.112835206494874	6.34751984657759	1.2816281301571e-08	0.0200270960829959	A	G
MNEc.2.5.82379451.PC	EED	-0.126023740372656	-6.34642238164464	1.2876919531601e-08	0.020083121881309	G	A
MNEc.2.4.73288052.PC	LOC102148423	0.769441245893403	6.34421065085185	1.29999883390077e-08	0.0202268831819381	G	A
MNEc.2.26.25334422.PC	ENTHD2	0.173567466034402	6.34347401238639	1.30412354612226e-08	0.0202692886943295	A	G
MNEc.2.2.102757306.PC	BAIAP3	0.237471274052418	6.34301857247051	1.306680199941e-08	0.020274588520839	T	C
MNEc.2.28.5878660.PC	POR	0.414593046067716	6.34291473782856	1.30726377926403e-08	0.020274588520839	A	G
MNEc.2.18.56640167.PC	DIS3L	0.266189650431852	6.34291211874876	1.3072785025495e-08	0.020274588520839	C	T
MNEc.2.14.45165711.PC	UHRF1BP1	0.252238111496002	6.34017541916122	1.32275301520293e-08	0.0204058516688417	C	A
MNEc.2.27.28198073.PC	DAPK2	0.582911059260312	6.33807426847938	1.33475674803673e-08	0.0204766833286498	G	A
MNEc.2.13.9148513.PC	LOC106783399	0.489377313190056	6.33804903004578	1.33490158677691e-08	0.0204766833286498	G	A
MNEc.2.8.57562698.PC	MRPL13	-0.113831267057072	-6.3368329279481	1.34189903553801e-08	0.0205474943508861	G	A
MNEc.2.10.17419779.PC	CAPZA2	0.187142650286365	6.33496974582156	1.35269025249675e-08	0.0206765673328326	G	A
MNEc.2.6.63761399.PC	SLCO3A1	-0.31908615848488	-6.33432909637946	1.35642058515412e-08	0.0207085751316369	G	A
MNEc.2.15.16331430.PC	LOC100059994	0.42736999444452	6.33415478370132	1.35743732249725e-08	0.0207091345246452	T	G
MNEc.2.4.73288052.PC	UIMC1	0.222145279613183	6.33410180156637	1.3577465080576e-08	0.0207091345246452	G	A
MNEc.2.24.22072611.PC	ACYP1	0.144103984147839	6.33403153492071	1.35815666759918e-08	0.0207091345246452	T	C
MNEc.2.6.64339608.PC	ATP1B1	-0.988529741764258	-6.33000522834214	1.38186492150223e-08	0.0208930048504757	T	C
MNEc.2.5.55759250.PC	LOC100058290	-0.386247480616798	-6.32978115092876	1.38319632938448e-08	0.0208930048504757	A	G
MNEc.2.24.39657661.PC	ITPK1	0.285112834167543	6.3286828109861	1.38974075375604e-08	0.0209481700205635	G	A
MNEc.2.26.38375886.PC	FAM155A	-0.217333480980617	-6.32664140752945	1.40198589740306e-08	0.0210451495483523	T	G
MNEc.2.1.171749895.BIEC2-82134	SCCPDH	-0.116598398959116	-6.32654285626465	1.40257974076955e-08	0.0210467936557694	C	T
MNEc.2.10.22187451.PC	LOC100065392	-0.399933594244507	-6.32604182904516	1.4056026473843e-08	0.021070327710266	G	A
MNEc.2.19.49050843.BIEC2-467136	UROS	0.12227560608167	6.32522901268019	1.41052042741035e-08	0.0211149123732044	T	C
MNEc.2.25.33870460.PC	TOR1B	0.259594256664231	6.32490367871552	1.41249356216446e-08	0.0211188975842898	A	G
MNEc.2.23.7410295.PC	LOC102150619	0.275617059757967	6.32429625868456	1.41618484844442e-08	0.0211440080437086	G	A
MNEc.2.7.30122475.PC	ABI1	0.142628516084192	6.32396414792291	1.4182071173918e-08	0.0211570988500265	C	T
MNEc.2.26.38375886.PC	MYRIP	-0.210407417647747	-6.32133185201644	1.43433694216434e-08	0.0212672814254439	T	G
MNEc.2.23.41843441.PC	F2RL1	0.419801182764387	6.32132130767598	1.43440191799567e-08	0.0212672814254439	A	G
MNEc.2.10.45382284.BIEC2-125985	LOC106781911	-0.195391806609467	-6.3202694284521	1.44089841709228e-08	0.0212909617127539	G	A
MNEc.2.17.10203599.PC	EFCAB6	0.20434552597861	6.3198641244535	1.44340937348566e-08	0.0213063302734285	T	C
MNEc.2.7.15919138.PC	PLPPR2	-0.144130923100704	-6.31927411400288	1.44707237215535e-08	0.0213314173103248	A	G
MNEc.2.9.19999023.PC	LOC106781775	0.630015876076164	6.31678232164152	1.46264404519887e-08	0.0214549769192495	T	G
MNEc.2.7.84157026.PC	YES1	-0.388698898234808	-6.31479532442273	1.47517988495407e-08	0.0215556417389034	G	T
MNEc.2.1.1807548.PC	SMYD3	0.249388573242351	6.31346627195468	1.48362406855799e-08	0.0216080443121521	G	A
MNEc.2.14.92463030.PC	RIPK1	-0.0723745912078495	-6.31326021254104	1.48493755007779e-08	0.0216080443121521	T	C
MNEc.2.17.60644371.PC	BCL11A	-0.427376680974534	-6.31298671120216	1.48668270295079e-08	0.0216080443121521	C	A
MNEc.2.8.49166319.PC	RNF168	-0.113105019952435	-6.31106162439838	1.49902381024886e-08	0.0216997526001888	C	T
MNEc.2.4.73288052.PC	HDAC8	0.368247443929683	6.31048282095455	1.50275411237345e-08	0.0217392689743657	G	A
MNEc.2.24.24951537.PC	NBEAL1	-0.313835545497846	-6.31025697489913	1.50421214648664e-08	0.0217458833594582	A	G
MNEc.2.13.22061396.PC	LARP4	-0.249235812967465	-6.3088901528263	1.51306609694846e-08	0.0217796916265557	G	A
MNEc.2.13.11839212.PC	RABEP2	0.467918814092463	6.30825376860679	1.51720601780104e-08	0.0218176030443349	A	G
MNEc.2.13.38451510.PC	LOC106781568	-0.707215407607655	-6.30767232383398	1.52099833375999e-08	0.0218449011215821	T	C
MNEc.2.10.13721412.PC	LOC100630516	1.12597247254269	6.30765444906027	1.52111506560137e-08	0.0218449011215821	T	C
MNEc.2.4.5245489.PC	LOC106780975	0.274151514889154	6.30593693933601	1.53237276681285e-08	0.0219485476460514	A	G
MNEc.2.21.32319197.PC	COPRS	-0.176368831719337	-6.30296701909634	1.55203444911061e-08	0.0220701327786055	T	C
MNEc.2.5.66048741.PC	HACE1	-0.171185888071086	-6.30198644158425	1.55858079033814e-08	0.0221414868539248	A	G
MNEc.2.25.6586662.PC	PAPSS2	0.452539659330403	6.30104616090385	1.56488376523178e-08	0.0221875089391115	G	T
MNEc.2.10.71106311.PC	ETV5	0.297452934576965	6.29757180159982	1.58839292772393e-08	0.0224184300030589	C	T
MNEc.2.4.68281124.PC	PYGL	0.239167012828931	6.2969455584369	1.59266739919845e-08	0.0224495947088771	A	G
MNEc.2.1.106026689.PC	LOC102149956	-0.270637218088038	-6.29631836759872	1.59695974515429e-08	0.0224941609992535	C	T
MNEc.2.15.17428676.PC	RBMS3	0.307111041350988	6.29553791471126	1.60231696520976e-08	0.0225344462690306	C	T
MNEc.2.7.22871895.PC	AHCYL1	-0.103593754541334	-6.29520497672064	1.60460773999061e-08	0.0225520661476342	G	A
MNEc.2.1.173271642.PC	SULT6B1	0.448584375651755	6.29408771551216	1.61231874491771e-08	0.0225887829706113	T	C
MNEc.2.18.21766226.PC	HHEX	0.314345115433788	6.29161292410656	1.62952980082017e-08	0.0227405329275254	A	G
MNEc.2.4.83071149.PC	LOC102148022	0.46895795568108	6.29073049362633	1.63571056302045e-08	0.0227828894826266	G	T
MNEc.2.1.119504612.PC	RAP1A	0.252128113184664	6.29006358114446	1.64039716642348e-08	0.0227891233777777	T	A
MNEc.2.11.6103926.PC	ATP11C	-0.120659650623126	-6.28982933580906	1.64204643238905e-08	0.0227891233777777	T	C
MNEc.2.6.16890393.PC	LOC100067416	0.208638507658242	6.28966933971885	1.64317386978406e-08	0.0227891233777777	C	T
MNEc.2.5.52041470.PC	VANGL1	-0.307385714033267	-6.2896363337363	1.64340654685652e-08	0.0227891233777777	C	T
MNEc.2.8.25985749.PC	TMEM184C	-0.27692651057591	-6.28949774460389	1.64438389264428e-08	0.0227941083377149	C	T
MNEc.2.18.20112652.PC	VPS13C	-0.131587867547364	-6.28886078803048	1.64888318004928e-08	0.0228077815137111	T	G
MNEc.2.2.59119351.BIEC2-481363	ALDOC	-0.448453912374077	-6.28806205632259	1.65454241803521e-08	0.022832958344741	T	C
MNEc.2.6.3290611.PC	ZBP1	0.462432183872863	6.28592916870389	1.66974886372037e-08	0.0229553331455014	T	C
MNEc.2.18.5638434.PC	KAT2B	-0.128218461272965	-6.28464450544485	1.6789745159386e-08	0.0230354884297068	A	G
MNEc.2.4.17302251.PC	FAM160B1	0.242810952305256	6.28235640786256	1.69553126794297e-08	0.0231532607486067	G	A
MNEc.2.16.63344974.PC	COL6A6	0.238804841652892	6.28181286062415	1.69948807568847e-08	0.0231702173750086	T	C
MNEc.2.3.116646827.PC	MTFR1	-0.177610436007574	-6.28118941976765	1.70403772552065e-08	0.0231919478620515	G	A
MNEc.2.17.47526143.PC	LOC102147467	0.773149420138615	6.27984606815571	1.71388202001754e-08	0.0232780224795592	C	T
MNEc.2.2.107797242.PC	TTLL4	0.13160569080408	6.27921524502433	1.71852418411328e-08	0.0233104805220348	T	C
MNEc.2.10.17635014.PC	UBXN2A	0.140041947019371	6.27854590865304	1.72346336416866e-08	0.0233454913393695	A	G
MNEc.2.26.38375886.PC	ASIC2	-0.33990829645429	-6.27612916764694	1.74141419722511e-08	0.0235158208332054	T	G
MNEc.2.5.83035735.PC	SF1	0.0936471676882908	6.27522843345638	1.74815178939758e-08	0.0235421486731329	C	T
MNEc.2.4.100445465.PC	LOC100054458	0.252158468272362	6.27493559402912	1.75034781059973e-08	0.0235564895415788	C	T
MNEc.2.6.31711703.PC	DDX11	-0.280098114453373	-6.27342166799426	1.76174443144344e-08	0.0236452990609739	C	T
MNEc.2.20.38420842.PC	RNF8	0.230005078088684	6.27036129442875	1.7850071263516e-08	0.0238165655716189	A	C
MNEc.2.3.82849585.TBIEC2-837667	PRKDC	-0.167823303962906	-6.26898162437615	1.79559347470524e-08	0.0238917948677648	A	G
MNEc.2.31.4678416.PC	LOC100050132	-0.264495272005478	-6.26813466149034	1.80212304684979e-08	0.0239503074296913	C	T
MNEc.2.5.76452015.PC	XCL1	0.669927791034029	6.26763433035078	1.80599132731058e-08	0.0239714290172902	C	A
MNEc.2.6.5490148.BIEC2-937067	SLFN5	-0.32520438444738	-6.26685204144854	1.81205601381168e-08	0.0239899350283766	G	A
MNEc.2.22.39635133.PC	DUSP19	-0.128428856593631	-6.266742610851	1.81290597788157e-08	0.0239899350283766	T	C
MNEc.2.19.23528330.PC	ARHGAP31	-0.240726759395812	-6.26599539315903	1.81872028034568e-08	0.0240375964551985	G	A
MNEc.2.1.42261686.PC	IFIT5	0.593613261627677	6.26494079404913	1.82695780022734e-08	0.0240878618737546	A	G
MNEc.2.12.27224618.PC	C12H11orf85	0.6885437144833	6.26211329650502	1.8492260660564e-08	0.0242856749829769	G	T
MNEc.2.3.108751955.PC	LOC102149961	0.370507598422581	6.2598748362623	1.86704552313251e-08	0.0244237428257622	G	A
MNEc.2.3.101574280.PC	MPP3	0.447018976236305	6.25940022615406	1.87084546485792e-08	0.0244493362795465	T	C
MNEc.2.7.34301072.PC	SLC37A4	-0.266226536494075	-6.25851306205644	1.87796902419216e-08	0.0244933775395031	C	T
MNEc.2.2.62598281.PC	SMG1	-0.219325991023392	-6.25828158690404	1.8798320824937e-08	0.0244990982287311	C	T
MNEc.2.15.19961580.PC	USP39	-0.114399548897444	-6.2540441116616	1.91426282359305e-08	0.024832114224099	T	C
MNEc.2.27.38899091.PC	SDK2	-0.326787953913343	-6.25224611123609	1.92905990477855e-08	0.0249371246725789	C	T
MNEc.2.10.15020014.PC	PLD4	0.457282947164976	6.24947536769109	1.95208418286479e-08	0.0250749132288725	G	A
MNEc.2.14.27594690.PC	PTPN2	0.140497863061402	6.24902685897653	1.95583666563393e-08	0.0250920115762143	G	T
MNEc.2.9.19616734.PC	DCPS	0.173463762839056	6.24897880571025	1.95623912987644e-08	0.0250920115762143	G	A
MNEc.2.6.21603834.PC	ADAR	-0.21350871766363	-6.24748186484725	1.96881767647128e-08	0.0251938626595427	T	C
MNEc.2.1.62899223.PC	C1H10orf35	0.141821408948754	6.24703667568829	1.97257393577006e-08	0.025194931352133	C	T
MNEc.2.9.77653408.PC	UGDH	0.173993680960284	6.24618559218	1.97977464408958e-08	0.0252300620119074	A	C
MNEc.2.10.30430588.BIEC2-112339	ELOVL4	0.412622852035107	6.2457637090949	1.98335367462214e-08	0.0252537673199056	G	A
MNEc.2.2.78730407.PC	LOC102149883	-0.376624310300404	-6.24507133306084	1.98924129607006e-08	0.0252913695437983	A	G
MNEc.2.8.3941659.PC	LOC100056657	-0.324739147231175	-6.24441113903945	1.99487135518815e-08	0.0253333036238431	C	T
MNEc.2.24.21238448.PC	MTOR	0.0950466837860409	6.24402446461844	1.99817618547526e-08	0.0253530458638556	C	T
MNEc.2.7.73713418.BIEC2-1006614	LOC102150987	-0.28699218813058	-6.2404576387561	2.02891761549836e-08	0.0255834219010177	G	A
MNEc.2.20.51082275.PC	IKBKE	0.187502072385675	6.23973743682816	2.03518134674696e-08	0.0256354507242383	A	G
MNEc.2.5.16527419.PC	ASH2L	0.130469841499751	6.23836589050624	2.04716287715694e-08	0.0257137584532197	A	G
MNEc.2.11.11256414.PC	PDDC1	-0.147945718848782	-6.23818530000399	2.04874566475772e-08	0.0257149888389145	C	T
MNEc.2.6.77270460.PC	SIK2	-0.268221759796111	-6.23767228817085	2.05324856820066e-08	0.0257510670055419	C	T
MNEc.2.10.14968048.PC	WDR89	-0.140004531258628	-6.23746506720294	2.0550702007806e-08	0.0257606294221628	T	G
MNEc.2.18.20770604.PC	ST7L	-0.184543624318266	-6.23709410283016	2.05833525706423e-08	0.0257864651398123	T	G
MNEc.2.4.73288052.PC	EXOC6	0.282105123231252	6.23595470104162	2.06839585343437e-08	0.0258812837605518	G	A
MNEc.2.14.19247603.PC	KLHL32	0.165201957137427	6.2357154094018	2.07051490190724e-08	0.0258928878836183	A	G
MNEc.2.18.58587496.PC	ADAM23	0.974028342300484	6.23556162356044	2.07187788639373e-08	0.0259024787773707	C	T
MNEc.2.4.68626997.PC	FBXW7	0.307771656248263	6.23526550438334	2.07450485289092e-08	0.025927861828142	C	T
MNEc.2.8.662921.PC	LOC102147814	0.13626027130448	6.23512810550322	2.07572488013368e-08	0.0259283774630535	A	G
MNEc.2.6.15907730.PC	B3GNT7	-0.430866588202323	-6.23512647011603	2.07573940575366e-08	0.0259283774630535	A	G
MNEc.2.7.18259568.PC	FZR1	-0.160482548476161	-6.23494317032656	2.07736812413149e-08	0.0259338132581781	G	T
MNEc.2.21.11200302.PC	SART3	-0.145746923085639	-6.23392439254742	2.08644357820335e-08	0.0259798476665444	A	G
MNEc.2.14.84559064.PC	KLF12	-0.141166183037468	-6.23365145741626	2.0888815849396e-08	0.0259798476665444	C	T
MNEc.2.6.82304006.PC	NRDC	-0.0956364179002632	-6.23363036503598	2.08907011091094e-08	0.0259798476665444	T	G
MNEc.2.26.14770758.PC	DTX2	0.180043537316659	6.23349661468489	2.09026597768976e-08	0.0259798476665444	C	T
MNEc.2.10.43673548.PC	ZNF277	-0.170038187546883	-6.23331745231533	2.0918689358177e-08	0.0259879250023637	T	C
MNEc.2.24.2551326.PC	FAM136A	-0.133675582357637	-6.23075314562626	2.11494533481478e-08	0.0261400984805112	C	T
MNEc.2.8.44720169.PC	ZNF248	0.169618518728951	6.23007315458807	2.1211067405684e-08	0.0261809529931173	T	C
MNEc.2.20.37157193.PC	MIR9105	-0.366116852000163	-6.22990071190346	2.12267206489835e-08	0.0261892132183018	A	G
MNEc.2.28.38594820.PC	MALT1	-0.360772715674568	-6.22816310425831	2.1385088422961e-08	0.0263396088769009	T	G
MNEc.2.26.38375886.PC	PTPRG	-0.271864531148461	-6.22748892176065	2.14468483954519e-08	0.0263875899133084	T	G
MNEc.2.19.6534311.PC	TMEM185B	-0.25561448211663	-6.22635402325384	2.15512118734252e-08	0.0264710279856008	A	G
MNEc.2.28.33165479.PC	C14H5orf24	-0.115886014636407	-6.22576248289256	2.16058079269676e-08	0.0265076911059315	G	A
MNEc.2.15.56076625.PC	GADD45B	0.858921421898705	6.22487444134687	2.16880263526337e-08	0.0265639931956745	G	A
MNEc.2.6.60168430.PC	LOC102148182	0.350500008616729	6.2218259649084	2.19726274054462e-08	0.0267917594476822	G	A
MNEc.2.14.11974764.PC	PDK2	0.195532845626432	6.22159112667337	2.19947041190676e-08	0.0268079445434437	C	T
MNEc.2.1.158755637.PC	PPID	-0.269113039117898	-6.22154590470887	2.19989578711737e-08	0.0268079445434437	A	G
MNEc.2.5.12958450.PC	AZIN2	-0.39100567161057	-6.22114077165581	2.20371025529007e-08	0.0268185446400584	G	T
MNEc.2.18.69620554.PC	PTAR1	0.219468541145391	6.22087341083574	2.20623113153659e-08	0.0268291564537581	A	G
MNEc.2.2.29742975.PC	TNC	0.286408708846215	6.22080337444453	2.20689195778957e-08	0.0268291564537581	C	T
MNEc.2.22.27442043.PC	C12H11orf74	0.273055872569542	6.21779375446516	2.23547481203221e-08	0.0270992242892675	T	C
MNEc.2.26.9471182.PC	KCND2	0.224305706595486	6.2174913302693	2.23836714450947e-08	0.0271081671025332	C	T
MNEc.2.1.8465556.PC	DPP9	-0.141188761665152	-6.21737281271727	2.23950163471688e-08	0.0271081671025332	A	G
MNEc.2.4.47974202.PC	CCDC94	-0.120964265736967	-6.21465231595674	2.26570003321938e-08	0.0272948405163939	T	C
MNEc.2.10.65735639.PC	TMEM115	-0.137496792586065	-6.21439457200482	2.26819776817676e-08	0.0273042754218591	C	T
MNEc.2.15.82234766.PC	MMP14	0.73203017947471	6.21306301213897	2.2811450265383e-08	0.0274155589893617	C	T
MNEc.2.10.22534591.PC	LOC102147584	-0.225869069405644	-6.21146300841097	2.29679915379754e-08	0.0275115821715566	A	G
MNEc.2.14.13445359.PC	PCOLCE2	1.03938567605587	6.21144172429804	2.29700810769537e-08	0.0275115821715566	T	C
MNEc.2.13.28777365.PC	EPHA3	0.182907965767244	6.21136064854686	2.29780423008889e-08	0.0275115821715566	C	T
MNEc.2.21.36682116.PC	AXL	0.816254019736727	6.21101544915168	2.30119696639304e-08	0.027526141253741	T	C
MNEc.2.6.27821902.PC	PPP1R7	-0.10210969406266	-6.20986551307464	2.31253469835901e-08	0.0276009809978319	C	T
MNEc.2.18.36498592.PC	CDK5R1	-0.320332439621848	-6.20953662152262	2.31578753174807e-08	0.0276134637274127	G	A
MNEc.2.9.58576452.PC	LOC100060116	-0.171421832556299	-6.20855146459889	2.32555811614369e-08	0.027691001126452	G	A
MNEc.2.16.39195150.PC	SLAMF6	0.280230038899714	6.20711894302752	2.33983833789226e-08	0.0277601137380691	T	G
MNEc.2.8.84054622.PC	OSGEPL1	0.162673324801506	6.20707370406633	2.34029071599836e-08	0.0277601137380691	T	C
MNEc.2.3.102939258.PC	TMOD3	0.189564488378412	6.20696321919173	2.34139590016907e-08	0.0277624515595506	A	G
MNEc.2.8.82739545.PC	XIAP	-0.17793461526306	-6.20639062690171	2.34713183381565e-08	0.027777410083206	G	A
MNEc.2.21.57619063.PC	DPP8	-0.0939508541752433	-6.20497577982545	2.36136468730489e-08	0.0278878695322808	G	A
MNEc.2.19.13905728.PC	USP53	0.153766781183983	6.20358409900594	2.37544773653304e-08	0.0280209462726504	T	C
MNEc.2.6.65066665.PC	ARHGEF11	-0.168915659067556	-6.20320263085782	2.37932246505975e-08	0.0280462208730946	T	C
MNEc.2.10.21272824.PC	ALKBH6	0.344843369803226	6.20286281307587	2.38277939601054e-08	0.0280541251525659	T	C
MNEc.2.1.61002062.PC	ZYG11B	-0.261136723889255	-6.20170339390462	2.39461146346282e-08	0.0281476761630978	T	C
MNEc.2.16.45917676.PC	LOC100053273	0.183753853350588	6.20140033840713	2.39771376005594e-08	0.028161290380527	T	C
MNEc.2.10.66347024.PC	LOC100064774	-0.151786955503219	-6.19919811886175	2.42037694803634e-08	0.028249319102618	A	G
MNEc.2.23.32304454.PC	ELL3	-0.463883846323573	-6.19855565210018	2.42702843065391e-08	0.0282568627931373	A	G
MNEc.2.8.18105571.PC	SLC35A3	-0.300376419953965	-6.19849779075299	2.4276283576932e-08	0.0282568627931373	T	G
MNEc.2.15.85020105.PC	KMT2C	0.190426443417891	6.19701303023719	2.4430731335011e-08	0.028349250728509	A	G
MNEc.2.2.26049932.PC	RTF1	-0.186071122134126	-6.19589028271348	2.45481664510849e-08	0.0284172292137995	T	G
MNEc.2.2.107033295.PC	LOC102150460	-0.229214953030217	-6.1952254685386	2.46179663679692e-08	0.0284700990842323	C	T
MNEc.2.25.36566684.PC	MEPCE	0.13121281244285	6.19430521159415	2.47149095240224e-08	0.02852666378863	C	T
MNEc.2.28.36506103.PC	POLR3H	-0.143918212254817	-6.19212067669007	2.49465501657588e-08	0.0286949506099503	A	G
MNEc.2.2.105838909.PC	LOC100069237	-0.376464950725966	-6.19030864958355	2.5140318885065e-08	0.0288338819460131	T	C
MNEc.2.17.74067079.PC	KIAA1586	-0.117689001588529	-6.1898717131921	2.51872647857525e-08	0.0288572607902495	G	A
MNEc.2.20.49790013.PC	LOC100050968	0.134467174755392	6.1893808297694	2.52401103169834e-08	0.0288949524553163	C	T
MNEc.2.6.10243283.PC	ARL1	0.208601332585734	6.18869173939887	2.53144785862605e-08	0.0289267472054814	C	T
MNEc.2.1.119504612.PC	CAMKMT	0.231486525756698	6.1883378205824	2.53527585031635e-08	0.0289581768976994	T	A
MNEc.2.2.59142406.BIEC2-481389	HMBOX1	-0.202028783394968	-6.18773386301578	2.5418214845834e-08	0.0289987149746783	G	T
MNEc.2.4.27375741.PC	FRYL	-0.301050398447774	-6.18767898862729	2.54241703522576e-08	0.0289987149746783	C	T
MNEc.2.1.99046554.PC	LOC100064650	0.381909904272639	6.18712368473362	2.54845150378791e-08	0.0290370587995287	C	T
MNEc.2.2.21081535.PC	MYC	0.210765691451037	6.1869344794416	2.55051082365664e-08	0.0290529052548836	G	A
MNEc.2.7.41267198.PC	FAM43A	-0.320655847545227	-6.18600417693563	2.56066023683625e-08	0.0291074794008431	C	T
MNEc.2.9.29901736.PC	LOC100147447	-0.254591309020134	-6.18566703249487	2.56434826297425e-08	0.0291265455480811	T	C
MNEc.2.5.56800342.PC	LAMTOR5	0.149721054285966	6.18497318064543	2.57195484627979e-08	0.0291814335446587	G	T
MNEc.2.13.17159972.PC	BRF2	-0.0994703038534086	-6.18327546292839	2.59066083080429e-08	0.0292800055000066	C	T
MNEc.2.21.2722684.PC	PITPNB	-0.126143811226746	-6.18306412285696	2.59299883478355e-08	0.0292988099663899	A	G
MNEc.2.18.69237493.PC	LOC100630761	0.223027942097416	6.18223559098587	2.6021848165912e-08	0.0293777341951715	C	T
MNEc.2.5.79435209.PC	C1H14orf119	0.145685936483044	6.18112762553305	2.61451918611854e-08	0.0294717179373658	T	C
MNEc.2.19.18987176.PC	LOC100060160	-0.305490476497707	-6.1810663413787	2.61520311312783e-08	0.0294717179373658	C	T
MNEc.2.19.9003378.PC	MCM8	-0.140421116160546	-6.18079549113303	2.6182279021783e-08	0.0294717179373658	C	T
MNEc.2.20.33541682.PC	DDX39B	-0.324147157134027	-6.18053117178654	2.6211830900059e-08	0.0294773455415931	G	A
MNEc.2.14.35103675.BIEC2-255151	DND1	0.123504151288552	6.18018394742195	2.62507019780008e-08	0.0295074775788412	C	T
MNEc.2.27.11349650.PC	SLC22A17	0.215760986918017	6.17873593406678	2.6413419439526e-08	0.0296446425794386	A	G
MNEc.2.4.32488392.PC	MYO1C	-0.288702464978691	-6.17855924346526	2.64333428033213e-08	0.0296565223010114	G	A
MNEc.2.1.61297228.PC	CHST3	0.349850011062572	6.17826680904384	2.64663499090314e-08	0.029681051490175	C	A
MNEc.2.17.53293400.PC	CINP	-0.162092400693317	-6.17711193519464	2.65970992780439e-08	0.0297585654970003	C	A
MNEc.2.25.31467912.PC	AUP1	0.102313951699963	6.17658435994656	2.6657041129242e-08	0.0298026128150171	C	T
MNEc.2.13.19344883.PC	NEDD1	-0.125430012983795	-6.17558314345035	2.67711643926587e-08	0.0298763991466616	C	T
MNEc.2.17.59212951.PC	FAM3C	0.266006578949062	6.17526007549594	2.68080921252125e-08	0.0299022520761767	C	T
MNEc.2.16.85166749.PC	LACC1	0.483779611721828	6.17421656106041	2.69277135814279e-08	0.0299532449213448	A	G
MNEc.2.10.51870443.BIEC2-129154	GLUL	0.538579007880192	6.17367414363922	2.69901009082471e-08	0.0299925924076929	A	C
MNEc.2.19.13239625.PC	EIF4G3	-0.169250368226473	-6.17289492757013	2.70799742794465e-08	0.030020582842151	C	T
MNEc.2.5.14043877.PC	POGZ	-0.0902934710184483	-6.17240226629497	2.71369495140463e-08	0.0300530785984467	A	G
MNEc.2.4.73288052.PC	COMMD1	0.335898627381831	6.17170062800783	2.72182970974075e-08	0.030108391256205	G	A
MNEc.2.1.146801713.PC	DACT1	0.263617624294569	6.17066692253304	2.73385837214796e-08	0.030199419557833	A	G
MNEc.2.17.14019770.PC	RIMBP2	-0.210946264068728	-6.17028986420572	2.73825905899711e-08	0.0302175245545754	C	T
MNEc.2.24.39095915.PC	TMEM230	-0.159872306717775	-6.17019714618338	2.73934225279431e-08	0.0302215861903413	A	G
MNEc.2.2.9264700.PC	STAM2	-0.168875670866525	-6.16943954714492	2.74820891408658e-08	0.0303040203036764	A	G
MNEc.2.24.45280980.PC	MBNL1	-0.215199498029894	-6.16776156759435	2.76794849386845e-08	0.0304444346745651	A	G
MNEc.2.7.18753165.BIEC2-983949	C7H19orf66	-0.238885987081397	-6.1672531667991	2.77395688499115e-08	0.0304796627982585	G	A
MNEc.2.28.27204989.PC	XKR6	0.496495572003307	6.1670490155693	2.7763732146981e-08	0.0304985015494195	A	G
MNEc.2.18.13100339.PC	LOC102149302	-0.443210709662765	-6.16659673462701	2.78173381510121e-08	0.030549665463176	A	G
MNEc.2.3.99573613.PC	TMEM154	0.360910634957347	6.16550176245619	2.79475423120962e-08	0.0306539249896277	C	T
MNEc.2.8.92579247.PC	ZNF644	-0.189206282297708	-6.1646370751155	2.80507886076533e-08	0.0307206465070216	G	A
MNEc.2.5.63271286.PC	GPSM3	0.182313251136041	6.16405564581758	2.81204249211476e-08	0.0307561023828366	T	C
MNEc.2.8.81481651.PC	RNF38	-0.0853121896585331	-6.16395326103366	2.8132704968502e-08	0.0307561023828366	A	G
MNEc.2.4.17302251.PC	ENTPD7	0.274786051762446	6.16260726009368	2.82946382686615e-08	0.0308632570212594	G	A
MNEc.2.27.11290867.PC	CLN6	0.161723452114438	6.16213700847976	2.8351429699301e-08	0.0309016566627657	G	T
MNEc.2.13.13361017.PC	CXCL8	2.11046981316079	6.16132214112381	2.8450106634065e-08	0.0309221623113053	G	A
MNEc.2.7.17449429.PC	SIKE1	-0.167959764370563	-6.16046327306289	2.85544793198978e-08	0.0309370231716662	T	C
MNEc.2.1.64253399.PC	DNM3	-0.188100063439657	-6.15812338851096	2.88407542698716e-08	0.0311153070910592	A	C
MNEc.2.20.12223675.PC	ARFGAP3	0.125762657796615	6.15777429153618	2.88837072839174e-08	0.0311377044190973	G	A
MNEc.2.15.17428676.PC	PARD3B	0.386385366601876	6.15674290536663	2.90109790844873e-08	0.0311674161101452	C	T
MNEc.2.10.51779792.PC	YDJC	0.365961764564001	6.15654863692639	2.90350135320278e-08	0.0311707815234057	C	T
MNEc.2.2.65786395.PC	GCLM	0.217107799318072	6.15595664127834	2.9108375305711e-08	0.0312180281817706	T	C
MNEc.2.6.77691430.PC	DHX33	-0.193062243094826	-6.15492077633138	2.92371836158866e-08	0.0313020962930542	A	C
MNEc.2.8.26779397.PC	CCDC88A	-0.505087243186084	-6.15472345214328	2.92617843943048e-08	0.0313130056060885	A	C
MNEc.2.28.29913856.PC	SLC4A7	-0.217708403576227	-6.15294498234128	2.94844347325513e-08	0.03144286652682	G	A
MNEc.2.4.94274513.BIEC2-874334	FOXN2	-0.285068075589475	-6.15269038145994	2.95164454510303e-08	0.0314615622218085	C	T
MNEc.2.6.78130971.PC	LOC106782487	-0.354574359547	-6.15261705906966	2.95256705716637e-08	0.0314636779122909	A	G
MNEc.2.1.1170850.PC	ELMOD3	-0.203414667087718	-6.15254166815278	2.95351589170778e-08	0.0314660729989895	T	A
MNEc.2.2.49580925.PC	CDC27	-0.138273378192645	-6.15237000920398	2.95567743472032e-08	0.0314813836596441	T	C
MNEc.2.11.59517990.PC	SLC25A20	-0.0706655502319064	-6.15106406499557	2.97217325992443e-08	0.0315723905888642	G	A
MNEc.2.5.62399535.PC	C8H18orf21	0.131093051910383	6.15106088545588	2.97221353259661e-08	0.0315723905888642	C	A
MNEc.2.15.81769215.PC	CAMK1D	-0.162443889531854	-6.15063928109716	2.97755843573773e-08	0.031597252532977	A	G
MNEc.2.27.29479979.PC	FAM192A	0.121620135193861	6.15058955134097	2.97818951234794e-08	0.031597252532977	G	A
MNEc.2.3.111686100.PC	LOC100630177	0.300551505216765	6.1504177236373	2.98037104427791e-08	0.0316126796671521	T	C
MNEc.2.7.19340742.PC	DCTN5	0.111785881257907	6.14883813516215	3.00049970291976e-08	0.0316985881129166	C	T
MNEc.2.18.29975.PC	STAC2	0.30398027029115	6.14880823411784	3.00088202403939e-08	0.0316985881129166	C	T
MNEc.2.1.179724794.PC	LOC100630791	-0.248560472128524	-6.14852170622254	3.00454807272177e-08	0.0317143072481704	T	C
MNEc.2.15.85016607.PC	ZNF484	-0.359957198302022	-6.14796183879569	3.01172420719864e-08	0.0317583433638374	T	C
MNEc.2.20.63858653.PC	HECTD4	-0.161780249965098	-6.14673923862472	3.02745389448934e-08	0.0318332375562645	T	C
MNEc.2.10.45989948.PC	LOC106782237	-0.371277184890298	-6.14542384928611	3.04446805917053e-08	0.0319309194285763	C	T
MNEc.2.1.113163157.BIEC2-47767	TUBGCP5	0.332496920442284	6.14508137783391	3.048913306691e-08	0.0319497879118989	A	G
MNEc.2.4.51611838.PC	IDH1	-0.249193629528047	-6.14427362848576	3.05942323984663e-08	0.031998194389452	C	T
MNEc.2.18.47661054.PC	PDE4A	0.199362484025361	6.14386996534193	3.06468886310907e-08	0.0320403360618823	C	T
MNEc.2.1.3057723.PC	CASP1	-0.285886498889459	-6.14340612503888	3.07075053259226e-08	0.0320626488880748	C	T
MNEc.2.4.55225731.PC	RAPGEF5	0.528309365977407	6.14255486663475	3.08190599470899e-08	0.0320806130130148	A	G
MNEc.2.20.26260771.PC	MRS2	-0.137462399337757	-6.14223657499613	3.08608738121302e-08	0.0320806130130148	G	A
MNEc.2.4.54166916.PC	NUAK2	-0.219282469689085	-6.14201638766726	3.08898325493503e-08	0.0320806130130148	G	T
MNEc.2.5.54671824.PC	DENND2D	-0.119717781016912	-6.14137622304838	3.09741787494524e-08	0.0321249689474172	C	T
MNEc.2.2.87700510.PC	EIF2AK4	0.139676796704821	6.14094073584973	3.103168729686e-08	0.0321489638067699	C	T
MNEc.2.18.6572787.PC	SETDB2	-0.158392958207558	-6.14073272955774	3.10591929279321e-08	0.0321594147297569	C	T
MNEc.2.12.13222779.PC	DHX35	0.0856410364309866	6.13766867674087	3.14671692783541e-08	0.0324042642191265	A	C
MNEc.2.17.36586872.PC	TMUB2	0.105763216533951	6.13635401108339	3.16438354192899e-08	0.0325245336089404	C	T
MNEc.2.14.85083663.PC	DPP4	-0.244994750898685	-6.13289016918788	3.21140171850878e-08	0.0327444823584021	C	T
MNEc.2.2.14157695.PC	ATXN7	0.170865903542554	6.13241433077691	3.21791444769744e-08	0.032758883442426	A	G
MNEc.2.6.32532398.PC	RTKN	-0.191186516508051	-6.13209233694541	3.22232893154773e-08	0.032758883442426	T	C
MNEc.2.30.5928779.PC	SAR1B	-0.242513694225971	-6.13201770332033	3.22335300058833e-08	0.032758883442426	A	G
MNEc.2.23.14529390.PC	ZNF214	-0.202664078602107	-6.13154845418827	3.22979907210589e-08	0.0327707255175512	A	G
MNEc.2.13.28125783.PC	C5H1orf162	0.51907731610035	6.13151242798525	3.23029448996768e-08	0.0327707255175512	G	T
MNEc.2.24.27247969.BIEC2-641238	KDM4A	-0.178061217887767	-6.13067588112447	3.24181948612199e-08	0.0328312375221883	T	C
MNEc.2.10.16787617.PC	IFRD2	0.181977396895759	6.12931507415663	3.26065401122642e-08	0.0329090770051733	G	A
MNEc.2.6.5842588.BIEC2-985252	SPOPL	-0.11335267438364	-6.12929989098495	3.26086476577786e-08	0.0329090770051733	G	A
MNEc.2.3.46779933.PC	LIPC	-0.357311275270477	-6.12806468559555	3.27805557180113e-08	0.0330309657830516	T	C
MNEc.2.2.10643705.BIEC2-478789	SYS1	-0.125390720481724	-6.12797000958381	3.27937690157995e-08	0.0330309657830516	G	T
MNEc.2.3.45016787.PC	INIP	-0.0954170925233244	-6.12794090721557	3.27978316961261e-08	0.0330309657830516	T	C
MNEc.2.19.14964346.BIEC2-430191	MICU1	0.172115796078299	6.127590823654	3.28467422304074e-08	0.0330725594279307	T	C
MNEc.2.2.65851749.BIEC2-484576	AHRR	-0.223090507521116	-6.12631929447886	3.30249959292455e-08	0.0331503729103368	C	T
MNEc.2.12.26872537.PC	FAM96A	0.23076838750996	6.12629549101824	3.30283419977046e-08	0.0331503729103368	C	T
MNEc.2.2.48141427.PC	SLMAP	-0.132781739588155	-6.12609982837171	3.30558591246921e-08	0.0331503729103368	A	G
MNEc.2.20.29783845.BIEC2-527732	LOC100060096	0.387587549754514	6.12563735023928	3.31209900837594e-08	0.0331843893465582	T	C
MNEc.2.6.3099302.PC	P2RX7	-0.205814495821931	-6.1243802900669	3.32986637615817e-08	0.033288490732547	A	G
MNEc.2.20.41624977.PC	ARAP3	0.510958505811956	6.12399010570563	3.3354003953778e-08	0.0333361452473638	A	C
MNEc.2.24.41590398.PC	TMEM9	0.125986246919172	6.12375300882527	3.33876759927276e-08	0.0333405122308022	T	C
MNEc.2.10.44426075.PC	UBN2	-0.289908821482078	-6.12331170406791	3.34504387043057e-08	0.0333405122308022	C	T
MNEc.2.14.10743460.BIEC2-243786	ANAPC13	0.133666020142852	6.12260076990963	3.35517935895852e-08	0.0334012902324238	G	A
MNEc.2.5.41340909.PC	TRAPPC11	-0.0870707743876068	-6.12259232068647	3.35529999825141e-08	0.0334012902324238	G	A
MNEc.2.20.24951700.PC	KARS	0.129259766011965	6.12256057036294	3.35575337251428e-08	0.0334012902324238	G	A
MNEc.2.1.181736949.PC	SLC24A4	0.163408547804747	6.12249549265991	3.35668282958386e-08	0.0334028908426745	T	C
MNEc.2.3.46627149.PC	TRAPPC3	0.136187096798054	6.12184333959519	3.36601111157803e-08	0.0334650653956463	T	C
MNEc.2.1.81101875.PC	EFTUD1	0.141743671746981	6.12152269694769	3.37060691569325e-08	0.033489646148138	G	A
MNEc.2.3.48622211.PC	ZNF397	0.51987413352635	6.12134486987923	3.37315840164934e-08	0.033489646148138	A	G
MNEc.2.10.63268397.PC	TRMT11	0.164013237947509	6.12001044615575	3.39236587727317e-08	0.0335448397454087	C	A
MNEc.2.3.73251066.PC	UBE2Q1	0.0833891450877312	6.11921070434909	3.40392897900314e-08	0.0336037226203131	C	T
MNEc.2.20.48360231.PC	DHX15	-0.10152416932044	-6.11859580172314	3.41284605020894e-08	0.0336458923859181	C	A
MNEc.2.7.63965433.PC	TMEM141	-0.351732734039092	-6.1183608124368	3.41625986286563e-08	0.0336494769238269	G	A
MNEc.2.10.59864940.PC	FRA10AC1	0.129066883985858	6.11813356990723	3.41956434328677e-08	0.0336625481591998	T	C
MNEc.2.26.38375886.PC	RBFOX1	-0.309131954593768	-6.11810652211745	3.41995787293767e-08	0.0336625481591998	T	G
MNEc.2.6.19776944.PC	VPS13D	-0.209962699148328	-6.11755575843386	3.42798090469414e-08	0.0337039005951598	T	C
MNEc.2.1.179812913.PC	GOLGA1	0.127205725735844	6.11755191501929	3.42803695740275e-08	0.0337039005951598	G	A
MNEc.2.24.46186716.BIEC2-652632	IQCE	0.222496259464478	6.11531891400798	3.46075682961599e-08	0.0338683570376167	G	A
MNEc.2.26.38375886.PC	DCC	-0.261654675987871	-6.1151561676447	3.46315355920825e-08	0.0338683570376167	T	G
MNEc.2.24.42365914.PC	COL5A1	0.237409353897152	6.11497614914743	3.46580656203581e-08	0.0338683570376167	C	T
MNEc.2.1.37091911.PC	PIGH	0.168291568317837	6.11458602262035	3.47156290221541e-08	0.0339093583742512	T	C
MNEc.2.2.33668506.PC	EZR	-0.164222753426928	-6.11211461334262	3.50824878804766e-08	0.0340838326981292	T	C
MNEc.2.6.76579530.PC	VARS2	-0.238057692033966	-6.11064638124129	3.53022449420928e-08	0.0341827040459204	T	G
MNEc.2.8.83750359.PC	SLC25A46	-0.128407175113018	-6.11008306091759	3.53869202240122e-08	0.0342296679286903	T	C
MNEc.2.2.105838909.PC	LOC100069269	-0.387855904071099	-6.11006172941076	3.53901306015621e-08	0.0342296679286903	T	C
MNEc.2.26.38375886.PC	MAGI2	-0.282402614608547	-6.10990146927826	3.54142588483034e-08	0.0342453830549107	T	G
MNEc.2.21.42634708.PC	CD300LF	0.359859511623635	6.10905328419961	3.55422297431314e-08	0.0342961046874344	T	C
MNEc.2.1.81588956.PC	LRIG1	0.171452214882781	6.10903077624726	3.55456318717343e-08	0.0342961046874344	C	T
MNEc.2.7.18753165.BIEC2-983949	ZBTB1	0.136545147094933	6.10881433335085	3.55783641396281e-08	0.0343196228630031	G	A
MNEc.2.18.4402921.PC	RPTOR	-0.220046575927671	-6.10779057873052	3.57335886919512e-08	0.0343960464718372	A	G
MNEc.2.24.42365914.PC	ZNF536	0.279562423306161	6.10742879497648	3.5788603212043e-08	0.0344062051263832	C	T
MNEc.2.26.38375886.PC	NCAM1	-0.206571327690423	-6.10728328483347	3.58107537505154e-08	0.0344062051263832	T	G
MNEc.2.16.7988753.PC	RAB2B	-0.119587413480115	-6.10691176627274	3.58673702786789e-08	0.034420260757792	A	G
MNEc.2.17.9657719.PC	MICAL1	-0.305299069683745	-6.1068544677392	3.58761099956252e-08	0.034420260757792	A	C
MNEc.2.15.13117838.PC	COQ7	0.1455737365743	6.10672267876098	3.58962196889341e-08	0.0344279839233775	T	C
MNEc.2.1.119504612.PC	ITFG1	0.276428360023278	6.10623571244448	3.59706225762564e-08	0.0344706806940721	T	A
MNEc.2.28.38594820.PC	ZNF518A	-0.278322445021742	-6.10601776260231	3.6003972158142e-08	0.0344780634729473	T	G
MNEc.2.21.9004554.PC	RSRC1	0.343423473473741	6.10552963631011	3.60787736340973e-08	0.0345268695697889	G	A
MNEc.2.1.155095912.PC	MAX	-0.119536315642476	-6.10465055830038	3.62138727962263e-08	0.0345795948624707	T	C
MNEc.2.18.3101577.PC	WDR5B	-0.124235627082862	-6.10284304765691	3.64932283641202e-08	0.0347587640847233	C	G
MNEc.2.22.39635133.PC	ERCC6	-0.101959270076481	-6.1028183651537	3.64970578077354e-08	0.0347587640847233	T	C
MNEc.2.15.17428676.PC	ADCY2	0.273808388590031	6.10258296469706	3.65335996967777e-08	0.034779798390104	C	T
MNEc.2.16.58231194.PC	RBMS1	-0.178835652153983	-6.1015926823679	3.66877203458474e-08	0.0348303558478277	G	A
MNEc.2.16.87350182.PC	STARD10	-0.277508334543621	-6.10148901311712	3.67038918008826e-08	0.0348303558478277	G	A
MNEc.2.20.31730829.PC	LOC100060257	0.855168922570301	6.10129163991163	3.67346996851985e-08	0.0348400161851985	T	C
MNEc.2.10.41500918.PC	MRPL28	0.217449191948026	6.09932979378738	3.7042315624962e-08	0.0350298098973112	C	A
MNEc.2.2.55244226.PC	CCP110	0.275808553838988	6.09915978330952	3.70690926497909e-08	0.0350424442654827	G	T
MNEc.2.11.17958929.PC	GALNT7	0.136745267444236	6.09885314099756	3.71174378491032e-08	0.0350467240720666	T	C
MNEc.2.20.30354930.BIEC2-528015	LOC102150537	0.428729127127611	6.09790938863524	3.72666209672269e-08	0.0350993735495506	T	C
MNEc.2.5.96489613.PC	TBC1D8	0.644463172857215	6.09675707869482	3.74495750725003e-08	0.03521063783682	C	T
MNEc.2.20.31914171.PC	LOC100054254	0.322126104940785	6.0957603094231	3.76085492865926e-08	0.0352833042431281	G	A
MNEc.2.3.16698746.PC	PLA2G12A	-0.295287303082498	-6.09466819563881	3.77834953994278e-08	0.03540967786961	T	C
MNEc.2.6.33929855.PC	LOC100630899	0.434852860596491	6.09364815254695	3.79476224925966e-08	0.0355085456041251	C	T
MNEc.2.9.78147328.PC	LOC106783385	-0.0973574182139339	-6.09349978306119	3.79715540564336e-08	0.0355085456041251	T	C
MNEc.2.7.37226909.PC	PFKP	0.259227076178543	6.09259713620886	3.81174699555181e-08	0.0355616187512093	G	T
MNEc.2.2.26424743.PC	SLC35A2	0.171692014174036	6.09234151156277	3.81588930908494e-08	0.0355745964428852	G	T
MNEc.2.19.26345015.PC	KLHL9	-0.275880705827319	-6.09225937910634	3.81722118230788e-08	0.0355745964428852	T	G
MNEc.2.5.16014412.PC	STOM	0.238290408294462	6.09138821359394	3.83137644254163e-08	0.0356223901402855	T	C
MNEc.2.13.28101385.PC	MOGAT1	-0.686648841514034	-6.08933227573883	3.86498856795454e-08	0.0358199454516756	C	T
MNEc.2.2.57603544.PC	CACHD1	0.482418778244904	6.08869046310941	3.87554097505019e-08	0.0358947777533108	C	T
MNEc.2.7.70070861.PC	KAT8	0.0877133792373956	6.08785095610412	3.88938675903478e-08	0.0359846688460643	A	G
MNEc.2.5.72754065.TBIEC2-965573	LACTB	0.125415102371165	6.08719719332246	3.90020294185065e-08	0.0360371648583341	A	C
MNEc.2.2.61967006.PC	PALLD	-0.178301084105835	-6.08702051784261	3.90313104695133e-08	0.0360371648583341	G	A
MNEc.2.13.23581486.PC	SLC18A2	-0.332700636013398	-6.08659679457125	3.91016241457994e-08	0.0360770342688428	G	A
MNEc.2.3.87804522.PC	INO80C	-0.174270556052279	-6.08603219743763	3.91955092515755e-08	0.0361057849415828	T	C
MNEc.2.7.2765613.PC	ZNF554	0.176741553055383	6.08600106179925	3.92006931739435e-08	0.0361057849415828	G	C
MNEc.2.2.105838909.PC	LOC100058226	-0.354692795651498	-6.08595981730638	3.92075612109881e-08	0.0361057849415828	T	C
MNEc.2.20.44754347.PC	LOC102147427	-0.234767010717608	-6.08558854432286	3.92694391582244e-08	0.0361244920404753	A	G
MNEc.2.5.93170251.PC	LEPROT	-0.182915215318281	-6.0844924859851	3.94526762570242e-08	0.0362390015593593	A	G
MNEc.2.10.17573530.PC	C1QBP	-0.165127348787667	-6.0842323214336	3.94962939885969e-08	0.0362487723491414	G	A
MNEc.2.18.22346679.PC	PTPN4	-0.173416449991811	-6.08243584161954	3.97987845840082e-08	0.0364156671167825	C	T
MNEc.2.4.73288052.PC	DYM	0.318044151734894	6.08217297364692	3.98432376946613e-08	0.0364440413820764	G	A
MNEc.2.8.67277165.PC	MUC1	-0.267771585182541	-6.0819848877341	3.98750746490339e-08	0.0364502206242408	T	C
MNEc.2.7.64953912.PC	BTG2	-0.231266099990159	-6.08166968978557	3.99284839734725e-08	0.0364836192113662	T	C
MNEc.2.10.20895414.BIEC2-108006	PCGF5	-0.264132619443507	-6.08156154598647	3.99468248847504e-08	0.0364927047620368	C	A
MNEc.2.26.7272327.PC	CA12	0.929239963762923	6.08008740961267	4.01976660732121e-08	0.0366678988393398	T	C
MNEc.2.4.92753292.PC	KCNQ1	0.23102822803309	6.07936431780321	4.03212765683964e-08	0.0367113012220317	G	A
MNEc.2.5.57092277.PC	PLEKHO1	-0.418571378311027	-6.07872696168285	4.04305420684537e-08	0.0367688617005455	G	A
MNEc.2.1.36166035.PC	TCTN3	0.155747503445417	6.07835202067127	4.04949568708389e-08	0.0368077386220549	G	A
MNEc.2.14.25322036.PC	PRR12	0.15271844098598	6.07799590427603	4.05562314683101e-08	0.0368249222005365	T	C
MNEc.2.7.22802019.PC	SRP9	0.177112984918072	6.07733070631703	4.06709330977089e-08	0.0368905308507042	C	T
MNEc.2.1.4967311.BIEC2-1269	LOC102149601	0.304550217226996	6.07591378681841	4.0916325088782e-08	0.0370374713333524	T	C
MNEc.2.7.40134321.PC	MID1IP1	-0.292286237386546	-6.07432768498621	4.11927523466089e-08	0.0372085197631939	C	T
MNEc.2.14.47268298.PC	LYRM7	-0.234956988195625	-6.07402894011716	4.12450239273661e-08	0.0372247858199821	G	A
MNEc.2.5.47398931.BIEC2-907873	ADAM15	-0.155922623486675	-6.07380248801349	4.12846900452145e-08	0.0372373847362124	C	T
MNEc.2.25.6463070.PC	NDRG1	0.506432293851681	6.07328396198482	4.13756587955867e-08	0.0372719367755819	A	G
MNEc.2.26.39817772.PC	LOC102148232	-0.205016341960961	-6.07180235320547	4.16366805768905e-08	0.0374383265576159	G	A
MNEc.2.19.15395302.PC	LOC102149467	-0.105778620290484	-6.07175350839037	4.16453134279807e-08	0.0374383265576159	A	C
MNEc.2.1.155095912.PC	LOC100054060	-0.169134368884896	-6.07150179425273	4.16898295184438e-08	0.0374551008694113	T	C
MNEc.2.26.9471182.PC	DPP6	0.287232062445934	6.07091799619061	4.17932562320805e-08	0.0374951782962526	C	T
MNEc.2.19.1593351.PC	MTMR14	1.03306105401868	6.07091412360414	4.17939431519025e-08	0.0374951782962526	G	A
MNEc.2.5.79435209.PC	VWA8	-0.188041117778699	-6.07043230270217	4.18794956613547e-08	0.0375323880683056	T	C
MNEc.2.6.68620127.PC	DTNBP1	0.30339103426266	6.07015787646212	4.19283002986368e-08	0.0375407143446925	A	G
MNEc.2.16.70060591.PC	SLC25A39	0.180972584078456	6.06973855169057	4.20029825650874e-08	0.0375810548316762	C	T
MNEc.2.17.62895820.PC	PTPRE	-0.21191286967694	-6.06905751161252	4.21245567334985e-08	0.0376510820880855	A	C
MNEc.2.19.34823214.PC	CNTF	-0.211155104725223	-6.068726626207	4.21837493021576e-08	0.0376510820880855	G	T
MNEc.2.26.24220132.PC	LOC100630858	-0.41508031975122	-6.06738151280432	4.24252255556831e-08	0.0378031808159639	G	A
MNEc.2.26.38375886.PC	NELL1	-0.262234449229601	-6.06709369730011	4.24770715635143e-08	0.0378416192254233	T	G
MNEc.2.20.1901807.PC	NUFIP2	-0.218925721304743	-6.06616866767271	4.2644127071181e-08	0.0379049676858342	T	C
MNEc.2.6.43689733.PC	APPL2	0.267617370016386	6.06534428961446	4.27935521667517e-08	0.0379832172129083	A	G
MNEc.2.28.5858025.PC	TNRC6B	-0.436583934380442	-6.06486951841752	4.2879842779601e-08	0.0379901590538718	C	T
MNEc.2.19.35930858.PC	LOC100051296	-0.213399722623406	-6.06392106007972	4.30527418795092e-08	0.0380579928658634	A	C
MNEc.2.1.155095912.PC	HELB	-0.21313852563647	-6.06260504568694	4.3293785601105e-08	0.0381933799978098	T	C
MNEc.2.1.52888146.PC	ACO2	0.13414475029954	6.06169401632193	4.34614317321903e-08	0.0382777021325605	G	A
MNEc.2.10.17419779.PC	LOC100070523	0.198687805069814	6.06132403743562	4.35296975561379e-08	0.0383081785815737	G	A
MNEc.2.6.5444927.PC	ANKFY1	-0.147050331660699	-6.06125551425056	4.35423525760164e-08	0.038311557076488	C	T
MNEc.2.10.71486934.PC	SCRN3	-0.167880832000004	-6.06110917032741	4.35693918774021e-08	0.0383198308711722	T	C
MNEc.2.15.43428270.PC	LOC100065350	0.280795587312233	6.05957723343262	4.38534381979122e-08	0.0385019329281139	G	A
MNEc.2.9.40853489.PC	MDFIC	0.284257224456721	6.05886103520707	4.39868597674195e-08	0.0385134221539575	G	C
MNEc.2.1.108610453.PC	AIP	-0.174195603356827	-6.05815947968197	4.41179421963091e-08	0.0385682292454996	C	T
MNEc.2.15.75489024.PC	GSK3A	-0.143889036443476	-6.05789294725742	4.41678436181382e-08	0.0385721827115739	A	G
MNEc.2.1.107218862.PC	UBXN7	-0.273831378089079	-6.05736637688365	4.42665944451303e-08	0.0386126250460247	T	C
MNEc.2.10.26056606.PC	MBOAT1	-0.282240816064817	-6.05725927852343	4.42867058965806e-08	0.0386224153621948	G	A
MNEc.2.4.30583694.PC	HIVEP3	-0.38903009081345	-6.05663946049985	4.44032757009122e-08	0.0386470499718853	A	G
MNEc.2.1.120725403.PC	ETV6	0.250969351674306	6.05636876347234	4.44542809874635e-08	0.0386470499718853	C	G
MNEc.2.27.19277661.PC	DPYSL2	-0.272579020089979	-6.05635304211971	4.44572450140019e-08	0.0386470499718853	T	C
MNEc.2.22.42408700.PC	ZFAND4	0.282654015223253	6.05510304350125	4.46935393669141e-08	0.0387748972952273	T	C
MNEc.2.20.33558576.PC	DHRS7C	0.428556414587104	6.05491982817429	4.47282776663317e-08	0.0387862457020685	A	G
MNEc.2.21.26665944.PC	OXCT1	-0.328088007379331	-6.0548928462927	4.47333957824022e-08	0.0387862457020685	C	T
MNEc.2.1.77648897.PC	CHURC1	0.182282956843673	6.05430370875008	4.4845291897385e-08	0.0388290351200258	A	G
MNEc.2.25.9000651.PC	NTRK3	-0.24774635029927	-6.05343859807164	4.50101053156694e-08	0.0389174596730781	T	C
MNEc.2.6.52893821.PC	VCAM1	1.03786301296451	6.05214227760065	4.52581894623557e-08	0.0390150407378969	A	G
MNEc.2.31.6230924.PC	ZNF283	-0.109553812111996	-6.05194706045435	4.52956660724093e-08	0.0390246046170933	G	A
MNEc.2.5.65253763.PC	SEPT11	-0.286356843517791	-6.05176044337895	4.53315203437672e-08	0.0390320446459022	A	G
MNEc.2.18.71226836.PC	EIF4ENIF1	-0.0784336826511265	-6.05162923957511	4.53567449803867e-08	0.0390346254128082	G	A
MNEc.2.14.47272674.PC	MTA3	-0.348594797723183	-6.05125347792824	4.54290639000645e-08	0.0390543637758623	G	A
MNEc.2.1.177174617.PC	ABHD18	0.264959271084442	6.05089568535054	4.54980303322073e-08	0.0390778155314514	T	C
MNEc.2.20.23804233.PC	YIPF6	-0.132788165049108	-6.05083209921084	4.5510297716475e-08	0.0390778155314514	C	T
MNEc.2.10.75199367.PC	UBR1	0.201336803712252	6.05025309426232	4.56221529016264e-08	0.0391429240564063	C	T
MNEc.2.10.37600608.PC	LOC106780895	0.344310673416104	6.04952744735577	4.57627205517871e-08	0.0392248069508167	A	G
MNEc.2.2.31692226.PC	SLCO4A1	-0.422954314193655	-6.04931038351045	4.58048518091708e-08	0.0392312241855452	T	C
MNEc.2.2.15131949.PC	TMF1	-0.202832891794374	-6.04890428164383	4.58837775146483e-08	0.0392588787338025	A	G
MNEc.2.5.65735166.PC	FYB	0.205745748842424	6.04848614293292	4.59651829060961e-08	0.0392744015366697	G	T
MNEc.2.14.17405745.PC	TRIM3	0.156092837217012	6.04833381206744	4.59948748921832e-08	0.0392751224251726	A	G
MNEc.2.28.36208188.PC	IFT27	0.18302833397957	6.04818822137102	4.60232708019678e-08	0.0392751224251726	C	T
MNEc.2.1.93618692.PC	ELL	0.293916610571151	6.04743191570275	4.61710589297027e-08	0.0393482516390936	C	T
MNEc.2.15.30316896.PC	POLE4	0.295145101832968	6.04663218296404	4.63278428534603e-08	0.0394369456175518	G	A
MNEc.2.1.167432433.PC	LOC102151104	-0.822819039728049	-6.04552146139057	4.65464672183813e-08	0.0395301303788744	C	T
MNEc.2.30.9209942.PC	LOC102150711	0.706660452136674	6.04528678717712	4.65927885673145e-08	0.039548744985722	C	T
MNEc.2.17.19714101.PC	ARL11	0.532416353240564	6.04469558206779	4.67096859323182e-08	0.0395759689796225	C	A
MNEc.2.10.51779792.PC	IPMK	-0.321117907510549	-6.0442230912804	4.68033184263005e-08	0.0395759689796225	C	T
MNEc.2.3.18834751.PC	LOC106782959	-0.169743850006179	-6.0437199708264	4.6903224499272e-08	0.0395947426209524	T	G
MNEc.2.30.16265080.BIEC2-823236	RUFY4	-0.275429763710227	-6.04370979083332	4.69052481418467e-08	0.0395947426209524	C	T
MNEc.2.23.8695113.PC	ARSI	0.397531584760311	6.04366521878813	4.69141094664606e-08	0.0395947426209524	G	A
MNEc.2.18.14653352.PC	ALKBH3	0.108530010014916	6.04254418620454	4.71375253207716e-08	0.0396713121502431	C	T
MNEc.2.20.33199085.PC	PPP6R3	-0.0801220330578418	-6.04243158891658	4.71600233434673e-08	0.0396713121502431	C	T
MNEc.2.3.17260812.PC	SLC25A25	-0.173128985344088	-6.04118146086666	4.74105244948059e-08	0.0397927928029865	C	T
MNEc.2.10.49287152.PC	TRERF1	-0.18015063523597	-6.04112730644566	4.74214056203836e-08	0.0397927928029865	T	G
MNEc.2.18.61806503.PC	SUGP2	0.172824338849436	6.04098034027766	4.74509476296922e-08	0.0397927928029865	C	A
MNEc.2.18.11462913.PC	PDK1	0.677380949783103	6.04040393721203	4.75669872558119e-08	0.03985165268052	C	A
MNEc.2.15.85081755.PC	BIRC6	-0.230064339107967	-6.03986340170711	4.76760607228635e-08	0.039875406522216	A	C
MNEc.2.11.11687179.BIEC2-146357	LOC102148112	0.445894855848405	6.03971574018989	4.77058999398453e-08	0.039891127844702	T	G
MNEc.2.4.95385244.PC	ARL6IP4	0.151422778884006	6.03957560142617	4.77342360260812e-08	0.0398955493068946	A	G
MNEc.2.14.84758270.PC	SLAIN1	0.255726238091774	6.03955338779724	4.77387291520928e-08	0.0398955493068946	C	T
MNEc.2.2.76417810.PC	RPRD2	-0.128660075721294	-6.03894096430734	4.78627679782567e-08	0.0399147742168335	T	G
MNEc.2.19.51480119.PC	IFT122	0.243777950604828	6.03872169468881	4.79072556616447e-08	0.0399160849627118	T	C
MNEc.2.22.30391445.PC	LOC106783115	-0.291932634256323	-6.03854287328152	4.7943567021003e-08	0.0399246018117723	C	T
MNEc.2.17.59212951.PC	TOP1	0.163930427231688	6.0382396554258	4.8005200364334e-08	0.0399645312010415	C	T
MNEc.2.26.33184447.PC	STRIP1	-0.13562735657184	-6.0380415328467	4.80455138523888e-08	0.0399827732791736	G	A
MNEc.2.1.122673638.PC	SLC37A1	-0.186529049218897	-6.03770486684856	4.81140944915489e-08	0.0400091984355205	A	G
MNEc.2.10.1866437.PC	CDK19	-0.236326755361293	-6.03714036046655	4.82293044106366e-08	0.0400513540107456	C	T
MNEc.2.10.57786597.PC	FAAP20	0.259284898056374	6.03630058608747	4.84011979070675e-08	0.0401404061612112	C	T
MNEc.2.6.55232252.BIEC2-956807	SDCCAG8	0.209944259370792	6.03612404559788	4.84374108780691e-08	0.0401627738937606	C	T
MNEc.2.20.8253970.PC	LOC102150724	-0.896581077546765	-6.03515686550877	4.86362795509828e-08	0.0402815544104459	G	A
MNEc.2.8.17306205.PC	ARHGAP28	0.258403831349228	6.03484150171593	4.87012978453895e-08	0.0403084312832382	G	A
MNEc.2.17.61210299.PC	DCT	0.549854417642009	6.03436562961429	4.8799570504723e-08	0.0403084312832382	G	T
MNEc.2.15.64440602.PC	LOC102148167	0.231386362616714	6.03309285549602	4.90633751704938e-08	0.0403966149009085	C	T
MNEc.2.22.24359412.PC	ADAM22	0.287456129403637	6.03280315991391	4.91236160908865e-08	0.0404385528935837	C	T
MNEc.2.8.31069250.PC	LOC100629966	-0.164592660605844	-6.03254390702058	4.91775885099631e-08	0.0404652863617377	G	A
MNEc.2.15.17988886.PC	HK2	0.421577163989021	6.03136901274808	4.94229180868207e-08	0.0405696616952656	T	C
MNEc.2.18.34993175.PC	GABRG3	-0.227794554079125	-6.03124811516275	4.94482311712191e-08	0.0405827745751984	A	C
MNEc.2.8.38661828.PC	RELA	0.113097020137474	6.0310676291337	4.94860444836996e-08	0.0405858835561137	T	C
MNEc.2.4.62550313.PC	MED11	0.221208817553968	6.03099116482971	4.9502072995485e-08	0.0405858835561137	C	A
MNEc.2.16.59234485.PC	PSME4	-0.108901936638073	-6.03069553271744	4.95640918854997e-08	0.0405858835561137	A	G
MNEc.2.7.53470013.PC	SOCS4	-0.190445328515685	-6.03047655388862	4.96100795976986e-08	0.0406158876306379	C	T
MNEc.2.8.56356652.PC	LOC100072916	0.528411355984379	6.02919791440112	4.98794489561808e-08	0.0407289970706218	A	G
MNEc.2.7.94718020.PC	PRADC1	-0.155260905538213	-6.02887777432204	4.99471182039484e-08	0.0407612752604735	T	C
MNEc.2.29.9315504.PC	SNAI1	-0.254404046504802	-6.02806692294916	5.01189168087666e-08	0.0408018679544242	A	C
MNEc.2.1.23944149.PC	TTL	-0.459557766668163	-6.02788949771206	5.01565863965932e-08	0.0408165931166633	T	G
MNEc.2.28.36587882.PC	BDP1	-0.211889195797974	-6.0276376172984	5.02101117638488e-08	0.0408378578512752	G	A
MNEc.2.28.33223546.PC	EXOC2	0.100213796214111	6.02741099897527	5.02583170546419e-08	0.0408694159580085	C	T
MNEc.2.6.5394837.PC	PNPT1	-0.218827031052799	-6.02694652484991	5.03572608799909e-08	0.0409269003715051	T	G
MNEc.2.30.6247740.PC	CLPB	-0.17744710052088	-6.02554637992103	5.06566896361882e-08	0.0410397754352098	T	C
MNEc.2.31.7458523.PC	HERPUD1	0.171986164585274	6.02490222309197	5.07950359084804e-08	0.0411036888780316	C	T
MNEc.2.4.50019988.PC	CD1B1	0.673889026672679	6.02468339157343	5.08421194357134e-08	0.0411036888780316	C	T
MNEc.2.10.5121913.PC	ANKRD27	0.146798063597835	6.0245026230416	5.08810458746301e-08	0.0411036888780316	G	A
MNEc.2.10.58508878.PC	CTU1	0.237392210314686	6.02444119642347	5.08942800927819e-08	0.0411036888780316	G	A
MNEc.2.20.29732461.PC	ZNF296	0.182258409366251	6.02431804511109	5.09208229870695e-08	0.0411122092566113	C	T
MNEc.2.7.16986321.PC	PTCHD2	-0.368546799025492	-6.02362538904148	5.10703664865981e-08	0.0411448015056194	G	A
MNEc.2.2.28342407.PC	CCDC71	0.134957286202976	6.0233673727696	5.11261826234518e-08	0.0411821349289743	C	T
MNEc.2.1.11209005.PC	GM2A	0.570185928633261	6.02286507495952	5.12350165079619e-08	0.0411822628459373	T	C
MNEc.2.1.74937074.PC	ATG10	-0.148768927207063	-6.02269932586343	5.12709798705879e-08	0.0411918763685917	C	T
MNEc.2.31.3375307.PC	ADTRP	0.363340847789804	6.02219663042475	5.13802045640453e-08	0.0412491250627664	C	A
MNEc.2.20.54932127.PC	USP5	0.100421508095757	6.02208095149702	5.14053715559867e-08	0.0412617069552643	T	C
MNEc.2.12.28885336.PC	LYST	0.20659440445069	6.02191751459927	5.14409494710359e-08	0.0412673973423319	C	T
MNEc.2.16.73423542.PC	LOC100057066	-0.118999790148165	-6.02123322786587	5.15901732439875e-08	0.0413489430041309	T	C
MNEc.2.10.49409029.PC	CCND2	-0.226559751019203	-6.02103198032483	5.1634140971082e-08	0.0413612973800762	C	A
MNEc.2.5.82812986.PC	LOC102148309	0.157994052359183	6.02051523939969	5.17472059116143e-08	0.041400489048944	A	G
MNEc.2.1.808166.PC	COPB1	0.116841027216718	6.02042620904608	5.17667107727615e-08	0.041400489048944	A	C
MNEc.2.21.9004554.PC	EFCAB11	0.35461450056597	6.01929332771347	5.20155383159421e-08	0.041535192144822	G	A
MNEc.2.4.88797331.PC	ZNF654	-0.14833848400886	-6.01903325253596	5.20728280221397e-08	0.0415582177015825	G	A
MNEc.2.4.50909945.PC	DNAJC6	0.562525411447714	6.01855272915402	5.21788422859234e-08	0.0416135312009775	C	T
MNEc.2.24.14040381.PC	ALDH9A1	-0.262819252442663	-6.01838000090552	5.22170020643805e-08	0.0416210494118009	G	T
MNEc.2.24.28599672.PC	RBFA	0.270877682079022	6.01813926936577	5.22702313509742e-08	0.0416481991952732	G	A
MNEc.2.7.19820405.PC	LOC102147726	0.642482516929351	6.01779801620172	5.23457792574033e-08	0.0416730869953145	A	C
MNEc.2.22.38751149.PC	NCK2	0.118337049639628	6.01770898055579	5.23655080293661e-08	0.0416730869953145	C	T
MNEc.2.21.1155771.PC	ASMT	0.237921105451831	6.0176950588294	5.23685935087526e-08	0.0416730869953145	C	A
MNEc.2.10.16556151.BIEC2-105264	DPY19L4	0.347746275512428	6.01753585621449	5.24038904314397e-08	0.0416840431169612	T	G
MNEc.2.16.47428159.PC	RPSA	0.206798082382337	6.01749510907135	5.24129282834828e-08	0.0416840431169612	T	G
MNEc.2.15.34721802.PC	CETN2	0.287672538881182	6.01593295557393	5.27605819906065e-08	0.0418241848656141	T	C
MNEc.2.10.43673548.PC	MATR3	-0.117708153673077	-6.01563226314433	5.28277612206902e-08	0.0418578550951918	T	C
MNEc.2.7.54753731.PC	DNAJC2	0.132049453727628	6.01472829063468	5.30302313124415e-08	0.0419546870944351	A	G
MNEc.2.23.49045291.PC	LOC102149732	0.249791818728582	6.01427634803136	5.31317436479039e-08	0.0419882029892369	A	G
MNEc.2.7.65134346.PC	LOC100072612	-0.263198243823314	-6.01390809222992	5.32146006398494e-08	0.0420177047062779	T	C
MNEc.2.3.905885.PC	CNGB1	0.215580200366351	6.01341397059616	5.33259777025529e-08	0.0420804804288385	A	G
MNEc.2.30.24969515.PC	IWS1	0.345943222583247	6.01329661245629	5.33524645163935e-08	0.0420937379676237	A	G
MNEc.2.2.64152434.PC	FAM161A	-0.189037089280632	-6.01309129384492	5.33988345626834e-08	0.0421150304419853	T	C
MNEc.2.28.36199976.BIEC2-740866	LOC100059844	0.117139862547713	6.01289043828295	5.34442351540553e-08	0.0421355431444047	A	G
MNEc.2.12.14023132.PC	LOC102148579	0.181864354014318	6.01284301150357	5.34549608747113e-08	0.0421363548477055	T	C
MNEc.2.20.29293709.PC	KLHL20	-0.093167582154289	-6.01246777009118	5.35398978993626e-08	0.0421675334618888	A	G
MNEc.2.15.77035155.PC	CCDC82	-0.223952912447725	-6.01138218853976	5.37863735898496e-08	0.0422733716396841	G	A
MNEc.2.19.33673346.PC	MYT1L	-0.240293038602793	-6.010869562098	5.39031518326113e-08	0.0422930915955859	A	G
MNEc.2.2.8230923.PC	TTC39B	-0.218526100326288	-6.01081581898721	5.39154092036796e-08	0.0422930915955859	T	C
MNEc.2.11.4337102.PC	PGGT1B	-0.104694022031572	-6.01079506910295	5.39201424354742e-08	0.0422930915955859	G	A
MNEc.2.19.4297973.PC	CHST15	-0.451524352169622	-6.01078674029654	5.39220424251251e-08	0.0422930915955859	A	G
MNEc.2.25.22808775.PC	MTRR	0.195157477783934	6.01006986376152	5.40858261404861e-08	0.0423679919230789	A	G
MNEc.2.22.29450737.PC	SAMHD1	0.229529570019418	6.00956705949688	5.42009940232185e-08	0.0424090276567559	G	A
MNEc.2.23.15133910.PC	SOWAHB	0.552219829930923	6.00952110487549	5.42115320479531e-08	0.0424096371564648	C	A
MNEc.2.9.30052251.PC	NOC2L	0.122629478277696	6.00931404583146	5.42590386199538e-08	0.0424315246323081	T	G
MNEc.2.24.16213234.PC	TMOD1	-0.170096610430481	-6.0089801045278	5.43357430185566e-08	0.0424609448903961	A	G
MNEc.2.7.82192838.PC	MDGA2	0.355665243378636	6.00829602980602	5.44932054586288e-08	0.0425006911312092	T	C
MNEc.2.10.57786597.PC	CEBPE	0.256227063584523	6.00797580134589	5.45670713557238e-08	0.0425006911312092	C	T
MNEc.2.4.73288052.PC	MCU	0.241450636758686	6.00786388562894	5.45929098364454e-08	0.0425006911312092	G	A
MNEc.2.14.87859157.PC	HEG1	-0.27344799703537	-6.00752001316058	5.4672376803418e-08	0.0425094197958525	G	T
MNEc.2.10.76743052.PC	EIF2B3	0.238739805159992	6.00702304798101	5.47874244351115e-08	0.0425461354180769	T	G
MNEc.2.4.105982073.PC	LOC102149755	0.285826947071687	6.00674641596466	5.48515683663312e-08	0.0425579222071914	C	T
MNEc.2.28.24802603.PC	VASP	-0.293072240780461	-6.00604382113187	5.50148157029823e-08	0.0426389052354074	G	T
MNEc.2.26.10729899.PC	PCGF2	-0.157485256278993	-6.00594757489802	5.50372157566418e-08	0.0426486599393519	A	C
MNEc.2.13.2705812.BIEC2-203895	SAYSD1	0.120215178771377	6.00565236371631	5.51059784803337e-08	0.0426867210659026	G	A
MNEc.2.21.13659949.PC	PLPP1	-0.169050680868493	-6.0055246011404	5.51357641524579e-08	0.0426911601194655	G	T
MNEc.2.2.14904767.PC	FXYD5	0.185135487492486	6.00532741851073	5.51817651259606e-08	0.0426911601194655	T	G
MNEc.2.25.22228448.PC	DDX20	0.115536699607977	6.00529085299485	5.51902997027642e-08	0.0426911601194655	G	A
MNEc.2.17.14710165.PC	MFSD8	-0.183222176726663	-6.00413063608362	5.54617778907517e-08	0.0427950258830303	A	C
MNEc.2.12.31638515.PC	MAD2L1BP	0.123022723546344	6.00412779781888	5.54624436277057e-08	0.0427950258830303	C	A
MNEc.2.2.8230923.PC	LRCH3	-0.109963650755755	-6.00346862360766	5.56172719009263e-08	0.0428156631811953	T	C
MNEc.2.17.12955087.PC	CSF3R	1.58772905093084	6.0032595417133	5.56664705853115e-08	0.0428384534854669	G	A
MNEc.2.17.55061888.PC	RAVER2	0.377607409991888	6.00304744604441	5.57164223317641e-08	0.0428540343193569	G	A
MNEc.2.14.7474569.PC	IQGAP2	-0.171181605782591	-6.00225389168257	5.59037092230614e-08	0.042937289023547	A	G
MNEc.2.10.71611180.PC	MRPS36	0.124198642877485	6.00182222300591	5.60058482564862e-08	0.0429760252688756	G	A
MNEc.2.23.9019155.PC	CCDC63	0.178465333063692	6.00179000219519	5.60134795492001e-08	0.0429760252688756	T	C
MNEc.2.27.17179512.PC	RYR1	-0.206605799883957	-6.0006511836588	5.62838617223927e-08	0.0430811902101698	G	A
MNEc.2.1.106286829.PC	CNTNAP2	0.328054209982246	6.00062817351055	5.62893381282926e-08	0.0430811902101698	A	G
MNEc.2.21.2137827.PC	CCHCR1	0.136383259385239	6.00040508609157	5.63424601220742e-08	0.0431066635161728	A	G
MNEc.2.4.104998112.PC	LOC106781650	-0.385829743884876	-6.00021426048829	5.63879391411462e-08	0.043117753234359	C	T
MNEc.2.24.38980331.PC	RARA	0.390829635099384	5.99979689286132	5.6487535736208e-08	0.0431492880645829	C	T
MNEc.2.1.172925300.BIEC2-82772	SRP54	-0.120767784581009	-5.99883897280286	5.67167817011433e-08	0.0432472143859808	T	G
MNEc.2.26.36443242.PC	PSMG1	-0.199126850291402	-5.99745650521788	5.70492488582877e-08	0.0433952950744316	T	C
MNEc.2.27.22828868.PC	CCDC85C	0.17857513609966	5.99688639597874	5.71869130047613e-08	0.0434747057521784	A	C
MNEc.2.10.37600608.PC	LOC106782916	0.318830295657299	5.99641146606733	5.73018445515312e-08	0.0435036720440351	A	G
MNEc.2.25.33589457.PC	LOC100065404	0.351815210576895	5.99612663826129	5.73708813313671e-08	0.0435429477118736	C	T
MNEc.2.2.31255445.PC	PTPN13	-0.317850093383704	-5.99544715620959	5.75359064440968e-08	0.0435704146584783	A	G
MNEc.2.6.55898934.PC	CXCR4	-0.260337371971271	-5.99427546644183	5.7821574905443e-08	0.0437377887559084	A	G
MNEc.2.4.54170400.PC	MAP3K5	-0.174281951944721	-5.99389703454558	5.79141387713757e-08	0.0437849423449603	T	C
MNEc.2.31.3721266.PC	PSMB8	0.154600324765026	5.99300645083392	5.81325517441073e-08	0.0438339552371116	C	T
MNEc.2.4.94274513.BIEC2-874334	KLHL28	-0.204207621080866	-5.99263535067718	5.82238027495483e-08	0.0438339552371116	C	T
MNEc.2.7.20345763.PC	MAPKAPK3	0.201158011911446	5.99259933335586	5.82326666876217e-08	0.0438339552371116	A	G
MNEc.2.3.99573613.PC	RALGDS	0.315606834174423	5.99244166327992	5.8271485304294e-08	0.0438339552371116	C	T
MNEc.2.18.4615724.PC	EMC6	-0.279516111293355	-5.99232920412726	5.82991885273337e-08	0.0438379752493041	T	G
MNEc.2.15.79141827.PC	MXI1	-0.140742015498626	-5.99163180048194	5.84712776876651e-08	0.0438379752493041	C	T
MNEc.2.7.35314858.PC	DCAF13	0.167166953285508	5.99157711097422	5.84847938836281e-08	0.0438379752493041	G	T
MNEc.2.19.19747705.PC	FASTKD2	0.115457080158546	5.99145303308177	5.85154704550254e-08	0.0438504981602896	T	G
MNEc.2.1.111232989.PC	NAPRT	0.255532538189679	5.99123900649555	5.85684229493826e-08	0.0438599264175671	G	A
MNEc.2.20.50741464.PC	EFR3A	-0.126298699119177	-5.99091617748756	5.86483838324862e-08	0.0438895534300435	C	T
MNEc.2.3.3774218.PC	ELF4	0.114905509676246	5.99003453177314	5.88673063285109e-08	0.0440141087537434	G	A
MNEc.2.5.29485334.PC	LOC100057335	0.469813421144122	5.9894047739935	5.90241759079181e-08	0.0440741520471242	A	G
MNEc.2.2.45309317.PC	DGKD	0.221210597053375	5.98929266397111	5.90521451994749e-08	0.0440741520471242	A	C
MNEc.2.17.21782263.PC	SELL	-0.59808002316361	-5.98907055093793	5.91075967637764e-08	0.044078920067367	G	A
MNEc.2.23.18082270.PC	ANXA1	0.306550455372255	5.98900256888623	5.91245790737112e-08	0.044078920067367	T	C
MNEc.2.14.29430437.PC	PIK3IP1	-0.165319725195261	-5.98860904327794	5.92229787206954e-08	0.0441209470039606	G	A
MNEc.2.7.52659942.PC	IFT46	0.295933845043128	5.98848384340843	5.92543183742054e-08	0.0441226575586311	G	A
MNEc.2.10.61159061.PC	TDP2	-0.179929728119473	-5.98797054896282	5.93829759125546e-08	0.044180608280816	C	T
MNEc.2.5.76713704.PC	USP33	0.148525729849268	5.98792504076972	5.9394395864589e-08	0.0441815406253882	T	G
MNEc.2.6.15921727.PC	LOC106781600	0.253268188766661	5.98775112814935	5.94380579542796e-08	0.0441988879966016	C	T
MNEc.2.21.53668870.PC	LOC100630842	-0.14992347410173	-5.98731711829759	5.95471576713296e-08	0.0442346005184125	G	A
MNEc.2.11.2789285.PC	STK16	-0.176724138036122	-5.98697936888201	5.9632196555488e-08	0.0442621940463194	T	C
MNEc.2.17.5136088.PC	ATG4D	-0.107710463059986	-5.98482918675101	6.01763891644669e-08	0.0444286181931725	G	A
MNEc.2.17.14101045.PC	OXER1	0.559862723495106	5.98468036234538	6.02142362047584e-08	0.0444414601743461	G	A
MNEc.2.2.28477086.PC	ADRBK1	0.134983099891487	5.98457055241118	6.0242176666804e-08	0.0444419177107652	T	G
MNEc.2.18.35573853.PC	FEZ2	0.229995590267694	5.98443239182264	6.02773489580824e-08	0.0444502943880213	A	G
MNEc.2.6.21603834.PC	LOC100147035	-0.295268730683772	-5.98435548022914	6.02969375416483e-08	0.0444541491480686	T	C
MNEc.2.18.4504824.PC	RFWD3	-0.104528787481834	-5.98428257117105	6.03155125222689e-08	0.0444558058275373	G	T
MNEc.2.8.93007227.PC	DOCK10	-0.303485406769642	-5.98402384923163	6.03814724904465e-08	0.0444645039621429	T	G
MNEc.2.14.13445359.PC	RAPH1	0.705528156159579	5.98254447691627	6.07600013944478e-08	0.0446389709953096	T	C
MNEc.2.14.10212005.PC	DCAF4	-0.209372384680649	-5.98246760198271	6.07797353723693e-08	0.0446389709953096	T	C
MNEc.2.19.21373778.PC	C19H3orf70	0.216498156040027	5.98149131577111	6.10309013492548e-08	0.0447478110883748	A	G
MNEc.2.26.27451535.PC	LOC106782620	-0.340734368262515	-5.98107924081534	6.11372217319154e-08	0.0448030876603481	A	G
MNEc.2.12.28251581.PC	CARNS1	-0.376659254146002	-5.98093443755182	6.11746261365975e-08	0.0448153838668656	C	T
MNEc.2.20.44754347.PC	SLC10A1	-0.333743384390181	-5.98081218852327	6.12062220974404e-08	0.0448287578011442	A	G
MNEc.2.18.11813567.PC	LOC102147537	0.136046340183031	5.98078398597766	6.12135134929216e-08	0.0448287578011442	T	C
MNEc.2.20.11718124.PC	STAG1	0.145377964247031	5.98061103920356	6.12582453482858e-08	0.0448492212242635	T	C
MNEc.2.6.42915212.PC	CFAP126	0.38325962938971	5.98049770636209	6.12875758420588e-08	0.0448492212242635	C	T
MNEc.2.19.27768987.PC	PAFAH2	-0.137756556932287	-5.98042701563656	6.1305877592128e-08	0.0448492212242635	C	T
MNEc.2.7.30122475.PC	STX8	0.265094578027939	5.98022090904347	6.13592691564735e-08	0.0448498481306099	C	T
MNEc.2.2.99318016.PC	KALRN	0.265192578595315	5.97934967854095	6.15854674290141e-08	0.0449496537756545	A	G
MNEc.2.24.27861727.PC	LOC102149643	-0.220936174745793	-5.97888219645664	6.17071792616418e-08	0.0449811420506693	A	G
MNEc.2.24.23450767.PC	LOC100063344	0.211056579243056	5.97883849509243	6.17185693071809e-08	0.0449811420506693	A	G
MNEc.2.12.13041418.PC	PAAF1	0.0958051491837623	5.97878562686006	6.17323513205465e-08	0.0449811420506693	T	C
MNEc.2.5.21143124.PC	LOC102149213	0.676729341977475	5.97870713381612	6.17528189690623e-08	0.0449811420506693	T	G
MNEc.2.6.74796655.PC	KCTD20	-0.22716000676163	-5.97842027365905	6.18276768848135e-08	0.04499042220685	A	G
MNEc.2.1.160616870.PC	ZNF594	-0.265089676493715	-5.97805236122641	6.1923816998645e-08	0.0450226860993207	G	A
MNEc.2.15.86703913.PC	ZCCHC6	-0.14948484547651	-5.97794984893008	6.19506310155069e-08	0.0450256904246903	A	G
MNEc.2.7.19180810.PC	HPRT1	0.299613455931266	5.97792746334488	6.19564879101324e-08	0.0450256904246903	A	G
MNEc.2.22.17105720.PC	CPTP	0.16542363861226	5.97774843962357	6.20033467836253e-08	0.0450343008475284	C	T
MNEc.2.5.77534407.PC	TWF1	-0.228834250176516	-5.97766974351422	6.20239562988843e-08	0.0450343008475284	C	T
MNEc.2.9.65908934.PC	PDCD7	0.118777480992388	5.97625257467693	6.23962541986333e-08	0.0451922753176092	G	A
MNEc.2.10.51779792.PC	RANBP2	-0.233709301747098	-5.97486375983272	6.27632429447661e-08	0.0453899924458576	C	T
MNEc.2.3.101574280.PC	RASA1	-0.168321839665815	-5.97393149642443	6.3010783935348e-08	0.0454781924177704	T	C
MNEc.2.20.22930584.PC	ZSCAN29	-0.181698107173029	-5.97293256971451	6.32770952567645e-08	0.0456400826867897	T	C
MNEc.2.27.14863873.PC	ARHGAP10	0.213463797901734	5.97209158926874	6.35021595458222e-08	0.0457340990647519	G	A
MNEc.2.20.4395745.PC	RHBDL2	0.535653679298594	5.9716105692398	6.36312457453294e-08	0.045789124032714	C	T
MNEc.2.20.11718124.PC	LOC106782519	0.283077364089011	5.96968690756146	6.41500720428179e-08	0.0459606784172423	T	C
MNEc.2.7.37226909.PC	TPI1	0.500962327588808	5.96900003204792	6.433633733444e-08	0.0460070127986439	G	T
MNEc.2.17.29348768.PC	NSRP1	0.277411474121905	5.96864199950489	6.44336392783901e-08	0.0460555564787354	A	G
MNEc.2.19.42387552.PC	SNX10	0.550412769863887	5.96855534485156	6.44572110984677e-08	0.0460555564787354	A	G
MNEc.2.29.21166139.PC	ITGA11	-0.144402629427233	-5.96766519611115	6.46998428439693e-08	0.0461681925246707	G	A
MNEc.2.22.38463687.PC	PRELID2	-0.12754994630813	-5.96643207821108	6.50374490175758e-08	0.0463200270837552	C	T
MNEc.2.13.14397117.PC	SLC12A9	0.227560655570415	5.9662937794027	6.50754210759779e-08	0.046329690737978	T	C
MNEc.2.3.102549086.PC	SGPP1	0.185196289300347	5.96560058788385	6.52660773523912e-08	0.0464170244795115	A	G
MNEc.2.8.44469055.PC	NAPG	0.119683779619718	5.965571014185	6.52742235892971e-08	0.0464170244795115	A	G
MNEc.2.10.66386191.PC	ZNF407	0.35925866440686	5.96519203315198	6.53787048492014e-08	0.046430857034496	G	A
MNEc.2.29.4501974.PC	CAMSAP2	-0.188312303935363	-5.96508161422628	6.54091772732701e-08	0.046437972097805	G	T
MNEc.2.24.33108273.PC	MANEA	-0.338562743694676	-5.9637091270322	6.57891158804841e-08	0.0465859403226781	C	T
MNEc.2.4.73288052.PC	LOC106782785	0.581800073657663	5.9634251075776	6.58680110908326e-08	0.0466092494032282	G	A
MNEc.2.8.5480422.PC	GRPEL2	0.159665271350395	5.96323716550517	6.59202691562019e-08	0.0466220260320957	G	A
MNEc.2.1.163630842.PC	ME2	0.185310105888262	5.96317466384804	6.59376570630561e-08	0.0466220260320957	T	G
MNEc.2.17.22662939.PC	SLC25A43	0.288360952608551	5.96281345408896	6.60382340054939e-08	0.0466460961075011	A	C
MNEc.2.6.55401155.PC	VLDLR	0.444998976190547	5.96273454399268	6.60602262452518e-08	0.0466460961075011	A	G
MNEc.2.18.68888807.PC	ADAMTSL4	0.357506791750571	5.96228919832016	6.6184479630267e-08	0.0466580705203575	C	T
MNEc.2.26.4527343.PC	SLIT3	0.412051185994991	5.96223673829952	6.6199131380606e-08	0.0466580705203575	T	C
MNEc.2.10.33521245.PC	NMD3	0.238684362835229	5.96222524275909	6.62023424395196e-08	0.0466580705203575	T	G
MNEc.2.4.85374234.PC	ZBED6CL	-0.160862264817599	-5.96203117430407	6.62565749502908e-08	0.0466811510261961	T	G
MNEc.2.23.8695113.PC	LOC106783137	0.376915327692917	5.96183880979528	6.63103745592331e-08	0.0466864306885088	G	A
MNEc.2.24.37785972.PC	C5H1orf52	0.142219475008757	5.96164950705505	6.63633599530309e-08	0.0466893602574586	A	G
MNEc.2.4.106512540.PC	LOC100053963	0.43461079361993	5.96121151863915	6.64861121043511e-08	0.0466893602574586	G	A
MNEc.2.6.12502066.PC	CD200R1	-0.205209152395117	-5.96077460044108	6.66087875548147e-08	0.0467474063254041	A	C
MNEc.2.15.11578476.PC	ZNF48	0.158932840879265	5.96058429295222	6.66622908396028e-08	0.0467634627493633	G	A
MNEc.2.17.68858087.PC	FARP1	0.224858216089914	5.96042540847752	6.67069923021859e-08	0.0467634627493633	A	G
MNEc.2.26.38375886.PC	STK32B	-0.198337597153203	-5.96018459001827	6.67748019398585e-08	0.0467853368202879	T	G
MNEc.2.18.34071371.BIEC2-410507	RECK	0.228751815348712	5.96017219300277	6.6778294530657e-08	0.0467853368202879	G	A
MNEc.2.4.94274513.BIEC2-874334	XPO4	-0.198183048584725	-5.95916618857861	6.7062316195189e-08	0.0468613646341394	C	T
MNEc.2.29.19943413.PC	LOC102150731	0.555613890708563	5.9587666942399	6.71754344147514e-08	0.0469177758492368	T	C
MNEc.2.16.38902697.PC	NTNG1	0.218512432720884	5.95860460846156	6.72213832463346e-08	0.0469272386863363	G	T
MNEc.2.14.48125026.PC	METTL3	-0.140704235334089	-5.95852847686322	6.72429760904627e-08	0.0469272386863363	G	T
MNEc.2.5.40019694.PC	TIMM17B	-0.142245511213925	-5.95793779154934	6.74107420983914e-08	0.0470065743477707	A	G
MNEc.2.2.109562554.PC	ESPL1	0.214515733718921	5.95760223916834	6.7506229335695e-08	0.0470101974965884	C	T
MNEc.2.9.69562045.PC	SLC5A10	0.402290403842924	5.95728693715747	6.75960756093387e-08	0.0470527582854344	T	G
MNEc.2.26.38375886.PC	NEGR1	-0.260627130052614	-5.95649500753479	6.78222591077248e-08	0.0470926617814256	T	G
MNEc.2.25.32335968.PC	TMEM11	0.112745606457828	5.95610369700349	6.79342970750468e-08	0.0471146137110972	A	G
MNEc.2.1.175841004.PC	DMAP1	-0.134926112896284	-5.9555652278104	6.80887673664169e-08	0.0471178851177613	C	T
MNEc.2.14.70104915.PC	CD84	-0.225552659157032	-5.95549657392249	6.81084869565915e-08	0.047122614487603	A	G
MNEc.2.14.78059024.PC	ISCU	0.109308062152989	5.95479175503328	6.83112596650869e-08	0.0471946817984197	G	A
MNEc.2.2.17068888.PC	REL	-0.167135785524522	-5.95447775172026	6.84017884859245e-08	0.0471946817984197	A	G
MNEc.2.9.59603691.PC	GBE1	0.287588885438055	5.95397382049834	6.8547322047283e-08	0.047250400668131	A	C
MNEc.2.18.12827886.PC	RBM15	0.122250516190442	5.95385636722858	6.85812860206689e-08	0.047250400668131	C	T
MNEc.2.10.75311924.PC	LOC102150986	-0.235367416406533	-5.95303731601483	6.88185932494583e-08	0.0473526879620358	T	C
MNEc.2.10.43673548.PC	KIAA1033	-0.1353644941688	-5.95295288762406	6.88431010690016e-08	0.0473526879620358	T	C
MNEc.2.24.32860809.PC	ANKRD40	-0.189570568134229	-5.95178970961943	6.91816256104603e-08	0.0474695830774337	T	C
MNEc.2.10.2077992.PC	PITPNM2	-0.368663802059342	-5.95129391331184	6.93264180836964e-08	0.0474836364685797	G	A
MNEc.2.2.12050029.PC	SLC6A9	0.191335186900842	5.95089680839421	6.94426043341379e-08	0.0474836364685797	G	A
MNEc.2.11.27865825.PC	LOC100053935	0.247391107650016	5.95085470023859	6.94549357372256e-08	0.0474836364685797	T	G
MNEc.2.24.839027.PC	CENPJ	0.369759143345035	5.95027662358011	6.96244445066195e-08	0.0475282745531332	C	G
MNEc.2.9.15978026.BIEC2-1076247	NCEH1	0.199869857568061	5.94943881686142	6.98708384057797e-08	0.0476029940875113	C	T
MNEc.2.4.14820312.PC	TRAF3IP1	-0.263401567781061	-5.94927174743512	6.99200753126976e-08	0.0476029940875113	A	G
MNEc.2.7.20544421.PC	ATP5G1	0.248068609099573	5.94895339190443	7.00139924314462e-08	0.0476072356903308	G	A
MNEc.2.3.73920469.PC	SLC25A3	0.164252751607148	5.94761483793614	7.04102391267092e-08	0.0477529205353499	A	G
MNEc.2.1.170280907.PC	BOP1	-0.12573615963308	-5.94731417151907	7.04995480781857e-08	0.0477867706577249	G	A
MNEc.2.25.9613605.PC	FLVCR1	0.165913499536962	5.94620782284857	7.08291376270402e-08	0.0479141028816679	C	A
MNEc.2.18.64223581.PC	GFOD2	0.272063460148415	5.9459475894781	7.09068836997953e-08	0.0479338929478941	A	G
MNEc.2.1.178564061.PC	MTUS1	-0.245976814474788	-5.94518810911358	7.11342642119755e-08	0.0480276822863168	A	G
MNEc.2.17.55552992.PC	KATNA1	0.157952695381022	5.94456727796665	7.13206689087851e-08	0.04807448900534	A	G
MNEc.2.11.4989440.PC	AP3M1	-0.107449544619176	-5.94438894401277	7.13743027718071e-08	0.0480785282224063	C	A
MNEc.2.7.7876752.PC	LOC102148347	-0.798323366377998	-5.94421353637263	7.14270953697403e-08	0.048080326226526	A	G
MNEc.2.28.35353575.PC	C21H5orf51	-0.30772999922436	-5.94326416704186	7.17134972303897e-08	0.0482095798922595	G	A
MNEc.2.9.19616734.PC	PIAS4	0.122517812158139	5.94307051739071	7.17720556528216e-08	0.0482154978860863	G	A
MNEc.2.4.93932939.PC	CSNK2A2	-0.161834530634401	-5.94288858979626	7.18271123819031e-08	0.0482280580906557	G	T
MNEc.2.1.29931098.PC	PYROXD2	0.233411278709649	5.94262433433629	7.19071582188095e-08	0.0482331180874218	G	A
MNEc.2.8.10905029.PC	DHX37	0.134931920441465	5.94260342203845	7.19134965370568e-08	0.0482331180874218	T	C
MNEc.2.24.5619705.PC	CHEK1	0.353477905942227	5.94171259683564	7.21840096818835e-08	0.0483191661124192	T	C
MNEc.2.11.4989440.PC	CCSER2	-0.109130074939298	-5.94129112535911	7.23123458029283e-08	0.0483603775136558	C	A
MNEc.2.20.44754347.PC	LOC100052638	-0.814284577514328	-5.94098184940338	7.24066620933574e-08	0.0483652653169803	A	G
MNEc.2.18.80533163.PC	LOC100056096	-0.218627274570542	-5.94062771507229	7.25148073894517e-08	0.0483652653169803	A	G
MNEc.2.1.79853953.PC	IDH2	-0.369463217755268	-5.94058047364387	7.25292459869746e-08	0.0483652653169803	G	A
MNEc.2.5.95154863.PC	NCBP1	-0.0630849870313307	-5.94037899940846	7.2590855261502e-08	0.0483679920004267	A	G
MNEc.2.2.13193488.PC	C16H3orf33	0.201550183440916	5.94013400116161	7.26658434215106e-08	0.0484031143118661	A	G
MNEc.2.8.13795069.PC	POU6F2	0.221472891550206	5.93926333744998	7.29329519322961e-08	0.0484621840572797	T	C
MNEc.2.30.10775057.PC	EHF	0.650620448805494	5.93891150414303	7.30411645255466e-08	0.0485017142090586	G	A
MNEc.2.5.24758407.PC	COPS8	0.133434256841988	5.93799459844091	7.33239201297698e-08	0.0485684796007738	A	G
MNEc.2.26.33416282.PC	SRCAP	-0.232781680921746	-5.93735425104084	7.35220308411367e-08	0.0486642793840553	G	A
MNEc.2.3.37275028.PC	BANP	0.172279241317925	5.93696933812761	7.36413692591259e-08	0.0486946858193487	C	T
MNEc.2.26.28004851.PC	MAP4	-0.196774242037807	-5.93694659944451	7.36484251371358e-08	0.0486946858193487	T	G
MNEc.2.9.2522661.PC	USP34	-0.207744373841709	-5.93579142555791	7.40077579310955e-08	0.0488383914778613	A	G
MNEc.2.20.47235241.PC	KIAA1671	-0.375115030592494	-5.93533621760594	7.41498312886905e-08	0.0489043621528447	A	G
MNEc.2.16.74166534.PC	PDLIM7	-0.633338551772237	-5.9342856866937	7.44787367224907e-08	0.0490468491202118	C	A
MNEc.2.4.86401382.PC	KCNH4	0.502922375773286	5.93383253175892	7.46210566987726e-08	0.0490885003441871	C	T
MNEc.2.27.5084905.PC	PLPP5	-0.25958717745901	-5.93370162057094	7.46622212144472e-08	0.0490932850287437	A	G
MNEc.2.20.28483181.BIEC2-527012	LOC100054536	0.32894233561478	5.9336491701452	7.4678720333343e-08	0.0490967050700784	A	G
MNEc.2.1.142080176.PC	ZCCHC14	-0.159262011858271	-5.93347657110708	7.47330395165423e-08	0.0491032178397582	C	T
MNEc.2.9.12305324.PC	SMAGP	0.0965265136514312	5.93302817127539	7.4874339081288e-08	0.0491237740055696	A	G
MNEc.2.25.37973677.BIEC2-673859	MRPS34	0.120105571886324	5.93297936746496	7.48897340137222e-08	0.0491239572446721	G	A
MNEc.2.19.55437142.PC	IMPG2	0.192751430493171	5.93252652748878	7.50327292634186e-08	0.0491509838999266	T	C
MNEc.2.1.71632237.PC	CDK8	0.176952685595888	5.93232971167778	7.50949626003025e-08	0.0491736120045164	G	A
MNEc.2.28.18684266.PC	RHCE	0.140913652785006	5.93206617559107	7.51783727035082e-08	0.0491944806211406	A	G
MNEc.2.2.15883287.PC	CDK9	-0.0843178127941298	-5.93198654085126	7.52035953590072e-08	0.0491961696811083	T	C
MNEc.2.24.42105443.PC	ZNF839	-0.0950070147466883	-5.93193068566364	7.5221291314993e-08	0.0492003395561753	G	A
MNEc.2.16.12219299.PC	HADHB	-0.112345914349341	-5.93096198990906	7.55288463105782e-08	0.0493335433625241	A	G
MNEc.2.29.19580956.PC	LOC102149489	0.346929290413276	5.93070249391666	7.56114451784713e-08	0.0493367172242479	G	A
MNEc.2.18.70990461.PC	LOC102148667	-0.44292468767378	-5.93057194723642	7.56530325259766e-08	0.0493463996010764	A	G
MNEc.2.9.79902795.PC	NSUN6	0.178811795638234	5.93053340254249	7.56653157555282e-08	0.0493463996010764	T	C
MNEc.2.19.19390780.PC	ACO1	0.277448675829922	5.93043826840499	7.56956410468035e-08	0.049346729529654	C	T
MNEc.2.6.15907730.PC	GADL1	-0.32053123553514	-5.93024987798173	7.57557284265516e-08	0.0493641542027449	A	G
MNEc.2.5.5498578.BIEC2-889776	SPIN1	0.122500354535203	5.92977321870346	7.59079697871859e-08	0.049395998166785	G	A
MNEc.2.18.3282496.PC	DDX47	-0.0866174865186728	-5.92956958596184	7.5973100525303e-08	0.049395998166785	G	C
MNEc.2.16.69176410.PC	DYRK3	-0.207923270482115	-5.92954647389314	7.59804962679903e-08	0.049395998166785	G	T
MNEc.2.25.36169491.PC	NUP54	-0.142170892634851	-5.9292906331387	7.60624114536198e-08	0.0494305799622557	G	C
MNEc.2.25.36012907.PC	NCOA6	0.125331549648718	5.92922503959638	7.6083427246863e-08	0.049436844490265	C	T
MNEc.2.1.72904077.PC	DNAH1	0.22747164832225	5.92896574182649	7.61665608582692e-08	0.0494760668691203	T	C
MNEc.2.2.76417810.PC	BPTF	-0.188461828799471	-5.92890805713941	7.61850673625547e-08	0.0494806920566514	T	G
MNEc.2.20.29165051.PC	MED15	-0.10562316702793	-5.92864251758778	7.62703154655052e-08	0.049498750793889	G	A
MNEc.2.18.42514239.PC	IL18	0.525051238401612	5.92858559115271	7.62886032215393e-08	0.049498750793889	T	G
MNEc.2.28.36587882.PC	PEAK1	-0.286728322124665	-5.92853768942714	7.63039951193386e-08	0.049498750793889	G	A
MNEc.2.18.5924374.PC	CD1A7	0.628939272807346	5.92771566464923	7.65686080158149e-08	0.0495963709064162	C	A
MNEc.2.7.74371448.PC	GPR176	0.264363767355947	5.92717738995295	7.67423709773474e-08	0.0496626867185337	A	G
MNEc.2.21.39823136.PC	RNF170	-0.121193762178783	-5.92649254915995	7.69640100751984e-08	0.0497412760337839	C	T
MNEc.2.23.35168069.PC	GTPBP3	0.18660013101251	5.9264334613179	7.69831625925054e-08	0.049746255852561	T	C
MNEc.2.14.19313145.PC	ZNF804B	0.223815419593376	5.92530785717079	7.73489110700476e-08	0.049859776421812	G	A
MNEc.2.17.32254427.PC	LOC102150888	-0.121669753685037	-5.9251209551363	7.74098078693303e-08	0.0498781934214364	T	A
MNEc.2.7.20612878.PC	ARHGAP24	0.295359723918312	5.9247120721129	7.75431959372193e-08	0.049929958780249	C	T
MNEc.2.18.69436088.PC	HLX	0.500874318660646	5.92447016755332	7.7622218107007e-08	0.0499477309202591	T	C
MNEc.2.14.71591027.PC	RGAG4	0.481601457938955	5.92445166625434	7.76282651351345e-08	0.0499477309202591	T	G
