# Supplementary material for: eQTL discovery and their association with severe equine asthma in European Warmblood horses
Source: BMC Genomics. 2018 Aug 2;19:581. doi: 10.1186/s12864-018-4938-9 (PMC6090848; doi:10.1186/s12864-018-4938-9)
Supplement: Supplementary file 1 — Figure S1. Minimum D-statistics determine mean read count cutoffs. Figure S2. PCA plots of normalized variance stabilized RNAseq counts after KS test filter. Figure S3. PCA plots of 1,056,195 SNP genotypes and colored by cohort. Figure S4. Matrix eQTL histograms and QQ-plots for all p-values for all cis and trans eQTL analyses using tag SNPs for the MCK1 treatment. Figure S5. Low confidence cis eQTLs. Figure S6. Joint modeling with eQTLBMA with possible overestimation of shared eQTLs across all PBMC treatments. Figure S7. Distance between eSNPs with the lowest FDR values per gene is small. Figure S8.. Enrichment of SNPs in trans regulatory hotspots genome wide. Figure S9. GWAS for RAO. Figure S10. Loss of DEXI gene expression regulation in HDE. Figure S11. Cis trans eQTL plot for all eQTLs for treatment HDE9. Table S1. High confidence additive linear cis eQTLs from the MCK treatment. Table S2. Low confidence additive linear cis eQTLs from the MCK treatment. Table S3. High confidence additive linear trans eQTLs from the MCK treatment. Table S4. Low confidence additive linear trans eQTLs from the MCK treatment. Table S5. High confidence additive linear cis eQTLs from the LPS treatment. Table S6. Low confidence additive linear cis eQTLs from the LPS treatment. Table S7. High confidence additive linear trans eQTLs from the LPS treatment. Table S8. Low confidence additive linear trans eQTLs from the LPS treatment. Table S9. High confidence additive linear cis eQTLs from the RCA treatment. Table S10. Low confidence additive linear cis eQTLs from the RCA treatment. Table S11. High confidence additive linear trans eQTLs from the RCA treatment. The eQTLs reported are limited to one eQTL per gene, representing the eSNP with the lowest FDR value for each gene. Table S12. Low confidence additive linear trans eQTLs from the RCA treatment. Table S13. High confidence additive linear cis eQTLs from the HDE treatment. Table S14. Low confidence additive linear cis eQTLs from the HDE [file 12864_2018_4938_MOESM1_ESM.zip › S8_Table.tsv.csv]

SNP	gene	beta	t-stat	p-value	FDR	Ref	Alt
MNEc.2.13.40301306.PC	LOC100066299	3.37073764179056	34.10219169115	5.06625349739185e-49	4.40325514709403e-40	C	T
MNEc.2.13.40301306.PC	LOC102150010	-5.25286836120637	-33.4484385999005	2.11986531687251e-48	9.2122392537902e-40	C	T
MNEc.2.13.40301306.PC	OFD1	1.03432846780151	16.240156425248	6.79330158959099e-27	6.86545585882539e-19	C	T
MNEc.2.14.52260049.PC	LOC106783479	0.790376907078519	12.503316444912	2.05448390390909e-20	1.11601413514527e-12	T	C
MNEc.2.1.48775377.PC	RHOBTB1	-0.964601808813826	-12.2850444510992	5.17866480545784e-20	2.67914028621964e-12	C	T
MNEc.2.30.12462459.PC	LOC100053461	0.402671256661402	11.4764307664206	1.6651685449998e-18	6.57843294971693e-11	C	T
MNEc.2.25.2984498.PC	TDRD7	-0.568226064376861	-10.8018211820614	3.16746593565504e-17	1.05074563983408e-09	T	C
MNEc.2.3.34830419.PC	MANBA	-0.602850036344543	-10.7521846192724	3.9403866226137e-17	1.27788265923949e-09	C	G
MNEc.2.13.41658194.PC	HCFC1R1	0.86818785598349	10.5552727915347	9.38840451981268e-17	2.91420901532549e-09	A	T
MNEc.2.18.66664345.PC	CARF	0.757789637825858	10.2499680250704	3.62884383187851e-16	1.02401070556106e-08	T	C
MNEc.2.15.88193643.PC	THNSL2	1.81735920753572	9.91048871049768	1.64410327526491e-15	4.35654481268187e-08	T	C
MNEc.2.10.20996728.PC	LOC100064037	-0.5068593450573	-9.88724616847921	1.82374941135131e-15	4.77434739038157e-08	G	A
MNEc.2.6.29095768.PC	CECR1	0.530143949674137	9.72966927563872	3.68666950118621e-15	9.15488928855548e-08	G	A
MNEc.2.13.40300979.PC	STS	-0.403986120701418	-9.69994578503386	4.2107078547509e-15	1.03380536897619e-07	T	C
MNEc.2.25.4657377.PC	CA9	-0.357497714432082	-9.19258895922026	4.0938360376636e-14	8.35084951745432e-07	A	G
MNEc.2.14.36469316.PC	PCDH12	0.324998013607069	8.58883732105547	6.18361520093204e-13	9.91585356199942e-06	A	C
MNEc.2.1.84484108.PC	S100A8	1.05437674228466	8.55197303286111	7.29905128595086e-13	1.14510044996983e-05	C	T
MNEc.2.8.49046299.PC	HAL	0.904269353735036	8.53005042785989	8.0555652186914e-13	1.24579515460801e-05	A	G
MNEc.2.13.8643521.PC	TBL2	-0.364683091273387	-8.45323297888126	1.1380375174458e-12	1.67645346514033e-05	C	G
MNEc.2.7.32249475.PC	SCN3B	-1.57703287327763	-8.34525239720944	1.84941380901023e-12	2.45778156610277e-05	G	A
MNEc.2.6.78130971.PC	KMT2A	-0.615614043892357	-8.17813016459031	3.91922745711013e-12	4.69192199496149e-05	A	G
MNEc.2.1.40184676.PC	S100A12	1.90734310273991	8.06438100587192	6.53124538291861e-12	7.35301810498482e-05	A	G
MNEc.2.11.23016468.PC	KRT23	-0.520587246750926	-8.01521386182139	8.14331302420446e-12	9.02759362804292e-05	A	T
MNEc.2.6.15636394.PC	MPO	1.3437817258136	7.98067323752451	9.50778995746501e-12	0.000103609726489668	T	G
MNEc.2.8.49046299.PC	LTF	1.34468740871518	7.9719152107075	9.88860268063028e-12	0.000106897072968817	A	G
MNEc.2.9.21098141.PC	PCNA	0.384292773902758	7.92001484695493	1.24788376793504e-11	0.000130987765511284	A	G
MNEc.2.4.94274513.BIEC2-874334	CCNT1	-0.311812740395796	-7.89511985784213	1.39514581768679e-11	0.000143669337717106	C	T
MNEc.2.10.30433069.PC	LOC100055141	0.271301278733408	7.83117854363526	1.85774290528203e-11	0.000179802700250036	A	G
MNEc.2.1.84484108.PC	LOC100050034	0.713238240594284	7.81807901613052	1.96993741057515e-11	0.00018897796371461	C	T
MNEc.2.29.7637126.PC	ACKR3	0.700918627948358	7.81531664392246	1.99444576055601e-11	0.000190907643291243	A	G
MNEc.2.13.7706053.PC	EPHB4	0.645477006877685	7.81151122003288	2.02870698782268e-11	0.000193335417979492	G	A
MNEc.2.15.85016607.PC	TRPM7	-0.37303141752869	-7.80820276883351	2.05897039015746e-11	0.000195416785130917	T	C
MNEc.2.28.38594820.PC	QSER1	-0.32103341155587	-7.74287952053203	2.75781326694973e-11	0.000246595715402316	T	G
MNEc.2.1.141162579.PC	EPB42	0.441255657080358	7.71488491095963	3.12550605588677e-11	0.0002694738172222	C	T
MNEc.2.20.9043836.PC	LOC102150802	0.463529532171867	7.66411398373628	3.92141958947881e-11	0.000325783550732057	A	G
MNEc.2.1.40184676.PC	S100A9	1.5233085842876	7.64652261747719	4.24192096925296e-11	0.000348468752120361	A	G
MNEc.2.7.74974932.PC	LOC102148185	-0.947539973229945	-7.61243023621447	4.93923490972507e-11	0.000398224390007606	G	A
MNEc.2.1.160023305.PC	TMEM132C	0.974496525438855	7.60869257421653	5.02231500009577e-11	0.000402681428783573	A	G
MNEc.2.20.31437858.PC	LOC100050706	-0.444742036902528	-7.59027444579277	5.4524939790885e-11	0.000434766058060161	A	G
MNEc.2.20.31909968.PC	LOC100146287	0.37117123162315	7.58851907539489	5.49536123571686e-11	0.000436582032891289	T	C
MNEc.2.10.19622447.PC	SELP	0.677942748514504	7.56177768530398	6.1914974810184e-11	0.000474536454259671	G	A
MNEc.2.10.32000903.PC	LCA5	-0.477651493314374	-7.56061354819203	6.22372169273585e-11	0.00047616642270464	C	T
MNEc.2.9.64578485.PC	ATP9A	0.646949578069035	7.50439904673476	7.99577778697808e-11	0.000579117121321447	T	C
MNEc.2.23.9073536.PC	LOC102150654	0.283472952409262	7.45841868768987	9.81250481005843e-11	0.000689998817986424	A	G
MNEc.2.31.4051515.PC	RABL6	0.495260584845059	7.43171022884298	1.10508265436444e-10	0.000758575274532884	A	G
MNEc.2.4.94274513.BIEC2-874334	CBL	-0.338836639772337	-7.41758432252611	1.17674592166876e-10	0.000791602437891611	C	T
MNEc.2.18.1120337.PC	LOC100146284	1.12124916804348	7.41712613208206	1.1791462976375e-10	0.000791991189382724	G	A
MNEc.2.28.19552972.PC	LTA4H	-0.334143666933218	-7.36350253020777	1.49652832325394e-10	0.000951760180306374	C	T
MNEc.2.4.94274513.BIEC2-874334	PANK3	-0.302395485800187	-7.34565943301047	1.61996171671222e-10	0.0010158473591443	C	T
MNEc.2.6.43951188.PC	ECATH-2	0.926107907294893	7.32167509159296	1.8019831786667e-10	0.00111233348879427	A	C
MNEc.2.4.94274513.BIEC2-874334	RC3H1	-0.338552544795321	-7.27732841019164	2.19379200275501e-10	0.00129884201352615	C	T
MNEc.2.6.68636118.PC	TROAP	0.699875944189625	7.27522028493857	2.21439542479241e-10	0.00130570367606327	G	A
MNEc.2.9.2522661.PC	CHD1	-0.195826957009062	-7.25958174318518	2.37336805761663e-10	0.00137701989379226	A	G
MNEc.2.24.41864306.PC	STRN	-0.26046863990495	-7.2488671812206	2.48879058587565e-10	0.00143822705431104	A	G
MNEc.2.25.26900022.PC	WDR34	0.22635810893512	7.23878130254459	2.60253684626007e-10	0.00149600150556138	C	G
MNEc.2.11.17699999.PC	TMX3	-0.31446184927875	-7.22119374742359	2.81339166354322e-10	0.00158574283370651	A	G
MNEc.2.13.38261458.PC	HN1L	-0.329301662199448	-7.19841934382587	3.11186392275062e-10	0.00171613448905606	C	T
MNEc.2.18.53009197.PC	DCAF17	0.212554528697505	7.17366792395158	3.47204358701986e-10	0.00186737158900715	T	G
MNEc.2.1.91281928.PC	LOC100060725	0.692961494128792	7.17094694290511	3.51408529405807e-10	0.00188299160374254	T	C
MNEc.2.16.69873248.PC	OXR1	-0.167617442333546	-7.16698567808177	3.57619708113513e-10	0.00190921122327587	C	A
MNEc.2.19.54574266.PC	DCBLD2	0.295717837941393	7.1208265432885	4.38563448720773e-10	0.00222119921979373	A	G
MNEc.2.16.87141278.PC	PEX3	-0.104421767215655	-7.10735760469635	4.65445609893721e-10	0.00230775501166782	A	G
MNEc.2.10.65959049.PC	LOC100063034	0.23141591698591	7.10722025666979	4.65728008615507e-10	0.00230775501166782	G	A
MNEc.2.18.13711885.PC	KDM6A	0.158470740775288	7.10631842803391	4.67586477294978e-10	0.00231432510301873	G	A
MNEc.2.2.73793912.PC	LOC100055044	0.312346371846244	7.0771232208576	5.31902901485554e-10	0.00254324269910536	G	A
MNEc.2.24.26439478.PC	SMG7	-0.199041360690333	-7.06995306780017	5.48999210849152e-10	0.00260739942443201	G	T
MNEc.2.26.17221174.PC	LRRIQ3	0.411420441278304	7.05313998309488	5.91259847498222e-10	0.00274326887974558	T	C
MNEc.2.6.78130971.PC	INO80D	-0.627923353616368	-7.0391041049797	6.290046824358e-10	0.00284142204511011	A	G
MNEc.2.19.33353531.PC	ISCA1	0.291678705026938	7.02926220735446	6.56890067458734e-10	0.00292482453177929	C	A
MNEc.2.4.73288052.PC	ASCC1	0.295749895069412	7.02193759316002	6.78437341036872e-10	0.00299316357917794	G	A
MNEc.2.9.80589440.BIEC2-1106768	LOC100066253	-1.44901470159096	-7.01720806959356	6.92722150286083e-10	0.00304382529869849	A	G
MNEc.2.4.94274513.BIEC2-874334	MED13	-0.216212109995739	-7.01058843553776	7.13218963075345e-10	0.00309941564489749	C	T
MNEc.2.12.1783683.BIEC2-167308	TCP11L1	-1.1449227615863	-6.99387101520756	7.67704247608977e-10	0.00326048801181014	A	C
MNEc.2.19.45495113.PC	DHRSX	0.505389834216109	6.97418659440183	8.37181720041998e-10	0.0034714858026603	G	A
MNEc.2.4.94274513.BIEC2-874334	CDK12	-0.195017036304594	-6.96691921741401	8.64381742166092e-10	0.00356426280556682	C	T
MNEc.2.8.83750359.PC	RAPGEF6	-0.203410742833002	-6.9600203847187	8.91014032608111e-10	0.00364943891812018	T	C
MNEc.2.10.60054254.PC	BPIFC	1.11696542618933	6.95181211629269	9.23764961420425e-10	0.00374825348733206	T	C
MNEc.2.6.77382917.PC	LOC100065083	-0.528581725226845	-6.94083607888389	9.69434953588645e-10	0.00389717510549257	A	G
MNEc.2.3.50510332.PC	OSER1	0.214774412097393	6.93528839199123	9.93364444168224e-10	0.00395900726293028	G	A
MNEc.2.28.5878660.PC	LOC100055052	1.063994082391	6.93427401704505	9.97802884347786e-10	0.00395937890126381	A	G
MNEc.2.10.1587785.PC	SPAG7	0.186157100276833	6.91661288426185	1.07831407342626e-09	0.00419141254605724	A	G
MNEc.2.20.31368654.PC	LOC100054448	-0.822895707862489	-6.90561731013966	1.13166452377014e-09	0.0043723433079425	C	T
MNEc.2.23.45614290.PC	FBXO27	0.44527477905416	6.9012866885603	1.15338898763078e-09	0.00442143684427151	T	C
MNEc.2.8.85965733.PC	TNFSF15	1.11774592929375	6.90089604828316	1.15536887105966e-09	0.00442143684427151	C	T
MNEc.2.3.44680154.PC	TRAPPC2L	-0.241103623106988	-6.89519833452102	1.18463317358686e-09	0.00449768416325588	A	G
MNEc.2.28.38594820.PC	LOC100064952	-0.4119242098597	-6.89330309706634	1.19452960909602e-09	0.00452180646382504	T	G
MNEc.2.5.12375548.PC	SPATA21	-0.154630934356924	-6.88458851205967	1.24110195528543e-09	0.00465351333834206	C	T
MNEc.2.11.19670881.PC	DCAF11	0.260879207940256	6.88222694565667	1.25403016708061e-09	0.0046858157579984	A	G
MNEc.2.2.63288831.PC	KDM4C	0.249293022598032	6.87187646720271	1.31228870080185e-09	0.00484106638593015	A	G
MNEc.2.11.54601805.PC	SIK1	0.532273469543869	6.87107749220408	1.31689595008577e-09	0.00484982864120669	C	T
MNEc.2.19.1593351.PC	LOC102150317	1.01731195052594	6.84740120510557	1.46095971008697e-09	0.00519121147837195	G	A
MNEc.2.20.36896882.PC	IL10	-0.683178983135852	-6.84605342719163	1.46961576195587e-09	0.00521770261428756	C	T
MNEc.2.20.4864390.PC	LMBRD2	-0.401295918307896	-6.8331464135761	1.55513238802201e-09	0.00543255241429605	A	G
MNEc.2.20.26909790.PC	LOC102150905	0.593192863463976	6.82994788149238	1.57707730507235e-09	0.00549595879225568	A	G
MNEc.2.9.2522661.PC	CASP8AP2	-0.220484265414171	-6.82222796033176	1.63131766778414e-09	0.00564874218084001	A	G
MNEc.2.10.78472944.PC	FCHSD2	0.212196889196976	6.820272804118	1.64534600448216e-09	0.00567921682788251	G	A
MNEc.2.10.66364631.PC	SBNO1	-0.152992651736924	-6.81233245187582	1.70355965534367e-09	0.00582463526057664	C	T
MNEc.2.16.41128931.PC	C16H3orf18	0.578600535202227	6.80716826380343	1.74251269361643e-09	0.00592055398134318	G	A
MNEc.2.21.9004554.PC	LOC102148406	0.460623405919871	6.80487932406311	1.76005951314317e-09	0.00596617883279031	G	A
MNEc.2.5.54500141.PC	ADCY3	0.267866134643626	6.79607052586549	1.82923847519748e-09	0.00611131536219993	T	C
MNEc.2.28.38594820.PC	SLC30A7	-0.431237856547077	-6.79428762659737	1.84356524899813e-09	0.0061438111947394	T	G
MNEc.2.20.34076195.PC	C20H6orf25	0.268252950895395	6.78972756806838	1.88071699756772e-09	0.00622466040345859	C	T
MNEc.2.4.34574745.PC	CENPU	0.797574860240512	6.7816139965482	1.94866628717592e-09	0.00633852128135156	A	G
MNEc.2.4.105460589.BIEC2-883301	RQCD1	-0.0979626743280642	-6.78023604888867	1.9604458918303e-09	0.00636730547792336	T	C
MNEc.2.24.18246684.BIEC2-637511	ACOT6	0.244761267493858	6.77102883614241	2.04098926749291e-09	0.00654090694554496	T	C
MNEc.2.18.8868485.PC	LOC100053834	1.4729483094007	6.7481904974653	2.2552295748875e-09	0.00697047504510665	G	A
MNEc.2.19.1593351.PC	GANC	0.816871205965717	6.74169510179985	2.32013739496865e-09	0.00708044663394795	G	A
MNEc.2.7.20180700.PC	CDC7	0.1627530148916	6.73547410937493	2.3840397418634e-09	0.00720462770753629	T	C
MNEc.2.4.73288052.PC	FAF1	0.307531050585934	6.73323508426246	2.40746392583637e-09	0.0072502068349091	G	A
MNEc.2.3.61493831.PC	CPNE5	0.423668320973275	6.71440313383349	2.61373453013394e-09	0.00768411597021409	C	A
MNEc.2.22.32514447.PC	KIF20A	0.297646950250424	6.70914171797552	2.67443418091387e-09	0.00778606906844676	G	A
MNEc.2.28.28636641.PC	APC	-0.187459469803818	-6.69551485611177	2.83822234882692e-09	0.00811980464813243	G	A
MNEc.2.28.38594820.PC	PHIP	-0.279215693473978	-6.69469951348045	2.84833190374027e-09	0.00813801188018903	T	G
MNEc.2.1.119504612.PC	CDKAL1	0.412145268443126	6.68623435475741	2.95542634993194e-09	0.00833428607437277	T	A
MNEc.2.14.92075563.PC	ENC1	-0.904218812540721	-6.67508236703988	3.1026306481279e-09	0.00858958543506104	A	G
MNEc.2.4.81932169.PC	LCTL	0.73342948968596	6.66242082712938	3.27859122293084e-09	0.00887706039010661	G	T
MNEc.2.4.27375741.PC	PBRM1	-0.321449968912884	-6.65710650834838	3.35536182647039e-09	0.0090055246392677	C	T
MNEc.2.10.76743052.PC	LOC106783112	0.946629323672581	6.65691043487903	3.35822814624809e-09	0.0090055246392677	T	G
MNEc.2.26.23518155.PC	GNG7	0.461459547517479	6.65046076415696	3.45387905453421e-09	0.009168860928404	T	C
MNEc.2.31.23838519.PC	SPC24	0.227340348561638	6.64692546093018	3.5074500833037e-09	0.00927680129825531	A	G
MNEc.2.16.25182930.PC	CSNK1G1	-0.312357436576293	-6.64517636879315	3.53425821033486e-09	0.00931961576629031	A	G
MNEc.2.24.43321523.PC	PRR13	0.347813593016741	6.64431462312692	3.54754069514077e-09	0.00933764270414712	C	A
MNEc.2.19.31762999.PC	ATP13A4	1.0755593063355	6.63317455797182	3.72376953121811e-09	0.00961514011584923	T	C
MNEc.2.24.42365914.PC	SORCS3	0.289632556259007	6.63132504702989	3.75385634602894e-09	0.00965839445961095	C	T
MNEc.2.17.28690605.PC	GMDS	0.384719292322684	6.60973754452846	4.12336620979122e-09	0.0101493885612255	A	G
MNEc.2.16.32572138.PC	MAMLD1	0.471443184939764	6.60748484071645	4.16394421328156e-09	0.0101944425834807	G	A
MNEc.2.2.91134225.BIEC2-497640	PHF6	0.174249926480327	6.60515664251485	4.20629811605496e-09	0.0102749813114688	A	G
MNEc.2.14.91993022.PC	LOC100067609	0.715162285676454	6.60121177123121	4.27903912380845e-09	0.0103774518138877	T	G
MNEc.2.6.2955311.PC	LANCL1	-0.2539920899223	-6.60044472738535	4.29332707726722e-09	0.0103823200294255	G	A
MNEc.2.11.37092750.PC	LEF1	0.268708111327298	6.59913772915498	4.317781954239e-09	0.0104184697068427	C	T
MNEc.2.5.20616405.PC	HIF1A	-0.241968552271478	-6.59829622010502	4.33360021695217e-09	0.0104450387812853	C	T
MNEc.2.3.70980697.PC	CLSPN	0.464066926043305	6.59615695548942	4.37407215715625e-09	0.0104795901325304	A	G
MNEc.2.7.53470013.PC	ELK4	-0.216077407201113	-6.59552431658581	4.38611244084608e-09	0.0104861781034769	C	T
MNEc.2.31.4051515.PC	CCDC183	0.515688156972061	6.58096276510687	4.67250900608631e-09	0.0109291921880173	A	G
MNEc.2.17.32079364.PC	RAB24	0.25414398406364	6.57835930764924	4.72563277071669e-09	0.0109535262273071	G	C
MNEc.2.1.60633127.PC	KRTCAP2	0.263621847394532	6.56648523344814	4.97561658706161e-09	0.0113682426163254	G	A
MNEc.2.29.10014410.PC	SERPINH1	1.30724865630023	6.56627910212298	4.9800700211739e-09	0.011369958314613	A	G
MNEc.2.10.44904881.PC	DNAJC10	-0.258122445029354	-6.56483260296617	5.01143273190822e-09	0.0114140684865887	T	C
MNEc.2.1.119504612.PC	LOC102149248	0.379694986816886	6.56336461519052	5.04346148988669e-09	0.0114737582201213	T	A
MNEc.2.4.39539796.PC	EZH2	0.26042100154993	6.55963823160016	5.12567825443554e-09	0.0115771913906072	A	C
MNEc.2.8.43330277.PC	LOC102148682	-0.423405475086947	-6.54116032251711	5.55340391514192e-09	0.0123066148104365	G	A
MNEc.2.8.49046299.PC	RETN	0.853380887390066	6.53907579504721	5.60382331438317e-09	0.0123930675890515	A	G
MNEc.2.10.67272490.PC	FAR1	0.124760547302119	6.52305884934162	6.00666841815178e-09	0.012909500732809	T	C
MNEc.2.24.34268776.PC	VPS41	-0.148271590558187	-6.51661371264385	6.17675201419825e-09	0.0131065126928293	A	G
MNEc.2.10.33489347.PC	LOC102148840	0.424449697169406	6.5156452255173	6.2027189441167e-09	0.0131423606796648	C	T
MNEc.2.4.94274513.BIEC2-874334	BBX	-0.290618496607634	-6.51303994364039	6.27310941990894e-09	0.0132398619089225	C	T
MNEc.2.24.28927395.PC	ANKRD52	0.337852875391566	6.51225082837561	6.29458578005598e-09	0.0132722973733316	T	C
MNEc.2.17.29317047.PC	DIS3L2	0.359586583243448	6.51043728371503	6.34421923410142e-09	0.0133309768954362	A	G
MNEc.2.20.4864390.PC	UBE4A	-0.244528884757083	-6.50663578317402	6.44952121040238e-09	0.0134553545082927	A	G
MNEc.2.26.11677660.PC	ERAP1	-0.191295179907418	-6.49933094019762	6.65675040794825e-09	0.0137621567804942	C	T
MNEc.2.19.33570784.PC	TASP1	0.232684138086196	6.49920514251336	6.66037630476289e-09	0.0137631053308104	C	A
MNEc.2.17.51497138.PC	FBLN2	0.262705161584831	6.49850572110652	6.68057160617043e-09	0.0137917209812939	G	A
MNEc.2.4.12613986.PC	MTX2	-0.178979900148223	-6.49728150317883	6.71606616472091e-09	0.0138323706995988	G	A
MNEc.2.3.36464310.PC	PIEZO1	0.42166380669184	6.49331194494463	6.83244820214497e-09	0.0139725075431619	C	T
MNEc.2.24.5619705.PC	SKA2	0.307822247294644	6.49060680252099	6.91290175699663e-09	0.0140836304705324	T	C
MNEc.2.21.5714724.PC	TLE2	-0.350257045555876	-6.48737434513841	7.01026969867697e-09	0.0141892559010324	G	A
MNEc.2.16.35240926.PC	CACNA1D	-0.351312937350569	-6.48230579324672	7.16568645442104e-09	0.0143405558180901	C	A
MNEc.2.19.37416053.PC	FBXO10	0.365501448602211	6.47780562843527	7.30653238559214e-09	0.0145291801988676	C	T
MNEc.2.1.111236000.PC	PUM1	-0.0980561374483015	-6.47727774589808	7.32323269183859e-09	0.0145516081031271	T	C
MNEc.2.15.85016607.PC	SLC26A2	-0.441675470935042	-6.46840704794915	7.60959318310856e-09	0.0149227417315814	T	C
MNEc.2.6.82865959.PC	NEK3	0.230012314847092	6.46791505071597	7.62579632826314e-09	0.0149374704456045	A	G
MNEc.2.12.28885336.PC	PIP5K1A	0.0851650891137043	6.46025928452841	7.88237475619965e-09	0.0152417341012272	C	T
MNEc.2.26.23100157.PC	EDC3	0.129570354114868	6.45901699651437	7.924808041292e-09	0.0153089461260369	A	G
MNEc.2.10.2077992.PC	LNPEP	-0.506599300498201	-6.45882218206384	7.93148288029706e-09	0.0153089461260369	G	A
MNEc.2.29.12456347.PC	FLT1	0.716995700200729	6.45724336561138	7.9857829728335e-09	0.0153487806703995	T	G
MNEc.2.3.101881311.PC	SACS	-0.284407886174981	-6.45190753005663	8.17203714236222e-09	0.0155417910794791	G	A
MNEc.2.31.6420687.PC	LOC102149955	0.588616989598524	6.448751594673	8.28421727994864e-09	0.0156933263706691	T	C
MNEc.2.20.28077249.PC	LOC100068433	-1.52093729552095	-6.44733684445199	8.33499946023204e-09	0.0157414921299155	A	G
MNEc.2.31.6803798.PC	RPLP1	0.263237469178479	6.44625254291975	8.37412883200978e-09	0.0157947989602638	A	G
MNEc.2.1.122460741.PC	SENP8	-0.240412483793269	-6.44535919521037	8.40650386746621e-09	0.0158228838095075	C	T
MNEc.2.18.6572787.PC	PPP4C	0.116336640444675	6.44235431741771	8.51631340179991e-09	0.0159247436754201	C	T
MNEc.2.4.73288052.PC	CCDC91	0.395676288035235	6.43994880384232	8.60524268556582e-09	0.0160358326741111	G	A
MNEc.2.5.44219750.PC	THBD	1.02609093984046	6.43845050272265	8.66109743663743e-09	0.0161122809166338	C	A
MNEc.2.10.49047797.PC	CBX5	-0.118188785366287	-6.4368706359697	8.72038174958031e-09	0.0161190635462886	G	A
MNEc.2.11.20069416.PC	ARHGAP11A	0.431471176791499	6.43640271918153	8.73801728157485e-09	0.0161447944872905	G	A
MNEc.2.1.67878927.PC	GOPC	-0.310359636942446	-6.43475249281024	8.80049581984036e-09	0.0162257394423311	G	A
MNEc.2.10.18783650.PC	DEDD2	0.319819008862481	6.43379695839576	8.83687494464269e-09	0.016263460390636	C	T
MNEc.2.3.115929166.PC	KDM5C	-0.190495958133604	-6.4328836578542	8.8717853201844e-09	0.0162811945303354	C	T
MNEc.2.20.60995716.PC	MRAS	-0.239576784509088	-6.42485741063356	9.18451707773179e-09	0.0166611355071226	C	A
MNEc.2.7.73713418.BIEC2-1006614	LOC100053519	-0.338178994241564	-6.42447176865152	9.19981488516199e-09	0.0166611355071226	G	A
MNEc.2.4.6323747.PC	KIAA1468	-0.192393255639025	-6.41705922080756	9.49881114888465e-09	0.0169585894772936	C	T
MNEc.2.19.33570784.PC	MLLT10	0.165836021635193	6.41585070675128	9.54846236110716e-09	0.0169711595445759	C	A
MNEc.2.10.1866437.PC	CRAMP1	-0.190979513024539	-6.41111435783623	9.74554232426355e-09	0.017171957192579	C	T
MNEc.2.13.28125783.PC	USF1	0.212144015434384	6.40699511394327	9.9202156022312e-09	0.0173271715113542	G	T
MNEc.2.16.70155387.PC	KLHDC10	-0.0918939287444008	-6.40419209725751	1.00408440045008e-08	0.0174188479779834	A	G
MNEc.2.4.27375741.PC	MFAP3	-0.3859556235679	-6.39892590038649	1.02714164261172e-08	0.0176516447933934	C	T
MNEc.2.2.1616691.PC	MEF2D	0.260716602014435	6.39794860590262	1.03147788432264e-08	0.0176962673236168	A	G
MNEc.2.31.23838519.PC	CDT1	0.278653088322188	6.38707770187649	1.08095112372281e-08	0.0181719883249788	A	G
MNEc.2.19.16691515.PC	POM121C	-0.158208545711336	-6.38659722798487	1.08319114006133e-08	0.0181885369327118	T	C
MNEc.2.22.33382109.PC	LOC102150609	-0.554884589557658	-6.37322600968926	1.14740630439567e-08	0.0188288186708976	T	C
MNEc.2.18.6540989.PC	CHMP2A	0.238245818350049	6.36995416707224	1.16368466149093e-08	0.0189471404898506	C	T
MNEc.2.25.36012907.PC	DAG1	0.214118410571708	6.36620458486438	1.1826211657618e-08	0.0191193587509593	C	T
MNEc.2.1.91256137.PC	DCSTAMP	-0.770676785461333	-6.3646564363875	1.19052845360503e-08	0.0191824999743804	C	T
MNEc.2.10.61043089.PC	TAOK1	-0.164121070078391	-6.36268559528297	1.20067043153668e-08	0.0192963011106732	C	T
MNEc.2.17.79752304.PC	RDX	-0.183933941964191	-6.35352706131195	1.24893378533762e-08	0.0197157945327742	G	T
MNEc.2.22.47556262.PC	FAM217B	0.468172058868339	6.35330188721628	1.25014427291257e-08	0.0197157945327742	A	G
MNEc.2.3.70980697.PC	CCNB1	0.446417932754523	6.35040760510198	1.26580708431135e-08	0.0198900162492016	A	G
MNEc.2.6.61359737.PC	BTBD7	-0.140232876486623	-6.34919680707233	1.27241696365618e-08	0.019961259456095	G	A
MNEc.2.15.12223867.PC	INPP4A	0.199530961812453	6.34636923405419	1.28798632928767e-08	0.020083121881309	G	T
MNEc.2.29.26341243.PC	UGGT1	-0.197703331708937	-6.34397329790739	1.30132644933185e-08	0.0202402929629915	T	C
MNEc.2.15.49631443.PC	IFNG	2.92568761772531	6.34283175286028	1.30773036311686e-08	0.020274588520839	A	G
MNEc.2.5.89532334.PC	FAM19A2	-0.248633594270964	-6.34203105080938	1.31224079428294e-08	0.0203155255312078	C	T
MNEc.2.26.14309300.PC	AURKA	0.412264373940454	6.33544491626178	1.34993001968452e-08	0.0206416362646224	C	A
MNEc.2.20.23007685.PC	LOC100068447	0.373126610138086	6.33444205870133	1.35576209689056e-08	0.0207085751316369	T	C
MNEc.2.16.33747931.PC	LOC100066258	0.276764925493785	6.33064407003269	1.37807605351758e-08	0.0208737067140131	C	T
MNEc.2.3.70980697.PC	RRM2	0.756831377035491	6.32798795057585	1.39389687276848e-08	0.0209833039123065	A	G
MNEc.2.11.19670881.PC	OTUD5	0.189229076374753	6.32701552179722	1.39973384975212e-08	0.0210331401588252	A	G
MNEc.2.22.17106600.PC	SEMA5B	0.237234214768111	6.32482976812834	1.41294220690169e-08	0.0211188975842898	T	C
MNEc.2.6.21565492.PC	HERC4	0.150745409791184	6.32068897776837	1.43830376034055e-08	0.0212881200024546	T	C
MNEc.2.24.41864306.PC	KIAA1109	-0.256145420959684	-6.31644152431496	1.46478659976986e-08	0.0214549769192495	A	G
MNEc.2.4.54748349.PC	FRMD6	-0.389730625620507	-6.31261025385416	1.48908811534131e-08	0.0216214564642699	G	A
MNEc.2.19.1593351.PC	FEM1C	0.55240060223439	6.30619731134905	1.53066082916706e-08	0.0219384889063248	G	A
MNEc.2.16.43359150.PC	CTSO	-0.275876224199086	-6.30139597473878	1.56253592089361e-08	0.0221686860220207	T	C
MNEc.2.26.14309300.PC	CCDC122	0.717504761923789	6.2919182848401	1.6273963641674e-08	0.0227180556948405	C	A
MNEc.2.13.27159705.PC	SPECC1L	-0.17173708734789	-6.28962309766222	1.64349986427796e-08	0.0227891233777777	G	A
MNEc.2.29.24272553.PC	CDKN2C	0.381922617825529	6.28926183726372	1.64604885976282e-08	0.0227953740114243	T	C
MNEc.2.26.34069997.PC	KNTC1	0.5307966709133	6.28689013922475	1.66288057585782e-08	0.0229116470556649	T	C
MNEc.2.22.48227004.PC	TRAPPC8	-0.135449653300392	-6.28579425552707	1.67071536461272e-08	0.0229613564298368	C	T
MNEc.2.16.1222057.PC	MDH1	-0.302459527718568	-6.27578974642824	1.74395008435901e-08	0.0235288263606795	T	C
MNEc.2.19.14045232.BIEC2-430043	SPTBN1	0.233887181177286	6.27522360750584	1.74818795740604e-08	0.0235421486731329	A	G
MNEc.2.5.90962792.PC	UNC119B	0.232910704040456	6.2621939606467	1.84858708213595e-08	0.0242854536026515	T	C
MNEc.2.24.41864306.PC	ICE1	-0.155523531547512	-6.25042632308128	1.94415147919039e-08	0.0250444508371582	A	G
MNEc.2.15.2537892.PC	SEPT10	-0.269578891616488	-6.24945334600655	1.95226826264953e-08	0.0250749132288725	G	A
MNEc.2.28.29913856.PC	PKN2	-0.167498609190535	-6.2482948121451	1.96197672265371e-08	0.0251433418402744	G	A
MNEc.2.27.26937358.PC	EPX	0.210083473748873	6.24693427005801	1.97343897990187e-08	0.025194931352133	T	C
MNEc.2.20.29541561.PC	LOC100072838	0.297800159453964	6.24465080916492	1.99282565604447e-08	0.025329530747833	C	T
MNEc.2.4.84640390.PC	GAN	-0.260941799372842	-6.23813480815435	2.04918841762074e-08	0.0257149888389145	C	T
MNEc.2.14.3481789.PC	RIC8B	0.152371862918778	6.23226712337998	2.10129066656661e-08	0.0260602737354466	C	T
MNEc.2.15.51331073.PC	BATF2	0.983743625217582	6.23176399214343	2.10581874152216e-08	0.026092847938872	C	T
MNEc.2.4.99292728.PC	SPRY2	0.376431928612769	6.23170848108045	2.10631892003054e-08	0.026092847938872	T	G
MNEc.2.5.50886482.PC	C1H10orf128	0.803260699873376	6.22876122171212	2.13304438024753e-08	0.0262964855032028	T	C
MNEc.2.15.88005458.PC	PRDM2	-0.0919503738139853	-6.22713887026761	2.14789851645811e-08	0.0264121741454732	G	A
MNEc.2.3.6832194.PC	GRID2	0.262981476114235	6.22385692455177	2.17826125010529e-08	0.0266304120797135	G	A
MNEc.2.24.42771593.PC	ARID1A	-0.182554464491571	-6.22271570463979	2.18891831927061e-08	0.02670499985865	A	G
MNEc.2.28.38594820.PC	TAF2	-0.242812143431646	-6.22064698082548	2.20836831164866e-08	0.0268325839664586	T	G
MNEc.2.5.39279860.PC	LOC100068707	0.255930811756274	6.21460505598215	2.26615781461605e-08	0.0272948405163939	C	T
MNEc.2.5.29056999.PC	TTC38	-0.316213111909241	-6.21021697313208	2.30906364904245e-08	0.0275833165571174	G	A
MNEc.2.17.27064783.PC	SUGT1	-0.159243302880608	-6.20960043124582	2.31515608145817e-08	0.0276134637274127	C	T
MNEc.2.4.105420643.PC	LOC100062658	-0.175343651241759	-6.20782808826211	2.33275835559899e-08	0.027728125167904	T	C
MNEc.2.13.6192322.PC	PRPSAP2	-0.147728955891324	-6.20177502133027	2.3938788130335e-08	0.0281476761630978	T	C
MNEc.2.24.42365914.PC	ERC2	0.332670916793191	6.19520571372145	2.46200434572759e-08	0.0284700990842323	C	T
MNEc.2.4.17302251.PC	QKI	0.282359982764808	6.19300721442186	2.4852287079136e-08	0.0286325138390079	G	A
MNEc.2.27.19350235.PC	SLC36A1	0.285670020264553	6.19045002099947	2.5125147999565e-08	0.0288317008190676	G	A
MNEc.2.21.9004554.PC	LOC100061057	0.427414342129159	6.18889672632775	2.52923333037822e-08	0.0289159271620824	G	A
MNEc.2.15.81881674.PC	KRAS	0.131247197493283	6.18579789440896	2.56291614017782e-08	0.0291178896492148	T	C
MNEc.2.2.99318016.PC	KIF26B	0.245042068412534	6.18464685015328	2.57554006163053e-08	0.0292002405745663	A	G
MNEc.2.15.57308849.PC	SLC15A4	-0.23092508343486	-6.18012546293096	2.62572548055198e-08	0.0295074775788412	T	C
MNEc.2.10.63495422.PC	DTD1	0.238828969240875	6.17875454289369	2.64113220006872e-08	0.0296446425794386	C	T
MNEc.2.19.1593351.PC	LOC106782921	1.19001334905638	6.17629101472181	2.66904280670043e-08	0.0298245936464477	G	A
MNEc.2.14.727406.PC	FANCA	-0.350249645926838	-6.17359854159931	2.69988077795825e-08	0.0299925924076929	G	A
MNEc.2.13.40717967.PC	CCL17	1.08795632544793	6.17054386278365	2.73529384623196e-08	0.0302075978488412	G	A
MNEc.2.9.21098141.PC	BIRC5	0.487645955134792	6.16159692644879	2.84167934363921e-08	0.0309221623113053	A	G
MNEc.2.3.102794238.PC	BCAS1	-0.332555704083054	-6.16051137753575	2.85486235022325e-08	0.0309370231716662	T	G
MNEc.2.14.7454293.PC	ATF2	-0.0869575478600959	-6.15782166297067	2.88778749804254e-08	0.0311377044190973	G	A
MNEc.2.19.11702123.PC	AREL1	-0.211247941722048	-6.15686802858294	2.89955095380427e-08	0.0311612714205506	C	T
MNEc.2.15.56076625.PC	C14H5orf45	1.11925761567305	6.15577520682962	2.91308958311817e-08	0.0312344724916017	G	A
MNEc.2.2.96121211.PC	SLC7A7	0.225810956638503	6.15399151017637	2.93532157977361e-08	0.0313567961287934	C	T
MNEc.2.4.94274513.BIEC2-874334	FAM208A	-0.175096924412098	-6.14946502633206	2.99249521423169e-08	0.0316688613015611	C	T
MNEc.2.4.249486.PC	ZNF746	-0.15717952276597	-6.14894121225671	2.99918210621096e-08	0.0316985881129166	G	A
MNEc.2.15.84701412.PC	GPATCH8	-0.161995297247264	-6.14492118238221	3.0509948300814e-08	0.0319606654174977	C	T
MNEc.2.11.53686735.PC	ZNF81	1.00745665314923	6.14262566612149	3.08097666572118e-08	0.0320806130130148	C	T
MNEc.2.13.28125783.PC	PQBP1	0.216706486985992	6.13968091012862	3.11986492393519e-08	0.0322270251966092	G	T
MNEc.2.24.6543392.PC	KIFC1	0.498184426115014	6.13180450273385	3.22628015791241e-08	0.0327707255175512	C	T
MNEc.2.19.33570784.PC	LOC102147770	0.424373629358013	6.13125702844064	3.23380879566964e-08	0.0327883158841345	C	A
MNEc.2.14.53840791.PC	ADNP2	0.0910122137313827	6.12931190973042	3.26069793487972e-08	0.0329090770051733	C	T
MNEc.2.2.28104620.PC	MED7	0.319195906321309	6.12540400489107	3.31539003063763e-08	0.0331953648334612	G	A
MNEc.2.6.37432162.PC	RAF1	0.220243401961199	6.12300712072844	3.34938247711456e-08	0.0333684490921957	C	T
MNEc.2.26.8266432.PC	MRGPRX2	0.668250166317906	6.12089694650625	3.37959372544263e-08	0.033489646148138	A	C
MNEc.2.1.1807548.PC	MEI4	0.228072400568612	6.11902864550438	3.40656672167537e-08	0.0336221246009866	G	A
MNEc.2.8.79570091.PC	ASB7	-0.10796694745601	-6.11650941762723	3.44327431927591e-08	0.0337731920722916	C	T
MNEc.2.18.23251746.PC	CCT6B	0.548459888099473	6.11648490030544	3.44363347386539e-08	0.0337731920722916	T	C
MNEc.2.13.28101385.PC	LOC106781659	-0.474983407083476	-6.1163058641045	3.44625729997517e-08	0.033791298950293	C	T
MNEc.2.15.56076625.PC	TNFAIP3	0.479201250605765	6.11343739923869	3.48856581429611e-08	0.0339840316442766	G	A
MNEc.2.5.50659075.PC	THEM5	0.274966804186485	6.11342674583968	3.4887238995606e-08	0.0339840316442766	A	G
MNEc.2.3.101879933.PC	LOC100051785	0.269134503673805	6.11306027602342	3.49416623874318e-08	0.0340197114636508	G	A
MNEc.2.1.100557789.BIEC2-43592	ZWINT	-0.211207554454172	-6.11258857407468	3.50118369925724e-08	0.0340456384150015	T	C
MNEc.2.13.21723587.PC	PTPN11	-0.218176078796387	-6.1115636236969	3.51647981466404e-08	0.034118034622444	T	A
MNEc.2.26.23518155.PC	AOX4	0.728633125308514	6.11007073121525	3.5388775800898e-08	0.0342296679286903	T	C
MNEc.2.18.4413559.BIEC2-413999	MYBPC3	0.480399009727121	6.10766292925816	3.57529901183518e-08	0.0343960464718372	T	C
MNEc.2.13.21253064.PC	CECR5	0.340313454468864	6.10611904880185	3.5988470058703e-08	0.0344708144151365	A	G
MNEc.2.14.25322036.PC	NFATC1	0.171180627964121	6.1054011785427	3.60984842726394e-08	0.0345305240337925	T	C
MNEc.2.6.78024091.PC	NUB1	0.266473158949889	6.10473649017369	3.62006445360369e-08	0.0345795948624707	A	C
MNEc.2.24.42365914.PC	SYT1	0.25656374103278	6.10287033004196	3.64889960156493e-08	0.0347587640847233	C	T
MNEc.2.2.65582752.PC	CC2D1A	0.372900975036701	6.1022457126903	3.65860152911656e-08	0.0347964776371324	G	A
MNEc.2.22.12594650.PC	CDC20	0.439590481411706	6.09881167356303	3.71239803805971e-08	0.0350467240720666	G	A
MNEc.2.20.21062478.PC	RFC3	0.148775277548225	6.09669022018535	3.74602174986963e-08	0.0352130254325815	G	A
MNEc.2.24.46315590.BIEC2-652719	PPP2R2C	0.439603848195528	6.09423094548545	3.78537638233104e-08	0.0354449557854556	C	T
MNEc.2.6.78130971.PC	KMT2D	-0.40471408769666	-6.093090859353	3.80375894549115e-08	0.0355207865917904	A	G
MNEc.2.12.4965894.PC	FAM89B	0.174637011823953	6.09091115993861	3.8391498784174e-08	0.0356717681288026	T	C
MNEc.2.15.77800453.PC	FHAD1	0.293870102275525	6.08984787183235	3.85653192260855e-08	0.0357644528719284	G	T
MNEc.2.1.121991914.PC	PLA2R1	0.512871411111631	6.07609142022307	4.08854813013029e-08	0.0370233151525033	A	C
MNEc.2.18.742545.PC	SETD5	-0.161225199155177	-6.0722873157277	4.15510639562444e-08	0.0373922744447114	G	A
MNEc.2.24.42365914.PC	NCKAP5	0.310308247484203	6.07050751179204	4.18661300907031e-08	0.0375323880683056	C	T
MNEc.2.26.9471182.PC	LOC100070602	0.21079230682651	6.06869972988114	4.21885644335484e-08	0.0376510820880855	C	T
MNEc.2.11.19789708.PC	LOC100058633	-0.367075175773515	-6.06668158140379	4.25514175491587e-08	0.0378612821143166	A	G
MNEc.2.25.35958819.PC	LOC100066639	1.49874051412074	6.06465374796053	4.29191162684035e-08	0.0380094558504312	G	A
MNEc.2.10.1781124.PC	PRKD3	0.15866462158152	6.06342495036269	4.31434542331852e-08	0.0380916901787557	A	G
MNEc.2.2.63527958.PC	ERO1A	0.234696186505811	6.06051804522758	4.36787802565486e-08	0.0383880194197343	G	A
MNEc.2.21.30429900.PC	LYPD1	-0.278216594549303	-6.05749266421912	4.42428911829988e-08	0.0386043559146765	C	T
MNEc.2.6.7273782.PC	KIAA0101	0.76038391722657	6.05691335918231	4.4351725978145e-08	0.0386470499718853	A	C
MNEc.2.3.70980697.PC	TYMS	0.375550925623298	6.0558682303938	4.45487449090365e-08	0.0387023568266072	A	G
MNEc.2.24.36573001.BIEC2-680829	RBM25	0.244746743896882	6.05469594957684	4.47707620724486e-08	0.0388031601710105	G	A
MNEc.2.4.73288052.PC	UMAD1	0.340777911177493	6.05230599963428	4.52267827051295e-08	0.0390150407378969	G	A
MNEc.2.19.33570784.PC	WDR20	0.158081134160296	6.05087619311001	4.55017905342449e-08	0.0390778155314514	C	A
MNEc.2.18.52898824.PC	SLC25A12	-0.236173173231464	-6.04916340778582	4.58334009788013e-08	0.0392312241855452	T	C
MNEc.2.5.44219750.PC	NID2	0.788866117265816	6.04813516489507	4.60336232042108e-08	0.0392751224251726	C	A
MNEc.2.2.22866109.PC	GUCY1A3	-0.438059587420109	-6.04763372645626	4.61315777269837e-08	0.0393237943354108	A	G
MNEc.2.29.32097917.PC	PARM1	0.618669337696804	6.04458249831934	4.67320786462458e-08	0.0395759689796225	G	A
MNEc.2.23.47158791.PC	POLA2	0.45397976371986	6.04172966062351	4.73005146631757e-08	0.0397472818602079	T	C
MNEc.2.15.56076625.PC	SQSTM1	0.65494672457372	6.03787554794564	4.80793137799268e-08	0.0399950672968469	G	A
MNEc.2.23.46148827.PC	NEK2	0.831844500133235	6.03752417362243	4.81509425086092e-08	0.0400238899528293	T	C
MNEc.2.14.66289511.PC	MYH11	-0.18660883199083	-6.03416732194106	4.88405809297239e-08	0.0403084312832382	G	A
MNEc.2.3.101574280.PC	EGLN3	-0.747119426933383	-6.03255122844666	4.91760634998201e-08	0.0404652863617377	T	C
MNEc.2.18.20770604.PC	LOC102148288	-0.292574681424349	-6.03183771096016	4.93249047038708e-08	0.0405312964164222	T	G
MNEc.2.18.509785.PC	MSH5	0.325629312464535	6.03181549321937	4.93295465041117e-08	0.0405312964164222	C	T
MNEc.2.10.18783650.PC	GPT2	0.81683038193538	6.02784903122213	5.01651818507464e-08	0.0408165931166633	C	T
MNEc.2.6.22641398.PC	SH3BP4	-0.383167533952157	-6.02712796413823	5.03185872081019e-08	0.040910771411628	G	A
MNEc.2.24.42365914.PC	ASTN2	0.333458106364025	6.02701859082819	5.03418965491941e-08	0.0409220665815567	C	T
MNEc.2.4.54898447.PC	RABGAP1L	0.316062126697047	6.02672813519293	5.04038494237958e-08	0.0409526362255049	G	A
MNEc.2.6.76934880.PC	ZFR	0.0819767870083796	6.02670974580452	5.04077743301804e-08	0.0409526362255049	T	C
MNEc.2.24.36573001.BIEC2-680829	EIF1	0.246547934449674	6.02630426818162	5.04943934499232e-08	0.0409617452771276	G	A
MNEc.2.24.42479562.PC	CHRM3	0.206495003425195	6.02221120327121	5.13770349730493e-08	0.0412491250627664	C	G
MNEc.2.2.40257489.PC	PLAGL2	0.137988356226688	6.01972379035151	5.19208521418194e-08	0.0414921397758091	G	A
MNEc.2.17.76716578.PC	CNOT10	0.164071169766539	6.01692874584434	5.25387089983971e-08	0.0417167904611185	A	G
MNEc.2.1.82255380.PC	BRAF	0.354495407746069	6.014579764586	5.30635711021126e-08	0.0419648539977317	G	A
MNEc.2.24.42481348.PC	MYO16	0.250282642223509	6.01056975522943	5.39715649386622e-08	0.0423027023802999	T	C
MNEc.2.14.3602921.PC	C23H9orf3	0.193646563423987	6.00974171112198	5.41609624558524e-08	0.0423929710997919	C	T
MNEc.2.29.17668275.PC	ACYP2	0.396571437406028	6.00852204385443	5.44411310766331e-08	0.0425006911312092	G	A
MNEc.2.10.2077992.PC	SLC39A6	-0.275455337051914	-6.00462370354069	5.53462447468315e-08	0.0427585108543156	G	A
MNEc.2.27.15823886.PC	MARCO	1.08948704217823	6.00269699956369	5.57990547689071e-08	0.0428948146769768	T	G
MNEc.2.29.97154.PC	TRIB2	0.433024970193725	6.00189518145599	5.59885723076709e-08	0.0429760252688756	C	A
MNEc.2.13.21723587.PC	POLK	-0.322641118367487	-6.00181780703858	5.60068940893776e-08	0.0429760252688756	T	A
MNEc.2.19.37450791.PC	IPO9	0.321663094222611	6.00139046872721	5.61081918149693e-08	0.043003138546731	A	G
MNEc.2.21.9004554.PC	ZCCHC7	0.346848042805986	6.00074568759932	5.62613753385695e-08	0.043079518358269	G	A
MNEc.2.20.35098686.PC	LOC102150289	-1.22596636085149	-6.0007206695266	5.62673273063019e-08	0.043079518358269	A	G
MNEc.2.11.39611834.PC	CIAO1	0.0829953793180025	5.99543780993634	5.75381796277814e-08	0.0435704146584783	T	C
MNEc.2.4.101442164.PC	TMEM176A	0.447753513509666	5.99417227063652	5.78468019505577e-08	0.0437416434426885	G	A
MNEc.2.8.66911070.PC	YTHDC2	-0.137013259511897	-5.9924909223908	5.82593548922693e-08	0.0438339552371116	C	T
MNEc.2.1.64105975.PC	COMTD1	-0.237679344334066	-5.99213969867283	5.83459007754134e-08	0.0438379752493041	T	G
MNEc.2.4.902667.PC	CHRAC1	-0.200079101492717	-5.98868117816573	5.9204929562805e-08	0.0441161183024052	G	T
MNEc.2.10.77891856.PC	CDK4	0.282026543133578	5.98685021910076	5.96647456884323e-08	0.0442621940463194	T	C
MNEc.2.21.9004554.PC	RAD51B	0.593323568863761	5.98616212063203	5.98384603932775e-08	0.0443146419736888	G	A
MNEc.2.15.20356246.PC	GGCX	0.179116680249157	5.98580065699529	5.99299140247283e-08	0.044344521068398	G	A
MNEc.2.27.16551766.PC	UBE2D2	-0.116538674490776	-5.98455735216494	6.02455362497244e-08	0.0444419177107652	G	T
MNEc.2.19.1593351.PC	LOC102150922	0.861143655247119	5.98161596191226	6.09987770837119e-08	0.0447393543967906	G	A
MNEc.2.16.40005816.PC	RBFOX3	0.431311654109482	5.96785180623644	6.46489031441093e-08	0.0461394194859941	G	A
MNEc.2.24.42365914.PC	GRID1	0.352243881712698	5.96389509592666	6.57375077839444e-08	0.0465569823830743	C	T
MNEc.2.13.28125783.PC	PAF1	0.194077517942691	5.96276914438071	6.60505822292529e-08	0.0466460961075011	G	T
MNEc.2.2.13852890.PC	GPAT4	0.187625480057547	5.96258458689824	6.61020392000023e-08	0.0466460961075011	A	G
MNEc.2.8.75653364.PC	APOO	0.519376594162056	5.96186215906055	6.63038420474841e-08	0.0466864306885088	A	G
MNEc.2.26.37897134.PC	SORBS1	-0.12766190139499	-5.96133557061136	6.64513221425197e-08	0.0466893602574586	T	C
MNEc.2.8.84644745.PC	MCM5	0.289147151237009	5.95989482119593	6.68564851897811e-08	0.0467853368202879	A	G
MNEc.2.10.49866106.PC	HTT	-0.149096360526241	-5.95798497074189	6.73973271346478e-08	0.0470047623661695	T	G
MNEc.2.3.6832194.PC	CA10	0.236258597450802	5.95699076767058	6.76805774866357e-08	0.0470750844713723	G	A
MNEc.2.2.26170126.PC	TANK	0.322583730731597	5.95644130328544	6.7837624623362e-08	0.0470926617814256	C	A
MNEc.2.3.49518888.PC	TIMM10	0.204124670171888	5.95487974141863	6.82859139367324e-08	0.0471946817984197	C	A
MNEc.2.28.1943224.PC	GPHN	0.418940060668479	5.95485631444744	6.82926615019913e-08	0.0471946817984197	C	T
MNEc.2.1.104437650.BIEC2-47446	LOC100067503	-0.105878095346845	-5.95167218331541	6.92159210129891e-08	0.0474728730959633	G	A
MNEc.2.5.33897975.PC	LOC100063910	0.758857419605294	5.95166085818869	6.92192266892682e-08	0.0474728730959633	G	A
MNEc.2.24.42365914.PC	COL23A1	0.254436273728591	5.94929055441786	6.9914531011094e-08	0.0476029940875113	C	T
MNEc.2.18.10237447.PC	PRAM1	0.328500975799535	5.94919117112833	6.99438341327833e-08	0.0476042221372066	C	T
MNEc.2.14.16591831.PC	NMUR1	0.539757005156228	5.94896136767491	7.001163800359e-08	0.0476072356903308	T	C
MNEc.2.29.18199810.PC	LOC100051724	0.285758305561786	5.94871864391179	7.00833244632905e-08	0.0476245719410795	A	G
MNEc.2.12.21495791.PC	DTX4	0.352325890197983	5.94838176162954	7.01829399017898e-08	0.0476699020913528	C	T
MNEc.2.26.34069997.PC	RACGAP1	0.514170445336819	5.94759862680022	7.04150515799661e-08	0.0477529205353499	T	C
MNEc.2.1.82703521.PC	ZC3H14	-0.238519022498333	-5.94519552825714	7.11320395216354e-08	0.0480276822863168	T	G
MNEc.2.28.7138581.PC	LOC100055552	1.29719331047778	5.94436343123057	7.13819789838111e-08	0.0480785282224063	T	C
MNEc.2.14.29509692.PC	SFXN2	0.164367658033367	5.94143811658484	7.22675621063687e-08	0.0483442015096573	A	G
MNEc.2.1.93618692.PC	MIR9137	0.365108061160519	5.94121852081684	7.23344762713675e-08	0.0483651395394725	C	T
MNEc.2.22.34553769.PC	LOC106783214	-0.198828596457949	-5.94071870484087	7.2487005792946e-08	0.0483652653169803	G	A
MNEc.2.5.50955949.PC	LOC106783188	0.299542421674988	5.93701196426946	7.36281440431356e-08	0.0486946858193487	G	A
MNEc.2.11.16251413.PC	DDIT3	0.796440965599158	5.93587106246381	7.39829303542373e-08	0.0488360172608865	G	A
MNEc.2.18.6540989.PC	GMFG	0.266676651106903	5.93538638458484	7.41341606643457e-08	0.0489014485173614	C	T
MNEc.2.20.4864390.PC	LIN54	-0.243869160952553	-5.93377106434211	7.4640382100357e-08	0.0490932850287437	A	G
MNEc.2.22.20022871.PC	NFKB2	-0.364795470938905	-5.93155343312338	7.53409195193347e-08	0.0492637557844935	A	C
MNEc.2.17.72801375.PC	ENTPD4	-0.194787339872733	-5.9280716023102	7.64539193811442e-08	0.0495590174862791	T	C
MNEc.2.4.32488392.PC	LOC100630682	-0.440635183535677	-5.92788388799176	7.65143827080992e-08	0.0495787765082594	G	A
MNEc.2.11.45400072.BIEC2-155481	SCAND1	0.267343739968444	5.92653641514319	7.69497945560539e-08	0.049739485953935	C	T
MNEc.2.4.1921091.PC	SCAF11	-0.118740253978306	-5.92459325134635	7.75820008050418e-08	0.0499415295652693	T	G
