# Supplementary material for: eQTL discovery and their association with severe equine asthma in European Warmblood horses
Source: BMC Genomics. 2018 Aug 2;19:581. doi: 10.1186/s12864-018-4938-9 (PMC6090848; doi:10.1186/s12864-018-4938-9)
Supplement: Supplementary file 1 — Figure S1. Minimum D-statistics determine mean read count cutoffs. Figure S2. PCA plots of normalized variance stabilized RNAseq counts after KS test filter. Figure S3. PCA plots of 1,056,195 SNP genotypes and colored by cohort. Figure S4. Matrix eQTL histograms and QQ-plots for all p-values for all cis and trans eQTL analyses using tag SNPs for the MCK1 treatment. Figure S5. Low confidence cis eQTLs. Figure S6. Joint modeling with eQTLBMA with possible overestimation of shared eQTLs across all PBMC treatments. Figure S7. Distance between eSNPs with the lowest FDR values per gene is small. Figure S8.. Enrichment of SNPs in trans regulatory hotspots genome wide. Figure S9. GWAS for RAO. Figure S10. Loss of DEXI gene expression regulation in HDE. Figure S11. Cis trans eQTL plot for all eQTLs for treatment HDE9. Table S1. High confidence additive linear cis eQTLs from the MCK treatment. Table S2. Low confidence additive linear cis eQTLs from the MCK treatment. Table S3. High confidence additive linear trans eQTLs from the MCK treatment. Table S4. Low confidence additive linear trans eQTLs from the MCK treatment. Table S5. High confidence additive linear cis eQTLs from the LPS treatment. Table S6. Low confidence additive linear cis eQTLs from the LPS treatment. Table S7. High confidence additive linear trans eQTLs from the LPS treatment. Table S8. Low confidence additive linear trans eQTLs from the LPS treatment. Table S9. High confidence additive linear cis eQTLs from the RCA treatment. Table S10. Low confidence additive linear cis eQTLs from the RCA treatment. Table S11. High confidence additive linear trans eQTLs from the RCA treatment. The eQTLs reported are limited to one eQTL per gene, representing the eSNP with the lowest FDR value for each gene. Table S12. Low confidence additive linear trans eQTLs from the RCA treatment. Table S13. High confidence additive linear cis eQTLs from the HDE treatment. Table S14. Low confidence additive linear cis eQTLs from the HDE [file 12864_2018_4938_MOESM1_ESM.zip › S9_Table.tsv.csv]

SNP	gene	beta	t-stat	p-value	FDR	Ref	Alt
MNEc.2.10.24080540.PC	KIR-ILTA	2.05735513535239	17.6222714935748	6.38715879850119e-29	3.5163216208876e-23	C	A
MNEc.2.15.8251696.PC	LOC106781720	-0.422446158888163	-16.0921941792275	1.68365064894646e-26	5.40691638225066e-21	T	C
MNEc.2.25.998545.PC	CA9	-0.415206999194941	-14.7053288746085	3.39924116042218e-24	6.5498431265447e-19	G	T
MNEc.2.10.17526347.PC	KPTN	-0.463300036477007	-14.2563534444689	1.99728225139543e-23	3.20706024489285e-18	C	T
MNEc.2.23.40829131.PC	LOC100065392	0.603123675225085	14.0253713978106	5.01670038824384e-23	6.44430114549293e-18	A	G
MNEc.2.11.37630946.PC	LOC100071627	-0.379617604032071	-13.3988672137451	6.30878626610561e-22	5.78862533637323e-17	A	G
MNEc.2.13.17704648.PC	CRCP	0.249705244753697	13.1557234555119	1.70748614398072e-21	1.29022641577133e-16	C	T
MNEc.2.11.2851094.PC	GAA	-0.667045206518181	-13.1052218703175	2.10166499346949e-21	1.55753948083045e-16	T	C
MNEc.2.16.4755134.PC	MKRN2OS	-0.461270345560841	-12.8278353125992	6.61331093170872e-21	4.31962302666513e-16	A	C
MNEc.2.20.23905163.PC	LOC106782238	-0.475536986320365	-12.5287531926491	2.29969808839232e-20	1.28184863744143e-15	T	C
MNEc.2.13.39843263.PC	FLYWCH1	0.610841858829053	12.2108917817191	8.74690508967469e-20	4.37766582678249e-15	T	C
MNEc.2.20.30502607.PC	LOC100054254	0.469775822104399	12.0963387199483	1.41959651371244e-19	6.67159983080762e-15	A	G
MNEc.2.10.64976193.PC	LOC100072680	0.480094225240494	12.0626094828505	1.63760911928763e-19	7.51293928747715e-15	A	G
MNEc.2.2.117440024.PC	LOC100072967	0.639929020801261	11.9291540982554	2.88560507257305e-19	1.24946991445173e-14	T	C
MNEc.2.14.44167535.PC	LYRM7	-0.351704263687094	-11.7880940307707	5.26256030845472e-19	2.09076041481801e-14	A	G
MNEc.2.29.8854748.PC	LOC102150641	0.346834915760863	11.726447636359	6.84751429699773e-19	2.66548762363322e-14	C	T
MNEc.2.21.57701641.PC	CEP72	0.65975269860631	11.5423936727731	1.50636213038612e-18	5.31584805107506e-14	C	T
MNEc.2.3.23991075.BIEC2-774390	LDHD	-0.488848054931997	-11.4810185079089	1.96084607707454e-18	6.51425015072141e-14	C	A
MNEc.2.22.27464752.PC	TLDC2	0.729588774453761	11.446577616757	2.27392575148289e-18	7.42631197781473e-14	G	A
MNEc.2.5.13003363.PC	LOC100062369	-0.458344182284348	-11.4205117181309	2.54389849428156e-18	8.23818867436915e-14	G	A
MNEc.2.10.8815932.PC	LOC100063034	0.47665602417407	11.2608404680684	5.06529037768555e-18	1.51319031907753e-13	T	C
MNEc.2.29.21258648.PC	LOC102150731	0.800020772401146	11.2116386091361	6.2659981746087e-18	1.82934345147524e-13	G	A
MNEc.2.23.8198958.PC	LOC102147951	0.656135072708102	11.169925936065	7.50573104533162e-18	2.08092829359524e-13	C	T
MNEc.2.25.3781285.PC	LOC102149862	-0.458143578861793	-11.1188178495537	9.36598173273247e-18	2.52403972708159e-13	T	G
MNEc.2.10.21449538.PC	LOC102150861	-0.501153725400185	-11.1086682558706	9.78729336124874e-18	2.60119865599204e-13	C	T
MNEc.2.6.27311308.PC	CECR1	0.501092794305725	11.0638931577031	1.18853949378857e-17	3.07401700944192e-13	G	T
MNEc.2.30.10128258.PC	LOC100053461	-0.384732634981769	-11.0260020848694	1.40106791003715e-17	3.48342452549764e-13	A	G
MNEc.2.13.22460585.PC	ZKSCAN2	0.349932781524063	10.9713905591468	1.77636786912412e-17	4.3326612940218e-13	A	G
MNEc.2.25.33245121.PC	ASS1	0.772394387604653	10.957891810856	1.88377325931989e-17	4.56573205245308e-13	C	T
MNEc.2.13.39971762.PC	PKMYT1	0.369101432832188	10.9294941540371	2.13151292357152e-17	5.07051267727399e-13	C	A
MNEc.2.24.20841319.PC	LOC102150711	0.703237434018185	10.91547641364	2.26562004727998e-17	5.29153961623229e-13	A	C
MNEc.2.20.30548554.PC	LOC106782293	0.442296659498778	10.9127813889201	2.29235896021992e-17	5.32173756399405e-13	G	A
MNEc.2.10.14844009.PC	ZNF404	-0.236901527060606	-10.8760133120288	2.69047513883909e-17	6.20856781845537e-13	C	T
MNEc.2.19.56051112.PC	DCBLD2	0.383361472533368	10.8438485198095	3.09535846007606e-17	6.85552342288577e-13	C	T
MNEc.2.3.5977300.PC	AKTIP	0.210046621193563	10.7910755827296	3.89659784959465e-17	8.34241900131307e-13	G	A
MNEc.2.10.18549203.PC	LMTK3	0.430522878024137	10.7329918388587	5.02159898284646e-17	1.04604222673439e-12	G	A
MNEc.2.4.102325694.BIEC2-926162	LOC100147160	-0.618513589621033	-10.6249991345104	8.05342643703786e-17	1.59977123408509e-12	T	C
MNEc.2.1.145665252.PC	EPB42	0.672203772208116	10.6210479831969	8.19396541091538e-17	1.60666885803864e-12	G	A
MNEc.2.10.18331963.PC	CCDC114	-0.387847509173392	-10.5929702119385	9.26621205481946e-17	1.76778637582011e-12	T	C
MNEc.2.15.60478116.PC	NDUFAF7	-0.288943435094348	-10.5604057909757	1.0687581979082e-16	1.98650966407445e-12	A	G
MNEc.2.29.28886024.PC	AKR1E2	0.722552947904804	10.5417677339021	1.15976086158526e-16	2.09125000765124e-12	G	A
MNEc.2.24.36761232.PC	DDX24	0.335226226376165	10.5051460964113	1.3618687479371e-16	2.36789959811129e-12	C	T
MNEc.2.25.3781285.PC	LOC100065605	-0.383217854151082	-10.5047776833694	1.36407214654948e-16	2.36789959811129e-12	T	G
MNEc.2.6.1081415.PC	LANCL1	-0.357824890849177	-10.477154019442	1.53990217658648e-16	2.61424443922066e-12	A	G
MNEc.2.23.55387727.PC	NOL8	0.202831238023099	10.4589104463061	1.66833376862415e-16	2.80754273325363e-12	T	C
MNEc.2.4.95935529.PC	EPHB6	-0.458967914897485	-10.4471873256953	1.75648485024813e-16	2.93029501115363e-12	T	C
MNEc.2.1.158280968.PC	METTL3	-0.215365106409215	-10.4211310528962	1.96952891360661e-16	3.24358602569489e-12	T	C
MNEc.2.18.81995472.PC	C18H2orf80	-0.519661901043854	-10.3424980499008	2.78315628549156e-16	4.41377548387053e-12	G	A
MNEc.2.5.79218591.PC	SPATA1	0.537913308055766	10.2862653747527	3.5649584424313e-16	5.53964211057398e-12	T	C
MNEc.2.13.9169669.PC	IFT22	-0.452035233969482	-10.1910273229184	5.42469031479155e-16	7.92504527798221e-12	A	G
MNEc.2.22.26055485.PC	LOC106782422	-0.282357831521844	-10.1908436882581	5.4290865070178e-16	7.92504527798221e-12	A	G
MNEc.2.28.37400840.PC	XPNPEP3	-0.209474924283185	-10.1692463003764	5.97187349188101e-16	8.61942420319224e-12	G	A
MNEc.2.8.72243194.PC	C8H18orf54	0.446859173795807	10.0946464891877	8.30158585768813e-16	1.13850164178098e-11	G	A
MNEc.2.17.78154367.PC	LOC102148513	0.585769245557878	10.0454056600689	1.03198132917145e-15	1.38569886273867e-11	G	A
MNEc.2.19.30412598.PC	ATP13A4	1.4712275713242	9.97372784778345	1.41699428767402e-15	1.83244417428119e-11	A	G
MNEc.2.23.49574014.PC	LOC106782471	-0.432665322191372	-9.93692252574261	1.6677343186133e-15	2.09347320952734e-11	A	G
MNEc.2.6.8294883.PC	RNF25	0.409366267416423	9.93264099019086	1.69965397182584e-15	2.12661422341266e-11	G	A
MNEc.2.25.32685902.PC	TOR1B	0.367304032432439	9.91718682697344	1.82005197591074e-15	2.23374225478822e-11	A	C
MNEc.2.14.23912303.PC	FAXDC2	0.469993761930455	9.86797474100907	2.26347384048497e-15	2.68392908010507e-11	A	G
MNEc.2.10.47155262.PC	LOC106782237	-0.443950100043344	-9.84688469389002	2.48527729964646e-15	2.9289099379643e-11	G	A
MNEc.2.13.41054723.PC	HN1L	-0.419152845655144	-9.83373404424802	2.63448738107032e-15	3.08141063674594e-11	C	T
MNEc.2.3.81287842.BIEC2-795953	ATP10D	-0.288369407653818	-9.81807889952782	2.82387398567339e-15	3.26287723666381e-11	G	A
MNEc.2.15.39932670.PC	KIAA1841	-0.293157026509143	-9.81290378084642	2.88943578984602e-15	3.31400140126539e-11	C	A
MNEc.2.5.52034408.PC	TTF2	-0.388937031091574	-9.78497511007206	3.27052408597141e-15	3.70695532494847e-11	C	T
MNEc.2.18.50708107.PC	DCAF17	-0.289718705464239	-9.77156252088309	3.47106885622479e-15	3.88851432873639e-11	A	C
MNEc.2.7.77688688.BIEC2-1007522	RIC3	0.579393370624224	9.75134691479624	3.79687654048468e-15	4.22891829362852e-11	C	T
MNEc.2.28.21007445.PC	LTA4H	-0.294180733816984	-9.72731061492512	4.22441029648591e-15	4.59877061561028e-11	C	T
MNEc.2.1.15066106.PC	SLC18A2	0.365010837301646	9.72022620867409	4.35939952986259e-15	4.73235414164147e-11	T	C
MNEc.2.27.11390057.PC	FUT10	-0.256877870444822	-9.67475102120041	5.33508989357037e-15	5.63284491470169e-11	G	A
MNEc.2.25.2984498.PC	LOC106782581	-0.356503443451395	-9.65418593327139	5.84553037306129e-15	6.05563790549453e-11	T	C
MNEc.2.20.32625583.PC	LOC100146181	0.826864617993645	9.59126456930588	7.73201656025797e-15	7.68031775427091e-11	A	G
MNEc.2.10.12552096.PC	LOC100630516	1.39738009349389	9.58036402079863	8.11604721043085e-15	8.00620457871416e-11	A	T
MNEc.2.1.92416298.PC	ALPK3	0.279613267562709	9.5462007134479	9.44796793531478e-15	9.12524287319147e-11	T	C
MNEc.2.16.69900575.PC	CEP63	0.403548909572749	9.54124040079336	9.65877997453556e-15	9.30553182922187e-11	A	C
MNEc.2.25.25167324.PC	LOC102150413	0.484870925600662	9.53217687212287	1.00562311456895e-14	9.59252189906535e-11	C	A
MNEc.2.8.1875651.PC	LOC100065759	0.482863063850537	9.52317428082067	1.04672372424816e-14	9.91097945122523e-11	G	A
MNEc.2.10.16544309.PC	MILL	-0.424710320871793	-9.50311624642696	1.14445396414825e-14	1.07308820966515e-10	C	T
MNEc.2.1.168713077.BIEC2-80727	HEATR5A	0.327472503909639	9.45336193446729	1.42820813121614e-14	1.31588437362852e-10	T	C
MNEc.2.7.47400567.PC	LOC102149103	-0.180314906633021	-9.4011298502229	1.80228459119491e-14	1.60403703225154e-10	G	A
MNEc.2.20.29314624.PC	LOC102150505	-1.29167651577571	-9.39986062620402	1.81250413986728e-14	1.60941555676125e-10	A	C
MNEc.2.1.68479988.PC	LOC102150161	-0.346914627314051	-9.37604927722594	2.01536265417394e-14	1.74923900870586e-10	C	T
MNEc.2.27.5920236.PC	ADAM32	0.889620912881418	9.30747093428187	2.73591142073913e-14	2.3121505406371e-10	C	T
MNEc.2.25.36910146.PC	OLFM1	0.412078885061504	9.3023158350476	2.79952199045397e-14	2.35870474829505e-10	T	G
MNEc.2.11.49414139.PC	ZNF594	0.311537089136592	9.30152906352045	2.8093597089646e-14	2.35870474829505e-10	T	C
MNEc.2.21.7874078.PC	NLN	0.689938244344736	9.26439366214606	3.31531732251627e-14	2.73581760249184e-10	T	G
MNEc.2.20.30098608.PC	LOC100054536	0.411273876725611	9.1781045627977	4.87204310698512e-14	3.91154924370344e-10	C	G
MNEc.2.30.92865.PC	LOC102148849	0.340825641998109	9.16764205283555	5.10492138380229e-14	4.06464493410152e-10	G	A
MNEc.2.23.8757124.PC	LOC102147868	0.309556109024803	9.12613851936838	6.14387695824302e-14	4.7831745310856e-10	T	G
MNEc.2.16.75418814.PC	PXYLP1	0.633710566097459	9.10798391871289	6.66255965989665e-14	5.15573616955435e-10	A	G
MNEc.2.8.34046442.PC	TWSG1	0.279733872571484	9.06127004853265	8.2078225167494e-14	6.20207049082349e-10	G	A
MNEc.2.14.26472334.PC	SPARC	-0.380699609863672	-9.05980423439885	8.26172656190588e-14	6.23058512860191e-10	T	G
MNEc.2.9.83285194.PC	LOC100064109	0.297925496272947	9.03284555306754	9.31878855747444e-14	6.95967041337912e-10	A	G
MNEc.2.8.78613394.PC	PIGN	0.226525676556126	8.9538814812916	1.32603777170338e-13	9.49844553002462e-10	G	A
MNEc.2.11.50032996.PC	LOC100072916	-0.577873773411451	-8.91539929654476	1.57482747462996e-13	1.0974551197882e-09	C	T
MNEc.2.24.19286194.PC	ACOT6	0.300138079915874	8.83625954425066	2.24305659092004e-13	1.51120408600313e-09	C	T
MNEc.2.20.29029916.PC	LOC102150537	0.645418986678582	8.82643480453794	2.34375505357552e-13	1.56536394172608e-09	T	C
MNEc.2.1.184276800.PC	ATL1	0.253605056108933	8.81341558953561	2.48419763582218e-13	1.6420882996478e-09	T	C
MNEc.2.25.903401.PC	SPAG8	-0.341019985159056	-8.79469495527484	2.7010306413924e-13	1.76723023633441e-09	G	T
MNEc.2.20.29062926.PC	LOC100056309	-0.872799463093688	-8.79375928912619	2.71235175357795e-13	1.76978055428658e-09	A	G
MNEc.2.5.79218591.PC	CTBS	0.299443736164242	8.79361404758881	2.71411335828255e-13	1.76978055428658e-09	T	C
MNEc.2.3.17034989.PC	TK2	0.234470138066963	8.78601093223868	2.80794626388507e-13	1.82479052085165e-09	G	A
MNEc.2.18.9698328.PC	LOC102149302	-0.36973319314937	-8.77627081760582	2.93291011487392e-13	1.87439172568502e-09	C	A
MNEc.2.3.17387391.PC	LOC100629739	0.326765681558356	8.76505449176995	3.0837215986832e-13	1.951357254243e-09	A	G
MNEc.2.30.29914038.PC	RABIF	0.177599578631152	8.75370191232165	3.24426686850524e-13	2.03955308801965e-09	T	C
MNEc.2.15.8931595.PC	CHST10	0.25622272420385	8.7286129428988	3.62935223803736e-13	2.25224917615052e-09	T	C
MNEc.2.8.28778047.PC	LOC102150681	0.252395327498316	8.72427033253715	3.70050405853727e-13	2.28170652718745e-09	A	G
MNEc.2.24.38723586.PC	BDKRB1	0.476673723515201	8.7156739864725	3.84549276529712e-13	2.35602703959625e-09	C	A
MNEc.2.29.28235365.PC	ASB13	0.584140253897279	8.7148511611189	3.85966533134091e-13	2.35721505933066e-09	A	G
MNEc.2.6.35239254.PC	CLEC4E	1.00133285623869	8.69645882692634	4.19046082098257e-13	2.53513604081129e-09	A	G
MNEc.2.30.12381904.PC	LOC100050174	0.221053764737871	8.68375795958541	4.43530284617957e-13	2.65409417640494e-09	G	A
MNEc.2.20.24140415.PC	HFE	-0.298621596036078	-8.64934476929751	5.17303216697291e-13	3.0307082553409e-09	C	T
MNEc.2.11.6113292.PC	TEN1	-0.298625400193792	-8.64206608356543	5.34415129525825e-13	3.12515993078883e-09	T	G
MNEc.2.1.115911373.PC	DNAJA4	-0.179738335937036	-8.61540625528418	6.0206909910827e-13	3.48378244122437e-09	A	G
MNEc.2.7.30749299.PC	SCN3B	0.95612384304847	8.60890428305612	6.19828828322399e-13	3.56513423009774e-09	T	C
MNEc.2.6.30633990.PC	DDX11	-0.251729459522213	-8.60478424889672	6.31352623585912e-13	3.60986541199799e-09	C	T
MNEc.2.18.76881292.PC	TMEM237	0.351033599654465	8.6024409127409	6.38002295218748e-13	3.63172110355265e-09	C	T
MNEc.2.15.59264573.PC	GALM	0.327316807162283	8.59457942085613	6.60826638211903e-13	3.75056489413395e-09	G	A
MNEc.2.5.30656667.PC	LOC100057335	0.673511532866262	8.53800551066371	8.51020450826854e-13	4.67843818906634e-09	A	G
MNEc.2.20.50813410.PC	LOC102149723	0.249610964689955	8.52044520165511	9.20527317579838e-13	5.00344768477191e-09	T	C
MNEc.2.13.41817961.PC	RPUSD1	0.215889758731542	8.49070719711352	1.05142162747411e-12	5.65114782230355e-09	A	G
MNEc.2.14.28493479.BIEC2-251778	GRPEL2	-0.30562463322607	-8.45894547826609	1.2118344833966e-12	6.37985991144236e-09	C	T
MNEc.2.4.9043402.PC	LOC102149258	-0.565311510238467	-8.4359311648901	1.34314794976534e-12	6.99473154370573e-09	T	G
MNEc.2.8.6569341.PC	SEC14L2	-0.452413423259824	-8.35942879097233	1.89072347855853e-12	9.42251565804587e-09	G	A
MNEc.2.6.65418749.PC	LOC102148182	0.529334429707358	8.33561541950692	2.10303466991527e-12	1.02329338822784e-08	A	G
MNEc.2.20.26696817.PC	ZSCAN9	-0.286469756182684	-8.32646292064065	2.19083194814757e-12	1.05932607227902e-08	C	T
MNEc.2.1.158999685.PC	LOC102149179	-0.432295771692504	-8.31928746831457	2.2622173051465e-12	1.08974089859985e-08	T	C
MNEc.2.2.41161742.PC	KIF1B	0.398087683178099	8.29639988004893	2.50581542030943e-12	1.19218314044262e-08	A	C
MNEc.2.28.37022511.PC	ADSL	-0.150814072367069	-8.28362854604839	2.6529602160178e-12	1.25545769848745e-08	A	G
MNEc.2.13.19926107.PC	RABEP2	0.329424496696224	8.22035969968979	3.51946165971195e-12	1.62820901238738e-08	G	A
MNEc.2.19.33091233.PC	ZDHHC19	0.26010762189371	8.20331711803885	3.79780798045115e-12	1.73247417860067e-08	A	G
MNEc.2.19.44795695.PC	C19H3orf17	0.26351125284949	8.19422886896924	3.95512115285655e-12	1.79316305680631e-08	C	T
MNEc.2.4.102082973.PC	LOC100054458	0.311052640279188	8.16944276467074	4.41802328725777e-12	1.96491579968084e-08	A	G
MNEc.2.22.44101670.PC	ZBP1	0.632344181686699	8.16931068563657	4.42062957613896e-12	1.96491579968084e-08	A	G
MNEc.2.16.46225398.PC	TTC21A	0.603125536004586	8.15384616457357	4.73664752733403e-12	2.09330977132052e-08	A	G
MNEc.2.26.40035717.PC	LOC106782620	0.490646723438583	8.12077294445904	5.49025575151384e-12	2.37928728261774e-08	A	G
MNEc.2.22.20697427.BIEC2-585775	LOC100053159	0.638119045338469	8.11114891817783	5.73124119222725e-12	2.4705297274784e-08	G	T
MNEc.2.17.19151572.BIEC2-373393	NEK3	0.233142284509685	8.10980582964747	5.76570148764831e-12	2.48260734237583e-08	G	A
MNEc.2.2.57471109.PC	HMBOX1	0.258982877037351	8.10791728837259	5.81450697027350e-12	2.48971309354508e-08	G	A
MNEc.2.28.34968674.PC	NOL12	-0.206421709315637	-8.09763099371026	6.08766781890108e-12	2.59801774780836e-08	C	T
MNEc.2.1.71831899.PC	ZNF37A	-0.253615076334482	-8.09518734723415	6.15442209954847e-12	2.62070186020208e-08	G	A
MNEc.2.21.3627220.PC	CERS1	0.301115975235437	8.09367935678864	6.1959807370742e-12	2.63548639407169e-08	C	T
MNEc.2.2.36864331.BIEC2-471737	ARHGEF19	0.316368889947074	8.04712193254506	7.62660178957706e-12	3.17737340063883e-08	T	C
MNEc.2.31.1889162.PC	PNLDC1	0.318751314391345	8.02189303276159	8.53506496142899e-12	3.48798055752318e-08	T	C
MNEc.2.8.72243194.PC	LOC106780934	0.297472298292043	8.01147482844037	8.94101733803346e-12	3.61174832125111e-08	G	A
MNEc.2.10.3717301.PC	ANKRD27	0.158213485411747	8.01012837125372	8.99487017156016e-12	3.62590085083399e-08	G	A
MNEc.2.1.38527043.PC	LOC100630780	-0.26351970915237	-8.00246135842174	9.30774787998926e-12	3.72862284561804e-08	T	G
MNEc.2.10.20307656.PC	LOC102147584	-0.304329500393797	-8.00086124086627	9.37440352764696e-12	3.74655971010336e-08	G	A
MNEc.2.20.32623510.PC	LOC100060697	0.98406066944377	7.99785668901611	9.50085308850201e-12	3.79021977793354e-08	A	G
MNEc.2.20.29623159.PC	LOC102150441	2.05104154396264	7.99678648887762	9.54630349839753e-12	3.80441320667074e-08	A	G
MNEc.2.26.38025275.PC	SLC37A1	0.17622724963772	7.98279403267845	1.01609035281315e-11	4.00957555148695e-08	A	G
MNEc.2.10.14755321.PC	SMG9	-0.249096408738226	-7.97683149803589	1.04346536274518e-11	4.09909465810335e-08	A	C
MNEc.2.9.41291497.PC	INTS8	-0.184974228971401	-7.95134391622755	1.16902664772337e-11	4.49609632092951e-08	C	T
MNEc.2.20.24176011.PC	LOC102150115	0.573065984577012	7.93283839891833	1.26953697890575e-11	4.82012421816936e-08	T	C
MNEc.2.17.64594546.PC	DCT	0.587542419534188	7.92902690928773	1.29128591612387e-11	4.8930581676891e-08	C	T
MNEc.2.19.57105614.BIEC2-447649	ARL6	-0.153810286355185	-7.92732659944951	1.30110767545179e-11	4.9205989782705e-08	T	C
MNEc.2.4.7526672.PC	DUS4L	-0.486337616284171	-7.92440987681374	1.31812989975775e-11	4.98008731163287e-08	A	G
MNEc.2.6.58172523.PC	CPNE8	0.455403828754201	7.91692610798979	1.36282913676508e-11	5.0989775823435e-08	A	G
MNEc.2.13.42227536.PC	C13H16orf13	-0.384421061066985	-7.91303476854957	1.3866658345296e-11	5.16809149566657e-08	G	T
MNEc.2.11.21839721.PC	LOC100053935	-0.34403749085114	-7.90526858848889	1.43548879216433e-11	5.32943745449212e-08	C	A
MNEc.2.27.39727416.PC	ZNF596	0.33761328131289	7.90498635829755	1.43729499951938e-11	5.33100738720197e-08	C	T
MNEc.2.11.6765739.BIEC2-143391	SLC16A5	0.26717195736499	7.89644587505822	1.49303775647589e-11	5.50070080255349e-08	G	A
MNEc.2.18.81804362.PC	CPO	0.383083289764263	7.87272177532202	1.6594588052846e-11	6.05020939740256e-08	C	A
MNEc.2.8.65135902.PC	HAUS1	-0.168064526950612	-7.86112044721921	1.74745369191653e-11	6.3113196060187e-08	G	A
MNEc.2.5.87978349.PC	LRRIQ3	0.39500037361599	7.84468512713522	1.88013844084282e-11	6.67788611126448e-08	A	C
MNEc.2.20.43080229.PC	AARS2	-0.337072076006148	-7.83198737166589	1.98949066151029e-11	7.01456364837892e-08	C	A
MNEc.2.17.28943711.PC	SUGT1	-0.209791997662938	-7.83168612429557	1.99216059924474e-11	7.01755688368815e-08	G	T
MNEc.2.22.27318406.PC	SOGA1	0.15294635398775	7.82919817181718	2.01434825882584e-11	7.08276643628784e-08	C	T
MNEc.2.18.81501153.PC	METTL21A	0.149658799171416	7.82820613520521	2.02326385983007e-11	7.09774784581321e-08	G	A
MNEc.2.25.4919898.PC	TDRD7	0.459468764227656	7.82169748684787	2.08274238665059e-11	7.2767752312936e-08	G	A
MNEc.2.6.55866489.PC	AMN1	0.428197318432347	7.80858658704834	2.20790138053731e-11	7.66541389305321e-08	G	A
MNEc.2.10.24298413.PC	LOC100055141	-0.297149647556019	-7.781087186478	2.49531092791775e-11	8.50991343426104e-08	G	A
MNEc.2.6.26240951.PC	PDCD1	-0.327655443359099	-7.77319276892099	2.58450881958707e-11	8.74446435348734e-08	A	G
MNEc.2.10.15784176.PC	BLOC1S3	-0.190298644701679	-7.74171113900533	2.97297154103518e-11	9.83430659607823e-08	G	T
MNEc.2.21.24203992.PC	OXCT1	-0.30970630400689	-7.73927928876877	3.00529637876899e-11	9.91570008778206e-08	G	T
MNEc.2.6.68949910.PC	SCN8A	0.469689408488619	7.7339480511991	3.07739212199874e-11	1.0098551149491e-07	A	G
MNEc.2.4.102259778.PC	LOC100063236	0.344151599644947	7.72340011496934	3.22515485279144e-11	1.04973042927331e-07	C	A
MNEc.2.1.65199811.PC	DLG5	0.310147742964839	7.71478681207679	3.35104660184475e-11	1.08520659234862e-07	A	G
MNEc.2.1.62556528.PC	COMTD1	-0.297238389299305	-7.71454010540284	3.35472373360873e-11	1.08548522625706e-07	A	G
MNEc.2.14.45823823.BIEC2-269956	ISOC1	-0.219255791553337	-7.71431292942702	3.3581133202991e-11	1.08567042998796e-07	T	C
MNEc.2.10.82184181.PC	MAP7	-0.485624235232394	-7.67340073615396	4.02770997023389e-11	1.26914326751268e-07	C	T
MNEc.2.1.159282372.PC	LOC100630442	-0.389582963348656	-7.67229050995329	4.04762584735627e-11	1.27201734716616e-07	A	C
MNEc.2.4.9841719.BIEC2-847432	LOC100062578	0.384978023560071	7.65464683485699	4.3776303676133e-11	1.36379252597774e-07	C	T
MNEc.2.16.41687692.PC	TMEM42	-0.239270810495357	-7.64196913414908	4.63118284666292e-11	1.43236203987404e-07	T	C
MNEc.2.8.45722315.PC	LOC102148682	-0.498363845673722	-7.63511138251113	4.7743835689841e-11	1.47192679433969e-07	C	A
MNEc.2.11.37616392.PC	PEX12	0.156775482254021	7.62821323644963	4.92287974029418e-11	1.50566237786423e-07	T	C
MNEc.2.2.15683093.PC	P3H1	-0.356894927847906	-7.62217865646312	5.05655547075837e-11	1.53982567602331e-07	A	G
MNEc.2.4.102082973.PC	LOC100146250	0.26454836584958	7.60685133938006	5.41256707102176e-11	1.62059748568538e-07	A	G
MNEc.2.17.1821753.PC	LATS2	-0.292444917308538	-7.59935531548584	5.59566683628416e-11	1.66517927783705e-07	A	G
MNEc.2.28.34911207.PC	LOC102148051	0.557611519949831	7.59173439084623	5.78814537209397e-11	1.7108989865784e-07	G	A
MNEc.2.16.45927717.BIEC2-362842	RPSA	0.260492879095596	7.58603276716392	5.93645055793133e-11	1.74503073555721e-07	T	C
MNEc.2.4.102259778.PC	LOC100063777	0.387595408711437	7.5827597465724	6.0232896447898e-11	1.76651487927955e-07	C	A
MNEc.2.25.16322872.PC	LOC100630493	0.262581096124486	7.5553612476749	6.80167556785716e-11	1.96100134840963e-07	A	G
MNEc.2.16.44458263.PC	ZNF620	-0.556765413647988	-7.55530181492371	6.80346856190668e-11	1.96100134840963e-07	A	G
MNEc.2.14.35021246.PC	LOC102147329	0.176702695814492	7.55107494695553	6.9322017394744e-11	1.99066231246111e-07	A	G
MNEc.2.15.29242249.PC	STAMBP	0.157647960012849	7.54618920744694	7.08402795217887e-11	2.02821562225582e-07	A	G
MNEc.2.5.38523960.PC	LOC100629394	-0.509561931652591	-7.5445785453186	7.13480243309624e-11	2.03245695754272e-07	T	C
MNEc.2.1.162690604.PC	LOC106782231	-0.608616742474493	-7.53521562652348	7.4372209139029e-11	2.10432343398648e-07	T	C
MNEc.2.10.10620358.PC	LOC100067836	-0.208279063040169	-7.5254827516552	7.765131148495e-11	2.17791526878716e-07	T	G
MNEc.2.20.29553936.PC	RPP21	-0.313216635521453	-7.51798842239033	8.02740323863968e-11	2.23844255480281e-07	C	G
MNEc.2.23.5973802.PC	LOC102150619	-0.336764938246253	-7.5132189646324	8.19889149825722e-11	2.28120380191711e-07	C	T
MNEc.2.1.160972519.PC	LOC100056354	-0.161413875016108	-7.51240978637449	8.22834587277712e-11	2.28620407678688e-07	G	T
MNEc.2.22.33062298.PC	IFT52	0.177797197236913	7.50854854682054	8.37035439455623e-11	2.32064101176193e-07	A	G
MNEc.2.20.30524996.PC	LOC100054397	0.840433873098631	7.50239559460935	8.60170897058194e-11	2.36100308228721e-07	A	G
MNEc.2.12.8795547.PC	ALKBH3	-0.158154755464361	-7.49780578891967	8.77842624295809e-11	2.39454877137285e-07	C	A
MNEc.2.22.16553601.PC	LOC102151012	-0.403235717907745	-7.49773809798342	8.78105936680350e-11	2.39454877137285e-07	A	G
MNEc.2.29.4962276.PC	LOC102149425	0.293962812755596	7.49132175942449	9.03425486722682e-11	2.44833961252643e-07	A	G
MNEc.2.20.49725874.BIEC2-537128	PKHD1	-0.441251898961854	-7.47212146560741	9.83618204999497e-11	2.63581457110805e-07	G	A
MNEc.2.27.25707168.PC	ENPP6	0.582677633282094	7.46737352468411	1.00451838033556e-10	2.68083207961536e-07	A	G
MNEc.2.30.21773209.PC	GLRX2	0.180144703638607	7.45724624046944	1.05058759601113e-10	2.78258341858175e-07	G	A
MNEc.2.1.172203041.PC	SRP54	0.142624823794407	7.43534093774151	1.15755877972237e-10	3.01005039638671e-07	C	A
MNEc.2.23.6800463.PC	C23H9orf64	-0.259249667722199	-7.42847307174029	1.19327995485501e-10	3.09042587469377e-07	A	G
MNEc.2.27.13397613.PC	WRN	-0.25305813581198	-7.42312849208033	1.22183588483467e-10	3.15589808707127e-07	C	T
MNEc.2.1.79850474.PC	ARV1	0.170729388186751	7.41778419076465	1.25107066706162e-10	3.21225269283524e-07	C	T
MNEc.2.1.38535743.PC	KIF20B	0.239438336361217	7.40336859889665	1.33344751332536e-10	3.38742167642028e-07	G	A
MNEc.2.7.76103255.PC	LOC100070224	-0.470468335517096	-7.40126919656595	1.34588667950509e-10	3.41227342749268e-07	C	T
MNEc.2.1.172925300.BIEC2-82772	MBIP	0.178424530300307	7.39678210819253	1.37286182319565e-10	3.47609064638994e-07	T	G
MNEc.2.7.1449259.PC	ZNF554	0.221780979090879	7.39090011122633	1.40903969372738e-10	3.55012673713661e-07	G	A
MNEc.2.24.6285720.PC	DACT1	0.317906113771315	7.38914643677045	1.42000841409854e-10	3.57432998398908e-07	G	A
MNEc.2.11.42138591.PC	FOXN1	0.332572248334146	7.38212095028855	1.46480982381076e-10	3.66317378410638e-07	A	G
MNEc.2.9.27295254.PC	LOC106780975	-0.316109102193457	-7.37907423533753	1.48467352738509e-10	3.70803612089804e-07	C	T
MNEc.2.16.66739590.PC	COL6A6	0.302619480936919	7.37214247685671	1.53087137049499e-10	3.80868374562423e-07	G	A
MNEc.2.12.11991939.PC	AGBL2	-0.284759683890758	-7.36442352771667	1.58400138965975e-10	3.91595446538012e-07	G	A
MNEc.2.22.2494348.PC	CD93	0.651850479165258	7.35850049731967	1.62601118687405e-10	4.00651684760278e-07	G	A
MNEc.2.8.68908143.PC	SKA1	0.99683959864101	7.35849983266429	1.626015962713e-10	4.00651684760278e-07	G	A
MNEc.2.11.32192187.PC	MKS1	0.218890421596745	7.34699641781838	1.71080005145071e-10	4.17538033912355e-07	T	G
MNEc.2.20.28818350.PC	LOC100056062	0.488067381425506	7.34433427627031	1.73103972497932e-10	4.2194328700255e-07	A	G
MNEc.2.10.12433039.PC	LOC100069166	0.30819998596572	7.3286860565128	1.85492030289076e-10	4.48451886168938e-07	G	T
MNEc.2.1.158999685.PC	LOC100630066	-0.333902465585115	-7.31946448503875	1.93201554106338e-10	4.6302398499601e-07	T	C
MNEc.2.11.59188216.PC	B9D1	0.264277564103683	7.31719517195818	1.95147163252057e-10	4.6710582568256e-07	C	T
MNEc.2.24.22642992.PC	POMT2	-0.15907080739516	-7.3108498016869	2.00691514397574e-10	4.7711702360121e-07	G	A
MNEc.2.13.19308466.PC	ZNF785	-0.196340043993303	-7.29122806082327	2.18847675951459e-10	5.14881110160697e-07	T	G
MNEc.2.29.21507253.PC	PHYH	-0.220858125766946	-7.27994984988284	2.30013878560951e-10	5.36241109458708e-07	T	C
MNEc.2.5.96770972.PC	EFCAB7	-0.257104714468541	-7.2794582665466	2.30513268490954e-10	5.37080445830111e-07	C	T
MNEc.2.7.68735164.PC	GDPD5	0.521360685532989	7.27568475282671	2.34382808545594e-10	5.45107506781793e-07	C	T
MNEc.2.15.29093390.PC	LOC100057485	-0.424069379798424	-7.27257426817659	2.37620995756053e-10	5.5230528946566e-07	T	C
MNEc.2.1.104552390.BIEC2-44751	SYNM	0.587326042137497	7.26211405196768	2.48840751765864e-10	5.76297983561824e-07	G	A
MNEc.2.4.74902384.PC	LOC102148459	0.26714840360507	7.2549554558695	2.56821425616584e-10	5.91581015715159e-07	G	A
MNEc.2.17.665142.PC	CENPJ	-0.48857072182703	-7.25430421270303	2.57559972526235e-10	5.92927828055021e-07	G	T
MNEc.2.25.2612213.PC	FBXO10	0.389162226676751	7.25379242620086	2.58141850186613e-10	5.93574360911764e-07	A	G
MNEc.2.9.83209902.PC	ZNF16	-0.156268316058511	-7.24538831199547	2.67886195559303e-10	6.13766612843429e-07	G	A
MNEc.2.3.8793151.PC	BBS2	-0.252846717834484	-7.24151654657071	2.72497705525053e-10	6.22851044045815e-07	A	G
MNEc.2.10.23932077.PC	LOC100054684	-0.286030293640943	-7.2399247417148	2.74416475885723e-10	6.26493627292116e-07	T	C
MNEc.2.6.74942852.PC	XRCC6BP1	-0.279689635815739	-7.20423728258373	3.2114493259458e-10	7.16617902168008e-07	T	C
MNEc.2.1.97949605.PC	SLCO3A1	0.366743198426956	7.18882298557845	3.43700609621671e-10	7.55143747208963e-07	T	C
MNEc.2.13.40447914.PC	C13H16orf59	0.265186995350962	7.18233625502147	3.53657395691507e-10	7.7393111226174e-07	T	C
MNEc.2.2.66375231.PC	PALLD	-0.244878245938256	-7.17741886523412	3.61396040937651e-10	7.89073753838976e-07	T	C
MNEc.2.12.12151648.PC	ARFGAP2	0.191456105740579	7.17196675197631	3.701732205948e-10	8.05186689661624e-07	A	G
MNEc.2.13.8248969.PC	LOC102148675	0.3045452435811	7.16395037645816	3.83464961965403e-10	8.30203581522882e-07	C	T
MNEc.2.7.44878569.PC	CCDC130	0.169963347639441	7.16316347733826	3.84795009501327e-10	8.32345805005289e-07	A	G
MNEc.2.6.38020369.PC	LY49F	0.549325924826069	7.15767890118461	3.9419355751007e-10	8.46876659607273e-07	G	T
MNEc.2.18.72182282.PC	CCDC150	-0.241957061505218	-7.15439792277986	3.99924723020785e-10	8.55820172897724e-07	A	G
MNEc.2.13.24714659.PC	OTOA	0.723063263999533	7.15295750265969	4.02466932512122e-10	8.58862010001969e-07	A	G
MNEc.2.16.38412580.PC	CELSR3	0.162233627384909	7.14901995639101	4.0949864998979e-10	8.69949632278669e-07	G	C
MNEc.2.6.21161296.PC	LOC106783257	0.367790656669127	7.13668290224974	4.32331090570442e-10	9.10923026085909e-07	T	C
MNEc.2.28.35079716.PC	EIF3L	-0.154390225273616	-7.11978830068899	4.65665319372094e-10	9.65324708043095e-07	C	T
MNEc.2.5.28523082.PC	C5H1orf74	0.232327311466918	7.11236255848675	4.81113828903142e-10	9.95208101163981e-07	G	A
MNEc.2.1.161378135.BIEC2-73335	RNF212B	0.513375554678533	7.102459547225	5.02511720231212e-10	1.03061944590767e-06	A	G
MNEc.2.12.23699413.PC	LOC106781484	0.346364921139113	7.09751281182554	5.13552094816831e-10	1.04990998926497e-06	G	A
MNEc.2.24.20087199.PC	ZNF410	0.0915024857579855	7.07194879684686	5.74567933945916e-10	1.15564593849623e-06	G	A
MNEc.2.16.7026014.PC	TTLL3	-0.450957551147066	-7.05276901584225	6.25029957879303e-10	1.24673062833804e-06	T	C
MNEc.2.17.20187060.PC	LOC102150008	-0.291892571581755	-7.0324715720037	6.83235847171209e-10	1.34062735914782e-06	A	G
MNEc.2.27.37368694.PC	CSMD1	-0.93394457428177	-7.0279034788612	6.97060863236757e-10	1.36220574148238e-06	G	A
MNEc.2.16.65879817.PC	BTD	0.121293093741981	7.02584954539296	7.03367219247279e-10	1.37244181423707e-06	A	G
MNEc.2.7.2046647.PC	UBXN6	0.307452350750831	7.02283377798414	7.127296613796e-10	1.38509970278644e-06	A	C
MNEc.2.15.10812971.PC	INPP4A	0.251829773454192	7.0002619192536	7.86849950727707e-10	1.51074911884662e-06	T	C
MNEc.2.8.3196931.PC	TMEM191C	-0.217761999213729	-6.99410627361364	8.08360389689119e-10	1.54064575123069e-06	G	A
MNEc.2.10.1500499.PC	C10H19orf12	-0.196163090072694	-6.99019598242759	8.22327065732911e-10	1.56339872430119e-06	A	G
MNEc.2.3.3570338.PC	SNX20	0.28854972991242	6.98873813312952	8.27595315154796e-10	1.57102323524326e-06	C	T
MNEc.2.9.6171845.PC	IMPA1	0.129718671020609	6.98817955724579	8.29622723190786e-10	1.57261414410469e-06	C	T
MNEc.2.1.9834774.PC	ACADSB	0.163067210701016	6.9830858495047	8.48340051812406e-10	1.60022305077334e-06	T	C
MNEc.2.15.32285851.PC	PCYOX1	0.312863833067462	6.97624614442277	8.74134799490283e-10	1.64324933854093e-06	G	A
MNEc.2.8.45998550.PC	LOC102148613	-0.238997482330718	-6.96802537713064	9.06171086364671e-10	1.69850178553663e-06	A	C
MNEc.2.18.75767639.PC	LOC106781910	-0.229623488727515	-6.95969580642958	9.39821109737164e-10	1.74966041979908e-06	G	A
MNEc.2.4.35755505.PC	ANKIB1	0.234170303549738	6.9574507422298	9.49101270155847e-10	1.76098223722245e-06	A	C
MNEc.2.3.117347403.PC	ADD1	-0.212772788187763	-6.95332770487607	9.66381945300446e-10	1.78359904216563e-06	A	G
MNEc.2.16.47196502.PC	VILL	0.288114797797195	6.94201562057375	1.01541564036356e-09	1.85896265653672e-06	T	C
MNEc.2.2.108915017.BIEC2-531440	LOC106782877	0.247335800086357	6.9281757131609	1.0787795909181e-09	1.95637770284113e-06	T	C
MNEc.2.1.3743358.PC	LOC102149601	-0.282030056460286	-6.92373298167423	1.09994114478041e-09	1.98541128295577e-06	A	G
MNEc.2.2.41406467.BIEC2-499162	CLSTN1	-0.221753478222908	-6.9163857291168	1.13584599167624e-09	2.03686362063129e-06	A	G
MNEc.2.13.6124570.PC	SUN1	-0.318103678466227	-6.91171353182959	1.15928134482191e-09	2.06926028349806e-06	A	G
MNEc.2.8.74936099.PC	FECH	0.192916578207671	6.91048831783238	1.16550599844105e-09	2.07844560654617e-06	G	A
MNEc.2.16.4602650.BIEC2-328320	TMEM40	-0.290009995846768	-6.89559882130358	1.24385743154189e-09	2.2008560967171e-06	G	A
MNEc.2.22.49293759.PC	LOC102148701	0.149316058649803	6.89023391586721	1.27335246489078e-09	2.24582602019303e-06	A	G
MNEc.2.13.39116099.PC	TRAP1	0.298649701666386	6.88850614582414	1.28299842926248e-09	2.25973610321512e-06	T	C
MNEc.2.2.40414909.PC	PTCHD2	0.499323073920075	6.88690102778117	1.29202465080916e-09	2.27355571919868e-06	A	G
MNEc.2.6.80249775.PC	XPOT	-0.142819698820738	-6.88373176343533	1.31003229654931e-09	2.29894501434551e-06	A	G
MNEc.2.16.54061127.PC	TGFBR2	0.267250431613299	6.87671005717944	1.35082212450381e-09	2.36085051183649e-06	T	C
MNEc.2.16.43139215.PC	LOC102147468	-0.469868672521522	-6.87640028482726	1.35265038767827e-09	2.36297414907037e-06	C	T
MNEc.2.5.58120604.PC	SLC6A17	-0.270270064070455	-6.8741931342461	1.36574821933955e-09	2.38369393324402e-06	G	A
MNEc.2.15.39737806.TBIEC2-318327	TMEM17	0.177939376783261	6.86975931273581	1.39244155403345e-09	2.42369672482055e-06	T	C
MNEc.2.12.19231851.PC	MPEG1	-0.581407699320602	-6.86871416425537	1.39880883507430e-09	2.42929346417545e-06	T	C
MNEc.2.1.162318738.PC	DHRS1	-0.224344106820863	-6.86839203639482	1.40077713372988e-09	2.4316159672293e-06	G	A
MNEc.2.20.29553464.PC	LOC100054114	0.324833146119724	6.84854998773898	1.52747189901001e-09	2.61386865207015e-06	T	C
MNEc.2.11.47237918.PC	MIR9110	0.333783899034763	6.84539378968583	1.54864783955585e-09	2.63757363333489e-06	C	A
MNEc.2.4.89265131.PC	LOC106783088	-0.434203505515984	-6.84283791582879	1.56600940781142e-09	2.66208405336018e-06	T	C
MNEc.2.10.55858218.PC	PREP	-0.133501777176262	-6.83742281389681	1.60343422121263e-09	2.71172951122156e-06	T	C
MNEc.2.27.14226054.PC	UBXN8	0.187871784411009	6.83267968950013	1.636943594517e-09	2.75112410994573e-06	G	A
MNEc.2.16.41128931.PC	LOC102149133	0.597469277928186	6.82903883130607	1.6631365188358e-09	2.78653450743004e-06	G	A
MNEc.2.8.2897385.PC	TOP3B	-0.239101525351324	-6.82641583039906	1.68226428272984e-09	2.8113430211338e-06	T	C
MNEc.2.11.11530020.PC	ABCA5	-0.200881823563584	-6.82513216024285	1.69170465581883e-09	2.82589399977066e-06	T	C
MNEc.2.12.25098525.PC	C12H11orf85	0.522666301542674	6.81060979963433	1.80223866003107e-09	2.97826043924086e-06	G	A
MNEc.2.17.7168404.PC	GTF3A	-0.174878603295431	-6.80769404020736	1.82528084653455e-09	3.00988499179195e-06	A	G
MNEc.2.1.27028673.PC	CALHM2	-0.240209783975621	-6.80496991413802	1.8470727807991e-09	3.04191495684638e-06	C	T
MNEc.2.4.95280790.PC	LOC102148347	-0.328310445035176	-6.79911801257257	1.89476286198656e-09	3.09926345250567e-06	A	G
MNEc.2.5.41222247.PC	LOC102147390	0.397458997313769	6.79481508457494	1.93060750430086e-09	3.14720791657858e-06	C	A
MNEc.2.22.32810393.PC	L3MBTL1	-0.188764561105683	-6.78704204118317	1.99707374218813e-09	3.23231459636038e-06	T	C
MNEc.2.8.4961276.PC	LOC100146359	0.739166149071214	6.77597135668935	2.0956764466055e-09	3.36804245964004e-06	A	G
MNEc.2.20.30474559.PC	LOC100054303	0.247521561848766	6.7722427293538	2.12996195913447e-09	3.41157671303996e-06	T	C
MNEc.2.10.5797279.PC	ZNF599	-0.196044682753207	-6.77205046478865	2.13174488765122e-09	3.41301390080826e-06	C	T
MNEc.2.15.91262417.PC	SH3YL1	0.146764068842313	6.76781923462844	2.17135955873012e-09	3.46635785986508e-06	T	C
MNEc.2.12.2418165.PC	TRIM44	0.246547990442038	6.76564748997217	2.19197527407722e-09	3.49348008332872e-06	A	G
MNEc.2.3.19300171.PC	LOC106782959	-0.186750485771176	-6.76117898194627	2.23500649612663e-09	3.54301301899698e-06	C	A
MNEc.2.22.48265478.PC	CABLES2	0.220129445047658	6.76063482439596	2.24030360546419e-09	3.54994990423923e-06	C	T
MNEc.2.28.45394941.PC	LOC102149277	0.375465253896607	6.75086472413214	2.33755906443504e-09	3.67384682081766e-06	C	T
MNEc.2.26.32659833.PC	MORC3	-0.206993696736307	-6.74778213001577	2.36910536123414e-09	3.7098100985519e-06	G	A
MNEc.2.5.36134669.PC	LOC100147417	0.916144476216907	6.73685086598661	2.48441610158117e-09	3.85435454525293e-06	T	A
MNEc.2.31.15581018.BIEC2-838060	ARMT1	-0.206237376035794	-6.73223374587451	2.53477799009908e-09	3.92451670048726e-06	A	G
MNEc.2.17.21442585.PC	ARL11	0.446592820667311	6.73201078381914	2.53723545608964e-09	3.92451670048726e-06	C	T
MNEc.2.15.205792.PC	SEPT10	-0.323563791923706	-6.73196070159673	2.53778778252698e-09	3.92451670048726e-06	G	A
MNEc.2.11.3097241.PC	LOC102148660	0.352989597507005	6.72465409549056	2.61965961782721e-09	4.03010213419453e-06	G	A
MNEc.2.18.60693670.PC	NUP35	0.158839076807187	6.71942022946881	2.67991187761601e-09	4.10150934153127e-06	A	G
MNEc.2.23.54697937.PC	LOC106782475	-0.266905228096624	-6.71866902388347	2.68867185316972e-09	4.11001940444538e-06	G	A
MNEc.2.20.50299675.PC	LOC100069254	0.564328907179902	6.70628296358452	2.83727324449841e-09	4.28617226098892e-06	G	A
MNEc.2.20.37781955.PC	RNF8	0.209454967862072	6.70458970724396	2.8582112374153e-09	4.31104280607768e-06	C	T
MNEc.2.29.6055267.PC	ARHGAP12	0.184682655783108	6.68691999015101	3.08606432555771e-09	4.60069395202348e-06	G	A
MNEc.2.11.2028311.PC	BAIAP2	-0.230820158572687	-6.68137606289672	3.16120093951916e-09	4.69635640379084e-06	G	A
MNEc.2.2.22205442.PC	ZMYM6NB	-0.291478961132076	-6.67996699503821	3.18058544828222e-09	4.72333362902282e-06	T	C
MNEc.2.13.5543636.PC	PSMG3	0.21173549750142	6.67911731941147	3.1923313531661e-09	4.73895071905947e-06	G	T
MNEc.2.23.191838.PC	HABP4	-0.200881520907086	-6.67194002793402	3.29328252290657e-09	4.86564907589061e-06	G	A
MNEc.2.12.28148196.PC	IGHMBP2	0.206376224844191	6.66126013716184	3.44938869944642e-09	5.03902209080931e-06	T	C
MNEc.2.20.29630087.PC	EQMHCB2	-0.413559044978522	-6.65922067123105	3.48002326286640e-09	5.06778508410609e-06	A	T
MNEc.2.5.18259308.PC	KIAA1614	0.283913786062784	6.65843252559716	3.49193405870783e-09	5.07997013809458e-06	T	C
MNEc.2.9.82133816.PC	LOC106781018	-0.296396043753751	-6.64355000551117	3.72458957679468e-09	5.34381398860753e-06	C	T
MNEc.2.24.6810074.PC	DAAM1	-0.169726905403802	-6.64233725896259	3.74421210456585e-09	5.36597392535305e-06	G	A
MNEc.2.1.153480548.PC	FMN1	-0.480409593127071	-6.64051671750748	3.77386153351359e-09	5.3989702024353e-06	C	T
MNEc.2.10.7033175.PC	SDHAF1	0.169968040820171	6.64028156358522	3.77770820323119e-09	5.4019250842916e-06	A	G
MNEc.2.5.46938229.PC	PLEKHO1	-0.370376423982167	-6.63116137067826	3.92993524001961e-09	5.58231728856644e-06	T	C
MNEc.2.17.77356362.PC	CARKD	-0.10243423027394	-6.61751377758408	4.16916256252979e-09	5.87963386109174e-06	T	G
MNEc.2.16.67240846.PC	MRPL3	-0.117122462064067	-6.61724762211351	4.17396873509972e-09	5.88126540408498e-06	A	G
MNEc.2.11.47730874.PC	LOC100060725	0.542138479908899	6.61310556099826	4.24947704646542e-09	5.96584624380955e-06	G	T
MNEc.2.17.389012.PC	PARP4	-0.255483224148109	-6.60933195071643	4.31944692619235e-09	6.03987354662185e-06	C	A
MNEc.2.26.41107342.PC	SLC19A1	0.17680074449272	6.60568264674762	4.38819812294888e-09	6.12046275794107e-06	C	T
MNEc.2.11.51058749.PC	LOC102149755	0.501654024217565	6.60490285775793	4.40302909113541e-09	6.13892649629897e-06	T	C
MNEc.2.22.7137314.PC	DSTN	0.18885848839382	6.60243728537352	4.4502501003412e-09	6.19803717525689e-06	G	T
MNEc.2.12.26263852.PC	KLC2	-0.199037674225212	-6.60132890261619	4.4716412849289e-09	6.2210845720224e-06	G	C
MNEc.2.26.35130942.PC	PSMG1	-0.172186424408761	-6.59656134000879	4.56482102563338e-09	6.32787477333546e-06	C	T
MNEc.2.3.19877299.BIEC2-773834	NQO1	0.259036817076624	6.59496324859878	4.59648375399465e-09	6.36718576963442e-06	A	G
MNEc.2.21.3969240.BIEC2-547660	YJEFN3	-0.214133992101673	-6.59234394625369	4.64885114538338e-09	6.42817348353937e-06	T	G
MNEc.2.1.61174380.PC	CFAP70	-0.167319133471528	-6.59077359816031	4.68053009532104e-09	6.46501826276328e-06	T	C
MNEc.2.15.18604975.PC	ST3GAL5	-0.223625755906404	-6.58867754729833	4.72314787239184e-09	6.51921112613441e-06	A	G
MNEc.2.4.51725975.PC	TMEM196	0.331502078681882	6.58775775214661	4.7419707725641e-09	6.53816652735858e-06	T	C
MNEc.2.24.12008975.PC	LOC106782545	-0.347459592701709	-6.5874184538877	4.74893301140071e-09	6.54482849174207e-06	C	T
MNEc.2.5.39107074.PC	CD1B1	0.583265700838985	6.5857238581775	4.78385730283388e-09	6.57709380757997e-06	G	A
MNEc.2.7.23534470.PC	NXPE4	0.8412835341242	6.57795655522597	4.94722170471642e-09	6.7540063235681e-06	A	G
MNEc.2.22.19625676.PC	ITPA	0.149362967902537	6.54743159852054	5.64457172738226e-09	7.54772271580797e-06	C	T
MNEc.2.4.52383902.PC	MACC1	-0.405845763347445	-6.54552620314968	5.69119705570879e-09	7.6021550483045e-06	A	G
MNEc.2.16.81872249.PC	HPS3	-0.368611928298527	-6.54164277259968	5.78741029864838e-09	7.69865210721227e-06	T	C
MNEc.2.20.29736398.PC	DDR1	-0.449944367123779	-6.50753740929179	6.70468225711956e-09	8.61837703682521e-06	T	G
MNEc.2.6.73961674.PC	COQ10A	0.266606656957327	6.5050358396682	6.77737284010911e-09	8.69731025983484e-06	A	C
MNEc.2.2.40366761.PC	UBIAD1	-0.171860919372798	-6.50446692304432	6.79401310184929e-09	8.71286170938919e-06	G	T
MNEc.2.8.34833412.PC	VAPA	-0.148001417445682	-6.50370479130682	6.81636817835794e-09	8.73571646034307e-06	T	C
MNEc.2.21.16916461.PC	PLPP1	-0.152733565358749	-6.49168418023156	7.17875571883483e-09	9.10626580726638e-06	A	C
MNEc.2.2.14808110.PC	PTPRF	0.548556287567367	6.4876261869513	7.30535208855141e-09	9.23009058950162e-06	G	A
MNEc.2.7.47148232.PC	LOC100065592	-0.211896206015946	-6.48758660014049	7.30659790105577e-09	9.23009058950162e-06	C	A
MNEc.2.2.21058224.PC	OSCP1	-0.509302491037106	-6.48755770954665	7.30750723227141e-09	9.23009058950162e-06	G	A
MNEc.2.6.37899162.PC	LOC101910264	0.591078695231402	6.48724456774887	7.31737056491579e-09	9.23649420319393e-06	C	T
MNEc.2.18.11405390.PC	TMEM185B	0.2188857778326	6.47195932384914	7.81520410847347e-09	9.76256804202956e-06	C	T
MNEc.2.14.93633033.PC	GUK1	-0.139521682872108	-6.47184117139467	7.81918010219809e-09	9.76436964758966e-06	A	G
MNEc.2.24.19286194.PC	LOC100055927	0.163111334575874	6.46908116420328	7.91263045295731e-09	9.85870520214538e-06	C	T
MNEc.2.1.113674895.PC	TUBGCP5	0.353363385669312	6.46762373764576	7.96242259652556e-09	9.90153585738429e-06	C	T
MNEc.2.27.7301886.PC	PLPP5	-0.163118612251072	-6.46445528169862	8.07174454693778e-09	9.99234005982494e-06	G	T
MNEc.2.28.7184235.PC	PAWR	-0.278776387221941	-6.46324401766995	8.11392880028523e-09	1.00284542793516e-05	G	T
MNEc.2.10.23330994.PC	LOC100630360	0.591365877891048	6.46230589040022	8.14675063225471e-09	1.00496818925338e-05	A	C
MNEc.2.2.14299252.PC	SLC6A9	0.207399282383163	6.46104469324386	8.19108291484776e-09	1.00979046540931e-05	C	A
MNEc.2.4.96528455.PC	TCAF1	0.259312034302302	6.45407816127895	8.44030362729878e-09	1.03455706269892e-05	C	T
MNEc.2.3.118518549.PC	TACC3	-0.229795091072891	-6.45006020403475	8.58744222758074e-09	1.04925502217527e-05	T	G
MNEc.2.10.5469390.PC	PDCD2L	-0.184721579470416	-6.44781930496576	8.67060526819714e-09	1.0570702169408e-05	G	A
MNEc.2.6.79758721.PC	TMEM5	-0.220343061695189	-6.44413247540864	8.80916822546894e-09	1.07125184200075e-05	A	C
MNEc.2.1.124095853.BIEC2-53207	SPESP1	-0.156759836097514	-6.44247897198553	8.87202250970304e-09	1.07765681592907e-05	T	C
MNEc.2.23.1432419.PC	ERCC6L2	-0.189810589627093	-6.43870105158183	9.01730362733395e-09	1.09173936991484e-05	A	G
MNEc.2.20.24115340.PC	LOC100066535	0.642924364420496	6.43524574455425	9.15224040860675e-09	1.10633849538305e-05	C	T
MNEc.2.4.60168789.PC	GGCT	-0.171547643722036	-6.41981436380067	9.77969115538513e-09	1.1662632914267e-05	C	T
MNEc.2.26.40496026.PC	COL18A1	-0.284205595045651	-6.41263211676502	1.00860759387484e-08	1.19596312676426e-05	G	A
MNEc.2.5.79730421.BIEC2-921846	TTLL7	-0.267613286436766	-6.41254221638084	1.00899705843581e-08	1.19605691943021e-05	A	G
MNEc.2.6.31748046.PC	RAD51AP1	-0.244442004055691	-6.40591187186372	1.03813522268967e-08	1.22307277618348e-05	G	A
MNEc.2.5.38623178.PC	CD1E2	-0.761802865498347	-6.3977970847296	1.07493306991009e-08	1.25872964020362e-05	G	A
MNEc.2.6.15205072.BIEC2-942216	RHBDD1	-0.158780363060835	-6.39551513425898	1.08551163645657e-08	1.2680345447158e-05	T	C
MNEc.2.3.18606632.PC	NFATC3	0.253452722595677	6.39485575366863	1.08858751566954e-08	1.27028424522026e-05	T	C
MNEc.2.17.4458835.PC	MIPEP	0.163002693993324	6.39128701658082	1.10538532740513e-08	1.28657003463881e-05	T	C
MNEc.2.17.69599093.PC	TMTC4	-0.260194866061834	-6.3847381400921	1.13688079388837e-08	1.31567800220263e-05	A	C
MNEc.2.15.18617489.PC	LOC102149454	0.432416118681359	6.38307503911292	1.14501959907511e-08	1.32390409064871e-05	T	C
MNEc.2.2.7658695.PC	NRDC	0.11338447500593	6.38103252758555	1.15509411327617e-08	1.33311695027109e-05	A	G
MNEc.2.1.123761192.PC	GLCE	0.18529063047519	6.37935267271452	1.16344558799008e-08	1.34086548816818e-05	G	T
MNEc.2.11.26502313.PC	RSAD1	-0.223712689296981	-6.37039423755194	1.20900267269472e-08	1.380896408058e-05	C	T
MNEc.2.31.17056903.PC	LOC102150120	0.342054671254541	6.35952332384117	1.26666281842877e-08	1.4382291995711e-05	A	C
MNEc.2.22.17148334.PC	MCM8	0.270979096812583	6.35820075820745	1.27386098467855e-08	1.4455505127811e-05	A	G
MNEc.2.1.93326344.PC	IDH2	-0.272397161734197	-6.3558688784805	1.28665119609587e-08	1.4583468512516e-05	C	A
MNEc.2.3.1019096.PC	MYLK3	-0.172044140678183	-6.35443998795287	1.29455129988315e-08	1.46514654781833e-05	G	T
MNEc.2.15.40284951.PC	PEX13	0.147119956230059	6.35164998784229	1.31011542685304e-08	1.47809076008591e-05	T	C
MNEc.2.11.52417111.PC	DHRS7C	-0.386365155333616	-6.34634592341928	1.34021691312623e-08	1.50358252694812e-05	G	A
MNEc.2.18.57278803.PC	SESTD1	-0.285725635451203	-6.34301728003843	1.35945612395328e-08	1.52232940068173e-05	C	T
MNEc.2.30.27684589.PC	DDX59	-0.105523465361461	-6.34046694862169	1.37438151378646e-08	1.53520765481522e-05	A	C
MNEc.2.8.93905240.PC	PARD6G	-0.311682618876209	-6.33830302230709	1.38717264634935e-08	1.54725317273236e-05	C	A
MNEc.2.20.29894742.PC	MRPS18B	0.12351013646955	6.33683636399352	1.39590909996128e-08	1.55429860205221e-05	G	C
MNEc.2.1.9404949.PC	LOC102147903	0.295208705477022	6.33632173718003	1.39898747045124e-08	1.55682662597897e-05	T	C
MNEc.2.5.2157852.PC	DSTYK	-0.122750244416012	-6.33396366944188	1.41317900226674e-08	1.56809117179567e-05	A	T
MNEc.2.20.29526226.PC	LOC100056182	-0.849464955652048	-6.33191036116658	1.42565239882121e-08	1.57829631721026e-05	T	C
MNEc.2.4.9697471.PC	VPS41	0.143019928861043	6.3316337534633	1.42734103702774e-08	1.57949231611429e-05	C	T
MNEc.2.2.12556157.PC	POMGNT1	0.202589830540378	6.32972209101968	1.43906561959172e-08	1.58994843171192e-05	A	G
MNEc.2.16.505810.PC	KBTBD12	-0.252089044262141	-6.32430720220262	1.47279604673574e-08	1.61991034649496e-05	G	A
MNEc.2.1.123603595.PC	PAQR5	0.177807382915352	6.32261815309065	1.48347670575433e-08	1.63013616545646e-05	C	A
MNEc.2.4.24802622.PC	VOPP1	0.431339776036021	6.31309512386514	1.54514557003916e-08	1.68588374563138e-05	G	A
MNEc.2.13.38493597.PC	LOC100069750	0.167345023648622	6.30690057187405	1.58661496480709e-08	1.72186774694784e-05	A	G
MNEc.2.25.773779.PC	DNAJB5	0.131805346737913	6.29662603739813	1.65783947849475e-08	1.78558717686711e-05	T	C
MNEc.2.2.46106684.PC	C2H1orf174	0.199731872927722	6.296546154229	1.65840545301923e-08	1.78569768649043e-05	G	A
MNEc.2.25.4655472.PC	TMOD1	0.168364489638584	6.28893168149943	1.71324119062598e-08	1.83398138763501e-05	T	C
MNEc.2.15.15385908.PC	TTL	-0.360666825745521	-6.28874731908661	1.71459088658144e-08	1.83491650400913e-05	A	G
MNEc.2.1.113674895.PC	LOC102150547	0.665469260737683	6.28700480421895	1.7273997144276e-08	1.84383464308634e-05	C	T
MNEc.2.6.8178255.PC	ZNF142	0.151974109040602	6.28665649744526	1.72997136891663e-08	1.8457381600599e-05	C	T
MNEc.2.6.27176567.PC	PPP1R7	-0.0971686656195085	-6.28491789817551	1.7428647302249e-08	1.85641058503324e-05	G	T
MNEc.2.14.83998670.PC	ATP6AP1L	-0.282539121504779	-6.28194060912539	1.76516533514769e-08	1.87446501475521e-05	T	C
MNEc.2.6.84386866.PC	CCT2	0.137461415344381	6.27639282906839	1.80747531259772e-08	1.91187862623046e-05	A	G
MNEc.2.30.25026331.PC	ZBTB41	0.208481951123238	6.24855524321132	2.03540609511147e-08	2.10573497647945e-05	C	T
MNEc.2.5.53493426.PC	VANGL1	-0.272746545208446	-6.24798526023182	2.04035845742603e-08	2.10915980434786e-05	T	C
MNEc.2.20.29888993.PC	VARS2	-0.303936212265136	-6.24301928042884	2.08401332738882e-08	2.14393510834977e-05	C	T
MNEc.2.8.2079962.PC	LOC100054057	-0.930951259869936	-6.24213826111954	2.09185410433788e-08	2.14970586361969e-05	A	G
MNEc.2.13.39874737.PC	ZNF597	-0.279230565123908	-6.23594803078977	2.14777391803262e-08	2.19313610966815e-05	A	G
MNEc.2.4.41330794.PC	MIOS	-0.148807629045184	-6.2356618280548	2.15039480486581e-08	2.19523067895751e-05	G	A
MNEc.2.9.25702811.PC	UBXN2B	0.137655320374792	6.23148071202129	2.18904578019586e-08	2.22701832749546e-05	G	T
MNEc.2.30.9352662.PC	CAPN2	0.25326814582876	6.22663880579521	2.23466442106361e-08	2.26386603349964e-05	C	T
MNEc.2.29.4962276.PC	ITGB1	0.252904221519282	6.22439589153902	2.25611375595006e-08	2.28259540202902e-05	A	G
MNEc.2.15.12899749.PC	LOC100063525	0.29824594934824	6.22264896657348	2.27296081312677e-08	2.29421936673493e-05	G	A
MNEc.2.7.78756299.PC	AKIP1	0.202382937704867	6.21712354143565	2.32707046905008e-08	2.33659520849727e-05	T	C
MNEc.2.10.40082298.PC	SMIM8	-0.198551487398255	-6.21632667938601	2.33497841006598e-08	2.34209456368479e-05	T	C
MNEc.2.18.42714862.PC	KCNH7	0.283363970897636	6.21532531178761	2.34495352543454e-08	2.34904302197786e-05	T	C
MNEc.2.5.54784485.PC	LOC100064949	-0.225163829906077	-6.21268146817359	2.37149312541597e-08	2.37192950969469e-05	G	A
MNEc.2.13.30449125.PC	PARN	0.254270172119179	6.20573678974244	2.44262884095567e-08	2.42728079050609e-05	C	A
MNEc.2.12.11972084.PC	NUP160	0.125274466237252	6.20141587107487	2.48794949089583e-08	2.46220681679781e-05	T	G
MNEc.2.1.26108699.PC	GSTO2	0.175348217762928	6.19289201590735	2.57980518164512e-08	2.53682532450943e-05	A	C
MNEc.2.25.38595170.PC	TMEM141	-0.239773146658601	-6.18850951262751	2.62832960376606e-08	2.57534132951938e-05	G	A
MNEc.2.2.17623875.PC	LOC100068087	0.142090566696669	6.18640063504544	2.6520002784214e-08	2.59391810684138e-05	C	T
MNEc.2.10.20421264.PC	NAPSA	0.507580081858217	6.18541795306425	2.663102067881e-08	2.60213499161045e-05	A	G
MNEc.2.24.3282603.PC	SOCS4	-0.184658139767306	-6.18183941594079	2.70392010126723e-08	2.62935181164129e-05	A	G
MNEc.2.10.1533944.PC	CCNE1	-0.236317342456936	-6.18119390833258	2.71134855865075e-08	2.63332786512181e-05	T	G
MNEc.2.7.17691221.PC	C7H11orf65	-0.179152050005047	-6.18060378237462	2.71815734102121e-08	2.63720730325013e-05	T	C
MNEc.2.5.74800329.PC	LOC102147356	0.273896591249807	6.17995941811811	2.72561122452573e-08	2.64177879941042e-05	C	T
MNEc.2.27.1091974.BIEC2-700134	LOC100049837	-0.209528708575052	-6.16909194894116	2.8544120671538e-08	2.74452930960559e-05	T	C
MNEc.2.12.27187514.PC	LOC100059533	-0.294384325251789	-6.1663419596071	2.88794759172414e-08	2.76806899745633e-05	A	G
MNEc.2.11.50294998.PC	CLDN7	-0.234857656900024	-6.16302400921571	2.92892809538286e-08	2.79613334251583e-05	C	T
MNEc.2.8.13382334.PC	LOC102149172	-0.637333395967856	-6.15883852529478	2.98144447927326e-08	2.83694306735202e-05	A	C
MNEc.2.5.25760394.PC	RPS6KC1	-0.161299232148757	-6.13884212451946	3.24547493001748e-08	3.03570775414629e-05	A	G
MNEc.2.10.24377536.BIEC2-116217	EPS8L1	-0.658903136303425	-6.13621711735061	3.28180839549599e-08	3.06248487686242e-05	G	T
MNEc.2.31.8457257.PC	KIF25	0.631212688947476	6.13518210782059	3.29624450544304e-08	3.07424179981277e-05	T	G
MNEc.2.6.35389072.PC	LOC100147591	-0.379038049534245	-6.13246642120882	3.33442143221529e-08	3.10283898366244e-05	A	G
MNEc.2.8.40483068.PC	LOC100060610	0.206724988521743	6.12870186393055	3.38806703841991e-08	3.14390186336676e-05	T	C
MNEc.2.19.22703276.PC	EHHADH	-0.23944823741908	-6.12816612947209	3.39577035946168e-08	3.14574778754584e-05	A	G
MNEc.2.13.40832303.PC	NDUFB10	0.13525940801275	6.12628891611955	3.42289963642358e-08	3.16151395695005e-05	G	A
MNEc.2.11.8163466.PC	SDK2	-0.405733020233205	-6.11485873611427	3.59277131693303e-08	3.28325709248439e-05	T	C
MNEc.2.10.23571191.PC	LOC100054029	0.534447292726673	6.1113239953693	3.64697066900596e-08	3.31951164236862e-05	A	T
MNEc.2.1.158802602.BIEC2-73743	LOC100072887	0.279546297000292	6.10893021792217	3.68413331018812e-08	3.34611776918966e-05	C	T
MNEc.2.1.30919807.PC	ZDHHC16	-0.205816319114218	-6.1085392160819	3.69023894194104e-08	3.35087347377678e-05	C	T
MNEc.2.3.86883961.PC	NSUN7	0.373424533721373	6.10179119912678	3.79720081690215e-08	3.42941339650883e-05	T	C
MNEc.2.2.54143618.PC	KCTD9	-0.131520517572196	-6.100538483455	3.81739191218709e-08	3.44603363048081e-05	T	C
MNEc.2.11.53425147.PC	ZNF18	-0.11671674862772	-6.09761993557068	3.86484506509851e-08	3.47746631122478e-05	G	A
MNEc.2.14.4425947.PC	N4BP3	-0.390112819342819	-6.09408123248441	3.92316375639635e-08	3.5168019252148e-05	G	A
MNEc.2.25.7594587.PC	MRPL50	0.166133425736416	6.09057067308967	3.98187758889965e-08	3.55455119324552e-05	C	T
MNEc.2.13.23883764.PC	EARS2	0.219895374882372	6.08815070082174	4.02285610289935e-08	3.58200479885585e-05	T	C
MNEc.2.17.68116100.PC	DOCK9	0.222334761349519	6.08773519393053	4.02993386548797e-08	3.5874780334571e-05	T	C
MNEc.2.13.32705067.PC	TXNDC11	-0.152994185196124	-6.08331400002324	4.10601080940566e-08	3.64120939111169e-05	T	C
MNEc.2.1.128395009.PC	TPM1	-0.252504631588084	-6.08269453698977	4.11678282719034e-08	3.64877714631759e-05	G	A
MNEc.2.28.34874132.BIEC2-739572	LGALS1	-0.264018787656433	-6.07960641069195	4.1709010581364e-08	3.68826042814359e-05	G	A
MNEc.2.1.119047582.PC	STOML1	0.169623280899873	6.07712759541032	4.21484935318185e-08	3.72285191061221e-05	G	A
MNEc.2.4.96598644.PC	TCAF2	0.45932685435811	6.06725686614005	4.39443688743927e-08	3.85672534344266e-05	A	G
MNEc.2.6.18386328.PC	LOC106783247	-0.198958084913524	-6.06547100826065	4.42772682423209e-08	3.88152200001925e-05	A	G
MNEc.2.27.20412761.PC	ZDHHC2	0.316957861792796	6.06291383963171	4.47582882719252e-08	3.91212107820623e-05	G	A
MNEc.2.25.31725728.PC	GLE1	-0.131221722500516	-6.06135413784503	4.50542089395888e-08	3.93263443892127e-05	A	G
MNEc.2.22.28403457.PC	CTNNBL1	0.112290624226093	6.06024049247149	4.52666815462299e-08	3.94849746661023e-05	T	C
MNEc.2.1.157258312.PC	LOC100058685	-0.31368604485811	-6.05985630105357	4.534021088342e-08	3.95312169102565e-05	C	T
MNEc.2.11.49724365.PC	ZMYND15	-0.228909892106163	-6.05891905565662	4.55200830385313e-08	3.96521595131861e-05	A	G
MNEc.2.16.45774252.PC	GORASP1	0.155380617017387	6.05871009365318	4.55602821329182e-08	3.9678207750998e-05	G	A
MNEc.2.12.23836370.PC	LOC100053734	-0.673641324043607	-6.05531681356995	4.62179944751401e-08	4.01421458802789e-05	T	C
MNEc.2.21.30580114.PC	SLC45A2	0.230801290935983	6.05471382306138	4.63358482967582e-08	4.02173143251918e-05	C	T
MNEc.2.11.20836938.PC	ZNF385C	0.403940995534239	6.0446179074909	4.83537538360063e-08	4.16641734349762e-05	G	A
MNEc.2.14.35092737.PC	RNF14	-0.0962843736012415	-6.03851220890049	4.96159851918874e-08	4.24901263728541e-05	G	A
MNEc.2.28.34223793.PC	MPST	-0.283085746276585	-6.03741557441177	4.98461149885205e-08	4.26587656998216e-05	A	G
MNEc.2.28.33837781.PC	IFT27	-0.154291264758889	-6.02808702191595	5.18468274560562e-08	4.39706394341661e-05	C	T
MNEc.2.4.54580682.PC	FAM126A	-0.174154104806778	-6.02333909753246	5.28953703425611e-08	4.46339752019839e-05	C	A
MNEc.2.28.24439075.PC	SCYL2	-0.147158264378171	-6.0098950567981	5.59793207872446e-08	4.67080176714626e-05	G	A
MNEc.2.17.47807592.PC	UCHL3	0.254894095743586	6.00840243343754	5.63324789460245e-08	4.6928011480027e-05	T	C
MNEc.2.6.33809201.BIEC2-946972	CD9	-0.423914012143447	-6.00785971607206	5.64614317419438e-08	4.69643703122846e-05	T	C
MNEc.2.19.43943830.PC	CCDC191	-0.150917061120051	-6.00501528697571	5.71420664611963e-08	4.74792789564705e-05	T	C
MNEc.2.7.409463.PC	LOC100068881	0.191734907462027	6.00322297210506	5.75750980177786e-08	4.77875669625233e-05	C	T
MNEc.2.18.26831303.PC	GTDC1	0.194541350030673	5.99255910934992	6.02193382169075e-08	4.96295563859154e-05	A	C
MNEc.2.8.22447719.PC	TMEM120B	0.155483959154342	5.98240985069962	6.28471879782795e-08	5.13344097943824e-05	G	A
MNEc.2.1.126634474.PC	MEGF11	0.290129057292288	5.98174780622257	6.30224847510435e-08	5.14011252248591e-05	G	A
MNEc.2.20.3257904.PC	WRNIP1	-0.144170224666596	-5.98151920955977	6.30831248301448e-08	5.14288144501909e-05	T	C
MNEc.2.1.117497281.PC	TSPAN3	0.14720262422369	5.97818417432701	6.39743909443801e-08	5.194662582214e-05	A	G
MNEc.2.8.9836121.PC	ASPHD2	0.202037273096652	5.97422988546551	6.50472660522641e-08	5.26956557937786e-05	A	G
MNEc.2.8.37786085.PC	CEP192	-0.159348801743292	-5.97324660531139	6.53167945310512e-08	5.28362550242365e-05	T	C
MNEc.2.11.30059872.PC	HLF	0.270160123245062	5.97264643486506	6.54818496922184e-08	5.29361912839515e-05	A	G
MNEc.2.15.88918094.PC	TRAPPC12	-0.137876136933774	-5.97263341482218	6.54854349427628e-08	5.29361912839515e-05	T	G
MNEc.2.7.31872523.PC	VWA5A	0.29689161917743	5.97028001462549	6.61366695506471e-08	5.33936839338921e-05	T	C
MNEc.2.12.845277.PC	NAT10	0.224275349941624	5.96632381541702	6.72458676273044e-08	5.40901701707684e-05	A	G
MNEc.2.28.34536390.PC	SSTR3	-0.34295833971076	-5.96431056449462	6.78173513922264e-08	5.44702662393467e-05	G	A
MNEc.2.24.19349309.PC	PNMA1	0.275469065458683	5.96412237198287	6.78710163000523e-08	5.45020100759863e-05	C	A
MNEc.2.21.49781468.BIEC2-599433	FAM173B	0.141840483098476	5.96254669648651	6.83219830888659e-08	5.47045587216726e-05	A	G
MNEc.2.7.29829607.PC	LOC106783346	0.375606321658412	5.95745099217156	6.9800745178876e-08	5.55830628027603e-05	C	T
MNEc.2.7.26406842.PC	IFT46	0.30882025321837	5.95742421596395	6.98085984087953e-08	5.55830628027603e-05	G	A
MNEc.2.3.10031865.PC	CNGB1	0.189938880105093	5.95553784181085	7.03640559860621e-08	5.59147563829276e-05	C	T
MNEc.2.3.88089566.PC	WDR19	-0.22756452086977	-5.95172345943627	7.15005924157734e-08	5.66028094695969e-05	C	T
MNEc.2.3.25655311.PC	LOC102149910	0.17305334827045	5.94821856241789	7.25608766511061e-08	5.72891832407821e-05	T	G
MNEc.2.4.60310588.PC	MTURN	-0.222496193869092	-5.9476282707428	7.27409692034662e-08	5.74078492091175e-05	T	G
MNEc.2.12.27572235.PC	C12H11orf24	-0.165301207472538	-5.9475422881455	7.27672384827227e-08	5.74168226547942e-05	G	A
MNEc.2.26.17096835.PC	LOC102148112	0.480104158047171	5.94166615413773	7.45848658017727e-08	5.8611005017146e-05	T	C
MNEc.2.2.6190460.PC	CPT2	-0.160250930905611	-5.94043241656138	7.49721433455197e-08	5.88673234637162e-05	C	T
MNEc.2.8.43583335.BIEC2-1104409	MYOM1	-0.199668714751543	-5.93083950350966	7.80518916371674e-08	6.0829394166959e-05	C	T
MNEc.2.11.45889017.PC	SGSM2	0.198397269918945	5.92927046973765	7.85673638201282e-08	6.11544651706529e-05	T	G
MNEc.2.9.18369180.PC	VCPIP1	-0.175626163005051	-5.92817318222051	7.89298485626009e-08	6.13994081094736e-05	G	A
MNEc.2.18.71971000.PC	GTF3C3	0.135466443193984	5.92697741506179	7.93267448419037e-08	6.16086639536372e-05	G	A
MNEc.2.2.12928269.BIEC2-457153	LOC102147438	0.169390072458972	5.92346454313944	8.05041550560358e-08	6.22971057985624e-05	A	G
MNEc.2.6.8895849.PC	LOC100059285	0.55971771081295	5.92266701820317	8.07738541352831e-08	6.24556437892913e-05	T	C
MNEc.2.15.30189095.PC	SPR	0.145246236589207	5.918558956804	8.21772640241501e-08	6.33501224175322e-05	G	T
MNEc.2.7.74826321.PC	LOC102149883	-0.380064157507984	-5.91202076540323	8.44606321610239e-08	6.47514489184519e-05	C	A
MNEc.2.13.8090398.PC	GAL3ST4	0.253242322376771	5.91200695815137	8.44655197662973e-08	6.47514489184519e-05	A	G
MNEc.2.8.94054841.PC	RBFA	-0.175104371709393	-5.91006975022752	8.51540420488312e-08	6.52014500754936e-05	C	T
MNEc.2.6.70208600.PC	AAAS	-0.116898092299865	-5.90860056198296	8.56799102761762e-08	6.55347065274203e-05	C	T
MNEc.2.6.30745511.PC	TULP3	0.174655312844308	5.9081321666066	8.58482361503385e-08	6.56286689717684e-05	A	T
MNEc.2.7.5334093.BIEC2-977220	XAB2	-0.183076731403705	-5.905026805432	8.69724816739129e-08	6.63564908689553e-05	G	A
MNEc.2.17.26551742.PC	LACC1	0.2207752502326	5.90291762368192	8.77443469824927e-08	6.68395294851858e-05	C	T
MNEc.2.17.27323179.PC	DNAJC15	-0.1940685338527	-5.8933893950522	9.13163157412909e-08	6.89471998078085e-05	C	T
MNEc.2.2.86279413.PC	SMAD1	-0.281552302222009	-5.88945725054364	9.28318805473456e-08	6.98569732975462e-05	T	G
MNEc.2.22.13329321.PC	MKKS	-0.204258132472541	-5.88816867696933	9.33339121435942e-08	7.01407443902064e-05	A	G
MNEc.2.9.80413632.BIEC2-1167079	SLC45A4	-0.171958377526291	-5.879072066171	9.69549677514409e-08	7.22457736328625e-05	A	G
MNEc.2.10.11050376.PC	C10H19orf54	-0.192693863661246	-5.87836799089122	9.72409453646958e-08	7.23852243230513e-05	C	T
MNEc.2.4.8717458.PC	LOC100630905	0.354450659860918	5.87680127483635	9.7880294765702e-08	7.27347035983877e-05	A	G
MNEc.2.1.28811095.PC	DPCD	0.475161423002036	5.87457997291743	9.87938813492291e-08	7.32582008274882e-05	G	A
MNEc.2.1.93148189.PC	RCCD1	-0.141390777593973	-5.87412722560431	9.89811184016995e-08	7.33546974643644e-05	C	T
MNEc.2.6.64986387.PC	LOC102148212	0.378022577664028	5.87315746935024	9.93833468829188e-08	7.36143031194567e-05	T	G
MNEc.2.11.31012276.PC	LOC100070585	-0.0974536746557189	-5.87314453223417	9.938872372837e-08	7.36143031194567e-05	G	C
MNEc.2.13.27825276.PC	COQ7	-0.146355767101765	-5.86903707654589	1.01110426303092e-07	7.45456590468836e-05	T	C
MNEc.2.1.99032335.PC	LOC102150994	0.400679118391342	5.86471838689134	1.02952395325246e-07	7.56720527248634e-05	C	A
MNEc.2.13.39860180.PC	FLYWCH2	0.138664638666179	5.8612286631076	1.04464942715878e-07	7.65219544516355e-05	A	C
MNEc.2.20.29046117.PC	ATAT1	-0.307695315549313	-5.85747017915784	1.06118494199573e-07	7.75260277086906e-05	G	T
MNEc.2.11.6573291.PC	ARMC7	-0.333255604748095	-5.85698718945833	1.06332849242942e-07	7.76237655092195e-05	A	G
MNEc.2.24.35716576.PC	GOLGA5	0.10728024895846	5.85667044123436	1.06473656644166e-07	7.77118350137372e-05	T	G
MNEc.2.15.81095764.PC	TRIB2	-0.288971693175228	-5.85385653273509	1.07732652598231e-07	7.85266300192314e-05	T	G
MNEc.2.24.4653093.PC	TMEM260	-0.111659568289085	-5.85211692944639	1.08518315391375e-07	7.90245670235413e-05	A	G
MNEc.2.5.41644339.PC	HDGF	-0.151424411377207	-5.85149376993516	1.08801127257827e-07	7.92005824185175e-05	G	A
MNEc.2.7.5310162.PC	SNAPC2	-0.146451246738423	-5.8511514306693	1.08956802129782e-07	7.92839518464425e-05	T	G
MNEc.2.6.38234708.PC	LOC100065075	0.193279252810971	5.8498993655293	1.09528037437237e-07	7.96244451281298e-05	T	G
MNEc.2.1.163034875.PC	LOC102150071	0.549999201988068	5.84535889359884	1.11624439126423e-07	8.08586664814751e-05	G	T
MNEc.2.12.30090177.PC	NADSYN1	-0.163034178121719	-5.84461884064436	1.11969862064735e-07	8.10727734031931e-05	A	C
MNEc.2.7.70996516.PC	STARD10	-0.20684851010645	-5.84017263467674	1.14067447179628e-07	8.23497092175265e-05	G	T
MNEc.2.31.16919875.PC	LOC106782931	0.311361538985114	5.82867482563185	1.19673094870544e-07	8.54838336905409e-05	C	T
MNEc.2.10.7885113.PC	LOC100052168	-0.472345022972916	-5.82588473663942	1.21073816382445e-07	8.63403508248289e-05	G	T
MNEc.2.2.34397884.PC	LOC102149361	-0.173969249151037	-5.82501814977279	1.21512153771713e-07	8.65858224850368e-05	T	C
MNEc.2.4.102012164.PC	LOC100630393	-0.233102767755769	-5.82396894817876	1.22044955680386e-07	8.68721359641862e-05	A	C
MNEc.2.22.25465122.PC	LOC100054381	0.432740343087138	5.82233445841988	1.22879568734269e-07	8.73854799638953e-05	T	C
MNEc.2.12.12566771.PC	LOC102150202	-0.77459739227713	-5.81695359586688	1.2566712842898e-07	8.90295257085098e-05	A	G
MNEc.2.25.29981679.PC	MVB12B	-0.254185281058602	-5.81131811003779	1.28653431532007e-07	9.07376315929378e-05	A	C
MNEc.2.1.148833596.PC	EIF2AK4	0.124884138890323	5.81062957600247	1.29023054990791e-07	9.09322070639185e-05	T	C
MNEc.2.16.69969181.PC	ANAPC13	-0.139061189466919	-5.80559541932425	1.31757516801087e-07	9.25041224838767e-05	A	G
MNEc.2.5.94145720.PC	WDR78	0.169409865515924	5.80294915203443	1.33217746773277e-07	9.32744240007083e-05	C	T
MNEc.2.22.3988614.PC	KIZ	-0.163932686175002	-5.80230674000657	1.33574633911891e-07	9.34733555253243e-05	A	G
MNEc.2.3.112502750.PC	ZBTB49	-0.0915701612394867	-5.79789850674783	1.36049143873568e-07	9.48776348512243e-05	C	T
MNEc.2.20.30435607.PC	DHX16	-0.139085037985733	-5.79343281397966	1.38601969715165e-07	9.63093505425637e-05	C	T
MNEc.2.4.102288643.PC	LOC102149732	-0.220941313834288	-5.79291247906849	1.38902474514939e-07	9.64659787638298e-05	G	A
MNEc.2.25.35562996.PC	MED22	-0.15907792021658	-5.79211696912091	1.39363140679389e-07	9.6751033958643e-05	C	T
MNEc.2.13.38921351.PC	ADCY9	-0.171149020041232	-5.79104424032093	1.39986724611731e-07	9.70266367835876e-05	G	A
MNEc.2.20.32170046.PC	DQB	0.236680395159253	5.77694215514707	1.48444581309852e-07	0.000101663802913632	T	C
MNEc.2.4.95353260.PC	LOC106783091	0.322557850968858	5.77541096251169	1.49392698009514e-07	0.000102177597430725	G	A
MNEc.2.6.34255706.PC	COPS7A	-0.0966405732128976	-5.77512648855069	1.49569500865979e-07	0.000102270640811343	T	C
MNEc.2.4.102244899.PC	LOC106783115	0.225862321615113	5.77163563601173	1.51755956168214e-07	0.000103471920397921	T	C
MNEc.2.1.75821566.PC	TBCE	0.1737990618714	5.77128347696927	1.51978268132059e-07	0.000103568526915107	T	C
MNEc.2.11.20049198.PC	NBR1	-0.0968547841553769	-5.76549680429985	1.55677594224968e-07	0.000105603968660994	G	T
MNEc.2.8.62576540.PC	SYT4	0.919575773033982	5.76090189565916	1.58678120262159e-07	0.000107167770795192	A	G
MNEc.2.20.31322642.PC	NFKBIL1	0.11179224247934	5.75597841228238	1.61956460422065e-07	0.00010894275949322	C	T
MNEc.2.15.46590679.PC	PSME4	0.101599086529344	5.75400426503446	1.63289625649443e-07	0.000109514566650172	C	T
MNEc.2.12.10987424.PC	HARBI1	0.108328388090354	5.7498597707211	1.66123727618464e-07	0.000111009624455839	T	C
MNEc.2.12.1066471.PC	KIAA1549L	0.214286120969818	5.74631348779588	1.68587192812629e-07	0.000112305269183538	G	A
MNEc.2.1.126873910.PC	HACD3	0.189096122011775	5.74450979393519	1.69853921331256e-07	0.000112920813406731	T	C
MNEc.2.8.24533090.PC	BRI3BP	-0.182208470809119	-5.74264572147295	1.71172906179489e-07	0.000113705455414343	G	A
MNEc.2.3.59640261.PC	G3BP2	-0.185551176608384	-5.73815783790834	1.74389985674978e-07	0.000115373091382924	A	G
MNEc.2.14.5234172.PC	ZNF346	-0.154760810727365	-5.73573571218638	1.7615092669051e-07	0.000116358315314631	A	G
MNEc.2.31.22875204.PC	LOC102148022	0.305919167075912	5.73068164375523	1.79881950320716e-07	0.000118356272987621	A	G
MNEc.2.15.90016029.PC	MYT1L	0.265926296347761	5.73020895204647	1.80234856766089e-07	0.000118547992768934	T	C
MNEc.2.12.1881082.BIEC2-167422	LOC102149213	-0.356806131754575	-5.72990168374091	1.80464625578758e-07	0.000118678865490527	C	T
MNEc.2.22.7262178.PC	RBBP9	-0.319863549594251	-5.72811429425219	1.81806930221543e-07	0.000119317268947059	A	G
MNEc.2.15.29524086.PC	LOC100069237	-0.376420914974366	-5.72634087099026	1.83148464849197e-07	0.000119932181363727	G	T
MNEc.2.23.4492614.PC	AGTPBP1	0.15431702569993	5.7256987340653	1.83636620284781e-07	0.000120108977651229	G	T
MNEc.2.3.17432522.PC	NAE1	0.130599041327612	5.72236859594064	1.86188837304752e-07	0.00012134578014897	T	C
MNEc.2.23.16823061.PC	ANXA1	0.328085113102348	5.71890563491336	1.88879905049588e-07	0.000122767446451129	C	A
MNEc.2.16.38602443.PC	USP4	-0.113408222303269	-5.71595201568342	1.91205407939533e-07	0.000124007068567023	G	T
MNEc.2.31.2531699.PC	SLC22A3	-0.797050378378158	-5.71557145590822	1.91507081274606e-07	0.000124160929117039	C	A
MNEc.2.16.83171602.PC	EIF2A	-0.0995822089632412	-5.71435873820293	1.92471544629792e-07	0.000124702307293835	T	G
MNEc.2.19.12798399.PC	NCEH1	0.232653139567111	5.70559850307967	1.99582006691831e-07	0.000128348739883145	C	T
MNEc.2.21.24242194.BIEC2-557516	FBXO4	0.188322292791874	5.7037844002205	2.01086482730351e-07	0.000129219407749924	T	G
MNEc.2.23.22103886.PC	PIP5K1B	-0.354387424088858	-5.7033916853919	2.01413637542907e-07	0.00012940806064052	G	T
MNEc.2.21.18770715.PC	NDUFS4	-0.165325978667558	-5.70016904584819	2.04118161928193e-07	0.000130862085790407	G	A
MNEc.2.15.1645486.PC	EDAR	-0.23575672911466	-5.69965420773915	2.04553528080293e-07	0.000131075785192015	C	T
MNEc.2.30.29080750.PC	TMEM183A	-0.0816078464887553	-5.69582667588936	2.07819027541939e-07	0.000132770898012205	T	G
MNEc.2.22.18794103.BIEC2-585032	MAVS	0.167165405896282	5.69460688018789	2.08870455840985e-07	0.000133287954215682	A	G
MNEc.2.3.49756013.UKUL787	ABCG2	-0.301084385977833	-5.69373541591576	2.09624838935045e-07	0.000133658691003894	C	T
MNEc.2.3.36788821.PC	CISD2	-0.159205712419623	-5.69244300172135	2.10748559823283e-07	0.000134241920946781	T	C
MNEc.2.12.9402067.PC	LOC102150579	0.282853849889898	5.69084121133154	2.12149509640697e-07	0.000135000408627467	T	C
MNEc.2.13.38921351.PC	LOC102149564	0.272900407544994	5.68880774125645	2.13941229535148e-07	0.000135983381449887	G	A
MNEc.2.2.47323346.PC	LOC102149620	0.259833561362781	5.68029769933851	2.21602596587431e-07	0.000139952789395666	C	T
MNEc.2.1.79924859.PC	DISC1	-0.244624896093115	-5.67777477536458	2.23925388628688e-07	0.000141257699375818	A	C
MNEc.2.1.126193627.PC	DIS3L	-0.133871159358345	-5.67741880311044	2.24255047093127e-07	0.000141419357433842	C	T
MNEc.2.2.44786746.PC	THAP3	0.19563185943741	5.67617773542839	2.25408115231505e-07	0.000141960660621129	G	A
MNEc.2.1.140382725.PC	GALK2	-0.118987851463304	-5.67518561661474	2.26334083149513e-07	0.000142380948945483	T	G
MNEc.2.10.19281094.PC	PIH1D1	0.247581930558812	5.67352918432995	2.27888423484727e-07	0.00014317177511883	T	C
MNEc.2.26.36597348.PC	MX1	0.641000341168465	5.67319223900514	2.28205885550759e-07	0.000143289387929652	C	T
MNEc.2.18.82066721.PC	IDH1	0.135714292148879	5.67161531015548	2.29697427937838e-07	0.000143932852897707	G	A
MNEc.2.15.74492363.BIEC2-319840	LOC102150632	0.241662841482235	5.67120883703245	2.30083444854433e-07	0.000144127867715626	A	G
MNEc.2.1.185729880.PC	PTGDR	-0.228121325744375	-5.66697478968238	2.34142578121759e-07	0.000146053311847042	G	A
MNEc.2.25.15565978.PC	LOC100630682	-0.34106348616819	-5.66582173494231	2.35260158916781e-07	0.000146536963271219	C	T
MNEc.2.7.88211801.PC	HTATIP2	0.128458222306792	5.66424017995125	2.3680160265105e-07	0.000147235312576763	A	G
MNEc.2.20.33126137.PC	LOC106782285	0.54415809191193	5.65979876583993	2.41183737535515e-07	0.000149429572346343	C	T
MNEc.2.4.75105623.PC	LSM8	-0.220739351736403	-5.65337316378598	2.47665202204969e-07	0.000152802834510143	G	A
MNEc.2.12.18621118.PC	CNTF	-0.16574659639475	-5.65318452107982	2.47858053014628e-07	0.000152852105876932	T	C
MNEc.2.6.67050017.PC	TROAP	0.539173120675213	5.64715209328889	2.54103597869604e-07	0.000155706999847746	G	A
MNEc.2.4.89393664.PC	LOC100067491	0.360715157162879	5.64396395160986	2.57466676599461e-07	0.000157417364558374	A	G
MNEc.2.22.19159827.PC	LOC102148368	0.20964190812983	5.64327818469147	2.58195777346642e-07	0.000157788041694061	A	G
MNEc.2.25.535522.PC	PIGO	-0.154825207140808	-5.6412834292564	2.60328154381055e-07	0.000158663443221834	A	G
MNEc.2.5.17358667.PC	LOC100050862	-0.177925174703963	-5.63673068273331	2.65260141367406e-07	0.000161007307312781	C	T
MNEc.2.16.3004708.PC	TMEM43	-0.127755917238228	-5.63394740373079	2.68320439454362e-07	0.000162455442640884	T	C
MNEc.2.8.5198287.PC	YWHAH	-0.165076693166988	-5.62902648838315	2.73816385208965e-07	0.000165056885347608	C	T
MNEc.2.8.2494372.PC	LOC100056096	0.278852497630765	5.62569508828052	2.77599807232455e-07	0.000166997951222288	C	A
MNEc.2.14.92351299.PC	MCCC2	0.212173274961771	5.61356731316261	2.91812712266589e-07	0.000174142720239806	C	T
MNEc.2.1.33493929.PC	TCTN3	-0.125442895631189	-5.61153331042343	2.94265539800647e-07	0.000175277822494499	T	C
MNEc.2.11.31307829.PC	DGKE	0.23356268899827	5.60753517744161	2.99146209994604e-07	0.000177548504816278	G	A
MNEc.2.28.14499034.PC	TMTC3	-0.164312998650034	-5.60668687090131	3.00191966530784e-07	0.000178032084202429	A	G
MNEc.2.15.8557416.PC	TBC1D8	0.335237629479958	5.60551566056569	3.01641698677133e-07	0.000178644433528101	A	G
MNEc.2.10.22199620.PC	ZNF813	0.157094574954405	5.60298820685296	3.04793710712174e-07	0.000180206545890595	C	A
MNEc.2.12.23755179.PC	LGALS12	0.267080082707769	5.59965160123171	3.09004497136331e-07	0.000182276658756276	G	A
MNEc.2.1.58584270.PC	LRRC20	-0.285797674562451	-5.5983928580528	3.10607851329083e-07	0.000183026341305436	G	A
MNEc.2.31.12341830.PC	TFB1M	-0.228084969491678	-5.59778817594279	3.11380987212017e-07	0.000183409825752945	T	C
MNEc.2.2.28724065.PC	SLC9A1	-0.177918697332426	-5.59490732080756	3.15090472155345e-07	0.000185242866263814	T	C
MNEc.2.2.108769134.PC	PRSS12	0.168937563896127	5.59255137454692	3.18156352750945e-07	0.000186455770741461	C	T
MNEc.2.15.29242249.PC	LOC102149412	-0.296242504146599	-5.59202211968892	3.18849118324515e-07	0.000186763584551401	A	G
MNEc.2.8.15464946.PC	PEBP1	-0.232924111206005	-5.5895662537425	3.22083180164948e-07	0.00018823397788145	G	A
MNEc.2.10.23559173.PC	LOC100053055	0.373249602071985	5.58717362850719	3.25264988112908e-07	0.000189555474472349	G	A
MNEc.2.14.5542083.PC	GPRIN1	-0.418956875987766	-5.58334194435975	3.3042503611381e-07	0.000191973757801464	G	A
MNEc.2.16.72229784.BIEC2-359361	MSL2	-0.158133516359565	-5.58273212605321	3.31253659536027e-07	0.000192284639777512	C	T
MNEc.2.13.25514052.PC	LOC100068270	-0.178293890639356	-5.57509623427911	3.41803990644682e-07	0.000197483225634682	C	T
MNEc.2.21.56534869.PC	MRPL36	-0.135794421188717	-5.57428967091377	3.4293751570001e-07	0.000197960064513297	A	G
MNEc.2.13.24070159.PC	PALB2	-0.176190104679169	-5.56232772052934	3.60189046643267e-07	0.000205913628653105	T	C
MNEc.2.20.22565567.PC	MRS2	-0.164640400720674	-5.55866252392432	3.6564380356605e-07	0.000208352035575443	T	C
MNEc.2.3.32974104.PC	MTHFSD	-0.164443854193336	-5.55790300130247	3.66784289250559e-07	0.000208816651875237	C	T
MNEc.2.10.59075159.PC	MICAL1	0.20656652367547	5.55776765882354	3.66987884030728e-07	0.000208867561358165	A	G
MNEc.2.9.6060157.BIEC2-1130573	LOC106780969	-0.197345094828536	-5.55767724264386	3.67123958401188e-07	0.000208886594213242	A	G
MNEc.2.4.102082973.PC	LOC102150984	0.177509425155595	5.55677231043435	3.68488597951593e-07	0.000209508383936771	A	G
MNEc.2.11.3713434.PC	ENGASE	-0.180256198378992	-5.55481792027289	3.71452865347745e-07	0.000210656227202953	C	T
MNEc.2.4.14640643.PC	C4H7orf25	-0.141833527988176	-5.55311274065294	3.74058296045845e-07	0.000211706832427161	G	A
MNEc.2.6.23848482.PC	LOC102148565	0.232190108452359	5.55120062524701	3.77001292905561e-07	0.00021302833951346	A	C
MNEc.2.8.10297479.PC	MYO18B	0.365238875673591	5.55056209474433	3.77989137508044e-07	0.000213461333692407	G	A
MNEc.2.2.33077522.PC	ZBTB40	0.119959514178562	5.54903427812203	3.8036310349675e-07	0.000214456286059013	T	C
MNEc.2.20.32468712.PC	LOC100060531	0.329294302083912	5.54291550482647	3.90018448938578e-07	0.000218493619252891	G	T
MNEc.2.13.1943934.PC	ZDHHC4	-0.111940561181434	-5.54148483933753	3.92310553800632e-07	0.000219586160054681	C	T
MNEc.2.15.58512120.PC	THUMPD2	0.266264005176116	5.53616368545773	4.00952540214062e-07	0.000223643712953509	G	A
MNEc.2.31.22429125.PC	ADAT2	0.108491640540956	5.53522551576224	4.02495494486953e-07	0.000224277112429702	C	T
MNEc.2.2.30391375.PC	MYOM3	0.303122911721395	5.53256661367588	4.06900228238856e-07	0.000226469536635779	G	A
MNEc.2.5.94534348.PC	SGIP1	0.607784702045866	5.52962804929951	4.1182339267473e-07	0.000228615314716385	G	A
MNEc.2.13.38967583.PC	CCDC64B	0.207606064376002	5.52815320699051	4.14316315154108e-07	0.00022965348459035	A	G
MNEc.2.2.37830933.PC	KAZN	0.188347965677378	5.52808056076698	4.14439491540141e-07	0.00022965348459035	T	C
MNEc.2.14.72069567.PC	ERAP1	-0.275628714008651	-5.52668579139561	4.16811406966977e-07	0.000230686467087649	T	C
MNEc.2.11.53127376.BIEC2-167776	MYH3	-0.210147225416572	-5.52631161520659	4.17449990254372e-07	0.000231006718048993	C	T
MNEc.2.31.17265331.PC	LOC100064292	0.335729837417438	5.51970077815814	4.2889221550922e-07	0.000236250000978442	A	G
MNEc.2.5.21136508.PC	LOC102149797	0.433813933206932	5.51920761070218	4.29758056842937e-07	0.000236493287373717	A	G
MNEc.2.21.51115516.PC	MTRR	0.13529004234862	5.51807168117799	4.31758921301466e-07	0.000237323240743083	G	T
MNEc.2.11.15538478.PC	STRADA	0.103384850009129	5.5170615251278	4.33545935088595e-07	0.000237898315814372	C	T
MNEc.2.19.2084270.PC	LOC100052576	-0.271663181828003	-5.51176088507278	4.43042860099637e-07	0.00024224805471453	C	A
MNEc.2.4.64882802.PC	DPY19L1	-0.197673330264819	-5.51059656930579	4.45156146811673e-07	0.00024317819469795	C	T
MNEc.2.15.70050403.PC	GAREM2	0.17878101085309	5.51025733363369	4.4577373705658e-07	0.00024342953981275	C	T
MNEc.2.6.33064164.PC	C6H12orf4	-0.104252216501706	-5.50487217397999	4.55691157475748e-07	0.000248036880619309	C	T
MNEc.2.22.28407849.PC	LOC106782404	0.263154041476431	5.50211741376329	4.60847902951715e-07	0.00025017237797382	G	A
MNEc.2.13.18758620.PC	LOC106781540	0.226213542854035	5.50035237612902	4.64182050213404e-07	0.000251521730110496	G	A
MNEc.2.23.49112342.PC	ACO1	-0.258698836770719	-5.49972522576403	4.65372433558304e-07	0.000251989593305541	C	T
MNEc.2.20.15974607.PC	KIF13A	0.151973764625835	5.49638890517307	4.717556606371e-07	0.000254837263134026	A	G
MNEc.2.2.70425653.PC	TMEM192	0.185408144967385	5.4954805389012	4.7350844844438e-07	0.000255640763427591	T	C
MNEc.2.6.65418749.PC	RPAP3	-0.121091901559448	-5.49239639640608	4.795075153503e-07	0.00025804809767813	A	G
MNEc.2.28.35320756.PC	TST	0.193607732361459	5.4891908885842	4.85821812438029e-07	0.000260858238378581	G	A
MNEc.2.10.34153030.PC	ELOVL4	-0.301890475655195	-5.48725675238689	4.89671179130565e-07	0.00026230890048041	C	A
MNEc.2.9.2427608.PC	CNGB3	0.238833772743416	5.48012933280414	5.04116828704449e-07	0.000268331430915717	G	A
MNEc.2.1.146165810.PC	ADAL	0.1548254027992	5.47957911641623	5.0524924438587e-07	0.000268772051944879	T	C
MNEc.2.1.111092709.PC	UBE3A	-0.122732396711327	-5.47836412465208	5.07758714462639e-07	0.000269934380984012	A	C
MNEc.2.9.81935352.PC	ZFP41	0.118778493571862	5.47757137760938	5.09402669675878e-07	0.000270675604098176	T	C
MNEc.2.31.9726690.PC	TCTE3	-0.147015746417036	-5.47579609637216	5.13103144296169e-07	0.000272137380278344	A	G
MNEc.2.7.34927905.PC	DCPS	0.16004633292172	5.47538592135133	5.13961880556502e-07	0.00027240538093213	G	A
MNEc.2.8.19166213.PC	TPCN1	-0.177717839298129	-5.47498698230234	5.14798448003037e-07	0.000272736240343049	T	C
MNEc.2.23.50881159.PC	NUDT2	0.10999537071219	5.47359483585948	5.17728246602514e-07	0.000274024860168997	A	G
MNEc.2.22.2090671.PC	NAPB	-0.175601278603393	-5.47353207086289	5.1786072200131e-07	0.000274024860168997	T	G
MNEc.2.7.19108366.PC	RDX	-0.12491666676721	-5.47309552623967	5.18783040007549e-07	0.00027439457457102	T	C
MNEc.2.10.50112956.PC	FBXL4	0.123149322610424	5.45941511054925	5.485187793363e-07	0.000287124351905371	T	C
MNEc.2.18.50911985.UKUL3187	DYNC1I2	-0.117560961051962	-5.45778112912426	5.52180469603568e-07	0.00028869120137505	G	A
MNEc.2.20.31808313.PC	DRB	-0.42132429174475	-5.45753790662054	5.52727571382997e-07	0.000288820503916854	G	C
MNEc.2.15.31558078.BIEC2-301161	PAIP2B	-0.196128729805699	-5.45749530184679	5.52823460846965e-07	0.000288831446105897	T	C
MNEc.2.5.43923374.PC	S100A6	-0.296619062360335	-5.45730527245818	5.53251354134429e-07	0.000288976649863111	C	A
MNEc.2.5.70135932.PC	RWDD3	0.157184488064622	5.4547375205258	5.59065218278439e-07	0.000291578652492433	G	A
MNEc.2.16.77309644.PC	XRN1	-0.0960440605832319	-5.45211845033581	5.65057100560612e-07	0.000294186116447492	C	T
MNEc.2.7.69119451.PC	XRRA1	0.254931629078929	5.45207572205172	5.65155375046906e-07	0.000294197535487861	T	C
MNEc.2.14.36439314.PC	WDR55	0.174794434999154	5.44991959972656	5.7013628889883e-07	0.000296350060393313	A	G
MNEc.2.28.35919181.PC	LOC100146802	1.54416049878347	5.44909579574964	5.72050744135397e-07	0.000297144777076598	A	G
MNEc.2.21.8474670.PC	ADAMTS6	0.18237590044731	5.44842070210529	5.73624315107903e-07	0.000297628606527687	A	G
MNEc.2.22.20197909.PC	LOC100629339	-0.117370001703724	-5.44651029530244	5.78100346351718e-07	0.000299037652032045	A	G
MNEc.2.1.59922075.BIEC2-26784	CHST3	-0.291825827004864	-5.44134532497404	5.90374210365409e-07	0.000303674640663784	A	C
MNEc.2.12.12389397.PC	FNBP4	-0.184843480086165	-5.4412582302067	5.90583358671764e-07	0.000303741679509356	T	G
MNEc.2.1.184148381.PC	SAV1	0.106779650131589	5.44105947582214	5.91060917603476e-07	0.000303926163302074	G	A
MNEc.2.15.19320787.PC	TMSB10	-0.353743246295363	-5.4399873600213	5.93643502632266e-07	0.000304949254716807	T	G
MNEc.2.23.54811494.PC	CDK20	-0.363938754133091	-5.43398963605301	6.08296977839091e-07	0.00031012032519795	C	T
MNEc.2.8.24548729.PC	AACS	0.187832071934104	5.43295318889093	6.10864948965082e-07	0.000311182518388801	C	T
MNEc.2.2.37555556.PC	FHAD1	-0.214674320896042	-5.42910257006801	6.20499100014651e-07	0.000315016952440886	C	T
MNEc.2.20.31559312.PC	HSPA1A	0.358945896765852	5.42909529160399	6.20517451104576e-07	0.000315016952440886	T	A
MNEc.2.23.13519457.PC	CEP78	0.170714838751482	5.42462651628121	6.31885729704475e-07	0.000319693281283143	G	T
MNEc.2.16.68890563.PC	ACAD11	-0.160323754335091	-5.42263351764261	6.3702150991456e-07	0.000321995740549755	A	G
MNEc.2.14.35387708.PC	KIAA0141	-0.115107507130317	-5.4225379580017	6.37268785812977e-07	0.000322036251679326	C	T
MNEc.2.11.59535165.PC	ATPAF2	-0.20433244012777	-5.42202078941005	6.38608678966537e-07	0.000322459645389342	A	G
MNEc.2.1.183264231.PC	ARF6	0.131305775479072	5.42083881591028	6.41681360944547e-07	0.000323629529617099	A	C
MNEc.2.4.102639932.PC	ATG9B	0.265116626061244	5.41952131891167	6.45123465522741e-07	0.000325110253066062	G	T
MNEc.2.10.23866995.PC	LOC100054595	0.266247136474509	5.41763951762626	6.5007134201997e-07	0.000327005062183062	C	T
MNEc.2.13.34604937.PC	LOC102149396	0.149297548255841	5.41573461632384	6.55117907134321e-07	0.000328894210821983	A	G
MNEc.2.6.73699442.PC	MYL6B	0.192052313596997	5.41525178992582	6.56403135583024e-07	0.000329373264482359	A	G
MNEc.2.1.147226670.PC	RTF1	-0.211512296506781	-5.413405478564	6.61340681194354e-07	0.000331376223532026	G	A
MNEc.2.5.88132363.PC	TNNI3K	0.202976357395897	5.41067568155659	6.68707803819114e-07	0.000334484699269038	A	G
MNEc.2.11.39901209.PC	LOC102150611	-0.238041409906428	-5.40659465647906	6.798721211149e-07	0.000338636333461236	G	A
MNEc.2.1.185741139.PC	LOC106782230	0.154143526440517	5.40401377500827	6.8702680513383e-07	0.000340922145529937	C	A
MNEc.2.10.6373558.BIEC2-101646	USF2	0.0975947937562587	5.40200106946463	6.92657658903306e-07	0.00034278939951645	G	T
MNEc.2.18.75582596.PC	LOC100146833	0.138790574728308	5.40127476022145	6.94700726835263e-07	0.000343623981942189	C	A
MNEc.2.2.18348152.PC	PPIE	0.096895341475262	5.39940022206583	7.00001080666221e-07	0.000345713246773439	G	A
MNEc.2.7.75649923.BIEC2-1007043	TRIM3	-0.171323026450487	-5.39565480509298	7.10710636579469e-07	0.000350145385412895	G	A
MNEc.2.5.42986472.PC	TDRD10	0.48587348275075	5.39371087465174	7.16332311136063e-07	0.000352333921431506	T	C
MNEc.2.25.32575781.PC	LRRC8A	-0.129876517032698	-5.39157139448521	7.22569968315882e-07	0.000354768045614553	C	T
MNEc.2.5.55434890.PC	CTTNBP2NL	-0.857640070073583	-5.3832099588735	7.47463257733232e-07	0.000363956453330853	C	T
MNEc.2.1.138680972.PC	TMOD3	-0.122921629789847	-5.37991482804798	7.57502961327563e-07	0.000367795890083745	T	C
MNEc.2.20.35774126.PC	ARMC12	-0.196034196595167	-5.37485422819375	7.73180032688787e-07	0.000373572072541759	G	A
MNEc.2.7.3804228.PC	STXBP2	-0.122486827003106	-5.3730633344095	7.7880392618286e-07	0.000375582993313255	G	A
MNEc.2.6.7851456.PC	SLC11A1	-0.239519713071201	-5.37026732258257	7.87664535178832e-07	0.000378576940409015	T	G
MNEc.2.13.2069313.PC	C13H7orf26	-0.115407491064183	-5.36588598984123	8.01748424163919e-07	0.000383814300364759	T	C
MNEc.2.16.35645120.PC	PPM1M	0.139495585496616	5.36520814173129	8.03949345978693e-07	0.000384581284774355	G	A
MNEc.2.2.34120194.PC	OTUD3	0.160164359014367	5.36295326326896	8.11313524010514e-07	0.000387334765770693	G	A
MNEc.2.12.24520799.PC	PPP1R14B	-0.327394408492059	-5.36182067933776	8.1503735213659e-07	0.000388631128342607	G	T
MNEc.2.3.37843722.PC	BDH2	-0.174030906885383	-5.36168138025237	8.15496511116682e-07	0.000388753864962761	A	G
MNEc.2.8.14039655.PC	RPLP0	-0.324367737455144	-5.35965441934448	8.22206592435256e-07	0.000391178388287293	A	G
MNEc.2.8.44700542.BIEC2-1047931	TGIF1	0.139134213894238	5.35885612875383	8.24864111771949e-07	0.000392297451723136	C	T
MNEc.2.15.84861507.PC	LOC102150293	-0.223357383318834	-5.35697057272639	8.31174666844326e-07	0.000394519681511268	C	T
MNEc.2.5.41671989.BIEC2-907101	GPATCH4	0.117472543686104	5.35516904256313	8.37248253277316e-07	0.000396816028642119	C	T
MNEc.2.30.10138644.PC	MARC1	-0.242748820961388	-5.35283099478399	8.45195605247907e-07	0.000399648823399301	T	C
MNEc.2.23.49843508.PC	AQP3	-0.391315397696218	-5.35258783931696	8.46026362348449e-07	0.00039989444459947	C	T
MNEc.2.10.80698029.PC	LOC102150490	-0.16949954848962	-5.35206771240172	8.47806102353828e-07	0.000400588279413422	A	G
MNEc.2.2.6604846.PC	ECHDC2	0.201637808719936	5.34904764049839	8.58212841081238e-07	0.000404414593982677	A	G
MNEc.2.20.33558576.PC	LOC100060096	0.476986562362812	5.34087149433476	8.87019807937018e-07	0.000414040239465257	A	G
MNEc.2.8.19948615.PC	PTPN11	-0.123401662744034	-5.34045415484042	8.88515396846449e-07	0.000414537503809411	C	T
MNEc.2.11.7164002.PC	CD300LF	-0.245312566054169	-5.33961491320157	8.91530419924491e-07	0.000415541703318431	C	T
MNEc.2.11.18934394.PC	DBF4B	-0.156014725091575	-5.33553169068043	9.06343456057413e-07	0.00042117254717226	G	A
MNEc.2.4.60796598.BIEC2-867880	NOD1	-0.442709585355241	-5.33229120589046	9.18270848785871e-07	0.000425279249417588	T	C
MNEc.2.24.34377113.PC	C24H14orf159	0.167718842719851	5.33141669644369	9.2151599394055e-07	0.00042615760479287	C	A
MNEc.2.14.88185243.PC	F2RL1	0.489744496682749	5.3265987288622	9.39597361924829e-07	0.000432619497251451	C	T
MNEc.2.22.34116257.PC	SNX21	-0.127477187030685	-5.32588693609511	9.42297993074232e-07	0.000433593105264729	C	T
MNEc.2.2.13692950.PC	C2H1orf228	0.139984676572986	5.32531958724507	9.44456038430552e-07	0.000434274995275524	T	C
MNEc.2.5.37670512.PC	CFAP45	-0.195155015737276	-5.32247601574586	9.55345496133344e-07	0.000438132040528208	A	G
MNEc.2.20.31700671.PC	LOC100059239	0.260081158910063	5.32235607125979	9.55807520727384e-07	0.000438291771167873	A	G
MNEc.2.9.60597631.PC	MED30	-0.127006166316448	-5.31904781228943	9.68637646375736e-07	0.000442700144162357	A	C
MNEc.2.1.156484673.PC	LOC100058767	-0.305233062094534	-5.31675189228184	9.77640860777468e-07	0.000445915893472112	A	C
MNEc.2.16.87141278.PC	C16H3orf33	-0.163714906190169	-5.31375351057784	9.89522399194889e-07	0.00044995907414588	A	G
MNEc.2.1.43188337.PC	LOC106782067	0.954393901251552	5.31374883805245	9.89541024863665e-07	0.00044995907414588	T	C
MNEc.2.20.23916815.PC	LOC102150670	-0.608313415565196	-5.31364216614601	9.89966335069352e-07	0.000450048561822282	A	G
MNEc.2.18.54857321.PC	HNRNPA3	0.107383147001652	5.31143776000161	9.98795743401527e-07	0.000453471741930744	A	G
MNEc.2.8.34248876.PC	RALBP1	0.157142334776442	5.31064349996288	1.00199592103579e-06	0.000454871091866993	C	A
MNEc.2.3.8943333.PC	AMFR	-0.137070947926276	-5.30780687351954	1.01350737136246e-06	0.000459013521102274	G	A
MNEc.2.3.20337209.PC	LOC100067168	-0.0782061109045763	-5.30750767427238	1.01472910244228e-06	0.000459352833859244	C	A
MNEc.2.11.8388106.PC	C11H17orf80	0.124133643649832	5.30743640795215	1.01502031972192e-06	0.00045937674002293	T	C
MNEc.2.16.42112805.PC	TCAIM	-0.120479113427011	-5.3059022348717	1.02130936239925e-06	0.000461572543879706	T	C
MNEc.2.16.76646659.PC	TRPC1	0.224677871146486	5.30536705678338	1.02351219931912e-06	0.000462242842391407	C	T
MNEc.2.22.24624033.PC	PXMP4	-0.158080373346993	-5.30385576217302	1.02975800314104e-06	0.000464573599218762	C	T
MNEc.2.9.3429983.PC	LOC100050192	0.197961917026397	5.30045071950982	1.04396750698155e-06	0.000469554969346682	C	T
MNEc.2.2.14894103.PC	HYI	0.173986767277469	5.30029757949161	1.04461107074053e-06	0.000469789600281528	T	G
MNEc.2.11.57756019.PC	ULK2	-0.142970129867517	-5.29943827617458	1.048229476348e-06	0.000470812513644239	A	G
MNEc.2.9.29816689.PC	LOC102147348	-0.202839308734305	-5.29329946211323	1.07443916265499e-06	0.000480286729484195	G	T
MNEc.2.14.93206152.PC	MARVELD2	-0.181907414395282	-5.28827674377639	1.09636078787402e-06	0.000488050760711238	T	C
MNEc.2.10.72896763.PC	HINT3	-0.146866358530133	-5.28710730043474	1.10152742754649e-06	0.000490067670432091	G	A
MNEc.2.23.9562230.PC	LOC102148207	0.158226479739644	5.28451281968866	1.11307532207244e-06	0.000494376131090612	T	C
MNEc.2.1.28313616.PC	MFSD13A	0.191330315353283	5.28426061782613	1.1142041693639e-06	0.000494622582112107	C	T
MNEc.2.25.39032521.PC	DPH7	0.147087023005711	5.28175836070982	1.12546518848043e-06	0.000498415918873103	A	C
MNEc.2.21.27888900.BIEC2-559750	SLC1A3	0.323699419363392	5.27712098656582	1.14663078614935e-06	0.000505808685677298	A	G
MNEc.2.16.46086686.PC	LOC100034070	-0.142193892573269	-5.27097354186689	1.17529110052167e-06	0.000516386944669965	G	A
MNEc.2.1.161138643.PC	RBM23	-0.0884728087052603	-5.26806802231534	1.18908036034303e-06	0.000520374121624299	G	A
MNEc.2.1.119385343.PC	PTPN9	-0.105661398242652	-5.26373465138728	1.20994119611069e-06	0.000527814770344936	A	G
MNEc.2.16.73093552.PC	LOC100064644	-0.115506961723524	-5.26262219567007	1.21535417167998e-06	0.000529881356441984	T	C
MNEc.2.3.80182371.CUHSNP00149508	OCIAD2	0.176812105319085	5.26058956520186	1.22530590755125e-06	0.000532953995901064	A	C
MNEc.2.25.17077771.PC	HSDL2	-0.15233799981541	-5.25877313690254	1.23426668069292e-06	0.00053600457694235	T	C
MNEc.2.20.8544148.PC	SLC35B3	-0.187611425624212	-5.25754714364959	1.2403510083119e-06	0.000537919406244725	A	C
MNEc.2.16.51307350.PC	CMTM8	0.139641985915183	5.25645252017415	1.24580821508057e-06	0.000539482121484868	G	A
MNEc.2.14.9156014.PC	EFCAB9	-0.213055473972409	-5.25574602025092	1.24934293609931e-06	0.000540541609625277	C	T
MNEc.2.18.81415335.PC	EEF1B2	0.282919659333958	5.25488752897692	1.25365132457896e-06	0.000541723892536078	A	C
MNEc.2.25.1152824.PC	RECK	-0.173360533793378	-5.2532636786968	1.26184057620484e-06	0.000544664693670001	G	A
MNEc.2.19.46452899.PC	PVRL3	0.445514245914582	5.251867201117	1.26892508290432e-06	0.000547024719726419	C	A
MNEc.2.23.50863406.PC	GALT	-0.168433831808746	-5.24862929902903	1.28550170613572e-06	0.000552649430438486	A	C
MNEc.2.4.101758092.PC	LOC100146699	-0.194787739375471	-5.24811517445691	1.28815324995848e-06	0.000553357236957333	G	T
MNEc.2.16.74069945.PC	NMNAT3	-0.255429484477786	-5.24327731241186	1.31336802573562e-06	0.000561933849349348	G	A
MNEc.2.5.6097589.PC	C5H1orf112	0.112613256916624	5.23950163734969	1.33338222201884e-06	0.000568206046965235	A	G
MNEc.2.31.16798280.PC	LOC100064229	0.28656313215171	5.23904114933083	1.33584354720316e-06	0.000568897369924714	C	T
MNEc.2.6.28871770.PC	DCP1B	-0.126792507128666	-5.23692016914669	1.34723787112116e-06	0.000572526338375454	C	T
MNEc.2.28.35236615.PC	DNAL4	0.159332560379236	5.23661910725045	1.34886293544074e-06	0.000572829284837276	G	A
MNEc.2.4.102300882.PC	TMEM176A	-0.389118617751072	-5.23538014785854	1.35557080302819e-06	0.000575011051597903	T	C
MNEc.2.13.28309913.PC	C13H16orf62	-0.094609892209737	-5.23529241653039	1.35604702792642e-06	0.000575149750819204	G	A
MNEc.2.8.56428307.PC	ELP2	-0.146187377810884	-5.23523233128152	1.35637327843615e-06	0.000575224816822813	T	C
MNEc.2.4.93938568.PC	MRPS33	0.183967012548893	5.23480440679034	1.35869904601674e-06	0.000575957622035652	T	C
MNEc.2.31.8559012.PC	MLLT4	-0.167176700037405	-5.2325652393071	1.37093278669482e-06	0.000579613386558519	C	T
MNEc.2.4.103056448.PC	NOS3	0.213991555189985	5.22899882011857	1.3906412260863e-06	0.000586273559647719	G	A
MNEc.2.30.29381598.PC	LOC100064917	0.16342133089424	5.22804372046943	1.39596617854437e-06	0.000588068148879762	T	C
MNEc.2.15.83936650.PC	CPSF3	-0.146173558996933	-5.22713923644302	1.40102735252703e-06	0.000589637204749224	T	C
MNEc.2.11.41922884.PC	SDF2	-0.11637300800505	-5.2271259892077	1.40110161283506e-06	0.000589637204749224	T	C
MNEc.2.4.89296644.PC	SLC13A4	-0.157104691165761	-5.22533093320252	1.41119994978208e-06	0.00059247782408484	C	T
MNEc.2.10.23559173.PC	LAIR1	0.295435202490463	5.22389543229792	1.41932685133014e-06	0.000595306123303507	G	A
MNEc.2.20.54144399.PC	ZNF451	-0.126948821487259	-5.22304210201449	1.4241795846847e-06	0.000596886751834225	A	G
MNEc.2.1.159166538.PC	LOC102149350	-0.479974544654522	-5.22293783791422	1.42477362901658e-06	0.000597070786983888	C	T
MNEc.2.9.43816119.PC	MTDH	0.150616622424291	5.22216763531777	1.42916938316635e-06	0.000598392320125227	C	G
MNEc.2.14.59387237.BIEC2-272050	DCP2	-0.125207000761428	-5.21680914834088	1.46012169630721e-06	0.000608180298546732	T	C
MNEc.2.2.24052917.PC	TSSK3	-0.245920175298937	-5.21146200984606	1.49166289332845e-06	0.000618643426279153	T	C
MNEc.2.11.7926164.PC	GPRC5C	0.260431822154263	5.21006184739758	1.50003172166415e-06	0.000621378667748321	A	G
MNEc.2.14.72883128.PC	ARSK	0.233612095312698	5.20594752848001	1.52489025158734e-06	0.000629915670120525	T	C
MNEc.2.1.52300318.UKUL90	NRBF2	0.16686458902045	5.20302390952579	1.54279945872843e-06	0.000635882369978274	T	C
MNEc.2.5.94260161.BIEC2-977759	TCTEX1D1	0.437117559589239	5.202959138138	1.54319855275334e-06	0.000635978841998986	G	A
MNEc.2.7.66121833.PC	LOC106783432	-0.185099670433232	-5.20191073363439	1.54967246471231e-06	0.000638042398256978	T	C
MNEc.2.1.138392606.PC	GNB5	0.21622720319721	5.20166632563058	1.55118550738746e-06	0.000638294303793092	G	A
MNEc.2.6.48350863.PC	ST8SIA1	0.417000954739772	5.19734098316993	1.57820283163792e-06	0.000646911338889199	C	T
MNEc.2.14.5397856.PC	ARL10	-0.193361214229018	-5.1964473434943	1.58384194544504e-06	0.000648911429808043	A	G
MNEc.2.30.26215484.PC	PTPRC	-0.138880343965758	-5.18982157007512	1.62627257085355e-06	0.000662562770139705	C	T
MNEc.2.5.45866172.PC	THEM5	0.193866033388705	5.18964042030282	1.62744813108941e-06	0.0006629015442144	T	C
MNEc.2.7.1010668.PC	ZNF555	-0.13067614922254	-5.18640819293604	1.64856393224831e-06	0.000670439601390956	G	A
MNEc.2.11.7164002.PC	LOC100630791	-0.204694917371144	-5.18597560263211	1.65141028177748e-06	0.000671242977067652	C	T
MNEc.2.4.5865229.PC	RINT1	0.153489486515923	5.184860627514	1.65876878385741e-06	0.000673310742708063	A	G
MNEc.2.4.36192446.PC	PEX1	-0.0993468963391644	-5.18176863059979	1.67934346107165e-06	0.000679871941382811	A	G
MNEc.2.5.42432102.PC	ADAM15	-0.188861056462223	-5.1791150858337	1.69719973244279e-06	0.000685443754192403	C	T
MNEc.2.1.127242933.PC	ZNF609	-0.16766060862627	-5.17671314732935	1.71352314056514e-06	0.000690117135402933	T	C
MNEc.2.6.5466472.PC	ATIC	0.108355655005843	5.17616216322283	1.71728921525998e-06	0.000691456786589733	G	A
MNEc.2.24.38411725.PC	ATG2B	-0.237038221354075	-5.17370255966716	1.73420014150031e-06	0.000697173241508558	T	C
MNEc.2.2.91114409.PC	SCOC	-0.156559630236475	-5.17366268618793	1.7344756292739e-06	0.000697211259290028	A	G
MNEc.2.5.46610263.PC	CERS2	0.217759568350613	5.17010747995315	1.75921175493386e-06	0.00070428944243657	G	A
MNEc.2.13.11250171.PC	WBSCR22	0.106499093226959	5.1669285521299	1.78162216278554e-06	0.000711385585358137	A	G
MNEc.2.6.5010630.PC	BARD1	0.242120185914385	5.16677655113247	1.7827006946872e-06	0.00071162313149185	G	T
MNEc.2.31.1045033.PC	TMEM181	-0.144369975830253	-5.16516068143997	1.79420578933445e-06	0.000715548690697533	T	C
MNEc.2.22.25376454.PC	LOC100069299	0.214357921055354	5.1651041489449	1.79460961785446e-06	0.00071563568251369	T	C
MNEc.2.25.25799152.BIEC2-666418	NDUFA8	-0.120760953821827	-5.16456736203094	1.79844848464626e-06	0.000716943944483049	C	T
MNEc.2.1.162481477.PC	LOC100147522	0.58234445369407	5.16430685392695	1.80031442237382e-06	0.000717539341434669	C	G
MNEc.2.13.17905628.PC	GUSB	0.429406177491766	5.16351990581527	1.80596260459619e-06	0.000719269775009897	A	C
MNEc.2.4.9110327.PC	LOC100629162	0.226054075160089	5.16261087944357	1.81250858176025e-06	0.000721057152276941	G	A
MNEc.2.7.2282493.BIEC2-974801	ZFR2	-0.183304269637329	-5.16222596205464	1.81528740147785e-06	0.000722036345481676	T	C
MNEc.2.21.2270828.PC	KXD1	-0.0804414656298806	-5.16198105037479	1.81705765428671e-06	0.00072241941977134	C	T
MNEc.2.7.69255722.PC	P4HA3	0.134286550336876	5.16157896257129	1.81996766249177e-06	0.000723501728971888	G	A
MNEc.2.11.24013603.PC	PCGF2	0.244964661050634	5.1607988969737	1.8256262085342e-06	0.000725451861256354	T	C
MNEc.2.29.19765362.PC	FAM171A1	-0.224774309696985	-5.15947901017837	1.83523984027085e-06	0.000728595888493904	C	T
MNEc.2.1.15297800.PC	ENO4	-0.162432780894607	-5.15938995091301	1.83589030154895e-06	0.000728779045950959	A	G
MNEc.2.17.34958822.PC	TDRD3	-0.10793130409143	-5.15919385929672	1.83732328973463e-06	0.00072919766195262	G	A
MNEc.2.16.77749973.PC	LOC102148929	0.184695820899574	5.15745461547566	1.85008127354679e-06	0.000733505643477234	C	A
MNEc.2.23.8854313.PC	LOC102148033	0.12424609191528	5.15701231105519	1.8533395459931e-06	0.000734570738295744	A	G
MNEc.2.25.32118713.BIEC2-669747	FNBP1	0.11484890115899	5.15671676263698	1.85551985880695e-06	0.000735283658566897	G	A
MNEc.2.20.23013592.PC	LOC100067842	-0.268385161340719	-5.15598224237076	1.86094942677592e-06	0.000736904804203782	G	A
MNEc.2.16.85119105.PC	LOC106781852	0.180832116720348	5.15085384767096	1.89929433447672e-06	0.000748780324339841	T	G
MNEc.2.24.17900521.PC	RGS6	-0.31285641014313	-5.14971206011277	1.90793616215713e-06	0.000751418575322471	A	G
MNEc.2.6.3582195.PC	SPAG16	0.184984405522961	5.14791104046371	1.92164581725919e-06	0.00075486095565488	T	C
MNEc.2.5.85173989.PC	USP33	-0.142462065147402	-5.14786703777412	1.92198197697711e-06	0.000754867431972531	A	G
MNEc.2.1.76294947.PC	GGPS1	0.115164445371042	5.1467446840472	1.93057571596072e-06	0.000757490580543837	G	A
MNEc.2.9.49844189.PC	LRP12	0.298745948354027	5.14562065736632	1.93921996281635e-06	0.000760475162682918	A	G
MNEc.2.11.780294.BIEC2-133641	HEXDC	0.172416013220068	5.14476783115708	1.94580383144972e-06	0.000762824184892397	C	A
MNEc.2.17.28493002.PC	VWA8	0.293505354727228	5.14158234481075	1.97059005230898e-06	0.000770972651765847	G	A
MNEc.2.16.35803554.PC	RRP9	0.170407199167294	5.13915597057114	1.98967675166238e-06	0.000776941453538563	C	T
MNEc.2.2.17539204.PC	LOC100629793	-0.167547185571808	-5.13898775740361	1.99100666197603e-06	0.000777303241041128	A	G
MNEc.2.14.1856077.PC	MGAT1	0.0893085604516067	5.13642317336821	2.01139061167287e-06	0.000783718463340048	G	A
MNEc.2.7.2851583.PC	TNFAIP8L1	0.135368589349882	5.13483530813705	2.02411360446472e-06	0.000787436383459329	G	A
MNEc.2.4.5165316.PC	ATXN7L1	-0.128998931554333	-5.13436905198503	2.02786448597291e-06	0.000788497590593703	T	C
MNEc.2.25.2532449.PC	POLR1E	0.133641473858265	5.12869462276946	2.0740622949008e-06	0.000803057624075138	A	G
MNEc.2.23.21030804.PC	APBA1	0.350338495078165	5.12597888590934	2.09653513424395e-06	0.000809968552947581	G	A
MNEc.2.16.35645120.PC	LOC106781821	0.196997704063805	5.12565417740861	2.09923801010092e-06	0.000810850196719256	G	A
MNEc.2.14.66860084.PC	PAM	-0.442867556283528	-5.12494842497928	2.10512446560532e-06	0.000812252959909586	T	C
MNEc.2.11.22703319.PC	FBXL20	0.163246387388541	5.12401416915444	2.11294164807355e-06	0.000814673561346262	G	A
MNEc.2.22.25837178.PC	EDEM2	0.0953190050072199	5.12022248364183	2.14496041661603e-06	0.000823968626610542	C	T
MNEc.2.15.17249544.PC	LOC102148119	0.415577378009972	5.11962658201148	2.15003547891918e-06	0.000825013549281106	G	A
MNEc.2.19.32050345.PC	PPP1R2	0.215686126255323	5.1184024864851	2.16049751541144e-06	0.000827791680216612	T	C
MNEc.2.22.18727861.PC	AP5S1	0.121366194724677	5.11824399970084	2.16185569959682e-06	0.000828065079637966	A	G
MNEc.2.1.118866043.PC	HMG20A	-0.120775941225183	-5.11681134660953	2.17417108295555e-06	0.00083137752231847	A	C
MNEc.2.23.27453779.PC	PLGRKT	-0.23720680949214	-5.11636783651688	2.17799748573865e-06	0.000832510267086728	A	G
MNEc.2.6.67506435.PC	BCDIN3D	-0.161437670967745	-5.11518477772953	2.1882366422816e-06	0.000835346928428965	C	T
MNEc.2.7.77688688.BIEC2-1007522	LOC102149611	0.148472769732997	5.11514464555255	2.18858480370907e-06	0.000835355123147282	C	T
MNEc.2.12.17343481.PC	SERPING1	0.706499756860141	5.11448516534238	2.194313808209e-06	0.000836509680067272	C	T
MNEc.2.2.79996562.PC	TRIM2	-0.276111462133415	-5.1139708610898	2.19879183000134e-06	0.000837633833966254	T	C
MNEc.2.20.40919748.BIEC2-559646	TAF8	0.163620307184219	5.11243539054994	2.21221436740566e-06	0.000841582469654542	G	A
MNEc.2.9.82681216.PC	ADCK5	-0.309722369079104	-5.11191622409577	2.21677084896873e-06	0.000842983004895248	G	A
MNEc.2.24.37348252.PC	SYNE3	-0.381170094013223	-5.1115066820346	2.22037168694382e-06	0.000843769485585306	G	A
MNEc.2.3.9267184.PC	ARL2BP	-0.121754074096735	-5.11035094938255	2.23056419020493e-06	0.000846696607846013	G	A
MNEc.2.26.29938493.PC	SMIM11A	0.166383133589678	5.10802902000631	2.25118006137065e-06	0.000852450905288852	G	T
MNEc.2.13.2096168.PC	ZNF12	-0.150342561476872	-5.10768905779841	2.25421411226057e-06	0.000853013080552392	C	T
MNEc.2.5.34964756.PC	SH2D1B	0.492263766717215	5.10731178213837	2.25758585768414e-06	0.000853953566748143	C	T
MNEc.2.13.5917390.PC	C13H7orf50	0.158065480861643	5.10726960862041	2.25796307260159e-06	0.000854012426592639	T	C
MNEc.2.21.52516237.BIEC2-572423	NSUN2	-0.105121529654304	-5.10547198868123	2.27409908985989e-06	0.000858935227823667	A	G
MNEc.2.8.31750578.PC	ARHGAP28	-0.217540767457695	-5.10372876669344	2.28985455091363e-06	0.000862772105157098	T	C
MNEc.2.13.2213395.PC	AP5Z1	0.141153253747133	5.10199799204096	2.30560315904111e-06	0.000867179742770364	G	T
MNEc.2.3.17653713.PC	TMEM208	0.15157917823913	5.10191800274591	2.3063335514024e-06	0.000867353648851416	G	A
MNEc.2.15.88601836.PC	RNASEH1	0.111500600405141	5.10049900178588	2.31932832310051e-06	0.000870642551401457	A	G
MNEc.2.8.19437659.PC	LOC102149885	0.149045614095872	5.09999795469514	2.32393384888227e-06	0.000872116543854537	C	T
MNEc.2.13.40891226.PC	HAGH	0.151716450415065	5.09963983899442	2.3272310595385e-06	0.000872928876700707	A	G
MNEc.2.7.62575040.PC	ANKRD42	0.209545184220187	5.09945037699443	2.32897730789191e-06	0.000873328871481835	A	C
MNEc.2.23.21756767.BIEC2-619362	FAM122A	0.0996520202111491	5.09796501003835	2.34271225199243e-06	0.000876858128390978	G	T
MNEc.2.16.3298191.PC	FBLN2	-0.203425172229736	-5.09527266056282	2.36781025741881e-06	0.00088393409854763	A	G
MNEc.2.3.60267376.PC	SDAD1	0.136422026068582	5.0912042800218	2.40623542770201e-06	0.00089472511808704	C	T
MNEc.2.21.2258847.PC	MAP1S	-0.150109792328597	-5.08910517078815	2.42629906425894e-06	0.000900275081496246	A	G
MNEc.2.15.85382115.PC	LOC106781713	-0.20700702496937	-5.08861551523325	2.43100276311519e-06	0.000901585721031842	C	T
MNEc.2.23.40583907.PC	LOC100065278	0.112822489994214	5.08761738077113	2.44061862289818e-06	0.000904281699127999	G	A
MNEc.2.2.18596933.UKUL448	COL9A2	0.258551521184068	5.08689224013602	2.44762783139882e-06	0.000906438934487557	C	T
MNEc.2.31.22243031.PC	HIVEP2	-0.184699451774049	-5.08686906323382	2.44785218375648e-06	0.000906438934487557	C	T
MNEc.2.11.12402471.PC	SLC16A6	-0.221120536750074	-5.08468223038817	2.46911146437416e-06	0.000912534660590556	G	A
MNEc.2.21.32281502.PC	LOC102149354	-0.31175026158707	-5.08288359988199	2.48673211347519e-06	0.000918013404185109	T	C
MNEc.2.1.28715229.PC	LDB1	0.100523896494954	5.08163487825072	2.49903775214425e-06	0.000921452646727169	C	G
MNEc.2.1.30567736.PC	ABCC2	0.108932615672029	5.07969799558603	2.51824287622079e-06	0.000927247777209816	A	C
MNEc.2.11.22502157.PC	ZPBP2	0.169301188851785	5.07941176885262	2.52109316822228e-06	0.0009279426391802	C	T
MNEc.2.1.50755006.PC	LOC102150395	-0.408861247128383	-5.0783914825348	2.5312790401202e-06	0.000930473040045717	T	G
MNEc.2.7.1021439.PC	LOC100146728	0.11485165774685	5.07821506301791	2.53304437460845e-06	0.000931007716149543	A	G
MNEc.2.11.2619554.PC	CEP131	0.16837263025401	5.07679993593371	2.54724842377264e-06	0.000934890873897945	A	C
MNEc.2.4.102186987.PC	LOC100147629	0.229459321655185	5.07286383637471	2.58716718015941e-06	0.000945938277674092	T	C
MNEc.2.3.112122409.BIEC2-851078	WDR1	-0.132279404007716	-5.07262073740188	2.58965258001325e-06	0.000946667373787732	T	G
MNEc.2.19.37323090.PC	CD86	-0.194727912178311	-5.06826927296529	2.63453822514084e-06	0.000959435236162282	T	C
MNEc.2.25.19386973.PC	C25H9orf91	-0.366454792499874	-5.06661399182883	2.65181157919769e-06	0.000964814024646746	C	A
MNEc.2.28.39239997.PC	SERHL2	0.134851373922146	5.06476405165109	2.67124733728645e-06	0.00096977954827384	G	T
MNEc.2.8.16551809.PC	C8H12orf49	0.170757660048398	5.06393627042391	2.67998918546847e-06	0.000971854563276796	T	C
MNEc.2.1.108125477.PC	FAN1	0.124664802233	5.06336143872945	2.68607619417866e-06	0.000973695419451798	A	C
MNEc.2.6.68858696.PC	LOC106783321	0.415765471272706	5.06185592957356	2.70208248296507e-06	0.000978301351310113	A	C
MNEc.2.5.67798963.PC	DPYD	0.393749068114876	5.06090615171941	2.71222828669002e-06	0.000980868858715459	A	G
MNEc.2.23.18353300.PC	ALDH1A1	0.438266527457758	5.06034771159806	2.71821108876731e-06	0.000982571478912147	A	G
MNEc.2.5.57294554.PC	DENND2D	-0.0991013093959671	-5.05879835158869	2.73487768498026e-06	0.000986949123901947	T	C
MNEc.2.3.106552232.PC	PROM1	0.419923384851224	5.05792918094084	2.74427113882011e-06	0.000989249968662676	C	T
MNEc.2.7.24691523.PC	BACE1	-0.111558291900665	-5.05594302254327	2.7658548785649e-06	0.000995095067324767	C	T
MNEc.2.4.61887866.PC	GARS	-0.189368602030715	-5.05570305005469	2.76847389183907e-06	0.000995511127483927	G	A
MNEc.2.18.40291072.PC	DAPL1	-0.315601319607384	-5.05489093549947	2.77735515578702e-06	0.000997866731312031	G	A
MNEc.2.19.24906612.PC	RFC4	-0.127668131252943	-5.05371174231197	2.79030039707873e-06	0.00100137410389672	A	C
MNEc.2.24.22981920.PC	ADCK1	0.117573872208604	5.05221826420466	2.80678058245606e-06	0.00100590677872558	T	C
MNEc.2.16.38142455.PC	PRKAR2A	0.170927790697127	5.05190454258146	2.81025450492922e-06	0.00100677726856338	C	G
MNEc.2.19.18306018.PC	PIK3CA	0.154504612693424	5.0513287920008	2.81664088460452e-06	0.0010088776212258	T	G
MNEc.2.5.78826700.BIEC2-921307	MCOLN2	0.268064834419671	5.05115953547628	2.8185210209481e-06	0.00100945723281756	A	G
MNEc.2.20.33734297.PC	MIR8917	-0.150382609110161	-5.05052496084349	2.82558093806399e-06	0.00101142176214431	G	A
MNEc.2.22.29129650.PC	TTI1	0.100678767947216	5.04984995264462	2.83310967505461e-06	0.00101345774183097	G	T
MNEc.2.19.37070465.PC	SEC22A	-0.107139606324533	-5.04400950853835	2.89907570625935e-06	0.00103064521594954	C	T
MNEc.2.16.37606215.PC	CCDC71	0.172667471567849	5.04313545529389	2.90907618872789e-06	0.0010333425283608	C	T
MNEc.2.15.29172758.PC	DUSP11	0.212551820976109	5.04158744519331	2.92687057840882e-06	0.00103803676512509	G	T
MNEc.2.1.127535902.PC	TRIP4	-0.112131219838198	-5.04153571486452	2.92746705280896e-06	0.00103812360318207	G	A
MNEc.2.8.66075065.PC	HDHD2	0.179425213240741	5.03939088064158	2.95230286399857e-06	0.00104494086312611	C	T
MNEc.2.12.23724404.BIEC2-194602	HRASLS5	0.178610557463071	5.03538735569643	2.9992134156411e-06	0.00105719950853897	G	A
MNEc.2.23.26020598.BIEC2-621364	RCL1	-0.157964124256933	-5.03445760625237	3.0102114058603e-06	0.00106008213347953	T	C
MNEc.2.15.17096001.PC	LOC100630729	-0.947196205826088	-5.03270422295383	3.03105953289455e-06	0.00106635214546755	C	A
MNEc.2.2.22585355.PC	C2H1orf216	0.256632336020708	5.03147744275054	3.04573008948421e-06	0.00107053606871727	G	A
MNEc.2.9.27188929.PC	LOC100067801	-0.184063455134519	-5.03082153574276	3.05360226375204e-06	0.00107296581712399	T	C
MNEc.2.16.47317038.PC	XYLB	-0.111507443327792	-5.03017195839773	3.06141807145124e-06	0.00107516762733202	G	A
MNEc.2.17.80268888.PC	GRTP1	0.248752787483416	5.02892486817447	3.07647808857932e-06	0.00107924593563503	T	C
MNEc.2.20.23100477.PC	ACOT13	-0.228404404169048	-5.02733966711992	3.09572573992205e-06	0.00108484369786935	T	C
MNEc.2.8.5530118.PC	SELM	0.182163039756031	5.02694595192089	3.10052448367705e-06	0.0010861450797408	A	G
MNEc.2.1.1666769.PC	DPYSL4	-0.163709745728821	-5.02666473029013	3.1039565659261e-06	0.00108673983407999	A	G
MNEc.2.7.25746915.PC	CD3E	-0.269154208046939	-5.02633534040353	3.10798122508763e-06	0.00108795124161606	A	G
MNEc.2.18.42698394.PC	LOC106781948	0.218478164252022	5.02447417882519	3.13081789772023e-06	0.00109446442585529	A	C
MNEc.2.3.23320222.PC	LOC100068576	0.129012386161243	5.02149017053341	3.16777475216832e-06	0.0011046676384403	T	G
MNEc.2.15.85367570.PC	LOC102150362	0.153245044269163	5.02102771965985	3.17354022404032e-06	0.00110597762011631	G	A
MNEc.2.28.14968960.PC	LOC102150222	-0.184643025690609	-5.02070293209804	3.17759554844958e-06	0.00110712417736876	T	G
MNEc.2.9.67035858.PC	ZNF572	0.116745844726676	5.02069520677739	3.17769206908872e-06	0.00110712417736876	A	G
MNEc.2.1.93783527.PC	DET1	-0.158308534164737	-5.0171748981532	3.22197451223866e-06	0.00111860830410673	T	G
MNEc.2.10.7245754.PC	TBCB	0.115599290758629	5.0138466702447	3.26439510529334e-06	0.00112997653793451	C	A
MNEc.2.6.37179325.PC	LOC100062823	-0.368975923223991	-5.00957101618587	3.31969306110788e-06	0.00114580498999422	T	C
MNEc.2.28.27643488.PC	EID3	0.159534634545807	5.00847756340225	3.33398127672007e-06	0.00114952077050439	G	A
MNEc.2.22.1163817.PC	SYNDIG1	-0.149010525628615	-5.00734028428487	3.3489059319267e-06	0.0011528100875408	A	G
MNEc.2.5.41442466.PC	INSRR	0.285221986032985	5.0056702716873	3.37094011118221e-06	0.00115791267001728	C	G
MNEc.2.3.32724643.PC	C3H16orf74	-0.162779584873083	-5.00555287800401	3.37249432415026e-06	0.00115834329139276	G	A
MNEc.2.19.33424699.PC	SLC51A	0.146021090121583	5.00549399777366	3.37327412225059e-06	0.00115840463771023	C	T
MNEc.2.6.26039554.PC	ANKMY1	-0.178993445176263	-5.00513944161592	3.37797352013712e-06	0.0011597084148164	T	C
MNEc.2.20.30117153.PC	POU5F1	-0.186407300121238	-5.00500397867357	3.37977067682118e-06	0.00116011870269902	T	C
MNEc.2.20.50198104.PC	PAQR8	-0.30459646592471	-5.0041313627217	3.39136989376438e-06	0.0011632138640485	G	T
MNEc.2.5.47990469.PC	PDZK1	0.181434958326809	5.00230385358406	3.41578817973476e-06	0.00117008476891889	A	C
MNEc.2.1.123707545.PC	RPLP1	0.241758122163621	5.00199730558259	3.41990091628886e-06	0.00117118127967747	A	G
MNEc.2.18.13258645.PC	DDX18	-0.120097410702721	-4.99941456058011	3.45474443812878e-06	0.00118059587957053	T	C
MNEc.2.16.31041410.PC	APPL1	-0.235312096603109	-4.99616838208683	3.49903055144443e-06	0.00119160883062711	A	G
MNEc.2.20.24203797.PC	LOC100053499	0.175803322855689	4.99610448051764	3.49990787455874e-06	0.00119180228641494	A	G
MNEc.2.7.5604636.PC	CERS4	0.252442508735909	4.99594520876677	3.50209549806253e-06	0.00119233650850279	A	G
MNEc.2.21.20699257.PC	EMB	-0.270904011969952	-4.99590371639741	3.50266562186433e-06	0.00119242526775346	A	G
MNEc.2.3.25655311.PC	NUDT7	0.182664195857201	4.99556876814285	3.50727128352438e-06	0.00119336066667486	T	G
MNEc.2.30.27487817.PC	LOC102150224	0.800617601576058	4.99430027694031	3.52476720334731e-06	0.0011978330771115	T	G
MNEc.2.11.34320223.PC	MED13	-0.139872273051092	-4.99339967262984	3.53724070542896e-06	0.00120069552908288	T	G
MNEc.2.2.80289784.PC	TIGD4	-0.189290257061191	-4.99323840254956	3.53947886822355e-06	0.00120134944246811	G	T
MNEc.2.2.16174233.PC	PPIH	0.124430732918123	4.99136380257892	3.56559696282097e-06	0.00120883021958264	T	G
MNEc.2.20.44873771.PC	CLIC5	-0.305135346605661	-4.98984871437969	3.58684362721679e-06	0.00121464425024587	T	C
MNEc.2.2.36505327.PC	NECAP2	0.118650531207051	4.98819973023549	3.61010854610654e-06	0.00122112769201332	T	G
MNEc.2.4.34872673.PC	MTERF1	0.103434351841862	4.98721521569168	3.62406892351248e-06	0.00122498965241298	A	G
MNEc.2.17.21906833.PC	RCBTB2	0.155211930323115	4.9844857903634	3.66304844243328e-06	0.00123534810099248	C	A
MNEc.2.4.6866217.PC	SYPL1	0.202156448838726	4.98381115402901	3.67274602575841e-06	0.00123760210210139	C	T
MNEc.2.1.79630149.PC	C1H1orf131	-0.107024947376723	-4.98244220905684	3.69250111815778e-06	0.00124245392399849	C	T
MNEc.2.12.32539317.PC	PTDSS2	-0.116408529601323	-4.97800430115114	3.75726046425128e-06	0.00125951535024612	C	A
MNEc.2.21.19826046.PC	ITGA2	-0.198201318366706	-4.97655158927732	3.77869893279938e-06	0.00126516125852471	T	C
MNEc.2.18.3103535.PC	LIMS2	-0.187347788808641	-4.97646219176622	3.78002211692234e-06	0.00126549433169861	G	A
MNEc.2.20.38762030.PC	KCNK5	-0.194939477462599	-4.97550943301926	3.7941521686955e-06	0.0012690121819017	G	A
MNEc.2.1.163094339.PC	GMPR2	-0.0997908465875884	-4.97487858385868	3.80353646315353e-06	0.00127170941348976	T	C
MNEc.2.20.61857998.PC	SDHAF4	0.12654651147955	4.97415306342662	3.81435708839755e-06	0.00127445960601974	C	T
MNEc.2.21.2999388.PC	LSM4	0.166054581090014	4.97398456922668	3.81687435982734e-06	0.0012748416599355	G	A
MNEc.2.21.11544663.PC	IPO11	0.182889821711431	4.97256569160511	3.83813659041991e-06	0.0012802788472025	T	C
MNEc.2.30.16590034.PC	KCTD3	-0.0654063601656199	-4.9708842462847	3.86348328250133e-06	0.00128750780846808	T	C
MNEc.2.20.40828240.PC	MED20	-0.0906525719707564	-4.9702633122719	3.87288473468744e-06	0.00128995784783264	G	A
MNEc.2.15.18221526.PC	POLR1A	-0.172137532915337	-4.97019708903081	3.87388872680375e-06	0.00129008294603199	C	T
MNEc.2.1.39332130.PC	LOC106782042	-0.190711545471951	-4.96968311173345	3.88168964168621e-06	0.00129183108691225	C	T
MNEc.2.2.27074244.PC	XKR8	0.157077987732409	4.96845702078468	3.90036070596592e-06	0.00129621034458669	A	G
MNEc.2.22.25658841.PC	GSS	0.187080495409907	4.96683992573818	3.92512022046188e-06	0.00130237554537778	C	T
MNEc.2.24.20526611.PC	NEK9	-0.121680039944882	-4.96572771065116	3.94223849787582e-06	0.00130652218605182	C	T
MNEc.2.12.27152512.PC	LOC100053249	0.129452389829321	4.96298419993351	3.98477667465362e-06	0.00131736641243764	G	A
MNEc.2.10.8012164.PC	ALKBH6	0.187900215195776	4.96279833809624	3.98767462371914e-06	0.00131817958367628	G	T
MNEc.2.23.44683815.PC	IFT74	0.219019500414455	4.96276580481335	3.98818209278161e-06	0.00131823425890654	A	G
MNEc.2.14.5994959.PC	THOC3	-0.0964662962048925	-4.96255974678526	3.99139774557748e-06	0.0013188745231252	T	C
MNEc.2.4.101727149.BIEC2-879286	LOC106783111	-0.0964724280647731	-4.96175111069676	4.00404145716503e-06	0.00132222884317481	A	G
MNEc.2.12.27594068.PC	CPT1A	0.191228156467089	4.96141395676335	4.00932469226893e-06	0.00132374662872849	G	A
MNEc.2.16.11392626.PC	ITPR1	0.236411546310537	4.96097047005368	4.01628454119576e-06	0.00132581736191254	C	T
MNEc.2.13.8248969.PC	STAG3	0.339296939839146	4.96048670345851	4.02388997749219e-06	0.0013279867278643	C	T
MNEc.2.25.26256504.PC	MRRF	0.150829012183201	4.96007121396604	4.03043323593001e-06	0.00132957685629195	A	G
MNEc.2.30.10497530.PC	RAB3GAP2	-0.0670323840014899	-4.9581577109678	4.06070205176609e-06	0.00133761552638768	A	G
MNEc.2.21.2270828.PC	BABAM1	-0.0906978794199004	-4.95798106627185	4.0635074792439e-06	0.00133808214511916	C	T
MNEc.2.7.1642214.PC	LOC100060139	-0.127597244602047	-4.95762093691949	4.06923282919879e-06	0.0013393952149794	C	A
MNEc.2.9.82194277.PC	PYCRL	0.119764622191929	4.95514030364092	4.10888461379197e-06	0.00134907865522325	A	G
MNEc.2.21.8106888.PC	PPWD1	0.120467876670095	4.95374125007655	4.13141399647394e-06	0.00135471326337855	G	T
MNEc.2.9.4081451.PC	LOC102147744	-0.101474743771049	-4.95356631879747	4.13423943855226e-06	0.00135524171791381	G	A
MNEc.2.15.88836934.PC	LOC102150943	0.488971289334465	4.95335388536343	4.13767314237909e-06	0.00135624634071996	A	G
MNEc.2.7.4160952.PC	DENND1C	0.165839580501787	4.95236182713524	4.15374534976925e-06	0.00136058868152264	C	A
MNEc.2.2.24235854.PC	KIAA1522	0.273816814559436	4.95095534716444	4.17663608003345e-06	0.001365912438869	G	T
MNEc.2.3.18020326.PC	ZDHHC1	-0.334222002933981	-4.95075841778891	4.17985095865068e-06	0.0013665843096641	A	G
MNEc.2.20.32074459.PC	FKBPL	-0.100204492010609	-4.94877396112997	4.21238244173239e-06	0.00137512038349395	A	C
MNEc.2.10.73475963.PC	ECHDC1	0.147069936056189	4.94771932726175	4.22977168261687e-06	0.00137876928387887	G	T
MNEc.2.11.58889386.PC	LLGL1	0.153043460591953	4.94729678349738	4.23675841038235e-06	0.00138035620319777	C	A
MNEc.2.17.23766077.PC	LCP1	-0.238258399215403	-4.94714551907969	4.23926229370902e-06	0.00138059119457266	C	A
MNEc.2.5.459490.PC	ETNK2	0.236495998233167	4.94703195262969	4.24114311131812e-06	0.00138088301608437	A	G
MNEc.2.4.93864585.PC	ADCK2	0.266147790690196	4.94658378629341	4.24857332176066e-06	0.00138278353848184	C	T
MNEc.2.11.50517143.PC	SAT2	0.132058230481417	4.9461524496008	4.25573651423836e-06	0.00138446480723865	A	C
MNEc.2.9.62523224.PC	ENPP2	0.373664645709307	4.94458425162208	4.28187903289557e-06	0.00139102101706346	C	T
MNEc.2.2.44975794.PC	NOL9	-0.106866028662434	-4.94136467635544	4.33604306685795e-06	0.00140359917607208	G	A
MNEc.2.11.18307898.PC	LOC102148370	-0.191117965942151	-4.94112056225845	4.34017705905611e-06	0.00140411176914692	G	A
MNEc.2.19.54980382.PC	IMPG2	0.157456861352048	4.93982392598277	4.36219975768022e-06	0.00141040762362363	C	T
MNEc.2.2.14624475.PC	KDM4A	-0.107493974093344	-4.93834528093464	4.38744694802853e-06	0.00141690637648874	G	A
MNEc.2.25.38595170.PC	DPP7	0.193967964330926	4.93784958968596	4.39594253696829e-06	0.00141893653724747	G	A
MNEc.2.7.1792318.PC	CSNK1G2	0.125963099475754	4.93537816104154	4.4385402768622e-06	0.00142945366971472	A	C
MNEc.2.18.75395100.PC	NIF3L1	0.128755903697537	4.9327768418488	4.4838121186984e-06	0.00144090286158581	G	A
MNEc.2.27.5969096.PC	PLEKHA2	0.179020051889735	4.93164831794687	4.50359220843441e-06	0.00144593300224724	A	G
MNEc.2.17.48394804.PC	TBC1D4	0.28221683871667	4.92816085061545	4.56525834612424e-06	0.00145989355039284	T	C
MNEc.2.15.61013127.PC	GPATCH11	0.179104862412849	4.92710384607579	4.58411075804272e-06	0.00146446397125641	A	G
MNEc.2.19.1193179.PC	KCNAB1	0.333334118979234	4.92660423344011	4.5930481270669e-06	0.00146658968470551	C	T
MNEc.2.1.9717639.PC	PSTK	0.128383351418401	4.92553811376628	4.61217642448073e-06	0.00147137465894631	A	G
MNEc.2.27.38180099.PC	ARHGEF10	-0.255652178675192	-4.92151785344193	4.68500985786579e-06	0.00148916732549869	G	A
MNEc.2.5.10336869.PC	MRPS14	-0.121086292698829	-4.92119554677828	4.69089732884216e-06	0.00149054693718956	A	G
MNEc.2.5.58750895.PC	PSRC1	0.20999193049135	4.9209841201538	4.69476331205363e-06	0.00149136789127906	G	A
MNEc.2.2.11374973.PC	KNCN	0.418502530386185	4.9198735007936	4.71512236855983e-06	0.00149590537905712	G	A
MNEc.2.2.78453258.BIEC2-516731	MAP9	0.20561978513121	4.91614409873787	4.78411954714198e-06	0.00151355426942755	T	C
MNEc.2.4.578702.PC	CD36	0.566511311616125	4.91175486664449	4.86658715775325e-06	0.00153422862640037	A	G
MNEc.2.1.125433563.PC	AAGAB	-0.191883859500142	-4.90930717576138	4.91317678295124e-06	0.00154550270076322	A	G
MNEc.2.3.80943629.PC	TXK	0.168242616560842	4.90783763703751	4.94135697093311e-06	0.00155196021443339	C	T
MNEc.2.15.15552534.PC	CKAP2L	-0.151097262676685	-4.90663810346472	4.96447635739571e-06	0.00155782486921123	C	T
MNEc.2.5.32652941.PC	UCK2	0.22782873474396	4.90658078689296	4.96558369532336e-06	0.00155802837105061	G	T
MNEc.2.1.71730585.PC	LOC100056363	0.125436076924988	4.90600913606381	4.97664100639627e-06	0.0015606800994065	C	T
MNEc.2.10.25039282.PC	ZNF581	0.106669393794783	4.90397429954681	5.01619572233216e-06	0.00157034594645922	T	C
MNEc.2.14.35590871.PC	EIF4EBP3	-0.123105334250547	-4.90357149077247	5.02406212666743e-06	0.0015721699905885	T	C
MNEc.2.13.25678641.PC	C13H16orf52	0.129340818621976	4.90241594138953	5.04669557513706e-06	0.00157809933123709	A	C
MNEc.2.10.5750081.PC	LOC102149499	0.154560709096919	4.90127039616458	5.0692312766724e-06	0.00158365863470859	A	G
MNEc.2.5.65764979.PC	RTCA	0.113212511609727	4.90126156831568	5.06940532296681e-06	0.00158365863470859	T	C
MNEc.2.8.19948615.PC	HECTD4	-0.191780106642896	-4.90081711751301	5.07817547636212e-06	0.0015853702638396	C	T
MNEc.2.16.80590195.PC	PLSCR4	-0.199431125586667	-4.89987363222506	5.09684196228552e-06	0.00159055354616871	A	G
MNEc.2.19.9130504.PC	GOLIM4	-0.13173673060033	-4.89876138464922	5.11893334567077e-06	0.00159589673202909	C	T
MNEc.2.22.19604521.PC	DDRGK1	0.109056109473774	4.89857807304871	5.12258322522226e-06	0.00159664712700486	A	G
MNEc.2.12.22855183.PC	C12H11orf98	0.132374417491019	4.89851701123393	5.12379957819335e-06	0.00159689709249332	C	T
MNEc.2.25.33061161.PC	USP20	-0.109169073423896	-4.89810180004019	5.13207807332574e-06	0.00159908921894228	A	G
MNEc.2.15.44355105.PC	CFAP36	-0.141675697147453	-4.8974855016837	5.14438992022396e-06	0.00160155202419731	C	T
MNEc.2.14.53654111.PC	PRR16	0.412255681535713	4.89706352104373	5.15283648274071e-06	0.00160296515410609	C	T
MNEc.2.7.59759281.PC	ME3	-0.278576040820162	-4.89503447744802	5.19364011259047e-06	0.0016127943307535	T	C
MNEc.2.25.31491690.PC	NUP188	0.105627709476365	4.89134076686905	5.26873071328451e-06	0.00163151104607159	A	C
MNEc.2.2.49138107.PC	PLEKHN1	0.178324167643057	4.88924962857594	5.31171063949844e-06	0.00164191763029044	A	G
MNEc.2.14.1159118.PC	ZFP62	-0.135404769029852	-4.88820415521126	5.33332670928607e-06	0.00164648635260083	G	A
MNEc.2.7.16817131.PC	ALKBH8	0.126652284278105	4.88712558279543	5.35571707026422e-06	0.00165128210857916	T	C
MNEc.2.21.8876105.PC	FAM159B	-0.151262902078195	-4.88547639656671	5.39013037835644e-06	0.00165923747505756	G	A
MNEc.2.2.105763233.PC	BBS7	-0.241205783092548	-4.88499644929811	5.40018582466848e-06	0.00166178147430979	C	T
MNEc.2.3.23066008.PC	IL34	0.237446228584572	4.88428103820791	5.41520848859438e-06	0.00166509516391706	A	C
MNEc.2.20.32173817.PC	LOC100059994	-0.416097627102752	-4.88311457610332	5.43979008945084e-06	0.00167025480247211	G	A
MNEc.2.2.17133039.PC	HIVEP3	0.308043956756595	4.88275983508523	5.447287337025e-06	0.00167165334701173	A	G
MNEc.2.4.37952987.PC	GNG11	0.395485823271612	4.88252147428051	5.45233061704968e-06	0.0016727725157153	G	A
MNEc.2.12.25493933.PC	ESRRA	-0.160576887665372	-4.88116357106563	5.48114838365864e-06	0.00167907399494759	T	C
MNEc.2.15.42578047.PC	LOC102147836	-0.25785780677333	-4.87982072789422	5.50979264969173e-06	0.0016854371743333	C	T
MNEc.2.22.20055539.PC	SIRPA	-0.395571239177969	-4.87964015440265	5.51365559503477e-06	0.00168621729937988	G	A
MNEc.2.11.24808319.PC	ITGA3	0.190819737932727	4.87893031625942	5.52886653669223e-06	0.00169046673534193	T	G
MNEc.2.18.76324998.PC	ALS2CR12	-0.144220937070181	-4.8775420556209	5.55873363408948e-06	0.00169744388544321	T	C
MNEc.2.5.6119558.PC	SLC19A2	-0.205239006049376	-4.8761860575276	5.58805855613801e-06	0.00170504970938075	T	C
MNEc.2.22.48615468.PC	YTHDF1	-0.0734428049094587	-4.87493628567409	5.61521982831202e-06	0.00171115645176617	A	G
MNEc.2.16.84328706.PC	LOC102147441	0.226398740983324	4.87475170505583	5.61924221506939e-06	0.00171198705805936	C	T
MNEc.2.3.24066647.PC	SF3B3	0.0573248924353594	4.87432473571203	5.62855751843751e-06	0.00171401207157806	A	C
MNEc.2.25.35920755.PC	STKLD1	0.133240721932573	4.87419191344013	5.6314584078078e-06	0.00171462447256811	C	T
MNEc.2.26.39135250.PC	PDXK	-0.201538232513243	-4.87360117968728	5.64437793660908e-06	0.00171669015418906	T	C
MNEc.2.17.78253098.PC	ARHGEF7	-0.0927668378179099	-4.87252285849756	5.66803574982097e-06	0.00172235895072229	G	A
MNEc.2.28.35136944.PC	TMPRSS6	-0.334930564151475	-4.87250257869757	5.66848160356966e-06	0.00172235895072229	T	C
MNEc.2.3.18308358.PC	RANBP10	-0.0867473718931213	-4.87158554223088	5.68867854518309e-06	0.00172681088736524	G	A
MNEc.2.11.47290275.PC	ATP2A3	0.170527009543702	4.87095685536157	5.70256537329147e-06	0.00172971487620163	C	T
MNEc.2.2.25255434.PC	FABP3	0.254707797368309	4.86878058344809	5.75089204173927e-06	0.00174108448576314	T	C
MNEc.2.5.97624466.PC	NFIA	0.48375920454665	4.86868971685114	5.75291850483498e-06	0.00174142438287244	G	A
MNEc.2.15.60053935.PC	CDC42EP3	0.185280599506369	4.86688670344399	5.79327276679967e-06	0.00175115112357333	A	C
MNEc.2.1.146403986.PC	SNAP23	0.217698216438392	4.8668305732592	5.79453346934484e-06	0.00175115112357333	C	T
MNEc.2.1.58286155.PC	AIFM2	0.241444664310902	4.86681796905435	5.79481660074986e-06	0.00175115112357333	G	A
MNEc.2.8.22249997.PC	PSMD9	0.163640430717472	4.86608745913432	5.8112493019738e-06	0.00175508336491067	G	A
MNEc.2.3.56621759.PC	PRDM8	0.139920242177613	4.86593501288966	5.81468428299232e-06	0.00175598316382149	T	C
MNEc.2.30.7269204.PC	PARP1	-0.16486365881584	-4.86564909711979	5.82113199473455e-06	0.00175704560056051	C	T
MNEc.2.20.29490179.PC	PRR3	0.114392846463693	4.86400882116383	5.85825698094268e-06	0.0017660969765917	T	C
MNEc.2.30.29896773.PC	KLHL12	0.0645817692484571	4.86181947380293	5.90816931142062e-06	0.00177766749289081	A	C
MNEc.2.5.60538251.PC	LOC102151041	-0.126509274124374	-4.86149255724675	5.91565779439327e-06	0.00177908722359712	T	C
MNEc.2.28.33712511.PC	LOC100069464	0.177386839352376	4.86138000254172	5.91823815960128e-06	0.00177929203833608	C	T
MNEc.2.6.19498496.PC	EIF4E2	-0.114041838953468	-4.86132189243898	5.91957078842926e-06	0.00177929203833608	T	A
MNEc.2.8.15117231.PC	SUDS3	-0.0759400896524592	-4.86054400456311	5.93743816028834e-06	0.00178285482898914	C	T
MNEc.2.2.36324899.PC	PADI2	0.4639796236026	4.86014294144561	5.94667075133409e-06	0.00178459683949855	A	G
MNEc.2.1.13091622.PC	TIAL1	0.146062938951013	4.85937057736684	5.9644902617418e-06	0.00178888705752095	T	C
MNEc.2.15.17903884.PC	RPIA	0.153245135155459	4.8590549498531	5.97178720547608e-06	0.00179065749298382	T	G
MNEc.2.28.28532694.PC	ALDH1L2	-0.266836580503436	-4.85763789388271	6.00465533394941e-06	0.00179911322518573	T	C
MNEc.2.8.11670165.PC	MVK	0.195139673963567	4.85711668026492	6.01678903038601e-06	0.00180190814714795	T	G
MNEc.2.4.53202361.PC	SP4	-0.168588109948091	-4.85546021321325	6.05551005121178e-06	0.00181011804614084	C	T
MNEc.2.28.28461503.PC	NUAK1	-0.591704181766331	-4.85483103002174	6.07028121947495e-06	0.00181299677346521	T	C
MNEc.2.3.118552482.PC	LOC102148637	0.136132740121598	4.85466530118941	6.07417783463623e-06	0.00181359834112793	A	G
MNEc.2.1.16580164.PC	AFAP1L2	-0.203125020633117	-4.85310876402594	6.1108943662139e-06	0.00182187905130186	T	G
MNEc.2.13.33244397.PC	TEKT5	0.169869443880415	4.85300704113997	6.11330138636774e-06	0.0018221737622676	A	G
MNEc.2.15.37218185.PC	AFTPH	0.132335004553241	4.85102328263385	6.16042736871139e-06	0.00183211100437177	A	G
MNEc.2.1.9473272.PC	BUB3	-0.0919865025502651	-4.8487743033257	6.21428243255091e-06	0.00184442668968448	C	T
MNEc.2.16.31049979.PC	ASB14	0.225860124660339	4.84857853356266	6.21899208450188e-06	0.00184507739701634	C	T
MNEc.2.1.100199951.PC	MCTP2	-0.196370896683399	-4.84851838416272	6.2204398032146e-06	0.00184513393105716	C	T
MNEc.2.12.25442704.PC	LOC102148237	0.749223576970859	4.84745017996127	6.24620491249193e-06	0.0018511925007394	C	T
MNEc.2.21.2294887.PC	JAK3	-0.131394548590455	-4.84725915437638	6.25082340953259e-06	0.00185227638836805	G	A
MNEc.2.1.156421152.PC	TEP1	0.178477540540949	4.84590394013592	6.28368467554339e-06	0.00185986883159014	G	A
MNEc.2.10.28379007.BIEC2-111801	SLC17A5	0.137956099916808	4.84553576140733	6.29264134114681e-06	0.00186175450561668	C	T
MNEc.2.23.4141264.PC	GOLM1	-0.184249899251681	-4.84437076436807	6.32106425615879e-06	0.00186820632054126	A	G
MNEc.2.26.36071685.PC	HMGN1	-0.165975592586347	-4.84378614684858	6.33537454317891e-06	0.00187158262290688	C	T
MNEc.2.8.21780439.PC	IFT81	-0.164569212634312	-4.84038235021785	6.41932228533213e-06	0.00189028807709062	A	G
MNEc.2.1.72005385.PC	LOC100056282	-0.167101959819385	-4.83839305618422	6.46888529962338e-06	0.00190183105730289	G	A
MNEc.2.23.54202996.PC	PTPDC1	-0.308264205393183	-4.8381466278847	6.47505094147863e-06	0.00190335332483865	A	G
MNEc.2.4.103214991.PC	SLC4A2	-0.118165604805807	-4.83800588352691	6.4785749388684e-06	0.00190409873010156	G	A
MNEc.2.11.51113079.PC	SLC25A35	0.173410846844789	4.83772681247347	6.48556793003818e-06	0.00190586331417565	T	C
MNEc.2.9.12266047.PC	GDAP1	0.176491859166505	4.83741200297971	6.49346529211434e-06	0.00190789308000981	A	C
MNEc.2.2.65511697.PC	C2H4orf27	0.197941502165817	4.83723601023214	6.49788435973209e-06	0.00190860940838863	G	A
MNEc.2.6.66377887.BIEC2-1180596	LOC100051901	0.215830715335151	4.83574037811809	6.53555726832625e-06	0.00191643085287194	A	G
MNEc.2.25.29658851.PC	PBX3	0.14081718300528	4.83573567264011	6.53567612818872e-06	0.00191643085287194	G	A
MNEc.2.28.38425416.PC	NDUFA6	-0.0968234902186184	-4.83546082417457	6.54262242842417e-06	0.00191780352445578	C	T
MNEc.2.21.44747115.PC	TRIO	0.28626615623402	4.83432744119799	6.57134275730741e-06	0.00192417314230836	T	C
MNEc.2.7.66121833.PC	INTS4	-0.130732385926041	-4.83376011614503	6.5857651000559e-06	0.00192781027253865	T	C
MNEc.2.23.50173506.PC	UBAP2	-0.0988546378576849	-4.83346848925876	6.59319074225398e-06	0.00192939771449167	T	C
MNEc.2.10.6240036.PC	ZNF181	-0.207319831435441	-4.83337293820174	6.59562551625523e-06	0.0019296781369183	T	C
MNEc.2.13.2825506.PC	ACTB	0.236061122319372	4.832315960939	6.62261731553225e-06	0.00193595084217723	T	C
MNEc.2.23.8406819.PC	LOC100054455	-0.276131790411103	-4.83217029776976	6.62634551683145e-06	0.00193645312469273	T	C
MNEc.2.12.8945487.PC	CD82	0.208131230938473	4.83197103811193	6.63144881678802e-06	0.00193706313865651	A	G
MNEc.2.10.72563594.BIEC2-131216	NCOA7	-0.240447388075635	-4.83150295743386	6.64345205088144e-06	0.00193978053772541	T	C
MNEc.2.12.31777581.PC	CD151	-0.290799581087694	-4.82919478831935	6.70295203769948e-06	0.00195468986713968	C	T
MNEc.2.6.65655198.PC	TMEM106C	-0.107662943420623	-4.82792472074146	6.73591307740544e-06	0.00196133349827087	C	T
MNEc.2.4.101506181.PC	KRBA1	0.12325125214942	4.82778102247887	6.73965229726426e-06	0.00196227400384089	A	G
MNEc.2.16.22199544.BIEC2-333502	LRIG1	0.171168570045994	4.82746157883661	6.74797189580359e-06	0.0019641027210427	T	C
MNEc.2.26.23321752.PC	ATP5J	0.117592947823713	4.82500138828441	6.81238147769623e-06	0.00197896395386939	G	A
MNEc.2.20.23834991.PC	TRIM38	-0.176755083962242	-4.82446531846508	6.82649548923502e-06	0.00198171955595664	T	C
MNEc.2.1.146100712.PC	CCNDBP1	-0.128255471446415	-4.82442422824545	6.82757851593174e-06	0.00198188466217632	A	G
MNEc.2.7.61165535.PC	RAB30	0.35151710902167	4.8242987147115	6.83088774939795e-06	0.00198224801188589	C	A
MNEc.2.11.27117194.PC	MYCBPAP	-0.144214244989232	-4.82421987429647	6.8329672198025e-06	0.00198270215131827	T	C
MNEc.2.2.71739963.PC	TMA16	-0.217194226426147	-4.82319566623733	6.8600375559353e-06	0.0019883114071635	T	C
MNEc.2.7.6496378.BIEC2-977621	MRE11A	-0.112181037436837	-4.82110804469346	6.91553852803287e-06	0.00200123699521867	C	T
MNEc.2.1.147154140.PC	CHP1	-0.161187387975019	-4.82015119004585	6.94112326827578e-06	0.00200773618622411	T	C
MNEc.2.25.31311171.PC	LOC100070352	-0.181630956702253	-4.81978348229818	6.9509796961884e-06	0.00200998371831759	C	T
MNEc.2.19.39516602.PC	UPK1B	0.24527261592843	4.8176687332064	7.00793106720947e-06	0.00202311236984678	A	C
MNEc.2.22.22122752.BIEC2-587505	HM13	-0.151013398719254	-4.81707484427664	7.02400645430838e-06	0.00202638695081796	C	T
MNEc.2.28.4200688.PC	GLIPR1L2	0.18292100715554	4.81692358412664	7.02810650371744e-06	0.00202711453381741	T	C
MNEc.2.2.51513905.PC	C2H8orf58	0.186532719515892	4.81676867073403	7.0323079955263e-06	0.00202799080101487	G	A
MNEc.2.3.58400641.PC	MRPL1	0.136160672721214	4.81652477724158	7.03892772739686e-06	0.00202917258628208	A	G
MNEc.2.1.115899841.PC	WDR61	0.0803154323370054	4.81206449584323	7.16106485998481e-06	0.00205670453075783	A	G
MNEc.2.22.43175482.PC	CSTF1	0.0919208290553222	4.81055444792377	7.20288104070687e-06	0.00206619328528446	A	G
MNEc.2.13.10067227.PC	LOC100060748	-0.175711180101759	-4.81041162410627	7.20684840768566e-06	0.00206675819097588	A	G
MNEc.2.12.25378808.PC	ARL2	-0.187866322951393	-4.80930721463823	7.23759873577564e-06	0.00207299720638288	A	G
MNEc.2.2.24578091.PC	TMEM39B	-0.115983058222794	-4.80843563127495	7.26195667182058e-06	0.0020783860218199	A	G
MNEc.2.14.19589065.PC	ATP10B	-0.305800162592363	-4.80823486562723	7.26757873262354e-06	0.0020794113228757	C	T
MNEc.2.25.13951366.PC	IKBKAP	0.165863986013326	4.80602825158745	7.32965095720461e-06	0.0020930968403585	A	C
MNEc.2.1.138541478.BIEC2-60795	TMOD2	0.119777632458031	4.80543169139655	7.34652076698076e-06	0.00209682663297294	C	T
MNEc.2.4.95488835.PC	LOC106783105	-0.344493383707106	-4.80506336415692	7.35695538416873e-06	0.00209918296879679	C	A
MNEc.2.13.19503835.PC	PRSS53	0.170424983925979	4.80437062979343	7.37661951232488e-06	0.00210337887050192	T	C
MNEc.2.7.66363799.PC	KCTD21	0.14859847172388	4.80241508176806	7.43240695815687e-06	0.00211554277171961	C	T
MNEc.2.18.41622062.PC	LY5	-0.224347111155614	-4.80121597237564	7.46681800168492e-06	0.00212329868170419	G	T
MNEc.2.5.22693965.PC	HMCN1	0.281615968734552	4.79752604959989	7.57368506963934e-06	0.0021449826057202	G	A
MNEc.2.10.14648328.PC	MIR9092	-0.114006743711584	-4.79628689266787	7.60990653638615e-06	0.00215318394335023	C	T
MNEc.2.10.19702008.PC	CTU1	0.150814300687444	4.79128828050354	7.75774100978717e-06	0.00218570524558312	C	T
MNEc.2.1.9013828.PC	CPXM2	-0.225756731964464	-4.79105315953198	7.76476320770992e-06	0.00218696673429861	C	T
MNEc.2.29.33498763.PC	ZMYND11	-0.0983200934197924	-4.79061283108401	7.77793086061778e-06	0.00218947276544489	G	A
MNEc.2.13.39116099.PC	IL32	-0.260737211146144	-4.79045782720323	7.78257129682389e-06	0.00219045903079987	T	C
MNEc.2.19.2820126.PC	B3GALNT1	-0.494526745069201	-4.78994064903177	7.79807386589655e-06	0.00219434154360499	C	T
MNEc.2.1.31882779.PC	R3HCC1L	-0.152505731962721	-4.78693502079313	7.88876573030438e-06	0.00221307472474089	A	G
MNEc.2.21.44182533.PC	ZNF622	0.213884199915713	4.78380428918395	7.98432492057688e-06	0.00223321707108081	T	C
MNEc.2.10.27241284.PC	LOC100061329	0.221064901874273	4.78351736763101	7.99313881221215e-06	0.00223478968920248	A	G
MNEc.2.21.11596028.PC	ERCC8	0.119066463739797	4.78279627873376	8.01533167745722e-06	0.00223864007996825	G	T
MNEc.2.21.3012151.PC	PIK3R2	-0.127652594021415	-4.78201503908573	8.03944354153823e-06	0.00224277370283899	C	T
MNEc.2.1.127143976.PC	CSNK1G1	-0.200576464335154	-4.78169815614648	8.04924381822094e-06	0.00224502014514528	G	A
MNEc.2.2.5311765.PC	MRPL37	0.0956212583119989	4.78125251268809	8.06304598155035e-06	0.00224773096545966	A	G
MNEc.2.24.20609075.PC	ACYP1	-0.141002115806517	-4.77968886164949	8.11165691292092e-06	0.00225720017692509	A	G
MNEc.2.11.6095328.PC	KCTD2	0.0953585174959281	4.77948671043703	8.11796221111056e-06	0.00225830246405953	G	T
MNEc.2.27.13898209.BIEC2-705602	LEPROTL1	-0.156761553750126	-4.77895145086024	8.13468055787877e-06	0.00226050560124188	A	G
MNEc.2.12.27791680.BIEC2-196893	CABP4	-0.167533031456084	-4.77661238592633	8.20813348849301e-06	0.0022769765259003	G	A
MNEc.2.19.46399514.PC	ABHD10	-0.0928371156064002	-4.7759084798078	8.23036421940096e-06	0.00228125766602488	G	T
MNEc.2.12.1248437.PC	APIP	-0.202632797151232	-4.77445486075025	8.27645811527895e-06	0.00229048912940564	C	T
MNEc.2.5.60719260.PC	LOC106783216	-0.262844198549832	-4.77363871138911	8.30244812803434e-06	0.00229570345648555	G	A
MNEc.2.10.5029382.PC	PEPD	0.317727343096544	4.77306624697528	8.32072549017191e-06	0.00229910767247472	T	G
MNEc.2.1.26254940.PC	SFR1	0.135606255933643	4.77241000116663	8.34172600056334e-06	0.00230408432940833	A	G
MNEc.2.15.58588507.PC	DHX57	0.168270223813381	4.76940492560541	8.4385526759303e-06	0.00232499652493077	C	T
MNEc.2.10.37723280.PC	CEP162	-0.127183891537943	-4.76862472917995	8.46386988046429e-06	0.00232980653808387	A	G
MNEc.2.7.3241549.PC	CCDC94	-0.116409544909894	-4.7676161599243	8.49670738503884e-06	0.00233584548579387	A	G
MNEc.2.10.8427124.PC	ZNF569	-0.137254665186205	-4.76754640785817	8.49898298964078e-06	0.0023363012510183	T	C
MNEc.2.1.39787504.PC	IFIT5	0.685852626233987	4.76640140014517	8.53642289404511e-06	0.00234371037854513	T	G
MNEc.2.2.47000606.PC	FAAP20	-0.199610418061877	-4.76461369496809	8.5951993619565e-06	0.00235595490404726	C	T
MNEc.2.11.55495316.PC	LOC100073112	-0.635682613291568	-4.76456554805402	8.59678778221993e-06	0.00235612818771289	C	A
MNEc.2.19.36784018.PC	PDIA5	0.149608980206886	4.76172877520136	8.6908824170646e-06	0.00237739808348075	A	G
MNEc.2.2.61766084.PC	GALNT7	0.139588935034555	4.76067396849053	8.72612512145016e-06	0.00238462252982971	G	A
MNEc.2.11.32322500.BIEC2-149173	TRIM37	-0.134392178975586	-4.75963430066704	8.76099818997953e-06	0.00239177795223207	T	G
MNEc.2.16.35259071.PC	POC1A	-0.168393313690656	-4.75913530331065	8.77778397949086e-06	0.00239467168649009	C	G
MNEc.2.2.116874128.PC	LOC102148937	-0.207390727934901	-4.75482659820804	8.92403337915466e-06	0.00242460714534326	T	C
MNEc.2.1.62197910.PC	MYOZ1	0.240782113226499	4.75364844857135	8.96443440502496e-06	0.00243283954553199	G	A
MNEc.2.25.3646503.PC	SHB	0.15910446826209	4.75293136848322	8.98911159699088e-06	0.0024373053024223	C	T
MNEc.2.4.96295728.PC	GSTK1	-0.198994489918998	-4.75256594465545	9.00171251808372e-06	0.00243986359166915	T	G
MNEc.2.25.17420055.PC	CDC26	-0.21154230365927	-4.74765920205308	9.17258700712743e-06	0.0024769965958478	C	T
MNEc.2.25.38243869.BIEC2-674005	INPP5E	0.172890747997708	4.74660643360173	9.20965843807659e-06	0.00248399972009847	T	C
MNEc.2.16.38872924.PC	ATRIP	0.110787212955275	4.74660610712139	9.20966995711585e-06	0.00248399972009847	C	T
MNEc.2.8.3361049.BIEC2-1078911	LOC102147726	0.566116208379972	4.74564601356203	9.24360519404114e-06	0.00248984165294772	G	A
MNEc.2.1.162495859.PC	LOC100052638	0.519508012477593	4.7435535892203	9.31798585262805e-06	0.00250549860048461	T	C
MNEc.2.2.104990202.PC	FGF2	-0.100617793845669	-4.74177835573578	9.3815477762693e-06	0.00251854789964047	G	T
MNEc.2.7.11076953.PC	ARHGAP42	0.291890691193912	4.74123565938732	9.40106303061245e-06	0.00252203001814399	T	G
MNEc.2.23.6603194.PC	IDNK	-0.203583674806441	-4.73981777832357	9.45223645838151e-06	0.00253188077499082	T	G
MNEc.2.2.35060200.PC	LOC100071914	0.226911606147261	4.73966693810687	9.45769643806073e-06	0.00253316721452756	C	T
MNEc.2.29.29286134.PC	NET1	0.194480818743103	4.73924375851313	9.47303071111645e-06	0.00253621673674488	T	G
MNEc.2.4.8086583.PC	LOC100062122	-0.271904094637291	-4.73693669973016	9.55705556694596e-06	0.00255392213104776	T	C
MNEc.2.7.48789377.BIEC2-998429	KANK2	-0.192544500796593	-4.73167569458042	9.75138820001592e-06	0.00259290778092149	T	C
MNEc.2.9.27856101.PC	TGS1	0.165407756126477	4.73152599881461	9.75697361339239e-06	0.00259367895554172	C	T
MNEc.2.22.909255.PC	NINL	0.125542232419331	4.73109219411261	9.77317722711877e-06	0.0025964736541852	G	A
MNEc.2.5.52701371.PC	IGSF3	0.239914865776953	4.72817908302343	9.88266925098895e-06	0.00261806086729631	G	T
MNEc.2.4.107836311.PC	UBE3C	-0.055524965076497	-4.72798324529994	9.89007267586535e-06	0.00261948193000937	C	T
MNEc.2.1.116504131.PC	CHRNA5	0.114269620004468	4.72789081391377	9.89356881544373e-06	0.00262004777255325	C	T
MNEc.2.8.5497309.PC	LOC102147456	-0.175646636544157	-4.7276799396287	9.9015494616713e-06	0.00262126058077817	G	A
MNEc.2.7.76103255.PC	ZNF214	0.139100927743799	4.72689515719755	9.93130504735584e-06	0.00262589088457912	C	T
MNEc.2.22.2036361.PC	LOC100058494	0.480268599928992	4.7263010129107	9.95389032411972e-06	0.00262978837779383	T	C
MNEc.2.4.101695347.PC	ZBED6CL	-0.188822289730657	-4.72617313279504	9.95875798001185e-06	0.00263044244389263	G	A
MNEc.2.8.13806672.PC	LOC100052146	0.126839370500061	4.72551344061626	9.98390547111124e-06	0.00263509803226975	G	A
MNEc.2.1.145451675.PC	MAP1A	0.413077749914279	4.72406639224305	1.00392836834804e-05	0.00264663277360662	T	C
MNEc.2.18.54542737.PC	MTX2	-0.0982316818631822	-4.723810258035	1.00491169750703e-05	0.00264800696349059	G	T
MNEc.2.16.51984332.PC	OSBPL10	-0.407653520659818	-4.72370128696217	1.00533033438651e-05	0.00264815485823533	A	G
MNEc.2.6.34734172.PC	CLSTN3	0.249882457391224	4.72263580714467	1.00943256862849e-05	0.00265605583409582	G	A
MNEc.2.13.27760135.PC	GDE1	0.147206016615247	4.72212957188397	1.01138734420065e-05	0.00266023161514933	A	G
MNEc.2.14.8114565.PC	BOD1	-0.113745706421942	-4.72128283864764	1.0146651555044e-05	0.00266692273858851	C	T
MNEc.2.8.15941483.PC	WSB2	-0.0922403925749607	-4.72032351542499	1.01839131006305e-05	0.00267401700219234	G	A
MNEc.2.8.2260375.PC	CRKL	-0.125658991937546	-4.7197443279351	1.02064740448249e-05	0.00267879730877941	T	C
MNEc.2.2.12509523.PC	CCDC17	-0.209875346725815	-4.71877196151182	1.02444598162993e-05	0.00268584032888027	A	G
MNEc.2.31.8168795.PC	LOC106782919	0.144933673406361	4.71851922029924	1.02543557309384e-05	0.00268770339179208	A	G
MNEc.2.20.24277135.PC	LOC106782240	0.433170377434057	4.7177775122503	1.02834505595034e-05	0.00269276523559239	G	A
MNEc.2.3.58787778.PC	CCDC158	0.267384441816272	4.71535317884305	1.03791109331118e-05	0.00271154994338901	T	C
MNEc.2.16.40833823.PC	NBEAL2	0.195069446536227	4.71458610542973	1.04095583879725e-05	0.00271707127925809	C	T
MNEc.2.15.69115088.PC	RAB10	-0.087929104280471	-4.7145442384374	1.04112227142205e-05	0.00271717612588351	T	C
MNEc.2.1.163343236.PC	LOC100052742	-0.371361958096234	-4.71448373966451	1.04136281616401e-05	0.00271747815879665	T	C
MNEc.2.7.1449259.PC	THOP1	-0.235809966510701	-4.7139656484642	1.04342497662259e-05	0.00272097457249645	G	A
MNEc.2.4.93264835.PC	TBXAS1	0.273000112236496	4.71374492798233	1.04430471787388e-05	0.00272234762227764	G	A
MNEc.2.9.70494263.PC	LOC106780993	-0.149993063093281	-4.71276248383068	1.04822927967532e-05	0.00272870211371811	C	T
MNEc.2.12.20651091.PC	TMEM132A	0.20078173797694	4.71233332515449	1.04994813710095e-05	0.00273218836111134	A	G
MNEc.2.22.27402561.PC	SAMHD1	-0.273235560761591	-4.71186967766323	1.05180821068025e-05	0.00273621711897668	C	T
MNEc.2.1.7722028.PC	OAT	0.11790079083935	4.71135627657231	1.05387162846724e-05	0.00274025145857236	A	C
MNEc.2.4.75227400.PC	LOC106783071	-0.215683537683644	-4.70822364093016	1.06654766091146e-05	0.00276536656111379	T	C
MNEc.2.28.26935200.PC	CHST11	0.391379739195242	4.70725905843142	1.07048057632199e-05	0.00277357793346313	G	A
MNEc.2.8.3655132.PC	LOC100060228	0.65447665809022	4.70648662539329	1.07364020787297e-05	0.00277833530206953	G	T
MNEc.2.1.13273322.PC	BAG3	-0.296289330098256	-4.70603790389339	1.07547986481341e-05	0.00278216180059759	C	T
MNEc.2.9.19263659.PC	PDE7A	0.176301599174068	4.7044523075657	1.08200505243204e-05	0.0027936097060567	T	C
MNEc.2.3.8836102.PC	HERPUD1	0.0947746835048743	4.70352939486856	1.08582082438146e-05	0.00280120329582692	A	G
MNEc.2.19.57266881.PC	CRYBG3	0.202976202964782	4.70279854717286	1.08885179227644e-05	0.00280733120463094	A	G
MNEc.2.20.26743849.PC	ZKSCAN4	0.128202645046791	4.6996782478433	1.10188514069785e-05	0.00283202926748937	C	T
MNEc.2.5.6523734.PC	METTL18	-0.163760652013714	-4.69916398376638	1.10404771761447e-05	0.00283588901429407	C	T
MNEc.2.27.12252207.BIEC2-740685	LOC102148741	-0.202199904351449	-4.69725445709483	1.112113827054e-05	0.00285220020756676	G	T
MNEc.2.2.118471902.PC	AIMP1	0.0969317889297254	4.69712235236053	1.11267397153364e-05	0.00285314271010626	A	C
MNEc.2.11.23500463.BIEC2-144301	MRPL10	-0.113944621891746	-4.69711828487196	1.11269122266852e-05	0.00285314271010626	C	T
MNEc.2.14.5758987.PC	CLTB	-0.130769449121796	-4.69577589993335	1.11839881629616e-05	0.00286415708662272	C	T
MNEc.2.3.88476122.PC	FAM114A1	-0.110206138232615	-4.69547410821692	1.11968589974869e-05	0.00286602929351399	G	T
MNEc.2.2.20394304.PC	ADPRHL2	0.0973607208091859	4.69423707033388	1.12497670320962e-05	0.00287622427250663	T	C
MNEc.2.15.42981867.PC	FANCL	0.105420914674451	4.69366023770821	1.12745212001049e-05	0.00288140618207673	T	C
MNEc.2.22.46255543.PC	SYCP2	-0.189949361259635	-4.69355361535131	1.12791025858877e-05	0.0028823858850901	T	G
MNEc.2.8.44536871.PC	DLGAP1	-0.279882563305087	-4.69346431963346	1.12829408682194e-05	0.00288317556994396	C	A
MNEc.2.20.32550657.PC	TAP2	-0.165934770564154	-4.69259744991206	1.13202684548448e-05	0.00288964830276554	C	A
MNEc.2.21.27661016.PC	C21H5orf42	0.213986015048153	4.69187816992465	1.13513319693647e-05	0.0028950847235161	T	C
MNEc.2.1.30361.PC	SYCE1	0.265792487050095	4.69126634442059	1.13778201045725e-05	0.00289975125467786	G	A
MNEc.2.20.32171509.PC	NCR3	-0.207394037675798	-4.69093162841907	1.13923366043873e-05	0.0029018937208908	T	C
MNEc.2.12.3893448.PC	C12H11orf74	0.174073479392336	4.69084709835053	1.13960054884864e-05	0.00290231330817119	A	G
MNEc.2.11.1324466.PC	FAAP100	-0.10930650245208	-4.69076813667373	1.1399433724316e-05	0.0029029340076852	G	A
MNEc.2.10.81194650.PC	AHI1	0.127143317731155	4.69020568168888	1.14238825658249e-05	0.00290762294821097	T	C
MNEc.2.13.21259961.BIEC2-216366	GSG1L	-0.209364709484603	-4.69008738737443	1.14290310816807e-05	0.002908549160718	C	T
MNEc.2.22.28242647.PC	TGM2	0.957091219051101	4.68922186843211	1.14667697427054e-05	0.00291589666015936	T	C
MNEc.2.17.46648708.PC	DIS3	0.128744313350127	4.68912738733103	1.14708966719637e-05	0.00291669950797153	G	A
MNEc.2.13.8207930.PC	GPC2	0.313572459849052	4.68899898769681	1.14765074769489e-05	0.00291754866102547	C	A
MNEc.2.3.9086024.PC	LOC100630794	0.383318336714478	4.68893693249313	1.14792201209928e-05	0.00291785330078828	C	T
MNEc.2.17.17408717.PC	NHLRC3	0.127653945870917	4.68837613323046	1.15037628685036e-05	0.00292274225344264	G	A
MNEc.2.19.32824550.PC	CEP19	0.109409461081139	4.68643901539585	1.15889319418008e-05	0.00293760253400679	G	A
MNEc.2.21.3307785.PC	COPE	-0.101803719207393	-4.68622196882823	1.15985129336624e-05	0.00293913114246258	A	G
MNEc.2.5.46938229.PC	LOC100054058	-0.289241180898312	-4.68611697870809	1.16031502312045e-05	0.00293965470036632	T	C
MNEc.2.14.36736258.PC	DND1	-0.127495797206971	-4.68576048600877	1.16189095820517e-05	0.00294249171495952	G	A
MNEc.2.2.108697810.PC	METTL14	-0.0944384857907348	-4.68566361830311	1.16231953756672e-05	0.00294319026400993	A	G
MNEc.2.1.56518908.PC	SLC25A16	-0.294355403764376	-4.68263101534505	1.17581495724596e-05	0.0029683908831139	C	T
MNEc.2.7.68635364.PC	UVRAG	-0.216610194371919	-4.67971573009396	1.18893191441203e-05	0.00299366064616587	T	C
MNEc.2.3.60706045.PC	PARM1	0.269356591271106	4.67949202913579	1.18994428736937e-05	0.00299557742249731	G	A
MNEc.2.10.15020014.PC	ZNF296	0.162838747712254	4.67938030378306	1.19045022147531e-05	0.00299557742249731	G	A
MNEc.2.11.19348614.PC	PSME3	0.0969728554252643	4.67764767938416	1.19832302369254e-05	0.00300983394467258	T	C
MNEc.2.7.74983834.BIEC2-1006951	LOC100054534	0.163629942387071	4.67755325018063	1.19875354875743e-05	0.0030107190691009	A	C
MNEc.2.7.45690536.PC	LOC100065202	-0.126855663520081	-4.67717020163047	1.20050150101063e-05	0.00301373424464736	G	A
MNEc.2.11.21028865.PC	JUP	0.401920927517313	4.67712692259186	1.20069915054957e-05	0.00301403408205135	T	C
MNEc.2.29.3128790.PC	CREM	0.182659852162525	4.67520520978537	1.20950732777967e-05	0.00303101136339606	A	G
MNEc.2.1.120420490.PC	SENP8	-0.177423077960446	-4.67418231525041	1.21422136312365e-05	0.00303952919465195	G	A
MNEc.2.1.81351897.PC	ERCC6	-0.145363882183992	-4.67324701017522	1.21854737573315e-05	0.00304791782228158	C	T
MNEc.2.2.23755704.PC	ZNF362	-0.210479479291618	-4.67317072331205	1.21890088136551e-05	0.00304840631879174	G	T
MNEc.2.2.30954717.PC	LOC100071364	0.131382329897413	4.67201119870875	1.22428629599513e-05	0.00305841806278397	A	G
MNEc.2.10.6247963.PC	TYROBP	-0.42685599214752	-4.67101735166061	1.22892063166306e-05	0.00306511067149416	G	A
MNEc.2.5.58424096.PC	GPSM2	-0.107024858381278	-4.66973477452325	1.23492654384641e-05	0.00307630739260493	G	C
MNEc.2.7.66304424.PC	AAMDC	0.136605278500924	4.66628545933784	1.25122057428015e-05	0.0031044553103841	G	A
MNEc.2.13.10805748.PC	DNAJC30	-0.121450480837553	-4.66524785051477	1.25616284821023e-05	0.00311271029922457	T	G
MNEc.2.3.18274742.PC	SLC7A6	0.208716565165043	4.66484489354811	1.25808730092157e-05	0.00311594921579903	A	G
MNEc.2.16.4399616.BIEC2-328266	IFT122	-0.282239783043975	-4.66448755171728	1.25979630187155e-05	0.00311855568281162	T	C
MNEc.2.20.38240860.PC	GLO1	0.148817130829	4.66362842646391	1.26391434429223e-05	0.00312681197991143	G	A
MNEc.2.8.2170039.PC	LOC100053468	-0.227973286310794	-4.66254982438234	1.26910293970303e-05	0.00313529932730304	C	A
MNEc.2.10.23330994.PC	LOC100051802	0.661057236140232	4.66253242993401	1.26918678484019e-05	0.00313530547142288	A	C
MNEc.2.2.5504837.PC	HSPB11	0.145017101502604	4.66126590907081	1.27530619445089e-05	0.00314759764269958	G	A
MNEc.2.28.34731387.PC	EIF3D	0.18276006973654	4.66106476682257	1.27628068341665e-05	0.00314959935720345	C	G
MNEc.2.7.14610193.PC	LOC100069290	-0.123917795977799	-4.66035224961731	1.27973849754196e-05	0.00315631344999932	T	C
MNEc.2.30.10702559.PC	LOC100629977	-0.104298882486457	-4.66016267789926	1.28066001370288e-05	0.00315797992113316	A	G
MNEc.2.11.982638.PC	CCDC57	-0.192947884640035	-4.65739538827753	1.29418560242423e-05	0.00318277900684919	T	C
MNEc.2.1.27894991.PC	PITX3	0.106799308430182	4.65716451534846	1.29532028862437e-05	0.00318394403250053	C	T
MNEc.2.18.66407333.PC	HIBCH	-0.142984925538356	-4.65702050610927	1.29602854997572e-05	0.00318466931537231	A	G
MNEc.2.18.19595220.PC	UBXN4	-0.129062996535968	-4.6561045263819	1.30054231239176e-05	0.00319345458858156	A	G
MNEc.2.15.83427601.PC	ITGB1BP1	0.135494287197454	4.65584352173404	1.30183128603335e-05	0.0031956678409251	T	C
MNEc.2.5.38485498.PC	LOC102148421	0.280238819418481	4.65518633334087	1.30508231986741e-05	0.00320201660521673	C	T
MNEc.2.10.65286999.PC	DCBLD1	-0.292636125990528	-4.65354554521571	1.31323359913429e-05	0.00321640070910617	T	C
MNEc.2.21.2951155.PC	HOMER3	-0.27999836650921	-4.65308909561896	1.31550998339732e-05	0.00322051022960383	C	A
MNEc.2.25.15688656.PC	TXNDC8	0.148368871849035	4.65292008166856	1.31635385479328e-05	0.00322176110318117	A	C
MNEc.2.28.20131678.PC	TMCC3	0.337190195285899	4.65283163179464	1.31679568678142e-05	0.00322176110318117	C	T
MNEc.2.31.2531699.PC	LOC102148342	-0.573373686229194	-4.65193586512725	1.32127842472315e-05	0.00323039717275681	C	A
MNEc.2.10.25791540.PC	LOC100060311	0.301426614854186	4.65177913881116	1.32206426295852e-05	0.00323113327545764	C	T
MNEc.2.1.120528564.PC	MYO9A	0.106286839220099	4.65162001220659	1.32286260130244e-05	0.00323205953997505	A	G
MNEc.2.13.27314225.PC	CCP110	0.225147734777445	4.64836070522763	1.33931803931168e-05	0.00326378874978486	T	C
MNEc.2.5.37476928.PC	PIGM	-0.0951701473496779	-4.64743479211676	1.34402892775512e-05	0.00327339719089318	T	G
MNEc.2.8.30088178.PC	GALNT9	0.295872718142399	4.64730831572577	1.34467366724324e-05	0.00327411965713257	G	A
MNEc.2.9.9528488.PC	ZC2HC1A	0.129037107048029	4.64715172761688	1.34547232399185e-05	0.00327501254615682	G	T
MNEc.2.12.32619178.PC	MIR9120	0.107354835785791	4.64676060404053	1.34746921249765e-05	0.00327908198498681	T	C
MNEc.2.9.69780162.PC	LOC102149346	0.307907708577732	4.64588163851219	1.35196730490111e-05	0.00328782246289534	C	A
MNEc.2.18.2740381.PC	MYO7B	-0.120630224579642	-4.64487803870953	1.35712106009647e-05	0.00329590978282286	A	C
MNEc.2.1.29721796.PC	BLOC1S2	0.160304986197388	4.64139802840773	1.37514019592859e-05	0.00333111411049264	G	T
MNEc.2.15.13511997.PC	LOC100630894	-0.122804850297935	-4.63942559293885	1.38545630079512e-05	0.00335057760620072	T	C
MNEc.2.1.168419822.PC	DTD2	0.124877506318128	4.63345605384198	1.41713822406406e-05	0.00340879990532407	G	A
MNEc.2.11.36594331.PC	ACACA	0.158409198741802	4.63247403142426	1.42241707908813e-05	0.00341872364939233	G	A
MNEc.2.15.70443586.PC	LOC102148970	-0.133633234790607	-4.63227165493388	1.42350732516243e-05	0.00342006420856881	A	G
MNEc.2.2.44724155.PC	RPL22	-0.150906719010543	-4.63205276484556	1.4246874478321e-05	0.0034219899226663	A	G
MNEc.2.12.23836370.PC	LOC102148788	-0.45455272057471	-4.63186214885146	1.42571590822424e-05	0.0034236629031449	T	C
MNEc.2.11.23188903.PC	SOCS7	-0.151689679355734	-4.63116629772188	1.42947647147894e-05	0.00343034207822819	C	T
MNEc.2.16.46114307.PC	LOC102149569	-0.222840518674093	-4.63101624074427	1.43028868166262e-05	0.00343153976407853	T	C
MNEc.2.27.7707505.PC	LSM1	-0.0916922107880235	-4.6305055825006	1.433056072192e-05	0.00343636431019288	G	A
MNEc.2.13.1505644.PC	EIF2AK1	0.0908683815146086	4.62713811960775	1.45143597206423e-05	0.00346964324078388	A	G
MNEc.2.24.11354616.PC	MTHFD1	-0.233821423568449	-4.62655868647414	1.45462158361652e-05	0.0034746719694894	A	G
MNEc.2.11.58175652.PC	ZSWIM7	0.215533251640029	4.62620409762653	1.45657439483253e-05	0.00347868979582032	G	A
MNEc.2.24.46554822.PC	JAG2	0.203690773614567	4.62586692703249	1.4584336421653e-05	0.0034818354929471	C	T
MNEc.2.11.3994489.PC	CYTH1	-0.0956697937679567	-4.62582743533972	1.45865156056998e-05	0.00348214002777215	T	C
MNEc.2.4.8423138.PC	NME8	-0.394095908964528	-4.6254930068441	1.46049823347868e-05	0.00348460573727147	G	T
MNEc.2.22.19034316.PC	PANK2	-0.0958548211879432	-4.62354114887028	1.47132156284959e-05	0.00350467964732699	A	G
MNEc.2.3.49673573.PC	HERC6	-0.438718339229987	-4.62270528389371	1.4759803522235e-05	0.0035123164616368	C	A
MNEc.2.2.37100770.PC	FBLIM1	0.22286676835713	4.62075819418041	1.48688833578917e-05	0.00353160860500816	G	A
MNEc.2.21.8208398.PC	CENPK	-0.145017964648398	-4.61976781428023	1.49246665538609e-05	0.00354094339934983	T	C
MNEc.2.13.5848640.PC	ADAP1	-0.218160544863483	-4.61893962965359	1.49714701732794e-05	0.00354863787590127	A	G
MNEc.2.1.28821398.PC	LOC106782053	0.0930755994258121	4.61878940747342	1.49799750229313e-05	0.00354968115142628	A	G
MNEc.2.20.27359152.PC	LOC102148684	0.0868806592796152	4.61846687801247	1.49982509358752e-05	0.00355270112581233	C	T
MNEc.2.11.15873177.PC	LOC100064861	-0.14127198566293	-4.61754358994832	1.50506882890598e-05	0.00356183817954707	A	C
MNEc.2.16.77197901.PC	CHST2	-0.340110854810885	-4.6173126526134	1.5063832001643e-05	0.00356407324160238	C	T
MNEc.2.10.16421353.PC	CCDC61	0.152280674112027	4.61662691150888	1.51029264630586e-05	0.00356991319239245	C	T
MNEc.2.13.11267356.PC	LOC102150646	0.116732658577477	4.61628866795918	1.51222461937502e-05	0.00357244755597022	G	A
MNEc.2.5.33078.PC	BTG2	0.163912964795701	4.61457832728505	1.52203053880647e-05	0.00359051345841903	G	A
MNEc.2.6.8294883.PC	USP37	-0.225645999469333	-4.6143002367827	1.52363074706931e-05	0.00359296874474221	G	A
MNEc.2.17.71310800.PC	CCDC168	-0.182627055397096	-4.61422371312672	1.52407137167967e-05	0.00359378789798954	C	T
MNEc.2.6.36503341.PC	LOC100630105	-0.292918925440061	-4.61374712954243	1.52681833654894e-05	0.00359872389291968	G	A
MNEc.2.11.27797743.PC	UTP18	-0.0840166986805527	-4.61251036492496	1.53396934286619e-05	0.00361204415393347	A	G
MNEc.2.31.1889162.PC	TCP1	0.169348978650315	4.61170720465453	1.53863065336685e-05	0.0036183772481575	T	C
MNEc.2.2.51916183.PC	CHMP7	-0.0683722803669738	-4.61162670132116	1.53909862958783e-05	0.00361869656243806	A	G
MNEc.2.1.118217987.PC	SNX33	0.125100040465269	4.61087586540209	1.54347000006843e-05	0.00362599623902323	A	G
MNEc.2.27.5884107.PC	IDO2	0.299455615671406	4.61076324268969	1.54412672954428e-05	0.00362731793647385	A	G
MNEc.2.14.26194752.PC	ANXA6	-0.120524244875104	-4.61044312123898	1.54599491574373e-05	0.00363037872204976	A	G
MNEc.2.27.24713939.BIEC2-711414	SORBS2	0.16946520449915	4.60994935180866	1.54888079492893e-05	0.00363604767260281	T	C
MNEc.2.11.20193213.PC	AOC2	-0.179284395469007	-4.60966233500991	1.5505606946038e-05	0.00363925834422149	T	C
MNEc.2.20.3690521.PC	RIPK1	-0.0854901877388492	-4.60956499301944	1.55113083587084e-05	0.00363977766691407	A	G
MNEc.2.1.14307915.PC	RAB11FIP2	-0.11473703402469	-4.60906736640341	1.55404866558875e-05	0.00364484896172926	A	G
MNEc.2.27.32320955.PC	ASB5	0.196995057816912	4.60768636450833	1.56217412006031e-05	0.00365856242239045	A	C
MNEc.2.25.33299348.PC	PRRC2B	-0.124103552728661	-4.6065191606347	1.56907381339192e-05	0.00366914676961939	C	A
MNEc.2.22.6707009.PC	SLC24A3	-0.279151898745089	-4.60629041963756	1.57042943534592e-05	0.00367075759620154	G	A
MNEc.2.11.51060818.PC	CNTROB	-0.271614184654484	-4.60605780836473	1.57180916110397e-05	0.00367353697036134	T	G
MNEc.2.11.42056754.PC	TNFAIP1	0.0953052645981418	4.60540294499325	1.57569978792097e-05	0.00368017482061159	T	C
MNEc.2.1.68432463.BIEC2-28237	NUP133	-0.0843630697730543	-4.60442768550015	1.58151127522281e-05	0.00368882958172596	A	G
MNEc.2.8.3361049.BIEC2-1078911	LOC100146858	0.542545649138254	4.60395853392262	1.58431432123549e-05	0.00369306015668801	G	A
MNEc.2.11.20223362.BIEC2-143099	LOC106783190	0.127381397567671	4.60394653175019	1.58438609404575e-05	0.00369306015668801	T	G
MNEc.2.28.37896654.PC	XRCC6	-0.105754721515853	-4.60358283190592	1.58656251231151e-05	0.00369639940611143	G	A
MNEc.2.5.85143716.PC	IFI44L	-0.284230473619275	-4.60305803335046	1.58970808183602e-05	0.00370189881101228	T	C
MNEc.2.18.67610404.PC	STAT1	-0.216883277893064	-4.60205723668277	1.59572351891601e-05	0.00371254170874083	C	T
MNEc.2.4.103984103.PC	DPP6	0.284088880340547	4.6002563379643	1.60660382848185e-05	0.00373109776621367	T	G
MNEc.2.10.18487603.PC	SULT2B1	0.13550400999221	4.59910809528199	1.61357863620991e-05	0.00374368604007819	T	C
MNEc.2.5.4449051.PC	CD247	0.307721315111452	4.59845523034442	1.61755746149977e-05	0.00374929794384358	A	G
MNEc.2.2.22167874.PC	ZMYM1	0.129003395204934	4.59835833558726	1.61814878924652e-05	0.00375022525406449	C	T
MNEc.2.6.74111396.PC	PYM1	0.149637657520268	4.59766837320029	1.62236555566063e-05	0.00375660923099164	T	G
MNEc.2.5.65187059.PC	DPH5	0.181393759382312	4.5975243475389	1.62324712688089e-05	0.00375819889581558	C	A
MNEc.2.25.28309825.PC	NEK6	0.165839637783788	4.5973964548963	1.62403033902161e-05	0.00375978633531217	G	A
MNEc.2.5.30427255.PC	CD46	0.167962401746285	4.59490745779627	1.63934619857617e-05	0.00378796210550951	A	G
MNEc.2.7.73923124.PC	LOC100069440	0.202216018427143	4.59241283848927	1.65483738572098e-05	0.0038143126910759	C	T
MNEc.2.8.11814497.PC	LOC102150867	-0.443031578387583	-4.59220854310531	1.6561123071978e-05	0.00381594912003523	C	T
MNEc.2.15.15702420.PC	LOC106781723	0.107799849720497	4.59175062763277	1.65897343139414e-05	0.00382025745044786	G	A
MNEc.2.27.37518764.PC	LOC102150713	0.323274797189371	4.59137642818855	1.66131504929264e-05	0.00382450702347342	T	G
MNEc.2.1.117185920.TBIEC2-54180	NRG4	-0.299873992352859	-4.59129982349105	1.66179481215573e-05	0.00382473155338119	T	G
MNEc.2.28.35358842.PC	MICALL1	0.155713195065578	4.59078361092042	1.66503127858632e-05	0.00382985915218433	A	G
MNEc.2.11.51493609.BIEC2-158740	TMEM107	-0.129027013832888	-4.58793162415445	1.68302284618006e-05	0.00386156244911271	A	G
MNEc.2.8.6113019.BIEC2-1026182	SFI1	-0.186516552739843	-4.58716126597871	1.68791489663094e-05	0.0038709431256729	A	C
MNEc.2.10.59733313.PC	KIAA1919	-0.182153223667215	-4.58606468245295	1.69490242205893e-05	0.00388327034364466	G	T
MNEc.2.5.74015764.PC	LRRC8B	-0.32949497701529	-4.58385049672698	1.70909713519835e-05	0.00390822752806104	A	G
MNEc.2.5.47297509.PC	CTSS	0.172139156631559	4.58378278538351	1.70953303356851e-05	0.00390865786844275	A	G
MNEc.2.2.81832960.PC	GATB	-0.163387233206915	-4.58370148698994	1.71005654252992e-05	0.00390962285741365	C	T
MNEc.2.28.34848113.PC	C1QTNF6	-0.35711043389124	-4.58255740918279	1.71744019342566e-05	0.0039218503972305	A	G
MNEc.2.18.77561883.PC	NBEAL1	-0.164494884425174	-4.58201382823276	1.72095919707606e-05	0.00392765524549374	C	T
MNEc.2.6.74287968.PC	PIP4K2C	-0.0772481636713397	-4.58062203742914	1.73000123857266e-05	0.00393979514424926	C	T
MNEc.2.13.24651492.PC	COG7	-0.0827947271867495	-4.5790626691447	1.74018678115793e-05	0.00395667795163689	C	T
MNEc.2.5.42134177.PC	SSR2	0.223030032126494	4.57835409138536	1.74483431634559e-05	0.0039651395850984	G	A
MNEc.2.25.32039720.PC	DOLK	0.139822562798765	4.57827610093158	1.74534658852209e-05	0.003966069848639	G	T
MNEc.2.3.118809979.PC	ATP5I	0.215123817838553	4.5779461994958	1.74751512766404e-05	0.0039690998072949	T	G
MNEc.2.30.27794341.PC	LAD1	-0.271048559857311	-4.57762177213714	1.74965023546226e-05	0.003972101831666	C	T
MNEc.2.16.46977635.PC	WDR48	-0.1180642494787	-4.57719760407114	1.75244557381681e-05	0.00397610555185635	C	T
MNEc.2.20.22565450.PC	TDP2	-0.313724994659629	-4.57661976091956	1.75626063529268e-05	0.00398255808569888	T	G
MNEc.2.25.37645628.PC	LOC106782576	-0.159550139545774	-4.57623895473118	1.75877921782752e-05	0.00398663685460169	T	C
MNEc.2.10.9390947.PC	YIF1B	0.143381300048065	4.57611383285925	1.75960751621452e-05	0.00398789421412818	G	A
MNEc.2.24.38260305.PC	LOC102149237	-0.253794856875852	-4.57582553491262	1.76151747132839e-05	0.00399128394456458	T	C
MNEc.2.20.33515277.PC	PSMB9	-0.133688821379491	-4.57569692836446	1.76237013046039e-05	0.0039925116883701	C	T
MNEc.2.26.40233723.PC	FAM207A	0.147570204949175	4.57555729733892	1.7632963354323e-05	0.00399390558218083	C	T
MNEc.2.5.31799444.PC	TMCO1	-0.136709256605722	-4.57536198174323	1.76459270205578e-05	0.00399600704717424	C	A
MNEc.2.25.4315810.PC	XPA	-0.309676127068244	-4.57268773027784	1.78243583845391e-05	0.00402363521002974	T	G
MNEc.2.10.65327922.PC	RWDD1	-0.113553230866693	-4.57177842041922	1.78854274922482e-05	0.00403450781122209	C	T
MNEc.2.31.22535236.PC	VTA1	-0.0864039279384305	-4.5713868343379	1.79117888862939e-05	0.00403901825846757	A	G
MNEc.2.4.54984025.BIEC2-911906	RAPGEF5	-0.332440416018257	-4.56983403156455	1.80166947320382e-05	0.00405839949959716	C	T
MNEc.2.16.73896611.PC	COPB2	-0.10198296217305	-4.56962167775254	1.80310874349404e-05	0.00406045485466118	A	G
MNEc.2.6.73428652.PC	SARNP	0.103627615063886	4.56930814462676	1.80523581774077e-05	0.00406405743541883	T	G
MNEc.2.17.22943310.PC	NUDT15	-0.190686307462566	-4.56901418909425	1.80723228610371e-05	0.00406712644595213	G	A
MNEc.2.4.34715705.PC	GTPBP10	0.171710515041483	4.56706490256247	1.82052566808965e-05	0.00408907465738732	A	G
MNEc.2.14.48817486.PC	LOC102149489	-0.353581496988274	-4.56524277074479	1.83303771581292e-05	0.00410936238671768	C	T
MNEc.2.11.40759001.PC	RHOT1	0.191533698410155	4.56488456809178	1.83550718880644e-05	0.00411298440113273	A	G
MNEc.2.16.66917713.PC	PIK3R4	-0.0674707421846162	-4.56345774889357	1.84537586922583e-05	0.00412933549855905	T	C
MNEc.2.25.18326728.PC	C25H9orf43	-0.118171015442399	-4.56319886675877	1.84717195529331e-05	0.00413143539678551	C	T
MNEc.2.20.34635520.PC	TAPBP	-0.360923042484295	-4.56252506312851	1.85185466562111e-05	0.00414022683274124	T	C
MNEc.2.3.36941634.PC	SLC9B2	0.190878622459566	4.56211530470899	1.85470798257314e-05	0.00414492278172928	T	C
MNEc.2.16.42987591.PC	POMGNT2	-0.237818185020859	-4.56183155962102	1.85668631709961e-05	0.00414814120840838	T	C
MNEc.2.15.52049941.PC	SOCS5	0.112547532746071	4.56164551741705	1.85798455687378e-05	0.00415034207562802	C	T
MNEc.2.26.39933821.PC	MIR9023	-0.132689846282703	-4.56146524240525	1.85924339265487e-05	0.00415240973367987	A	G
MNEc.2.10.9654921.PC	LOC100052230	-0.106048058405507	-4.56122099158382	1.86095028365404e-05	0.00415574019625087	A	G
MNEc.2.5.23120861.PC	C5H1orf27	-0.132899494313485	-4.5606989301175	1.86460369271134e-05	0.00416198316958874	T	G
MNEc.2.23.13884683.PC	PSAT1	0.15033736485567	4.5594595329321	1.87330495544733e-05	0.00417534538262115	C	T
MNEc.2.2.51795381.PC	FAM160B2	-0.161467678658041	-4.55904060971908	1.87625493424597e-05	0.00417926161863367	T	G
MNEc.2.11.19709353.PC	PLEKHH3	0.166365012526535	4.55878237953349	1.87807558883831e-05	0.00418205798354535	G	T
MNEc.2.7.5633223.BIEC2-977427	CWC15	-0.105027113736296	-4.55831909332756	1.88134629225469e-05	0.00418682195595691	A	G
MNEc.2.4.36815919.PC	SAMD9L	0.364112603962872	4.55827084788571	1.88168721265156e-05	0.00418700556994066	T	G
MNEc.2.6.70068327.PC	TNS2	0.247284943711036	4.55742768447708	1.887655012655e-05	0.00419616584631038	G	A
MNEc.2.1.127162944.PC	PDCD7	-0.156645257304126	-4.55730494157469	1.88852530128976e-05	0.0041974623855277	A	C
MNEc.2.22.22918959.PC	LOC100147208	-0.34138866602612	-4.55674065068193	1.89253132796656e-05	0.00420506515876769	C	T
MNEc.2.26.38778454.PC	HSF2BP	-0.382885521422617	-4.55643222252507	1.89472441316675e-05	0.00420923296091328	C	T
MNEc.2.4.20991636.PC	COBL	0.370799825038474	4.55629368765133	1.89571027108636e-05	0.00421091459627525	A	G
MNEc.2.4.8397444.PC	PNPLA8	-0.252360543539209	-4.55588860085852	1.89859585407535e-05	0.00421566504960544	C	A
MNEc.2.5.27178385.PC	RCOR3	0.0971421482636781	4.55519234569835	1.90356550139339e-05	0.00422203597399092	A	C
MNEc.2.1.49679124.PC	ANK3	-0.116178145383181	-4.55254247769501	1.92259514205647e-05	0.00425503179092885	C	T
MNEc.2.2.30029354.PC	RUNX3	0.160046810689196	4.55233462531178	1.92409558857591e-05	0.00425727994864516	T	C
MNEc.2.16.51248758.PC	CMTM7	-0.123648197842352	-4.55127863543117	1.93173614925573e-05	0.00426903829797692	G	T
MNEc.2.10.14159449.PC	CD79A	-0.399118624319163	-4.55098202156929	1.93388757575e-05	0.00427281272540761	A	G
MNEc.2.8.91027847.PC	ZNF236	0.0859238163223333	4.55087664050742	1.93465249494556e-05	0.00427425771463862	T	C
MNEc.2.1.12419027.PC	GRK5	-0.188085664452674	-4.55058172136946	1.93679475678672e-05	0.00427702904439964	T	C
MNEc.2.9.48449811.PC	ATP6V1C1	0.135116145680233	4.54853572221122	1.95172019942504e-05	0.00430093454356891	A	C
MNEc.2.5.65204788.PC	LOC102147722	-0.144615058972754	-4.54814758141462	1.95456423338898e-05	0.00430566009905636	T	C
MNEc.2.4.48667897.PC	ISPD	-0.15344304938065	-4.54775728090892	1.95742814785397e-05	0.00431072388619631	C	A
MNEc.2.1.145629999.PC	STARD9	0.212689501613163	4.54746289605328	1.95959095438078e-05	0.00431377430436182	C	A
MNEc.2.3.21795336.PC	DHX38	0.103673076762288	4.54629946389169	1.96816125382784e-05	0.00432596859483696	T	C
MNEc.2.10.14965965.PC	ZNF226	0.12408788079602	4.54583158779982	1.97161805956588e-05	0.00433159013779806	C	T
MNEc.2.24.20526611.PC	AREL1	-0.105436839228094	-4.54421575320693	1.98360169059221e-05	0.00435097255817088	C	T
MNEc.2.28.40686621.BIEC2-743949	PNPLA3	-0.218996074007298	-4.54386301120505	1.98622714078305e-05	0.00435499624970408	T	G
MNEc.2.10.25911805.PC	LOC100630712	-0.118655862306267	-4.54381678187911	1.98657147438198e-05	0.00435550342491273	T	C
MNEc.2.12.25958626.PC	CTSW	0.487418811721745	4.54286457157284	1.99367679768189e-05	0.0043678511758487	A	G
MNEc.2.13.40072616.PC	MMP25	-0.222023620175825	-4.54177377411046	2.00184655720825e-05	0.00438101771488015	T	C
MNEc.2.23.15744308.PC	NMRK1	0.224177680490384	4.54140819537172	2.0045918985736e-05	0.00438553155881928	G	A
MNEc.2.3.35754890.PC	TRAPPC2L	0.159307306463074	4.54136398746815	2.00492412870562e-05	0.00438600940003973	C	T
MNEc.2.2.3816586.BIEC2-452905	DHCR24	-0.203067363508603	-4.54036631130644	2.01243606519144e-05	0.00439909629736354	G	A
MNEc.2.8.37899322.PC	AFG3L2	0.117385497459965	4.53929021512967	2.02056907593977e-05	0.00441271972859049	T	G
MNEc.2.20.37968848.PC	TBC1D22B	-0.103903238246503	-4.53864078856751	2.02549278999454e-05	0.00442121766878338	T	C
MNEc.2.13.28204860.PC	ARL6IP1	0.115408192185834	4.53819019503608	2.02891586418648e-05	0.00442668364720501	G	A
MNEc.2.20.29119539.PC	LOC102151116	-0.119106515545686	-4.53811350236429	2.0294990427249e-05	0.00442730716436967	C	T
MNEc.2.12.23970178.PC	LOC106781485	0.273385648046617	4.53690453975709	2.03871363194251e-05	0.00444171240413117	G	T
MNEc.2.10.21911333.PC	LOC100065804	-0.50470188329366	-4.5368369778994	2.03922977747717e-05	0.00444171240413117	A	G
MNEc.2.7.43586390.PC	ZNF333	-0.212421895958301	-4.53683543143822	2.0392415933055e-05	0.00444171240413117	G	A
MNEc.2.12.11770610.PC	PTPMT1	-0.121853288038538	-4.53560063857818	2.04869733541832e-05	0.00445596758086556	C	T
MNEc.2.25.34892632.PC	SURF4	0.176893604916878	4.53520621079406	2.05172672227668e-05	0.0044610458898545	C	T
MNEc.2.13.2716146.PC	WIPI2	-0.117057347372421	-4.53357012355424	2.06433909793495e-05	0.00448164168822253	C	T
MNEc.2.10.18658412.PC	SPHK2	0.108373913802409	4.53338555400125	2.06576663272277e-05	0.00448272057234271	C	T
MNEc.2.20.26558465.PC	TRIM27	0.149025788501418	4.53286092916399	2.06982952374137e-05	0.00448850411575478	T	C
MNEc.2.8.28499454.PC	LOC106780916	0.267623565587872	4.5324761150762	2.07281459612211e-05	0.0044929547580894	G	A
MNEc.2.5.39371969.PC	LOC100056988	-0.422479207175098	-4.53197790235683	2.07668552741732e-05	0.00450007968239871	A	C
MNEc.2.11.42891376.PC	MYO18A	-0.216773739806092	-4.5318243171391	2.07788024230204e-05	0.00450114996665631	T	C
MNEc.2.1.58584270.PC	TSPAN15	-0.136101305151862	-4.53141388144125	2.08107622928187e-05	0.00450604685609035	G	A
MNEc.2.6.70451932.PC	ITGA5	-0.20420064663231	-4.53121503394725	2.08262633258971e-05	0.00450857421216991	T	G
MNEc.2.5.19388795.PC	CACNA1E	0.469044229563703	4.53099526481023	2.08434083251332e-05	0.00451108784978326	T	C
MNEc.2.6.47836878.BIEC2-953276	LDHB	0.147507134534721	4.53064701348033	2.08706047402598e-05	0.0045159594229636	C	T
MNEc.2.3.1204645.PC	PHKB	-0.141816990716096	-4.53038194571629	2.08913280725692e-05	0.00451841390813854	T	G
MNEc.2.22.38840073.PC	CEBPB	0.370709132304291	4.53017831712942	2.09072615705831e-05	0.00452135252973682	C	T
MNEc.2.2.47319517.PC	TNFRSF14	-0.231322255245463	-4.52999337200858	2.09217433444942e-05	0.00452397658076351	C	T
MNEc.2.18.174055.PC	IMP4	-0.139226302868053	-4.52969110123665	2.09454330331573e-05	0.00452782878716417	G	A
MNEc.2.7.2042712.PC	MIR8996	0.169661542103535	4.52940461596369	2.0967909594674e-05	0.00453067478041428	G	A
MNEc.2.21.5749836.PC	PIK3R1	0.165465113342925	4.52940341667169	2.09680037358007e-05	0.00453067478041428	T	C
MNEc.2.26.39799578.PC	ADARB1	0.224175257793584	4.52909881643281	2.09919273010111e-05	0.00453329546733687	G	A
MNEc.2.7.44812048.PC	TECR	-0.124482818722756	-4.52806552586251	2.10732802863988e-05	0.00454577609287532	A	C
MNEc.2.6.17772563.PC	SP100	-0.114417979766097	-4.52759711421958	2.11102599316945e-05	0.00455254103569353	T	G
MNEc.2.17.21281986.PC	LOC102150326	0.160118198749271	4.52554082955007	2.12733433890592e-05	0.00457816914494375	T	C
MNEc.2.10.24883159.PC	PEG3	0.602690592151763	4.52398529197761	2.13975240801932e-05	0.00460026951885955	T	G
MNEc.2.20.35060890.PC	SNRPC	0.131464061256872	4.52372318705688	2.14185173870393e-05	0.00460347962542941	T	C
MNEc.2.25.21077351.PC	ASTN2	-0.224371342431814	-4.52355586987462	2.14319291125022e-05	0.00460535397057052	T	C
MNEc.2.2.19856468.PC	GNL2	0.0981034063806079	4.52342407558005	2.14424991482241e-05	0.00460685465518222	T	C
MNEc.2.10.78775082.PC	LOC100067649	0.873176721965321	4.52278734061633	2.14936372146028e-05	0.00461346904180961	T	C
MNEc.2.4.16431410.PC	LOC100629504	-0.184658248966145	-4.52224354767112	2.15374044839711e-05	0.00462131901428283	A	C
MNEc.2.14.4975766.PC	HK3	0.464528176370095	4.5217291970669	2.15788816360932e-05	0.00462918784073409	G	A
MNEc.2.14.92934300.PC	SNAP47	0.0949365237012834	4.52142634178406	2.16033400727764e-05	0.00463288737164826	C	T
MNEc.2.16.72839733.PC	FAIM	0.128994046344239	4.52133230584044	2.16109398370427e-05	0.00463348577659231	C	A
MNEc.2.14.49266764.PC	ZNF608	0.286956138973236	4.52044841604678	2.1682500607689e-05	0.00464546882383703	A	C
MNEc.2.13.11758849.BIEC2-210606	LAT2	-0.192006964676914	-4.51932044110006	2.17741567110957e-05	0.00465785532528226	A	G
MNEc.2.17.78441412.PC	LOC102149570	-0.0982722353174045	-4.51926879523541	2.17783622959415e-05	0.00465849638016931	A	G
MNEc.2.1.153626799.PC	RYR3	-0.147149050358672	-4.51913955440489	2.17888899855059e-05	0.00465945515993307	C	T
MNEc.2.4.999256.PC	GNAI1	-0.303910806723691	-4.51902294545581	2.17983929445653e-05	0.00466045287522929	A	G
MNEc.2.5.74701318.PC	LRRC8D	-0.153892592379887	-4.51594013895309	2.20510871089945e-05	0.00470169707047229	T	C
MNEc.2.8.1487712.PC	LOC100630726	0.200401522812831	4.51574214192296	2.20674134475895e-05	0.0047036166930142	A	G
MNEc.2.5.13506407.PC	LOC106783137	-0.252429676959276	-4.51520418972664	2.21118308632417e-05	0.00471230225096235	T	C
MNEc.2.28.27315834.PC	NT5DC3	-0.191638956124807	-4.51339988912014	2.226144170752e-05	0.00473423752890267	C	T
MNEc.2.28.41951246.PC	TRMU	0.123106170296828	4.51314088840392	2.2282998218921e-05	0.00473725331181332	A	C
MNEc.2.11.532015.PC	WDR45B	-0.160588092833727	-4.51290717582198	2.23024673870613e-05	0.00473982348710774	G	A
MNEc.2.29.12562201.PC	LOC102148667	0.811229820728875	4.51194025734369	2.23831909410901e-05	0.00475278551867305	T	C
MNEc.2.17.65374592.PC	DZIP1	0.285771254079055	4.50864893719929	2.26600976622924e-05	0.00479915488580212	C	A
MNEc.2.30.8281877.PC	DEGS1	0.195843762399752	4.50835400924697	2.26850722336048e-05	0.00480262938693876	A	G
MNEc.2.7.26299210.PC	NLRX1	0.252953246057496	4.50830834885014	2.26889411528579e-05	0.00480315187438139	T	C
MNEc.2.2.111884456.PC	NDST4	0.224044939504953	4.50648913969778	2.28436090283627e-05	0.00482846762313967	T	C
MNEc.2.19.56196603.PC	ST3GAL6	-0.138154997767684	-4.50540499619579	2.29362678867168e-05	0.00484247531810944	G	A
MNEc.2.3.1152157.PC	DNAJA2	-0.0766436064607329	-4.50478559878789	2.29893696358854e-05	0.00484917026109132	A	G
MNEc.2.24.43782664.PC	HSP90AA1	-0.126258647744191	-4.5047561629368	2.29918961752841e-05	0.00484943775478945	C	T
MNEc.2.9.29327737.PC	LOC102149669	-0.232522153080279	-4.50454840844465	2.30097358276629e-05	0.0048526692960481	C	A
MNEc.2.14.38842568.BIEC2-256216	PKD2L2	-0.111528780389037	-4.50241045021644	2.31941015754531e-05	0.00488036735852824	A	G
MNEc.2.12.23724404.BIEC2-194602	LOC100049811	0.211524428390888	4.50077298043244	2.33362759261034e-05	0.00490061667281935	G	A
MNEc.2.1.33055483.PC	LCOR	-0.127260493228238	-4.49938382918079	2.34575521376784e-05	0.00492122469747839	C	T
MNEc.2.12.26851697.PC	PC	-0.226893289843411	-4.49872070470106	2.35156597735327e-05	0.00493049563167579	G	A
MNEc.2.10.64947967.PC	NT5DC1	0.146812410248817	4.49829735540855	2.35528295920035e-05	0.00493640895057215	T	C
MNEc.2.17.47302983.BIEC2-396100	KLF5	-0.221889599840703	-4.49802649970606	2.35766404412358e-05	0.00494086200762164	A	G
MNEc.2.10.16740861.PC	PPP5C	-0.119636439769151	-4.49797607993781	2.35810754052082e-05	0.00494125401113204	G	A
MNEc.2.25.30165142.PC	RALGPS1	-0.117230915593684	-4.49597520045588	2.37577289223639e-05	0.00496719692749968	A	G
MNEc.2.16.46836846.BIEC2-346836	ITGA9	-0.176325436198445	-4.49580562043367	2.37727596391538e-05	0.00496953066320822	C	T
MNEc.2.22.39060455.PC	SNAI1	0.234681874938589	4.49459895984509	2.38799784909279e-05	0.00498680438009621	A	G
MNEc.2.1.93629918.PC	PEX11A	-0.0770276459492897	-4.49384991695754	2.39467710456105e-05	0.00499705552756771	A	G
MNEc.2.20.21941052.PC	ALDH5A1	0.127255335758917	4.49242013238218	2.4074768939518e-05	0.00501850047151264	G	A
MNEc.2.15.18889443.PC	RNF181	0.113631682107885	4.49218744783732	2.40956621063788e-05	0.00502177653562873	G	T
MNEc.2.14.69528270.PC	CHD1	-0.121614280849435	-4.49125078355374	2.41799448548714e-05	0.005036073669498	G	A
MNEc.2.4.37854913.PC	CASD1	0.108414060397355	4.49100321559527	2.42022691829398e-05	0.00503990611535273	G	T
MNEc.2.12.10794930.PC	LOC100056544	0.23114672501885	4.48811550140015	2.44641479925137e-05	0.00508016528160803	C	T
MNEc.2.2.14865641.PC	MED8	-0.0681017302527349	-4.48798007301473	2.4476496821737e-05	0.00508218190142238	T	C
MNEc.2.25.36824548.PC	LOC102147462	0.4342620237818	4.48739583447772	2.45298390198269e-05	0.00509051488418192	C	A
MNEc.2.6.65849595.PC	PCED1B	-0.148149114076791	-4.48712347643368	2.455474437761e-05	0.00509458594813691	T	C
MNEc.2.10.24675042.PC	PPP6R1	-0.125457418280141	-4.48547895195508	2.47056470820549e-05	0.00511625420554242	T	C
MNEc.2.13.19256327.PC	DCTPP1	0.15558952556632	4.48515245548307	2.47357134074084e-05	0.00512027938870658	C	A
MNEc.2.10.14968048.PC	ZNF45	-0.0962704648875326	-4.48432653245201	2.48119292504384e-05	0.00513192116035733	T	G
MNEc.2.16.6432269.PC	ARPC4	0.0788396050258595	4.48390270143046	2.48511285446224e-05	0.0051378994171746	C	T
MNEc.2.19.23936035.BIEC2-431776	TMEM41A	0.144452136891481	4.48350013787945	2.48884164415354e-05	0.00514360028082227	G	A
MNEc.2.12.2877200.PC	PRR5L	0.286799030386542	4.48305569886585	2.49296460945445e-05	0.00514980313496759	T	G
MNEc.2.4.8357423.PC	LOC100060638	-0.240216414293149	-4.48226909290828	2.50027801937096e-05	0.00516004065000378	C	T
MNEc.2.23.54743714.PC	LOC102149236	-0.111287666367146	-4.48147735026186	2.50766018807517e-05	0.00517139863847968	T	C
MNEc.2.7.5703642.PC	LOC106783371	0.317580468379603	4.47985428264211	2.52285970120417e-05	0.00519551495552173	C	T
MNEc.2.1.13153263.PC	EIF3A	-0.101831594354447	-4.47878200669664	2.532950173398e-05	0.00520961353459756	T	C
MNEc.2.14.35435525.PC	LOC102148227	0.115599249345332	4.4781958610503	2.53848252430915e-05	0.00521737224014553	G	T
MNEc.2.12.25851229.PC	RNASEH2C	0.111941853085135	4.4775595384304	2.54450173170503e-05	0.00522667726879552	A	G
MNEc.2.6.36824481.PC	CLEC2B	-0.2470398765399	-4.4772038744721	2.54787211168317e-05	0.00523276363656067	A	G
MNEc.2.2.47577935.PC	TNFRSF4	0.232339932513326	4.47693907626351	2.55038422997074e-05	0.00523652760429234	C	G
MNEc.2.4.66917938.PC	GPR141	-0.702318916133855	-4.47634062742086	2.55607051127891e-05	0.00524457029813126	G	A
MNEc.2.29.7618163.PC	MTPAP	0.202473159946103	4.4760269852582	2.55905555097667e-05	0.00524929760382113	G	A
MNEc.2.22.6707009.PC	PCSK2	-0.235426758049989	-4.47444831424309	2.5741316825534e-05	0.00527264506869416	G	A
MNEc.2.8.22897826.PC	CCDC62	-0.135471713254536	-4.47407875654277	2.57767333283716e-05	0.00527457278278265	T	A
MNEc.2.13.19344883.PC	SLX1A	0.148209569691603	4.47340190134097	2.58417221457401e-05	0.00528422355982903	C	T
MNEc.2.1.66772664.PC	TMEM254	0.110477705920001	4.47309115400393	2.58716119771591e-05	0.00528865180993452	T	G
MNEc.2.4.102082973.PC	LOC100057398	0.170667829283824	4.47265369097801	2.59137469987737e-05	0.005294842002985	A	G
MNEc.2.18.9586145.PC	LOC106781936	-0.124420714798732	-4.47047593052554	2.61244934729248e-05	0.00532678283688104	T	C
MNEc.2.12.24014172.PC	LOC100053989	0.263654292308665	4.46928708840426	2.62402401794314e-05	0.00534400768916635	T	C
MNEc.2.16.22888543.PC	KBTBD8	-0.0991109007561268	-4.46903380495422	2.62649642242311e-05	0.0053458080181471	C	T
MNEc.2.21.31914966.PC	PDZD2	-0.175935243899456	-4.46850898162805	2.63162662789403e-05	0.00535200972112242	G	A
MNEc.2.19.33688430.PC	PCYT1A	-0.153925846850359	-4.46817134663916	2.63493217904664e-05	0.00535731869409183	C	T
MNEc.2.7.30068179.BIEC2-990125	CLMP	-0.13489621780692	-4.46714306297576	2.64502420338161e-05	0.00537245220987168	C	T
MNEc.2.20.31471107.BIEC2-529539	TNXB	-0.188451350675514	-4.46678590647945	2.64853825045281e-05	0.00537788908404777	C	A
MNEc.2.21.3140229.PC	UBA52	-0.15990712175452	-4.46637805414251	2.65255662519179e-05	0.00538377908016602	G	A
MNEc.2.4.73165739.PC	CAV2	0.176340967540941	4.46616660892326	2.6546422191687e-05	0.00538716093301232	G	A
MNEc.2.1.22117855.PC	XPNPEP1	0.241546706248581	4.46612355595803	2.65506706760695e-05	0.00538773937867437	T	C
MNEc.2.12.23750732.PC	TMEM179B	0.0906427236948618	4.46499937410148	2.66618389357241e-05	0.00540290101820215	G	A
MNEc.2.3.18308358.PC	DUS2	-0.0824215926712385	-4.46450190751847	2.67111763320934e-05	0.00541005416679327	G	A
MNEc.2.3.6218300.PC	CHD9	-0.176925185823159	-4.46428665976508	2.67325514379927e-05	0.00541381439222006	T	C
MNEc.2.13.19364558.PC	ARMC5	0.102829378347095	4.46345837184548	2.6814959019709e-05	0.00542679597252828	G	A
MNEc.2.10.3880791.PC	FAAP24	-0.0790651417424457	-4.46326879238664	2.68338551509944e-05	0.00542947963352324	A	G
MNEc.2.1.156484673.PC	LOC100072612	-0.329614688735928	-4.45990042641574	2.71717527934982e-05	0.00547685696354827	A	C
MNEc.2.2.101932146.PC	MFSD8	-0.114794683470268	-4.45906925946803	2.72557634219263e-05	0.00549087621081278	T	C
MNEc.2.2.11278872.PC	CMPK1	-0.119622501011758	-4.4589692346098	2.72658904376338e-05	0.00549152332876153	C	T
MNEc.2.16.68128132.PC	ACPP	0.283623468424705	4.45798148924897	2.73660906837306e-05	0.0055079620808852	C	T
MNEc.2.6.70193812.PC	CSAD	0.154931392097849	4.4564200661839	2.75252149827235e-05	0.00553249736093579	G	A
MNEc.2.13.42229549.BIEC2-236188	TMEM8A	0.152795838945634	4.45536054349386	2.76337009091544e-05	0.00554733770364727	A	G
MNEc.2.11.1928177.PC	LRRC45	0.115383456170984	4.45462698691837	2.77090533281197e-05	0.00555898944203524	A	G
MNEc.2.5.42428160.PC	KRTCAP2	0.101736011176344	4.45453163837982	2.77188623320293e-05	0.00556066784168153	T	A
MNEc.2.22.1621832.PC	GZF1	-0.144536338533734	-4.45448629157022	2.77235285764834e-05	0.00556102496288524	A	C
MNEc.2.20.61729227.PC	SMAP1	0.098334117984102	4.4541799341871	2.77550730875402e-05	0.00556590388474328	C	A
MNEc.2.6.73576095.PC	NABP2	0.132699155251606	4.45074637017159	2.81110023473555e-05	0.00561623841282726	A	C
MNEc.2.23.27432134.PC	UHRF2	-0.167327170764115	-4.45017307410485	2.8170860460385e-05	0.00562440671919644	G	T
MNEc.2.4.89489030.PC	CNOT4	0.0866349989458442	4.45015731552141	2.81725075641412e-05	0.00562444417720039	T	C
MNEc.2.10.7269516.PC	LOC106782100	-0.296382439651473	-4.44993729159221	2.81955144452127e-05	0.00562787112327892	C	T
MNEc.2.19.45475614.PC	GCSAM	0.328421273845745	4.44843318531403	2.83532801223415e-05	0.00565013347714544	T	G
MNEc.2.20.32096632.PC	SKIV2L	0.109168387473883	4.44837006738567	2.83599192237602e-05	0.00565091000321305	A	G
MNEc.2.6.80392404.PC	RASSF3	0.131543011035558	4.44820935177236	2.83768310034566e-05	0.00565235173564376	A	G
MNEc.2.22.34446804.PC	DBNDD2	-0.136186350842831	-4.44789869924108	2.84095480418672e-05	0.00565799126485147	G	A
MNEc.2.29.6380606.PC	SVIL	-0.140963368438674	-4.44788283848565	2.84112194315585e-05	0.00565803173088583	T	C
MNEc.2.6.66355358.PC	LOC100059091	0.153997474162625	4.44771031609175	2.84294058144411e-05	0.00566077591463078	C	T
MNEc.2.10.20584786.PC	ZNF175	-0.195159195556419	-4.44639646484871	2.85682754183552e-05	0.00568167518677784	C	T
MNEc.2.30.6699471.PC	PYCR2	0.183234878446837	4.44610235889397	2.85994513148811e-05	0.00568758194484566	C	A
MNEc.2.1.67691944.PC	GALNT2	-0.0872170130411466	-4.44604242625472	2.86058083515287e-05	0.00568767212344243	A	C
MNEc.2.15.68027268.PC	ZNF512	0.174431511143936	4.44532110727811	2.86824258983661e-05	0.00569820202218613	G	A
MNEc.2.9.48310193.PC	AZIN1	-0.161509705904627	-4.44397398869672	2.88260477236581e-05	0.00571936361772593	C	T
MNEc.2.5.22915877.PC	IVNS1ABP	0.434363639049043	4.44307317403641	2.89224756956467e-05	0.00573253386014834	G	A
MNEc.2.1.133716720.PC	FAM63B	-0.169189005333745	-4.44253473286671	2.89802624215075e-05	0.00574083869231785	C	T
MNEc.2.19.23274314.PC	ALG3	-0.129056396254622	-4.44209333200881	2.90277179723029e-05	0.00574651211349846	A	C
MNEc.2.7.67175755.PC	LOC106783399	0.181606075342897	4.44093667309346	2.91524291557098e-05	0.00576394123488898	A	G
MNEc.2.1.8095279.BIEC2-2903	METTL10	0.135777156757884	4.44090747178362	2.91555843538535e-05	0.00576426933227501	T	C
MNEc.2.11.50553584.PC	SPAG7	0.102120951998013	4.43997936942963	2.92560382181039e-05	0.00577612878659005	G	A
MNEc.2.1.34898472.PC	TBC1D12	0.148475441186822	4.43854790462672	2.94116315324102e-05	0.00579942023849433	C	T
MNEc.2.3.50567124.PC	AFF1	0.168844426550564	4.43750241843207	2.9525777019904e-05	0.00581419277637186	T	G
MNEc.2.17.64898301.PC	TGDS	0.18695346605318	4.4369903880655	2.95818365761903e-05	0.00582225688713962	A	G
MNEc.2.9.18565265.PC	MTFR1	-0.131169470810535	-4.4369741214899	2.95836192080184e-05	0.00582231038223346	T	C
MNEc.2.28.34650181.PC	NCF4	0.24225282162869	4.43631386782149	2.96560633969366e-05	0.00583388659608704	T	C
MNEc.2.19.24678074.PC	TBCCD1	-0.128131285120546	-4.43592141970784	2.96992048812634e-05	0.0058396834360111	C	A
MNEc.2.16.69796940.PC	RYK	0.142674538396907	4.43568186029835	2.97255693135665e-05	0.00584338369688916	C	T
MNEc.2.10.20567698.PC	PNKP	0.132172912500911	4.43535519868616	2.97615562111114e-05	0.00584896613926084	T	C
MNEc.2.7.49794160.PC	P2RY11	0.217626382766946	4.43271817984768	3.00536145451095e-05	0.00588867625975192	T	G
MNEc.2.19.32509944.PC	DLG1	0.181313492092699	4.43216075593231	3.011570548657e-05	0.00589691404272873	A	G
MNEc.2.6.55906661.PC	LOC102150971	0.380463359291397	4.43067948625499	3.02813071189224e-05	0.00592302679550274	C	T
MNEc.2.8.10929773.PC	ADRBK2	0.108379221267728	4.43046014082073	3.03059041450172e-05	0.00592692898029892	T	G
MNEc.2.5.57821301.PC	CELSR2	-0.159532703135527	-4.42949046878703	3.04148735763415e-05	0.0059394788704944	A	G
MNEc.2.1.154604278.PC	AVEN	-0.216246507856133	-4.42946162246716	3.04181210622533e-05	0.00593953115629789	G	A
MNEc.2.12.24945830.PC	SYVN1	-0.103294894022105	-4.42868855104457	3.05052777659166e-05	0.00595262866342664	G	A
MNEc.2.27.2418278.UKUL3943	HGSNAT	0.180206074904598	4.42841504430509	3.05361710201936e-05	0.00595684723290606	T	C
MNEc.2.2.19214111.PC	MACF1	0.1912528459198	4.4283699968029	3.05412621509289e-05	0.00595753881465854	T	C
MNEc.2.18.75429806.PC	AOX1	-0.152635621471123	-4.42830260991402	3.05488795453799e-05	0.00595826027239682	C	T
MNEc.2.25.32670329.PC	TOR1A	-0.0666691732666341	-4.42802817444476	3.05799206609334e-05	0.00596129660108627	G	A
MNEc.2.16.41222789.PC	FYCO1	-0.169050697968412	-4.42784508321093	3.06006469086558e-05	0.00596429235270631	T	G
MNEc.2.11.40455093.PC	WSB1	0.202784619363782	4.42771818951654	3.06150194777624e-05	0.00596618842460826	G	A
MNEc.2.15.33394726.PC	ANXA4	-0.311304293180868	-4.42744534143042	3.06459456639288e-05	0.00597040375201422	A	G
MNEc.2.8.45123977.PC	LOC106780919	-0.173254942071831	-4.4263352790684	3.07720788018187e-05	0.00598740972570321	T	G
MNEc.2.3.50364655.PC	HSD17B11	-0.25828858479616	-4.42548752654145	3.08687448799345e-05	0.00600227861963306	C	A
MNEc.2.5.15530051.PC	LOC106783149	0.228772230446344	4.42536258954954	3.08830158215856e-05	0.00600444760702219	A	G
MNEc.2.5.1154455.PC	MFSD4	-0.222283395295391	-4.42470153151327	3.09586316515297e-05	0.00601581068087862	T	G
MNEc.2.9.50675303.PC	ZFPM2	-0.21464581242534	-4.4232880900877	3.11209116415767e-05	0.00603948524475027	C	T
MNEc.2.16.77644879.PC	C16H3orf58	-0.195179672086355	-4.42311085470465	3.11413184139009e-05	0.00604308268510578	C	T
MNEc.2.11.42513127.PC	PIGS	0.0939049598735107	4.42286429091061	3.11697291702452e-05	0.00604616025725758	T	C
MNEc.2.11.47152654.PC	NCBP3	0.0759329017328077	4.42201784977683	3.1267452981857e-05	0.00605962609822776	C	T
MNEc.2.21.3466921.PC	PGPEP1	0.125646524093888	4.42167547810049	3.13070648904803e-05	0.00606571565047419	A	G
MNEc.2.2.20486154.PC	AGO3	-0.172561097726207	-4.42100423940042	3.13848673163632e-05	0.00607413346930869	C	T
MNEc.2.26.30971529.PC	DNAJC28	0.116780953213776	4.42063274289258	3.14280074557049e-05	0.00608034515709207	T	C
MNEc.2.23.29090485.PC	TMEM261	0.220966543470167	4.42008213983071	3.14920520312537e-05	0.00609028977474335	G	A
MNEc.2.1.149671609.BIEC2-67911	RASGRP1	-0.189173094412087	-4.41937644892748	3.15743207860244e-05	0.0061025249100752	G	A
MNEc.2.1.138608013.PC	LYSMD2	-0.31059549717201	-4.41904023304086	3.16135896606318e-05	0.00610827651027744	T	C
MNEc.2.11.37921042.PC	LIG3	0.082643614310553	4.41894168455091	3.16251087491135e-05	0.00611019583938823	C	T
MNEc.2.22.6471320.PC	POLR3F	-0.114359292279838	-4.41797360684115	3.17384812181441e-05	0.00612442395056297	T	C
MNEc.2.6.48226716.PC	C2CD5	0.125641736519619	4.41759112795533	3.17833820420454e-05	0.00613063243535055	A	C
MNEc.2.22.49474478.CUHSNP00036786	RTEL1	-0.192119014155823	-4.41695268005796	3.1858469214795e-05	0.00614173434413599	G	A
MNEc.2.13.41680271.PC	MSRB1	-0.221959726519038	-4.41214990914546	3.24288498774931e-05	0.00622682384931673	T	C
MNEc.2.15.50761286.PC	MSH6	0.0856049100900124	4.41107476491228	3.25578826086042e-05	0.00624240487349496	T	C
MNEc.2.11.21120681.BIEC2-143197	LOC100052353	0.0921441920392003	4.41030629930079	3.26504139688897e-05	0.00625746937366401	C	T
MNEc.2.14.8513994.PC	SH3PXD2B	-0.421512208106236	-4.41027543224321	3.26541360017034e-05	0.00625756030815458	G	A
MNEc.2.20.23404113.PC	LRRC16A	0.275044276937716	4.40934693749093	3.27662886149764e-05	0.00627406048554766	G	A
MNEc.2.8.39724653.PC	GREB1L	-0.126390231913699	-4.40720091247127	3.30269352299732e-05	0.0063080699500494	G	A
MNEc.2.14.76884182.PC	LYSMD3	0.136803276684888	4.40719723081393	3.30273841076601e-05	0.0063080699500494	T	C
MNEc.2.20.10143302.BIEC2-517525	PAK1IP1	-0.137198112080368	-4.40689583391849	3.30641512770225e-05	0.00631352776501947	A	G
MNEc.2.3.53859254.PC	COQ2	-0.135275083061016	-4.40669739191711	3.30883806896157e-05	0.00631658941194819	T	G
MNEc.2.5.34075190.PC	DDR2	0.213475997940932	4.40467725704425	3.33360156842005e-05	0.00635441972925482	C	A
MNEc.2.10.21525598.PC	LOC100062768	0.665481113054776	4.40407850163499	3.34097571933277e-05	0.0063662718544176	G	A
MNEc.2.22.38428901.PC	RNF114	-0.151249918764559	-4.40374549967228	3.34508373492728e-05	0.00637094953792768	C	T
MNEc.2.25.526170.PC	CREB3	0.0611126256543629	4.40137444917006	3.37447542906099e-05	0.0064136152748329	C	T
MNEc.2.20.41624977.PC	TREM1	0.831850547109918	4.40067670629307	3.38317219570224e-05	0.00642661537102609	A	C
MNEc.2.5.65633024.PC	SLC30A7	0.144868551896932	4.40060995562364	3.38400532168889e-05	0.00642729017458865	C	A
MNEc.2.15.84530585.PC	LOC106781767	-0.207811812551544	-4.39785293360593	3.41859019147431e-05	0.00647734069450859	G	A
MNEc.2.12.27417559.PC	CHKA	0.188340176392596	4.39701223006914	3.42920411199023e-05	0.00649265733969429	G	A
MNEc.2.1.68865353.PC	CCSAP	0.122239296606252	4.39667295993447	3.43349643995011e-05	0.00649724580988986	T	C
MNEc.2.5.90766314.PC	PTGER3	-0.207961739293788	-4.39534416674512	3.45035799377561e-05	0.00652090559057782	C	T
MNEc.2.24.45460006.PC	ZFYVE21	0.157699323783712	4.39493284337225	3.45559365428428e-05	0.00652722888239302	C	T
MNEc.2.1.146556613.PC	CAPN3	0.311506363740034	4.39461494476595	3.45964539506517e-05	0.00653200068383283	A	G
MNEc.2.20.23672903.PC	LOC100053645	0.216532928187713	4.39336000258273	3.47568506812705e-05	0.00655457735659742	G	A
MNEc.2.2.85262504.PC	PRMT9	-0.0919032917315665	-4.39251873571546	3.48647774217715e-05	0.00656946540843329	C	A
MNEc.2.22.22149461.PC	SRXN1	-0.263572615771958	-4.39140437406402	3.50082391723266e-05	0.00658747882678455	A	G
MNEc.2.8.30384022.PC	PXMP2	0.107824044073828	4.39120323023643	3.50341950139374e-05	0.00658978878528727	T	C
MNEc.2.11.15492463.PC	BPTF	0.132534903588101	4.3908447009098	3.50805062617612e-05	0.00659495891045932	G	A
MNEc.2.25.31416039.PC	LOC100070379	-0.108624767528387	-4.39056366259989	3.51168494085971e-05	0.00659953762886743	T	C
MNEc.2.1.26931961.PC	CALHM1	0.241030576646717	4.38940447741791	3.52671377146826e-05	0.00661992109828227	C	T
MNEc.2.15.63732218.PC	RASGRP3	-0.242770482623356	-4.38907512842475	3.53099512222014e-05	0.00662492722653607	A	G
MNEc.2.21.2606650.PC	PLVAP	0.150810896418626	4.388681603419	3.53611732061299e-05	0.00663154759039474	C	A
MNEc.2.22.27484729.PC	RBL1	0.185052093216842	4.38834464509528	3.54050895003518e-05	0.0066371995939734	T	C
MNEc.2.15.70893969.PC	C15H2orf44	-0.106755566374106	-4.38822731751609	3.54203933686384e-05	0.00663921724155596	G	A
MNEc.2.8.3646625.PC	LOC100147544	0.608020672927382	4.38725544956925	3.5547407372736e-05	0.00665740213437232	C	T
MNEc.2.3.88695865.PC	UGDH	0.0991786039446357	4.38648142504502	3.56488802969168e-05	0.00667073791984374	T	C
MNEc.2.23.49045291.PC	APTX	0.0752057122904864	4.38461453608165	3.58947800709609e-05	0.00670421349355318	A	G
MNEc.2.6.79406789.PC	TBK1	0.148968772516402	4.38384905599857	3.59960800752958e-05	0.00671959160514307	A	G
MNEc.2.1.7859084.PC	LOC102150560	0.116466003521832	4.38360434247708	3.60285226169443e-05	0.00672267669905689	A	G
MNEc.2.17.20502858.PC	TRIM13	0.197219657619136	4.38289215668789	3.61231006943334e-05	0.00673623905296642	G	T
MNEc.2.6.32670169.PC	TIGAR	0.139813432789835	4.38278579320413	3.61372463389211e-05	0.00673807003345836	T	C
MNEc.2.18.34225945.PC	CACNB4	-0.18821794064203	-4.38205739502122	3.62342626551647e-05	0.00675162917850554	G	A
MNEc.2.16.469609.PC	MIR9166	0.125978778527258	4.38174543692428	3.62758898049712e-05	0.0067560759242425	C	T
MNEc.2.10.6264442.PC	ZNF30	-0.11484779092363	-4.38060976574345	3.64278230249047e-05	0.00677324275989011	C	T
MNEc.2.5.16049882.PC	LOC102148661	-0.152822582976631	-4.37991283010369	3.65213656683458e-05	0.00678422775059138	T	C
MNEc.2.8.7380590.PC	LOC100630846	-0.14182313660232	-4.37986456224735	3.65278527747755e-05	0.006784735296938	G	A
MNEc.2.14.85901018.PC	LOC106781664	0.276756809553799	4.3786979072566	3.66849885266045e-05	0.00680597327186074	G	A
MNEc.2.8.19089470.PC	RPL6	-0.126083470564558	-4.37854676325588	3.67053937747548e-05	0.00680875602109827	G	A
MNEc.2.25.5694442.PC	LOC102147400	-0.112692451633917	-4.3778567058394	3.67986948222748e-05	0.00682343556872703	T	C
MNEc.2.3.8779620.PC	OGFOD1	-0.0858441687421867	-4.37650838806609	3.69816603600166e-05	0.00684879414504971	G	T
MNEc.2.1.77648658.PC	KCNK1	0.177956729430439	4.37606649512365	3.70418161184019e-05	0.00685729836920932	T	C
MNEc.2.11.36854053.PC	LOC100071548	0.50190049862264	4.37536265577295	3.71378266942172e-05	0.00687210107423149	A	G
MNEc.2.20.31504278.PC	VWA7	0.132745599859491	4.37507623576278	3.7176966072778e-05	0.00687802250347379	C	A
MNEc.2.10.58151949.PC	SNX3	-0.104622288874893	-4.37490979822863	3.71997281408044e-05	0.00687963311960008	A	G
MNEc.2.22.44474150.PC	NPEPL1	-0.119547624156912	-4.37490780866669	3.72000003156773e-05	0.00687963311960008	G	A
MNEc.2.2.27847655.PC	PPP1R8	-0.0572666597446635	-4.37449961883817	3.72558820246381e-05	0.00688865405725392	C	A
MNEc.2.10.21453953.PC	LOC102148593	-0.556639488667287	-4.37423330683939	3.72923842468746e-05	0.00689308824421502	G	A
MNEc.2.24.9766775.PC	HIF1A	0.137377491609263	4.37344836045719	3.74001748225746e-05	0.00690699504709049	T	C
MNEc.2.6.80666491.PC	TBC1D30	0.259255432828743	4.37336027477797	3.74122897371111e-05	0.00690796213264878	C	T
MNEc.2.1.33128264.PC	ALDH18A1	0.152581049419287	4.3728874395263	3.74773863226302e-05	0.00691600540956745	T	C
MNEc.2.14.8462717.PC	ERGIC1	-0.340532262560486	-4.37260999600834	3.75156337666021e-05	0.00692008115484675	G	A
MNEc.2.17.23790730.PC	ESD	-0.147747253088173	-4.37227297834097	3.75621447036906e-05	0.00692700268478321	A	G
MNEc.2.3.94145021.PC	PCDH7	0.172905143732344	4.37225544184565	3.75645663963791e-05	0.00692711779131132	T	C
MNEc.2.10.8475706.PC	LOC102149977	0.141110126433807	4.37149676460324	3.76694802585746e-05	0.00694214600438962	G	A
MNEc.2.28.25279510.PC	GNPTAB	-0.184338527567336	-4.37075338968266	3.77725529582271e-05	0.00695581914694396	T	C
MNEc.2.28.25500279.PC	CHPT1	-0.137017055224353	-4.36943246458682	3.79563794593653e-05	0.00697999814515992	C	T
MNEc.2.26.38248719.PC	UBASH3A	0.0994175980386727	4.36923985386451	3.7983256319158e-05	0.00698394087153233	C	A
MNEc.2.16.37503555.PC	NICN1	0.132160296634304	4.36904067662047	3.80110688328174e-05	0.00698772113059429	C	T
MNEc.2.24.3189600.PC	KTN1	0.208369428461351	4.36883360853802	3.80400040864632e-05	0.00699164236731747	G	A
MNEc.2.6.7833289.PC	RUFY4	-0.201380943987948	-4.36882311871511	3.80414704789367e-05	0.00699164236731747	T	C
MNEc.2.11.2880498.PC	LGALS3BP	-0.303471708297699	-4.36865767851194	3.80646049159471e-05	0.00699396598846309	C	T
MNEc.2.25.38794359.BIEC2-674330	UAP1L1	0.295573470616038	4.36856841588038	3.80770926653483e-05	0.00699552034221429	C	T
MNEc.2.20.36829451.PC	CCDC167	0.26604788814532	4.3673457139631	3.82485468533431e-05	0.00701898901169763	A	G
MNEc.2.13.38428315.BIEC2-235513	CDIP1	0.0826824821688489	4.36653662513564	3.83624122218208e-05	0.00703619881209561	A	G
MNEc.2.29.19965580.PC	FAM107B	0.119935560289227	4.36621703013668	3.84074800184019e-05	0.00704111371553378	A	G
MNEc.2.7.25278631.PC	FXYD6	0.271477558220628	4.36433585412088	3.86737944523372e-05	0.00707543046962157	T	G
MNEc.2.6.37899162.PC	LOC100062688	0.339222050208347	4.36211967630222	3.89898264817113e-05	0.00711874947747236	C	T
MNEc.2.14.71281699.PC	CAST	-0.0833553410719549	-4.36171534925702	3.9047753259978e-05	0.00712696211839331	T	C
MNEc.2.12.29921115.PC	DHCR7	0.255084045445247	4.36169835444756	3.90501898797681e-05	0.00712706929629985	C	A
MNEc.2.8.16324324.PC	TESC	0.166308792966214	4.36133325989219	3.91025706052561e-05	0.00713392644343185	G	A
MNEc.2.7.85747409.PC	NCR3LG1	0.139051524580786	4.36103717835566	3.91450998166778e-05	0.00713924446269474	C	T
MNEc.2.5.19840672.PC	RNASEL	-0.130252280325201	-4.36063302155188	3.92032252058171e-05	0.00714687647498387	C	T
MNEc.2.6.31923252.PC	DYRK4	0.132557109312587	4.36049226873345	3.92234877144391e-05	0.00714887947486395	T	C
MNEc.2.7.25909340.PC	RNF214	0.0902592519969997	4.35991935471015	3.93060679083104e-05	0.00716020551419839	C	T
MNEc.2.14.40677112.PC	DDX46	-0.0927505212671326	-4.3591914528134	3.94112307348101e-05	0.00717461451102151	A	C
MNEc.2.15.10876076.PC	MGAT4A	-0.168422845693772	-4.35840360336648	3.9525361087777e-05	0.00718826011842871	T	C
MNEc.2.11.21821699.PC	NT5C3B	0.0974434787080402	4.35750657048091	3.96556972945436e-05	0.00720380491964072	A	G
MNEc.2.28.3510645.BIEC2-724813	LOC106782680	-0.206651205108331	-4.35742326138844	3.96678229309475e-05	0.00720532834838795	T	G
MNEc.2.1.159676635.PC	LOC100629377	-0.194915661200551	-4.35669603803116	3.97738226591457e-05	0.00721947804370749	C	T
MNEc.2.17.1740128.PC	N6AMT2	0.195306378252419	4.35497222271196	4.0026180621148e-05	0.00724927638593759	T	G
MNEc.2.28.45541190.PC	TUBGCP6	-0.15229395367846	-4.35416937176337	4.01442418884806e-05	0.00726379126039134	T	C
MNEc.2.3.99574788.PC	ZCCHC4	0.14168334590673	4.3538999267756	4.01839398841902e-05	0.0072692677457242	C	T
MNEc.2.6.82169185.PC	DYRK2	-0.175226408701668	-4.35286982694018	4.03360573464616e-05	0.00728959985089923	C	T
MNEc.2.8.56720656.PC	MOCOS	-0.171798360571381	-4.35244297351402	4.03992549407348e-05	0.00729759877933835	C	T
MNEc.2.13.23243037.PC	GGA2	-0.146583369799972	-4.35146311550387	4.05446897943433e-05	0.00731632496547429	T	C
MNEc.2.26.36836947.PC	BACE2	0.307731535437997	4.35096161361234	4.06193206728692e-05	0.0073280764782043	G	A
MNEc.2.1.29356290.PC	CWF19L1	0.103036073537967	4.35056068450216	4.06790803779251e-05	0.00733757055449707	T	C
MNEc.2.2.51154550.PC	PPP3CC	-0.144107314673387	-4.34998740912116	4.07646765411504e-05	0.00734913926219687	T	A
MNEc.2.21.1308651.PC	HSH2D	0.267472228383697	4.34928729021966	4.08694480627537e-05	0.00736286100810933	A	G
MNEc.2.11.47008546.PC	TAX1BP3	-0.163733511640353	-4.34881184966825	4.09407452860167e-05	0.00737122587252056	A	G
MNEc.2.24.16482427.PC	LOC102150457	0.127976053363729	4.34775746009948	4.10992912961722e-05	0.00739424410652104	T	C
MNEc.2.6.82536780.PC	LOC106783333	-0.228813499648525	-4.34499113576107	4.1518084174381e-05	0.0074480315913588	G	A
MNEc.2.1.33881099.PC	NOC3L	0.116314398508381	4.3448177644644	4.15444677512043e-05	0.00745068360354736	A	G
MNEc.2.10.76838496.PC	L3MBTL3	-0.26285547528933	-4.3441479666374	4.16465497091e-05	0.0074645842338992	T	C
MNEc.2.4.102353463.PC	LOC102151033	0.143302074285416	4.34308556416723	4.1808965039868e-05	0.00748488269324653	G	A
MNEc.2.1.161903399.PC	SLC7A7	-0.157198927715004	-4.34283626832859	4.18471648934906e-05	0.00748936297309395	T	C
MNEc.2.6.69395486.PC	MFSD5	-0.0845714220852123	-4.34182382381502	4.20026499116277e-05	0.00751083429948907	A	C
MNEc.2.19.31454193.PC	LSG1	-0.0791672097175078	-4.34115193947891	4.210614197274e-05	0.00752480144108819	G	A
MNEc.2.13.772162.PC	PMS2	-0.106335067881586	-4.34042748261569	4.22180081512719e-05	0.00753710358448207	G	A
MNEc.2.7.69459182.PC	CHCHD8	0.137288013720973	4.33859898639143	4.25016326934126e-05	0.00757055347470758	T	G
MNEc.2.10.9804066.PC	FBXO27	-0.270831113383003	-4.33544399128096	4.29953523772273e-05	0.00763274260246417	G	A
MNEc.2.3.116294842.PC	SH3TC1	0.211278189497242	4.33502170051229	4.30618551989252e-05	0.0076406767777888	C	T
MNEc.2.22.37324255.BIEC2-595096	LOC102150519	0.126332045749068	4.33447479551163	4.31481302125029e-05	0.00765039177201055	G	A
MNEc.2.15.19126980.PC	C15H2orf68	0.130948125481231	4.33238631899295	4.34791303098425e-05	0.00769204957017917	C	T
MNEc.2.2.30781867.PC	RHCE	-0.148842987123346	-4.33182627709872	4.35683072101219e-05	0.00770181548671614	T	C
MNEc.2.1.146902946.PC	SPINT1	-0.158295397575003	-4.3314166965008	4.3633637687311e-05	0.00771018122143746	T	G
MNEc.2.6.74652963.PC	TSPAN31	0.125867190883785	4.33126033184169	4.36586037251737e-05	0.00771282452109357	T	C
MNEc.2.2.52085761.PC	ADAM28	-0.22313903264663	-4.33039460610916	4.37970803095285e-05	0.00772878480458616	T	C
MNEc.2.24.11757599.PC	LOC102148111	0.40196684295095	4.32988972325462	4.38780344184221e-05	0.00773952655348696	G	T
MNEc.2.11.59620423.PC	ALDH3A2	-0.229824086965492	-4.3293372093475	4.39667915600676e-05	0.00775269825377061	A	G
MNEc.2.23.54337161.PC	LOC106782476	-0.302814583445815	-4.32875839777721	4.40599593522201e-05	0.00776628376230548	C	A
MNEc.2.22.37532964.PC	LOC100071401	-0.364718028477176	-4.32859325453677	4.40865764327817e-05	0.00776833898815425	A	G
MNEc.2.4.14307626.PC	STK17A	-0.140457488288674	-4.32854220799464	4.40948070402278e-05	0.00776917186807279	G	T
MNEc.2.22.28407849.PC	SRC	0.302363453841793	4.32651381076204	4.44230651970232e-05	0.00781242030563388	G	A
MNEc.2.7.53631647.PC	LOC102150696	0.139091748618818	4.3257942231141	4.45400836293233e-05	0.00782742352302543	G	A
MNEc.2.15.537272.PC	CCDC138	0.134645532159189	4.32486690700655	4.46913220424422e-05	0.0078470635127054	A	C
MNEc.2.8.1777910.PC	SNRPD3	0.0917812062145557	4.32382666575151	4.48615684397721e-05	0.00787157628969019	A	G
MNEc.2.15.68027268.PC	MRPL33	0.132278989672269	4.32300006387092	4.49972972985966e-05	0.00788856744496758	G	A
MNEc.2.16.38553272.PC	PLXNB1	-0.148204548511939	-4.32264059440569	4.50564463004357e-05	0.00789606332951367	C	T
MNEc.2.24.6930936.PC	L3HYPDH	0.0942678882559672	4.32061613657846	4.53909672090192e-05	0.00794076355558888	G	A
MNEc.2.19.181308.PC	SSR3	-0.0817689334644452	-4.32046811355733	4.5415520445333e-05	0.00794381807733586	C	T
MNEc.2.5.41874955.PC	SEMA4A	0.20008079201444	4.32033269730064	4.54379937842835e-05	0.00794702757504027	G	A
MNEc.2.1.162046606.PC	EMC9	0.117457004569104	4.31901761567358	4.56568011487999e-05	0.00797371637353125	T	C
MNEc.2.20.10727437.PC	LOC100063291	-0.212480981841328	-4.31820756267118	4.57920867275666e-05	0.00798937779567204	A	G
MNEc.2.22.17483856.PC	LOC106782391	-0.114870141865634	-4.31803490099563	4.5820972708807e-05	0.00799224653375052	G	A
MNEc.2.3.47749372.PC	CCSER1	0.286188212095707	4.3179357509479	4.58375682885667e-05	0.00799405572936434	G	T
MNEc.2.15.28764069.PC	AUP1	0.0702087684465377	4.31697508806037	4.59986636271282e-05	0.00801562125289789	T	C
MNEc.2.2.12982103.PC	LOC100051878	-0.135074948199066	-4.31695016251553	4.60028507117768e-05	0.00801598841624302	C	T
MNEc.2.22.27211716.PC	DLGAP4	-0.14419922743212	-4.31692765404272	4.60066320842691e-05	0.00801628485431282	T	C
MNEc.2.13.18504274.PC	SEPT1	-0.118151842173061	-4.31598720115274	4.61648947925028e-05	0.00803731965420922	G	A
MNEc.2.1.173684659.PC	MIPOL1	-0.250521601178397	-4.31564801843743	4.62221026405492e-05	0.00804509881869872	A	G
MNEc.2.16.77647374.PC	SLC9A9	-0.200107022096183	-4.3155082658219	4.62456937726697e-05	0.00804811444648579	C	T
MNEc.2.1.36800569.PC	BTAF1	-0.067051026721204	-4.31521123110027	4.62958737807765e-05	0.00805443245220772	T	C
MNEc.2.8.19686067.BIEC2-1035918	RBM19	-0.181149309382392	-4.31497091633469	4.63365102200923e-05	0.00805918790737743	G	T
MNEc.2.26.37133920.PC	FAM3B	-0.138528289242386	-4.3130436804577	4.66636484935089e-05	0.0080959896529926	A	G
MNEc.2.15.15910486.PC	ZC3H8	0.0857843822903174	4.31206788733971	4.68301342841285e-05	0.00811756521959133	C	T
MNEc.2.14.88719078.PC	IQGAP2	-0.155366545373772	-4.31138659914268	4.69467129801161e-05	0.00813265172758655	C	T
MNEc.2.7.1153144.BIEC2-1027323	TMPRSS9	0.126615640072282	4.31075609692148	4.70548512487662e-05	0.00814788201690715	A	G
MNEc.2.16.55271166.PC	ZCWPW2	0.209629747141939	4.31044579037887	4.71081606747606e-05	0.00815512073877054	G	T
MNEc.2.10.7385892.PC	ZNF146	0.0936345548583563	4.31018036730126	4.71538056045147e-05	0.0081583678805599	A	G
MNEc.2.9.40875717.PC	DPY19L4	-0.168290249844781	-4.30885677814941	4.73820625079751e-05	0.00819002828999984	G	A
MNEc.2.3.3244254.PC	BRD7	0.0943106195120116	4.30814938213096	4.75044924713844e-05	0.00820640533339637	T	C
MNEc.2.16.11674722.PC	LOC100059905	-0.0947697270803418	-4.30797569005118	4.75346002974342e-05	0.00820940065668107	A	G
MNEc.2.18.11082326.PC	EPB41L5	0.141663312205936	4.30770164314076	4.75821411516788e-05	0.00821613610518393	A	G
MNEc.2.11.1928177.PC	STRA13	0.0877633268511281	4.30767662904252	4.75864828114462e-05	0.0082165176346976	A	G
MNEc.2.26.32926951.PC	DOPEY2	-0.105133860818647	-4.30758093837351	4.76030952316064e-05	0.00821828136017824	G	A
MNEc.2.25.5158038.PC	GALNT12	0.224081186560782	4.30754069150313	4.76100839809446e-05	0.00821911970291278	T	C
MNEc.2.25.39226410.BIEC2-674585	EHMT1	0.0939868402759414	4.30725862744095	4.76590913950271e-05	0.00822536922570821	C	A
MNEc.2.23.18837044.UKUL3698	GDA	0.20258445587111	4.30721225976181	4.76671522427391e-05	0.00822639201084702	T	C
MNEc.2.1.68332711.PC	TAF5L	-0.101791995155659	-4.3066096635946	4.77720312154986e-05	0.00824043268624716	C	T
MNEc.2.25.32549272.PC	ASB6	0.099559610218959	4.30590456556936	4.7895033234341e-05	0.00825610666624079	A	G
MNEc.2.25.29812919.PC	GOLGA1	-0.157918812798763	-4.30583063736349	4.79079474748765e-05	0.00825778691394876	C	T
MNEc.2.10.50817135.PC	USP45	-0.226307261041808	-4.30508678279857	4.80380760106685e-05	0.00827447217024973	A	C
MNEc.2.1.183577193.PC	SOS2	-0.13958105140065	-4.30478666376316	4.80906749088383e-05	0.0082813113504743	G	A
MNEc.2.25.39056586.PC	CAMSAP1	0.110345691642442	4.30440352524445	4.81579046792381e-05	0.00828968667335683	C	T
MNEc.2.12.25919940.PC	MRPL49	-0.0911826944858024	-4.30374667336255	4.8273374600734e-05	0.00830386725702898	C	T
MNEc.2.7.4408287.PC	KHSRP	0.111434435075356	4.30079195380686	4.87961097626888e-05	0.00836838624705005	C	A
MNEc.2.26.32882969.PC	LOC100061787	0.11364205071568	4.29993809393769	4.89481863890028e-05	0.00839030672048614	A	G
MNEc.2.8.12833428.PC	LOC100049859	0.116662305856453	4.29959477841124	4.90094615426112e-05	0.00839712800248597	A	C
MNEc.2.23.53048732.PC	SECISBP2	0.0821780120591657	4.29952656178005	4.90216457084572e-05	0.00839799496843238	G	A
MNEc.2.28.38594820.PC	EP300	-0.270734992945153	-4.29912343050357	4.90937087136914e-05	0.00840707728018713	T	G
MNEc.2.2.30556989.PC	IL22RA1	-0.435426776225475	-4.29904566618965	4.9107621489317e-05	0.00840796529687109	C	T
MNEc.2.14.76964698.PC	MBLAC2	-0.103729894084327	-4.29875504786671	4.9159649596586e-05	0.00841463018953584	A	G
MNEc.2.23.34835728.PC	ZDHHC21	0.188481995709118	4.29870443058623	4.9168716826946e-05	0.0084151637751796	T	C
MNEc.2.6.25657308.PC	NDUFA10	0.0973688103686783	4.29847579251931	4.920969360774e-05	0.00841908275886304	C	T
MNEc.2.5.36541222.PC	CD244	-0.302049686254075	-4.29827042968506	4.92465270966785e-05	0.00842363937542494	C	T
MNEc.2.24.13958606.PC	RDH11	0.0862872239895855	4.29816539613905	4.92653760076975e-05	0.00842594759418969	T	C
MNEc.2.1.133899126.PC	CGNL1	-0.143539816531528	-4.29798443275508	4.92978673408642e-05	0.00842954479036611	G	A
MNEc.2.10.1565054.PC	URI1	-0.118500366281756	-4.29694650478	4.94846238673035e-05	0.00844934588271905	T	C
MNEc.2.3.24066647.PC	TMEM231	-0.119067543592232	-4.29658141347654	4.95504778423743e-05	0.00845786076163611	A	C
MNEc.2.1.39698221.PC	LIPA	0.548708747004968	4.29553664557808	4.97393977786298e-05	0.00848142717447998	A	G
MNEc.2.28.4583195.PC	OSBPL8	-0.172540348336568	-4.29387283298087	5.00416935195492e-05	0.00851628109079004	C	A
MNEc.2.6.40963627.BIEC2-950296	HEBP1	-0.253147314234654	-4.2933928139288	5.01292368570991e-05	0.00852794293203259	A	G
MNEc.2.20.29606800.PC	RNF39	0.111875682406968	4.29256618381517	5.0280340138179e-05	0.00855029330020867	C	T
MNEc.2.15.68283913.PC	GPN1	-0.093238536659045	-4.29185912826135	5.04099348858113e-05	0.00856661903068593	A	G
MNEc.2.26.41102466.PC	PRMT2	0.0710989427697056	4.29148563044912	5.04785226988732e-05	0.00857335994849502	G	A
MNEc.2.11.55473531.PC	HS3ST3B1	-0.236956837046061	-4.29132977425884	5.05071702243891e-05	0.00857633560071647	G	A
MNEc.2.1.161663102.PC	REC8	0.220517850624864	4.29040966480183	5.06766134614029e-05	0.00859904545751968	A	G
MNEc.2.6.26081373.PC	D2HGDH	-0.170218289626642	-4.28886610152303	5.09621030733788e-05	0.00863418250561891	G	A
MNEc.2.15.15552534.PC	IL1RN	-0.817343874357597	-4.28849125904159	5.10316661046656e-05	0.00864246497722878	C	T
MNEc.2.19.45612148.PC	LOC100071466	-0.393763143810029	-4.28834375995925	5.10590640283208e-05	0.00864471214236442	A	C
MNEc.2.2.35031638.PC	ALDH4A1	-0.136196187659712	-4.28827790354651	5.1071301430507e-05	0.00864608404811693	T	C
MNEc.2.22.20114634.PC	NSFL1C	0.105061389369081	4.2882500577122	5.1076476580122e-05	0.00864633768878126	A	G
MNEc.2.1.115899841.PC	ACSBG1	-0.113500843289793	-4.28804521804192	5.11145616129898e-05	0.00865164468196739	A	G
MNEc.2.12.23018315.PC	POLR2G	0.110487604141225	4.28712748920617	5.12855283029632e-05	0.00867410585871776	A	G
MNEc.2.13.6902821.PC	LOC100630140	0.134570977044472	4.28704931729753	5.130011670171e-05	0.00867543099150563	C	T
MNEc.2.31.9851473.BIEC2-835460	ERMARD	-0.103306304021538	-4.28700855161107	5.13077259617374e-05	0.00867595635402725	T	C
MNEc.2.15.11288346.PC	NEURL3	0.65196484619348	4.28678807644012	5.13488984110199e-05	0.00867912712954433	G	A
MNEc.2.9.73383051.PC	TMEM71	-0.179384201018935	-4.2866383715877	5.13768731051379e-05	0.0086815539014789	T	C
MNEc.2.5.59911403.PC	SLC25A24	0.127967927308268	4.28594080690617	5.15074181879707e-05	0.00869751121890046	C	T
MNEc.2.28.39414040.PC	TTLL1	0.131201781724703	4.28511646111108	5.16621026245947e-05	0.00871760549975722	A	C
MNEc.2.5.57675810.PC	KCNA3	-0.166132653760323	-4.28414017757546	5.18458777861495e-05	0.00873743498654762	C	A
MNEc.2.6.8488348.PC	TNS1	-0.256395951240678	-4.2837086838439	5.19273030102437e-05	0.0087488617564947	G	A
MNEc.2.2.19216425.PC	ZC3H12A	-0.188733838334719	-4.28329797269345	5.20049211633166e-05	0.0087581100699805	C	A
MNEc.2.24.42648737.PC	EVL	0.132246450991585	4.2819418942959	5.22619958736355e-05	0.00878911297648667	G	A
MNEc.2.29.23521196.PC	CELF2	0.180022761631839	4.28119052923032	5.2404961699479e-05	0.00880547078900971	C	T
MNEc.2.1.74726894.PC	MTR	-0.1086957876925	-4.28044882555968	5.25464596013775e-05	0.00882309111951396	C	T
MNEc.2.6.75504957.PC	AVIL	-0.16984255816953	-4.28022647780714	5.25889496423565e-05	0.00882850083678244	C	T
MNEc.2.19.34241860.PC	SNX4	0.0741710137664653	4.27976700269376	5.26768592189355e-05	0.00883728555412237	G	A
MNEc.2.5.54212978.PC	MAGI3	-0.146801081238522	-4.278453110025	5.29290249855915e-05	0.00886955080872282	G	A
MNEc.2.5.42428160.PC	PRCC	0.106463015764592	4.2780323722321	5.30100202180858e-05	0.00887771900415538	T	A
MNEc.2.24.42918592.PC	LOC102150272	0.130127848574969	4.27768636157914	5.3076719583758e-05	0.00888309875577193	T	C
MNEc.2.30.29187003.PC	PPFIA4	0.128840491542793	4.27763660722806	5.30863172327281e-05	0.0088843192120823	A	C
MNEc.2.10.64926468.PC	TSPYL1	0.115743638479208	4.27656028335595	5.32943515965064e-05	0.00890791648146345	T	G
MNEc.2.12.23661431.PC	NXF1	0.134547678666053	4.27646610039614	5.33125929071479e-05	0.00891019251884865	G	T
MNEc.2.12.1617551.PC	PDHX	0.109838972461826	4.27627733245557	5.33491715447277e-05	0.00891398640844871	A	G
MNEc.2.1.36212428.PC	IDE	-0.170863648896685	-4.27585741907986	5.34306274846685e-05	0.00892411433334696	C	T
MNEc.2.10.6043201.PC	GAPDHS	-0.126643587385673	-4.27521942399423	5.35546174013644e-05	0.00893746367015393	T	C
MNEc.2.19.34366303.PC	FYTTD1	0.176704163341128	4.2748296905656	5.36304960385725e-05	0.00894586526677536	G	A
MNEc.2.14.27306013.PC	ARSI	-0.37118695111112	-4.27374658814627	5.38419147665839e-05	0.00897219888926823	G	A
MNEc.2.12.10488188.PC	CRY2	0.128462030071524	4.27351033747609	5.38881370695204e-05	0.00897834841409617	C	T
MNEc.2.6.39618945.PC	LOC100063301	0.110923556890668	4.2731479975998	5.39591031046733e-05	0.00898628700373411	A	G
MNEc.2.8.84719427.PC	CD226	-0.174668428648554	-4.27265446473716	5.40559091048075e-05	0.0089965771289302	C	T
MNEc.2.11.18802350.PC	SLC25A39	0.127580476518309	4.2726099098439	5.40646567528456e-05	0.00899725587556039	C	A
MNEc.2.6.52293135.PC	KLHL42	0.0829532739985222	4.27210016823345	5.41648337722281e-05	0.00900576009110102	T	G
MNEc.2.12.11202197.PC	CELF1	-0.157153127727537	-4.2720327087768	5.41781046697931e-05	0.00900673378259243	A	C
MNEc.2.2.19525873.PC	MEAF6	-0.0601978051731743	-4.27095244361275	5.43910469621635e-05	0.00903141645222312	C	T
MNEc.2.4.51198399.PC	LOC100053273	-0.281903508421832	-4.2708440292714	5.44124622046303e-05	0.00903290235677366	T	C
MNEc.2.10.10116089.PC	PLEKHG2	-0.137154473756465	-4.26997795794701	5.45838310630803e-05	0.0090523820210127	C	T
MNEc.2.2.19167249.PC	PABPC4	-0.115764495997538	-4.26940568827439	5.46973514142251e-05	0.00906652653538484	G	A
MNEc.2.7.20418335.PC	POU2AF1	-0.334674074929087	-4.26856356608924	5.48648166571407e-05	0.00908685910843102	C	T
MNEc.2.6.30631673.PC	CRACR2A	0.268858787908262	4.26603515619851	5.53705983946731e-05	0.00914272990997632	G	A
MNEc.2.10.9931445.PC	SERTAD1	-0.24023281540573	-4.26591525884538	5.53946940501635e-05	0.00914553298831983	G	T
MNEc.2.16.42665719.PC	ANO10	-0.157576960786093	-4.26586052855207	5.54056965093611e-05	0.00914695760139628	A	C
MNEc.2.8.6777713.PC	ASCC2	0.112929306417134	4.26561424752941	5.54552326234409e-05	0.00915435121259575	A	G
MNEc.2.17.67971326.PC	UBAC2	0.0978039209960209	4.26492937471111	5.55932104541386e-05	0.009170953741474	A	G
MNEc.2.20.10253155.PC	LOC100630350	0.118963218756685	4.26466515228193	5.56465305456492e-05	0.00917798397947536	A	G
MNEc.2.1.65191362.PC	POLR3A	0.082978217885164	4.26465150585977	5.56492857342818e-05	0.00917798397947536	T	C
MNEc.2.22.48227004.PC	GID8	0.0930996566628586	4.26464405376323	5.56507903550582e-05	0.00917798397947536	C	T
MNEc.2.9.3352074.PC	C9H8orf59	0.223115324974101	4.26304472062703	5.59746151398477e-05	0.00921364591388892	T	C
MNEc.2.1.52012440.PC	ARID5B	0.143765141887092	4.26267601899647	5.6049525565753e-05	0.00922256370541048	G	A
MNEc.2.24.4333352.PC	PELI2	0.13483353817098	4.26249965151363	5.60853929872854e-05	0.00922636317440615	A	G
MNEc.2.20.27118013.PC	LOC100061358	0.145336998398781	4.26037348737158	5.6519533164717e-05	0.00927511496174761	G	A
MNEc.2.29.31854384.PC	WDR37	-0.0571059183814189	-4.25725203279373	5.71627833776138e-05	0.00935051287267545	C	T
MNEc.2.15.28034179.PC	TET3	0.116410179693775	4.25589069797182	5.74455266452197e-05	0.00938282372816915	A	G
MNEc.2.8.1409478.PC	LOC100053419	-0.103412265121574	-4.25488427799069	5.7655423044469e-05	0.00940515990894339	T	C
MNEc.2.6.74653729.PC	ATP5B	-0.136845444963771	-4.25412874092271	5.78134821931061e-05	0.00942136064990328	A	G
MNEc.2.18.21523159.PC	HNMT	-0.616594334981018	-4.25407776580962	5.78241612876871e-05	0.00942237280880012	C	T
MNEc.2.7.25360646.PC	PCSK7	0.13687801361082	4.25399772176343	5.78409340567287e-05	0.00942344331372376	T	G
MNEc.2.1.8959488.PC	FAM53B	0.168630131420052	4.25362933192956	5.79181885831711e-05	0.00943044805672908	G	A
MNEc.2.14.87769003.PC	LOC102148139	0.143067853226813	4.25317363252285	5.80138904819701e-05	0.00944042081338878	A	C
MNEc.2.10.8542268.PC	ZNF571	0.0929360888654576	4.25252298342457	5.81507985443209e-05	0.00945217381197929	A	G
MNEc.2.1.83688161.PC	BMPR1A	-0.231849301056736	-4.25076942509599	5.85213327097875e-05	0.00949375653781109	C	A
MNEc.2.12.23714293.BIEC2-194588	STX5	0.0845936683663546	4.25028479836014	5.86241375978359e-05	0.00950483262560556	G	A
MNEc.2.8.322325.PC	LOC100052145	0.108156599161211	4.2486857840742	5.89645776301979e-05	0.00954419624715388	G	A
MNEc.2.1.94505777.PC	POLG	0.0974786026392927	4.2486791663433	5.89659905427438e-05	0.00954419624715388	G	T
MNEc.2.16.32366080.BIEC2-339190	CCDC66	0.102873466864556	4.24851010975284	5.90020958954521e-05	0.00954803510418942	T	G
MNEc.2.16.72408397.PC	PCCB	0.157151993218975	4.24745544850327	5.92278217049299e-05	0.00957692231589325	T	C
MNEc.2.5.5491271.PC	TIPRL	-0.0700622970032531	-4.24717824458721	5.92872889541311e-05	0.00958211537611707	C	T
MNEc.2.18.50573508.PC	METTL8	-0.169874245647926	-4.24635499067008	5.94642376055934e-05	0.00959997303229268	T	G
MNEc.2.14.6452941.PC	KIAA1191	0.0605461887510972	4.24628804957608	5.94786481832537e-05	0.00960136563530508	A	G
MNEc.2.5.33508010.PC	HSD17B7	0.135738037473072	4.24622889323553	5.94913857224959e-05	0.00960221571936451	T	C
MNEc.2.5.21104958.PC	C5H1orf21	-0.313985063124041	-4.24619417291952	5.94988629244758e-05	0.00960238672968467	G	T
MNEc.2.2.39533488.PC	PLOD1	0.204165860310518	4.24556794884981	5.9633879353713e-05	0.00961917113433168	G	A
MNEc.2.1.115313053.PC	IDH3A	-0.153800120631043	-4.24534048560735	5.96829945081519e-05	0.00962507922175325	C	T
MNEc.2.28.38634856.PC	PMM1	0.177089442647648	4.24472571266749	5.98159351813687e-05	0.00964006389059288	G	A
MNEc.2.28.21300839.PC	CFAP54	-0.263566908083553	-4.24405582591437	5.99611191880643e-05	0.00965659679322646	T	C
MNEc.2.18.66267106.PC	OSGEPL1	-0.0912996547643711	-4.24379316875268	6.00181374147678e-05	0.0096625490378296	G	T
MNEc.2.3.113668104.PC	LOC100056426	-0.106036010204604	-4.2435639338969	6.00679430053455e-05	0.00966839711502648	T	G
MNEc.2.2.119284503.PC	PPA2	-0.177232156034372	-4.24206769934532	6.03940092463137e-05	0.00970441299998342	C	T
MNEc.2.11.61018772.PC	USP22	-0.115803398799286	-4.2415899659493	6.04984783329948e-05	0.00971714793640508	G	T
MNEc.2.2.24029629.BIEC2-463076	LOC102149311	0.227890089138992	4.24093661645766	6.06416328877676e-05	0.00973486655145739	A	G
MNEc.2.7.93533959.PC	CCDC34	-0.21897148637552	-4.24020477370816	6.08023741248048e-05	0.00975158541957402	A	G
MNEc.2.1.161381871.BIEC2-77263	LRP10	-0.183480126197291	-4.24004242722942	6.08380874249989e-05	0.00975502559093389	C	T
MNEc.2.25.17614670.PC	SLC46A2	-0.281158485146011	-4.23815675094656	6.12543879692891e-05	0.00980752597179655	C	T
MNEc.2.7.14531399.PC	CASP1	-0.226940143342174	-4.23805760445489	6.12763524181601e-05	0.00981007046069327	A	G
MNEc.2.19.9371660.PC	MYNN	-0.137755371560033	-4.23758808857897	6.13804700091488e-05	0.00982319226322619	T	G
MNEc.2.20.32338578.PC	DXO	-0.0945626064361687	-4.23710051726071	6.14887721503637e-05	0.00983725650260736	A	C
MNEc.2.15.34496295.PC	ARHGAP25	-0.133174934658386	-4.23703487477793	6.150336711064e-05	0.00983877456889072	G	A
MNEc.2.2.34672483.PC	PQLC2	-0.152822078364123	-4.23694087337653	6.15242732181263e-05	0.00983996439792662	G	A
MNEc.2.13.9231278.PC	LOC102148712	-0.10467072291067	-4.23682104796031	6.1550932581318e-05	0.00984270645450095	C	T
MNEc.2.24.20676042.BIEC2-638917	ZC2HC1C	-0.113641378669663	-4.23644626848177	6.16343873785192e-05	0.00984787898959682	C	T
MNEc.2.16.11290811.PC	EDEM1	0.224482705582842	4.23536457314578	6.18758688671967e-05	0.00987499866386448	A	G
MNEc.2.25.38594213.PC	QSOX2	-0.13568540809352	-4.23527802069281	6.18952305363318e-05	0.00987722795829173	A	G
MNEc.2.18.42723617.PC	GCA	0.198392448607119	4.23521506969375	6.19093162631283e-05	0.00987829120847399	A	G
MNEc.2.13.2643399.PC	LOC100630235	-0.277768843514475	-4.23513065174915	6.19282102239843e-05	0.00988048774919518	A	G
MNEc.2.7.17637205.PC	EXPH5	-0.373829657406414	-4.23406911765562	6.216627229802e-05	0.00990657581984578	T	C
MNEc.2.11.4918867.PC	MIR9104	0.114887319505246	4.23398998378967	6.21840543604524e-05	0.00990899974964293	T	G
MNEc.2.6.34808735.PC	C1S	-0.572813381675293	-4.23354186446273	6.2284843253897e-05	0.00992177831560566	G	A
MNEc.2.11.50147564.PC	CHD3	0.136350816296013	4.23333881875903	6.23305632079995e-05	0.00992739672768087	A	G
MNEc.2.24.45226108.PC	SIVA1	0.116999126062098	4.23330136257589	6.23390007816426e-05	0.00992794315080681	A	C
MNEc.2.5.12848467.PC	RASAL2	-0.142793215238179	-4.23253469482144	6.25119466357363e-05	0.00994808603227853	G	A
MNEc.2.24.5999545.PC	ARID4A	-0.123607665300379	-4.23249929510342	6.25199433176608e-05	0.00994853696600707	G	A
MNEc.2.13.24814292.PC	METTL9	0.13306037357878	4.23248745264968	6.25226187099967e-05	0.00994855189835595	C	T
MNEc.2.1.169425581.PC	AP4S1	0.219545044249859	4.23087399434178	6.28881582452074e-05	0.00998774619505377	A	G
MNEc.2.24.22965194.PC	ANGEL1	-0.250082972464862	-4.23056074288434	6.29593660208604e-05	0.00999497709406297	C	A
MNEc.2.6.62498746.PC	TMEM117	0.212239402976582	4.23049726036778	6.29738062319812e-05	0.00999641206781281	A	G
MNEc.2.10.60896995.PC	LOC102148804	0.136099331564295	4.23024615659929	6.30309555063906e-05	0.010001683719187	T	C
MNEc.2.24.18710666.BIEC2-637825	ZFYVE1	-0.123564014187104	-4.22946883551404	6.32081851219972e-05	0.0100245257779459	G	A
MNEc.2.24.46352178.PC	PACS2	-0.168964878659474	-4.22868483094737	6.33874254933762e-05	0.0100450979566845	C	A
MNEc.2.3.117196431.PC	MFSD10	-0.295126578387118	-4.22689982116755	6.379734818262e-05	0.0100992612088193	C	A
MNEc.2.2.4908897.PC	PARS2	0.108607660892441	4.22641401764553	6.39093536078784e-05	0.0101103089900239	G	T
MNEc.2.13.31262183.PC	CPPED1	0.158820198460656	4.22574950063685	6.40628699264034e-05	0.01012631904845	G	T
MNEc.2.26.36285334.PC	BRWD1	-0.111712230136476	-4.22488175806529	6.42638709031029e-05	0.0101483005940533	T	C
MNEc.2.7.29093858.PC	TBCEL	-0.206357378355251	-4.22470720144671	6.43043780432239e-05	0.0101536655086689	C	T
MNEc.2.31.21045669.PC	LTV1	-0.102688854093827	-4.22424389529744	6.44120110975652e-05	0.0101623821902553	C	T
MNEc.2.15.31741601.PC	CD207	-0.255630193505264	-4.22413437212298	6.44374803787294e-05	0.0101654678358763	C	A
MNEc.2.3.10146963.BIEC2-772103	CFAP20	0.111219971176318	4.22400475205001	6.44676356843444e-05	0.0101674212674397	T	C
MNEc.2.9.42145228.PC	PTDSS1	0.0871237512129826	4.22363205630692	6.45544168944274e-05	0.0101781180080433	G	A
MNEc.2.28.34987613.BIEC2-739690	PLA2G6	-0.141455343275389	-4.22362114103859	6.45569601831904e-05	0.0101781180080433	A	G
MNEc.2.24.16396617.PC	SRSF5	-0.173402208196552	-4.22284139010173	6.47388946653053e-05	0.0102001317539755	A	G
MNEc.2.9.48747532.PC	FZD6	-0.12976347690485	-4.2204605441854	6.52974683485158e-05	0.0102640862363721	A	G
MNEc.2.10.73518091.PC	TRMT11	0.154885537823732	4.22013496623116	6.53742130261255e-05	0.0102720864840046	A	G
MNEc.2.10.10253818.PC	MED29	-0.0796610816855167	-4.21997050032717	6.54130137136753e-05	0.0102747038423476	A	G
MNEc.2.7.70768798.PC	PAAF1	0.1198011724401	4.21868250485719	6.57176458018603e-05	0.0103073715183949	A	G
MNEc.2.6.61120598.PC	PPHLN1	0.0811119037266992	4.21768670173093	6.59541070453383e-05	0.0103299303356059	C	T
MNEc.2.20.42377929.PC	TCTE1	-0.135260797251102	-4.21759095115114	6.59768869660661e-05	0.0103326583123953	C	A
MNEc.2.19.21679175.PC	YEATS2	0.105382769320538	4.21754587716322	6.59876130983123e-05	0.0103326585057691	T	G
MNEc.2.24.36869400.PC	LOC100064785	0.223610193204786	4.21713885450343	6.60845473493169e-05	0.010344346291261	C	T
MNEc.2.20.50688022.PC	TMEM14A	-0.157357240545337	-4.21700035571925	6.61175627539322e-05	0.0103471206758535	G	A
MNEc.2.21.29976029.BIEC2-560823	SKP2	0.0770937780826693	4.21683405161739	6.61572274226225e-05	0.0103508060059927	G	A
MNEc.2.15.65042153.PC	EHD3	0.333896329644804	4.2163633757427	6.62696112754211e-05	0.0103646021671506	G	C
MNEc.2.1.29075053.PC	HIF1AN	0.0779734910987044	4.21598860797513	6.63592266788148e-05	0.0103731452190479	G	A
MNEc.2.1.8072566.PC	DHX32	0.0886829044446176	4.21556735715512	6.64600967455652e-05	0.0103863852130766	T	C
MNEc.2.19.21695135.PC	MCCC1	0.0984279092280967	4.21481964329919	6.66395038883635e-05	0.0104072481719129	C	T
MNEc.2.3.83436448.PC	GUF1	-0.131584682334212	-4.21474246642006	6.6658048349471e-05	0.0104088788381536	G	A
MNEc.2.20.41968786.PC	UBR2	-0.111167074774223	-4.21419825651147	6.67889552838323e-05	0.0104225631940839	G	A
MNEc.2.19.55386251.PC	CMSS1	0.137561012770476	4.21354877896511	6.69455083358602e-05	0.010439384452858	T	C
MNEc.2.1.148147304.PC	VPS18	0.167979297702392	4.21339011122237	6.69838080924684e-05	0.0104430649719589	T	C
MNEc.2.18.4207115.PC	LOC102148826	0.129991900904189	4.21338364263877	6.69853699492753e-05	0.0104430649719589	C	T
MNEc.2.20.25918083.PC	LOC100052276	-0.164102434250031	-4.2133174100461	6.70013640068475e-05	0.0104447133807477	A	G
MNEc.2.1.7378340.PC	CTBP2	-0.179345229440462	-4.2130468399684	6.70667403932253e-05	0.0104519452060027	T	C
MNEc.2.17.2530356.PC	XPO4	0.212870511141705	4.21299406942478	6.70794982218127e-05	0.0104522426820671	T	C
MNEc.2.5.38065335.PC	PEX19	-0.0868619066094122	-4.21238659955542	6.72265290343954e-05	0.0104689155900752	C	T
MNEc.2.17.68255136.PC	LOC102150464	0.156116690939351	4.21221822614512	6.72673367817782e-05	0.0104730422253543	C	A
MNEc.2.11.53177780.PC	ADPRM	-0.117942404201027	-4.21192159094875	6.73392887628146e-05	0.010479587415049	A	G
MNEc.2.8.7391019.PC	CCDC157	0.105732108016125	4.21153662879624	6.74327760405696e-05	0.0104899048640897	C	A
MNEc.2.12.11613116.PC	DDB2	-0.0911230476509706	-4.2109991364761	6.75635143584903e-05	0.0105039692514444	C	T
[truncated: 2,066 more rows]
